# Supplementary material for: Toward a Stochastic Complete Active Space Second-Order Perturbation Theory
Source: J Phys Chem A. 2023 Dec 28;128(1):281–91. doi: 10.1021/acs.jpca.3c05109 (PMC10788896; doi:10.1021/acs.jpca.3c05109)
Supplement: Supplementary file 1 — jp3c05109_si_001.zip [file jp3c05109_si_001.zip]

Archive with 23 entries (22 files):
- supplementary-information/
- supplementary-information/cr2_molcas.inp
- supplementary-information/cr2.RasOrb_2.2
- supplementary-information/cr2.RasOrb_1.65
- supplementary-information/cr2.RasOrb_2.4
- supplementary-information/cr2.RasOrb_2.3
- supplementary-information/cr2.RasOrb_1.5
- supplementary-information/average_f4rdms.py
- supplementary-information/cr2.RasOrb_3.0
- supplementary-information/cr2.RasOrb_1.4
- supplementary-information/README
- supplementary-information/average_3rdms.py
- supplementary-information/cr2.RasOrb_2.6
- supplementary-information/cr2.RasOrb_2.1
- supplementary-information/cr2.RasOrb_2.8
- supplementary-information/cr2_m7.inp
- supplementary-information/cr2.RasOrb_2.0
- supplementary-information/cr2.RasOrb_1.75
- supplementary-information/binding_curve.py
- supplementary-information/cr2.RasOrb_1.6
- supplementary-information/cr2.RasOrb_1.8
- supplementary-information/cr2.RasOrb_1.9
- supplementary-information/cr2.RasOrb_1.7
