# Supplementary material for: Toward a Stochastic Complete Active Space Second-Order Perturbation Theory
Source: J Phys Chem A. 2023 Dec 28;128(1):281–91. doi: 10.1021/acs.jpca.3c05109 (PMC10788896; doi:10.1021/acs.jpca.3c05109)
Supplement: Supplementary file 1 — jp3c05109_si_001.zip [file jp3c05109_si_001.zip › supplementary-information/cr2_molcas.inp]

&gateway
    coord
    2
    chromium dimer coordinates in angstrom
    cr   0.0 0.0 0.0
    cr   2.0 0.0 0.0
    basis = ano-rcc-vtzp
    group = nosym

&seward

&rasscf
    cionly
    fileorb = $CurrDir/$Project.RasOrb_2.8
    nactel = 12 0 0
    ras2 = 12
    inactive = 18
    ciroot = 1 1 1
    spin = 1
    mcm7
    ppt2

&caspt2
    fciqmc
    multistate = 1 1
    ipea = 0.45
    imag = 0.2
