# Supplementary material for: Toward a Stochastic Complete Active Space Second-Order Perturbation Theory
Source: J Phys Chem A. 2023 Dec 28;128(1):281–91. doi: 10.1021/acs.jpca.3c05109 (PMC10788896; doi:10.1021/acs.jpca.3c05109)
Supplement: Supplementary file 1 — jp3c05109_si_001.zip [file jp3c05109_si_001.zip › supplementary-information/cr2.RasOrb_2.2]

#INPORB 2.2
#INFO
* RASSCF average (pseudo-natural) orbitals
       0       1       0
     118
     118
*BC:HOST pcal036 PID 31380 DATE Fri Mar 10 11:07:30 2023
#EXTRAS
* ACTIVE TWO-EL ENERGY
 0.245494382082E+02
#ORB
* ORBITAL    1    1
  9.72652491462728E-01 -4.70172576901690E-06 -9.69228023905888E-06 -2.14424246137082E-05  1.44457193472904E-06
 -1.20150483977290E-06  1.35699473084919E-06 -3.73752491318827E-06 -1.22051556928982E-05 -7.72518778777246E-07
  1.37710411062964E-07 -1.09232391743838E-13  3.71750826064756E-14 -5.61794617051107E-15  7.60502468371958E-14
 -4.54576833688805E-14  1.61498850854891E-14 -1.58783177975864E-15 -3.11302713044076E-14  1.65085734925394E-14
 -3.66021987610921E-14  4.90910587513045E-14 -2.99132818655632E-14  1.13156790754910E-14  6.64007256842661E-15
  1.26170122858590E-14  3.37567731974992E-14  1.32410087104566E-06  1.73369290987883E-06  2.40475862865711E-07
 -3.36294063716115E-15  3.07844983545144E-14 -4.18300542008143E-14 -2.29341004673080E-06 -3.00284413938766E-06
 -4.16516437374799E-07 -1.99114384981547E-15 -2.98305823295392E-14 -5.02782009482707E-14  2.75975309116843E-14
  1.19293259507660E-14 -1.38981445143457E-14 -1.45626154393492E-14 -1.07884065481876E-15  6.15540140180019E-07
  7.26932926167094E-07  5.63929502969625E-15 -1.18708170060489E-14 -7.94658926171477E-07 -9.38466349940307E-07
  7.60397281965829E-15  1.66029479447170E-12 -2.66320410541334E-14  4.39077103361729E-12 -1.05610887840750E-07
  3.59511150035411E-14  1.57510564245356E-07 -1.36950633339236E-14 -2.08324267686903E-07 -2.32263933904083E-01
  1.98635220499022E-06  6.76003107998599E-06  2.07059117188230E-05  9.96241302377155E-07  6.66062404295294E-07
  2.18682815056622E-07 -3.34550662297287E-06 -1.42316235271041E-05 -3.01059777428450E-06 -9.67809355809624E-07
 -2.37514718279866E-14  8.43123351099389E-15  2.17882437959343E-14 -3.52029492230744E-16  4.58092697848124E-15
  7.63805938413732E-15  1.47314409030877E-15  8.12277408704233E-15 -3.38449591878694E-14 -6.31526372904473E-15
  1.33895152101723E-14  3.55796326836421E-14  2.22042600174955E-14  2.11940862954757E-14 -1.68478430027410E-14
 -4.69009126001400E-15 -1.87025652987007E-06 -2.88676819559091E-06 -1.17575818216761E-06 -4.28186904849457E-14
 -1.92576343201663E-15  4.21950447572032E-14  3.23937927567642E-06  5.00002921345567E-06  2.03647289993286E-06
  3.93790439979904E-14  1.26368237664723E-14 -1.62540432412450E-14  2.49948889158763E-14 -1.41883840386457E-14
  6.59442352454580E-15 -9.85165661985999E-15  2.49164636371999E-14  1.16838075137388E-06  1.86494608990080E-06
  3.61592103013528E-14 -1.34747466184334E-14 -1.50837302484923E-06 -2.40763501882708E-06  1.15570816122932E-14
 -4.07025445648383E-13 -7.83168692244379E-15 -1.04919790741247E-12  2.23256878839649E-07 -6.57480431075749E-15
 -3.32829717423971E-07  6.32348961095383E-15  4.40282099445575E-07
* ORBITAL    1    2
  2.32264182585139E-01 -1.54689759853394E-07  2.66876943235280E-06  1.23502207396422E-05  1.84836215185853E-06
  1.38092574350304E-07  4.42148029532985E-07  1.85718122382072E-06  9.77130518487482E-06  2.98345153337293E-06
  1.15460652200810E-06 -2.53630487566402E-14  1.32448689028795E-14 -4.66756277642523E-14 -1.72466197364006E-14
 -4.17837369380180E-14  3.38491836768302E-15 -2.61980474668177E-15  8.11709575968761E-16 -4.73799174767278E-15
 -1.51862742483240E-14  5.36637343415154E-14 -1.34608672314205E-16  3.12487574769403E-14 -1.78722342130334E-14
  1.27514081167458E-14  1.15600600113930E-14 -1.42583386667129E-06 -2.35783985566281E-06 -1.19616435175069E-06
  3.94397293456461E-14  2.40405847249277E-14 -3.28224114961762E-15  2.46961669173159E-06  4.08389847612312E-06
  2.07181741761498E-06 -1.49049926842552E-15  1.27976503795845E-14 -1.81369638137398E-15  1.99837372077586E-14
  3.54174559348220E-15 -2.80772077712595E-14  2.38238570693891E-14 -1.55531965048054E-14 -9.97935294534658E-07
 -1.72232784745902E-06  2.30736208244723E-14 -3.69266309821514E-14  1.28832894814663E-06  2.22351567904357E-06
 -1.28568229098192E-14  4.39579601569217E-13 -5.80642408785966E-14  1.02699984698642E-12  1.96769384681880E-07
 -3.75355787018323E-15 -2.93308610878838E-07  1.60465349695322E-17  3.88020936687292E-07  9.72652550846068E-01
 -4.26432858073175E-06 -7.44074897871349E-06 -1.35488360885321E-05  2.12384920830584E-06 -1.00948172727156E-06
 -1.41036618401951E-06  2.49515977427888E-06  6.47340611658970E-06 -6.58820423999690E-07 -6.44533188995239E-07
  1.02652490159289E-13 -3.61930159546073E-14  3.82411280900955E-14 -3.38388978830365E-14  1.34454664871002E-13
 -2.83981240141185E-14  6.23796641387055E-15 -4.12976547962618E-16  1.45766704593833E-14  3.65504641360079E-14
  7.12367845143853E-15  6.45382676225208E-14 -3.02666056842663E-14 -2.77576466431581E-14  1.98108418164663E-14
  3.20971640978857E-14  5.37014469593156E-07  4.81311658363996E-07 -3.25924964138528E-07 -8.58502135019736E-15
  4.57411797871101E-14  2.20030077430077E-14 -9.30136402444032E-07 -8.33656211034394E-07  5.64518657483905E-07
 -2.40912021392361E-15 -4.20276403378751E-14  5.37223270801444E-15 -2.11350499502763E-14  6.66044353526708E-15
 -2.04134694502674E-14 -2.08552714358746E-14 -5.00675847188317E-14 -9.82361702420392E-08  1.29687720704168E-07
  5.30605787799351E-14  3.76731142689305E-15  1.26822372451993E-07 -1.67426116398595E-07  1.95731999485228E-14
  1.63812580922907E-12  1.25586269770831E-14  4.39563194455465E-12 -5.31097567922422E-09  1.45929877889468E-14
  7.99224674584100E-09 -1.51632561610985E-14 -1.05301506457990E-08
* ORBITAL    1    3
 -1.19500032001936E-05 -7.11277819052586E-01 -3.06297802595430E-04 -9.36047203914437E-04  2.17767485436935E-06
 -5.82243194445473E-05 -5.97709069516499E-04 -1.63395808465225E-04 -5.44474461281339E-04 -1.25613317451638E-04
 -1.36037529401142E-05  7.65365299101212E-12  8.38890072307653E-13 -1.03172187264687E-12  2.22282160285560E-13
 -3.62257115452736E-13 -8.16849389240863E-13 -1.37101722092107E-13  2.44415708841874E-13  3.46113870177186E-14
  6.64221319813561E-14 -5.76505236867263E-13 -1.61902728640606E-13  3.83353913616172E-14 -3.12014276927282E-14
  6.24004530745955E-14  1.31063215242154E-14  8.18297874115006E-05  6.27956012722275E-05  4.90224910075499E-05
  1.97535650237023E-13  4.83217820624926E-14  7.51771812027097E-14 -1.41733349549757E-04 -1.08765171918837E-04
 -8.49094450736837E-05 -7.69987903901572E-14 -8.72639715016481E-15  3.88032484269223E-14  5.19721097939803E-14
  4.66457909057647E-14  1.89394223652281E-14 -4.55660113803171E-14  7.90855981084814E-15  1.76242351838371E-05
  2.24007331967556E-05 -4.47969968827341E-14  3.97648848384688E-14 -2.27527897515419E-05 -2.89192222140776E-05
 -2.41586581085748E-14  1.72827307781745E-10  2.95486719367331E-14  4.57300036643357E-10 -3.49208524575905E-06
  4.92301466546348E-15  5.21361823268700E-06 -2.41609374408882E-14 -6.89247562399531E-06  1.19426724416440E-05
  7.03056184613375E-01  3.07300489829914E-04  9.32960147442033E-04 -1.97232997101682E-06  5.78279730079687E-05
 -5.90907891652413E-04 -1.63639380045322E-04 -5.44407765769615E-04 -1.25378191508618E-04 -1.37303376488480E-05
  6.79203705031331E-12  8.03419753390555E-13 -9.77548711578452E-13  1.74415216788142E-13 -2.64884402912168E-13
 -1.98520960211567E-12 -2.00251851373018E-13  1.16961175685074E-13 -4.33486351673567E-14  3.24426290538789E-14
  6.84402924313966E-13  1.75221404155178E-13  4.42771299845687E-15 -7.90897787768898E-15 -4.94822532792336E-14
  4.17190882737059E-14 -8.15247925530731E-05 -6.29387148742459E-05 -4.88563019659771E-05 -1.31453224677227E-13
  3.73191489771625E-14  5.38915690192288E-15  1.41205082723916E-04  1.09013052006696E-04  8.46215972458676E-05
 -2.80003697109744E-14  2.06821503424689E-14  2.17342830217099E-15 -2.75324251203069E-15 -2.43712911097204E-15
  2.13247397588491E-15 -9.16496521192800E-14 -1.93926330682904E-14  1.76340323928569E-05  2.24365655644725E-05
  3.72493619905017E-14  2.60250452066098E-14 -2.27654378685164E-05 -2.89654815110591E-05 -2.03365373754610E-14
 -1.67771829100824E-10  3.73487980173755E-14 -4.43737797500572E-10  3.47434437304512E-06  5.05006924296066E-14
 -5.18708224264274E-06 -1.27624886583277E-15  6.85742249121343E-06
* ORBITAL    1    4
  5.60794957949339E-07  7.02973009853319E-01 -8.79945617821700E-05  2.60023505213005E-04 -1.76575898731753E-05
  3.37572437935358E-05  5.81516516050850E-04 -2.18884470032684E-05  2.55980293633068E-06  1.94903359387739E-05
 -1.09690800123513E-05 -7.59974104314060E-12 -6.36289493930321E-13  1.91527010736317E-12  1.45169550659562E-13
  6.28152605690223E-13  8.14040963613625E-13  6.06088261364029E-14 -4.79986905127554E-13 -1.10773381213110E-13
 -5.10576692135086E-14 -1.12085974017357E-12 -4.36701551290516E-14 -1.61276057315137E-13 -3.85916631839946E-14
  2.94128521497942E-14  2.25619392430835E-14 -2.57519293591331E-05  1.26741232696340E-05 -1.40070326385133E-05
  1.11848220381622E-13  2.39175003605773E-14 -6.75002857989539E-14  4.46036501400452E-05 -2.19522253993159E-05
  2.42608921654414E-05 -2.57414832719299E-14 -6.85694895728577E-14 -1.70259820421865E-14 -1.75108710949403E-14
 -8.56044491618811E-15 -1.36664452598526E-14  7.00515261135656E-15  7.28427024961222E-14  9.45397090526875E-07
  3.21253159404566E-06  3.09985564131107E-15 -9.26051563515188E-15 -1.22050234189802E-06 -4.14736050470384E-06
 -2.06584241588103E-14 -1.70907026691588E-10  4.58716851033289E-14 -4.52177541690599E-10  1.50517104339943E-06
  4.47637439623959E-14 -2.25161863339346E-06  3.20701131130569E-14  2.97416542446321E-06  6.99697982908867E-07
  7.11195605862271E-01 -8.44269980583893E-05  2.70890030516310E-04 -1.76816823662894E-05  3.44321337628931E-05
 -5.88427445565836E-04  1.99870466162446E-05 -8.89028737771132E-06 -2.09495937161956E-05  1.08101319620173E-05
  6.89981909629902E-12  6.07377337764923E-13 -1.83799381158261E-12 -1.25047339566292E-13 -6.20789267162229E-13
 -2.00884325462991E-12 -1.16622512555564E-13  5.63296425593800E-13  6.09369205875510E-14  1.58298768327528E-13
 -1.09345116710154E-12 -1.32873312511422E-13 -1.24079233334691E-13  5.64197409964349E-14 -4.00251729168401E-14
  4.26938144312980E-14 -2.67016434857795E-05  1.19431155677998E-05 -1.45760807787857E-05  1.29055580478995E-13
 -9.93224101922315E-14 -6.41951600430166E-15  4.62486031228650E-05 -2.06860829768090E-05  2.52465124333673E-05
  3.53286344357993E-14  7.55810842719229E-14  1.83504741727802E-14 -4.30059253761428E-14  1.90579357698759E-14
  1.71742794758958E-14 -8.03428814005244E-15 -1.61059255113612E-14 -7.40413927805643E-07 -2.95185723952612E-06
  7.54278492654763E-14  1.60305351520357E-14  9.55870215144598E-07  3.81083130830169E-06  2.54560611614083E-14
 -1.69692845054050E-10 -3.26985116353020E-14 -4.49143279585937E-10  1.54566869267767E-06 -5.76287859699978E-15
 -2.31208284570058E-06 -2.88130916773677E-15  3.05409873324682E-06
* ORBITAL    1    5
 -1.11131455194686E-06 -5.86292148270478E-04 -5.95944444281893E-06 -2.35644552748340E-04 -3.64207739732871E-06
  9.91789102037550E-07  7.08477525343967E-01  1.95400593160475E-05  5.36890606982846E-05 -1.80079844515644E-05
  3.89835605886834E-05 -4.90475452809335E-10 -2.33133676650637E-13 -2.37251315302454E-12 -4.86121782525810E-13
 -4.13202955023869E-13 -9.01279362031488E-12  9.89927665660373E-14  6.33596286089406E-13  1.78163041866612E-13
  6.91553158208978E-14 -4.85004543704560E-13  6.61517652423339E-14 -8.68256274933376E-13  2.88821066392842E-14
  3.35614089947892E-14 -5.46263178391595E-16  1.48665379132500E-05  1.36940207019735E-05 -2.92908175027407E-05
  6.81444765925549E-14  1.49851890442500E-13  1.20841964794008E-13 -2.57495990808980E-05 -2.37187396614606E-05
  5.07331841293420E-05  1.45653600708094E-13 -2.66989322622171E-13  3.37638697290802E-14 -4.17388994318189E-15
  1.66527355028366E-15  7.73395585606053E-14  9.59159610991702E-15 -1.61334612155563E-14 -1.94745152858379E-05
  8.15890685049731E-06 -3.19195848561198E-14  1.34043830443427E-13  2.51414911324988E-05 -1.05331034160597E-05
 -3.62420859260278E-14 -5.56973277471933E-12  2.59502785578681E-14 -1.45553697334214E-11  1.44467070379709E-07
 -6.15255230149804E-14 -2.15625110652930E-07  9.98453702152395E-15  2.85094257252586E-07 -1.10154944119480E-06
 -5.83984316237671E-04 -5.67016509202930E-06 -2.35196585201450E-04 -3.73619968251992E-06  9.10265566370047E-07
 -7.05734093542785E-01 -1.97415781820996E-05 -5.41095602421120E-05  1.78860933867318E-05 -3.88626587994680E-05
  5.11374554682107E-10  2.47941755947209E-13  2.32773267520301E-12  4.34236040486199E-13  3.44533773585423E-13
 -1.30680562292929E-10 -7.34870649146182E-14 -7.00401706155330E-13 -1.00896751311511E-13 -1.15933860789603E-13
 -3.74430056556888E-13  3.09450706739557E-14 -7.80800273376276E-13 -2.46331425524711E-14  3.72957762449029E-14
 -5.53176668664735E-14  1.49687098796385E-05  1.34892449945489E-05 -2.92221356900765E-05  3.09340572486248E-13
  1.11074135619756E-13  2.48752692555512E-13 -2.59265660828697E-05 -2.33640574845444E-05  5.06142236598075E-05
 -1.15106448700041E-13  2.25069821786253E-13  2.82680610384747E-14  4.59915299114587E-14  3.84728228984792E-15
 -3.15062480270931E-14  3.35381115626246E-14  7.18004860863121E-14  1.94661617454167E-05 -8.05592398599210E-06
 -2.23835789320878E-14 -9.96808782289318E-14 -2.51307067211299E-05  1.04001532124366E-05  1.24911693257236E-14
 -6.04286378907409E-12  1.82295503062766E-14 -1.59670386845702E-11  1.47003717328460E-07 -1.21849053723566E-14
 -2.19405374522953E-07  1.64254230697666E-15  2.90095686468592E-07
* ORBITAL    1    6
 -2.51732218972402E-06 -5.93853142424302E-04 -7.45576432730926E-05 -1.15108526391191E-04  2.42887665649977E-05
  2.10162325163108E-05  7.05731357390589E-01 -5.19588134840508E-05 -1.08504717869263E-04 -3.14184218920888E-05
  3.11197433464578E-05 -9.11420278162781E-10  2.81476204675899E-14 -5.63554146634178E-14  1.25468683061803E-13
 -1.34989014981578E-13  4.02854497449577E-12 -2.40027044609410E-14 -1.05380956048467E-13 -4.41343114335548E-14
  1.94752662777983E-14 -6.44228493445961E-13  4.29494121158778E-13 -6.41164131536317E-13 -3.03737576473674E-14
 -3.56715315036421E-14  1.46385549348270E-14 -2.63606543273956E-05  5.27681870867764E-05 -1.76426661108868E-05
 -4.84348990787110E-14 -1.55750258049075E-13  4.41075894861289E-14  4.56579927450886E-05 -9.13971811502437E-05
  3.05579941549299E-05  1.44715313426961E-13 -2.30422879919358E-13  2.13701577164509E-14  3.12254560706056E-14
 -1.08399261742858E-14  4.44382957174838E-14  2.40859767394164E-14 -4.64947473748410E-14 -2.10850245937503E-06
  2.65267625148398E-05  3.20799659353766E-15  3.07114413363147E-14  2.72206501925397E-06 -3.42459031155813E-05
  1.95651145107610E-14 -4.54173455346218E-12  1.53241513466154E-14 -1.21690123519598E-11 -6.54122945612622E-07
 -1.69404810807125E-14  9.74885037124910E-07 -5.70886212607289E-14 -1.28977852393112E-06  2.52161694289884E-06
  5.96123935348636E-04  7.45799574143727E-05  1.16023023142951E-04 -2.42744556441495E-05 -2.10198898384447E-05
  7.08474799785927E-01 -5.18823689087229E-05 -1.08295531283206E-04 -3.14881873232183E-05  3.12708653055984E-05
 -5.67152776758761E-10  9.60844327398172E-14  3.39566107198331E-13  2.87553715298329E-13 -5.05924609150793E-14
  1.94081617015994E-10  3.90684585099538E-15  5.97099524073071E-14 -6.72805949276474E-14 -3.40842522612794E-14
  3.25910774027227E-13 -5.53624337886368E-13  4.33041154387569E-13  5.15489895379719E-14 -1.73025956804554E-16
 -4.02207963935018E-14  2.63027019988008E-05 -5.28209283850513E-05  1.77561937851217E-05 -2.54157562233214E-13
  1.26228887083901E-13 -1.99997756205332E-13 -4.55576163055553E-05  9.14885314942292E-05 -3.07546297850263E-05
  2.19075903790348E-13 -1.20413237937971E-13 -3.24378614755999E-14 -3.65090590149795E-15 -3.06792126183336E-14
  1.33474413467283E-14 -6.45345123970922E-14  2.64755871057079E-15 -2.18402588204584E-06  2.65582058739889E-05
 -3.23496981908136E-14 -4.23908680911889E-15  2.81956526080342E-06 -3.42864963898449E-05 -1.99361050274918E-14
  5.19653122648113E-12  4.03544914667628E-15  1.37193853452064E-11  6.53557603704080E-07  1.27796763286258E-14
 -9.74041580108255E-07 -2.07858412146298E-14  1.28866319462907E-06
* ORBITAL    1    7
  5.45601678315030E-14  4.71503242919519E-12 -4.50303387808139E-13  1.08371517698612E-12  8.25983596137205E-14
  4.82989786287896E-13  5.21791206004239E-10  2.23080601191823E-15  1.50188760735994E-13  3.22470205859288E-13
  2.88157939382148E-13  5.26104530147174E-01  2.87727597822190E-06  5.91842155848918E-06 -2.72590245569299E-05
  1.28960588044715E-05  4.75210100673812E-01  2.59892820706740E-06  5.34584212480519E-06 -2.46220863465161E-05
  1.16484658830849E-05  1.62797002032164E-05 -2.90850757597505E-05  3.07688804459954E-05 -5.56620189667686E-13
  3.30277133809806E-13 -2.23819706440418E-13  5.22016404593103E-13 -1.74391926513346E-13  2.67901483651624E-13
  1.47047577741380E-05 -2.62714600384046E-05  2.77923310133918E-05  7.17038718375165E-13 -4.25239277104002E-13
  4.11558200055357E-13  1.18113918475883E-06  3.86561222438289E-06  9.59157321155258E-15 -2.70347320390899E-14
 -2.97143521456051E-07 -1.00164399320380E-06 -6.80390029869128E-07 -2.20577180909161E-06  6.50505693302249E-15
  4.13822873916913E-14  8.64511819586987E-07  2.85392612534034E-06  4.72681913150564E-14 -7.23687686896043E-14
  2.19077556562415E-06 -6.00120160834910E-14 -8.27796159327201E-07 -2.84253027024357E-14 -1.05982232216769E-14
 -1.58671609102144E-06  4.79945431685424E-15  1.39901824108097E-06  6.45666071238512E-15 -4.80144896414640E-14
 -3.40406565826752E-12  3.20262368488373E-13 -7.89717444339393E-13 -8.20818215662431E-15 -4.41589873114035E-13
  4.43806112269570E-10  2.56162275949264E-14  5.78521649496622E-14  2.23195619606681E-13  2.07938064963528E-13
  5.23363586574231E-01  2.82569235655517E-06  5.62877594556298E-06 -2.72503028475689E-05  1.26856998486280E-05
  4.72735913509772E-01  2.55235491374081E-06  5.08431629056812E-06 -2.46141869994085E-05  1.14585969885111E-05
 -1.59289651876306E-05  2.90090310463612E-05 -3.05202685557932E-05  3.91980204784784E-13 -9.09487494633878E-14
  1.64025158489590E-13 -6.38130434204461E-13  2.36604782088528E-13 -2.84316150266941E-13 -1.43880974878485E-05
  2.62028084540214E-05 -2.75679047233637E-05 -5.55536420084496E-13  3.84542924915367E-13 -3.99432897457319E-13
  1.21190431606180E-06  3.88016395000623E-06  7.42798281143674E-14 -1.33270490610619E-14 -3.05106228998222E-07
 -1.00540001095082E-06 -6.97912210011030E-07 -2.21410995610191E-06 -3.34047851012563E-14  7.00129203511262E-14
  8.87229267098377E-07  2.86463147745436E-06 -4.22806286341296E-15 -1.03753506878864E-13 -2.19410629129907E-06
  2.91380528369853E-14  8.29058029338946E-07  2.29287938902791E-14  1.46744568730992E-15  1.58912933372799E-06
  1.87962907758342E-14 -1.40114551589566E-06  1.25787186464906E-14
* ORBITAL    1    8
 -8.29694276286017E-14 -5.45163571026728E-12  3.75716270184432E-14 -2.51160857460941E-12 -7.55118652088707E-14
 -5.78123278910599E-13 -5.10128954026295E-10 -2.72329369784406E-13 -1.03058516805511E-12 -4.58833686278219E-13
 -2.25636013152165E-13 -4.75210095124884E-01 -2.59892811449049E-06 -5.34584152416928E-06  2.46220863304353E-05
 -1.16484654520651E-05  5.26104531195347E-01  2.87727599728048E-06  5.91842164461446E-06 -2.72590245734281E-05
  1.28960588662327E-05 -1.47047570544279E-05  2.62714598884458E-05 -2.77923305139776E-05 -7.67285178258294E-13
  3.47621106361711E-13 -3.68149029595357E-13 -2.05916609885577E-13  2.52133607404344E-13 -7.19154406529436E-14
  1.62797003145220E-05 -2.90850757939124E-05  3.07688805351868E-05 -7.73165142240708E-13  1.09402729948805E-13
 -4.17890859310505E-13 -1.06729881191498E-06 -3.49148145230020E-06  3.21799194543149E-15 -3.19146370899062E-14
  2.66804519153203E-07  9.05472862246049E-07 -7.51810010436657E-07 -2.44265561586586E-06 -1.46560361113544E-15
 -4.74795927144320E-14  9.58209656630028E-07  3.15906346718470E-06 -8.84479787203646E-14 -7.91464313446736E-15
 -1.97886464415673E-06  3.33354212736980E-15  7.47672882633929E-07  1.77729291917750E-14 -5.47144754114405E-14
 -1.75661275483817E-06 -1.16186885333615E-14  1.54888853009706E-06 -1.27597799422719E-14  8.69776463434282E-14
  5.68128788995260E-12 -7.09553491027031E-15  2.56247840002014E-12  8.28264525599411E-14  5.79580153996878E-13
 -6.28021223738479E-10 -3.00396962768096E-13 -9.83309327211390E-13 -3.99062574857532E-13 -2.77671248095346E-13
 -4.72735919087751E-01 -2.55235501942121E-06 -5.08431687410023E-06  2.46141870182235E-05 -1.14585974083353E-05
  5.23363585520560E-01  2.82569234590610E-06  5.62877584417474E-06 -2.72503028376568E-05  1.26856997755121E-05
  1.43880981839992E-05 -2.62028086092508E-05  2.75679052271375E-05  7.81646263679124E-13 -4.47022623297053E-13
  4.62830214346645E-13  5.06656812608493E-14  1.44848448654523E-15  4.10591335636038E-14 -1.59289650537796E-05
  2.90090310128610E-05 -3.05202684705219E-05  7.26935013496494E-13 -1.40319089653549E-13  4.30361056931394E-13
 -1.09506273449104E-06 -3.50462893634481E-06  3.29707446322458E-14 -7.74676766094917E-14  2.74034106505818E-07
  9.08830114248649E-07 -7.71255844810764E-07 -2.45185969702449E-06  1.34148735516246E-14 -5.77319962049257E-14
  9.83344453018212E-07  3.17094396067209E-06 -6.17574943335893E-14  2.95424210324237E-14  1.98187411811424E-06
  2.08652407484004E-15 -7.48809551516951E-07 -2.43787098094369E-14 -2.49488156648791E-14  1.75928222537182E-06
  6.35563508762302E-14 -1.55124649383222E-06  2.53548448126033E-14
* ORBITAL    1    9
  5.22494664333704E-15  1.54823228567579E-13  2.06487777896347E-13 -4.38161219167492E-13 -1.33044814024113E-14
  1.17322842943585E-14  1.24553816808029E-10  4.50219184926794E-14  5.22608322827235E-15 -2.26091838484688E-14
  4.99343798948606E-14  9.54234074998472E-02  1.80370665126044E-06  1.01109990911408E-05 -2.95072192526550E-07
  7.33898326751846E-06  6.98773536487786E-01  1.32084689847630E-05  7.40421181366576E-05 -2.16066201906467E-06
  5.37426512154317E-05  1.22369994978821E-05 -2.64125730802539E-06  8.66374187144305E-06 -7.43945504896574E-13
  5.60393853780357E-13 -3.98990063761017E-13  1.24129282826683E-13 -6.13491906776929E-14  4.56388513095954E-14
  8.96103645834722E-05 -1.93415376251412E-05  6.34436224460434E-05 -5.59426831107023E-14 -1.23356321836660E-13
  8.18542342273687E-14 -1.07438851599852E-06 -5.10201268645522E-07  8.31975220234517E-14  1.16599382989001E-14
  2.77722518817816E-07  1.31572363068770E-07  4.96764500244141E-06  2.36713360014672E-06 -4.80195323744235E-14
  3.55246001319489E-14 -6.43111514996234E-06 -3.04701470102615E-06  1.12349358722247E-14  3.24318233699635E-15
 -1.17380735017623E-07  2.73685169141303E-14  4.43727055915929E-08 -2.68299670394913E-15  2.46164193232314E-15
  6.89060803102499E-07  2.09564602514054E-14 -6.08016241634472E-07  6.54473097779530E-15 -6.69246122052171E-15
 -9.51148912053535E-13  1.48845566384292E-13 -7.53664323002290E-13 -9.59697803835912E-14 -1.31943170924891E-13
  1.10352184526396E-10 -5.08625938462607E-14  9.91120409166015E-14  1.82925031650365E-14  1.10226831699940E-13
 -9.59218218142887E-02 -1.80646424935553E-06 -1.01165327471772E-05  3.21007153748862E-07 -7.35113307866883E-06
 -7.02432216028780E-01 -1.32285115666194E-05 -7.40824341931308E-05  2.35083774201959E-06 -5.38318907926337E-05
  1.22522794471555E-05 -2.66886637750560E-06  8.69285281071331E-06 -5.48777766215198E-13  5.16776841727821E-13
 -2.85973570930198E-13  3.56748322762296E-13 -1.40069155329733E-13  2.31780423681736E-13  8.97227029197122E-05
 -1.95440805452665E-05  6.36573015938519E-05  3.94051049639868E-14 -4.18685858951342E-14 -2.58702277744152E-14
  1.07324874645902E-06  5.06530971750812E-07  2.64670817754831E-15  3.23497755946912E-14 -2.77458155839130E-07
 -1.30602894282605E-07 -4.96232278202811E-06 -2.35007767494134E-06 -3.25247666602812E-14  4.44763702474082E-14
  6.42434147882227E-06  3.02495135486606E-06  4.44286022956388E-14 -1.16308973109365E-14 -1.15300597200826E-07
  3.80181675670280E-14  4.35843993404202E-08  1.17428808805704E-14 -2.97001864206276E-14  6.76804040533006E-07
 -1.00242587651711E-15 -5.97209216070337E-07 -4.51369732215292E-14
* ORBITAL    1   10
 -2.66890496325032E-14 -6.72959522299911E-12  2.79014367619533E-12 -1.05136321017314E-11 -1.42890653293410E-13
 -4.25279478472553E-13 -6.60966736219069E-10  8.30158411302172E-13 -2.57649648795446E-13 -2.00811632811238E-13
 -7.33578220686898E-14 -6.98773541431548E-01 -1.32084690099589E-05 -7.40421181891477E-05  2.16066226261462E-06
 -5.37426513311180E-05  9.54234102896827E-02  1.80370666697914E-06  1.01109991198452E-05 -2.95072329731647E-07
  7.33898333078698E-06 -8.96103647481230E-05  1.93415379023486E-05 -6.34436227390805E-05 -1.37161923948917E-13
  9.49188434195803E-14 -1.09113741846500E-13  2.68781078655271E-13  3.70216908808031E-13 -1.44198623391186E-13
  1.22369995876538E-05 -2.64125746515086E-06  8.66374203533852E-06 -2.08796320843192E-12  4.23568409267377E-13
 -4.46407393004377E-13  7.86550585020650E-06  3.73729119663352E-06 -1.65036400620423E-15 -6.43625800846943E-14
 -2.04219407325465E-06 -9.59309250677676E-07  6.79309079129208E-07  3.22778218191258E-07  5.09406801028499E-14
 -3.92178480982777E-14 -8.77484831607045E-07 -4.16450266043090E-07 -1.46777875155360E-13  3.25173551071162E-14
  8.59523544478681E-07 -6.22381938460335E-15 -3.25127325799456E-07 -1.51150726076756E-14 -6.41018108517353E-15
  9.41114939702722E-08  3.34656806950519E-14 -8.30072138928400E-08  1.75020912547099E-14 -2.65299975542706E-14
 -6.43489105873645E-12  2.68667627044376E-12 -1.08669302264694E-11 -1.21024184981607E-13 -5.01495535035561E-13
  3.47523447652002E-10 -8.12315575074731E-13  3.88619459079330E-13  3.17360848994360E-13  1.60735936752915E-13
  7.02432211110760E-01  1.32285115357732E-05  7.40824341381844E-05 -2.35083748501364E-06  5.38318906739305E-05
 -9.59218190389917E-02 -1.80646423057300E-06 -1.01165327185770E-05  3.21007007725031E-07 -7.35113301454909E-06
 -8.97227027578374E-05  1.95440802675480E-05 -6.36573013020855E-05 -3.27867187109430E-13  2.13192996361738E-13
 -1.85128589477692E-13  3.66946976422443E-13  3.29716799012149E-13 -6.98308565097469E-14  1.22522793817837E-05
 -2.66886622544346E-06  8.69285265368051E-06 -1.97282741895363E-12  3.17509480581771E-13 -3.98426880460363E-13
 -7.85715026061155E-06 -3.71029640078653E-06 -5.06862902526236E-15 -5.97216882475821E-14  2.04009819609889E-06
  9.52311248652472E-07 -6.78569914373088E-07 -3.20470293520582E-07 -6.16160221777756E-14  2.94019872085434E-14
  8.76577890431993E-07  4.13436273037602E-07  1.56829145356848E-13 -6.98306464220102E-14  8.44237572627842E-07
  3.53455030589962E-14 -3.19351714384348E-07  6.84709787557476E-15 -3.57533384815054E-15  9.24444308059464E-08
 -5.36840555704352E-14 -8.15343972618771E-08 -2.36274762937046E-14
* ORBITAL    1   11
 -3.53312377924101E-05 -2.42656423938018E-04  7.05012118174866E-01  4.91911929834970E-05 -9.14668889519273E-04
  2.37879428686041E-05 -6.74681049158266E-05  4.65978951622752E-03  7.44098081824545E-04  1.71782006169435E-04
 -2.17051173933910E-04  9.22910889506766E-13 -8.89514977670456E-11 -7.85349588337158E-12  1.90981623959873E-11
 -6.14856227609535E-13 -1.64477965876662E-13  1.46386163775766E-11  9.65942517437973E-13 -3.36633466968972E-12
  1.04129455600191E-13  1.02124418984205E-11 -4.84227886667251E-12 -1.69839648052724E-12  1.63923378730684E-13
  5.56221529567148E-15 -9.59276452735014E-14 -1.35936338655956E-03 -4.23774710830924E-04  6.54653882734733E-05
 -3.20392778974904E-12  8.50842367492298E-13  2.28435106484720E-13  2.35448645205881E-03  7.33999329741864E-04
 -1.13389378411692E-04  1.15898096340171E-12  1.30994610329072E-13  1.53235485664831E-14 -2.90332628559909E-14
 -2.78890537436657E-13  5.72704515732213E-15  2.08026581895703E-13  7.32472279770558E-15 -4.44068108187403E-04
 -3.14466323038179E-04 -1.77344764062506E-13 -8.76843508140742E-14  5.73289462590040E-04  4.05974277413219E-04
  3.45926912485930E-13 -2.41835805380421E-09 -1.50585773289648E-13 -6.39835805490155E-09  5.38691190394808E-05
 -7.92374090694260E-15 -8.04136021584920E-05 -7.23221675588348E-14  1.06314684743805E-04 -3.53309286483539E-05
 -2.42654985264116E-04  7.05002341197652E-01  4.92648195588696E-05 -9.14638053044431E-04  2.37997471987610E-05
  6.74689421178539E-05 -4.65981246529663E-03 -7.44126668322278E-04 -1.71785513073484E-04  2.17040241419785E-04
 -9.02797821763364E-13  8.58331015648598E-11  7.42946535166793E-12 -1.85711330934513E-11  7.32123350422466E-13
  1.99989705142213E-13 -1.96028481198559E-11 -1.66454680612060E-12  4.23948561359664E-12 -6.79456355869327E-14
  1.15942415433392E-11 -4.82403161710578E-12 -1.70298188966943E-12  3.98803974791571E-14  1.20124472839571E-13
 -1.12306925253330E-13 -1.35936067581052E-03 -4.23774730259860E-04  6.54632550684063E-05 -9.83723233748645E-13
  8.35568118293137E-13  2.42658204889269E-13  2.35448175556284E-03  7.33999364061851E-04 -1.13385683837032E-04
 -1.22684299919629E-12 -2.68283896754800E-13 -6.71210064513321E-14 -7.37351935327855E-15  2.83676596495824E-13
  2.61441040157869E-14 -1.54041013600063E-13  3.21032728768870E-14  4.44067177817864E-04  3.14465910788987E-04
  1.90999049940722E-13 -4.72424581346450E-14 -5.73288261456658E-04 -4.05973745169878E-04  3.30680535092186E-13
 -2.39388906942359E-09 -9.24384232765316E-14 -6.33341559325772E-09  5.38687634151470E-05  2.74457878576609E-14
 -8.04130865231198E-05 -7.10229005903748E-15  1.06313994225985E-04
* ORBITAL    1   12
  2.25404289212490E-05  1.17580588416877E-04 -7.07122672160088E-01  5.43708333405903E-03  2.09994052276589E-03
  9.13546233480364E-04 -5.42681222004780E-05  1.07350258800081E-03  2.00971782700126E-03  3.91389324213127E-04
  7.80942944752263E-04 -9.30487005267642E-13  9.04940632212352E-11  1.23014835614206E-11 -1.80775328218349E-11
  1.81843567642270E-12  1.72337691242623E-13 -1.49074433817051E-11 -1.87658998635139E-12  3.14087223375661E-12
 -5.06895731465333E-13 -1.61769678406819E-11  4.73982507261281E-12  1.69345926970329E-12 -3.78165269792006E-13
 -1.13535445459781E-13  7.84295018936819E-14  1.83087802668499E-04 -6.16325906721159E-06 -1.45928655090834E-04
  2.91020676735451E-12 -8.96469048306079E-13 -3.05369253797062E-13 -3.17117377762611E-04  1.06750783268036E-05
  2.52755844823750E-04 -1.18690601007698E-12 -1.96132987146308E-13 -9.47045606747867E-15  1.64632793188288E-14
  3.22410366192234E-13 -9.51553946290305E-15 -1.33915472882943E-13 -7.51678188109479E-14  6.36847523287363E-05
  3.07816525134257E-05  1.97816209229708E-13  1.02358927443122E-13 -8.22166617886489E-05 -3.97389424698227E-05
 -3.58738392946450E-13  2.39576713074730E-09  1.61449447029138E-13  6.33865937922809E-09 -2.39297092516298E-05
  1.62472804802055E-14  3.57814987438764E-05  4.14565343308912E-14 -4.72725662408277E-05 -2.25409013080950E-05
 -1.17583997708018E-04  7.07132420062309E-01 -5.43708509973075E-03 -2.09995156007691E-03 -9.13546737019091E-04
 -5.42671153003155E-05  1.07342794733644E-03  2.00970671572317E-03  3.91388984582432E-04  7.80945848525461E-04
 -9.21276825575467E-13  8.73328589719596E-11  1.18753710564240E-11 -1.74350884068627E-11  2.07942995971350E-12
  1.89507144222496E-13 -1.99615491872555E-11 -2.88303210367710E-12  3.84802511072684E-12 -2.59557979918357E-13
  1.62079667107625E-11 -4.84381953075022E-12 -1.79069944417890E-12  2.45913232071996E-13  1.80931126031851E-13
 -8.41298634821966E-14 -1.83105852844712E-04  6.15758906462712E-06  1.45929506614260E-04 -2.74725969272694E-12
  9.30929919915759E-13  3.83760133593075E-13  3.17148638796971E-04 -1.06652570202131E-05 -2.52757319893357E-04
 -1.24193057284653E-12 -2.58111891185709E-13 -5.00664478414178E-14  9.13185042575318E-14  3.15962968221214E-13
  7.36078997504608E-14 -1.16871226079389E-13  1.14274863764936E-14  6.36908269824525E-05  3.07859890829295E-05
  1.65864455110844E-13 -5.29786932370065E-14 -8.22245041297118E-05 -3.97445409927066E-05  3.27852433451940E-13
 -2.37092032250104E-09 -8.40131077930156E-14 -6.27296700449428E-09  2.39304316795499E-05  4.43226242204870E-14
 -3.57825934044993E-05 -5.30298064728274E-14  4.72740041459828E-05
* ORBITAL    1   13
 -1.33761857538144E-04 -1.05163707580922E-03 -1.44981591415927E-02  1.08936265650153E-03  5.00304523610818E-05
 -3.04860285101052E-04 -3.99285389482252E-04  6.98092751038562E-01  6.60050447648505E-03 -2.66091037322481E-03
 -2.18790588265426E-03  3.94514597554317E-15  6.43279934525143E-10  4.33348625706755E-12 -2.09263589757134E-12
  5.55308067914577E-13  4.14633920501280E-15 -1.35620698642900E-10 -1.04938850163979E-12  3.58195280870169E-13
 -1.42172716618312E-13 -8.39421696880204E-11  6.02698553431935E-12  1.67501879819196E-11  9.73152088384971E-13
  3.04791791930772E-14 -5.29483727962247E-15 -3.01271516440235E-03 -8.30417079449302E-04  1.79051789286951E-06
  1.21583399296836E-11 -1.36580495796834E-12 -2.95264341149557E-12  5.21817573370722E-03  1.43832457290432E-03
 -3.10126811208573E-06  9.04289476858759E-12  2.54880629443910E-12  2.40403174080652E-14 -2.36470990785038E-16
 -2.44236402111348E-12 -6.65344419745954E-13  1.22406738308970E-12  3.73507657170756E-13 -1.76060793530420E-03
 -1.05096325861872E-03 -1.59797190883224E-12 -4.38472572244436E-13  2.27293507116905E-03  1.35678773264208E-03
  3.60805176518596E-13 -7.90802179397536E-11 -9.89916111691714E-14 -2.09380202801701E-10  1.68148298333796E-04
  2.86626657736326E-14 -2.50664536201356E-04 -7.30021651412433E-14  3.31595828419039E-04 -1.33762305894546E-04
 -1.05164059623804E-03 -1.44981974952423E-02  1.08933960508927E-03  5.00227839983302E-05 -3.04861324662896E-04
  3.99286510347793E-04 -6.98091075374957E-01 -6.60047897998654E-03  2.66090738696655E-03  2.18790566799679E-03
  2.97601690032571E-15 -6.54251997075773E-10 -4.69232037018562E-12  1.89979716069731E-12 -6.76878617595361E-13
  6.20530484162048E-15  1.20779517002284E-10  6.75480757561823E-13 -4.49113065437702E-13  8.61461932998717E-14
 -7.89258667436837E-11  6.32539446163049E-12  1.63516406925878E-11  8.81311404229002E-13 -1.47175456617225E-13
 -5.37487160069944E-14 -3.01272044251967E-03 -8.30414582961949E-04  1.79276926432852E-06  2.00239134724918E-11
 -9.68992205760523E-13 -3.59666484488755E-12  5.21818487526676E-03  1.43832024926035E-03 -3.10516746475863E-06
 -9.34281503018667E-12 -2.61607998173675E-12 -6.13373842496309E-14 -1.68105512971450E-14  2.53524047758930E-12
  7.03386399168799E-13 -9.40535357888606E-13 -2.70200648648759E-13  1.76060697392534E-03  1.05096310024573E-03
  1.20283912827163E-12  3.67175336297984E-13 -2.27293382953203E-03 -1.35678752835635E-03  3.25719853238874E-13
 -9.09210496406311E-11 -1.18089353773502E-13 -2.40556996611667E-10  1.68148323087875E-04  1.49990612501032E-14
 -2.50664566275495E-04 -2.69558674412507E-15  3.31595872021836E-04
* ORBITAL    1   14
 -1.43771363196825E-12 -1.14624738889174E-11 -1.43610111810604E-10 -1.14637191588511E-10 -6.46706500836250E-11
 -1.64092273204644E-11 -1.40383151031088E-12 -9.38700891134625E-10 -8.31933589810195E-11 -2.12625873245351E-11
 -1.61656441948790E-11  5.29357243560661E-05 -6.11895731279068E-01 -2.93681215032355E-03  1.21045094747656E-03
  7.15156829058333E-04 -3.03963700928100E-05  3.51358269328219E-01  1.68635216721079E-03 -6.95055841416545E-04
 -4.10651438011269E-04 -2.52675053382322E-03 -5.35842433073465E-04 -8.04563979910502E-05 -5.85212645860959E-11
  5.64135128664522E-12  1.16249171512095E-11 -3.17647007324066E-11  1.08834011482136E-11  1.11096709251775E-11
  1.45089026299742E-03  3.07686547043468E-04  4.61989893278585E-05 -9.05241475180759E-11 -6.21797638737866E-12
  8.47287233235713E-12 -9.38603116822528E-04 -6.44335217369529E-04  3.74861195470480E-12  1.77404949391302E-12
  2.41835141057924E-04  1.66221155427377E-04 -3.40992680039727E-04 -2.34034926808003E-04  2.99052755915937E-12
  1.56071616354219E-12  4.39866623830533E-04  3.02037716877071E-04  3.16918897904352E-12  1.24125279581068E-12
 -1.93041511843821E-04  2.56937217614107E-13  7.29565146930060E-05 -8.13957871239348E-14 -8.50449881376567E-14
 -8.88759550997911E-05  2.61894744210005E-14  7.83777636023839E-05  3.08131928758048E-13  1.43951320122028E-12
  1.14754688406437E-11  1.43467504244425E-10  1.14428260607281E-10  6.45277834098152E-11  1.63700314019573E-11
 -1.40273984005495E-12 -9.36605846696800E-10 -8.31641571354319E-11 -2.12417627051397E-11 -1.61993047045494E-11
  5.29363862013768E-05 -6.11886469982343E-01 -2.93678050881679E-03  1.21042951405236E-03  7.15141852551270E-04
 -3.03967108446537E-05  3.51352684720972E-01  1.68633773884784E-03 -6.95043813169257E-04 -4.10643843123548E-04
  2.52676696009535E-03  5.35838250995090E-04  8.04511210944831E-05  6.18656631778459E-11 -5.56923416625248E-12
 -1.18805241554296E-11  2.62989287657184E-11 -1.08860103577986E-11 -1.05731025672318E-11 -1.45090260756813E-03
 -3.07685689007931E-04 -4.61960373927611E-05  8.71488439653856E-11  6.16641594243877E-12 -8.14250543312211E-12
 -9.38601101879275E-04 -6.44333628251864E-04  3.61526709823273E-12  1.79260112462259E-12  2.41834763262741E-04
  1.66220670256452E-04 -3.40992202121641E-04 -2.34034142209925E-04  3.13857610224566E-12  1.60856417070149E-12
  4.39865495742823E-04  3.02037014801555E-04  3.28157314521426E-12  1.26147868002254E-12  1.93040955158508E-04
 -2.45646075622317E-13 -7.29562833529393E-05 -4.88942983354682E-15  4.14989318783278E-14  8.88756359622094E-05
 -7.06167153778390E-16 -7.83775433027693E-05 -3.98209432032346E-13
* ORBITAL    1   15
 -4.74976833941745E-13 -3.82747730605443E-12 -5.11450177755398E-11 -3.92256439266931E-11 -2.34685675217627E-11
 -5.75661975950052E-12 -4.60204730230026E-13 -3.25544503654886E-10 -2.79021154374575E-11 -7.02513406587342E-12
 -5.43312932190140E-12  3.03963700843602E-05 -3.51358269341964E-01 -1.68635216724920E-03  6.95055841586946E-04
  4.10651438022666E-04  5.29357243509014E-05 -6.11895731269477E-01 -2.93681215029980E-03  1.21045094743838E-03
  7.15156829145747E-04 -1.45089026354563E-03 -3.07686547149135E-04 -4.61989893019787E-05  7.24423525860914E-11
 -6.65693238824763E-12 -1.39244563212052E-11 -3.93079274509619E-11  6.28400313158936E-12  9.49342784527872E-12
 -2.52675053441813E-03 -5.35842432851961E-04 -8.04563979460492E-05 -4.92077097757879E-11  1.07244463512322E-14
  6.61829307436035E-12 -5.38940579380847E-04 -3.69980427581177E-04 -4.05297886639140E-12 -1.99254519722239E-12
  1.38930581313054E-04  9.54652429692178E-05  5.93937742641943E-04  4.07602462096133E-04  2.91489016304985E-12
  1.27736432097596E-12 -7.65962142847674E-04 -5.25982488022334E-04  2.50247514188776E-12  1.24863066048474E-12
 -1.10846567561795E-04 -2.64001664919121E-13  4.18932892660645E-05  1.08499108687409E-13 -8.46985454185103E-14
  1.54779776559332E-04  5.33670603385372E-14 -1.36495051569687E-04  2.25680408657089E-13  4.86406059927996E-13
  3.85617343835612E-12  4.58404225893474E-11  3.69897943135882E-11  2.05417302188186E-11  5.47691273522573E-12
 -4.74311253975753E-13 -3.07099308485164E-10 -2.79479254532244E-11 -7.31392433447093E-12 -5.60795970012706E-12
  3.03967108420081E-05 -3.51352684707211E-01 -1.68633773883546E-03  6.95043813266234E-04  4.10643843156765E-04
  5.29363861994537E-05 -6.11886469991929E-01 -2.93678050879653E-03  1.21042951421826E-03  7.15141852547511E-04
  1.45090260810330E-03  3.07685688706200E-04  4.61960373244410E-05 -6.59580779717199E-11  6.49699424093156E-12
  1.31586147169299E-11  4.39867363133210E-11 -6.77028179740787E-12 -1.01682566211423E-11  2.52676696020163E-03
  5.35838251069972E-04  8.04511210840831E-05  4.78293990806160E-11  6.09382774430699E-13 -6.27818508669333E-12
 -5.38939510919465E-04 -3.69979377358875E-04 -4.24338829602166E-12 -2.12318755916187E-12  1.38929982401334E-04
  9.54651683454488E-05  5.93936381163146E-04  4.07601502887835E-04  2.82721524288918E-12  1.37282963586413E-12
 -7.65960610201526E-04 -5.25981131411477E-04  2.40979874252543E-12  9.98195361117736E-13  1.10846191138327E-04
  2.32033248271009E-13 -4.18931960235070E-05 -9.06546755371383E-14  1.73680870895193E-13 -1.54779337620845E-04
 -3.66128500384945E-14  1.36494638331922E-04 -2.58681177199140E-13
* ORBITAL    1   16
  4.30722433990930E-14  3.66780744126949E-13  6.16017738856993E-12  1.72991494613553E-12  3.30289659641515E-12
  1.02706570202100E-12  2.72198519367210E-14 -1.65995713843751E-11  1.74478409216383E-12  8.00210388572589E-13
  7.36006168370354E-13  7.96116353683737E-06  1.49952901160298E-01  4.53543543030064E-04 -3.13093453285065E-04
 -2.36936780777832E-04  3.67506798526546E-05  6.92218294396210E-01  2.09367716121257E-03 -1.44531635827406E-03
 -1.09376006138983E-03 -1.48659747437800E-04  4.40338459902114E-05  5.82164988977290E-05 -8.59716553876063E-11
  6.41751699320406E-12  1.52275251139142E-11  2.77512038470721E-11 -2.24558428619865E-12 -5.26742465078571E-12
 -6.86259629013929E-04  2.03271508552600E-04  2.68741243504270E-04  1.95058886417853E-11 -1.34619413927275E-12
 -3.20546380133662E-12  3.01284993880742E-05  2.38199430040084E-05  5.77844053191670E-12  3.09574400350714E-12
 -7.72266044663931E-06 -6.13468789344043E-06 -8.83364291938042E-05 -6.96488869713422E-05 -2.06931470983304E-12
 -9.82466329580552E-13  1.13185179934860E-04  8.96758977860162E-05 -1.56060492955228E-12 -9.36027258624984E-13
  9.02163323855283E-06  5.21671157176405E-13 -3.40932195226964E-06 -1.41640087472596E-13  9.36919329923079E-14
 -3.33933563525295E-05 -1.32240968572290E-13  2.94439663371495E-05 -7.32876238608327E-14 -3.04031596305798E-14
 -2.27555717459874E-13 -1.86352888382037E-12 -4.30056983726499E-12 -1.90796046730882E-12 -1.24267123055205E-12
  4.22156524521269E-15  6.98817701459462E-12  1.95036272676794E-12  8.33493821760418E-13  6.60872301362448E-13
 -7.96094300968411E-06 -1.49954955810846E-01 -4.53558717376836E-04  3.13098006121462E-04  2.36940562970616E-04
 -3.67496020720865E-05 -6.92228870373092E-01 -2.09372544395224E-03  1.44533489648112E-03  1.09377228360713E-03
 -1.48652658929297E-04  4.40361013107846E-05  5.82163338772851E-05 -8.13313240872287E-11  6.28064060687847E-12
  1.47045893043164E-11  3.39493156094532E-11 -2.11800691251327E-12 -5.68832496930103E-12 -6.86205642359295E-04
  2.03279780269862E-04  2.68740814950638E-04  1.81315151271067E-11 -1.67649484649504E-12 -3.55103063147256E-12
 -3.01317029872545E-05 -2.38219957022871E-05 -5.91527715378459E-12 -3.16350395775843E-12  7.72312540550852E-06
  6.13540731932034E-06  8.83465719396145E-05  6.96557908262483E-05  1.93675993677166E-12  9.69129881023408E-13
 -1.13198308411304E-04 -8.96847883298846E-05  1.65400987852537E-12  9.82996952109238E-13  9.02223217450744E-06
  4.47762218447713E-13 -3.40960035822751E-06 -1.32764869969022E-13  1.31504137541398E-13 -3.33960251387751E-05
 -6.95777817625564E-14  2.94463131405500E-05 -1.91953239150813E-13
* ORBITAL    1   17
 -4.79532150669348E-13 -4.47354861922779E-12 -1.15860128714131E-10  9.52655389247699E-11 -3.33637424217261E-11
  6.47312169792870E-12 -5.96663794057111E-13  6.52441381227138E-10  8.35938437536206E-12  1.37928211876861E-12
 -5.49769579755247E-13 -3.67506798511312E-05 -6.92218294382934E-01 -2.09367716108486E-03  1.44531635825877E-03
  1.09376006114689E-03  7.96116353457258E-06  1.49952901170436E-01  4.53543542765884E-04 -3.13093453215347E-04
 -2.36936780746610E-04  6.86259628714693E-04 -2.03271508753109E-04 -2.68741243484678E-04 -3.37458811164788E-11
  2.68861005988358E-12  6.18337725094645E-12 -4.56882240187467E-11  2.87893209710145E-13  7.03101042023008E-12
 -1.48659747492549E-04  4.40338458958779E-05  5.82164988727137E-05 -9.30709833639742E-11  1.16360691906490E-11
  1.82062812499532E-11 -1.39147563397184E-04 -1.09977327758415E-04  2.64600004482114E-12  1.30313940497299E-12
  3.53859470826099E-05  2.82439635363449E-05 -1.90895256953439E-05 -1.50746045998322E-05  2.87909378028352E-13
 -1.02659001200956E-12  2.45551618869926E-05  1.94365731705378E-05  9.40077877102650E-12  6.37421101743819E-12
 -4.16466387331217E-05  1.69847381066353E-13  1.57359741676418E-05 -6.59053220481485E-14  1.45104944367190E-13
 -7.23358781712442E-06 -2.79960742187674E-13  6.37875769255018E-06  8.85386346187724E-13 -4.75123152410704E-13
 -4.41880389405481E-12 -1.13731451756504E-10  9.57903778305552E-11 -3.13889337915050E-11  7.32183251387758E-12
  6.20588305042829E-13 -6.40816089564016E-10 -8.43201555244919E-12 -1.77500189417084E-12  1.85289860598746E-14
  3.67496020819041E-05  6.92228870386363E-01  2.09372544406464E-03 -1.44533489639550E-03 -1.09377228368871E-03
 -7.96094301454998E-06 -1.49954955800672E-01 -4.53558716957069E-04  3.13098005963611E-04  2.36940562862046E-04
  6.86205642775512E-04 -2.03279780063496E-04 -2.68740814957035E-04 -3.84343773464199E-11  2.61571850739846E-12
  6.68668356776434E-12 -4.23304991664206E-11  4.91236215309535E-13  6.70610717546147E-12 -1.48652658978543E-04
  4.40361014513073E-05  5.82163338624274E-05 -8.96133054558940E-11  1.13539135492726E-11  1.77784332409575E-11
  1.39163621563586E-04  1.09988230088983E-04 -2.51836851061575E-12 -1.38635872838030E-12 -3.53901151774045E-05
 -2.82467643521933E-05  1.90917736006119E-05  1.50757868121610E-05 -5.01695088655962E-13  9.47138863155206E-13
 -2.45574909529784E-05 -1.94383989342235E-05 -9.44820950771509E-12 -6.35232608797867E-12 -4.16499648997960E-05
  1.74996133437532E-13  1.57372258734816E-05 -4.79479688187722E-14  1.46807874018364E-13 -7.23404963961624E-06
 -2.41255389635853E-13  6.37922987973271E-06  9.15928979439594E-13
* ORBITAL    1   18
  1.45103738032571E-04  1.13293645371193E-03  1.04916500143203E-02  5.91726814716203E-03  9.66531045960706E-04
  4.05551162784789E-05  3.84491742086220E-04  7.15725936348260E-01  7.10945140274356E-03 -6.98166793601374E-04
 -5.12952512624199E-04  5.44650333680997E-15 -9.33865624391497E-10 -9.69814453946912E-12  4.26778856969159E-13
  2.14929361487275E-12 -1.23197903307019E-14  1.90124046281737E-10  1.37666123820948E-12 -1.73663587311130E-13
 -4.40779466354072E-13 -8.16084853255949E-11  4.27336061314781E-12  1.59635156541326E-11  8.38125024240953E-13
  3.03257987634334E-13  4.84859918253862E-14  5.52073966669107E-04 -7.23439763401634E-04 -4.50037766738182E-04
  1.16412311495225E-11 -1.28583606313231E-12 -2.92757746884696E-12 -9.56220159694142E-04  1.25303442623514E-03
  7.79488277114471E-04  9.34755265470358E-12  2.81681472747802E-12  4.33507240290631E-14  3.32129416994237E-14
 -2.49265596094822E-12 -7.92546369126661E-13  1.15972185964339E-12  3.91783429528534E-13 -2.04570443415791E-04
 -1.52607548263336E-05 -1.58947714852020E-12 -5.15309808795643E-13  2.64099306947205E-04  1.97015495664726E-05
  1.34745852375924E-13 -1.16672512526176E-10 -5.66234469269674E-14 -3.08785246367428E-10 -1.23543766682182E-05
 -2.47293498014663E-14  1.84112603979006E-05 -1.64141692540421E-14 -2.43589586539464E-05 -1.45103461605022E-04
 -1.13293417301323E-03 -1.04916090684992E-02 -5.91726844905285E-03 -9.66526823893331E-04 -4.05547002929478E-05
  3.84490671136828E-04  7.15727569838401E-01  7.10946307003209E-03 -6.98170303890881E-04 -5.12957686556740E-04
  3.12596880955256E-14 -9.46872595290495E-10 -8.94779662011117E-12  4.86881957404623E-13  2.17161421768905E-12
  6.43075441825095E-15  1.82926874874862E-10  2.20666208302866E-12  1.42115664888560E-14 -4.00918094567220E-13
  7.70548619718796E-11 -5.05538195232836E-12 -1.57378362656752E-11 -6.17924378978104E-13 -1.09520998243385E-13
 -5.32722828046501E-14 -5.52063819720789E-04  7.23441443290063E-04  4.50036833105122E-04 -1.86055040935062E-11
  5.69466854691838E-13  3.32175105356238E-12  9.56202584794041E-04 -1.25303733645423E-03 -7.79486660589514E-04
  9.65338881367428E-12  2.93478015992149E-12  7.99793948541452E-14  4.24325267330756E-14 -2.50518028640238E-12
 -7.95909247590020E-13  9.95025819093589E-13  3.49149030835748E-13 -2.04574203641209E-04 -1.52632489420968E-05
 -1.25072957583846E-12 -4.80630963480141E-13  2.64104161190571E-04  1.97047698749260E-05 -1.67665983722939E-13
  1.27708680083375E-10  1.04546129076072E-13  3.37747134367983E-10  1.23539843829990E-05  4.02238970592641E-14
 -1.84106817338003E-05  1.18989127739095E-14  2.43581897254519E-05
* ORBITAL    1   19
  6.21037786280707E-14  5.04478304998435E-14 -8.93569847244359E-15  2.10680210754399E-11 -4.22146636836443E-12
 -2.21814969580542E-12 -1.36617503928450E-14 -5.50972334555666E-13  7.79373770135849E-12  1.65028826261664E-12
  8.05168792735736E-13 -1.83711643442162E-12 -1.08088824734019E-10 -3.06643561673005E-10 -1.09606015925355E-10
 -5.68217858353516E-11 -1.74457748826582E-13 -1.23127622179715E-11 -6.78236165876577E-11 -1.59750177247669E-11
 -6.20510515219157E-12  3.02735691993593E-10 -5.26076306104993E-11 -1.42857604124729E-11  3.88076520136213E-02
  5.11834804835590E-04 -3.09956454847854E-05  6.01103048802694E-01  7.92919602191899E-03 -4.79672901595419E-04
  1.08819296575769E-10 -7.05100025987425E-12 -2.43987831443967E-12  3.47047006996865E-01  4.57792344979814E-03
 -2.76939280416268E-04 -3.77018624569301E-11 -2.39242237379606E-11  1.11734434681424E-04  7.96216034560114E-05
 -6.26036724471040E-11 -3.93988258524440E-11  1.26163799807054E-11  7.82009708057015E-12  1.57998827662952E-03
  1.12588681377599E-03  7.49818962702909E-12  4.61502529486303E-12  1.22385365705058E-03  8.72108176227653E-04
  1.51521976478253E-12  1.91152685525551E-05  2.22434419683306E-12 -7.22489240308027E-06 -2.04324570021177E-04
 -6.38189120043998E-13  1.82753451146252E-04 -4.97882421422240E-13  2.41760091513531E-04 -2.42039104503043E-15
 -4.88830525092178E-14  2.04477855749974E-13 -1.83735580130034E-11  4.11076239041374E-12  2.11876215759450E-12
 -8.06696111311278E-14 -4.88957747238241E-13  9.92702639536905E-12  1.85532490471639E-12  9.07636527107358E-13
  1.80167263657106E-12  1.05570922243583E-10  3.29902124279561E-10  1.09889018729360E-10  5.48691635473715E-11
  2.39860394796808E-13  1.70119988679688E-11  2.89916299284298E-11  1.55168596714613E-11  9.47208332595644E-12
  3.69604021430622E-10 -5.37553389262923E-11 -1.51298571384305E-11  3.88048600345838E-02  5.11937306946147E-04
 -3.09418703454639E-05  6.01103175273653E-01  7.92918429264687E-03 -4.79675614245599E-04  1.01028144027159E-12
 -5.29148818408079E-12 -1.03078782489032E-12  3.47047080094177E-01  4.57791669388577E-03 -2.76940843321265E-04
  3.56209468199061E-11  2.26395327173667E-11 -1.11740872539012E-04 -7.96248120983180E-05  5.90502214248734E-11
  3.70773853333014E-11 -1.83513080319318E-11 -1.16693597554415E-11 -1.57999226046121E-03 -1.12588937700980E-03
 -9.22334032136946E-12 -5.93248789140899E-12 -1.22385674188358E-03 -8.72110161027344E-04  1.64591235811634E-12
  1.91150206340058E-05  2.28985170459396E-12 -7.22479858757610E-06 -2.04324558361759E-04 -4.30988651444310E-13
  1.82753440839872E-04 -4.51075524880099E-13  2.41760077874042E-04
* ORBITAL    1   20
 -6.11117964996444E-14 -5.31858275561688E-13 -2.15276810568844E-12  9.45231534018461E-12  4.83511026693158E-12
  2.04764913821025E-12  2.45272529468455E-15  8.13109203171186E-13  1.09787567634026E-11  1.52966009880052E-12
  5.60574084240130E-14  1.12368915077787E-12 -5.31584571194703E-11 -4.53549926382169E-10 -1.36997927927200E-10
 -4.86729860338714E-11  2.95090260112034E-13 -3.58010613897266E-12 -9.15226085286304E-11 -1.95115363293942E-11
 -4.49319849210547E-12  2.36350208228669E-10 -1.20690721650263E-10 -4.80482752085798E-11  4.01182239749885E-02
  1.26528562553564E-04 -1.39524038445791E-04  6.21304842786780E-01  1.95932850616365E-03 -2.16088080671667E-03
  1.02010226224662E-10 -1.87305475348840E-11 -7.76258234048567E-12  3.58710518187881E-01  1.13121883699613E-03
 -1.24758511587341E-03 -3.69305002144383E-11 -2.15297677721860E-11 -5.50281691741401E-05 -4.06608816350854E-05
 -4.87720035624865E-11 -2.32148517795590E-11  1.03840923553571E-11  4.94221940413485E-12 -7.78037192044666E-04
 -5.74903249376624E-04  4.38443765422898E-12  1.47655375325016E-12 -6.02665017226355E-04 -4.45318141959273E-04
  2.71557801615655E-12 -1.73623136246713E-06  3.38580034808015E-12  6.56233781736938E-07  1.85560491497386E-05
 -8.55477037569503E-13 -1.65970348061066E-05 -7.06909529506710E-13 -2.19558135325367E-05 -4.39656870770799E-14
 -1.75695569495574E-13 -8.71010876423613E-13  1.08559204042064E-11  5.02834377796276E-12  2.24637185270716E-12
 -1.20378299461391E-13 -1.45420771851926E-12 -1.53361140340761E-11 -2.21595768113139E-12 -4.32914487848591E-13
  1.24061599573227E-12 -4.90868973358976E-11 -4.80247279600189E-10 -1.37119267221067E-10 -4.62531006164822E-11
  6.22494584691813E-15 -1.04926167005056E-11 -4.64248276769859E-11 -1.93510702077203E-11 -8.60221293709668E-12
 -3.06884599864289E-10  1.22330217282794E-10  4.89813499332231E-11 -4.01154803319142E-02 -1.26511020021076E-04
  1.39520099801299E-04 -6.21304983629076E-01 -1.95932727366152E-03  2.16087924084372E-03  1.05834214723553E-11
  1.55075745155903E-11  6.00005214132391E-12 -3.58710599590887E-01 -1.13121813226533E-03  1.24758421116997E-03
 -3.53585109357568E-11 -2.04912053351351E-11 -5.50361914136187E-05 -4.06672148278624E-05 -4.50231493519274E-11
 -2.08309918799936E-11  1.56194393246667E-11  8.25628688021623E-12 -7.78032762252398E-04 -5.74900585583884E-04
  7.00473574432110E-12  3.25314762248192E-12 -6.02661586440240E-04 -4.45316078913447E-04 -2.78943376014346E-12
  1.73746481523365E-06 -3.39783553679486E-12 -6.56700007650518E-07 -1.85560671093696E-05  7.51885915859210E-13
  1.65970510750120E-05  6.80935106466700E-13  2.19558345665143E-05
* ORBITAL    1   21
 -1.65911409647013E-12 -1.13741148917483E-11 -4.86981020201086E-11 -7.75885696892213E-10  1.10886716961941E-12
 -1.11473154605662E-12 -1.11083408026094E-12 -7.65851911767679E-11 -1.12486879635234E-12 -2.32118055987404E-12
  3.02230740654829E-12  8.71909981303632E-04  2.06686202183685E-02 -2.01027061252748E-02 -5.18309107744206E-04
  1.96579613147680E-03 -9.94561784155957E-04 -2.35760791762933E-02  2.29305874113557E-02  5.91224580057356E-04
 -2.24232305729207E-03 -4.40345445461469E-01 -1.53607053702052E-02 -1.00470208190438E-03  1.53726376829034E-10
  3.81464812996049E-11  6.29182450667214E-12 -3.98051537848254E-11 -6.92858563296827E-12 -7.22154006773648E-12
  5.02289122830222E-01  1.75214744284676E-02  1.14602417272327E-03  1.01237760662054E-10  4.78172180900145E-11
  1.74446591799533E-11 -4.51697336759509E-03 -2.95504217115956E-03 -4.67655193040641E-11 -3.08313729013699E-11
  1.16620449715496E-03  7.62938600207530E-04 -3.25868847937101E-03 -2.13186299065572E-03 -5.00914098804858E-12
 -3.92934023566817E-12  4.20684185641709E-03  2.75215008771835E-03 -4.42006426832579E-11 -2.86907420186590E-11
 -6.26963329209012E-04  2.72003221789334E-12  2.36947709485804E-04 -1.05780430409895E-12 -1.97103186593276E-13
 -5.73407945962561E-04 -3.11959854613515E-13  5.05674036123509E-04  2.48966537638402E-12  2.58949091722862E-12
  1.83847248825350E-11  8.57015560366529E-11  8.00252860240386E-10  5.14042928370697E-12  5.15458299062666E-12
 -2.89689833421071E-12 -1.13404100395062E-10  1.40810224473215E-11 -3.23215346780134E-12  7.63236665939609E-13
  8.71910150554538E-04  2.06686269853920E-02 -2.01027016238199E-02 -5.18305594693574E-04  1.96579741554346E-03
 -9.94562151589501E-04 -2.35760947619455E-02  2.29305154363326E-02  5.91207725300315E-04 -2.24233096526383E-03
  4.40345512339161E-01  1.53606642843321E-02  1.00469024326715E-03 -1.31397673968612E-10 -3.69716554162390E-11
 -5.92421345805617E-12  1.51535900505864E-10  5.69202921653970E-12  4.95484264811775E-12 -5.02289029399638E-01
 -1.75214779406482E-02 -1.14602793892600E-03 -5.32331821235688E-10 -6.12373807206722E-11 -1.81328218072277E-11
 -4.51697730130426E-03 -2.95504512207849E-03 -4.78084671410609E-11 -3.16699816765948E-11  1.16620487677487E-03
  7.62938982821190E-04 -3.25869112420873E-03 -2.13186447121737E-03 -2.04234981905265E-12 -1.41661193878439E-12
  4.20684639059215E-03  2.75215263843086E-03 -3.75756764502772E-11 -2.42924929626020E-11  6.26963319955100E-04
 -2.69148803182097E-12 -2.36947698729903E-04  1.01803176198563E-12  8.91698679491162E-14  5.73407872697070E-04
  5.90410173394483E-13 -5.05673814711838E-04 -3.21960831366593E-12
* ORBITAL    1   22
 -1.07849008558170E-03 -7.96622066715163E-03 -4.25359677969396E-02 -1.03544631066262E-01 -9.77883028042329E-03
 -5.67255802560647E-03 -2.26209647615840E-03 -4.62604729115697E-02  3.00702098241475E-03 -3.05672557175253E-03
 -3.04419812053742E-03 -2.69937492143998E-12 -1.30674612054216E-10 -9.84619596808170E-10 -2.48723955592842E-10
 -1.25427711142264E-10 -6.03621498771153E-13 -1.18227873858841E-12  2.04688703174804E-10  4.36802166981567E-11
  1.78164094651677E-11  1.09663935515933E-09  8.89128400998947E-12 -4.19301234799186E-12 -1.28058499793877E-10
 -1.04499315854249E-11 -2.99659162869364E-12 -3.37903855372501E-01 -7.00196477661700E-03  9.70709900935852E-04
  3.67484949441618E-10  2.08279383354236E-11  3.16709774373841E-12  5.85266645677784E-01  1.21277587255803E-02
 -1.68131887517825E-03 -5.72021058097965E-11 -3.70368200970405E-11 -1.41749302584900E-12 -1.17675165450663E-12
  1.48668740909114E-11  9.50650093648672E-12 -9.33947110160615E-12 -6.00663825589298E-12 -4.39407017565844E-03
 -2.67504023909824E-03  1.20478122787123E-11  7.69225948954964E-12  5.67272020445338E-03  3.45346209903856E-03
  4.41986225547341E-12  2.19742956648738E-09 -1.66123143006360E-12  5.81432171061465E-09  4.40646529786107E-04
  1.15693047499834E-13 -6.56779245621448E-04 -1.37154448494989E-13  8.68892732346038E-04 -1.07849121150578E-03
 -7.96622895120136E-03 -4.25360075892899E-02 -1.03544870753962E-01 -9.77883494703654E-03 -5.67256271934538E-03
  2.26209773980793E-03  4.62605030648606E-02 -3.00701580735158E-03  3.05672381503356E-03  3.04419455788437E-03
  1.57049948202645E-12  1.03948167719553E-10  9.96730464259488E-10  2.43182419737897E-10  1.18169646549915E-10
 -1.45613500033656E-12 -4.81959661736225E-11 -1.79461765995199E-10 -5.22006823702264E-11 -2.97904556755837E-11
  5.37809797234528E-10 -1.47706205745549E-11 -7.12069959710800E-12 -1.33824995156374E-10 -8.45953050739653E-12
 -2.25634942095720E-12 -3.37903829115331E-01 -7.00195888015489E-03  9.70710538039901E-04 -6.77905417506181E-10
 -1.91955694772285E-11 -8.85515800232575E-13  5.85266600032160E-01  1.21277485559366E-02 -1.68131996338643E-03
  6.01480588405292E-11  3.89038520993394E-11  1.58250414440580E-12  1.20388436638783E-12 -1.56088525831334E-11
 -1.00718309480524E-11  5.43539338086738E-12  3.55302882404382E-12  4.39407467897947E-03  2.67504304588082E-03
 -6.96884846536814E-12 -4.65593398481172E-12 -5.67272601776292E-03 -3.45346572220308E-03  3.65154401846711E-12
  2.17053370298212E-09 -1.38078313526648E-12  5.74315182957682E-09  4.40646454382990E-04  1.12609991242576E-12
 -6.56779110857807E-04 -1.06634457296017E-12  8.68892566870793E-04
* ORBITAL    1   23
 -1.00189432333916E-11 -7.24584495794413E-11 -3.45612321040321E-10  1.25008466345425E-09  1.35678309337410E-10
  2.41576120522098E-11 -6.42640874291289E-12 -5.18314514376692E-11  8.00459711867715E-10  2.18626839509651E-10
  8.53483989800331E-11  7.86530466223267E-04  1.86581618182717E-02  1.89795932757011E-02  5.01003820238826E-04
 -1.06654598236214E-03 -8.95162934526038E-04 -2.12351524666715E-02 -2.16010006591786E-02 -5.70202403842562E-04
  1.21385214792281E-03  4.92375019767236E-01  2.59694899243118E-03 -1.34958431611800E-03 -3.17736592973157E-10
 -1.88342730189769E-10 -7.58255661545061E-11 -1.03127598028246E-11 -1.02975175246673E-10 -4.76717742608217E-11
 -5.60380094410641E-01 -2.95563881596337E-03  1.53598299173372E-03 -1.77695818860930E-10 -4.04999161603993E-11
 -7.31871195529724E-12 -9.24905891708023E-04 -5.29046749258765E-04  8.48493977659788E-12 -8.73704831297271E-12
  2.38905025833158E-04  1.36643453573736E-04 -6.65703374274234E-04 -3.80788148687037E-04  2.26419630206301E-12
 -4.10051023022571E-13  8.59557414833550E-04  4.91659210886237E-04  1.10206505441720E-11 -3.84554790494026E-12
  8.09482462388972E-07 -5.83140934322555E-12 -2.40994346437866E-07  2.16956450688573E-12 -1.91838859668782E-13
  7.54984174087502E-07  1.41477608580447E-12 -5.93825934889828E-07 -6.64192592966666E-12 -1.11852461489065E-11
 -8.15186875783354E-11 -3.90611038737274E-10  1.24812774243761E-09  1.46078712853089E-10  2.78602184822339E-11
  8.33603982492903E-12  8.83428777964595E-11 -7.56718491067537E-10 -2.17224413976967E-10 -8.78273205993423E-11
 -7.86530368738023E-04 -1.86581529729332E-02 -1.89795765234848E-02 -5.01001454263356E-04  1.06654255619730E-03
  8.95163257370756E-04  2.12351535023109E-02  2.16009299577069E-02  5.70192422469062E-04 -1.21385242597560E-03
  4.92375112145209E-01  2.59693595813751E-03 -1.34958906859081E-03 -2.92648214184125E-10 -1.88136601147363E-10
 -7.60486992834944E-11  1.05366113786487E-10 -1.04895508263036E-10 -4.77677294556434E-11 -5.60380052448578E-01
 -2.95562790757509E-03  1.53598344837568E-03 -6.51691820407124E-10 -4.22742760311716E-11 -6.05492783091733E-12
  9.24900611935002E-04  5.29043785342140E-04 -9.42035879765623E-12  8.08242208692306E-12 -2.38904457006113E-04
 -1.36643113187233E-04  6.65702835640348E-04  3.80788191668244E-04  4.12110946060837E-12  4.46404589820697E-12
 -8.59555406345054E-04 -4.91658564969260E-04 -9.93743458869741E-12  4.75234628415094E-12  8.09491322292802E-07
 -5.91395473992473E-12 -2.40924089305980E-07  2.23180121438142E-12 -7.04716230863476E-14  7.54843611974902E-07
  1.31629982165900E-12 -5.93368026886767E-07 -6.72278563081798E-12
* ORBITAL    1   24
 -2.93440725543552E-12 -2.14018003968725E-11 -1.03449085068689E-10 -6.21215738093019E-10 -8.01469667128700E-12
 -6.93624883389191E-12 -3.97086848564335E-12 -1.25332189651706E-10  3.76945117120214E-11 -1.23624428350002E-12
 -6.79766354829360E-13  9.94561784140523E-04  2.35760791761983E-02 -2.29305874210972E-02 -5.91224581590590E-04
  2.24232305660169E-03  8.71909981291657E-04  2.06686202180997E-02 -2.01027061121800E-02 -5.18309105250674E-04
  1.96579613247972E-03 -5.02289122825699E-01 -1.75214744260700E-02 -1.14602417187959E-03 -1.65286345145637E-11
 -2.04935542489304E-11 -3.23659982708143E-12 -2.82016713348901E-10  5.04873219373589E-12 -1.75053862084276E-12
 -4.40345445465142E-01 -1.53607053748494E-02 -1.00470208305878E-03  7.90309239582000E-10  6.35732073001171E-11
  1.42956889411646E-11 -5.15237343942449E-03 -3.37072653033108E-03  3.03875245757770E-11  2.02862705308394E-11
  1.33026950456049E-03  8.70271552920919E-04  2.85682950474967E-03  1.86896339194447E-03 -2.56107791383285E-11
 -1.70183063812587E-11 -3.68803559039728E-03 -2.41274229480467E-03 -4.40863947967507E-11 -2.89411306586817E-11
 -7.15156789156780E-04 -1.43150771504796E-12  2.70284424672036E-04  5.47949307778006E-13 -6.44539836328077E-13
  5.02696826923376E-04 -6.03683109275754E-14 -4.43309297727967E-04  3.89502676088582E-12  2.38142264876855E-13
  9.62289253144825E-13 -4.08097966698910E-12  5.77510750009510E-10 -7.11743414585549E-12 -3.22474781868279E-12
  9.70020529021288E-13 -2.09575329606229E-11 -2.71954118182224E-11 -1.47931281168932E-12  5.11941561159373E-12
  9.94562151599881E-04  2.35760947621891E-02 -2.29305154163525E-02 -5.91207722297256E-04  2.24233096611102E-03
  8.71910150563820E-04  2.06686269860365E-02 -2.01027016286396E-02 -5.18305596017686E-04  1.96579741462105E-03
  5.02289029406213E-01  1.75214779426827E-02  1.14602793943551E-03  1.33177803577930E-10  2.78928883627707E-11
  5.39592193116858E-12 -2.79928486731835E-10 -1.79648368211997E-11  2.99974442343012E-12  4.40345512337322E-01
  1.53606642783920E-02  1.00469024129476E-03  2.08707051813590E-10 -3.93690960082160E-11 -1.58106108120212E-11
 -5.15237830657263E-03 -3.37072926244915E-03  2.39037017720381E-11  1.57373687546325E-11  1.33027146915745E-03
  8.70272662523059E-04  2.85683238192163E-03  1.86896549043989E-03 -2.13934073913157E-11 -1.45690522645740E-11
 -3.68803829942671E-03 -2.41274440454137E-03 -5.11470184444918E-11 -3.33047328594830E-11  7.15156642387411E-04
  1.71542899891117E-12 -2.70284243460744E-04 -5.80572291933292E-13  1.28308258612372E-12 -5.02696822077564E-04
 -1.01758166370033E-12  4.43309284383417E-04 -2.48261304764251E-12
* ORBITAL    1   25
 -9.98654061389638E-12 -7.25362921527817E-11 -3.49997575229335E-10  9.28537856087068E-10  1.23339718110829E-10
  2.44988213376678E-11 -8.38834693148658E-12 -1.04644422717865E-10  5.18538039835073E-10  1.63681428200107E-10
  7.01148553125994E-11  8.95162934461001E-04  2.12351524653396E-02  2.16010006731731E-02  5.70202405632295E-04
 -1.21385214769473E-03  7.86530466289307E-04  1.86581618191198E-02  1.89795932633948E-02  5.01003819473749E-04
 -1.06654598223747E-03  5.60380094413350E-01  2.95563881678732E-03 -1.53598299165299E-03  1.05653919443254E-10
  1.06612048549271E-10  4.43001648031411E-11  1.93547176691630E-10 -1.69540657299133E-10 -7.35002072495293E-11
  4.92375019767234E-01  2.59694899054579E-03 -1.34958431628456E-03 -9.54022470199656E-10 -8.72530014195080E-11
 -2.51313810683473E-11 -1.05265399434313E-03 -6.02118011984485E-04 -8.14024381041782E-12  2.90584582265545E-12
  2.71881405890489E-04  1.55506568507635E-04  5.84903457692133E-04  3.34571494955587E-04  3.58514335671479E-13
 -7.18885689232318E-12 -7.55257881308816E-04 -4.31999782411239E-04  1.40032929763999E-11 -4.52824100641320E-12
  9.16172244824588E-07  3.34479841529966E-12 -2.88545911129307E-07 -1.25131256532443E-12  1.91561780394248E-12
 -6.71997109224075E-07 -6.63465108198057E-13  5.11624768969233E-07 -7.44657494422575E-12 -6.23591587609484E-12
 -4.50387858308653E-11 -2.13024242428196E-10  9.87629825618851E-10  9.76214364823812E-11  1.64141591891419E-11
  2.92601974329800E-12  8.56053931880383E-13 -6.80474774006176E-10 -1.70871674944397E-10 -6.22871242548235E-11
 -8.95163257443338E-04 -2.12351535035012E-02 -2.16009299381206E-02 -5.70192421565426E-04  1.21385242503167E-03
 -7.86530368687117E-04 -1.86581529720106E-02 -1.89795765334544E-02 -5.01001456939462E-04  1.06654255453342E-03
  5.60380052445243E-01  2.95562790803149E-03 -1.53598344801805E-03  2.39769699797517E-10  1.09014979298546E-10
  4.36459776943426E-11 -4.15230510871825E-10 -1.68458624458704E-10 -7.19040754494142E-11  4.92375112144943E-01
  2.59693596097660E-03 -1.34958906818981E-03  1.29964262028523E-10 -8.87088053735460E-11 -2.83478061983705E-11
  1.05265234018938E-03  6.02117651613747E-04  2.42866922050255E-12 -6.64193648196595E-12 -2.71880148278028E-04
 -1.55506031950177E-04 -5.84899630937287E-04 -3.34569359556872E-04 -6.69538918404595E-12  3.52835120112540E-12
  7.55254196771723E-04  4.31997696834123E-04 -7.25845602974892E-12  8.36256592490435E-12  9.15878765008816E-07
  3.43861524323938E-12 -2.88167448915421E-07 -1.33575336135218E-12  1.76934411449837E-12 -6.72030422189627E-07
 -6.21482856130910E-13  5.11562131349648E-07 -7.47083621405844E-12
* ORBITAL    1   26
 -2.77722468181284E-13 -1.96243305186166E-12 -1.02770499917199E-11 -1.50589546749899E-11 -7.14851478776952E-12
 -3.93716593184439E-12 -5.52736994091498E-13 -1.19138920892833E-11  2.80400071216890E-12 -2.88642167653005E-12
 -2.92092218139293E-12 -2.07580454397271E-13 -1.23235426598725E-11 -6.77294682135771E-11 -1.61325888861271E-11
 -6.36028434423372E-12  1.78703865879155E-12  1.08723761146725E-10  3.15121895432911E-10  1.09219246247165E-10
  5.56645561292741E-11  1.09147308859406E-10 -5.98510571353210E-12 -2.14198465599255E-12  6.94093986233462E-01
  9.15611069416886E-03 -5.53912107266281E-04 -3.36084222694479E-02 -4.43257998369120E-04  2.68522927705786E-05
 -3.12129556925250E-10  5.67981129174927E-11  1.55977621402390E-11 -1.94038314978484E-02 -2.55915116479174E-04
  1.55031795984756E-05  1.93240989788982E-12  1.10270623268436E-12  1.99869992637622E-03  1.42416587458032E-03
  1.45799531293420E-11  9.00169702879177E-12  4.24512808761971E-11  2.67859417852030E-11 -8.83400701899140E-05
 -6.29470278417194E-05  5.95473062387630E-11  3.75602829255132E-11 -6.84279220156162E-05 -4.87585567810273E-05
 -9.46877122285423E-14  3.41860964073733E-04 -8.05866308031418E-13 -1.29211299106372E-04  1.14225289361805E-05
 -1.18164483123339E-12 -1.02166205682470E-05 -2.41899251718395E-12 -1.35153181786100E-05 -2.23704337115075E-13
 -1.86570679787903E-12 -9.80614299139722E-12 -7.79713099997969E-12 -7.09937014683492E-12 -3.72903775906890E-12
  5.20783349556250E-13  1.13682342107900E-11  9.34707366401630E-13  3.06211116835469E-12  2.73090179473218E-12
  2.72465529459395E-13  1.68794605887941E-11  2.77196051485401E-11  1.56873474945807E-11  9.73232134302830E-12
 -1.73767971312847E-12 -1.05987263908292E-10 -3.36218862100294E-10 -1.09441807127989E-10 -5.38551297938140E-11
 -3.79917389973240E-12 -4.68176037872724E-12 -7.95553880915796E-13  6.94094134427714E-01  9.15609346497534E-03
 -5.53916360391338E-04 -3.36059814040153E-02 -4.43391166359586E-04  2.67915842488747E-05 -3.70411568237807E-10
  5.78069012324967E-11  1.62607037666972E-11 -1.94024222602497E-02 -2.55992000893182E-04  1.54681294437454E-05
 -1.26657087638000E-12 -8.68592008282021E-13 -1.99870478695262E-03 -1.42416903895337E-03 -2.04892834618284E-11
 -1.30708558535867E-11 -4.00639482963390E-11 -2.50436947195491E-11  8.83469728739248E-05  6.29503866309209E-05
 -5.62902537210898E-11 -3.54538005632935E-11  6.84332688940428E-05  4.87611584708105E-05 -2.25045861890811E-13
  3.41860948179480E-04 -5.78407257903854E-13 -1.29211293096789E-04  1.14225155413297E-05 -1.25559751349354E-12
 -1.02166086025871E-05 -2.50023370597394E-12 -1.35153023895332E-05
* ORBITAL    1   27
 -4.64119178723580E-13 -3.32514267914302E-12 -1.60601439259617E-11 -1.59994893907419E-11  4.44175126146834E-12
  1.18046914180757E-12 -7.07931213047249E-13 -1.25771224640840E-11 -2.27686236975539E-11 -1.79792767961326E-12
  1.57245074800970E-13 -3.13482995569653E-13  3.55747521922110E-12  9.09832794238740E-11  1.95044539856231E-11
  4.55634475369037E-12  1.14089598723813E-12 -5.24573803639374E-11 -4.63043967153715E-10 -1.37360604931226E-10
 -4.80401737601792E-11 -1.03751056462607E-10  1.89092024322666E-11  7.66445737374446E-12 -7.17421414909966E-01
 -2.26600938269073E-03  2.49383015767094E-03  3.47434058411201E-02  1.09756242250379E-04 -1.20765635900559E-04
  2.39910574858270E-10 -1.17684031930309E-10 -4.73350571342636E-11  2.00591145544121E-02  6.33677982869774E-05
 -6.97240703583160E-05  1.96314696082016E-13  7.07351521763627E-13  9.83886267315580E-04  7.27130647232901E-04
 -1.11924164000448E-11 -5.09125451393796E-12 -3.02643950125638E-11 -1.29467372223685E-11 -4.34912898402379E-05
 -3.21411911821673E-05 -5.28656421139567E-11 -2.85896757321903E-11 -3.36882089174625E-05 -2.48964600539685E-05
  1.97931667412399E-13  3.11653647441131E-05  1.13423049967863E-12 -1.17794005868051E-05  1.04086635197987E-06
  1.76594341229669E-12 -9.30979196570528E-07  3.97816706436639E-12 -1.23156969742479E-06  4.85556534324530E-13
  3.43227358886727E-12  1.70730463910381E-11  1.56452147559023E-11 -6.18693694943653E-12 -2.01833567313899E-12
 -7.66753680593706E-13 -1.29277373690511E-11 -1.89794562267732E-11 -1.51125366797707E-12  6.21978136453163E-14
 -5.58500901734507E-14  1.06187593906400E-11  4.45235388039918E-11  1.91962866338089E-11  8.66363831564763E-12
  1.30452056796618E-12 -4.86062160659700E-11 -4.87398339832239E-10 -1.37564135171075E-10 -4.59278256692077E-11
 -1.42079611671119E-11 -1.60941874908273E-11 -6.01380401761470E-12  7.17421575246501E-01  2.26600718948348E-03
 -2.49382851030599E-03 -3.47410573833394E-02 -1.09733133591157E-04  1.20765716437343E-04 -3.01181075824041E-10
  1.19637671228945E-10  4.82460319247355E-11 -2.00577586710418E-02 -6.33544564547530E-05  6.97241169146960E-05
 -1.78678034369471E-13  3.32741967832279E-13  9.83880615825216E-04  7.27127229226938E-04 -1.69958769194057E-11
 -8.78159722839365E-12 -2.74158585424791E-11 -1.11522625252027E-11 -4.34981733535835E-05 -3.21470310543922E-05
 -5.00024663058561E-11 -2.67655116891564E-11 -3.36935407901438E-05 -2.49009838111133E-05 -2.07193482298924E-13
 -3.11653472029647E-05 -1.03086057252169E-12  1.17793940868759E-05 -1.04172538992390E-06 -1.73964348821827E-12
  9.31747481495057E-07 -4.03816593447668E-12  1.23258602669187E-06
* ORBITAL    1   28
 -1.26945619220792E-03 -9.33333228762723E-03 -4.72007458207272E-02  9.39880680726498E-02  1.60825422990751E-02
  6.24081680425972E-03 -2.42991347447950E-03 -4.83602783575263E-02 -2.87694236547844E-02 -6.50231645429988E-04
  1.64829689367136E-03 -6.04541633909105E-12 -6.60936294319950E-11  1.85059102095194E-09  5.46692858745491E-10
  3.04329605153818E-10  1.76712720409127E-13 -8.37393347829202E-12 -3.65227817467785E-10 -9.94353034492197E-11
 -5.20977748591496E-11 -1.18567268633622E-09  1.19394744324302E-10  7.44947641310003E-11  1.28287469769522E-10
 -1.18257683211681E-11 -3.10813580968551E-12  3.64710435426547E-01 -2.98242961854848E-04 -1.30855407275746E-03
 -4.17389692725562E-10 -2.55747898105023E-11 -1.50602451642393E-11 -6.31697004295862E-01  5.16571986752987E-04
  2.26648214663529E-03  3.74975921484149E-11  1.48073781792833E-11 -1.46748377497963E-12 -8.60109617609817E-13
 -9.67567650555087E-12 -3.62373022775825E-12  1.70889902968701E-12  7.34791181415409E-14 -1.54420413638900E-03
 -8.42959638248181E-04 -2.08493876213779E-12 -2.02152931414664E-14  1.99355896698539E-03  1.08825621292463E-03
 -8.08300555546284E-12 -6.54756450726257E-09  3.08454134250453E-12 -1.73227977919139E-08  1.90609446670066E-06
 -1.36512398365299E-12 -3.13124650682456E-06  1.23329794991393E-12  3.97794365482333E-06  1.26945596293443E-03
  9.33333067500146E-03  4.72007387332735E-02 -9.39881081456233E-02 -1.60825758994028E-02 -6.24084247033959E-03
 -2.42991309500323E-03 -4.83602654044953E-02 -2.87694708452781E-02 -6.50250767493280E-04  1.64828167970845E-03
 -5.14766021840339E-12 -4.63764209423882E-11  1.85440783387823E-09  5.38535520826811E-10  2.96211040818860E-10
  1.90966128139676E-12  2.96391851151057E-11 -3.52919818990796E-10 -1.12293661829093E-10 -6.51156871747492E-11
  5.64136695631815E-10 -1.25830294401824E-10 -7.56782560543741E-11 -1.34076003375814E-10  1.41983365953119E-11
  4.15375726393677E-12 -3.64710439849553E-01  2.98242297549502E-04  1.30855395628053E-03 -7.53340571343560E-10
  1.59724755826277E-11  1.39379661361817E-11  6.31697011813440E-01 -5.16570790840353E-04 -2.26648192952784E-03
  3.28299033062855E-11  1.19247196592645E-11 -1.24440863923738E-12 -7.43037859437735E-13 -8.55522787512252E-12
 -3.06993014696927E-12  6.53586537070964E-12  3.01022122268706E-12 -1.54420071463125E-03 -8.42958220284782E-04
 -8.42998550606871E-12 -3.93713338684606E-12  1.99355455134777E-03  1.08825438370597E-03  8.22772813917984E-12
  6.47999584478719E-09 -3.10302246179540E-12  1.71439030759282E-08 -1.90626724294514E-06  1.27800899675307E-12
  3.13152781662032E-06 -1.05944767067790E-12 -3.97830244000525E-06
* ORBITAL    1   29
 -2.50551984341335E-03 -1.87067875813386E-02 -8.99382677070021E-02  5.50774138952296E-01  2.25582621918868E-02
  7.93100026437843E-03 -2.24729601956242E-03 -4.80520547152007E-02  8.68517253263502E-03  2.11058019297317E-03
  3.69832343482957E-04 -6.51107772168074E-12  2.27078751712099E-10  3.28765377991517E-09  7.85054602504239E-10
  4.18209075527673E-10  6.31976494093775E-13 -5.59005550975700E-11 -5.52464108167689E-10 -1.25793745515293E-10
 -6.34742740000398E-11 -1.88323310085073E-09 -4.47085262453625E-11 -8.51640702913377E-12 -9.34260162453894E-12
 -2.96750880169243E-12 -1.50645521791537E-12 -5.60973198722681E-02 -1.31679536528242E-03  1.58869039709936E-04
  4.45398486027239E-10  6.38923798217712E-12 -6.31032510178788E-13  9.71634081646143E-02  2.28075648233557E-03
 -2.75169245230890E-04 -3.35777489430310E-12 -4.67425401880967E-13 -3.48790402944416E-13 -4.07026006837912E-13
  1.13394851888749E-12  2.23368627556373E-13 -1.25464869721913E-12 -6.36907480113761E-13 -2.17738752973988E-04
 -1.22468307705593E-04  1.50801895299751E-12  8.56636728685509E-13  2.81099520712427E-04  1.58105904894495E-04
  4.15703806675533E-13 -8.50410236631800E-10 -1.89986659342635E-13 -2.25002530236904E-09  2.86902969442998E-05
 -1.05786965729588E-13 -4.28046597636565E-05  5.62651735040127E-14  5.66050079170545E-05 -2.50552217914801E-03
 -1.87068039682230E-02 -8.99383426217936E-02  5.50774172325745E-01  2.25583273504324E-02  7.93103409368303E-03
  2.24729680510108E-03  4.80520848874809E-02 -8.68481263957635E-03 -2.11050145582225E-03 -3.69794663622669E-04
  5.81171187800374E-12 -2.39547593529696E-10 -3.18464309068385E-09 -7.54332555998055E-10 -3.98171454959066E-10
 -1.78962254072062E-12  3.65102840117624E-11  7.13617568989136E-10  1.73227585657612E-10  9.40607680188963E-11
 -1.96136087809443E-09 -4.21997686462568E-11 -5.96001083955514E-12 -6.33782836358943E-12 -5.12530221348671E-12
 -2.48697588464826E-12 -5.60973475078579E-02 -1.31679411165890E-03  1.58869573993292E-04  3.19086876107433E-10
  1.02727911195339E-11  3.30241683593831E-12  9.71634560730216E-02  2.28075429919844E-03 -2.75170176672046E-04
  4.97740759292089E-12  1.62487190372105E-12  4.74956907744893E-13  3.12527185538704E-13 -1.38375244260616E-12
 -5.25143176818700E-13 -2.70357901108470E-13 -4.66495583241654E-13  2.17740060392177E-04  1.22469095077302E-04
  5.78057622612963E-13  6.52843449743225E-13 -2.81101209848370E-04 -1.58106922464971E-04  2.33760805384951E-13
 -8.80111094570834E-10 -9.03928452843433E-14 -2.32859015987360E-09  2.86903229326900E-05  1.47907541069463E-13
 -4.28046803165482E-05 -7.33379944637902E-14  5.66050454031813E-05
* ORBITAL    1   30
  4.79982959083628E-03  3.52244074041981E-02  1.75446705417776E-01  1.12850550762429E+00 -4.87798290559445E-02
 -1.83719259393393E-02  5.26287937987365E-03  1.02926680750355E-01  4.01662768111785E-02 -3.86105325334921E-03
 -5.20221160477821E-03 -4.73842533254186E-11 -9.42543189097267E-10  1.28985260857136E-08  3.24478529304278E-09
  1.57417146511567E-09  1.01436028861294E-11  2.02126428832521E-10 -2.29291015978271E-09 -5.68836015798289E-10
 -2.66426096535962E-10 -3.26561757389344E-09  1.39720922345916E-09  6.48184639596883E-10 -7.27108717796818E-12
  8.57932760362973E-12  5.56683196454077E-12 -8.34258723870291E-02  7.37412293397624E-03  1.87159503343529E-03
  6.98339726859276E-10 -2.87863372103360E-10 -1.45475505176210E-10  1.44497849623577E-01 -1.27723555477653E-02
 -3.24169768013471E-03  7.53948195658949E-11  4.50477736772725E-11 -1.28553330639205E-12 -9.33761857614695E-13
 -1.84069878711134E-11 -1.09525346500974E-11  5.67274489552873E-12  3.20001300678824E-12  3.06900120695739E-03
  1.94960564984710E-03 -7.61231154606545E-12 -4.35914735599012E-12 -3.96206352158748E-03 -2.51693007203624E-03
 -4.98910939919866E-12 -8.09940842498782E-09  2.04772917537194E-12 -2.14290916533130E-08 -3.18138602216831E-05
 -1.31180712943735E-12  4.71048734057566E-05  5.73180660067259E-13 -6.24955561383476E-05 -4.79983787096346E-03
 -3.52244675007257E-02 -1.75446983924636E-01 -1.12850553555812E+00  4.87795011654740E-02  1.83716929762678E-02
  5.26288778468946E-03  1.02926816133813E-01  4.01650708740157E-02 -3.86134759517631E-03 -5.20235419675480E-03
 -4.82609967330835E-11 -9.60799580847463E-10  1.26343234889274E-08  3.17303315803279E-09  1.53217834841335E-09
  8.71427851699433E-12  1.72237373553688E-10 -2.71544409174031E-09 -6.83141240138938E-10 -3.33241310540010E-10
  3.31999411482542E-09 -1.41067016518635E-09 -6.64408880294006E-10  1.25791393584799E-11  2.53262896626887E-12
 -5.57646375113015E-13  8.34259307303703E-02 -7.37413104312350E-03 -1.87159751212819E-03 -6.02358418092784E-10
  2.67160886509086E-10  1.20036416496491E-10 -1.44497950706286E-01  1.27723696632865E-02  3.24170199180793E-03
  6.93969729960097E-11  4.06433597864999E-11 -2.55168002193956E-12 -1.93094859045732E-12 -1.71888135209907E-11
 -9.89275022221607E-12  1.18258311724916E-11  7.58592107259804E-12  3.06899636130670E-03  1.94960008039474E-03
 -1.56115060452508E-11 -1.00609664483453E-11 -3.96205726512605E-03 -2.51692288002145E-03  5.19793637324982E-12
  8.19122096024067E-09 -2.14422972960558E-12  2.16720183587811E-08  3.18133193582053E-05  1.04248200503615E-12
 -4.71041460489174E-05 -3.87299465204918E-13  6.24945501681284E-05
* ORBITAL    1   37
 -4.10672812550567E-03 -2.95708237186959E-02 -1.26196426523157E-01 -3.05798777534439E-01  5.29262193153101E-01
  3.44346415041623E-01  7.36336228861956E-04  2.86057057960690E-02  4.42185460260684E-01  2.16754706395856E-01
  1.71094641683485E-01  5.80046537933113E-12  7.63055727960028E-11  2.14755493813985E-09  7.49064589577507E-10
  5.14319142604368E-10 -1.25154513221392E-12 -1.88264995789476E-11 -3.75691487925171E-10 -1.45856990256456E-10
 -1.08590491172647E-10 -4.01118758537666E-11 -2.33128900423329E-10 -1.17329190732707E-10  6.33370784684195E-12
  1.78682224571052E-12  8.08895671655992E-13 -6.16734085027809E-02 -1.40798567168717E-02 -5.46786501310778E-03
 -3.31955804046935E-12  3.95076831838776E-11  1.95205222845117E-11  1.06821476987271E-01  2.43870271905545E-02
  9.47062000898467E-03 -6.33467349035994E-13  7.40594563606920E-12  4.71938386509772E-14  4.26877514868029E-14
  1.37513898170142E-13 -1.92430265351446E-12 -2.74498978616952E-13  6.85321874196021E-13 -7.26321987122288E-03
 -8.93818610006620E-03  3.54292229370326E-13 -8.87955783560969E-13  9.37677653394116E-03  1.15391486371542E-02
  3.10237812886604E-13  6.38165961226535E-11 -1.17199484217416E-13  1.68829047544865E-10  3.73371327876365E-04
  6.16024312950217E-14 -5.56586301345616E-04 -5.36488022083779E-14  7.36296062499053E-04 -4.10681708742140E-03
 -2.95714723393116E-02 -1.26199482164749E-01 -3.05808234572063E-01  5.29262316076317E-01  3.44346480070385E-01
 -7.36261116767625E-04 -2.86044299935501E-02 -4.42179997942044E-01 -2.16752741269237E-01 -1.71093211065551E-01
 -5.95659152080369E-12 -8.04828268754821E-11 -2.09196432331857E-09 -7.47209451571264E-10 -5.23083002173882E-10
  9.99616876515785E-13  1.26648754771513E-11  4.60361768549596E-10  1.49459797282829E-10  9.63056403347379E-11
 -3.25319540526782E-11 -2.27468284103950E-10 -1.13885905388216E-10  9.80541963878137E-12  3.07277892971546E-12
  1.32952649417532E-12 -6.16730387185410E-02 -1.40795341189641E-02 -5.46773679612192E-03  1.07890985059581E-11
  4.97433711646823E-11  2.55510224272482E-11  1.06820836532722E-01  2.43864684472596E-02  9.47039793591915E-03
  9.75704965020827E-13 -7.01256427902031E-12 -3.23877154259942E-14 -1.08976825261177E-14 -2.41577619359440E-13
  1.81484456991211E-12 -3.54330245942188E-14 -1.07599735621927E-12  7.26318349860343E-03  8.93814676300427E-03
  3.14924894379856E-14  1.38087509146330E-12 -9.37672957665799E-03 -1.15390978528579E-02  3.27612756737835E-13
  6.54065686546438E-11 -1.22928616524782E-13  1.73039682831323E-10  3.73370540451554E-04  4.00501493325796E-14
 -5.56585128803318E-04 -3.56053390214085E-14  7.36294510636889E-04
* ORBITAL    1   40
 -7.11184234248068E-12 -5.17134950869388E-11 -2.47907328920489E-10 -8.75662192274998E-10 -1.91448101368589E-10
 -1.22257944698470E-10 -5.45604063600450E-12 -9.67365393113647E-11 -5.17213665141382E-10 -1.14890230113609E-10
 -4.01790335268265E-11  2.47674864400000E-13  1.91420010564787E-11 -2.97980337205414E-10 -2.50881202391209E-10
 -2.76899153892921E-10 -1.18116261383322E-13  1.98585176425228E-12 -4.23998605189990E-11 -3.16430269636180E-11
 -3.24697618766012E-11  2.71577023636359E-10  1.43955190225091E-10  6.42589446236976E-11 -4.28596616257439E-03
  3.29772810399296E-02  1.89907450143404E-02 -5.98688410823268E-02  4.60645980743138E-01  2.65273876815442E-01
  4.06339443226218E-11  1.68583127574749E-11  6.71230913964425E-12 -3.45652915579569E-02  2.65954081053019E-01
  1.53155944231153E-01 -2.33030167494556E-11 -3.16961926745842E-11  4.82411684168982E-04  3.86608575970844E-04
 -2.94594059767505E-11 -4.46730419732636E-11  5.73359803431639E-12  9.15550843493689E-12  6.15150549639903E-03
  4.92986710764529E-03  2.68167321549522E-12  4.74434578053625E-12  4.76493566146695E-03  3.81865863390904E-03
 -2.75534990044563E-13 -2.36969892961654E-05 -7.06815249412170E-13  8.95662007285309E-06  2.28421046667714E-04
  9.17176473418827E-14 -2.04305995136936E-04  1.46993050723575E-13 -2.70271427347695E-04  7.06273294041215E-12
  5.18386342059394E-11  2.48342514955520E-10  8.76776093794263E-10  1.91615514995324E-10  1.22464742633619E-10
 -5.38191729694871E-12 -9.63945324019940E-11 -5.16439056467019E-10 -1.11826566953606E-10 -3.67030736884076E-11
 -1.60539190488802E-13 -1.89811133228144E-11  3.00292764931521E-10  2.46387625453032E-10  2.69251264707820E-10
 -4.05342640985891E-14 -2.60442681345625E-12  4.12967601278584E-11  3.85510109528078E-11  4.41682709916096E-11
  2.76987594104948E-10  1.42295797053039E-10  6.26234269917717E-11 -4.28596629116998E-03  3.29772135935107E-02
  1.89907113548886E-02 -5.98688627500793E-02  4.60645779537161E-01  2.65273774684477E-01  3.18784043579202E-11
  2.06647663619603E-11  1.00353461739454E-11 -3.45653039826902E-02  2.65953964746983E-01  1.53155885180360E-01
  2.17856490582639E-11  2.99458475546515E-11 -4.82415134277616E-04 -3.86611843201852E-04  2.64235010826767E-11
  4.11260978250057E-11 -1.01873098011799E-11 -1.43303979937565E-11 -6.15151289547906E-03 -4.92987563095625E-03
 -4.51009728152041E-12 -6.88760805078974E-12 -4.76494140631157E-03 -3.81866525079099E-03 -2.28102300717027E-13
 -2.36969538904021E-05 -6.82989276603917E-13  8.95660669371978E-06  2.28421085589650E-04  1.72601005700662E-13
 -2.04306029951630E-04  1.45485970094346E-13 -2.70271473215623E-04
* ORBITAL    1   41
 -8.67501441657305E-14 -4.81475299178768E-13 -2.04949963998540E-12 -2.21506595163834E-12  7.86807237496480E-13
  3.43977204139913E-14 -3.16824017306253E-15 -4.24203157609366E-14  5.84887999300446E-12  8.84882275323855E-12
  9.10741907659735E-12 -1.01334749902089E-13  2.10103373629850E-12 -4.25040754358464E-11 -3.11469033411858E-11
 -3.18483395479562E-11 -2.52238817410646E-13 -1.91108022776235E-11  3.01320435976861E-10  2.54072725935631E-10
  2.79944126944825E-10  4.13850885374241E-11  1.66822940389393E-11  6.59789221842788E-12 -6.91308162171444E-02
  5.31908131776003E-01  3.06311937933223E-01  3.71177470320360E-03 -2.85591713240915E-02 -1.64464749733989E-02
 -2.67700520213160E-10 -1.43869631140070E-10 -6.43742726658640E-11  2.14299413645476E-03 -1.64886452544448E-02
 -9.49537675507004E-03  2.18183296699776E-13  7.64838115954904E-13  7.78106314286215E-03  6.23581494574307E-03
  6.31741336924180E-12  1.02765366477881E-11  1.78273099338380E-11  2.84590350074668E-11 -3.81377880619072E-04
 -3.05639462493488E-04  3.30840429694625E-11  4.68341803675212E-11 -2.95414035678711E-04 -2.36747309219899E-04
  8.76384647056995E-14 -3.82221812683285E-04  1.50915037385472E-13  1.44466265992522E-04 -1.41616839672377E-05
  4.93948141665523E-13  1.26665952003250E-05  5.75741332946995E-13  1.67563304851182E-05 -1.11857671305849E-13
 -5.51818161510964E-13 -2.26835336628482E-12  2.60744890778017E-12 -7.14014072454994E-12 -5.23672885028277E-12
  1.42998654247067E-14 -4.72166528581600E-13  5.32644925235203E-12 -9.27057586455113E-12 -1.21004018618607E-11
 -5.25622931344743E-14 -2.52391374858251E-12  4.08552736701595E-11  3.82790406374896E-11  4.39581060180333E-11
  1.61531420627235E-13  1.86071231915421E-11 -3.02047586881128E-10 -2.50213226293787E-10 -2.73460661602847E-10
  3.26081253814410E-11  2.08793009898320E-11  1.01239034614074E-11 -6.91308400477371E-02  5.31907901927174E-01
  3.06311821157622E-01  3.71176640339035E-03 -2.85590933543226E-02 -1.64464362582518E-02 -2.72397859254895E-10
 -1.41770548800341E-10 -6.25428264129899E-11  2.14298934558544E-03 -1.64886002313412E-02 -9.49535439921223E-03
 -1.02261533407921E-13 -6.53926471315210E-13 -7.78107241878855E-03 -6.23582564104877E-03 -1.11527997761367E-11
 -1.58917657910151E-11 -1.56352205426146E-11 -2.59005820997054E-11  3.81381110245461E-04  3.05642628171019E-04
 -3.04813335118930E-11 -4.38152482405782E-11  2.95416537294832E-04  2.36749761346384E-04  4.71040052144082E-14
 -3.82221878114077E-04  2.21277925146126E-13  1.44466290748331E-04 -1.41616662017398E-05  4.95904837451874E-13
  1.26665793045561E-05  5.23021380003046E-13  1.67563094693339E-05
* ORBITAL    1   42
 -2.45056136066963E-02 -1.79037707496928E-01 -8.58194255778389E-01 -2.96463819229806E+00 -6.81605030328814E-01
 -4.36613359588105E-01 -1.88947528183534E-02 -3.34594880352827E-01 -1.82666673282852E+00 -3.92728733952636E-01
 -1.25093097534365E-01 -2.87694877944327E-12 -4.57578890660373E-11  7.69870949702578E-10 -1.69193681925066E-10
 -4.00682701915972E-10  6.53678381829732E-13  1.17022847550655E-11 -1.45361162300466E-10  4.34243402347558E-11
  8.91172286997886E-11 -1.80933960959566E-10  2.65218181172757E-10  1.40701733801530E-10  6.42767400793837E-12
 -9.48700885423274E-12 -5.27386362114638E-12  8.17884488861974E-02 -1.09499753286769E-01 -6.75021346262350E-02
  2.49489566767956E-11 -3.36005869476163E-11 -1.82732301845424E-11 -1.41661748893099E-01  1.89659135812826E-01
  1.16917126620482E-01 -5.58691209928687E-11 -6.95761714151982E-11  6.52282680552040E-14  8.69796518143221E-14
  1.43805426960910E-11  1.79404351928875E-11 -6.47720667243928E-12 -8.00807329526710E-12  1.09391526661130E-02
  1.20363750267427E-02  8.38824392585140E-12  1.03568863776676E-11 -1.41223853690880E-02 -1.55388933450729E-02
 -1.45581840424183E-12 -7.85068785963116E-11  5.48676610664986E-13 -2.07724804261093E-10 -8.80107233681226E-05
 -2.83834517617299E-13  1.31194984712000E-04  2.54097368587718E-13 -1.73556723650290E-04  2.45056067449685E-02
  1.79037658674719E-01  8.58194059776722E-01  2.96463781366257E+00  6.81605003012568E-01  4.36613304562185E-01
 -1.88947571316319E-02 -3.34594998040483E-01 -1.82666703024538E+00 -3.92729773784411E-01 -1.25094272107131E-01
 -3.06224784354953E-12 -4.85289779860574E-11  7.61579893075714E-10 -1.77537209601970E-10 -4.08082147147454E-10
  4.22240146679688E-13  6.56296265562790E-12 -1.63596631319076E-10  2.81068701631474E-11  7.58531501049513E-11
  1.64280621049541E-10 -2.49255703524044E-10 -1.32356659469511E-10 -3.09095075828237E-12 -2.43598611979294E-13
 -4.50610531299015E-13 -8.17885557528723E-02  1.09499691709598E-01  6.75021197825584E-02 -4.40599737803707E-11
  6.17036722066682E-11  3.25091178528046E-11  1.41661934094894E-01 -1.89659029749525E-01 -1.16917101253067E-01
 -5.52649167859106E-11 -6.86737928740617E-11  2.20687852483254E-13  2.23440736426429E-13  1.42264300147140E-11
  1.77028369919385E-11 -7.16895444624320E-12 -8.99598877580985E-12  1.09391724257446E-02  1.20363972459532E-02
  9.27284482061288E-12  1.16227426707308E-11 -1.41224108721722E-02 -1.55389220246884E-02  1.53821642892023E-12
  7.40627625398857E-11 -5.79422018591639E-13  1.95948516999553E-10  8.80119448969655E-05  1.81117043612870E-13
 -1.31196802932158E-04 -1.61776553469714E-13  1.73559130819169E-04
* ORBITAL    1   44
 -3.54039839042496E-11 -2.58763677279121E-10 -1.22275338125481E-09 -4.67831025011380E-09 -2.47431607458973E-10
 -1.45170041582076E-10 -3.01805790708959E-11 -5.26394628269939E-10 -1.50336273353206E-09 -5.57432210885618E-10
 -3.96709086028686E-10 -2.43036533220793E-03 -4.24397616453886E-02 -1.48762026196380E-01  2.78144868070728E-02
  6.12706708501034E-02 -2.49655936307174E-03 -4.35956610100523E-02 -1.52813748825632E-01  2.85720234798446E-02
  6.29394243422439E-02 -5.04051835287206E-02  4.19509292578157E-01  2.29018337012839E-01 -1.31292404965852E-11
  6.75748008087727E-10  3.54575476736102E-10  1.87818149399241E-10 -6.33497406914915E-10 -3.58056431742701E-10
 -5.17780227305436E-02  4.30935121791876E-01  2.35255922153028E-01 -2.69290736425628E-10 -8.50748586559818E-10
 -4.03650551724025E-10 -3.30342197773032E-02 -3.32104744118595E-02 -5.65826792425977E-11 -6.25480914182799E-11
  8.52939354116182E-03  8.57490359375438E-03  2.14617165093094E-02  2.15762248178128E-02  6.74546604800957E-11
  7.01218716689464E-11 -2.77069463107405E-02 -2.78547784719678E-02  3.88098320379141E-11  4.86448792646115E-11
 -1.49708273268344E-03  6.40789863036680E-13  5.65843515402931E-04 -2.41624428506664E-13 -1.22310575250229E-13
  1.23302948146211E-03  4.88969388681337E-13 -1.08742884368774E-03 -1.85988208574004E-12  3.55655241034083E-11
  2.59329628889027E-10  1.22538999703716E-09  4.68146186001933E-09  2.48463972217315E-10  1.46661676587648E-10
 -3.03326598317052E-11 -5.28076031339046E-10 -1.50888488302815E-09 -5.60970689086865E-10 -4.03540297178406E-10
 -2.43036775085877E-03 -4.24398052778243E-02 -1.48762291313969E-01  2.78142447750539E-02  6.12704313081029E-02
 -2.49656158264241E-03 -4.35957021831412E-02 -1.52813992826990E-01  2.85718223430170E-02  6.29392287457661E-02
  5.04052208911563E-02 -4.19509121270383E-01 -2.29018264927611E-01  1.92497393389760E-11 -6.70068314782681E-10
 -3.52562159140043E-10 -1.84737164249148E-10  6.44534420893896E-10  3.64030402067775E-10  5.17780677904206E-02
 -4.30934957042842E-01 -2.35255851597429E-01  2.66492410246274E-10  8.34792521137111E-10  3.94566083401677E-10
 -3.30342144016726E-02 -3.32104689520141E-02 -5.09756107678191E-11 -5.63303813521295E-11  8.52939228540293E-03
  8.57490226887175E-03  2.14617126614144E-02  2.15762207846922E-02  7.19804635778173E-11  7.50147392015558E-11
 -2.77069411812605E-02 -2.78547731606942E-02  3.51689857002227E-11  4.47847789539527E-11  1.49708323757258E-03
 -5.64325593907755E-13 -5.65843697069509E-04  2.14822073692246E-13  1.06772398420033E-13 -1.23302988347091E-03
 -4.73406261383344E-13  1.08742920225851E-03  1.86007072302680E-12
* ORBITAL    1   45
 -5.49105014032311E-11 -4.00949437209013E-10 -1.89490748826402E-09 -7.23621154288643E-09 -3.90525201277588E-10
 -2.30341823435985E-10 -4.68918595925455E-11 -8.15761185785901E-10 -2.34170502968623E-09 -8.66414710538552E-10
 -6.18679112710510E-10 -2.49655936303458E-03 -4.35956610096617E-02 -1.52813748820792E-01  2.85720234891212E-02
  6.29394243521624E-02  2.43036533226108E-03  4.24397616462941E-02  1.48762026199815E-01 -2.78144867929324E-02
 -6.12706708340851E-02 -5.17780227336736E-02  4.30935121792769E-01  2.35255922153275E-01  2.62723966892887E-11
 -9.74748949946212E-10 -5.12267980597157E-10  2.67883848398015E-10 -2.70282854258592E-10 -1.80846928957375E-10
  5.04051835297132E-02 -4.19509292577133E-01 -2.29018337012745E-01 -4.33416092637141E-10 -8.81817697084291E-10
 -3.95122731134565E-10 -3.39339468640475E-02 -3.41150019712716E-02  7.71576081308727E-11  8.52858593284751E-11
  8.76170072441330E-03  8.80845057786631E-03 -2.08926783084175E-02 -2.10041507299332E-02  5.77906723820156E-11
  5.70062968106198E-11  2.69723232892415E-02  2.71162356247442E-02  1.76564511534127E-11  2.84308796480152E-11
 -1.53785762157397E-03 -8.58740015037191E-13  5.81254787500039E-04  3.23057186719319E-13 -5.88370792951164E-13
 -1.20033677291723E-03  1.10414101945858E-12  1.05859681844840E-03 -2.36531092005872E-12  5.49318200165587E-11
  4.00965483231805E-10  1.89503641043935E-09  7.23637424509844E-09  3.89598594976915E-10  2.29543364475700E-10
 -4.68810206503922E-11 -8.15816340002364E-10 -2.33876509299533E-09 -8.65729151269000E-10 -6.17645509110272E-10
 -2.49656158267742E-03 -4.35957021838336E-02 -1.52813992830051E-01  2.85718223336624E-02  6.29392287353251E-02
  2.43036775080882E-03  4.24398052772514E-02  1.48762291308256E-01 -2.78142447888962E-02 -6.12704313231591E-02
  5.17780677892795E-02 -4.30934957041910E-01 -2.35255851597215E-01 -2.49188325046309E-11  9.76292275419683E-10
  5.12863691372221E-10 -2.73294160258274E-10  2.64244861107693E-10  1.78439776762306E-10 -5.04052208914566E-02
  4.19509121271424E-01  2.29018264927768E-01  4.29313168350073E-10  8.81916741132980E-10  3.95941303853604E-10
 -3.39339406818538E-02 -3.41149955311460E-02  7.85163783155134E-11  8.67934495333306E-11  8.76169902557732E-03
  8.80844884873387E-03 -2.08926748265145E-02 -2.10041472239604E-02  5.26727204824916E-11  5.13604842878323E-11
  2.69723190037317E-02  2.71162312330953E-02  1.50869963676722E-11  2.55578553319302E-11  1.53785812438446E-03
  8.75755995599502E-13 -5.81254980817290E-04 -3.30303439779562E-13  6.37111289132600E-13  1.20033718098829E-03
 -1.14781666043975E-12 -1.05859716684088E-03  2.31334233494170E-12
* ORBITAL    1   48
  2.01079676424233E-13  1.50617676363960E-12  6.46480176243885E-12  1.77232165261343E-11 -2.19121042344389E-12
 -1.51167552672682E-12  1.19787859842786E-13  2.31862995641857E-12 -1.54214838805271E-12 -1.98583541991401E-12
 -1.84402299046097E-12  4.25412695651324E-12  6.52730649262783E-11  6.46505887770478E-10 -1.92529157632596E-10
 -3.28366784231211E-10  1.03986578468422E-12  1.76148537260501E-11  8.86307129337895E-11  1.72396465525268E-10
  1.86803800903846E-10 -3.76939872781223E-12 -9.58391258673390E-10 -5.10009869182315E-10 -4.45027550180190E-03
 -4.21674916090191E-02 -2.16290950889244E-02 -6.83509723521571E-02 -6.47632800365281E-01 -3.32192126888973E-01
 -9.08268058255606E-12 -1.25456623542901E-10 -7.33041558150538E-11 -3.94624522972763E-02 -3.73910971632681E-01
 -1.91791213884332E-01  1.20002592414430E-10  1.25941638901714E-10  2.19763995836426E-03  2.10885558955350E-03
  6.76952133848890E-11  7.77154534952585E-11 -3.13839443220676E-11 -3.30651513034900E-11  3.08118177286095E-02
  2.95670236694747E-02  5.96280545166302E-12  3.83569793099843E-12  2.38667313863952E-02  2.29025180543272E-02
  1.30423017567117E-12 -1.32483432176129E-06 -2.64980890730678E-12  5.00740305889119E-07  1.40416896867957E-05
 -5.37333908508576E-14 -1.25592690474714E-05  6.18216269318193E-13 -1.66143512864128E-05  7.16589078950268E-15
  7.67500632205853E-14  9.32849587205052E-14 -2.18939625038356E-12 -4.63505572778566E-12 -3.09676681336525E-12
  7.99480270813209E-14  5.54355863000061E-13  1.25447531625425E-11  4.63519081952590E-12  2.99059611712031E-12
  4.69302229852920E-12  7.22028221625499E-11  6.44181768858502E-10 -3.45433170343615E-11 -1.43955412911602E-10
  1.59884131968739E-13  1.43732416748985E-12  9.28539804432883E-11 -2.04177790565379E-10 -2.53262434570080E-10
  1.11765502848642E-11  9.50539411273899E-10  5.10989002043965E-10  4.45042305983866E-03  4.21674514036662E-02
  2.16290666052988E-02  6.83509509671318E-02  6.47632940453968E-01  3.32192215191950E-01 -8.73062165644153E-12
  1.40746073811949E-10  6.91544948626531E-11  3.94624399276545E-02  3.73911052498997E-01  1.91791264860535E-01
  1.26651715402291E-10  1.31657511269877E-10  2.19763923268673E-03  2.10885483374379E-03  6.20226728387772E-11
  7.19729294314938E-11 -2.39793091383846E-11 -2.72530716594959E-11  3.08117991967240E-02  2.95670056469608E-02
 -1.24799517375733E-11 -1.32254604404521E-11  2.38667170308671E-02  2.29025040933147E-02 -1.45844298296304E-12
  1.32494790811988E-06  2.60118229460164E-12 -5.00783230666769E-07 -1.40415609666477E-05 -2.46503519613045E-13
  1.25591539644372E-05 -5.44360761356206E-13  1.66141989927093E-05
* ORBITAL    1   49
 -3.99271583479054E-13 -2.79939816352174E-12 -1.34505199221476E-11 -4.32708329620263E-11 -5.96143686309431E-12
 -3.85337210596559E-12 -3.25719118518517E-13 -6.21782425409311E-12 -2.18221682177128E-11 -5.80196870609648E-12
 -3.09545633530966E-12 -1.04018932137936E-12 -1.72000661939663E-11 -8.87152869737302E-11 -1.61011748074581E-10
 -1.73443298340046E-10  4.18938398480266E-12  6.39731329964048E-11  6.48382053667434E-10 -2.20151734280147E-10
 -3.61237683312343E-10  7.97568133760102E-12  1.25584519040611E-10  7.30319365986183E-11  7.89217312820411E-02
  7.47821872201845E-01  3.83582569799973E-01 -3.85391764269569E-03 -3.65181092409696E-02 -1.87313482116434E-02
 -4.88695122496228E-12 -9.59404655043848E-10 -5.09576883647827E-10 -2.22506040534021E-03 -2.10837402018309E-02
 -1.08145489318953E-02 -1.72723916975481E-11 -1.60426972996673E-11 -3.89742528490573E-02 -3.73996921617759E-02
  2.63271701058946E-11  2.87260151412470E-11  1.56275312567773E-11  2.23884964961321E-11  1.73738907591652E-03
  1.66719854431759E-03  1.35885058806463E-10  1.45413837409677E-10  1.34577579131982E-03  1.29140643922546E-03
 -5.67458834234732E-13  2.34996118447315E-05 -2.41288248859426E-13 -8.88201841845696E-06  7.91853108580712E-07
 -2.93846210684609E-12 -7.08254954998063E-07 -9.74747467148054E-14 -9.36933236660223E-07  3.94172752241910E-13
  2.72578239622373E-12  1.34841217241033E-11  4.16702628414291E-11  6.61363316666116E-12  4.37257318807702E-12
 -3.22674949728058E-13 -5.95923119766333E-12 -2.27448856112070E-11 -5.25061871697666E-12 -2.23516433904793E-12
 -1.58069740391403E-13 -1.93761961028696E-12 -9.23777709488245E-11  1.92762413158245E-10  2.39765281725048E-10
  4.66928670141874E-12  7.31895625357443E-11  6.45912856543497E-10 -7.42255930699770E-12 -1.12580603725878E-10
  8.36074193004730E-12 -1.40935893896505E-10 -6.96194084929736E-11 -7.89217099277149E-02 -7.47822032224217E-01
 -3.83582670537778E-01  3.85400587291094E-03  3.65180866595196E-02  1.87313328258507E-02  1.51664297750691E-11
  9.51056471578908E-10  5.12050875725877E-10  2.22511134553531E-03  2.10837271646777E-02  1.08145400490521E-02
  1.36237935304907E-12  8.11923620509174E-13 -3.89742294322447E-02 -3.73996693864106E-02  2.71401598343847E-11
  3.04209353973269E-11  5.97059805785499E-12  1.32098632723324E-11  1.73738825554751E-03  1.66719771293735E-03
  1.42090220145633E-10  1.50514862074444E-10  1.34577515595613E-03  1.29140579531048E-03  3.72413848584471E-13
 -2.34994000913274E-05  4.69413308497974E-13  8.88193835169323E-06 -7.91891236903793E-07  2.98813642066242E-12
  7.08289066371623E-07 -7.94229531587406E-14  9.36978353329863E-07
* ORBITAL    1   50
 -1.22651964046855E-02 -8.83612606253485E-02 -3.73745909498575E-01 -4.22018781593813E-01  2.75028479041450E-01
  1.50315662428779E-01 -5.75500201149033E-03 -4.06165899225127E-02  5.43122657511467E-01  4.83766233467337E-01
  4.45048484252855E-01  6.66086944559664E-11  1.24882204361812E-09  6.52815428707212E-09  2.77104118111029E-09
  2.07027711661341E-09 -1.26431072396147E-11 -2.38077419607957E-10 -1.24906137961322E-09 -5.28985972876315E-10
 -3.95157139139025E-10  1.90958778003735E-09  6.26492215831970E-09  2.79694557415283E-09 -2.94624347318295E-12
 -1.01735482738886E-12 -4.61967887749053E-13 -6.97402336314281E-02 -4.41693758176172E-01 -2.09630662775444E-01
 -3.58811464256669E-10 -1.19038607806943E-09 -5.30901756135119E-10  1.20793627984539E-01  7.65036030538413E-01
  3.63090958746193E-01 -6.01222914353994E-10 -5.32590493116076E-10  3.41813924844153E-13  2.92362325910645E-13
  1.55191861197203E-10  1.37500374167232E-10 -6.93921410850236E-11 -6.12967200737839E-11  8.31830305182413E-02
  7.31232317545265E-02  8.96013746609425E-11  7.91442601995098E-11 -1.07388830627340E-01 -9.44016862680826E-02
  1.63137317603687E-11 -7.37997077825809E-11 -6.16697736712379E-12 -1.95263234637549E-10 -7.49308448964227E-04
  2.40647583777155E-12  1.11699975876141E-03 -2.12172304717936E-12 -1.47765367410893E-03 -1.22652157044740E-02
 -8.83614014539092E-02 -3.73746574009987E-01 -4.22020779643187E-01  2.75028205464558E-01  1.50315486300142E-01
  5.75501843589817E-03  4.06168674781005E-02 -5.43121461781530E-01 -4.83765963217699E-01 -4.45048368118132E-01
 -6.66246648315288E-11 -1.24863138782986E-09 -6.53226478413275E-09 -2.76980915041365E-09 -2.06889824347065E-09
  1.27486995249302E-11  2.38550801605915E-10  1.24248404303005E-09  5.31010613199065E-10  3.97535850630240E-10
  1.90676156169210E-09  6.25748511556417E-09  2.79265927367391E-09 -3.09959705922081E-12 -3.58330083711435E-13
 -7.73662121177026E-14 -6.97401572749127E-02 -4.41693645555280E-01 -2.09630625772420E-01 -3.64738539482748E-10
 -1.20116176602226E-09 -5.36908724878549E-10  1.20793495725321E-01  7.65035835491002E-01  3.63090894665581E-01
  5.95042586752833E-10  5.26731583367324E-10 -2.93644522373527E-13 -2.42581180386524E-13 -1.53601989480719E-10
 -1.35984745254748E-10  7.54294517216344E-11  6.70433918781965E-11 -8.31830154512201E-02 -7.31232195796781E-02
 -9.73941611322710E-11 -8.65548671009021E-11  1.07388811177336E-01  9.44016705516541E-02  1.61571100777799E-11
 -6.94615653844692E-11 -6.10765536458340E-12 -1.83796626723311E-10 -7.49309077625330E-04  2.61769171935283E-12
  1.11700069280917E-03 -2.30773321015492E-12 -1.47765491144429E-03
* ORBITAL    1   51
  2.42339348290904E-11  1.74780741698871E-10  7.38666426138528E-10  8.85091770326350E-10 -5.03685539975198E-10
 -2.67745723531802E-10  1.05249261795163E-11  6.56327553415292E-11 -9.96929850704573E-10 -9.94557801496104E-10
 -9.26362184922932E-10  6.19471710603435E-03  1.15967087394501E-01  6.24235952532009E-01  2.37228463845460E-01
  1.68211991704936E-01  1.01198578019366E-02  1.89446978273845E-01  1.01976877641293E+00  3.87542850254652E-01
  2.74795670612872E-01  1.82919063151538E-01  5.76579329965925E-01  2.56974863847473E-01 -7.80109404774316E-12
  7.63592468015774E-11  4.35544678062201E-11  1.57694392167009E-10  8.46229958898951E-10  3.97803957044730E-10
  2.98821551809604E-01  9.41915622966848E-01  4.19801102485447E-01 -2.61405559770250E-10 -1.59756588935150E-09
 -7.64826548866034E-10 -5.14380932868892E-02 -4.43236690143741E-02 -1.22342954219982E-10 -1.16964759142626E-10
  1.32812518057080E-02  1.14443172630907E-02  5.31456666756349E-02  4.57950659239619E-02 -1.05397061114044E-10
 -8.77345290930971E-11 -6.86107379029750E-02 -5.91211595391553E-02  3.12308942746586E-10  2.81608311973448E-10
  9.58075097392689E-04  3.43599614429500E-12 -3.62119079945586E-04 -1.29861042442731E-12  2.41264787173939E-12
 -1.25490110220223E-03 -2.55858594324749E-12  1.10672074993309E-03 -7.51932870652229E-13  2.39899540646824E-11
  1.73014815360772E-10  7.30622128819039E-10  8.06344139218991E-10 -5.43155504829751E-10 -2.90123440636564E-10
 -1.07324481441605E-11 -6.83149240744184E-11  9.96349881033888E-10  1.01356744877335E-09  9.49137341164145E-10
 -6.19471658247377E-03 -1.15967078915102E-01 -6.24235912616471E-01 -2.37228472141501E-01 -1.68212009401004E-01
 -1.01198569669920E-02 -1.89446963567960E-01 -1.01976871514254E+00 -3.87542864510550E-01 -2.74795698617817E-01
  1.82919081246427E-01  5.76579394536590E-01  2.56974901871310E-01 -9.92291924724147E-12  7.02928338180456E-11
  4.06680873208497E-11  1.52040023346130E-10  8.29681106018467E-10  3.89412275047314E-10  2.98821542208429E-01
  9.41915734570490E-01  4.19801169728224E-01 -2.53863393259132E-10 -1.57499594414775E-09 -7.53190306850647E-10
  5.14380794966015E-02  4.43236576360595E-02  1.15971811347546E-10  1.10747247625549E-10 -1.32812483339603E-02
 -1.14443143878290E-02 -5.31456542912517E-02 -4.57950556573145E-02  9.73012535492470E-11  7.99970176154414E-11
  6.86107218301090E-02  5.91211462228707E-02 -3.07047309564360E-10 -2.76693211725072E-10  9.58074515027704E-04
  3.10726797947655E-12 -3.62118871060394E-04 -1.17401206438198E-12  2.66441849740260E-12 -1.25490027503207E-03
 -2.86829606832639E-12  1.10672002033832E-03 -5.72208658162106E-13
* ORBITAL    1   52
  6.39620494444705E-11  4.60632868249606E-10  1.94541134954631E-09  2.23674174142762E-09 -1.38869587486660E-09
 -7.40064825365711E-10  2.81894799080189E-11  1.76257367145731E-10 -2.64267548264548E-09 -2.66555310409453E-09
 -2.48982283203406E-09  1.01198578019296E-02  1.89446978273546E-01  1.01976877641533E+00  3.87542850254286E-01
  2.74795670611815E-01 -6.19471710604108E-03 -1.15967087394739E-01 -6.24235952530872E-01 -2.37228463844711E-01
 -1.68211991704343E-01  2.98821551812901E-01  9.41915622966465E-01  4.19801102485217E-01  6.33774840166626E-12
 -6.57900109714888E-11 -3.78347409180583E-11  4.04113987583952E-10  2.31131269412270E-09  1.09488430296292E-09
 -1.82919063152092E-01 -5.76579329966266E-01 -2.56974863847638E-01 -6.88653714961535E-10 -4.15630325559041E-09
 -1.98350061183104E-09 -8.40306633002752E-02 -7.24083469474964E-02  1.07944998228613E-10  1.03111841399889E-10
  2.16966095808788E-02  1.86957444508970E-02 -3.25323108037163E-02 -2.80327526482194E-02 -4.02187068016826E-10
 -3.49855674483205E-10  4.19990219445607E-02  3.61901203574410E-02  7.18928507045011E-10  6.42581248469818E-10
  1.56513736824438E-03 -2.92364653291890E-12 -5.91567927762698E-04  1.10639909529256E-12  3.98570446212840E-12
  7.68168762813070E-04 -4.71580618455226E-12 -6.77462081706389E-04  1.38039410875787E-12  6.41143862941399E-11
  4.61486324508645E-10  1.94942952454586E-09  2.24909087713776E-09 -1.38593494373771E-09 -7.38401798475040E-10
 -2.83059667640544E-11 -1.77577707198387E-10  2.63613321857106E-09  2.66331061752972E-09  2.48839851447762E-09
 -1.01198569670010E-02 -1.89446963568219E-01 -1.01976871514052E+00 -3.87542864510077E-01 -2.74795698617819E-01
  6.19471658247348E-03  1.15967078914859E-01  6.24235912618624E-01  2.37228472140668E-01  1.68212009399433E-01
  2.98821542205710E-01  9.41915734570854E-01  4.19801169728431E-01  5.51681363539464E-12 -6.89732877412544E-11
 -3.93708087831767E-11  4.05354925321761E-10  2.31600709011330E-09  1.09721980504416E-09 -1.82919081247530E-01
 -5.76579394536268E-01 -2.56974901871241E-01 -6.86561623470932E-10 -4.15250152983214E-09 -1.98191501430221E-09
  8.40306436671464E-02  7.24083306765218E-02 -1.11131753831774E-10 -1.06219842577237E-10 -2.16966044575773E-02
 -1.86957402100938E-02  3.25323020271403E-02  2.80327454133374E-02  4.07278108999786E-10  3.54814721689537E-10
 -4.19990107552338E-02 -3.61901111167013E-02 -7.15109701185610E-10 -6.38852714108796E-10  1.56513633657748E-03
 -3.08671072738235E-12 -5.91567537688094E-04  1.16630273971934E-12  3.79228501430711E-12  7.68168291881181E-04
 -4.54558639175044E-12 -6.77461680442879E-04  1.61772363993592E-12
* ORBITAL    1   56
 -9.45680888748404E-02 -6.90084400117289E-01 -3.25460319223392E+00 -9.49430955446068E+00 -7.05167687090482E-01
 -4.59626914661408E-01 -8.62631566584608E-02 -1.45253002556082E+00 -5.68372006206441E+00 -1.08283221084103E+00
 -3.93918676633588E-01 -2.53543565822175E-12 -3.49649106824635E-11 -7.40108118882315E-11  8.19816342915123E-12
  1.79784983939153E-11  3.85373963863584E-13  5.74937491726999E-12  5.36500636302689E-12 -6.68589629607724E-12
 -8.24838838664924E-12 -1.19566703707837E-10  1.69304970302103E-11 -1.23729068882397E-10 -5.88009493669577E-13
 -5.35065246619596E-13 -3.36199388560273E-13  4.48527422900369E-01  7.91842219985066E-01  3.11252929361850E-01
  1.71784591221108E-11 -1.00077541655238E-11  2.08488070149746E-11 -7.76872285053263E-01 -1.37151095658883E+00
 -5.39105887656826E-01  4.84986974631761E-10  3.99995460898211E-10 -1.79974796428665E-12 -1.49330154892156E-12
 -1.24964864193629E-10 -1.03074079845591E-10  5.73237558477655E-11  4.71698327580199E-11 -1.44865861341793E-01
 -1.12053631030423E-01 -7.41443417730878E-11 -6.10095623307373E-11  1.87021022787817E-01  1.44660615607694E-01
 -1.07409780359716E-11  7.11447234535521E-11  4.06236892394363E-12  1.88269337227296E-10 -2.58186250310238E-03
 -1.37219594342128E-12  3.84881665972478E-03  1.20805796063662E-12 -5.09150400067554E-03  9.45680852595881E-02
  6.90084374048348E-01  3.25460308030924E+00  9.49430945754597E+00  7.05167752939291E-01  4.59626974710348E-01
 -8.62631542236823E-02 -1.45253000149552E+00 -5.68372020295425E+00 -1.08283232135466E+00 -3.93918781693471E-01
 -2.45989221701991E-12 -3.36912830754366E-11 -6.33740202380336E-11  1.37940271934475E-11  2.29717089017487E-11
  5.49801053685257E-13  7.76847944442559E-12  2.21616315746226E-11  2.24524648084101E-12 -2.14762323824688E-13
  1.12214221945785E-10 -2.45350070225067E-11  1.19569553454948E-10  9.04539471647201E-13  1.06153169125444E-12
  6.84607735294325E-13 -4.48527437960890E-01 -7.91842327778721E-01 -3.11252972683133E-01 -2.85981919982213E-11
 -2.02821344385152E-12 -2.74603892571568E-11  7.76872311135310E-01  1.37151114330025E+00  5.39105962697456E-01
  4.79203138167966E-10  3.95035864576962E-10  1.66226255123549E-12  1.43592481048996E-12 -1.23498070964019E-10
 -1.01811209939430E-10  6.31931050640900E-11  5.21986667109007E-11 -1.44865809301663E-01 -1.12053590669768E-01
 -8.17168291865385E-11 -6.74975912062883E-11  1.87020955636005E-01  1.44660563529013E-01  1.03018773796065E-11
 -6.94992281999137E-11 -3.89604702643987E-12 -1.83845032800806E-10  2.58186168277914E-03  1.93767115140360E-12
 -3.84881543797314E-03 -1.70621516559818E-12  5.09150238362425E-03
* ORBITAL    1   46
  2.30631190964975E-13  1.43275829391227E-12 -1.16056630389524E-13  6.00710668235136E-11  1.23266054718721E-11
  1.08215134012675E-11 -5.44401169038014E-13 -1.57185452570107E-11 -3.20260383491270E-11 -8.51217830053242E-11
 -9.32273197298057E-11 -3.72460579016424E-05 -6.67889705919301E-04 -9.64152764024171E-05 -1.70021741607461E-02
 -1.99252826926325E-02 -1.44321489181191E-03 -2.58794382946305E-02 -3.73603853253043E-03 -6.58801799213476E-01
 -7.72066656620335E-01  8.91624350087132E-04 -1.39244614751119E-04  4.69512726617761E-04 -5.60188155380623E-11
 -7.64793666529006E-11  2.68008368240721E-11  1.70981434649532E-11 -1.62114429974463E-10 -9.89543146575216E-11
  3.45485630423653E-02 -5.39500787097703E-03  1.81929776913794E-02 -2.97743137659138E-11 -1.60241160953778E-10
 -8.24658722593135E-11 -8.85840394414227E-04 -8.04292178816362E-04  3.74434733474365E-11  3.74097814709148E-11
  2.28723289506690E-04  2.07667413437633E-04  2.17088295194623E-02  1.97103691816777E-02 -6.80050379602195E-13
 -7.05095416542455E-13 -2.80259741558860E-02 -2.54459769626074E-02  6.03204322373627E-12  5.32787472583232E-12
 -7.71470380051898E-06  1.99295297609010E-12  2.91586315605023E-06 -7.53460733165196E-13  3.18191751683114E-13
  2.39678599751132E-04 -3.28960706335348E-13 -2.11376907070309E-04 -1.42591871362098E-13  8.49278719208029E-13
  6.38645618269791E-12  2.33613705873329E-11  1.94802271654303E-10  2.23230132019687E-11  1.54080420325660E-11
  2.21970383825635E-14  3.72368420312528E-12  1.24090757343705E-11  8.14034692414586E-11  9.23039433250262E-11
  3.72461161132576E-05  6.67888955460715E-04  9.64196027321822E-05  1.70021737585932E-02  1.99252821903406E-02
  1.44321423955767E-03  2.58794251932288E-02  3.73590649141107E-03  6.58801850475051E-01  7.72066759701280E-01
  8.91610816973016E-04 -1.39226231907936E-04  4.69523122572420E-04 -3.94891913452274E-11  2.01429066831118E-10
  1.68156836794865E-10  2.89331300802499E-11  1.97275950632858E-10  8.34484913925701E-11  3.45485688665520E-02
 -5.39515706896535E-03  1.81928886678721E-02 -3.02792454132039E-12  4.10614051586238E-11  2.05822203528271E-11
  8.85841979777424E-04  8.04293770641048E-04 -2.39056537509565E-11 -2.44039267647951E-11 -2.28723343971603E-04
 -2.07667583629457E-04 -2.17088168243038E-02 -1.97103573045287E-02  1.61467540236640E-11  1.56178085172566E-11
  2.80259576957476E-02  2.54459615805781E-02  6.71078614348344E-12  6.84091863454284E-12 -7.71480461987661E-06
  1.95240759633191E-12  2.91590005959141E-06 -7.37956971819428E-13  3.79013400036481E-13  2.39678346103502E-04
 -3.99907192202971E-13 -2.11376684595534E-04 -1.38234239286512E-13
* ORBITAL    1   47
 -3.47163657097006E-12 -2.47915757867198E-11 -7.69777879509669E-11 -7.89614479912732E-10 -1.04929277812994E-10
 -7.87546511674236E-11  1.39863597798631E-12  5.33750519246981E-11  1.26068455354028E-10  4.91694088375855E-10
  5.48683959928206E-10 -1.44321489186608E-03 -2.58794382956374E-02 -3.73603853761365E-03 -6.58801799212850E-01
 -7.72066656618713E-01  3.72460579116474E-05  6.67889705922512E-04  9.64152777561961E-05  1.70021741618960E-02
  1.99252826937663E-02  3.45485630366171E-02 -5.39500785851098E-03  1.81929776984875E-02  9.27940252943545E-13
 -2.08039649085550E-10 -1.20492354421183E-10 -3.38483936019718E-11 -1.39172579221569E-10 -1.04242033874805E-10
 -8.91624348661516E-04  1.39244620008720E-04 -4.69512723959469E-04  1.55928994109517E-10  3.34479894511788E-10
  9.71094790657614E-11 -3.43246707122526E-02 -3.11648299266873E-02  2.53621404028374E-12  2.10668930175277E-12
  8.86258918560114E-03  8.04672433846216E-03 -5.60254484378360E-04 -5.08678997369798E-04 -1.07707541538573E-11
 -1.25510825121682E-11  7.23285876674668E-04  6.56701865703822E-04 -4.44849297171387E-11 -4.22631328835637E-11
 -2.98931823048164E-04 -4.08997969996738E-13  1.12985809866534E-04  1.54556336450934E-13  6.82447593737664E-13
 -6.18553130471517E-06 -3.04318595445950E-13  5.45509990228146E-06 -2.42527920577569E-12 -3.09201955657379E-12
 -2.18776153343822E-11 -6.32058897247304E-11 -7.10396229401939E-10 -9.92548145572856E-11 -7.61733615254981E-11
 -1.80316939360251E-12 -6.04193863024273E-11 -1.37740505204597E-10 -4.93845125154110E-10 -5.49132261627436E-10
  1.44321423949690E-03  2.58794251921810E-02  3.73590648633240E-03  6.58801850475664E-01  7.72066759702822E-01
 -3.72461161491263E-05 -6.67888956001046E-04 -9.64196067070304E-05 -1.70021737594262E-02 -1.99252821906136E-02
  3.45485688727222E-02 -5.39515708134810E-03  1.81928886607932E-02  2.14815559158315E-11  1.79518810053029E-10
  7.65459592831594E-11 -4.64301393656877E-11 -3.23566778982638E-10 -1.98048911274000E-10 -8.91610812709724E-04
  1.39226230536438E-04 -4.69523123677131E-04  1.60613918042351E-10  2.24530963623949E-10  4.16414465720456E-11
  3.43246505938175E-02  3.11648111151574E-02  1.62408325017331E-11  1.59295348233158E-11 -8.86258394661108E-03
 -8.04671945076562E-03  5.60255704805513E-04  5.08680151992616E-04  2.44120105970885E-12  4.59192519821338E-12
 -7.23286891020657E-04 -6.56702975527973E-04  3.84960759105745E-11  3.64524197350051E-11 -2.98931507014209E-04
 -4.72189836375562E-13  1.12985691386374E-04  1.78563709848989E-13  6.72376984634535E-13 -6.18561258402855E-06
 -3.04610769623322E-13  5.45517009057740E-06 -2.36125881193329E-12
* ORBITAL    1   53
 -6.03094246864674E-02 -4.39323317108255E-01 -2.05416155056948E+00 -6.71843966770851E+00 -1.66462000321580E+00
 -9.55435551445336E-01 -4.09276142750567E-02 -6.69955460827046E-01 -2.90065958527899E+00 -1.29412967137023E+00
 -1.00205156804622E+00  4.14441144061550E-12  1.19241202523475E-10 -1.32730247493247E-09 -2.28307525955902E-10
 -7.79431702154938E-11 -8.34907947280812E-13 -2.18991597049055E-11  2.44048036555377E-10  3.87270267351390E-11
  9.29356730640234E-12  2.94360454300324E-10 -2.28070664460126E-10 -1.57836773925066E-10 -3.04549869903798E-12
 -1.92042947198422E-12 -8.91885353866060E-13  1.37607827535404E-01  3.11968451586848E-01  9.26470214959652E-02
 -5.06660109414545E-11  5.79405979087946E-11  3.77447147161950E-11 -2.38343748817176E-01 -5.40345208509766E-01
 -1.60469348402593E-01  1.75319396940253E-10  1.53740930395455E-10  2.18639434600597E-13  1.87155365224118E-13
 -4.48391952472915E-11 -3.93615685949911E-11  2.28095185920297E-11  2.00403330599499E-11  7.99958170635613E-02
  6.99691561640159E-02 -2.95869318092560E-11 -2.59857466628053E-11 -1.03274155751940E-01 -9.03297921911276E-02
  5.60523176330386E-12 -8.95455793279370E-11 -2.11477676674155E-12 -2.36935863876112E-10 -7.16434448204134E-04
  8.02600158950629E-13  1.06799420889382E-03 -7.18704981386229E-13 -1.41282535878939E-03  6.03094249152814E-02
  4.39323318922130E-01  2.05416156175946E+00  6.71843961308605E+00  1.66462004959584E+00  9.55435598271126E-01
 -4.09276154955885E-02 -6.69955486554374E-01 -2.90065948094884E+00 -1.29412970902294E+00 -1.00205162672239E+00
  4.11684790632895E-12  1.17771081631345E-10 -1.30714906247021E-09 -2.21354039676261E-10 -7.15406165179276E-11
 -8.22287042966734E-13 -2.47198503120598E-11  2.73349922255088E-10  4.85264998192455E-11  1.86219935532522E-11
 -2.84542151755027E-10  2.40160830466920E-10  1.64023236588396E-10  1.92587777208514E-12  3.19245296801980E-13
 -8.98220528480871E-14 -1.37607836800931E-01 -3.11968470374748E-01 -9.26470350058316E-02  6.45785981691378E-11
 -3.57735893632696E-11 -2.64144287162261E-11  2.38343764850699E-01  5.40345241046602E-01  1.60469371799975E-01
  1.76688250310597E-10  1.55010442671599E-10 -3.62358868504078E-13 -2.99976013903800E-13 -4.52661820954096E-11
 -3.97362248117209E-11  2.11737176670398E-11  1.85404381308847E-11  7.99958106055994E-02  6.99691520702660E-02
 -2.74986419794300E-11 -2.40638088112290E-11 -1.03274147413024E-01 -9.03297869047434E-02 -5.49836955490385E-12
  9.60350767257556E-11  2.07305386826725E-12  2.54089972978862E-10  7.16434702492486E-04 -9.47081191100825E-13
 -1.06799459278077E-03  8.45347317564209E-13  1.41282586390117E-03
* ORBITAL    1   54
 -1.80977606753322E-13 -1.37182613829608E-12 -6.73293704996270E-12 -1.91269011201235E-11 -6.11848211971750E-13
 -4.11450414053118E-13 -2.08920903792129E-13 -3.31100055664867E-12 -1.16843702150479E-11 -1.81262656625935E-12
 -2.63687827186304E-13 -4.22382399209829E-13 -7.30372556679327E-12 -4.29166523656290E-11 -2.42859991158690E-11
 -2.08326812580388E-11  3.41615437220195E-12  5.68096217278549E-11  3.11591499240114E-10  1.73469030400062E-10
  1.42788111413893E-10 -8.98999736808689E-12 -4.39712782657340E-11 -2.15710619870664E-11 -5.09258233659069E-02
 -8.24937805573789E-02 -5.47575360236831E-02  2.53485991054084E-03  4.10617327368414E-03  2.72558655657252E-03
  9.93214594814738E-11  3.33603573038397E-10  1.81502625858713E-10  1.46350205072061E-03  2.37070024089421E-03
  1.57361813028255E-03 -1.29744728057662E-11 -1.05814052160161E-11  5.02733093763458E-01  4.23803316821103E-01
 -5.55783745505376E-11 -4.67682299480516E-11 -1.19489985593519E-10 -9.92333819753152E-11 -2.28435184117174E-02
 -1.92570547529781E-02 -1.82718098343153E-10 -1.54732867399461E-10 -1.76945132739845E-02 -1.49164504698655E-02
  5.78361232491554E-13  3.64731283044814E-03  4.24133193243917E-12 -1.37855467185183E-03  1.25279353536331E-04
  6.25087032656950E-12 -1.12053260281389E-04  1.90389163639451E-11 -1.48232530150838E-04  1.66022496116052E-13
  1.33608086505391E-12  6.43101319242127E-12  1.96133755444659E-11  3.74129991533018E-13  4.08984769872623E-13
 -2.27302797264069E-13 -2.91229992542692E-12 -1.16038169311136E-11 -1.66908425783729E-12 -3.37614057380797E-13
  5.16595090697660E-13  8.20065119878628E-12  4.28941399459252E-11  2.35123603991272E-11  1.86391032864697E-11
 -3.35937199782849E-12 -5.62985858472428E-11 -3.11632020767231E-10 -1.73876589029613E-10 -1.43957045579489E-10
 -1.74336468027754E-11 -4.75463965628853E-11 -2.79158151489766E-11 -5.09258473481790E-02 -8.24938502591211E-02
 -5.47575684260160E-02  2.53486236810275E-03  4.10617773893083E-03  2.72558863014121E-03  9.47942089973222E-11
  3.31571975612868E-10  1.78053924264589E-10  1.46350347474662E-03  2.37070282648656E-03  1.57361933052203E-03
 -3.99876719735812E-12 -3.52231019132769E-12 -5.02733006365610E-01 -4.23803249618181E-01  5.29252731828288E-11
  4.44216232296956E-11  1.28507812870885E-10  1.06795545317945E-10  2.28435122779430E-02  1.92570505020994E-02
  1.79058901789109E-10  1.51771267262446E-10  1.76945085243960E-02  1.49164471784090E-02  6.83824015985102E-13
  3.64731553515052E-03  5.20801399627874E-12 -1.37855569415016E-03  1.25279442293449E-04  5.91543553557277E-12
 -1.12053339671601E-04  1.84495450027934E-11 -1.48232635135326E-04
* ORBITAL    1   55
 -1.86312287630379E-12 -1.38111538598441E-11 -6.49486074414573E-11 -1.88892033430824E-10 -1.50902397336077E-11
 -9.69300724947055E-12 -1.73575862391877E-12 -2.87669897573787E-11 -1.12757362728272E-10 -2.21234375174710E-11
 -8.52038893884804E-12 -3.48424108847265E-12 -5.66062420678368E-11 -3.11547977794540E-10 -1.73415489687778E-10
 -1.42736661352394E-10 -4.37108288605651E-13 -7.30702728113287E-12 -4.28980357853672E-11 -2.42867321339060E-11
 -2.08340581050906E-11 -1.00016427909322E-10 -3.33516671691351E-10 -1.81459590398157E-10 -2.92699550147007E-03
 -4.74140234757947E-03 -3.14723839493656E-03 -4.41029381134767E-02 -7.14417380312888E-02 -4.74214484411316E-02
 -8.97865808764049E-12 -4.39667649540709E-11 -2.15711334248281E-11 -2.54628432129549E-02 -4.12469067200910E-02
 -2.73787860371004E-02  1.20605192122040E-10  1.02909127367190E-10  2.88950191426561E-02  2.43584619269459E-02
  1.82005771951683E-10  1.52329921174398E-10 -4.58947466362396E-11 -3.87537719845146E-11  3.97445405121971E-01
  3.35045942510386E-01 -3.38802423691204E-11 -2.82037021276383E-11  3.07859887018576E-01  2.59525471115873E-01
 -1.39024270799855E-11  2.09632364693272E-04 -1.44298056514141E-11 -7.92335862410355E-05 -2.17968535444693E-03
  3.47878802733357E-12  1.94956984887519E-03  2.49446595663804E-12  2.57903849164147E-03  1.88585850467853E-12
  1.37646513429802E-11  6.48031355749757E-11  1.88896939694477E-10  1.50956889026071E-11  9.70989514901564E-12
 -1.75774348789971E-12 -2.86578731936455E-11 -1.12788128235278E-10 -2.21145474389080E-11 -8.53086513287987E-12
  3.41152007134232E-12  5.61843126859711E-11  3.11586511769453E-10  1.73819808860356E-10  1.43914249088620E-10
  4.70070743452565E-13  8.24141679346360E-12  4.28865259516872E-11  2.35085519682610E-11  1.86332374297327E-11
 -9.54190261868959E-11 -3.31489643376830E-10 -1.77990833735769E-10 -2.92699967093558E-03 -4.74140741240216E-03
 -3.14724057628313E-03 -4.41029588207832E-02 -7.14417984238024E-02 -4.74214765205819E-02 -1.73845305140543E-11
 -4.75345578372813E-11 -2.79074632589887E-11 -2.54628551260407E-02 -4.12469415149425E-02 -2.73788022202482E-02
 -1.13639728471254E-10 -9.71630245251671E-11 -2.88950110765804E-02 -2.43584562490897E-02 -1.88829545158673E-10
 -1.58097801971578E-10  5.02269699474051E-11  4.22211350080357E-11 -3.97445336040566E-01 -3.35045889398114E-01
  1.72454088949824E-11  1.43234757372263E-11 -3.07859833497091E-01 -2.59525429966579E-01 -1.35415571849999E-11
  2.09632516862807E-04 -1.38583877043873E-11 -7.92336437574401E-05 -2.17968697063653E-03  4.28464840792251E-12
  1.94957129436139E-03  3.04108190832406E-12  2.57904040424526E-03
* ORBITAL    1   57
  7.34191257362962E-14  4.90859267609383E-13  2.31284879969965E-12  6.21706999511447E-12  1.44008103518832E-12
  8.60012635179971E-13  2.66621552411572E-14  9.05353653197867E-13  3.94124605027493E-12  1.21992967996898E-12
  7.72534819613250E-13 -3.09580508601679E-09 -4.62273914744472E-07  1.61359807309393E-08 -8.77319767353544E-09
 -3.24514610633465E-08  9.63754353604279E-10  1.45763502197939E-07 -5.16699585996779E-09  2.97639997818289E-09
  1.04379779148369E-08 -6.76491172198991E-08 -4.57928875447573E-08  2.59322391925818E-08 -2.91999029997613E-11
 -5.39409002675928E-11 -4.92893987638509E-11  6.91781195624540E-11  1.16958060073245E-10  1.10168118008041E-10
  2.04036622811691E-08  1.46273043562462E-08 -8.12982579560734E-09  4.03415243990301E-11  6.87985373571731E-11
  6.40651860171604E-11  1.28120165280396E-01  1.08270934881076E-01  2.77403221962816E-12  3.60537977815337E-12
  4.96208264116232E-01  4.19332321083228E-01  8.03862260540823E-02  6.79322512605965E-02  2.73565961617115E-12
 -2.27751482870229E-13  6.22670030535132E-02  5.26201751649180E-02  2.13753411679159E-12 -1.60480283553978E-13
  7.67851133492374E-04 -1.58916424053281E-12  2.03154993318468E-03 -8.04386521585719E-14  1.44147224495980E-11
  2.85019813220657E-04  1.67786415026949E-11  3.23183241906178E-04  5.37664143723065E-12 -4.57318082594593E-14
 -5.17417968447414E-13 -2.29622713617170E-12 -6.34380208340799E-12 -1.43198111673626E-12 -8.36829343150163E-13
  7.10586366658458E-14  9.25809438470121E-13  3.93120181217636E-12  1.20830170456190E-12  7.59198409034729E-13
 -3.09753630295368E-09 -4.62302617060474E-07  1.62422916639449E-08 -8.86937655638743E-09 -3.25913623075895E-08
  9.58207223231433E-10  1.45655830615172E-07 -4.96176141753500E-09  2.67330644135489E-09  1.00277993765610E-08
  6.72664957200223E-08  4.58148478602624E-08 -2.59097115892635E-08  3.40293086877393E-11  5.64570365357325E-11
  5.37125541192117E-11 -6.53455882974274E-11 -1.14906556176803E-10 -1.06605255031283E-10 -2.16962654528384E-08
 -1.44698513132259E-08  8.24642848599836E-09 -3.80959280749907E-11 -6.75980023056548E-11 -6.19983244044432E-11
  1.28120106898311E-01  1.08270887815496E-01 -3.27370272341352E-12 -1.41728830662185E-12  4.96208037986537E-01
  4.19332138765374E-01  8.03861970373169E-02  6.79322270605568E-02 -1.78488336452052E-12 -3.98168553101034E-12
  6.22669805931268E-02  5.26201564546581E-02 -1.38247404621825E-12 -3.08276962551772E-12 -7.67852041034519E-04
  1.36071898922372E-12 -2.03155233529389E-03 -1.10116244864161E-12 -1.41931596072338E-11 -2.85020160363349E-04
 -1.63862319207710E-11 -3.23183633825056E-04 -5.19365167742927E-12
* ORBITAL    1   58
 -4.13813283891915E-14 -3.37814164400174E-13 -1.24793441056168E-12 -3.47972595786048E-12 -7.04945554460663E-13
 -4.17770400293218E-13 -2.09433610397269E-14 -4.62188158586004E-13 -2.12673574518343E-12 -6.21408322227082E-13
 -3.78987054519677E-13  9.63762677547741E-10  1.45763772621866E-07 -5.16669203906274E-09  2.97646796960080E-09
  1.04378607094090E-08  3.09580395368231E-09  4.62273812052537E-07 -1.61363934889501E-08  8.77276127281169E-09
  3.24510457556418E-08  2.04039522942239E-08  1.46273299445432E-08 -8.12958084370548E-09 -7.99398324036367E-11
 -1.35700738337583E-10 -1.27458359192161E-10 -2.53776708383618E-11 -4.63978002808207E-11 -4.25596084026612E-11
  6.76492231194632E-08  4.57922417636738E-08 -2.59324313852392E-08 -1.48180055129845E-11 -2.74713326448500E-11
 -2.48271432370154E-11 -2.54202953864744E-02 -2.14820153097733E-02 -3.48187050656002E-12  2.70909711892721E-13
 -9.84526972253371E-02 -8.31997392661027E-02  4.05152147430382E-01  3.42383244482960E-01  2.16562989069183E-12
  2.82834791534918E-12  3.13829819426586E-01  2.65209171678551E-01  1.69752842205628E-12  2.20831375117800E-12
 -1.52349091428278E-04 -1.15657161229204E-11 -4.03079962437479E-04 -1.96065847476424E-11  3.40919276648322E-13
  1.43652033343366E-03 -1.14972043889353E-12  1.62886458180434E-03 -1.04608248813955E-12  4.14026071852437E-14
  2.67378793071950E-13  1.24339414147141E-12  3.41978044758022E-12  7.10866320222600E-13  4.23560446954713E-13
  1.71724002723614E-14 -4.56774841972833E-13 -2.13655748537501E-12 -6.25869894735513E-13 -3.81982942005014E-13
  9.58209493423909E-10  1.45655896418130E-07 -4.96183268728120E-09  2.67311824105377E-09  1.00274694462085E-08
  3.09754428163067E-09  4.62302867454856E-07 -1.62417137903221E-08  8.86970834350700E-09  3.25915708791076E-08
 -2.16962219817055E-08 -1.44694568466448E-08  8.24638741849453E-09  7.54946751689121E-11  1.33324415647336E-10
  1.23337603408990E-10  2.95587830410320E-11  4.85696076504971E-11  4.63872896874186E-11 -6.72665627198919E-08
 -4.58153340651589E-08  2.59093301447697E-08  1.72531730945074E-11  2.87351092588567E-11  2.70350005798147E-11
 -2.54202862008326E-02 -2.14820076356020E-02  2.27962550751767E-12  5.05563902709846E-12 -9.84526616998184E-02
 -8.31997096549433E-02  4.05151962799701E-01  3.42383095627927E-01 -2.57502947340004E-12 -1.10760221823529E-12
  3.13829676406780E-01  2.65209056365160E-01 -1.99178064661284E-12 -8.57951041608865E-13  1.52349277586186E-04
  1.12287019561360E-11  4.03080451777166E-04  1.92571535032262E-11 -1.33297376663935E-12 -1.43652203163497E-03
  4.67188217057908E-13 -1.62886650790795E-03  1.03234818808489E-12
* ORBITAL    1   43
  2.05013576793377E-03  1.43676546017248E-02  5.16760637132801E-02  1.75049094354150E-01  6.51964432474402E-02
  6.06496683914247E-02 -3.74087758547818E-03 -8.27053533805228E-02 -2.90944891135328E-03 -5.45146646805772E-01
 -6.44839923158235E-01 -5.23622567585151E-12 -9.94157397425857E-11 -4.53317502665405E-10 -5.71784709040774E-10
 -6.05724755664843E-10  1.04901952006674E-12  1.89077373921459E-11  8.66343271436491E-11  1.12118279350659E-10
  1.18986637357829E-10 -3.59661364881995E-10 -3.76859829623165E-10 -1.22120440939297E-10 -6.40774505516678E-12
  7.54888666808214E-12  4.67304921617902E-12  5.34988709848942E-02 -1.22610727148273E-03 -9.33718485129861E-03
  8.32817861560980E-11  7.78938985764654E-11  2.70346918255910E-11 -9.26627627018673E-02  2.12368008211268E-03
  1.61724785582232E-02  7.86148652666952E-12  5.02658229922657E-12  2.37184801215709E-13  1.76732164769188E-13
 -2.03813817849766E-12 -1.29954374399636E-12  1.46005382778611E-12  1.22680793995061E-12  1.72075352864544E-02
  1.86762135341047E-02 -1.88454937356172E-12 -1.58340521841815E-12 -2.22148325313141E-02 -2.41108879959428E-02
 -2.65732959966416E-13 -3.78061089466225E-11  1.00875817645591E-13 -9.99999904678247E-11 -7.52902244718433E-04
 -6.20336598556922E-14  1.12235869329121E-03  5.63594983035360E-14 -1.48474195959321E-03  2.05018257310799E-03
  1.43679965312606E-02  5.16776991888396E-02  1.75054994045252E-01  6.51977185972052E-02  6.06504745209253E-02
  3.74084188187450E-03  8.27047167814584E-02  2.90627860002928E-03  5.45145881748901E-01  6.44839614649711E-01
  5.20607868021981E-12  9.84677266571556E-11  4.49803071722695E-10  5.72282278471872E-10  6.06740800259108E-10
 -1.02477015996427E-12 -2.00343337553643E-11 -9.11326954144102E-11 -1.12164987600020E-10 -1.18613581069496E-10
 -3.74766691019131E-10 -3.82278437619869E-10 -1.26058189130416E-10 -3.91980248277701E-12  9.25794479344234E-12
  5.45850757468562E-12  5.34986965851631E-02 -1.22595181593917E-03 -9.33707879375597E-03  6.16629375251351E-11
  7.16148318420654E-11  2.18903326996529E-11 -9.26624606122848E-02  2.12341083313042E-03  1.61722948646069E-02
 -8.67856204901455E-12 -6.08654604640086E-12 -1.94077240173165E-13 -1.14492177468206E-13  2.25184448087098E-12
  1.57741420762100E-12 -6.59475172479336E-13 -2.05100250700718E-13 -1.72075111017511E-02 -1.86761876703682E-02
  8.46672674943801E-13  2.62705899057633E-13  2.22148013089917E-02  2.41108546060857E-02 -2.93313901277527E-13
 -3.66174089011691E-11  1.12791650366668E-13 -9.68526202695187E-11 -7.52902067080727E-04 -2.60901404942981E-14
  1.12235842771278E-03  2.30863038971278E-14 -1.48474160870154E-03
* ORBITAL    1   59
 -1.02688869783884E-10 -7.48750738163353E-10 -3.52070375313471E-09 -1.02081078418429E-08 -1.23719335830915E-09
 -7.41719818003991E-10 -8.79908527390699E-11 -1.45987929579514E-09 -5.99371213292913E-09 -1.38560156263183E-09
 -6.90005285257860E-10  3.12941476509104E-03  5.64217565763950E-02  8.68730226382007E-02 -2.37727782682963E-02
 -8.21640267983018E-02 -5.64703701770361E-04 -1.01813206939600E-02 -1.56762596411281E-02  4.28980368437797E-03
  1.48265195798478E-02  8.28740287131160E-02 -1.02547040713821E-01  4.43849502169545E-02 -1.48119352682979E-11
  1.60931416533883E-12 -7.04140264145295E-12  4.03821251028192E-10  8.38950457702928E-10  3.21705492160119E-10
 -1.49546397911459E-02  1.85046393262779E-02 -8.00927604711847E-03 -7.77223714385472E-10 -1.45474936759188E-09
 -6.02958704755266E-10 -4.86862034663593E-01 -3.91172458480343E-01  2.63036104847086E-11  2.05137496182471E-11
  1.25706965856421E-01  1.01000063933896E-01 -5.55639950157819E-02 -4.46432522984886E-02 -7.53560925841752E-11
 -5.56629783492759E-11  7.17327809217988E-02  5.76341668608905E-02  2.44306518071195E-10  1.88064699346145E-10
 -2.34542385557161E-03 -5.08690812160219E-12  8.86485849233097E-04  1.92224753790703E-12  3.48688259624284E-13
 -3.39340795502679E-04  4.47170016814562E-12  2.99270354249102E-04 -2.57031896013272E-11  1.02604249691100E-10
  7.48462058081151E-10  3.51923102145843E-09  1.02085459908911E-08  1.23637454792589E-09  7.42495092983634E-10
 -8.79422544988067E-11 -1.45868475033507E-09 -5.99523011590474E-09 -1.38579932692217E-09 -6.91531483284119E-10
  3.12941650758075E-03  5.64217886900795E-02  8.68731807030143E-02 -2.37727484861029E-02 -8.21640128824483E-02
 -5.64704017858024E-04 -1.01813261735934E-02 -1.56762880348202E-02  4.28979881957906E-03  1.48265176755094E-02
 -8.28740858841985E-02  1.02546907495926E-01 -4.43850009228024E-02  1.61389621903848E-11  1.21340371592811E-12
  9.79923230092351E-12 -4.03163914505984E-10 -8.41043925221638E-10 -3.22635341640476E-10  1.49546516101996E-02
 -1.85046167909646E-02  8.00928425861382E-03  7.74174199762176E-10  1.45326602917768E-09  5.99475794955873E-10
 -4.86861991385795E-01 -3.91172428393900E-01  3.95159012076713E-11  3.13671253696262E-11  1.25706954698816E-01
  1.01000056179649E-01 -5.55639900379800E-02 -4.46432489846117E-02 -7.87463810071391E-11 -5.85474954819006E-11
  7.17327733135338E-02  5.76341616040918E-02  2.29478176491422E-10  1.76002887364931E-10  2.34542649826290E-03
  5.65448441479428E-12 -8.86486848945878E-04 -2.13778775872320E-12 -1.43916527392850E-13  3.39341183743937E-04
 -4.59349554318774E-12 -2.99270706921672E-04  2.51428873875853E-11
* ORBITAL    1   31
 -2.27763093059773E-11 -1.65046610709976E-10 -7.55042035803397E-10 -1.39562600569970E-10  4.85811051351617E-10
  2.83201530574925E-10 -1.88359216788058E-11 -2.90255214574110E-10 -2.40421350123940E-09 -8.35234487015959E-10
 -5.93310839363795E-10  4.65472589492460E-04  9.66357579684767E-03 -1.49177646575395E-01 -6.97370189964764E-02
 -5.93362728686636E-02  1.39397552301321E-03  2.89400181277151E-02 -4.46750288754998E-01 -2.08845183587215E-01
 -1.77697510376978E-01  2.43881192325985E-02  8.05027634874763E-03  3.73997584922165E-03  5.60734076241388E-10
  2.27365225907879E-10  1.12025938022947E-10 -2.02296051826141E-10  1.29797224435228E-11  1.42873941294469E-12
  7.30364291324791E-02  2.41085966648633E-02  1.12003066867238E-02 -3.42161053996738E-10 -2.75722442756741E-10
 -1.23247225912847E-10 -1.70921161766620E-04 -1.91577165340121E-04 -1.38533965469504E-11 -1.43524102505583E-11
  4.41295155064737E-05  4.94632930341077E-05  3.23740394764240E-04  3.62862325623834E-04  1.67016903435702E-11
  1.73701487820373E-11 -4.17931096232936E-04 -4.68440504729472E-04 -9.47958833823814E-12 -9.64199924720001E-12
 -1.76916566797125E-05  5.53848493982384E-13  6.68678230013325E-06 -2.11585463185084E-13 -4.11088354218748E-14
  4.24803278567771E-05  1.94064010033781E-13 -3.74639303730938E-05 -7.66193187092749E-13  2.19031613792832E-11
  1.58877083946330E-10  7.25732045075343E-10  3.06240569647525E-10 -3.98272976844609E-10 -2.29000831279615E-10
 -1.85029012303692E-11 -2.84947581581244E-10 -2.40093886432582E-09 -8.37939460477088E-10 -5.96097628528606E-10
  4.65473015065769E-04  9.66357951001033E-03 -1.49177533854785E-01 -6.97369740810118E-02 -5.93362386643389E-02
  1.39397696019704E-03  2.89400453551872E-02 -4.46749855048144E-01 -2.08845008167385E-01 -1.77697376760517E-01
 -2.43881413655866E-02 -8.05027697893672E-03 -3.73997463387558E-03 -5.99335367532353E-10 -2.23702526146631E-10
 -1.07388184153650E-10  1.67400050049797E-10 -1.13338925875478E-11  1.58094906007618E-12 -7.30363929720390E-02
 -2.41085794733276E-02 -1.12002965826065E-02  3.40362828777526E-10  2.79318778241696E-10  1.25858321781949E-10
 -1.70920751226967E-04 -1.91576555096503E-04 -1.31864421797523E-11 -1.38903259191905E-11  4.41294810920589E-05
  4.94631893555256E-05  3.23738479262793E-04  3.62860221822195E-04  1.80043017498602E-11  1.86920782380337E-11
 -4.17928609615557E-04 -4.68437777624618E-04 -1.02611982160240E-11 -1.07045415729711E-11  1.76916795561126E-05
 -6.21117150403479E-13 -6.68679038691118E-06  2.35631341866535E-13  1.10029172140086E-13 -4.24803589106438E-05
 -2.76146050735606E-13  3.74639587204730E-05  7.94027037444844E-13
* ORBITAL    1   32
  1.72645834743536E-10  1.25366118220285E-09  5.73131574361895E-09  1.74794178687702E-09 -3.42257753785885E-09
 -1.98326701611712E-09  1.44274762874129E-10  2.22432334632688E-09  1.85829599273831E-08  6.46904429616975E-09
  4.59791940206806E-09 -1.39397552304069E-03 -2.89400181285516E-02  4.46750288758585E-01  2.08845183588618E-01
  1.77697510378146E-01  4.65472589442324E-04  9.66357579624623E-03 -1.49177646572463E-01 -6.97370189957509E-02
 -5.93362728682154E-02 -7.30364291548792E-02 -2.41085966683309E-02 -1.12003066878425E-02  3.48107655287915E-10
  1.26947256427633E-10  6.05051163660064E-11 -2.87150601141670E-10 -7.53787756515976E-10 -3.19238993951890E-10
  2.43881192304416E-02  8.05027634864673E-03  3.73997584922035E-03  1.60033911898021E-09  1.75708883794483E-09
  7.75862190011675E-10  5.11868738159400E-04  5.73727909596971E-04 -7.39525575417504E-12 -7.82693969019537E-12
 -1.32153848346190E-04 -1.48127849750851E-04  1.08101343950089E-04  1.21165090286741E-04 -9.84622191736818E-11
 -1.01824614223089E-10 -1.39554853205027E-04 -1.56420741866150E-04  1.04560924841457E-10  1.08088533682886E-10
  5.29822077378373E-05  3.63222183320499E-13 -2.00252340150336E-05 -1.38764811353417E-13  1.81834719423355E-12
  1.41848949161690E-05 -2.91005790340765E-12 -1.25098572897990E-05  4.62902856391131E-12 -1.72486535878614E-10
 -1.25225846689599E-09 -5.72451722279980E-09 -1.79116493960375E-09  3.39905512099079E-09  1.96858646216107E-09
  1.44126603538222E-10  2.22289000423169E-09  1.85785753926761E-08  6.46801360657436E-09  4.59714479690589E-09
 -1.39397696015128E-03 -2.89400453543562E-02  4.46749855044570E-01  2.08845008165899E-01  1.77697376759468E-01
  4.65473015046679E-04  9.66357951000379E-03 -1.49177533856950E-01 -6.97369740822602E-02 -5.93362386653513E-02
  7.30363929518162E-02  2.41085794705216E-02  1.12002965818066E-02 -3.15087297389677E-10 -1.29805174166374E-10
 -6.42764488678483E-11  2.54466847382148E-10  7.57125300065144E-10  3.23340799398178E-10 -2.43881413812336E-02
 -8.05027698160089E-03 -3.73997463473780E-03 -1.62516214735226E-09 -1.75634934365429E-09 -7.73972710580115E-10
  5.11865700553706E-04  5.73724575990063E-04 -7.96619304643851E-12 -8.22412752025652E-12 -1.32153055180740E-04
 -1.48126981853922E-04  1.08101040538867E-04  1.21164671410331E-04 -9.81367481079727E-11 -1.01719407323046E-10
 -1.39554574832751E-04 -1.56420286377163E-04  1.05266171748994E-10  1.08702548723707E-10 -5.29822468160686E-05
 -3.05316575700087E-13  2.00252495396247E-05  1.15956217867356E-13 -1.78607074972974E-12 -1.41849134542807E-05
  2.88386441017226E-12  1.25098729434673E-05 -4.69466195295758E-12
* ORBITAL    1   33
 -4.57913886716877E-03 -3.31267316277531E-02 -1.48162109160136E-01 -2.32790704688923E-01 -1.37534221349613E-01
 -1.00924941545500E-01 -2.79603110568276E-03 -4.18034189975111E-02  6.98999659751438E-01  3.11168234499177E-01
  2.47882113959136E-01  9.69378998238922E-12  1.95329732629094E-10  3.33897700285520E-09  1.47156583219432E-09
  1.17188665552571E-09 -1.88916391456182E-12 -3.71629813892396E-11 -6.74708868579450E-10 -2.97203942887885E-10
 -2.36569827635021E-10 -4.69066317332847E-10 -2.82885024778020E-10 -1.54120677990602E-10 -4.13998212635430E-12
 -1.52137811021681E-12 -6.49022879433688E-13 -1.23004371968910E-02  1.29454878025208E-02  8.56502364174055E-03
  1.19852630526207E-10  5.39364893648000E-11  2.77543334197151E-11  2.13049821623737E-02 -2.24222426061811E-02
 -1.48350561166630E-02  2.18448106864536E-11  3.14036863588262E-11 -3.97003099054320E-14 -3.41238414854102E-14
 -5.61953813304426E-12 -8.09758238006449E-12  2.21709827315758E-12  3.45301216959198E-12 -1.32347820526242E-03
 -1.71526820095816E-03 -2.86960127064296E-12 -4.46272821453963E-12  1.70860301603644E-03  2.21440172558241E-03
 -1.06010354041030E-13 -2.46732234885147E-11  4.19359757261879E-14 -6.52707487682116E-11  8.25250272381754E-05
 -7.79668394032355E-14 -1.23022124655325E-04  6.88837102813321E-14  1.62742362914393E-04 -4.57918958167029E-03
 -3.31271009877430E-02 -1.48163835197926E-01 -2.32794779813153E-01 -1.37533881988664E-01 -1.00924752419168E-01
  2.79607366384632E-03  4.18041252151498E-02 -6.98995793641528E-01 -3.11166886152593E-01 -2.47881155630615E-01
 -9.70359226913336E-12 -1.94018329733743E-10 -3.36342615375041E-09 -1.48243053189796E-09 -1.18050569657735E-09
  1.97519480146603E-12  3.93151187513301E-11  6.41476977048855E-10  2.82798687301332E-10  2.25292403429447E-10
 -5.04411208627869E-10 -2.82164935546915E-10 -1.51708364037129E-10 -6.42143178276028E-13 -9.28070044325136E-13
 -4.41126459851708E-13 -1.23002864993090E-02  1.29456675894072E-02  8.56509691870611E-03  7.09754722902934E-11
  5.69758993722053E-11  3.23187969689653E-11  2.13047211863535E-02 -2.24225539980799E-02 -1.48351830333008E-02
 -2.08960008164349E-11 -3.05789945712744E-11  4.90931997213421E-14  5.16542528667241E-14  5.38867464604472E-12
  7.89099019980254E-12 -3.09099683439758E-12 -4.24222078112389E-12  1.32345589773569E-03  1.71524425410586E-03
  4.00138657073004E-12  5.48300347849972E-12 -1.70857421716514E-03 -2.21437081027909E-03 -1.99255791021527E-13
 -2.60219207946907E-11  7.66689402300626E-14 -6.88341670556290E-11  8.25245902882770E-05  3.14172141446686E-14
 -1.23021472142938E-04 -2.82034296903438E-14  1.62741500380448E-04
* ORBITAL    1   34
  3.44207294947939E-12  2.45079602052683E-11  9.86272378551225E-11 -1.09506784002485E-09 -2.67377481432874E-10
 -1.41457707401088E-10 -2.70804422181703E-12 -5.68616652543891E-11 -2.19184245230214E-09 -9.26141519368402E-10
 -7.26947668782967E-10  1.16664784600655E-03  2.25606672819621E-02  2.99999662760695E-01  1.26471136161859E-01
  9.81558166032145E-02 -4.06148057437462E-03 -7.85410170736860E-02 -1.04439644553646E+00 -4.40287166140674E-01
 -3.41712321904745E-01  3.54062859441646E-02  2.67357220297765E-03 -1.21456437142646E-03  1.53374917788787E-10
  2.35253714122645E-10  1.37163774079776E-10  4.64615205893154E-11  1.11186014385575E-11 -6.84816999230243E-13
 -1.23260854391651E-01 -9.30758944028093E-03  4.22828809348881E-03 -9.26644867942658E-11  3.30449342612197E-11
  3.32560151343446E-11  6.97573886785638E-04  1.19196286400070E-03 -1.98600504459797E-11 -2.86306435985383E-11
 -1.80109765565395E-04 -3.07761106887139E-04  1.53591150662588E-03  2.62444780304684E-03  1.42977939994724E-11
  1.83740929412814E-11 -1.98284132796827E-03 -3.38813821458485E-03 -2.11982107126040E-11 -2.79297424579338E-11
  2.06140138523353E-05 -1.17747521257952E-12 -7.79107876092585E-06  4.43839796433422E-13 -5.24096102607753E-13
  5.75395077070605E-05  8.18037656083666E-13 -5.07442412583212E-05 -1.22376917847185E-12  2.32001596077945E-11
  1.68366299732561E-10  7.72698799218699E-10  7.09937513717220E-10 -4.05344782800528E-10 -2.22270379786219E-10
 -1.40682976726908E-11 -2.24898629675729E-10  8.49559536623522E-10  4.33685101815412E-10  3.61831635901404E-10
 -1.16664745195753E-03 -2.25606582100866E-02 -2.99999696791410E-01 -1.26471156957810E-01 -9.81558371918564E-02
  4.06147962599893E-03  7.85409992607097E-02  1.04439660333829E+00  4.40287280362533E-01  3.41712437806211E-01
  3.54063266392499E-02  2.67359397576490E-03 -1.21455344915952E-03  1.61650318692603E-10  2.30913886626735E-10
  1.34298457797816E-10 -3.16431729370185E-12 -8.54617597495281E-11 -4.47850421958020E-11 -1.23260831229182E-01
 -9.30762882658212E-03  4.22826357999373E-03  5.68475577057628E-11  1.71165267779876E-10  9.00619374578481E-11
 -6.97573738006191E-04 -1.19196224309670E-03  1.98847150242149E-11  2.85612067917662E-11  1.80109531005089E-04
  3.07760812382813E-04 -1.53591002966338E-03 -2.62444591192968E-03 -5.73960772073699E-12 -9.57416239686509E-12
  1.98283955843523E-03  3.38813586710487E-03  1.03440895571184E-11  1.62425587937673E-11  2.06140276044794E-05
 -1.18120389367415E-12 -7.79108481487280E-06  4.44876286181659E-13 -3.38497800064439E-13  5.75394010062415E-05
  5.43029661893632E-13 -5.07441435200071E-05 -8.69440397556087E-13
* ORBITAL    1   35
  3.69647830689177E-11  2.67893072912163E-10  1.22343988339662E-09  6.18945242674709E-10 -7.32443462042441E-10
 -3.99401490498176E-10  2.03192773139584E-11  3.20013473317864E-10 -2.22251541827170E-09 -1.05310454181748E-09
 -8.59254936217841E-10  4.06148057442890E-03  7.85410170749264E-02  1.04439644553367E+00  4.40287166138530E-01
  3.41712321902577E-01  1.16664784599972E-03  2.25606672817193E-02  2.99999662761773E-01  1.26471136162398E-01
  9.81558166036308E-02  1.23260854380797E-01  9.30758943762114E-03 -4.22828809452522E-03  5.75523895213815E-12
 -2.65081647944519E-11 -1.62229308575756E-11  1.11208124743355E-10  5.15080341332520E-11  3.52821501688912E-11
  3.54062859494658E-02  2.67357220412401E-03 -1.21456437102188E-03  1.07835810455738E-10  3.78722688504316E-10
  2.12022485767433E-10  2.42848203485671E-03  4.14961061535521E-03  1.67386677188890E-12  2.57201434921892E-12
 -6.27023838453492E-04 -1.07141895290757E-03 -4.41186323838277E-04 -7.53864965545894E-04  1.78836930536918E-12
  3.44647256948847E-12  5.69564292076718E-04  9.73231720469604E-04 -3.47415782722641E-11 -5.11925808407819E-11
  7.17640795444932E-05  1.00376029936885E-13 -2.71236032341085E-05 -3.74723062481449E-14 -1.53108627155251E-13
 -1.65280819919901E-05  6.45679292296731E-13  1.45760413414188E-05 -2.52608910362330E-12  1.51155578031090E-11
  1.08545897514851E-10  4.76677856556821E-10 -1.37840467177751E-09 -5.78189834035374E-10 -3.08984805122644E-10
 -1.67034612746287E-12 -7.91995637602790E-12  3.70984637452300E-09  1.59934894343926E-09  1.26449562918636E-09
 -4.06147962595149E-03 -7.85409992594386E-02 -1.04439660334142E+00 -4.40287280364931E-01 -3.41712437808655E-01
 -1.16664745197985E-03 -2.25606582103284E-02 -2.99999696791470E-01 -1.26471156958320E-01 -9.81558371924015E-02
  1.23260831243339E-01  9.30762882956301E-03 -4.22826357894225E-03 -2.66131292268882E-11 -1.21005509350466E-11
 -6.50341241344188E-12  2.05945943070983E-10  1.41523226082320E-10  7.25873127364725E-11  3.54063266380405E-02
  2.67359397563010E-03 -1.21455344923108E-03 -3.51372795393353E-11  2.15054646076104E-10  1.42024436586126E-10
 -2.42847978372959E-03 -4.14960768278438E-03 -1.79363635352971E-12 -2.37662632404834E-12  6.27023343861043E-04
  1.07141825501605E-03  4.41186349850186E-04  7.53864655012704E-04 -1.11445477211952E-11 -1.34255638870262E-11
 -5.69564015519267E-04 -9.73231107446106E-04  4.68863667143383E-11  6.39873842038314E-11  7.17639452123781E-05
  1.05329148881627E-13 -2.71235495575860E-05 -3.93876854733845E-14 -3.53699661305196E-13 -1.65280927095619E-05
  9.45587344717746E-13  1.45760518616336E-05 -2.92491101857367E-12
* ORBITAL    1   36
  2.91105951004759E-02  2.12222316338625E-01  9.98155579060085E-01  3.01119550309612E+00 -9.82023901908644E-02
 -5.68682973843830E-02  2.47122757616522E-02  4.19469657316185E-01  1.81066630440780E+00  6.61419260734208E-01
  4.88466280431726E-01  1.40016394286316E-11  3.02930959244057E-10 -5.54673093338554E-09 -3.91664457676410E-09
 -3.90096534967174E-09 -5.32240699195481E-12 -1.07297929941377E-10  4.40973044373819E-10  4.99762823238665E-10
  5.59676312846025E-10  6.04256811441122E-10  7.76489169443875E-10  3.78417323553711E-10 -4.76080182109466E-12
  1.96554235836897E-12  1.24309578231202E-12 -1.23310299757189E-01 -1.14478430822307E-01 -4.68136759307773E-02
 -1.92647951441677E-10 -1.63656873506254E-10 -7.50783836260998E-11  2.13579704261641E-01  1.98282458558161E-01
  8.10836652033132E-02 -1.22690054905948E-12 -8.70999514133158E-12 -2.84812808891281E-14 -2.15670922818026E-14
  4.13070724192451E-13  2.31330016503270E-12  4.97656873860992E-13  1.96427280229272E-13 -1.19254354034718E-02
 -1.28362077597176E-02 -6.72991438465936E-13 -2.75258294010909E-13  1.53956709045776E-02  1.65714729605679E-02
 -3.23773661707730E-12 -8.31123426167070E-11  1.22603040217116E-12 -2.19894228814091E-10  2.59089464354748E-04
 -4.68121394389825E-13 -3.86230948565813E-04  4.04970594331482E-13  5.10933717005377E-04 -2.91105725955982E-02
 -2.12222153850335E-01 -9.98154868772226E-01 -3.01119422900792E+00  9.82012183177287E-02  5.68675657318250E-02
  2.47122708615431E-02  4.19469627851763E-01  1.81066915960628E+00  6.61420576038264E-01  4.88467318656232E-01
  1.67327914429860E-11  3.56338634112271E-10 -4.83003659387394E-09 -3.61658275697898E-09 -3.66991920004057E-09
 -7.71670688426924E-13 -2.15546987375158E-11  1.58959443882467E-09  9.80577263014551E-10  9.29839690888995E-10
 -6.86078023888888E-10 -7.87830297212070E-10 -3.78625516802990E-10  2.74897593534470E-12  9.94082943496160E-13
  4.54441298937487E-13  1.23310503071742E-01  1.14478438802628E-01  4.68136717114423E-02  5.91024124245882E-11
  1.45130439258188E-10  7.46487666410656E-11 -2.13580056443992E-01 -1.98282472374071E-01 -8.10836578908806E-02
 -1.34343191586024E-14 -6.39292912314029E-12 -1.76761426698985E-13 -1.34316702621926E-13  7.60520647956661E-14
  1.70388672195970E-12 -7.08161327503781E-13 -2.13838032250308E-12 -1.19254576927589E-02 -1.28362352745760E-02
  8.77872781871490E-13  2.73605152999807E-12  1.53956996800421E-02  1.65715084821949E-02  3.16906305647011E-12
  8.75068525556304E-11 -1.20094307554575E-12  2.31528498095246E-10 -2.59090660102094E-04  5.56400382996618E-13
  3.86232727757468E-04 -4.84341553861388E-13 -5.10936072554175E-04
* ORBITAL    1   60
 -1.71848668382347E-12 -1.23123286190798E-11 -5.79132323017463E-11 -1.74476323956821E-10 -1.97913591965781E-11
 -1.33950601699270E-11 -1.40850148979756E-12 -2.34267240201910E-11 -1.03225161830580E-10 -2.37915524927083E-11
 -1.37910003472266E-11 -5.64703701769485E-04 -1.01813206939027E-02 -1.56762596411251E-02  4.28980368426793E-03
  1.48265195797802E-02 -3.12941476510462E-03 -5.64217565764715E-02 -8.68730226391140E-02  2.37727782681263E-02
  8.21640267983394E-02 -1.49546397910234E-02  1.85046393262961E-02 -8.00927604708743E-03 -3.79869222267935E-11
 -8.66365150390716E-13 -2.29069721924664E-11  1.74661475544730E-11  1.28500142128704E-11  1.04026139813452E-11
 -8.28740287113152E-02  1.02547040713365E-01 -4.43849502172660E-02 -8.37810588753839E-13 -2.54631943200451E-11
 -3.92789188000915E-12  8.78543728092082E-02  7.05871649949803E-02  8.99435967773422E-11  7.10970077615535E-11
 -2.26838836885007E-02 -1.82255124348436E-02 -3.07918753083392E-01 -2.47399326523682E-01 -1.58249550917467E-11
 -1.21232369342442E-11  3.97520972479343E-01  3.19390792640786E-01 -2.25011439078772E-11 -1.78290725198645E-11
  4.23232296976268E-04 -1.39938750637429E-11 -1.59966694074613E-04  5.29187499389203E-12 -3.04229109872790E-12
 -1.88052304586464E-03  2.72334420162589E-12  1.65846413802495E-03  3.59047505506965E-12  1.76660436572461E-12
  1.30221005107244E-11  6.14739164231896E-11  1.73469681046778E-10  2.17210394834593E-11  1.14784198027659E-11
 -1.58882834876989E-12 -2.62881626784453E-11 -9.95840496022639E-11 -2.30004924618841E-11 -9.61606413400256E-12
 -5.64704017863039E-04 -1.01813261737090E-02 -1.56762880350460E-02  4.28979881954870E-03  1.48265176756036E-02
 -3.12941650756988E-03 -5.64217886899932E-02 -8.68731807021028E-02  2.37727484863108E-02  8.21640128824826E-02
  1.49546516106575E-02 -1.85046167910305E-02  8.00928425858326E-03  3.69345249520667E-11 -1.66690165508728E-12
  2.04119569168437E-11 -2.28596312522975E-11 -1.53118054719638E-11 -1.57937637872643E-11  8.28740858861367E-02
 -1.02546907496396E-01  4.43850009224840E-02  7.33456261776695E-12  2.40929938073115E-11  7.76938609936692E-12
  8.78543642146301E-02  7.05871591558524E-02  7.82222970949960E-11  6.14676441722308E-11 -2.26838807223438E-02
 -1.82255103086267E-02 -3.07918725703829E-01 -2.47399307488168E-01 -4.09331211877048E-11 -3.25051294066740E-11
  3.97520937155457E-01  3.19390768085707E-01 -1.17021598266021E-11 -9.27430463596924E-12 -4.23232784831900E-04
  1.34831647779721E-11  1.59966886708294E-04 -5.09805852505297E-12  3.63539432490756E-12  1.88052516443361E-03
 -3.40279556622097E-12 -1.65846600750988E-03 -3.49319667472618E-12
* ORBITAL    1   61
 -7.87705917294475E-03 -5.69134434313859E-02 -2.45130363530672E-01 -1.84401455309152E-01  8.29741876910564E-02
  1.37622288870327E-01 -6.56117112382292E-03 -8.14343208165325E-02  3.10608244886232E-01  1.78127445762638E-01
  2.51095340985969E-01 -1.48892692485554E-12 -1.43645893411401E-11 -1.92252036158553E-10 -6.96636361908714E-11
 -6.04229973596003E-11  2.64286523219432E-13  2.18062950280858E-12  3.50037068491417E-11  1.48863801791563E-11
  1.37801618489568E-11 -4.79150135627784E-11 -1.36011296744602E-10 -9.48135968144704E-11 -2.12311516999216E-12
 -1.10221503538510E-13  3.48873275746047E-13  4.84337874207433E-03 -2.00761044054732E-01 -2.96832989737056E-02
  9.11953074878131E-12  2.71214270542578E-11  1.58314106907601E-11 -8.38897806117772E-03  3.47728328482603E-01
  5.14129819576336E-02  7.92501926163307E-11  6.01442131976987E-11 -4.23413005263892E-13 -4.08086719618038E-13
 -2.04386384449254E-11 -1.55101173632812E-11  2.65823976145846E-12  1.82735553028999E-12 -2.94364327896701E-01
 -2.32898914724811E-01 -3.46715655599349E-12 -2.38437384304511E-12  3.80022713221684E-01  3.00671206027217E-01
 -1.51995751255443E-11 -1.89285484762473E-11  5.74485090055277E-12 -5.00849329735365E-11  5.36805431210937E-04
 -2.09932188377523E-12 -8.00223121683799E-04  1.85283720113525E-12  1.05859521509057E-03 -7.87708118607631E-03
 -5.69136041148559E-02 -2.45131121252199E-01 -1.84403606496367E-01  8.29740647821763E-02  1.37622197812288E-01
  6.56119184199209E-03  8.14346696319637E-02 -3.10606899870066E-01 -1.78127221169684E-01 -2.51095272914287E-01
  1.37798650164867E-12  1.36621151162377E-11  1.89603610009529E-10  7.12210472534132E-11  6.26606941348089E-11
 -2.98764999187465E-13 -3.25264226705119E-12 -3.91904582791384E-11 -1.24476197034320E-11 -1.02355051199229E-11
 -4.56426218317077E-11 -1.36946728030920E-10 -9.21074212541960E-11 -2.14754547485805E-12 -3.79725199802143E-14
  4.07705547664167E-13  4.84349230980463E-03 -2.00760850675996E-01 -2.96832279642525E-02  1.23911676487244E-11
  2.57684910686242E-11  2.03470388454421E-11 -8.38917476650034E-03  3.47727993542423E-01  5.14128589677825E-02
 -6.66671896528918E-11 -5.02598400483279E-11  4.69769681936657E-13  4.36343059040651E-13  1.71767767710448E-11
  1.29485166572721E-11 -1.53380787596559E-11 -1.17888131770288E-11  2.94364342818336E-01  2.32898928138425E-01
  1.98057357165566E-11  1.52234382803839E-11 -3.80022732482817E-01 -3.00671223342151E-01 -1.47935188626927E-11
 -1.56263461754515E-11  5.59213539826140E-12 -4.13499902415225E-11  5.36805788797717E-04 -2.62574647155522E-12
 -8.00223656894454E-04  2.31655135541497E-12  1.05859592191643E-03
* ORBITAL    1   62
 -1.57815999775033E-14  1.23226331018269E-14  1.12077519859630E-14 -6.21072144525284E-14  1.27951738205975E-14
  1.10187030374625E-14  3.91669779235616E-14  9.73570688742273E-15  1.76705906499623E-14  1.08575961908939E-14
  4.78070380294211E-15 -1.50672068334972E-09 -1.37713912228435E-07  5.41143650792973E-10  2.60988186419046E-09
 -7.01292001946402E-10 -5.28477541581192E-09 -4.79106892724725E-07  1.21605503518922E-09  8.67424082219135E-09
 -2.58342046136726E-09 -3.63048089702127E-08  5.06043743772008E-09  4.67895727127602E-09  8.77693800326749E-11
  1.43497812114535E-11  1.25761433692246E-10  2.55734773073433E-11  2.47869354824367E-12  3.85341268318413E-11
 -1.26539911377702E-07  1.76999155881000E-08  1.61782454409454E-08  1.46892214657466E-11  1.44912884315436E-12
  2.22733504670513E-11  2.41062858272451E-02  1.94788104748631E-02 -1.84449787079641E-10 -1.50615962764914E-10
  9.33632570178535E-02  7.54411193945899E-02 -4.43523570720610E-01 -3.58384183159322E-01 -5.18306820772133E-11
 -4.23294266386393E-11 -3.43551894056985E-01 -2.77603205364761E-01 -4.01693295595911E-11 -3.28093613455053E-11
 -1.76627787465168E-04  1.19625217567190E-11 -4.67313322539653E-04  2.18628846877070E-11 -6.09401710567769E-13
  1.92255820534113E-03  6.00061495417623E-13  2.17997632497567E-03  7.62419555063409E-13  1.43830112844692E-14
  8.77826889153304E-15  2.06906474962068E-14 -1.26626676589991E-13  2.39551661545628E-15  3.94656676452991E-15
  2.16164617113617E-14 -4.95197449473950E-14  1.32731446055179E-14 -2.41114882257522E-15  3.53253111072988E-15
  1.50310707931284E-09  1.37603657674392E-07 -2.15745598425041E-10 -2.60042894434654E-09  4.55168917513641E-10
  5.28596358337978E-09  4.79137103204168E-07 -1.32620389651871E-09 -8.67696826019853E-09  2.66659956697865E-09
 -3.73218380007106E-08  5.29584983927138E-09  4.72893071176192E-09  8.25565681248516E-11  1.09344311026375E-11
  1.21269001917800E-10  3.06876149326719E-11  5.79128153704820E-12  4.29269214689207E-11 -1.26239591374877E-07
  1.76247042731743E-08  1.61674778923837E-08  1.77169655733922E-11  3.34760159845060E-12  2.47955359557227E-11
 -2.41062976537160E-02 -1.94788203766095E-02  1.78125508703469E-10  1.45457249988264E-10 -9.33633003897553E-02
 -7.54411558610372E-02  4.43523737374104E-01  3.58384325866217E-01  5.74471373783440E-11  4.69106228436084E-11
  3.43552023409205E-01  2.77603316109636E-01  4.45137682762056E-11  3.63496599527421E-11 -1.76627646127451E-04
  1.15642966979219E-11 -4.67312948200486E-04  2.14788569781028E-11 -1.67599809120469E-12  1.92255627564543E-03
 -8.77108298754191E-14  2.17997413662215E-03  7.81735014872697E-13
* ORBITAL    1   63
 -1.05777360398433E-14 -8.40261382151601E-14 -1.06790854555748E-13 -1.58790211862245E-13 -1.43206521317171E-13
 -9.84996811170479E-14  2.33386431902334E-14 -1.97061073443740E-13 -2.73908946718734E-13 -1.05504042484363E-13
 -6.57312725132437E-14  5.28476897606254E-09  4.79106793639853E-07 -1.21659354541814E-09 -8.67414758190130E-09
  2.58371783606514E-09 -1.50671811534803E-09 -1.37713735514783E-07  5.41486159862106E-10  2.60991143422249E-09
 -7.01303886481072E-10  1.26539505991508E-07 -1.76996184683832E-08 -1.61782511148777E-08  2.95264025258911E-11
  2.87368481959524E-12  4.45022808104007E-11 -7.60074355667932E-11 -1.23812889645002E-11 -1.08885838858972E-10
 -3.63045465455589E-08  5.06082774927102E-09  4.67916642372815E-09 -4.39059343778186E-11 -7.25726203528582E-12
 -6.29247227773262E-11 -1.40254459709568E-01 -1.13331023013747E-01 -6.55761970812609E-11 -5.35547730715779E-11
 -5.43203229212169E-01 -4.38929198835369E-01 -7.62307773898282E-02 -6.15974138381224E-02  1.45806795357192E-10
  1.19057999084978E-10 -5.90481105193508E-02 -4.77131550149102E-02  1.12971101233517E-10  9.22511982050466E-11
  1.02765050651614E-03  1.08568946436902E-12  2.71890810194886E-03 -3.65573930817788E-13 -1.63175076428659E-11
  3.30440376071582E-04 -1.80578914523809E-11  3.74684233173486E-04 -5.37341324986386E-12  8.97476098410230E-15
  9.58263363129858E-15  1.67216596421730E-13  4.57962569017706E-13  1.09510405780098E-13  5.40232613569341E-14
 -1.81895088314655E-14  2.71001270967011E-14 -2.44613082862500E-13 -7.82741465740227E-14 -5.72898762209558E-14
 -5.28597083928869E-09 -4.79137096744805E-07  1.32589723970291E-09  8.67703888633137E-09 -2.66632861810880E-09
  1.50310334794022E-09  1.37603525901519E-07 -2.16320146457414E-10 -2.60041942510249E-09  4.55334213146139E-10
  1.26239808938432E-07 -1.76251085795206E-08 -1.61675986652498E-08  3.54330371501801E-11  6.69505504221752E-12
  4.95756980508448E-11 -7.15446303940871E-11 -9.49021010327426E-12 -1.05025363394429E-10 -3.73214685551317E-08
  5.29603123291343E-09  4.72905824802843E-09 -4.11210297766480E-11 -5.42883231492145E-12 -6.06459775942775E-11
  1.40254512250693E-01  1.13331068017728E-01  7.26740893021714E-11  5.93446934085302E-11  5.43203433527553E-01
  4.38929373776207E-01  7.62308132990206E-02  6.15974439970248E-02 -1.40814643458979E-10 -1.14984500408843E-10
  5.90481375659771E-02  4.77131777808762E-02 -1.09112245951075E-10 -8.91038923458860E-11  1.02764947515584E-03
  8.93145564484552E-13  2.71890537267913E-03 -1.62112626291802E-12 -1.60783429977347E-11  3.30440111511372E-04
 -1.76070850424242E-11  3.74683932985323E-04 -5.15309426717974E-12
* ORBITAL    1   38
  1.00699943424717E-10  7.35061244476244E-10  3.47006835765106E-09  1.37996205363036E-08 -8.37335072903331E-11
 -1.07160020023351E-10  8.61339251596520E-11  1.50323714069082E-09  4.15178470413663E-09  1.90335292404303E-09
  1.61156855292822E-09  5.27533690390583E-04  1.44507421884421E-02 -3.11030897090046E-01  2.26910956556334E-01
  3.54817129823995E-01  3.39793513919068E-04  9.30796813431161E-03 -2.00340287536255E-01  1.46157219264045E-01
  2.28543763986524E-01  8.74413020239424E-02 -2.73401962775265E-02 -1.97733595863837E-02  7.76047071330443E-11
  1.10949376128510E-10  4.20211152851123E-11 -6.72534819983020E-10 -7.38023858082559E-10 -3.08005312044578E-10
  5.63224377803180E-02 -1.76102847318144E-02 -1.27363575176802E-02  6.94895315142923E-10  6.87858995943615E-10
  2.99810331477505E-10 -1.45561494687138E-03  5.08529629074211E-04 -9.71028219893627E-12 -8.52132356781173E-12
  3.75829459669191E-04 -1.31309326059766E-04  5.92986408554518E-04 -2.07158443983540E-04 -3.23350290018466E-11
 -3.49744114636900E-11 -7.65530859609753E-04  2.67450151956951E-04  8.16660429260508E-11  8.09546532149717E-11
  5.18198174475015E-04  2.43774547105471E-13 -1.95860876472553E-04 -9.23766762478234E-14  1.14364816554320E-12
 -2.67619465774230E-04 -1.48406960936616E-12  2.36018562267054E-04  1.10396571695227E-12 -1.01097943964200E-10
 -7.37466465100895E-10 -3.48181184443953E-09 -1.37893316959345E-08  1.28923836049009E-10  1.34474564598537E-10
  8.60865705725484E-11  1.50204894550150E-09  4.12544180577320E-09  1.89002803166650E-09  1.60177580999355E-09
  5.27532998503612E-04  1.44507236689078E-02 -3.11030972973071E-01  2.26910820927447E-01  3.54816985324679E-01
  3.39792950447793E-04  9.30795911794047E-03 -2.00340363487385E-01  1.46157120587391E-01  2.28543661745448E-01
 -8.74412653034021E-02  2.73402223336939E-02  1.97733669058792E-02 -1.09062294312482E-10 -1.24409895298380E-10
 -5.12000397634896E-11  6.65649193447098E-10  7.41760667288687E-10  3.09753697926365E-10 -5.63223974587580E-02
  1.76103078978247E-02  1.27363643258522E-02 -6.81542138841704E-10 -6.91607447993155E-10 -3.01414627396076E-10
 -1.45561642814679E-03  5.08527579822084E-04 -9.70379978260012E-12 -8.88188486565852E-12  3.75829939163450E-04
 -1.31308733231607E-04  5.92986841369676E-04 -2.07157700521600E-04 -3.18634484149849E-11 -3.45221957629864E-11
 -7.65531253436598E-04  2.67449300835340E-04  8.10347162094186E-11  8.03329373033411E-11 -5.18198052549221E-04
 -2.39761137474988E-13  1.95860829210071E-04  8.96825919768711E-14 -1.11411998086325E-12  2.67619407127003E-04
  1.44149898716391E-12 -2.36018510350256E-04 -1.04302503389180E-12
* ORBITAL    1   39
 -9.73336091964739E-11 -7.10514221983130E-10 -3.35435711027131E-09 -1.32955437063654E-08  1.15735749868565E-10
  1.24537622120275E-10 -8.30521893029181E-11 -1.44920118452557E-09 -3.98272805492134E-09 -1.82714021352222E-09
 -1.54905544451925E-09 -3.39793513928718E-04 -9.30796813440008E-03  2.00340287535763E-01 -1.46157219264196E-01
 -2.28543763986693E-01  5.27533690335817E-04  1.44507421873455E-02 -3.11030897095147E-01  2.26910956554791E-01
  3.54817129822875E-01 -5.63224377875594E-02  1.76102847296828E-02  1.27363575169121E-02  2.38756753583284E-10
  2.97353813365482E-10  1.17827923571287E-10  5.14715900372019E-10  5.63680320075620E-10  2.36881142092094E-10
  8.74413020145209E-02 -2.73401962793629E-02 -1.97733595868814E-02 -7.42524050994590E-10 -7.57347660434027E-10
 -3.27539449086930E-10  9.37586915375068E-04 -3.27552230758887E-04 -2.44744985970076E-11 -2.19540605993030E-11
 -2.42076752732889E-04  8.45797891458412E-05  9.20617055428703E-04 -3.21617759561494E-04  4.17394035959201E-11
  4.33432407710802E-11 -1.18849774627885E-03  4.15218664844351E-04 -6.96762934726366E-11 -6.98035034596438E-11
 -3.33780250672857E-04  6.09191761997854E-13  1.26157379712594E-04 -2.31448265757486E-13 -8.78860734757397E-13
 -4.15482729868875E-04  1.22342196660100E-12  3.66421795395407E-04 -1.27209379212318E-12  9.72264666371392E-11
  7.09526025343819E-10  3.34973814502397E-09  1.33021684906748E-08 -9.64058355717277E-11 -1.12912042672396E-10
 -8.30080437360167E-11 -1.44961981805432E-09 -3.99292698059379E-09 -1.83165318238285E-09 -1.55199682462935E-09
 -3.39792950422796E-04 -9.30795911743003E-03  2.00340363488951E-01 -1.46157120586998E-01 -2.28543661745255E-01
  5.27532998547003E-04  1.44507236696421E-02 -3.11030972969017E-01  2.26910820928878E-01  3.54816985325682E-01
  5.63223974563757E-02 -1.76103078979303E-02 -1.27363643257884E-02 -2.37833314863653E-10 -2.97015578615702E-10
 -1.17642415648337E-10 -5.44839862203802E-10 -5.74183748984183E-10 -2.44400575840779E-10 -8.74412653169269E-02
  2.73402223300133E-02  1.97733669045918E-02  7.31252041874353E-10  7.47860317205887E-10  3.21781870290303E-10
  9.37587498484601E-04 -3.27551121947823E-04 -2.44881428303754E-11 -2.19594674995955E-11 -2.42076798819637E-04
  8.45795717238328E-05  9.20617932939321E-04 -3.21616502454160E-04  4.19608189593967E-11  4.32655948535078E-11
 -1.18849903309794E-03  4.15216940815030E-04 -6.99495462081137E-11 -7.02805053823372E-11  3.33780177457465E-04
 -6.09123797824035E-13 -1.26157351892172E-04  2.30339723047390E-13  8.87493421177696E-13  4.15482632533299E-04
 -1.23689395021435E-12 -3.66421708070157E-04  1.29713853571884E-12
* ORBITAL    1   64
 -7.16283250359986E-15  1.09169325040588E-13  3.14238534762401E-13  4.72032095505756E-13 -4.43015269590001E-14
 -1.76436265220483E-13 -9.49838733410434E-15 -1.31756230517070E-13 -5.29087436518983E-13 -3.49324899972566E-13
 -5.15643655047954E-13  3.07998286729694E-13  7.64960974736519E-12  1.77695670030547E-11 -5.81071749114163E-13
 -9.74575986059040E-13  8.07769683294086E-14  1.22278253015802E-12  4.38460583715029E-12  1.15287751234285E-12
  6.02470475506732E-13 -6.09901606713046E-11  6.30849141060298E-12 -1.07480690640611E-10  5.32683436452522E-03
  1.47078715047233E-02  3.26696492317393E-03  8.49262628608624E-02  2.34488823279230E-01  5.20854890928992E-02
 -5.66567752232659E-12  2.23466593107440E-12 -1.30211315113832E-11  4.90322007246321E-02  1.35382185241227E-01
  3.00715711483161E-02  5.98232562680661E-11  4.77668271981790E-11  3.44812081443358E-02  2.62736164977078E-02
 -1.11163320290612E-11 -1.27134264128830E-11 -1.24365055077477E-13  3.75947826924098E-13  5.01838695594894E-01
  3.82385599584196E-01  5.25516380968205E-12  4.85601930099075E-12  3.88722582103495E-01  2.96194611803213E-01
 -1.48557197842486E-11 -5.16649243586088E-04 -1.74720936387733E-11  1.95275059091299E-04  5.68405695031932E-03
  3.80381520389656E-12 -5.08397509154931E-03  3.13256391507971E-12 -6.72546688194346E-03 -2.71465873381837E-15
  7.76024381347268E-14  4.27907685188895E-13  4.51218167138971E-13 -2.92080711156443E-13 -2.57126742225242E-13
  1.36634334193655E-15 -1.27337204445497E-14  3.04963276356794E-13  4.45649253760745E-13  6.76413246400288E-13
  3.17549372430320E-13  7.94940048207348E-12  1.97867284510896E-11  6.86758690829221E-13 -2.10344587393455E-13
  9.41134161028254E-14  9.25844756513557E-13  8.07586102740497E-13 -1.13582632724832E-12 -7.57355010138658E-13
  5.78715019094510E-11 -7.73526120973829E-12  1.05336586803533E-10 -5.32685019012976E-03 -1.47078716923891E-02
 -3.26696345699720E-03 -8.49262516702030E-02 -2.34488815716122E-01 -5.20854818955680E-02  1.10765256987525E-11
  2.29317893331016E-13  1.69196299764386E-11 -4.90321942622593E-02 -1.35382180876557E-01 -3.00715669936174E-02
  5.43393165491473E-11  4.35426136070962E-11  3.44812097374047E-02  2.62736183411232E-02 -1.48479324451606E-11
 -1.55163206905637E-11 -1.06761019983388E-11 -7.70656665361292E-12  5.01838749475157E-01  3.82385648328788E-01
  7.25157538003509E-12  6.47874481949624E-12  3.88722623840346E-01  2.96194649561661E-01  1.43050076759339E-11
  5.16648960449672E-04  1.69047768078606E-11 -1.95274952075615E-04 -5.68405490476587E-03 -4.91837041967839E-12
  5.08397326195595E-03 -3.53247026361997E-12  6.72546446162234E-03
* ORBITAL    1   65
 -9.36925574640965E-15  6.33778688161918E-14  4.35325623195424E-13 -8.80866712871970E-13  6.69957514536992E-13
  4.32797494734117E-13  3.36461044244106E-14  2.12529625971980E-13  1.20830683924199E-12  4.14524763752326E-13
  2.55004662630190E-13  7.43954205609514E-15 -1.28100163982271E-12 -4.39875037080181E-12 -1.16219827121419E-12
 -6.18327348962032E-13  3.97523730719381E-13  7.50850590338754E-12  1.78026118655536E-11 -5.85415093076904E-13
 -9.61944687221184E-13  5.80541849158613E-12 -2.26217614053291E-12  1.29886194593333E-11 -9.80638950917360E-02
 -2.70764437795132E-01 -6.01432324686133E-02  4.61315047963988E-03  1.27373939112108E-02  2.82927887570488E-03
 -5.99264897265965E-11  6.31840879208868E-12 -1.07560633534301E-10  2.66340367373754E-03  7.35393780376580E-03
  1.63348492047661E-03 -4.90118627295397E-12 -4.33109334751095E-12 -6.34781321310448E-01 -4.83683777062871E-01
 -1.95801859682087E-12 -2.26036993396460E-12 -3.38322267768991E-11 -3.05347627586441E-11  2.72597888147571E-02
  2.07711177665109E-02  5.05421913362978E-11  3.88359022221414E-11  2.11153416201080E-02  1.60892386383428E-02
 -9.87541126158945E-13  9.51124655505372E-03 -4.82697715389819E-12 -3.59491329184115E-03  3.08756979697934E-04
 -8.49507935349578E-12 -2.76160638042282E-04 -2.13015755214981E-11 -3.65326185089462E-04 -9.00674272839232E-15
 -6.99995694131124E-14 -5.06839949290269E-13  1.09022599412555E-12 -6.94390730279915E-13 -5.10650392058369E-13
 -2.55442734568124E-14  2.57503245188726E-13  1.28847024797138E-12  4.38250038625076E-13  2.50553437998389E-13
 -7.42718837665864E-14 -9.35145744311573E-13 -7.77502339594854E-13  1.13997468172652E-12  7.69974970881392E-13
  3.09329297137398E-13  7.73875788347853E-12  1.97864991443683E-11  6.66380586087123E-13 -2.15957918000240E-13
 -1.13063633171548E-11 -2.50220197668976E-13 -1.69057621042093E-11  9.80638826551388E-02  2.70764429075065E-01
  6.01432240509057E-02 -4.61315872018540E-03 -1.27373939318155E-02 -2.82927860705202E-03  5.69132140522445E-11
 -7.70761960332503E-12  1.05425369111829E-10 -2.66340843131553E-03 -7.35393781569799E-03 -1.63348476539222E-03
 -1.08713611511475E-11 -8.99242722741714E-12 -6.34781389481253E-01 -4.83683838722851E-01  6.93685157062065E-12
  4.51869022975148E-12 -3.50782772999322E-11 -3.14317560647951E-11  2.72597898472693E-02  2.07711190780357E-02
  4.39917602253427E-11  3.38181929766376E-11  2.11153424199277E-02  1.60892396542710E-02  8.24772734326126E-13
 -9.51124313134056E-03  6.00060140372763E-12  3.59491199779794E-03 -3.08756817904257E-04  8.25184930637341E-12
  2.76160493328593E-04  2.05496750984783E-11  3.65325993647886E-04
* ORBITAL    1   66
  1.16473098297657E-12  8.83547410726988E-12  3.34755985014961E-11  5.74826310031402E-11 -4.03186642130035E-11
 -2.19043807844788E-11  6.22472804531865E-13  4.54338374287208E-12 -8.18151660478591E-11 -4.89411257583460E-11
 -4.09120968375930E-11 -1.15005906277585E-02 -2.14647649154754E-01 -9.11759855599185E-01 -8.91777634867492E-02
 -6.09888587493500E-02 -5.80113391797108E-03 -1.08272679229948E-01 -4.59910381801372E-01 -4.49830938063447E-02
 -3.07640319442135E-02 -3.78592178682632E-01 -7.46677617596338E-01 -1.77604040456593E-01  5.78206121484757E-12
 -1.19789181128181E-11  1.70539485410118E-11  1.20792405430510E-11  5.44789334188650E-11 -1.09841400178719E-11
 -1.90969665487287E-01 -3.76639513233529E-01 -8.95871227932791E-02 -6.35617794755379E-11 -1.62262159367107E-11
 -1.02438729620463E-10 -6.23686988058580E-01 -4.38804623862090E-01 -1.27751285690804E-11 -7.98062274884479E-12
  1.61035280626980E-01  1.13298859721748E-01  1.98970839457527E-01  1.39989011370543E-01  4.79900699592408E-12
 -6.18304513079218E-13 -2.56870241795824E-01 -1.80725029448023E-01  4.72654661790550E-11  3.30543052313089E-11
  1.86314429832592E-02  5.00369803956517E-12 -7.04202301558199E-03 -1.89289808048669E-12  4.74466679366861E-12
 -7.53522947539929E-03 -1.36973576709213E-12  6.64544732768004E-03 -2.08071504805510E-11  1.38994286424627E-12
  1.00302011138819E-11  3.95436862550812E-11  6.96817929269990E-11 -3.09486666071431E-11 -1.77137625237426E-11
 -6.94809111068912E-13 -5.73475084005238E-12  6.76579441169889E-11  4.33779088437830E-11  3.66752530395401E-11
  1.15005903972413E-02  2.14647645809971E-01  9.11759850533118E-01  8.91777705191401E-02  6.09888600407583E-02
  5.80113380729992E-03  1.08272677215746E-01  4.59910379361140E-01  4.49830976262235E-02  3.07640324632463E-02
 -3.78592172342775E-01 -7.46677629779897E-01 -1.77604030064156E-01  7.35059017323879E-12 -9.49799450530062E-12
  1.63306161167702E-11  1.10885921058253E-11  5.37252314857507E-11 -1.29124990258035E-11 -1.90969658446255E-01
 -3.76639519328391E-01 -8.95871172662911E-02 -6.22118689816088E-11 -1.53190312640743E-11 -9.88556952774023E-11
  6.23687014956185E-01  4.38804651345419E-01  5.43174799052067E-12  2.97089596667325E-12 -1.61035287598497E-01
 -1.13298866815654E-01 -1.98970848436444E-01 -1.39989020361280E-01 -9.43258456091681E-12 -2.63391847377685E-12
  2.56870253329823E-01  1.80725041062383E-01 -4.02819866619997E-11 -2.81622811999058E-11  1.86314394566821E-02
  3.93478836282315E-12 -7.04202167714677E-03 -1.48730905718074E-12  5.08365218022852E-12 -7.53522808215220E-03
 -1.90557500847828E-12  6.64544610626676E-03 -1.99672949807744E-11
* ORBITAL    1   67
  1.05512231739578E-12  7.69634134279219E-12  3.00288316607243E-11  5.26651613796765E-11 -2.49638975654389E-11
 -1.41635044526223E-11  4.46257273399127E-13  4.06105306081516E-12 -5.44280794248939E-11 -3.43611209399671E-11
 -2.91575152244522E-11 -5.80113391797592E-03 -1.08272679229897E-01 -4.59910381801505E-01 -4.49830938064034E-02
 -3.07640319440968E-02  1.15005906277536E-02  2.14647649154775E-01  9.11759855599146E-01  8.91777634867261E-02
  6.09888587494242E-02 -1.90969665487631E-01 -3.76639513233490E-01 -8.95871227933214E-02 -2.19760497632692E-11
  3.89055452535799E-11 -6.04085354141110E-11  1.87304931489588E-11  2.63470636605488E-11  1.60982365760609E-11
  3.78592178682449E-01  7.46677617596574E-01  1.77604040456418E-01 -4.29134853050457E-11 -2.13548365800348E-11
 -6.25261415503023E-11 -3.14600515786631E-01 -2.21342057305765E-01  3.27795067100036E-11  1.97799594655769E-11
  8.12294992071617E-02  5.71502689505398E-02 -3.94454290288393E-01 -2.77524416115198E-01 -2.68239524385788E-12
 -3.77879152105744E-12  5.09238287595668E-01  3.58282469564153E-01  2.43067197641867E-11  1.79048397949617E-11
  9.39808219163582E-03 -1.59999784076882E-11 -3.55214084056051E-03  6.05025459213092E-12 -4.85376989017957E-13
  1.49383879523240E-02  2.50588374345996E-12 -1.31744191969051E-02 -1.03884241598119E-11  9.94462694317949E-13
  7.07443072235749E-12  2.69734466537554E-11  4.69873805805850E-11 -3.05712163923073E-11 -1.67188396189123E-11
 -4.71691985713302E-13 -3.73596998177716E-12  6.21890592962337E-11  3.76397388733898E-11  3.16025308096490E-11
  5.80113380730125E-03  1.08272677215865E-01  4.59910379361131E-01  4.49830976261373E-02  3.07640324632564E-02
 -1.15005903972494E-02 -2.14647645809995E-01 -9.11759850533267E-01 -8.91777705193312E-02 -6.09888600406321E-02
 -1.90969658445449E-01 -3.76639519328467E-01 -8.95871172663400E-02 -2.22046400716077E-11  3.86874233053572E-11
 -6.03480106828014E-11  1.78677972033584E-11  2.43864721666435E-11  1.78822883594470E-11  3.78592172342626E-01
  7.46677629779747E-01  1.77604030064466E-01 -4.44799812352088E-11 -2.29344621257211E-11 -6.41594243083757E-11
  3.14600529948268E-01  2.21342071526002E-01 -3.21147980781074E-11 -1.93212679319875E-11 -8.12295028271733E-02
 -5.71502726267668E-02  3.94454307283652E-01  2.77524433498382E-01  1.16835713376012E-11  9.99281246194631E-12
 -5.09238309578392E-01 -3.58282492002381E-01 -2.39189217064000E-11 -1.77299313016349E-11  9.39808045652704E-03
 -1.59054814452900E-11 -3.55214019063019E-03  6.01536244264579E-12 -1.36543129465730E-12  1.49383851267613E-02
  3.43650501898954E-12 -1.31744166980744E-02 -1.01064179985035E-11
* ORBITAL    1   68
  1.22678069994034E-13  7.19995699416773E-13  3.13793994639046E-12  1.40677193005946E-11  1.55624713010261E-13
 -7.94459217810784E-13  6.99242403854148E-14  1.61033980951972E-12  3.60003491193792E-12 -1.29647990638408E-13
  5.20439495767768E-13 -1.63409139187057E-12 -9.74663051061124E-12 -9.07148166933003E-11 -2.34749010026081E-11
 -1.23938954147694E-10 -1.59439173821359E-13 -1.55737923734695E-12 -1.12103893564026E-11 -6.24736814840177E-12
 -1.37759372007279E-11 -5.92309078847748E-11 -6.92336118588365E-11  4.98581993946619E-12 -6.11681370597218E-04
 -2.35661621599571E-02  3.37916817197319E-02 -8.91724285442344E-03 -3.43551295788655E-01  4.92620525578988E-01
 -8.79906391116203E-12 -8.08819430371883E-12 -1.06252798472685E-12 -5.14837256344737E-03 -1.98349433103059E-01
  2.84414593053120E-01 -8.30048047887038E-11 -5.89734728326217E-11  7.45301862503089E-04  5.38728271875902E-04
 -6.98314449195304E-11 -5.12526759021453E-11  2.24167728855204E-11  1.61763729555955E-11  9.91846162705319E-03
  7.16938513234388E-03  6.06212674614562E-12  4.61444766753050E-12  7.68280734043369E-03  5.55338184410338E-03
  1.88588312366205E-13 -2.44848706765341E-04 -2.58313085037561E-12  9.25441124211587E-05  2.46315002388304E-03
  2.19098738866964E-13 -2.20310835682369E-03  5.87879491045660E-13 -2.91443841176019E-03 -1.00946539663087E-13
 -6.66826687750778E-13 -3.17252158259861E-12 -1.39873427211918E-11 -1.68793184437225E-13  7.17584421582114E-13
  7.39231090180121E-15  1.54101513521258E-12  3.65391373465791E-12 -2.83889041110336E-14  5.83489510462365E-13
  1.57747645280105E-12  9.94875134640947E-12  8.95515538331413E-11  2.65174349760767E-11  1.20783918443742E-10
  2.83881032395478E-13  1.22666584151028E-12  1.33601846651453E-11  5.82542638351201E-13  1.95823087084728E-11
 -5.98362112246322E-11 -6.78375638217772E-11  3.52905925063334E-12 -6.11689537000078E-04 -2.35661625189650E-02
  3.37916706112485E-02 -8.91725722139884E-03 -3.43551266112046E-01  4.92620374602580E-01 -7.89043244494924E-12
 -1.07520624214840E-11  2.06081112942836E-12 -5.14838085608852E-03 -1.98349415971237E-01  2.84414505883115E-01
  8.28334824090632E-11  5.88167589243833E-11 -7.45300569066783E-04 -5.38727767519982E-04  6.81105845523558E-11
  5.00466492465140E-11 -2.39333936361315E-11 -1.73326156285668E-11 -9.91844335684796E-03 -7.16937644045193E-03
 -8.04927536552550E-12 -5.98209426061272E-12 -7.68279318810690E-03 -5.55337511120098E-03  2.59477147952640E-13
 -2.44848714054961E-04 -2.58222317783839E-12  9.25441151705494E-05  2.46314983460221E-03  3.45193382233581E-13
 -2.20310818761297E-03  5.24966059748425E-13 -2.91443818789357E-03
* ORBITAL    1   69
 -2.68841310164930E-15  1.36552942839150E-13  8.04219888698531E-13  1.16176405982480E-12 -3.19203038547342E-13
  1.24203989068664E-13  7.29747713005909E-14  4.84207254677758E-13  2.78005435624470E-13 -2.00282323574242E-13
 -7.72532415526043E-15 -1.24219351422605E-13 -1.56828741277906E-12 -1.13722802250252E-11 -6.25989204172390E-12
 -1.37803272298421E-11  1.66351947481386E-12  9.61353617503596E-12  8.97405349582102E-11  2.33217778311434E-11
  1.24163000779867E-10 -8.99131212581993E-12 -8.21983925643962E-12 -1.18889957803051E-12 -1.02965797879501E-02
 -3.96698904934578E-01  5.68829162246105E-01  5.29719867026953E-04  2.04088966418088E-02 -2.92644562158726E-02
  5.76648152314836E-11  6.85773631358539E-11 -5.32154261449773E-12  3.05833906385180E-04  1.17830819697310E-02
 -1.68958416739063E-02 -3.40615375630909E-12 -2.22794027948612E-12  1.25459653070817E-02  9.06862189061617E-03
  2.30133564515402E-11  1.66977998894915E-11  3.16514722848475E-11  2.39908091583970E-11 -5.89213203658637E-04
 -4.25901946674162E-04  1.03433421029878E-10  7.41379524813094E-11 -4.56402585277402E-04 -3.29902229482207E-04
  4.20793994631158E-13 -4.12163956954634E-03  4.65386561169098E-13  1.55783332788297E-03 -1.46325125134481E-04
  2.35673009656023E-12  1.30877170642554E-04  1.05483467602914E-12  1.73134222921148E-04 -8.89881677395217E-15
 -5.26109303183483E-14  1.28440029574788E-13 -9.27467819830711E-13 -9.93434439482731E-15  4.98962285239781E-13
 -3.63019205319251E-14  4.20617352308654E-14  7.86418630602016E-13 -4.85966005843475E-14 -1.57048158593806E-14
  3.65211383636833E-13  1.27604666800296E-12  1.35836010294321E-11  6.01275649057029E-13  1.95618019206302E-11
 -1.64516215958712E-12 -9.82961795133961E-12 -8.85791902835071E-11 -2.64712875995721E-11 -1.20954246348765E-10
 -8.09060313514908E-12 -1.09214587267891E-11  2.06980967067366E-12 -1.02965965443391E-02 -3.96698870585683E-01
  5.68828988558546E-01  5.29728753489966E-04  2.04088980354601E-02 -2.92644412092460E-02  5.82014756647504E-11
  6.71370310172085E-11 -3.66021762443629E-12  3.05839036504722E-04  1.17830827739268E-02 -1.68958330101656E-02
  2.14628746295364E-12  1.41711701102122E-12 -1.25459423528127E-02 -9.06861099008681E-03 -2.51861677542454E-11
 -1.83028601346665E-11 -3.00958487155394E-11 -2.29095530348797E-11  5.89210915474339E-04  4.25900758504085E-04
 -1.02656999744158E-10 -7.35528467588464E-11  4.56400813191289E-04  3.29901309341814E-04  3.06437302749051E-13
 -4.12163925566456E-03  5.50035398503154E-13  1.55783320917194E-03 -1.46325107506562E-04  2.39340630623253E-12
  1.30877154883138E-04  9.89662905264207E-13  1.73134202081256E-04
* ORBITAL    1   70
  7.36458150778826E-09  5.37602259452292E-08  2.53159804491033E-07  6.56356049907987E-07 -8.44536754300389E-09
 -1.77405879606614E-08  7.73359140716990E-09  1.29815222770185E-07  4.43344274465855E-07  1.53140768644549E-08
  1.57168527468789E-08 -2.35971566976437E-03 -3.53911740285400E-02 -1.11391563963714E-01  7.98195674364045E-02
 -3.09817057131627E-02 -1.98069454412686E-03 -2.97065900843055E-02 -9.34996813180303E-02  6.69988261735465E-02
 -2.60053770557950E-02  9.46635626812123E-03 -2.05753688248693E-01  4.99200723996311E-01 -1.88207079683711E-12
 -2.12164558253849E-11  5.68348400545012E-12 -4.82474407636784E-08 -7.01840488312914E-08 -3.23841102325596E-08
  7.94585564285887E-03 -1.72705217567893E-01  4.19018341912962E-01  8.35673523560732E-08  1.21634457514459E-07
  5.60790823034822E-08  1.29710400317058E-01  6.37671297421639E-02 -3.59587653900312E-11 -2.50518193068131E-11
 -3.34910805543408E-02 -1.64646028084855E-02 -6.88593036560681E-02 -3.38520276720485E-02 -3.93326147275122E-08
 -2.63498950383584E-08  8.88969774028386E-02  4.37027809008714E-02  5.08828977754572E-08  3.40903654025451E-08
 -8.43805461898299E-03 -3.10134400590122E-12  3.18928527202493E-03  1.17198970645107E-12 -8.58655738563338E-10
  5.67881059209203E-03  1.27813493251925E-09 -5.00824073737265E-03 -1.68337743672144E-09 -7.36462506452890E-09
 -5.37601771579413E-08 -2.53160255986689E-07 -6.56358508766313E-07  8.44151984008741E-09  1.77453864378991E-08
  7.73340456704049E-09  1.29815031040212E-07  4.43340097482502E-07  1.53137396497458E-08  1.57102452149928E-08
 -2.35971715432682E-03 -3.53912010213765E-02 -1.11391702853579E-01  7.98195020804206E-02 -3.09817399929719E-02
 -1.98069578381294E-03 -2.97066118792969E-02 -9.34997976450588E-02  6.69987716269120E-02 -2.60054049456849E-02
 -9.46631547298682E-03  2.05753736996844E-01 -4.99200612577865E-01 -3.67513465669981E-13  1.86915575139871E-11
 -1.17149006730122E-13  4.82463582763666E-08  7.01836241986979E-08  3.23847744546450E-08 -7.94582099780160E-03
  1.72705257685997E-01 -4.19018249707747E-01 -8.35659109015892E-08 -1.21634631150582E-07 -5.60783968582651E-08
  1.29710381089282E-01  6.37671234292846E-02 -3.51420249201761E-11 -2.43385301281526E-11 -3.34910755894214E-02
 -1.64646011678283E-02 -6.88592934884797E-02 -3.38520242264796E-02 -3.93336322153971E-08 -2.63502404449900E-08
  8.88969642796939E-02  4.37027764713155E-02  5.08843818367465E-08  3.40909833079010E-08  8.43805400174731E-03
  2.72985904103997E-12 -3.18928504831665E-03 -1.03240250397488E-12  8.58860251004004E-10 -5.67881016359797E-03
 -1.27841791672233E-09  5.00824035272310E-03  1.68368299936917E-09
* ORBITAL    1   71
 -9.09360029584248E-09 -6.63820327230875E-08 -3.12597475725860E-07 -8.10454611119151E-07  1.04248667346124E-08
  2.19097322298256E-08 -9.54922357994341E-09 -1.60293266704384E-07 -5.47430910083944E-07 -1.89088907665625E-08
 -1.94019564036531E-08  1.98069454413636E-03  2.97065900842999E-02  9.34996813186597E-02 -6.69988261731574E-02
  2.60053770555024E-02 -2.35971566975037E-03 -3.53911740284471E-02 -1.11391563962546E-01  7.98195674363364E-02
 -3.09817057130923E-02 -7.94585564352314E-03  1.72705217568164E-01 -4.19018341912727E-01 -4.67103426320881E-13
 -3.60505874480222E-11  5.60709481595494E-12  5.95741714626787E-08  8.66822790499620E-08  3.99861877401791E-08
  9.46635626830684E-03 -2.05753688248082E-01  4.99200723996955E-01 -1.03188298396923E-07 -1.50180503133575E-07
 -6.92459216720115E-08 -1.08876117989533E-01 -5.35247561015339E-02 -6.41973144930073E-11 -4.46116768437111E-11
  2.81116919241342E-02  1.38200332937860E-02 -8.20360607306229E-02 -4.03298735346642E-02  4.86025829195476E-08
  3.25606766207823E-08  1.05908097740567E-01  5.20656439689708E-02 -6.28041864827927E-08 -4.20764586207735E-08
  7.08272139357901E-03 -5.25838194937148E-12 -2.67701749809537E-03  1.98908184205602E-12  1.05835653190903E-09
  6.76549472732583E-03 -1.57660038128669E-09 -5.96660601968116E-03  2.08126607943279E-09  9.09366779679311E-09
  6.63820195987204E-08  3.12597202382385E-07  8.10453657030979E-07 -1.04260870521386E-08 -2.19080146465082E-08
 -9.54927852955581E-09 -1.60293358329748E-07 -5.47432451164510E-07 -1.89091537327380E-08 -1.94043279967810E-08
  1.98069578380662E-03  2.97066118792590E-02  9.34997976445339E-02 -6.69987716269557E-02  2.60054049456985E-02
 -2.35971715434514E-03 -3.53912010214618E-02 -1.11391702854867E-01  7.98195020796131E-02 -3.09817399925026E-02
  7.94582099723099E-03 -1.72705257685769E-01  4.19018249708046E-01  6.68803595468976E-13  3.64651215150540E-11
 -6.47112304623032E-12 -5.95763508369311E-08 -8.66844237448477E-08 -3.99817472072296E-08 -9.46631547290050E-03
  2.05753736997526E-01 -4.99200612577437E-01  1.03187413300397E-07  1.50179475781913E-07  6.92489758776619E-08
 -1.08876101915496E-01 -5.35247506652012E-02 -6.43143428330870E-11 -4.47278677787064E-11  2.81116877758575E-02
  1.38200319019470E-02 -8.20360485696126E-02 -4.03298695483577E-02  4.86029169499227E-08  3.25611293809516E-08
  1.05908082040163E-01  5.20656388056988E-02 -6.28032741270080E-08 -4.20758695175704E-08 -7.08272085680865E-03
  5.31029778487715E-12  2.67701728972505E-03 -2.00911862068842E-12 -1.05807869013416E-09 -6.76549422896162E-03
  1.57631931595506E-09  5.96660559223983E-03 -2.08141638172754E-09
* ORBITAL    1   72
  6.94222531177807E-02  5.06770241494582E-01  2.38647624659016E+00  6.18638670588844E+00 -8.02581016542516E-02
 -1.66420878849268E-01  7.29073564952038E-02  1.22396641678819E+00  4.17995073034151E+00  1.45170703053071E-01
  1.47135829167294E-01  5.10772137751203E-10  7.65459147922320E-09  2.41298633536059E-08 -1.74185878990214E-08
  6.79801979134568E-09 -9.91577039246617E-11 -1.48543478399281E-09 -4.68072468595114E-09  3.38294531424430E-09
 -1.31849563769636E-09 -2.05467441638265E-09  4.45068503513555E-08 -1.07982571805780E-07 -1.09341872740458E-12
 -5.19461480526249E-15  3.06475836049232E-13 -4.54834780921563E-01 -6.62347003295500E-01 -3.04598841140506E-01
  4.01917824203285E-10 -8.64001470776169E-09  2.09688204383360E-08  7.87796949605426E-01  1.14721866194966E+00
  5.27580668782616E-01 -2.80494919980690E-08 -1.37876692893944E-08  5.46652763653875E-14  2.02231419129936E-15
  7.24235039536540E-09  3.55995264067364E-09 -3.44606560734120E-09 -1.69411717679070E-09 -3.71223144504797E-01
 -2.48702980972170E-01  4.44885174736730E-09  2.18710144775976E-09  4.79247018798218E-01  3.21074167819302E-01
  1.81287822714178E-09  2.71739202866704E-11 -6.85202317502710E-10  7.18754456723583E-11 -8.08897521564291E-03
  2.82548917021431E-10  1.20583335248826E-02 -2.49183071261389E-10 -1.59516751721387E-02 -6.94222535341655E-02
 -5.06770244549498E-01 -2.38647625789597E+00 -6.18638672985045E+00  8.02581994286954E-02  1.66420755633933E-01
  7.29073564802342E-02  1.22396641968289E+00  4.17995069585687E+00  1.45170744770708E-01  1.47135740590969E-01
  5.10746554762762E-10  7.65365554445987E-09  2.41252046867908E-08 -1.74189878873648E-08  6.79615560256774E-09
 -9.91444280636858E-11 -1.48698788134341E-09 -4.68888809073905E-09  3.38210271120430E-09 -1.32150860066952E-09
  2.05823967557791E-09 -4.45052904391112E-08  1.07984839502373E-07  8.05008130122841E-13  3.36050907359204E-13
 -6.93240922360582E-13  4.54834775189397E-01  6.62346995713304E-01  3.04598830863953E-01 -3.96509283509954E-10
  8.64302432316346E-09 -2.09647846954387E-08 -7.87796939678296E-01 -1.14721864881451E+00 -5.27580650985737E-01
 -2.80520214723827E-08 -1.37892534404033E-08  5.60056201092294E-14 -7.21981131821015E-15  7.24299856181870E-09
  3.56036292638437E-09 -3.44330897879117E-09 -1.69239414416741E-09 -3.71223139810164E-01 -2.48702985883200E-01
  4.44529412238469E-09  2.18487134883604E-09  4.79247012737520E-01  3.21074174159318E-01 -1.81334499673401E-09
 -2.87823748956894E-11  6.85379175087721E-10 -7.61407688213305E-11  8.08897372144109E-03 -2.81931700596437E-10
 -1.20583312962207E-02  2.48641880443796E-10  1.59516722246060E-02
* ORBITAL    1   73
  6.57864306364482E-14  5.54577917034729E-13  2.84903331408254E-12  6.03880396244085E-12 -9.73248965503487E-13
  6.87375801992013E-13  1.25499533218073E-13  1.15532909961182E-12  3.36276570508083E-12 -1.86517207956760E-13
 -7.47728803658925E-13  8.86801293411535E-13 -8.05220919870433E-12  7.18980176362192E-11 -7.20701115399171E-10
  4.79430795980776E-10  8.62958109735406E-14 -6.54601201644593E-13  8.81356285037940E-12 -9.85128875749918E-11
  6.16533561864762E-11  4.41123094288436E-11 -3.17921567643086E-11  1.63509161620574E-10 -3.28295171197667E-03
  1.05441597618265E-02 -4.27255601431974E-02 -4.88886794861415E-02  1.57020588936728E-01 -6.36256825404962E-01
  6.50914450176527E-12 -4.13767785388749E-12  2.35877995026809E-11 -2.82258922592530E-02  9.06558792914893E-02
 -3.67343049421628E-01  5.57166320231732E-12  9.32593587259011E-12 -6.63148089646230E-03 -2.82815121129472E-03
  3.45172338830896E-11  3.41169906834470E-11 -6.26787676386972E-12 -6.80854465454607E-12 -9.01497636713218E-02
 -3.84464889507098E-02 -4.81364849353252E-12 -4.90581001469651E-12 -6.98297066725344E-02 -2.97805222850331E-02
  1.19799539533726E-11  3.51764391258585E-05  3.45121524063260E-12 -1.32954442802404E-05 -3.61481816965880E-04
 -2.21659061020322E-12  3.23319166101380E-04 -4.93664958081434E-13  4.27711053836499E-04 -6.89354120990900E-14
 -3.28066018944601E-13 -1.67238003370315E-12 -5.64731537378596E-12 -1.32765752974924E-12  1.32375997593543E-12
  2.52760539301461E-14  1.12090751092780E-12  4.55260964303284E-12 -8.35037291235217E-15  1.47784598275836E-12
  8.00455264137508E-13 -7.67935421165312E-12  7.06435538623630E-11 -7.20179534432233E-10  4.75092024135386E-10
  1.95410656401432E-13 -1.42538549051018E-12  1.06429625686481E-11 -9.95489563179127E-11  6.95261020098142E-11
 -4.45617818188525E-11  3.16904204697588E-11 -1.64632775121605E-10  3.28293329512812E-03 -1.05441619457826E-02
  4.27255646700894E-02  4.88886747088759E-02 -1.57020669931955E-01  6.36256938757345E-01 -5.41855153116489E-12
  4.50810214579511E-12 -2.13103867159095E-11  2.82258895041982E-02 -9.06559260558856E-02  3.67343114863633E-01
  5.70760939472692E-12  9.32259498786637E-12 -6.63148091623462E-03 -2.82815143757596E-03  3.31655468451181E-11
  3.32577229281947E-11 -7.09821933784372E-12 -7.50509141312973E-12 -9.01497682540812E-02 -3.84464950900216E-02
 -6.70101740548160E-12 -6.02525534301690E-12 -6.98297102212807E-02 -2.97805270400537E-02 -1.19117763429638E-11
 -3.51764306959683E-05 -3.37272473068251E-12  1.32954410885631E-05  3.61482080655494E-04  2.36233238261614E-12
 -3.23319402054916E-04  5.57427465770174E-13 -4.27711365849822E-04
* ORBITAL    1   74
  4.22268066785895E-14  3.21472616153368E-13  1.73126469550594E-12  2.03581506651538E-12 -5.24532803694330E-13
  3.20399962370266E-14  1.11254376497186E-14  1.18571303409116E-12  3.00489354559915E-12  2.47241774574701E-13
 -6.29707578324680E-13 -1.03454833296861E-13  6.58760734209808E-13 -8.86322957333121E-12  9.84371316070305E-11
 -6.16548547917603E-11  8.29280002913522E-13 -7.96149163101967E-12  7.15937811943108E-11 -7.21634017779659E-10
  4.80046123731056E-10 -6.38766856140278E-12  4.08545677963386E-12 -2.34747279743359E-11  5.64521328436717E-02
 -1.81311914370683E-01  7.34686021971238E-01 -2.84313408879443E-03  9.13151648548803E-03 -3.70014151276963E-02
  4.44944398748946E-11 -3.20471622162196E-11  1.64198006105435E-10 -1.64148422728833E-03  5.27208350371586E-03
 -2.13627769868775E-02  1.98965289866162E-12  1.83400641330012E-12  1.14031401355515E-01  4.86313613520521E-02
  7.64868858826740E-12  8.18906993459156E-12  2.94415968469046E-11  2.76316010955440E-11 -5.24264441843566E-03
 -2.23584850481215E-03  1.88552446927312E-11  2.20953997456842E-11 -4.06093490337689E-03 -1.73188080395418E-03
 -5.99717135604954E-13 -6.04876755256777E-04  2.18920680466570E-12  2.28621924078360E-04 -2.10219829203801E-05
 -2.55242676981731E-12  1.88026331455135E-05  1.22055387923586E-11  2.48735455365016E-05 -2.72439252597369E-14
 -2.18862960418604E-13 -1.54625436328906E-12 -1.65069686548530E-12  1.66958270354220E-12 -2.06559765254275E-12
  6.24317813250634E-14  1.20447147171266E-12  3.39775622630808E-12  1.20083004096306E-12 -1.02669840014341E-12
 -2.22355085921120E-13  1.44010140274579E-12 -1.06641773921216E-11  9.94716552210885E-11 -6.94181330619738E-11
  7.55738770776550E-13 -7.57602952583020E-12  7.06277822819137E-11 -7.21043139244074E-10  4.75704744452605E-10
  5.31350565623334E-12 -4.46263012391272E-12  2.11452361686656E-11 -5.64521267368639E-02  1.81312007540448E-01
 -7.34686152470927E-01  2.84312491153793E-03 -9.13152095681521E-03  3.70014222577500E-02 -4.50935460830655E-11
  3.18294472031111E-11 -1.65466899313676E-10  1.64147892856455E-03 -5.27208608506141E-03  2.13627811023982E-02
  3.37447818281599E-12  2.57317801199576E-12  1.14031407139148E-01  4.86313691049092E-02  9.16962059213726E-12
  9.27741421433406E-12  2.80963592488696E-11  2.68059709505347E-11 -5.24264456879944E-03 -2.23584879878661E-03
  1.85081769034527E-11  2.17827447855080E-11 -4.06093501995026E-03 -1.73188103165917E-03  6.12306124445749E-13
  6.04877193693472E-04 -2.34968470563166E-12 -2.28622089720142E-04  2.10219912970318E-05  2.59090220402915E-12
 -1.88026406471622E-05 -1.21053255436942E-11 -2.48735554575035E-05
* ORBITAL    1   75
 -2.32751178769454E-03 -1.65778516449159E-02 -6.41118189936376E-02 -8.27154690389696E-02 -3.11402256832986E-01
  5.33080930133773E-01  3.27367797948387E-04  1.80546134961310E-02  9.59192553761242E-02  2.56556319548386E-01
 -8.77619760260633E-02 -1.80158560541087E-12  1.11834140335860E-12 -2.12825498926518E-10  5.24317075621672E-11
 -2.67681402219914E-10  3.47166653486117E-13  4.17269072191681E-13  3.55022981577276E-11  4.20384233502208E-11
  1.98165178517505E-11  6.68906346909248E-12 -1.10511692420595E-11 -1.16081246064047E-10  1.08381989100553E-13
 -1.44281821051780E-13  1.24474172103832E-12 -1.85061077424785E-02  1.94846998102190E-02 -1.25236415085037E-01
 -2.75939668402561E-12  5.41721934898161E-12  7.85368714966010E-12  3.20535188617199E-02 -3.37484900423986E-02
  2.16915833887871E-01 -1.39190649536345E-11 -1.08143695941090E-11  2.11982276003966E-13  9.91326859237971E-14
  3.58337486042914E-12  2.77032713398190E-12 -1.57100869395093E-12 -1.31187761920138E-12  1.13608998751223E-02
  3.70026574378522E-04  2.03370505347280E-12  1.69832702599628E-12 -1.46668586710575E-02 -4.77702253252709E-04
 -6.28605595545215E-13  3.85999541771271E-11  2.39673404389819E-13  1.02122389834809E-10  4.35621965944859E-04
  2.17408743255934E-13 -6.49385015303625E-04 -1.93534464668056E-13  8.59056688150013E-04 -2.32754635365764E-03
 -1.65781042318783E-02 -6.41130107383870E-02 -8.27186606118434E-02 -3.11402209396054E-01  5.33080809659975E-01
 -3.27331797836480E-04 -1.80540007849489E-02 -9.59171628956583E-02 -2.56556066881457E-01  8.77619948193977E-02
  1.78539788136941E-12 -4.77811700456149E-13  2.05547185247916E-10  6.48432123986178E-12  2.30788586961500E-10
 -3.62280452995453E-13  6.54760800533310E-13 -4.69412447358244E-11  5.09809764716510E-11 -7.80909874179133E-11
  8.78150334132157E-12 -1.46042645074488E-11 -9.92983910527931E-11 -4.70225443104347E-13  6.56701387364151E-13
 -1.64998163641847E-12 -1.85058857573107E-02  1.94850643505952E-02 -1.25236358855761E-01  5.18057823174815E-13
 -3.17502294627340E-13  3.46240016363227E-11  3.20531343692439E-02 -3.37491214432965E-02  2.16915736490533E-01
  1.36573890852143E-11  1.07753920089457E-11  2.08901161626150E-13  5.28654111355599E-14 -3.52043622565400E-12
 -2.77101918575867E-12  1.88400099385709E-12  1.38237695125918E-12 -1.13610674559305E-02 -3.70137232525840E-04
 -2.43647130580770E-12 -1.79416021622212E-12  1.46670750176890E-02  4.77845112611336E-04 -1.82786365645056E-13
  3.28095854317951E-11  7.12124766314773E-14  8.67974093205714E-11  4.35626863359233E-04 -3.42628332732696E-13
 -6.49392311234887E-04  3.02350798042381E-13  8.59066342432503E-04
* ORBITAL    1   76
  9.27329646276657E-11  6.78733830026754E-10  3.21256023825213E-09  8.46928421319179E-09 -5.36736162137899E-10
  5.09215512696011E-10  1.03082101096914E-10  1.76760766527129E-09  5.85009455396412E-09  8.20499898820869E-10
 -3.01350991421173E-10 -1.35413443651252E-04 -2.09955300160780E-03 -6.58918994095174E-02  5.71272201450272E-01
 -3.59423850186790E-01 -2.36487606719310E-05 -3.66668508448863E-04 -1.15074273348846E-02  9.97675395438052E-02
 -6.27701354522857E-02 -1.87637005666380E-02  2.42271591549609E-02 -1.44543760570499E-01 -2.55212792236309E-12
  2.70671231105124E-12 -1.67209477620182E-11 -7.22197026067275E-10 -1.01875789152702E-09 -6.55016126282879E-10
 -3.27691067991556E-03  4.23105453041869E-03 -2.52432660264824E-02  1.14887103766544E-09  2.17458628026884E-09
 -7.58013846412705E-10  5.48350401537011E-03  3.37285378192726E-03 -3.27794290826776E-12 -1.39119832888897E-12
 -1.41583016180285E-03 -8.70871674920693E-04 -6.05668151613939E-04 -3.72539644461364E-04 -6.54700430288946E-10
 -4.05204735996560E-10  7.81912198317364E-04  4.80948679121919E-04  5.83572805506085E-10  4.10092602653078E-10
 -5.08280832462451E-03 -7.36212091810540E-15  1.92111977221999E-03  2.24655486700566E-15 -2.07863622742753E-11
  7.11716827480951E-04  3.03170900496828E-11 -6.27674805572007E-04 -3.74771175599485E-11 -9.24251306084123E-11
 -6.76886173998412E-10 -3.20599598770036E-09 -8.45978394598242E-09  5.77408664289105E-10 -5.77352963439822E-10
  1.03161524995278E-10  1.76951825973041E-09  5.85972439940195E-09  8.53965479689868E-10 -3.16345728601795E-10
 -1.35413105124485E-04 -2.09955196942814E-03 -6.58918457415645E-02  5.71272183862231E-01 -3.59423724890371E-01
 -2.36486507136413E-05 -3.66667284691386E-04 -1.15074155894411E-02  9.97675377428191E-02 -6.27701134148136E-02
  1.87637036550492E-02 -2.42271432797784E-02  1.44543719880834E-01 -3.54589774763488E-13 -6.10340404185960E-12
  2.36977854118123E-11  7.25090898220959E-10  1.01780896205639E-09  6.66637717320045E-10  3.27691235929099E-03
 -4.23105303805743E-03  2.52432571782328E-02 -1.15139280821788E-09 -2.17016751845536E-09  7.32212598273917E-10
  5.48348824253037E-03  3.37284448164985E-03 -3.58487022061844E-12 -1.56835526075798E-12 -1.41582610478024E-03
 -8.70869311160250E-04 -6.05666938263961E-04 -3.72538947976334E-04 -6.53264693081950E-10 -4.05149079194247E-10
  7.81910556755169E-04  4.80947601494170E-04  5.81896487111258E-10  4.10134841665603E-10  5.08280719134904E-03
 -8.31331892781664E-14 -1.92111934361227E-03  3.15574615555198E-14  2.07192679247261E-11 -7.11716681522557E-04
 -3.02314217465101E-11  6.27674675772770E-04  3.74208186518430E-11
* ORBITAL    1   77
 -3.55567972984806E-11 -2.59993782428564E-10 -1.23265760197788E-09 -3.25511068988584E-09  2.37762862961165E-10
 -2.46723922122610E-10 -3.97995642864677E-11 -6.82562508390276E-10 -2.26088316044132E-09 -3.40893653135694E-10
  1.27792643349645E-10  2.36487606879011E-05  3.66668508560189E-04  1.15074273351148E-02 -9.97675395437052E-02
  6.27701354521053E-02 -1.35413443633443E-04 -2.09955300151382E-03 -6.58918994082611E-02  5.71272201450775E-01
 -3.59423850186605E-01  3.27691067997775E-03 -4.23105453004656E-03  2.52432660261575E-02  5.16834840035341E-11
 -2.05369462800526E-10  9.47461337882827E-10  2.60297954033990E-10  4.61954707879490E-10 -6.80433925869068E-11
 -1.87637005670212E-02  2.42271591554653E-02 -1.44543760569156E-01 -4.56353023550722E-10 -7.94513418287693E-10
  8.36371311632009E-11 -9.57644193692690E-04 -5.89038162835803E-04  1.60408123354089E-10  6.92957969888757E-11
  2.47261387983966E-04  1.52090306483947E-04 -3.46807519729615E-03 -2.13317723285072E-03  1.99938518599780E-10
  1.34019894359564E-10  4.47725873321870E-03  2.75392719639787E-03 -2.63573084609260E-10 -1.75332214869305E-10
  8.87666686911189E-04 -1.86013004740758E-12 -3.35506120696658E-04  7.07432216105484E-13  7.56208087392107E-12
  4.07531341914180E-03 -1.12723671014537E-11 -3.59408711358013E-03  1.48973080448455E-11  3.58208840165937E-11
  2.62126283162477E-10  1.23981993808529E-09  3.26559184256465E-09 -1.92999485729958E-10  1.71744257876048E-10
 -3.96586486936265E-11 -6.80420493751501E-10 -2.25027201074504E-09 -3.03901331826792E-10  1.11218492227471E-10
  2.36486507097889E-05  3.66667284805337E-04  1.15074155893459E-02 -9.97675377430267E-02  6.27701134150927E-02
 -1.35413105142471E-04 -2.09955196964650E-03 -6.58918457429872E-02  5.71272183861723E-01 -3.59423724890723E-01
 -3.27691235894735E-03  4.23105303802887E-03 -2.52432571777505E-02 -5.27679149422963E-11  2.03922670240345E-10
 -9.44562556021980E-10 -2.60756610946270E-10 -4.67258559503205E-10  8.96100875300191E-11  1.87637036545531E-02
 -2.42271432789977E-02  1.44543719881562E-01  4.51491097329879E-10  7.96880900959969E-10 -1.07019595055858E-10
 -9.57642229418029E-04 -5.89036952425548E-04  1.60279537484535E-10  6.92347939844227E-11  2.47260833294255E-04
  1.52089881089528E-04 -3.46806521184229E-03 -2.13317132746306E-03  2.01158806580913E-10  1.33852857788215E-10
  4.47724586643108E-03  2.75391963233063E-03 -2.65648961074462E-10 -1.75407996863698E-10 -8.87666504491994E-04
  1.82211016129382E-12  3.35506050894643E-04 -6.92167980841044E-13 -7.55410411805935E-12 -4.07531251062339E-03
  1.12870279336406E-11  3.59408631195355E-03 -1.50521502451822E-11
* ORBITAL    1   78
 -2.67405247026325E-02 -1.95807323988413E-01 -9.39816322189059E-01 -2.36915890077624E+00  3.57998411113783E-01
 -1.84388458868274E-01 -3.28496521859903E-02 -5.66791574019007E-01 -1.78066340864627E+00 -2.42915394604684E-01
  2.24634843438045E-01  9.59606637457775E-13  5.58817057878009E-12 -7.50510825350021E-12  1.25608847394800E-09
 -8.04732768675309E-10 -2.40121985054652E-13 -1.00233593175683E-12  5.13269297452606E-12 -2.47513428620328E-10
  1.60555770063248E-10 -5.27030950178939E-11  1.60990664107935E-10 -5.95680329204605E-10  7.09824956001049E-13
 -9.25066641390415E-13  2.70730405244750E-12  2.29495539540223E-01  4.31556151032468E-01 -1.42999288071088E-01
  1.17323131237316E-11 -3.28541998360336E-11  1.20944268959594E-10 -3.97497934595907E-01 -7.47477179905118E-01
  2.47682032383703E-01 -9.55758856387665E-11 -4.91622159419235E-11  3.71998179219415E-13  1.50288815142832E-13
  2.46877716139139E-11  1.26993148530855E-11 -1.06733383688526E-11 -5.36766806233907E-12  1.97281355924544E-01
  1.33084997841419E-01  1.37840007445998E-11  6.93169786970871E-12 -2.54689135337801E-01 -1.71811993423278E-01
 -1.61132098164626E-12  1.06724921890779E-10  6.08279488100251E-13  2.82372797932831E-10  8.45340395021806E-03
 -5.25242088356112E-13 -1.26015859706663E-02  4.64370049396828E-13  1.66703339165105E-02  2.67405210057352E-02
  1.95807297397496E-01  9.39816215508406E-01  2.36915877982804E+00 -3.57998453053246E-01  1.84388657402524E-01
 -3.28496512593311E-02 -5.66791572788882E-01 -1.78066358294355E+00 -2.42915553435689E-01  2.24634751525617E-01
  1.00126115667824E-12  5.63676093189711E-12 -1.06245713463523E-11  1.25497340597877E-09 -8.05980832503922E-10
 -1.74932168016042E-13 -1.14800963295282E-12 -7.82703178155673E-13 -2.49504954830523E-10  1.58242165247897E-10
  5.42794361426887E-11 -1.62812628705979E-10  5.99663527909374E-10 -9.79398378936760E-13  1.18003502148775E-12
 -2.88577464075982E-12 -2.29495563760026E-01 -4.31556171111278E-01  1.42999159558069E-01 -9.45225945864612E-12
  3.03279496873608E-11 -1.13870912126766E-10  3.97497976542125E-01  7.47477214686784E-01 -2.47681809795892E-01
 -9.35035386862581E-11 -4.78394334132855E-11  3.78687583803645E-13  1.42164328092269E-13  2.41514024588454E-11
  1.23543201291249E-11 -1.26805597227926E-11 -6.66076943734009E-12  1.97281382040881E-01  1.33085014649793E-01
  1.63639345239911E-11  8.59649340879725E-12 -2.54689169053676E-01 -1.71812015122872E-01  1.95898746035906E-12
 -1.02032565185362E-10 -7.37761697720705E-13 -2.69964763793284E-10 -8.45340377947572E-03  7.62917550857443E-14
  1.26015857128747E-02 -7.09174109839071E-14 -1.66703335772285E-02
* ORBITAL    1   79
  2.06787790011713E-11  1.48143002821034E-10  6.11390930799563E-10  6.63066757684518E-10 -5.61342836412876E-10
 -3.83953601794515E-11  7.32878122001775E-12  3.01830165167532E-11 -9.64671105626043E-10 -4.90833355472729E-10
 -8.49164033629280E-10 -7.15503422610045E-03 -1.29710787233251E-01 -6.23164677215119E-01 -3.12167659824896E-01
 -4.22737261291742E-02 -1.14552255505600E-02 -2.07667255691483E-01 -9.97688020479387E-01 -4.99781109325328E-01
 -6.76803297585019E-02 -1.83044089936433E-01 -2.19206625480023E-01 -5.19539865550111E-01  7.95077992833269E-13
  9.64605558989085E-12 -2.44179526139067E-11  1.33339933785641E-10  1.41093250436847E-10  6.77011058827466E-10
 -2.93053990105347E-01 -3.50950290071856E-01 -8.31784468337307E-01 -2.32111973085934E-10 -2.62107375943784E-10
 -1.13330016598292E-09 -1.53429928817503E-01 -5.77664139585114E-02  3.10006399809740E-12  1.23252993522137E-11
  3.96154380056124E-02  1.49152278226100E-02  1.55357421651259E-01  5.84921107633373E-02  2.19719197256267E-10
  7.00402221176045E-11 -2.00565571315049E-01 -7.55130029594434E-02 -2.88317683150790E-10 -1.08854439573718E-10
  1.46757289383943E-03  8.66811027786459E-12 -5.54691342846797E-04 -3.27895452550995E-12  1.15022414748182E-11
 -1.88386012073906E-03 -1.43295879146606E-11  1.66141091154465E-03  7.80544212272468E-12  2.04404189475239E-11
  1.46607433922568E-10  6.04140736647894E-10  6.62518647037423E-10 -5.55794456319526E-10 -2.96100995454399E-11
 -7.16759966984954E-12 -2.50523580682646E-11  9.80520342388992E-10  4.89961262194690E-10  8.43913301808825E-10
  7.15503402234999E-03  1.29710783735111E-01  6.23164667027400E-01  3.12167667752255E-01  4.22737231187733E-02
  1.14552252126738E-02  2.07667250602126E-01  9.97688003000991E-01  4.99781123871379E-01  6.76803238461551E-02
 -1.83044086249592E-01 -2.19206607720123E-01 -5.19539910658046E-01 -1.83236851444064E-13  9.45891391901643E-12
 -2.00501674126945E-11  1.34395560027786E-10  1.44140526978712E-10  6.83592899704344E-10 -2.93053988199714E-01
 -3.50950261323868E-01 -8.31784540737247E-01 -2.34831873104479E-10 -2.67606437986080E-10 -1.14041173700355E-09
  1.53429940084796E-01  5.77664222368423E-02 -3.03770571353441E-12 -1.19714742391864E-11 -3.96154409030451E-02
 -1.49152299378209E-02 -1.55357433278357E-01 -5.84921191840855E-02 -2.21264602029327E-10 -7.04781249055631E-11
  2.00565586336525E-01  7.55130138505280E-02  2.90372852833783E-10  1.09731449574364E-10  1.46757312432274E-03
  8.34776480245259E-12 -5.54691440018790E-04 -3.15583066284635E-12  1.17109425033013E-11 -1.88386045937268E-03
 -1.45872153574646E-11  1.66141120990939E-03  7.92628990430485E-12
* ORBITAL    1   80
  5.35853576277752E-11  3.84178246339407E-10  1.58408875900489E-09  1.72766249541137E-09 -1.45525635037125E-09
 -8.89517695839879E-11  1.89187800052477E-11  7.19094094196617E-11 -2.53513990436497E-09 -1.27733331850857E-09
 -2.20741593476965E-09 -1.14552255505574E-02 -2.07667255691615E-01 -9.97688020479306E-01 -4.99781109325770E-01
 -6.76803297585765E-02  7.15503422609598E-03  1.29710787233140E-01  6.23164677215341E-01  3.12167659824537E-01
  4.22737261296065E-02 -2.93053990105010E-01 -3.50950290071645E-01 -8.31784468337587E-01 -4.34334264129589E-13
 -8.87569066547628E-12  1.97074181660989E-11  3.49722817463328E-10  3.83187124427498E-10  1.74736848774076E-09
  1.83044089936303E-01  2.19206625480065E-01  5.19539865550041E-01 -6.08250779640909E-10 -6.82927194578310E-10
 -2.97793389696425E-09 -2.45641653380200E-01 -9.24841553396872E-02 -2.85476718450255E-12 -1.12812759469266E-11
  6.34244036920546E-02  2.38793142406736E-02 -9.70376068124693E-02 -3.65346857015321E-02  5.77844028403746E-10
  1.96788710627522E-10  1.25275012869267E-01  4.71660825521133E-02 -7.51062308366557E-10 -2.74191504505102E-10
  2.34958724504046E-03 -7.88759789164090E-12 -8.88062469345113E-04  2.98388215676746E-12  2.29788770577951E-11
  1.17667573472338E-03 -3.11616266037791E-11 -1.03773161262615E-03  2.89754601809935E-11  5.35641365591213E-11
  3.84193113334661E-10  1.58394125933123E-09  1.72742423991193E-09 -1.45531894107888E-09 -8.91304912473272E-11
 -1.89575610985928E-11 -7.18049063869471E-11  2.53525932277441E-09  1.27748735989007E-09  2.20744278302443E-09
  1.14552252126721E-02  2.07667250602069E-01  9.97688003001562E-01  4.99781123870880E-01  6.76803238467556E-02
 -7.15503402234762E-03 -1.29710783735188E-01 -6.23164667027130E-01 -3.12167667752516E-01 -4.22737231188995E-02
 -2.93053988200093E-01 -3.50950261324116E-01 -8.31784540737247E-01 -8.65093488789587E-13 -8.97804127205624E-12
  2.18093069925563E-11  3.50500846046276E-10  3.83404676891400E-10  1.74360598714540E-09  1.83044086249613E-01
  2.19206607719845E-01  5.19539910658290E-01 -6.07641940095370E-10 -6.82975561111942E-10 -2.97998743901706E-09
  2.45641671770945E-01  9.24841686663096E-02  2.89674915114404E-12  1.14836745559274E-11 -6.34244084475718E-02
 -2.38793176941574E-02  9.70376139458282E-02  3.65346909508289E-02 -5.77906300572167E-10 -1.97094754179251E-10
 -1.25275022059645E-01 -4.71660892938004E-02  7.51023468644003E-10  2.73987946615432E-10  2.34958766731649E-03
 -8.04048718860169E-12 -8.88062628643162E-04  3.04225603736778E-12  2.27857343317816E-11  1.17667591594156E-03
 -3.09930177134874E-11 -1.03773178505641E-03  2.91982863299958E-11
* ORBITAL    1   81
 -1.48473026167460E-02 -1.06592345065594E-01 -4.37863791559656E-01 -4.60559888013996E-01  4.23744014211200E-01
  6.64035556438939E-03 -5.98379837233051E-03 -2.61063790928255E-02  6.70809699631611E-01  3.91179601579755E-01
  5.33683524357127E-01 -5.43375070324599E-11 -9.82546326273312E-10 -4.75217890317714E-09 -2.30690336600710E-09
 -4.55925117467449E-10  1.05495346296310E-11  1.90896926470041E-10  9.24488625822278E-10  4.46369789008027E-10
  9.01544719848362E-11 -1.40108411465622E-09 -1.67952416563589E-09 -3.89683337526894E-09  3.71374023002022E-13
  3.51191822527859E-14  3.95624977227113E-14 -9.44922765260518E-02 -1.13659830013644E-01 -4.69258230196359E-01
  2.71592477929755E-10  3.26783413730230E-10  7.58504563658940E-10  1.63665423864392E-01  1.96864600364174E-01
  8.12779096568424E-01 -1.17405798439761E-09 -4.50999572783396E-10 -3.39467144431101E-15  4.11280409740131E-14
  3.03140539967304E-10  1.16434772188222E-10 -1.44478124128082E-10 -5.54500526448312E-11 -1.71551659986777E-01
 -5.78428549557468E-02  1.86525482776384E-10  7.15892551123492E-11  2.21472240714145E-01  7.46748046468534E-02
  6.42563291929572E-13  7.15444572845974E-11 -2.41103285041674E-13  1.89288734059020E-10 -6.83220255738797E-03
  2.77101675339939E-13  1.01848494737294E-02 -2.44645310460818E-13 -1.34732875885325E-02 -1.48473098312679E-02
 -1.06592397698502E-01 -4.37864042084139E-01 -4.60560606464132E-01  4.23744013361711E-01  6.64024551499222E-03
  5.98380547201201E-03  2.61064963344632E-02 -6.70809266152698E-01 -3.91179447945807E-01 -5.33683543899327E-01
  5.43693230267391E-11  9.82475523787621E-10  4.75241838199861E-09  2.30461312342742E-09  4.57262712939898E-10
 -1.06187703102123E-11 -1.91051024656954E-10 -9.24038551303124E-10 -4.50054652847317E-10 -8.80444380848623E-11
 -1.40090784690448E-09 -1.67941719444502E-09 -3.89793787467653E-09  5.41216520129158E-13 -5.05201437224152E-14
  1.76808358193376E-13 -9.44922367514977E-02 -1.13659755364037E-01 -4.69258242220065E-01  2.72092755402332E-10
  3.26743267504522E-10  7.57022448909039E-10  1.63665354975879E-01  1.96864471065343E-01  8.12779117397291E-01
  1.17417506275430E-09  4.50910915986206E-10 -1.43397593584610E-14 -4.77806063230862E-14 -3.03170067597036E-10
 -1.16415954529370E-10  1.44393198327721E-10  5.55628494192339E-11  1.71551643680759E-01  5.78428502923068E-02
 -1.86406613595139E-10 -7.17423305707109E-11 -2.21472219663566E-01 -7.46747986263845E-02  9.13741671266397E-13
  6.83524769636723E-11 -3.41724068560964E-13  1.80845578844361E-10 -6.83220115348694E-03 -6.87738736322529E-14
  1.01848473838133E-02  6.06984189914462E-14 -1.34732848222583E-02
* ORBITAL    1   82
 -3.66419380745066E-12 -2.67591987386951E-11 -1.18894621826914E-10 -1.21219806634799E-11  2.50766314615754E-10
 -1.88881079194407E-10 -6.70552839149948E-12 -8.40889148075357E-11 -1.57182829769222E-10  3.75934458324243E-10
 -4.66171789595642E-10 -3.61305141305077E-04 -6.58267738830308E-03 -6.45382134580942E-02  2.01640542091886E-02
 -1.05702059611926E-01  2.83217670581650E-03  5.15998907067492E-02  5.05898226896597E-01 -1.58060766351423E-01
  8.28570887594843E-01 -2.63706308532329E-03  2.25115353046209E-03 -4.41386484437571E-02  1.66865343212356E-11
  1.43753840870835E-11 -4.74916251144246E-11 -1.03314315158727E-11 -5.48833613513563E-11 -1.29199396804713E-12
  2.06712532505528E-02 -1.76462078479903E-02  3.45991356345565E-01  1.74375186838264E-11  9.30121208043259E-11
  3.07926651600245E-12  5.21716616379573E-03  2.18831013820225E-03 -1.37046933713766E-12 -1.14120245059283E-11
 -1.34706602420204E-03 -5.65021518078589E-04  2.58649061171642E-02  1.08488801042892E-02 -1.23000573061598E-10
 -2.35123966899645E-11 -3.33914470594196E-02 -1.40058590417630E-02  1.57750744444905E-10  3.12814947237202E-11
 -6.29439546536118E-04  6.19014285647329E-13  2.37905555971872E-04 -2.37934915091531E-13 -8.34385906185998E-12
 -3.95601100633125E-03  1.24413385680194E-11  3.48887264204328E-03 -1.64381301407818E-11 -2.28849100051458E-12
 -1.64732298026690E-11 -7.11808282198965E-11  1.27447267871812E-10  2.65139914605478E-10 -1.75437811806852E-10
  5.55160313310687E-12  6.43920270129916E-11  7.87909191934304E-11 -3.95252504516141E-10  4.55382132579288E-10
  3.61305097625914E-04  6.58267744525025E-03  6.45382142472433E-02 -2.01640644309679E-02  1.05702065880764E-01
 -2.83217649475469E-03 -5.15998917780659E-02 -5.05898232735014E-01  1.58060845181247E-01 -8.28570937196082E-01
 -2.63706497032562E-03  2.25115502893599E-03 -4.41386538258474E-02  1.61225059721236E-11  1.43699461744594E-11
 -4.49602659673150E-11 -1.75734188945536E-11 -6.31607636338432E-11 -3.82780865752059E-12  2.06712537342343E-02
 -1.76462173354513E-02  3.45991395557694E-01  2.71494920381165E-11  1.07431707614451E-10  1.83398725618354E-11
 -5.21716556627916E-03 -2.18831009414011E-03  7.09785754130909E-13  1.12353127466555E-11  1.34706589561609E-03
  5.65021435736080E-04 -2.58649034692233E-02 -1.08488797740371E-02  1.24060779096860E-10  2.42109243469462E-11
  3.33914436289397E-02  1.40058586471976E-02 -1.61446763634602E-10 -3.28416420305138E-11 -6.29439550818758E-04
  5.73096040039924E-13  2.37905563741983E-04 -2.22577330881501E-13 -8.25276324752478E-12 -3.95601105692218E-03
  1.23358351838360E-11  3.48887268172988E-03 -1.64411579841040E-11
* ORBITAL    1   83
  8.42647929717941E-12  6.02734569579721E-11  2.64474833130339E-10 -2.31683841488431E-10 -7.79108456507184E-10
  5.40918328239782E-10  1.78984853390530E-11  2.14215426205567E-10  3.21114540680212E-10 -1.16321998946100E-09
  1.37678181145435E-09  2.83217670581630E-03  5.15998907066662E-02  5.05898226896314E-01 -1.58060766351403E-01
  8.28570887594774E-01  3.61305141306090E-04  6.58267738838565E-03  6.45382134586227E-02 -2.01640542087474E-02
  1.05702059611828E-01  2.06712532500585E-02 -1.76462078479759E-02  3.45991356345265E-01 -2.63991584691526E-13
 -1.01875442991864E-12  4.46653366681331E-13  2.70510531062561E-11  1.65367824199043E-10  5.95296416324571E-11
  2.63706308586250E-03 -2.25115353032729E-03  4.41386484441693E-02 -8.06697637219301E-11 -3.14976889443612E-10
 -8.26917844623801E-12 -4.08960054665171E-02 -1.71535948133269E-02 -6.30364437049930E-13  5.60743283358059E-13
  1.05593012110756E-02  4.42904865585913E-03  3.29962589989836E-03  1.38400746264011E-03  3.72370065210499E-10
  8.27245842059179E-11 -4.25979794983897E-03 -1.78674954037781E-03 -4.78478776018976E-10 -8.81796474460132E-11
  4.93401220295821E-03  1.26611103496160E-14 -1.86488041861463E-03 -6.81962323050905E-15  2.53041617465050E-11
 -5.04674466245204E-04 -3.74875359483503E-11  4.45080756059802E-04  4.87166045998977E-11  9.61393953634875E-12
  6.89851905557041E-11  3.04529565376787E-10 -1.14685818909200E-10 -7.67353032617283E-10  5.52129748764637E-10
 -1.88925665349900E-11 -2.30796697090270E-10 -3.87036055177908E-10  1.14702405806522E-09 -1.38560577887796E-09
 -2.83217649476196E-03 -5.15998917780195E-02 -5.05898232734989E-01  1.58060845181354E-01 -8.28570937196148E-01
 -3.61305097632032E-04 -6.58267744526905E-03 -6.45382142478015E-02  2.01640644308918E-02 -1.05702065880885E-01
  2.06712537347264E-02 -1.76462173356494E-02  3.45991395557805E-01 -1.70659269952120E-12 -9.41579866150366E-13
  5.80531877106215E-12  2.26719237468293E-11  1.58261292938344E-10  5.13127603019611E-11  2.63706497075795E-03
 -2.25115502881977E-03  4.41386538263185E-02 -7.16538348962973E-11 -3.02675562622351E-10  9.10915457347613E-13
  4.08960012722175E-02  1.71535943106605E-02 -7.86544650555200E-13 -9.68434870507302E-13 -1.05593001207717E-02
 -4.42904854594711E-03 -3.29962550627631E-03 -1.38400747823206E-03 -3.69932498529126E-10 -8.17075707300916E-11
  4.25979748229743E-03  1.78674944829210E-03  4.76419263090399E-10  8.71378543080846E-11  4.93401226426137E-03
 -8.98320346087115E-14 -1.86488043790638E-03  3.53009635621186E-14  2.52980579206837E-11 -5.04674467519373E-04
 -3.74990493279287E-11  4.45080764840275E-04  4.87982631077178E-11
* ORBITAL    1   84
  4.54729437246688E-03  3.29202283199122E-02  1.36679118522560E-01 -2.04976695398287E-02 -2.88983616222353E-01
  1.51197091021887E-01  7.24910600076225E-03  8.66701605016055E-02  8.54169605036864E-02 -4.94704154892766E-01
  5.05752402459509E-01 -1.32995910264519E-11 -2.36516566721947E-10 -1.86360905344590E-09  1.81685043735037E-10
 -2.28588470676662E-09  2.63884980482204E-12  4.70113964587013E-11  3.68415042293710E-10 -3.82165913510388E-11
  4.53053995498523E-10 -1.60783294315014E-10 -1.34220641316649E-10 -1.35598567118914E-09 -3.95807156525079E-13
  1.66278150891245E-13 -1.22798443874191E-13  2.14401849098787E-02  7.48992723199363E-02  4.50181185745524E-02
  3.29426437397579E-11  2.66474517323435E-11  2.64819598967322E-10 -3.71354895871998E-02 -1.29729345107866E-01
 -7.79736686323600E-02 -1.73698276060058E-11  4.55537859806488E-12  2.55046980138225E-14 -3.12263973946135E-14
  4.48332918961376E-12 -1.17522186359293E-12 -1.33241863525589E-12  7.37884945232848E-13  1.52570253728276E-01
  3.24532582159277E-02  1.72022455317388E-12 -9.58261054160821E-13 -1.96967350605427E-01 -4.18969761999811E-02
 -1.83675141917269E-12 -1.11777052431192E-11  6.91392855558935E-13 -2.95781298309166E-11  1.00524814234173E-02
 -6.00900718717901E-13 -1.49853550281701E-02  5.30488633994420E-13  1.98237610777456E-02  4.54730359319118E-03
  3.29202955832976E-02  1.36679433220156E-01 -2.04968479004168E-02 -2.88983627372098E-01  1.51197056717905E-01
 -7.24911540950919E-03 -8.66703203010849E-02 -8.54175141216429E-02  4.94704069702826E-01 -5.05752382597372E-01
  1.33558537961249E-11  2.36957476099752E-10  1.86444996844243E-09 -1.83726534895314E-10  2.28722819400273E-09
 -2.64358093956631E-12 -4.63311665350585E-11 -3.67024345333119E-10  3.48478135892595E-11 -4.50806454896127E-10
 -1.62371523782518E-10 -1.34591787347762E-10 -1.35320341765824E-09 -3.89301264757942E-13  1.47771499231104E-13
 -9.93439117545342E-14  2.14401304307088E-02  7.48991969211347E-02  4.50180658513993E-02  3.06699706847598E-11
  2.60048731196324E-11  2.69359143843362E-10 -3.71353952269396E-02 -1.29729214513751E-01 -7.79735773130265E-02
  1.61171284838528E-11 -4.82736439983001E-12 -3.33342764993858E-14  4.55275830004505E-14 -4.16317827989011E-12
  1.24707129109123E-12  2.63761329355096E-12 -4.69683986854239E-13 -1.52570226037159E-01 -3.24532507728355E-02
 -3.40245328528256E-12  6.08308102362227E-13  1.96967314856331E-01  4.18969665912997E-02 -2.25412544273277E-12
 -1.50951391038727E-11  8.49951650351640E-13 -3.99579289683137E-11  1.00524804237848E-02 -6.44307189293101E-14
 -1.49853535352397E-02  5.56560742212566E-14  1.98237591043436E-02
* ORBITAL    1   85
 -1.38915593623712E-01 -1.01277169498728E+00 -4.74389114622253E+00 -1.34703026908798E+01 -7.29579192967664E-01
 -9.26898807214396E-01 -1.26058318213861E-01 -2.09161724236555E+00 -7.86215053903368E+00 -1.95257771196884E+00
 -3.98150046124173E-01  2.90686761487242E-13 -1.11737700205006E-11  4.57105141158000E-11  5.07508413599257E-11
 -3.24624365161467E-11 -2.16147604456206E-14  1.36961409644521E-12 -1.34621141533518E-11 -1.03939690207872E-11
  2.10714932131142E-12 -3.31579542075460E-12 -4.39087291578462E-12 -4.03565086276228E-11  9.66956459679786E-15
  1.39462440808961E-13 -1.90022392648588E-14  6.43155375764547E-01  9.42408705906633E-01  6.75200898760533E-01
  4.72856854447809E-13 -9.28752169411588E-13  4.27514566225641E-12 -1.11397778798447E+00 -1.63229976012578E+00
 -1.16948226196907E+00 -1.58140929088988E-11  1.23011390434356E-11  1.23928364128502E-14 -3.18971510335468E-14
  4.08725213598540E-12 -3.16122366949608E-12 -1.67417580447336E-12  1.46853912879869E-12  3.17066415210077E-01
  7.06489034346463E-02  2.16164769322682E-12 -1.90808666480160E-12 -4.09330981916855E-01 -9.12073421432781E-02
  1.78579626120479E-11 -8.30625402013006E-11 -6.75433719968673E-12 -2.19768052412304E-10  1.94696366758972E-03
  2.54950112562749E-12 -2.90236612500325E-03 -2.24017569532625E-12  3.83946719341560E-03  1.38915592252694E-01
  1.01277168506409E+00  4.74389110659303E+00  1.34703026581493E+01  7.29579222889695E-01  9.26898821719420E-01
 -1.26058317437440E-01 -2.09161723489922E+00 -7.86215058664895E+00 -1.95257777618989E+00 -3.98150049539081E-01
  3.66486748743223E-13 -1.01187864651503E-11  5.07882776245149E-11  5.12495921702306E-11 -2.75536781892387E-11
 -5.95073900556982E-14  2.87659698645510E-12 -5.54773650459577E-12 -9.56241517633435E-12  9.69314674371924E-12
  3.07803307300860E-12  2.44245918073249E-12  3.62015692519760E-11  2.70628478724384E-14 -9.39715725998573E-14
  9.78239641837594E-15 -6.43155382555791E-01 -9.42408718628547E-01 -6.75200934995883E-01 -7.85767198953925E-13
 -2.16872985957379E-12 -1.07946268263581E-11  1.11397779974879E+00  1.63229978216079E+00  1.16948232473058E+00
 -1.52990030416672E-11  1.22344203219173E-11  2.41313276987197E-14 -5.81908108212205E-14  3.95225860580308E-12
 -3.14449598116824E-12 -2.19647682052918E-12  1.56997951580173E-12  3.17066429311896E-01  7.06489147303179E-02
  2.83255309056528E-12 -2.03108004270419E-12 -4.09331000121975E-01 -9.12073567261652E-02 -1.74827060779558E-11
  7.94125705756863E-11  6.61104633885943E-12  2.10112270839286E-10 -1.94696413720807E-03 -3.02923288614949E-12
  2.90236682884173E-03  2.66700524516914E-12 -3.83946812236784E-03
* ORBITAL    1   86
  9.12594537279210E-03  6.55826076212976E-02  2.96635234161092E-01  2.15639339320954E+00  1.23986910535720E+00
  1.59449145084397E+00 -1.44711583421410E-02 -2.42030334400767E-01 -1.90397624586960E-02  4.12148286123232E-01
  1.18389024847611E+00  5.65358133179928E-14  1.53829601574880E-11 -5.48050907606299E-11 -2.89418607352721E-11
  1.00873561063690E-11 -8.85112314835626E-14 -3.26239965854417E-12  8.43665802174475E-12  4.19254928250625E-12
 -1.19708005219421E-13  2.18574820374501E-11 -1.23472804504881E-11 -1.45064450195239E-11 -2.39457257904806E-13
 -2.00457476659712E-14 -9.91347545026803E-14  1.49804258530955E-01  2.05058164345458E-01 -2.02625710519926E-02
 -4.67612505148125E-12  1.28177497820384E-12  1.80467912099181E-12 -2.59468586966100E-01 -3.55171159153295E-01
  3.50958025540142E-02 -2.17852145463515E-12 -9.70905636357932E-12  1.47401926982464E-14 -1.64954636305499E-14
  5.45702700468630E-13  2.51483797536302E-12  4.05427087102586E-13 -1.39449661617220E-12  1.61533854667006E-01
 -2.11143140041723E-02 -5.04207136049238E-13  1.78397834729089E-12 -2.08539309658256E-01  2.72584621685418E-02
  1.08629579373069E-11 -1.42154173922369E-11 -4.10201817816542E-12 -3.76348024973460E-11  5.69045680093212E-03
  1.44544283880176E-12 -8.48283224674137E-03 -1.28074564566277E-12  1.12217322162551E-02 -9.12594557121712E-03
 -6.55826089785384E-02 -2.96635240206319E-01 -2.15639339251299E+00 -1.23986908361664E+00 -1.59449146637931E+00
 -1.44711580660542E-02 -2.42030330456911E-01 -1.90397530531156E-02  4.12148267266806E-01  1.18389026859534E+00
  6.18943906798149E-14  1.56718914270070E-11 -5.22645688422746E-11 -2.73488212742400E-11  7.98189004107180E-12
  2.89025969271060E-14 -2.81854937738793E-12  1.25835488598950E-11  6.78874975741824E-12 -3.44019979206538E-12
 -2.20881511160102E-11  1.10560415104345E-11  1.33513545508962E-11  2.47904834161462E-13 -4.97054123187386E-14
  9.02412594054333E-14 -1.49804259464085E-01 -2.05058168921764E-01  2.02625705282916E-02  4.08001485604974E-12
 -3.35581058791844E-12 -3.70655407641812E-12  2.59468588581407E-01  3.55171167079359E-01 -3.50958016469188E-02
 -1.03792114391712E-12 -9.99641192037799E-12  3.88159557155480E-14 -2.95715310232169E-14  2.57509349372610E-13
  2.58624040429537E-12 -7.73057304878759E-13 -1.09090506167380E-12  1.61533857784053E-01 -2.11143079422740E-02
  1.00721447491919E-12  1.40608412292523E-12 -2.08539313681933E-01  2.72584543422576E-02 -1.04891397471739E-11
  2.21788043753007E-11  3.96849987832717E-12  5.87188275660895E-11 -5.69045696404688E-03 -1.90698083497602E-12
  8.48283248336323E-03  1.68921746742584E-12 -1.12217325328875E-02
* ORBITAL    1   87
  1.35772102658605E-14  3.68384149871739E-14 -9.80172633370627E-15 -4.85602988035401E-14  2.19953222568744E-14
  2.59548878392776E-14 -3.48674307273735E-14 -4.51622917093256E-14 -6.22240152143777E-14 -6.12027489668884E-15
  2.21428353185349E-14 -1.40567103179159E-09 -2.91904994275921E-08  5.56966811124799E-10 -8.70091619042653E-10
  2.75184266177188E-10 -1.10943516481968E-08 -2.28490157382869E-07  2.74737176517090E-09 -7.08928651250346E-09
  2.20476518093567E-09 -1.07926637876976E-09  2.08833299934263E-10 -6.50798553331275E-10  1.26730277841388E-11
 -2.13344094089359E-11 -1.65303170485927E-11  2.17170899110616E-12 -3.19125862492719E-12 -2.80983184336206E-12
 -1.00097998136733E-08  9.49274589182501E-10 -5.12139243008368E-09  1.24826320408259E-12 -1.86874978922876E-12
 -1.63233526079934E-12  2.20807330702371E-03 -2.42016174895515E-03 -3.69855823331608E-12 -4.88416643681638E-13
  8.55182013792730E-03 -9.37323197509651E-03 -3.72736893406342E-01  4.08538686000141E-01  2.33020810225243E-12
 -3.18128320627287E-12 -2.88720731251825E-01  3.16452672685103E-01  1.80037011744622E-12 -2.47970794988556E-12
 -1.14552173974256E-04  2.31950493211892E-11 -3.03075898838057E-04  3.63230397986269E-11 -5.34170091217463E-12
  1.14399960501665E-02 -3.29798813090212E-12  1.29717336358607E-02  2.23528377395278E-13  5.99915444827222E-14
 -4.64320394981283E-14  8.23288910007309E-14  4.39556725478476E-14 -2.81224254143422E-14 -2.52896782920413E-14
  1.57027674424750E-14 -2.40366181582565E-15 -6.19904839212114E-14 -7.28097436322133E-16  1.83370170739232E-14
 -1.37681621348249E-09 -2.89013387123045E-08  1.95740641895460E-10 -8.94761670990830E-10  2.20325824991270E-10
 -1.10992505615154E-08 -2.28536508125266E-07  2.80312464762443E-09 -7.08665376921727E-09  2.21436849166681E-09
  1.47083973623453E-09 -5.17239830136682E-11  7.93587879283384E-10 -1.23868648727052E-11  2.02924022447546E-11
  1.61654896808124E-11 -2.55724675905980E-12  4.62162620174409E-12  3.33239121037829E-12  9.95541234996328E-09
 -9.73350305671810E-10  5.09956553346927E-09 -1.38897866347694E-12  2.68786261533658E-12  1.93604880744671E-12
  2.20807299620202E-03 -2.42016128297776E-03  1.79296045228296E-13 -4.49740339676001E-12  8.55181892439120E-03
 -9.37322943789865E-03 -3.72736774089632E-01  4.08538521920178E-01 -2.86457080154200E-12  2.20227543479553E-12
 -2.88720638830447E-01  3.16452545624842E-01 -2.23681747464059E-12  1.70827023349835E-12  1.14552130060246E-04
 -2.22169121489791E-11  3.03075852474531E-04 -3.50860692973248E-11  7.58289537883436E-12 -1.14399988757037E-02
  4.52888692620579E-12 -1.29717368338734E-02 -4.07668746010443E-13
* ORBITAL    1   88
  2.12480831659882E-14  2.77637403831532E-14  7.50119652389596E-14  3.24733275202124E-13 -6.19581475795045E-14
 -4.68461903561129E-14  2.31004524709971E-14  7.03336959648549E-14  1.73526511784976E-13  1.16978100246221E-14
 -3.90424466348841E-14  1.10943601331494E-08  2.28490383551848E-07 -2.74688613823148E-09  7.08953778961587E-09
 -2.20490261717278E-09 -1.40566831924744E-09 -2.91904501060109E-08  5.57011967822251E-10 -8.70130173778582E-10
  2.75185215374265E-10  1.00101057393365E-08 -9.48900506160787E-10  5.12160109539218E-09  2.52720230846201E-12
 -3.66022410845273E-12 -3.23064607606728E-12 -1.11652031646621E-11  1.84335351346151E-11  1.42894225722715E-11
 -1.07935649035117E-09  2.08892197156587E-10 -6.50851474152967E-10 -6.20641558920049E-12  1.06896167505684E-11
  8.28505852814768E-12 -1.17869770352292E-01  1.29191296058951E-01  3.31954062221302E-12 -4.42475237889845E-12
 -4.56507578905231E-01  5.00355634554957E-01 -6.98253415024352E-03  7.65321475313811E-03  2.65224387015032E-12
  6.51243944616736E-13 -5.40864421470496E-03  5.92815017458081E-03  2.07706762153231E-12  5.30956230200435E-13
  6.11493602254957E-03 -7.83769368173042E-13  1.61785951364061E-02 -6.22466781503927E-12 -2.62466928719767E-11
  2.14307258641442E-04 -3.23139956640935E-11  2.43001234392471E-04 -1.11206190627305E-11  3.00484803022155E-14
 -2.69571058346555E-14 -9.60256755012026E-14 -2.50612742488448E-13  6.29756211185813E-14  4.69294973028031E-14
  4.04046232213948E-14  9.29988559539399E-14  1.69289111205683E-13  5.85035995091677E-15 -3.52832810708788E-14
  1.10992391330441E-08  2.28536261773738E-07 -2.80363845948772E-09  7.08644303086547E-09 -2.21423094192001E-09
 -1.37681587017986E-09 -2.89013836747336E-08  1.95764999073248E-10 -8.94857351852324E-10  2.20348827174673E-10
 -9.95510503955887E-09  9.73733046861585E-10 -5.09938249508187E-09 -2.85028927663575E-12  5.37853342358486E-12
  3.86711503409686E-12  1.07292635462070E-11 -1.75779825397753E-11 -1.40055428864459E-11  1.47087934527767E-09
 -5.17183409910325E-11  7.93655305895440E-10  6.05811469640617E-12 -1.01997904738118E-11 -8.11610080605755E-12
 -1.17869732620552E-01  1.29191244149888E-01 -4.01419660830726E-12  3.19314099741786E-12 -4.56507432773388E-01
  5.00355433627083E-01 -6.98253316138100E-03  7.65321283106149E-03  1.03674744150739E-13  3.27684856505353E-12
 -5.40864344566635E-03  5.92814845408298E-03  1.01934961066707E-13  2.56008907097823E-12 -6.11493753503393E-03
  9.16889924150276E-13 -1.61785991268096E-02  8.79831935741402E-12  2.53851640968329E-11 -2.14307201171885E-04
  3.10921607922791E-11 -2.43001206547533E-04  1.06352255107364E-11
* ORBITAL    1   89
  1.23748989668561E-14  2.10013509350007E-13  9.18826057788765E-13  2.41473903554916E-12 -2.39522776946175E-13
 -2.49687220516270E-13  3.22000235101059E-14  6.62580873891386E-13  1.51693504099694E-12  2.66513586735258E-13
 -2.47672774194714E-13 -3.56115075225598E-13 -8.96707643484217E-12 -3.40535822031003E-11 -1.31532610087070E-11
 -1.78911473746915E-11 -6.06694384927905E-14 -1.22735501185578E-12 -4.71068798664918E-12 -1.86150769468979E-12
 -2.52020264195388E-12  4.64330768121743E-12 -3.00328565625355E-11 -2.72247369057078E-11 -1.56743442843554E-03
 -2.63020741377467E-03 -1.19174508548202E-03 -2.42829465239759E-02 -4.07475905921110E-02 -1.84627045626852E-02
  3.57946238147343E-13 -3.64777744288080E-12 -3.67992278210054E-12 -1.40197657118106E-02 -2.35256323966046E-02
 -1.06594474490001E-02 -1.60871442230282E-11  9.28608693235108E-12 -2.68630324074268E-02  2.83806811040930E-02
 -2.97476122368817E-11  3.67498450898133E-11  4.28191620222835E-12 -4.38203159031947E-12 -3.79906174183675E-01
  4.01369282259922E-01  2.63228941618227E-12 -4.15261268876943E-12 -2.94274057146728E-01  3.10899309174398E-01
  2.54509611222368E-11  1.07861348161533E-03  2.75338798193347E-11 -4.07677576157211E-04 -1.15310312572811E-02
 -6.04157417892826E-12  1.03136678968309E-02 -4.65994829036977E-12  1.36437001798902E-02 -1.57880613914415E-14
 -1.38763745579830E-13 -8.98821784764309E-13 -2.46001778204478E-12  2.31838532534805E-13  2.47132456825650E-13
  2.49653682570839E-14  6.42724783856459E-13  1.52244971016394E-12  2.83539178227503E-13 -2.62098869239410E-13
  3.93193546598510E-13  9.00314224017796E-12  3.40362540813140E-11  1.31941330168706E-11  1.79087431180105E-11
  8.14763248512926E-14  1.18258696788140E-12  4.70191352374338E-12  1.79861897295330E-12  2.47091990622460E-12
  4.35009131250051E-12 -2.95135987655508E-11 -2.71419158775064E-11 -1.56743586691355E-03 -2.63020875342324E-03
 -1.19174658052823E-03 -2.42829565017396E-02 -4.07476117698667E-02 -1.84627274894690E-02  8.88615624647429E-13
 -4.59241871741767E-12 -3.87202065063580E-12 -1.40197714734842E-02 -2.35256446247715E-02 -1.06594606862510E-02
  1.46248453978268E-11 -7.70852721549685E-12  2.68630292819991E-02 -2.83806752010079E-02  2.66507918296640E-11
 -3.33432091311519E-11 -9.84560441366389E-12  1.04304724709106E-11  3.79906136179797E-01 -4.01369201385908E-01
 -5.55393159000979E-12  7.43085467977442E-12  2.94274027709423E-01 -3.10899246529548E-01  2.44113873762022E-11
  1.07861391723951E-03  2.61937379519178E-11 -4.07677740801945E-04 -1.15310348355907E-02 -8.25990245703599E-12
  1.03136710973217E-02 -5.78914543434146E-12  1.36437044137863E-02
* ORBITAL    1   90
 -1.77257912254640E-14  9.05938261111135E-15  1.04837364800977E-13  2.40606032573197E-13 -5.38353686909770E-14
  3.95627117656752E-16  2.87237547071304E-14  4.84783681702482E-14  1.21178237211727E-13 -5.24870422673220E-14
 -7.09240621301498E-15 -4.74314744945590E-14 -1.29229690238911E-12 -4.70715609645714E-12 -1.86342961399733E-12
 -2.51356266540710E-12  4.11004902103266E-13  8.84277140905816E-12  3.40196459282014E-11  1.31378862689283E-11
  1.78859746074450E-11  3.53500338144172E-13 -3.65153041081207E-12 -3.67983786087612E-12 -2.80394443410219E-02
 -4.70512723527158E-02 -2.13188938523310E-02  1.35743390847284E-03  2.27782672044282E-03  1.03208138295197E-03
 -4.61765956985504E-12  3.00196747218549E-11  2.72099357921288E-11  7.83714832495096E-04  1.31510387025379E-03
  5.95872464226626E-04  6.35449871337495E-13 -1.98808451510482E-12 -4.80547519609713E-01  5.07696448980507E-01
  4.61647787389839E-12 -5.27915428441739E-12  2.11786766682792E-11 -3.03032675139742E-11  2.12370917991412E-02
 -2.24368989064898E-02  2.67181194778992E-11 -2.32772669860554E-11  1.64501805720067E-02 -1.73795471610719E-02
 -1.28752043259843E-12  1.92951003908432E-02 -7.50773781539905E-12 -7.29286245086348E-03  6.44594641230093E-04
 -1.24403614594865E-11 -5.76542974297517E-04 -3.53815855381794E-11 -7.62694665063175E-04 -2.41493186623528E-14
 -4.31106646905341E-14  2.49939716506948E-14 -1.69827453835926E-13 -1.65948693247942E-14  1.53130086040182E-14
 -1.93806747965362E-14  3.75441578413557E-15  1.51746881874812E-13  1.03179185844500E-13 -1.26294142601898E-14
  6.22015456510675E-14  1.20883794325033E-12  4.69819616457836E-12  1.79844961279937E-12  2.46687524669257E-12
 -4.70973705796458E-13 -8.78919445283254E-12 -3.40160748990884E-11 -1.31716211606175E-11 -1.79210233488138E-11
  9.57469758589120E-13 -4.59221077116079E-12 -3.87036181132820E-12 -2.80394558560339E-02 -4.70512967796823E-02
 -2.13189202971807E-02  1.35743491138856E-03  2.27782804873404E-03  1.03208284656199E-03 -4.19052768435849E-12
  2.94968741456189E-11  2.71327865031290E-11  7.83715411393975E-04  1.31510463704830E-03  5.95873309189199E-04
 -1.31477716467501E-12  2.82116119661358E-12  4.80547471587866E-01 -5.07696346800381E-01 -1.16423193080964E-11
  1.29645668804211E-11 -1.84597879937007E-11  2.73034092070132E-11 -2.12370890560043E-02  2.24368936273159E-02
 -2.37832189011633E-11  2.00752539589093E-11 -1.64501784471584E-02  1.73795430718779E-02 -1.26111156516158E-12
  1.92951063669445E-02 -1.00182548756884E-11 -7.29286470965215E-03  6.44594945346406E-04 -1.17312339751308E-11
 -5.76543246308199E-04 -3.38199761366271E-11 -7.62695024895737E-04
* ORBITAL    1   91
 -1.88215533334395E-14  7.21824004835062E-15  3.88300409663004E-14 -1.67907959975434E-14  5.35153338404331E-15
  6.62114117252498E-15 -2.11495458669413E-14  7.56612066345878E-14  9.48996073538867E-15 -9.54278989352124E-15
 -4.79205621740891E-16 -9.32452555725553E-09 -1.80299513734123E-07 -1.95296579988804E-08 -1.03564679763535E-08
  6.50595266672372E-09  6.62946682716483E-09  1.28411114152048E-07  1.44057872788529E-08  7.37332911500353E-09
 -4.65558076827308E-09 -3.91761701011521E-08 -1.13568232548381E-08 -9.69071114999254E-09 -5.35908893015530E-12
  1.30663240626030E-11  3.23736850616572E-12  6.10872858347113E-12 -1.40902659459693E-11 -3.38674062643885E-12
  2.81082315638592E-08  8.30145158809121E-09  6.82675364757728E-09  3.40902485071417E-12 -8.12376136039372E-12
 -1.97452712177583E-12  9.29825107377426E-02 -1.25773960354502E-01  1.78356835893451E-11 -2.35220940489116E-11
  3.60119709663606E-01 -4.87120396891226E-01  1.64334833464076E-01 -2.22289560598540E-01 -1.69427226806465E-11
  2.25994795588131E-11  1.27293214291122E-01 -1.72184741492378E-01 -1.31067894088356E-11  1.74612732308121E-11
  8.21619271877544E-03 -1.15311066741535E-11  2.17379967180697E-02 -1.10834971096651E-11  2.45269245160048E-11
  8.59078732574249E-03  3.03191375569766E-11  9.74103493210081E-03  1.04864402172432E-11  7.72893960338409E-15
  8.19459009569679E-15 -1.32163783810301E-14  5.36185957417424E-14 -2.16629019833870E-14 -6.24354080956743E-15
 -1.04531809911417E-14 -3.95761042284266E-14  3.84229275906674E-14  2.74894326886648E-14  7.44629278619493E-15
  9.35068362598921E-09  1.80609985706522E-07  1.96676883330497E-08  1.03158742493959E-08 -6.57944716069437E-09
 -6.59532930445526E-09 -1.27999586755342E-07 -1.42202585210504E-08 -7.42911899309054E-09  4.55813749661395E-09
 -3.91375821182392E-08 -1.13865010982701E-08 -9.47923198718023E-09 -5.80449995664033E-12  1.36560718096131E-11
  3.31822026227597E-12  5.33924439675052E-12 -1.31188738026005E-11 -3.27038965192565E-12  2.81559454836020E-08
  8.26106213550318E-09  7.10845496669045E-09  3.08678569595768E-12 -7.59386174613918E-12 -1.91883685219950E-12
 -9.29825465666840E-02  1.25773999538052E-01 -1.82926665244482E-11  2.42827190977885E-11 -3.60119851528847E-01
  4.87120552807078E-01 -1.64334900462055E-01  2.22289633350048E-01  1.62965789244723E-11 -2.15446957256743E-11
 -1.27293264882306E-01  1.72184796094486E-01  1.26102301003032E-11 -1.66415852519022E-11  8.21619060774023E-03
 -1.06088247822701E-11  2.17379912037923E-02 -8.10131910955580E-12  2.45887970498354E-11  8.59078495067230E-03
  3.00249960318823E-11  9.74103218834980E-03  1.02322939105683E-11
* ORBITAL    1   92
  7.38364529486373E-15  1.82939923348578E-14 -3.94349495923337E-14  1.70969903764881E-13 -4.61740045969627E-15
 -1.41434195332514E-14  1.70309613919444E-14  1.72938078988668E-14  8.66751341491512E-14  2.53197328257626E-14
 -4.12428922327879E-15  6.62945774657378E-09  1.28411010821681E-07  1.44053946603051E-08  7.37343286073716E-09
 -4.65547371751304E-09  9.32453880691138E-09  1.80299674000412E-07  1.95299950172258E-08  1.03561096766110E-08
 -6.50611744212957E-09  2.81081880033444E-08  8.30137419469861E-09  6.82702090674635E-09 -7.01455902461525E-12
  1.62578191940353E-11  3.91637005226706E-12 -4.67292796694718E-12  1.13071155582012E-11  2.79098478063116E-12
  3.91763503979027E-08  1.13568286106028E-08  9.69008203621868E-09 -2.58724277379716E-12  6.55769939982037E-12
  1.64534462581357E-12 -5.19672374810383E-02  7.02941383567245E-02  2.14037635570697E-11 -2.85536352340883E-11
 -2.01268244198673E-01  2.72247990013826E-01  2.94036512870556E-01 -3.97732150184597E-01  1.40748365307785E-11
 -1.85794392589888E-11  2.27759701637997E-01 -3.08081980778295E-01  1.08999272058176E-11 -1.43480330343779E-11
 -4.59196978580495E-03 -2.18099012506740E-11 -1.21492058139911E-02 -3.39931721860398E-11 -6.83092618959133E-12
  1.53710869886421E-02 -1.29841492288734E-11  1.74291712050424E-02 -6.35815598727916E-12 -1.25831413797929E-14
  3.41206644663133E-14 -8.51845332789285E-14 -9.69894368172252E-14  2.48556252447312E-14  1.22448671602600E-14
 -7.39356132248399E-14  7.78396175997128E-14  5.15345194220844E-14 -1.15087620755858E-14 -1.64186069246649E-14
 -6.59533602949544E-09 -1.27999631059072E-07 -1.42204620888339E-08 -7.42884237567814E-09  4.55819905757113E-09
 -9.35066857698104E-09 -1.80609796259367E-07 -1.96671412130767E-08 -1.03160634374126E-08  6.57934317818304E-09
  2.81561244357809E-08  8.26102531855258E-09  7.10803142290963E-09 -6.16561329531216E-12  1.51636054578300E-11
  3.79184249671668E-12 -5.02131629064697E-12  1.18280151910249E-11  2.86534092454968E-12  3.91374926070238E-08
  1.13864126523584E-08  9.47969843474635E-09 -2.88076097786118E-12  6.80886502810936E-12  1.66752292046877E-12
  5.19672594642991E-02 -7.02941624314471E-02 -2.05723472534268E-11  2.71809170909850E-11  2.01268325222938E-01
 -2.72248077732545E-01 -2.94036628072788E-01  3.97732276644010E-01 -1.44715351319444E-11  1.92224405542362E-11
 -2.27759791848252E-01  3.08082080041064E-01 -1.11920663883969E-11  1.48607548581449E-11 -4.59196853409118E-03
 -2.14159657761173E-11 -1.21492024077832E-02 -3.39408712668224E-11 -4.43095082569877E-12  1.53710830645192E-02
 -1.10212388471617E-11  1.74291667931351E-02 -6.08103154694995E-12
* ORBITAL    1   93
  8.40138982899499E-13  5.80207128297494E-12  2.69982800874098E-11  8.08541535734592E-11  9.75166836916093E-12
  1.13254994054176E-11  6.97752042016622E-13  1.06980567039458E-11  4.09324814946668E-11  1.29867946295180E-11
  7.57116010487821E-12 -1.24198158545593E-03 -1.94884007100100E-02 -3.45516744053691E-02  1.62963219150003E-02
  1.39630912061303E-02 -2.77066088709317E-03 -4.34754832804619E-02 -7.70792209616057E-02  3.63544694696308E-02
  3.11494076187862E-02 -1.14009243645901E-02 -4.62340187394157E-03  4.61102310731261E-02  3.90540150664192E-12
 -1.08505675111144E-12  2.46944632734256E-12 -3.72952938651602E-12 -5.94472294315650E-12 -5.35122341072515E-12
 -2.54336258628529E-02 -1.03140650861603E-02  1.02864498934614E-01  1.08057612365641E-12  1.12555382108465E-11
  5.87662716227973E-12 -1.71417498419823E-01  2.26536792482760E-01 -1.41833207003365E-11  2.30066086611612E-11
  4.42598146731056E-02 -5.84915567255715E-02  2.41854037507090E-01 -3.19622201317419E-01  5.99395456971958E-12
 -1.13694267665707E-11 -3.12232251513124E-01  4.12630525672992E-01  7.62533144318379E-12 -1.07020991182136E-11
 -6.88014233774155E-03  2.07086495544457E-11  2.60044930361021E-03 -7.82905015896618E-12  5.39818586039643E-12
  1.23061691965694E-02 -3.32251149271990E-12 -1.08530206384518E-02 -1.43520076709692E-11 -7.78992132887775E-13
 -5.70750659749089E-12 -2.67750008482151E-11 -8.08921804919693E-11 -9.82150550610379E-12 -1.12195241049560E-11
  6.94964382009707E-13  1.09097057963539E-11  4.08987357566823E-11  1.30358107665884E-11  7.61959776087959E-12
 -1.24198230099250E-03 -1.94884137661737E-02 -3.45517301345614E-02  1.62963064311062E-02  1.39630895378234E-02
 -2.77066247872565E-03 -4.34755122522408E-02 -7.70793448561113E-02  3.63544350339761E-02  3.11494038572161E-02
  1.14009441566504E-02  4.62343635908030E-03 -4.61102068755060E-02 -3.74315374495178E-12  6.74904045892639E-13
 -2.42293641769959E-12  3.97259595720683E-12  5.14877833837781E-12  5.46662849200977E-12  2.54336702616629E-02
  1.03141416523550E-02 -1.02864445132909E-01 -1.36722447873541E-12 -1.04175976497283E-11 -6.00947261133103E-12
 -1.71417493277492E-01  2.26536755831009E-01 -1.32501104696431E-11  2.19560464941850E-11  4.42598120657513E-02
 -5.84915455538339E-02  2.41854029795365E-01 -3.19622148889268E-01  7.18013360715322E-12 -1.29016909690401E-11
 -3.12232242158904E-01  4.12630458791528E-01  7.00578312798247E-12 -9.76898312841993E-12  6.88013553848908E-03
 -1.86946217382221E-11 -2.60044665662310E-03  7.06846792483319E-12 -7.02364148946561E-12 -1.23061571365873E-02
  5.26846559984279E-12  1.08530100314370E-02  1.36598706906128E-11
* ORBITAL    1   94
  3.38888575490571E-12  2.46845442942104E-11  1.15460771438682E-10  3.45617099356909E-10  4.27199858118170E-11
  4.90313038036660E-11  2.89420077706610E-12  4.57071320978314E-11  1.76270044839703E-10  5.62080037066331E-11
  3.30700958028249E-11 -2.77066088710292E-03 -4.34754832804879E-02 -7.70792209615520E-02  3.63544694696382E-02
  3.11494076187626E-02  1.24198158544737E-03  1.94884007099366E-02  3.45516744053079E-02 -1.62963219150219E-02
 -1.39630912061404E-02 -2.54336258628295E-02 -1.03140650860755E-02  1.02864498934613E-01 -2.70673704652618E-12
  4.88082105177061E-13 -1.69299868575209E-12 -9.74998907672030E-12 -2.52888442536762E-11 -1.90985111091013E-11
  1.14009243646255E-02  4.62340187389875E-03 -4.61102310731535E-02  9.27470784534896E-12  4.59065024569613E-11
  2.81231114246132E-11 -3.82404829318830E-01  5.05367096778026E-01  9.40385095812324E-12 -1.55343839895439E-11
  9.87365224071764E-02 -1.30485247389618E-01 -1.08413940939818E-01  1.43274442460172E-01  6.58074247251943E-12
 -1.63865438606837E-11  1.39961806823530E-01 -1.84966523171915E-01  1.46956937603049E-11 -1.65016116329611E-11
 -1.53484894641279E-02 -1.32518416055921E-11  5.80118336567090E-03  5.01170976949679E-12  3.23723172476991E-12
 -5.51638618174619E-03  2.54976722629045E-12  4.86499523762018E-03 -3.26695375826388E-11 -3.38855239807385E-12
 -2.47027256867866E-11 -1.15403801596253E-10 -3.45605281199314E-10 -4.27352631217900E-11 -4.90167214202247E-11
  2.82523628651261E-12  4.57329063917487E-11  1.76268878701285E-10  5.62366510282859E-11  3.30772181162418E-11
 -2.77066247871919E-03 -4.34755122522512E-02 -7.70793448561653E-02  3.63544350339668E-02  3.11494038572395E-02
  1.24198230100047E-03  1.94884137662797E-02  3.45517301346209E-02 -1.62963064310769E-02 -1.39630895378112E-02
  2.54336702617375E-02  1.03141416524179E-02 -1.02864445132898E-01  2.79541534993821E-12 -7.51410395454460E-13
  1.72267382099365E-12  9.72759638236720E-12  2.55674740798104E-11  1.90800112734167E-11 -1.14009441566973E-02
 -4.62343635908053E-03  4.61102068754569E-02 -9.45099288806756E-12 -4.55796113439245E-11 -2.81837147782963E-11
 -3.82404817495058E-01  5.05367014375062E-01  9.96153560990771E-12 -1.61697778743351E-11  9.87365197300877E-02
 -1.30485226614838E-01 -1.08413938469262E-01  1.43274420323128E-01  5.94680056222392E-12 -1.57049505755148E-11
  1.39961801614645E-01 -1.84966491897224E-01  1.40156557636969E-11 -1.56936186697472E-11  1.53484744330625E-02
  1.45866135657002E-11 -5.80117770720185E-03 -5.52229948267889E-12 -2.15315120453751E-12  5.51638075732753E-03
 -3.45877671650339E-12 -4.86499035781354E-03  3.10039180021846E-11
* ORBITAL    1   95
 -2.54343403866744E-14 -9.12674423644227E-14 -4.09529376811201E-13 -6.74254383834616E-13  1.55593223677314E-13
 -1.95647173337847E-13 -1.61409891353912E-14  5.12164935798380E-14  2.25390543518247E-13  3.36681694907253E-13
 -7.52567320254233E-14 -1.41111323741612E-13 -2.37625425679635E-12  2.02599636311482E-12 -2.91174655506776E-13
  3.98754168695568E-13 -4.16946512026137E-14 -5.37143308568891E-13 -2.30469097098088E-13 -1.09056013341319E-13
  7.19877489169491E-15  2.83634639750569E-12 -1.46189725664376E-11  3.92150686140381E-12  4.16989276741944E-03
  7.60512634708720E-03  8.10043383802309E-03  6.46183251935457E-02  1.17852098385299E-01  1.25527582510686E-01
 -1.21152874519076E-13 -1.94998386468180E-12  2.68637593158135E-13  3.73074074452646E-02  6.80419407276952E-02
  7.24733835536509E-02 -1.01873534974409E-11  2.31198270798869E-11 -1.92021394696802E-02  3.66119600957887E-02
  4.57191558833788E-12 -8.91065481525574E-12  3.27641722080197E-14 -1.68403165563200E-13 -2.71637591158698E-01
  5.17920665286475E-01 -1.58317062692685E-12  2.81703751506229E-12 -2.10409573352677E-01  4.01179622263140E-01
  2.87979098641680E-11 -5.87314405269931E-03  2.58057340955976E-11  2.21983979680541E-03  6.28046649758327E-02
 -6.49278210195165E-12 -5.61742000759833E-02 -3.99517823713453E-12 -7.43114817496717E-02  2.67391502501288E-15
 -4.17740763936842E-14 -2.78342186677112E-13  2.30258349966581E-13  5.23170300571523E-13  1.71393979070435E-13
  3.63824133536131E-14 -3.20509902830205E-14 -4.49186883700173E-13 -5.43148864474990E-13 -2.09200084415738E-13
 -1.03648610999682E-13 -2.64910059266733E-12  1.39660178400358E-12 -3.74479479730102E-13  3.20843066542742E-13
  1.93046271391852E-14 -1.59879439113861E-13  7.29634135531234E-13  5.76927842905268E-16  8.99330013254788E-14
 -2.34124203469532E-12  1.45850918360948E-11 -3.60710868731872E-12 -4.16989131453856E-03 -7.60512582082755E-03
 -8.10043371757026E-03 -6.46183218897249E-02 -1.17852090551050E-01 -1.25527580654123E-01 -7.90790543493811E-13
  2.10683817986280E-12 -7.58651821207058E-13 -3.73074055375737E-02 -6.80419362039003E-02 -7.24733824809435E-02
 -9.86044492387292E-12  2.18185798626191E-11 -1.92021423058627E-02  3.66119637289778E-02  4.93504940163068E-12
 -9.50402782161713E-12  8.40641205624246E-13 -2.45264388516014E-12 -2.71637647077805E-01  5.17920725199349E-01
 -1.47991624416846E-12  3.50525007775723E-12 -2.10409616666637E-01  4.01179668669708E-01 -2.79332390478365E-11
  5.87314359455800E-03 -2.42411758234711E-11 -2.21983962363894E-03 -6.28046574993631E-02  8.43508812725937E-12
  5.61741933889759E-02  5.52224358742017E-12  7.43114729030827E-02
* ORBITAL    1   96
 -6.32359077029600E-14 -9.42467451815714E-14 -4.57191733729499E-13 -1.36984247171044E-12  7.29448933317246E-14
  4.31537554006102E-14 -2.94322843605910E-14 -2.53334597340186E-13 -7.62137053498837E-13 -1.15119972049476E-13
  6.75400146316679E-14 -7.36163968205847E-14 -5.86652696832020E-13 -2.31830833161358E-13 -1.06531368185149E-13
  6.84556764390918E-15  1.96883977796894E-13  2.22407711284981E-12 -2.00257270190772E-12  2.93356601234472E-13
 -3.76220391346200E-13 -2.98943982892668E-14 -1.95438544907428E-12  2.71025959074088E-13  7.46148785881240E-02
  1.36083877249268E-01  1.44946768390571E-01 -3.61123601420773E-03 -6.58623244070046E-03 -7.01518155410528E-03
 -2.75162491871927E-12  1.46410103168512E-11 -3.90492346140973E-12 -2.08494808477525E-03 -3.80256307280488E-03
 -4.05021695877724E-03 -1.46810459276274E-12  2.65420726783556E-12 -3.43597395536076E-01  6.55123577706262E-01
 -5.76823341734981E-13  9.36577137993329E-13 -8.17902428473913E-12  1.72607265224192E-11  1.51806239876975E-02
 -2.89442955628647E-02  7.53018569619760E-12 -1.76856588146082E-11  1.17588607777820E-02 -2.24201549365023E-02
 -4.93992640793903E-13 -1.05092309901525E-01 -7.61163195994147E-12  3.97211595292877E-02 -3.50987507127637E-03
 -9.34351044018205E-12  3.13932770074181E-03 -3.75083237763324E-11  4.15294019006953E-03  3.49009364494196E-14
  1.04179135105291E-13  3.62389526619655E-13  1.40433940250052E-12 -2.36647613660747E-15 -4.32149351036524E-14
 -1.92473822769395E-14 -2.05424470465501E-13 -8.42988992197809E-13 -2.20568072122727E-13  3.89519287592010E-14
  1.60162973388812E-14 -1.12738692602605E-13  7.30630281972900E-13  4.94649260135876E-15  8.52071006047025E-14
  1.74566273974548E-13  2.40121982940819E-12 -1.42338527462100E-12  3.66093732181385E-13 -3.18350430847304E-13
 -8.30852931014688E-13  2.10243474709262E-12 -7.61271162456978E-13 -7.46148747348769E-02 -1.36083868214357E-01
 -1.44946766247446E-01  3.61123520288844E-03  6.58623190000725E-03  7.01518145301646E-03  2.20317245173909E-12
 -1.45756595316772E-11  3.60592017466400E-12  2.08494761649371E-03  3.80256276070930E-03  4.05021690052600E-03
 -1.70314639737088E-12  4.20439062507771E-12 -3.43597466183191E-01  6.55123653407654E-01  1.83951212862093E-13
 -8.61041585449203E-13 -8.42028126893734E-12  1.73543507552381E-11  1.51806266775007E-02 -2.89442988644207E-02
  7.06767271414132E-12 -1.62487251827611E-11  1.17588628613811E-02 -2.24201574940861E-02  9.25391935246258E-13
  1.05092297395053E-01  1.00339472477300E-11 -3.97211548022145E-02  3.50987478108784E-03  8.36998239183456E-12
 -3.13932744118682E-03  3.60217731463005E-11 -4.15293984674973E-03
* ORBITAL    1   97
  1.08576699273883E-02  7.80542037683529E-02  3.20148001693261E-01  2.22643557718058E-01 -3.01903110771226E-01
  1.08709983337352E-02  8.06427819486339E-03  7.37546568577128E-02 -3.41746086452913E-01 -3.66004644900266E-01
 -1.12040121708827E-01 -2.40812435369077E-13 -2.07896904507225E-12 -9.53782984092708E-12  2.68120212440465E-12
  4.91400711416424E-12  7.35096142449835E-14  3.52171008310636E-13  1.98406694286802E-12 -6.31726298811801E-13
 -1.00580258063954E-12 -4.34594960186299E-12  3.98499185929176E-12 -3.39330699766108E-12 -8.17485316124026E-14
  4.14937396732599E-14  1.29687740542532E-14  4.46882194093742E-02  1.25626921962149E-01  1.77103124626096E-01
  8.70622862476756E-13 -4.72253765535953E-13  3.12658602225211E-13 -7.74022665166367E-02 -2.17592211636689E-01
 -3.06751610031269E-01  2.02068394130644E-14 -1.73762071112163E-11 -4.67586844774302E-14  1.05051456488113E-13
 -3.75181548726960E-14  4.52193514744214E-12 -1.42551187313606E-13 -1.74095820037297E-12 -1.97012417920956E-01
  3.93358314098645E-01  2.04210485812351E-13  2.22569510698275E-12  2.54341937867438E-01 -5.07823399864343E-01
 -2.29447337574418E-11  2.18645186208907E-10  8.65735301556848E-12  5.78631265364793E-10  5.50624457273908E-02
 -2.32802545019164E-12 -8.20822377140982E-02  2.04479797704611E-12  1.08584599724065E-01  1.08576819137296E-02
  7.80542911969884E-02  3.20148411473319E-01  2.22644614699020E-01 -3.01903136698768E-01  1.08709806349302E-02
 -8.06429074325334E-03 -7.37548645274807E-02  3.41745380800047E-01  3.66004525948460E-01  1.12040150107514E-01
  2.73111656129750E-13  2.10543362692268E-12  9.69559501178390E-12 -2.75474168824772E-12 -4.98889828991641E-12
 -4.77777263442587E-14 -2.72222287609656E-13 -1.70659314918345E-12  4.98241421287693E-13  9.15019901679657E-13
 -4.17057567622016E-12  3.60233943910646E-12 -3.03067382758236E-12  5.16598159836672E-14 -1.46112192393477E-14
 -3.82171535973533E-14  4.46881484524255E-02  1.25626815515407E-01  1.77103071654184E-01  9.83334831245243E-13
 -1.07546589636456E-12  8.87046277169231E-13 -7.74021436159755E-02 -2.17592027265992E-01 -3.06751518281893E-01
  2.50443782259921E-13  1.66615445885789E-11 -8.32049203350561E-14  1.30937851455378E-13 -3.62808967639334E-14
 -4.33534034513890E-12 -1.33019760649677E-13  2.46632642103145E-12  1.97012430340169E-01 -3.93358267136987E-01
  1.75856468226944E-13 -3.18633509989268E-12 -2.54341953901701E-01  5.07823339239339E-01 -2.11363032085678E-11
  2.28659539812140E-10  7.98613905494640E-12  6.05007623244159E-10  5.50624327926145E-02 -4.57805376364943E-12
 -8.20822184363469E-02  4.03837374267730E-12  1.08584574220077E-01
* ORBITAL    1   98
 -2.33249093858762E-14  3.89492669621477E-14 -4.15273003818696E-13 -4.96665911886341E-12 -2.12481198401153E-12
  5.22031497565576E-13  3.16068312513911E-14 -8.11465864107828E-14 -8.23428435055892E-12 -2.49817036471453E-12
 -3.10685000900357E-13  5.75469814846277E-03  1.04007715594742E-01  4.42698664271918E-01  1.22180530412933E-01
  1.62242343507461E-02  1.04616655940755E-02  1.89079237758632E-01  8.04797274226230E-01  2.22116228883176E-01
  2.94945989943029E-02  1.59441597275017E-01  2.62805416922638E-01  1.92112073349389E-01  3.49305391815400E-13
 -3.57964233945167E-12  2.28265793758708E-12  9.11576797502001E-13  2.32906490688363E-12  1.43424423246879E-12
  2.89854416050383E-01  4.77763093157510E-01  3.49247209091288E-01 -1.47842392383043E-12  2.45109760799845E-12
 -5.41896410395626E-12 -8.60276225307519E-02  3.31838623391262E-01  5.03057276523605E-12 -1.98670691078865E-13
  2.22122397834955E-02 -8.56803687336519E-02  9.89113613058826E-02 -3.81535721735397E-01 -1.69510251589431E-12
  5.14371495300824E-12 -1.27694030552366E-01  4.92560516512387E-01 -4.98729059753638E-12 -4.13650842869159E-12
 -1.39958073878181E-01  2.07476393408652E-11  5.28991766076096E-02 -7.84456396546140E-12  4.68858397566511E-12
  2.04001558735977E-01 -1.34718280792399E-12 -1.79912454819063E-01 -2.06152486546891E-11  1.71085042278662E-13
  1.26008838435225E-12  5.50913022671849E-12  7.99007798719176E-12 -2.51415505504055E-12  8.61646713812110E-13
 -2.54716375671147E-13 -3.13257375727201E-12 -2.09322964632889E-12  1.02250378113723E-12  2.78079669458940E-13
 -5.75469796655456E-03 -1.04007712560931E-01 -4.42698659126164E-01 -1.22180533601754E-01 -1.62242359564674E-02
 -1.04616652599254E-02 -1.89079232296939E-01 -8.04797264885065E-01 -2.22116234693583E-01 -2.94946019126834E-02
  1.59441595078066E-01  2.62805415109567E-01  1.92112081351002E-01 -7.66593121130103E-14 -3.96514204005204E-12
  1.65925349759520E-12 -6.59852766818445E-13  7.79576615457059E-13  1.10990246240225E-13  2.89854412431766E-01
  4.77763089962809E-01  3.49247223677007E-01  6.95144806360705E-13  4.71858383978223E-12 -3.80239933258007E-12
  8.60276444118023E-02 -3.31838652856688E-01 -5.31675361547377E-12  2.19689404394928E-12 -2.22122453381694E-02
  8.56803762522254E-02 -9.89113867187195E-02  3.81535755716640E-01  2.10445482107217E-12 -2.50274730677849E-12
  1.27694063418200E-01 -4.92560560436275E-01  4.21369020303320E-12  2.51391242331496E-12 -1.39958050712272E-01
  1.86555765929420E-11  5.28991678534002E-02 -7.02720164039734E-12  5.79082910606483E-12  2.04001524785834E-01
 -2.57322346387534E-12 -1.79912424875800E-01 -2.05737864657152E-11
* ORBITAL    1   99
 -2.75542990663027E-13 -1.92746234925292E-12 -7.73145979722700E-12 -4.19508812489472E-12  7.21597287438155E-12
 -2.17670669095827E-12 -5.32574193671684E-13 -4.47512597294022E-12  9.91949298133525E-12  5.54170848762239E-12
  8.72106431061503E-13 -1.04616655940670E-02 -1.89079237758597E-01 -8.04797274226169E-01 -2.22116228883153E-01
 -2.94945989942583E-02  5.75469814847076E-03  1.04007715594793E-01  4.42698664271911E-01  1.22180530412914E-01
  1.62242343507615E-02 -2.89854416050333E-01 -4.77763093157486E-01 -3.49247209091235E-01 -3.86840548720336E-14
 -3.24964028455099E-12  1.46609532078987E-12 -4.35665195853845E-13  5.10075837332788E-13 -4.88547173890896E-12
  1.59441597275100E-01  2.62805416922649E-01  1.92112073349380E-01  1.26355738906396E-12 -8.00449811939536E-12
  1.30224687923132E-11  1.56392601561744E-01 -6.03260955574197E-01  4.39270411008234E-12 -1.53473134919708E-12
 -4.03804037974245E-02  1.55761320188115E-01  5.44086438431279E-02 -2.09873170290079E-01 -8.02928507221560E-13
 -9.72890459800153E-12 -7.02412621586519E-02  2.70945105054362E-01  9.26998942113282E-12  1.22264609970269E-11
  2.54434643200804E-01  1.58167942385511E-11 -9.61672486091779E-02 -5.97720691441168E-12  1.83144622249324E-12
  1.12216106992007E-01 -1.01586041711581E-11 -9.89653002875121E-02  4.28260149865385E-11 -2.52842384334811E-13
 -2.01707438214382E-12 -8.17995067160422E-12 -5.21168370709748E-12  7.26879506782958E-12 -2.17435654946150E-12
  4.74052253281734E-13  4.71531690145063E-12 -9.20374476990103E-12 -5.43427276087005E-12 -8.93305271117415E-13
  1.04616652599307E-02  1.89079232296930E-01  8.04797264884993E-01  2.22116234693564E-01  2.94946019126494E-02
 -5.75469796654762E-03 -1.04007712560873E-01 -4.42698659126162E-01 -1.22180533601733E-01 -1.62242359564822E-02
 -2.89854412431813E-01 -4.77763089962758E-01 -3.49247223676992E-01  2.45741544693598E-13 -3.03520061805364E-12
  1.81208389237835E-12 -6.86243387028853E-13  2.65702420471862E-13 -5.36232980785584E-12  1.59441595078144E-01
  2.62805415109587E-01  1.92112081350977E-01  8.59816525423769E-13 -8.37284539346289E-12  1.25905201650978E-11
 -1.56392641778547E-01  6.03261009336589E-01 -4.23522803509679E-12  4.22585814382959E-13  4.03804142177602E-02
 -1.55761334103534E-01 -5.44086577400064E-02  2.09873188980274E-01  5.26234490225372E-13  1.12340253447111E-11
  7.02412799495036E-02 -2.70945129042276E-01 -9.39881013708493E-12 -1.08619548179949E-11  2.54434600856808E-01
  1.69613597000827E-11 -9.61672326028086E-02 -6.42054538135323E-12  3.06419697670516E-12  1.12216088417388E-01
 -1.12494187385152E-11 -9.89652839083989E-02  4.12413164121840E-11
* ORBITAL    1  100
  7.38274264206103E-02  5.38444557880331E-01  2.51892881283989E+00  6.52192626739718E+00 -1.24803688391541E-01
 -8.40162776145327E-02  7.61686171963223E-02  1.25771003210216E+00  4.30140432399198E+00  7.46571111603078E-01
 -1.41036285586899E-01 -9.30600858005871E-14 -2.16291673698495E-12 -4.87910922784399E-13  3.29113501994541E-12
  4.86461639788175E-13  1.03649400946972E-13  1.00307880297846E-12  2.18902454714287E-12 -7.30670026739456E-14
  1.51191745184316E-15 -4.35226913708516E-12 -5.20869214122596E-12  1.23390168825203E-11  9.93528904188544E-14
  8.90942257656220E-15  1.58961575871950E-14 -4.27830115773967E-01 -6.33989995124308E-01 -3.38195652071639E-01
  1.75797968158935E-12  2.14797016499324E-12 -1.43783868899554E-12  7.41023497528589E-01  1.09810288304580E+00
  5.85772052286902E-01  1.73830736430038E-11 -4.24355842783309E-12 -2.17282627136263E-14  3.62796495522671E-14
 -4.47913425984437E-12  1.08261740987316E-12  1.80386618589553E-12 -1.19049374887891E-12 -7.10140908273759E-04
 -3.58950441919861E-01 -2.33574096415793E-12  1.54599984233334E-12  9.16787970391103E-04  4.63403027889896E-01
  1.02689530910029E-10 -1.71695393305249E-09 -3.86890020021462E-11 -4.54267030649532E-09 -1.98907101604785E-01
  1.50500083165105E-11  2.96513123236198E-01 -1.32953089306200E-11 -3.92250035946385E-01 -7.38274236834175E-02
 -5.38444538172840E-01 -2.51892873142808E+00 -6.52192621435198E+00  1.24803611045801E-01  8.40162840256598E-02
  7.61686149222223E-02  1.25771000907519E+00  4.30140440653323E+00  7.46571209229367E-01 -1.41036265934013E-01
 -1.24464246787363E-13 -2.77248935430354E-12 -2.85122904017358E-12  2.67386830806559E-12  3.79827373224138E-13
 -1.99682489456493E-14 -4.74951355171014E-15 -1.55979367186580E-12 -1.06101992179786E-12 -1.82730100839229E-13
  5.36752998440119E-12  6.49171091739218E-12 -1.12684670543924E-11 -5.50197401130924E-14 -1.03907765935618E-14
 -1.28314052937783E-14  4.27830124692482E-01  6.33990025778827E-01  3.38195700155420E-01 -1.51039984744192E-13
 -1.14286832361590E-13  3.12932666154895E-12 -7.41023512975969E-01 -1.09810293614087E+00 -5.85772135570520E-01
  1.67451132275295E-11 -5.45063444975573E-12 -3.46484436370617E-14  4.65893290701261E-14 -4.31752285609344E-12
  1.39849168135119E-12  2.45020940918094E-12  1.47095018313327E-14 -7.10110879162256E-04 -3.58950510495520E-01
 -3.15864495696237E-12 -2.44152234408472E-14  9.16749202929688E-04  4.63403116420635E-01 -1.01750941046052E-10
  1.69799861794084E-09  3.83231790337027E-11  4.49250134345899E-09  1.98907009121398E-01 -1.61097340597379E-11
 -2.96512985325188E-01  1.43142691605235E-11  3.92249853531100E-01
* ORBITAL    1  101
 -8.06289022961998E-12 -5.86674627812179E-11 -2.74935402838704E-10 -7.11166963113478E-10  1.33605138801997E-11
  9.44934112797278E-12 -8.24667991856185E-12 -1.37133464942138E-10 -4.68725982148647E-10 -8.09837496602868E-11
  1.51776791327711E-11 -6.60330642942129E-04 -1.15023325397212E-02 -1.24540196228858E-02  1.92200221933019E-02
 -1.91272885931988E-03  3.02032277327555E-04  5.26111535984015E-03  5.69641268606946E-03 -8.79115212279491E-03
  8.74873611907249E-04 -1.56376731374400E-02 -9.53941256472534E-03  3.31498681682544E-02 -2.30576729815550E-12
 -3.76106888461870E-12 -2.39866772495303E-12  4.67150562140506E-11  6.47026413888009E-11  3.34809362379003E-11
  7.15260153128377E-03  4.36328451755808E-03 -1.51626013190230E-02 -8.75582956378802E-11 -1.22835031083553E-10
 -6.43887773574998E-11 -2.33931663037465E-02 -1.40394171463986E-04  1.10531615624433E-11 -1.25786005696932E-11
  6.04009286977712E-03  3.62428798933326E-05 -6.76722904773654E-03 -4.06147356313836E-05 -1.06126254633223E-11
  3.22958241619888E-11  8.73645686122291E-03  5.24298385783106E-05  4.01083324605865E-11 -7.20034167165007E-11
  5.95853272088767E-01 -2.92503037265149E-11 -2.25211214042751E-01  1.10809966139854E-11  4.72138843015664E-11
  2.18518645668271E-01 -5.97754007591824E-11 -1.92715267155981E-01  3.73183041840781E-11  8.06379681640724E-12
  5.87351848616961E-11  2.74938498356416E-10  7.11187018669372E-10 -1.33780634710099E-11 -9.46680357161688E-12
 -8.31120385967797E-12 -1.37080342490113E-10 -4.68666665408467E-10 -8.09703824002740E-11  1.52193401640242E-11
 -6.60332661549935E-04 -1.15023692811837E-02 -1.24541710904464E-02  1.92199846723283E-02 -1.91273130619681E-03
  3.02033205731124E-04  5.26113226475007E-03  5.69648221667894E-03 -8.79113489573699E-03  8.74874736357278E-04
  1.56377315068370E-02  9.53950802096863E-03 -3.31498073955789E-02  2.31653397547621E-12  3.87265688702770E-12
  2.31122346941326E-12 -4.67825717837522E-11 -6.48287381552427E-11 -3.33497411670060E-11 -7.15262838400456E-03
 -4.36332832641478E-03  1.51625734215623E-02  8.74076155501785E-11  1.22716193493521E-10  6.44332300703537E-11
 -2.33931605406070E-02 -1.40495799385372E-04  1.15931431544219E-11 -1.33169728326263E-11  6.04009138522952E-03
  3.62691141952373E-05 -6.76722733351036E-03 -4.06442304640060E-05 -1.10599415472483E-11  3.30430854367509E-11
  8.73645462992088E-03  5.24679485104859E-05  3.93390878276150E-11 -7.11086213330116E-11 -5.95853227913830E-01
  2.17993504461547E-11  2.25211197415597E-01 -8.33237324324695E-12 -5.39150782084717E-11 -2.18518629588356E-01
  6.55367968549206E-11  1.92715252673652E-01 -2.86288740765246E-11
* ORBITAL    1  102
  1.96402432870852E-12  1.44730083314212E-11  6.80101006508035E-11  1.76150516765738E-10 -3.21534456179627E-12
 -2.26556686111102E-12  2.06177950772070E-12  3.40299336141312E-11  1.16317716597170E-10  2.01475479590478E-11
 -3.59820690202824E-12  3.02032277327864E-04  5.26111535982980E-03  5.69641268597321E-03 -8.79115212281864E-03
  8.74873611905567E-04  6.60330642945409E-04  1.15023325397779E-02  1.24540196230513E-02 -1.92200221932693E-02
  1.91272885931460E-03  7.15260153125457E-03  4.36328451749071E-03 -1.51626013190628E-02 -3.29544927320546E-12
 -5.38069805718299E-12 -3.20625336621597E-12 -1.03380200849177E-11 -1.40029232615050E-11 -6.96179581892641E-12
  1.56376731374893E-02  9.53941256484509E-03 -3.31498681682010E-02  2.23304162882621E-11  3.17551104569908E-11
  1.68797465991676E-11  1.06999296771980E-02  6.42153556623995E-05  1.61694116991376E-11 -1.85428574575780E-11
 -2.76271105542615E-03 -1.65780822144492E-05 -1.47951354182289E-02 -8.87971974605159E-05 -2.38273821530925E-12
 -2.18873035855213E-12  1.91004429149309E-02  1.14626033155602E-04 -1.49731302312307E-11  2.32936476590003E-11
 -2.72540612300409E-01 -2.99227300713267E-11  1.03010617640259E-01  1.13585700709842E-11 -2.60104936588214E-11
  4.77745510911951E-01  2.79982870743406E-11 -4.21331745294475E-01  5.38866033267001E-12 -1.97854071715366E-12
 -1.45917440992249E-11 -6.82726020918743E-11 -1.76364540892722E-10  3.38679909660058E-12  2.39015334263102E-12
  2.04449790721998E-12  3.39890240032404E-11  1.15872036739429E-10  1.99877167619777E-11 -3.91019748385779E-12
  3.02033205733402E-04  5.26113226477969E-03  5.69648221678325E-03 -8.79113489570712E-03  8.74874736351710E-04
  6.60332661547487E-04  1.15023692811312E-02  1.24541710902829E-02 -1.92199846723770E-02  1.91273130620884E-03
 -7.15262838408592E-03 -4.36332832647551E-03  1.51625734215284E-02  3.11421773308735E-12  5.22343791983098E-12
  3.33208252607912E-12  1.02133023255615E-11  1.37300378002132E-11  6.92783537555279E-12 -1.56377315068288E-02
 -9.53950802084590E-03  3.31498073956328E-02 -2.23631580920541E-11 -3.15572801501119E-11 -1.66012687336733E-11
  1.06999269555887E-02  6.42620109743745E-05  1.53428901396358E-11 -1.74425220300232E-11 -2.76271034117478E-03
 -1.65901489713939E-05 -1.47951317711898E-02 -8.88614760690475E-05 -4.36347357109640E-12 -4.34078713046730E-13
  1.91004382120968E-02  1.14709007169792E-04 -1.32988631418115E-11  2.23888317306008E-11  2.72540592138656E-01
  4.08758626633185E-11 -1.03010609778513E-01 -1.54419554197020E-11  1.89218782206995E-11 -4.77745475468805E-01
 -2.09031731069588E-11  4.21331714123058E-01 -2.26124109270587E-12
* ORBITAL    1  103
  2.92829730663435E-14  2.32570161056772E-13  1.13567788862359E-12  4.57643611613227E-12  8.03686204949046E-13
 -2.22150811419147E-13  5.26288391503744E-15  7.72106220349552E-13  4.76586482475019E-12  1.82585705874844E-12
  3.87243807390809E-14 -1.82478254740221E-13 -3.03923745461153E-12 -1.37998999099812E-11 -3.97130792841717E-12
 -2.10707480779168E-13 -7.52333833666909E-14 -5.65530526138960E-13 -2.20232558065619E-12 -3.95739615660659E-13
 -9.94842338721036E-14  1.03126725727623E-14 -7.65983076094413E-12 -7.50077897597469E-12 -4.37024712129195E-04
 -5.91943945254318E-04  4.57272392129401E-04 -7.16981571236613E-03 -9.71140986644667E-03  7.50199247299660E-03
 -1.59965984121170E-13 -1.33259435206847E-12 -8.47208880339017E-13 -4.13949503059831E-03 -5.60688509840291E-03
  4.33127737575716E-03 -3.45647093594403E-11  4.26975999962333E-12 -1.16648085910759E-04 -2.04843890387473E-03
 -2.94126842903848E-12  1.00557189343700E-11  4.38134839984568E-12 -1.56906775775248E-12 -1.74698141310575E-03
 -3.06784986199919E-02 -1.43076511253389E-12 -1.92529774961170E-12 -1.35320598434898E-03 -2.37634628464255E-02
  1.69431690812111E-11  3.45900392322078E-02  1.25704018186676E-10 -1.30738059495538E-02 -3.91600355800454E-01
 -2.66954190304245E-11  3.50258006232089E-01 -2.48701678969964E-11  4.63347789606441E-01 -9.53737504471874E-14
 -6.57390615240067E-13 -3.05104126746361E-12 -5.83969048836399E-12  1.06002455888214E-12 -7.53510204731889E-15
  8.03953136962013E-14  1.34361997698238E-12  2.82999606082426E-12 -5.43248343297424E-13 -3.51013684696543E-13
  2.18473640085427E-13  3.07282743094759E-12  1.38637941220101E-11  3.78795122707229E-12  2.73397555165927E-13
 -1.36881197655124E-14  3.22579139153458E-13  2.03692893625591E-12  7.90333537295934E-13 -1.56109359133179E-14
 -5.13822609764226E-14 -7.79983393471780E-12 -7.26738225774318E-12 -4.37025519900783E-04 -5.91945192716321E-04
  4.57271488600931E-04 -7.16982636443982E-03 -9.71142881228220E-03  7.50197877532199E-03  1.92796379297308E-14
 -1.04838429588497E-12 -1.38646088496920E-12 -4.13950118213497E-03 -5.60689603948894E-03  4.33126946608344E-03
  3.36018318459747E-11 -3.47802914191927E-12  1.16647479902246E-04  2.04844234227643E-03  2.81171670972747E-12
 -9.88737166470736E-12 -5.72356962824077E-12  2.76106947176850E-12  1.74697555333566E-03  3.06785455844100E-02
  2.31169095758233E-12  1.24552904496635E-12  1.35320144547769E-03  2.37634992261749E-02  2.51571705880901E-11
  3.45900286471506E-02  1.28608378854157E-10 -1.30738019487709E-02 -3.91600243132562E-01 -1.04053911725175E-11
  3.50257905459075E-01 -2.79971465501172E-11  4.63347656297197E-01
* ORBITAL    1  104
 -4.67220157622612E-15 -1.12996410542446E-13 -1.55233606851312E-13 -4.16625178821224E-13  6.81452019160604E-14
 -2.93378183562369E-15 -2.21775460494024E-15 -1.66275320397926E-13 -2.02905759536080E-13  3.35356934028440E-14
  1.78813630238086E-14 -9.96842778818220E-15 -5.51606771866121E-13 -2.17990293247992E-12 -4.19572896806347E-13
 -9.73766882495425E-14  1.73052157828450E-13  2.88586642281400E-12  1.38300476107337E-11  3.97749864370639E-12
  2.13966997468300E-13 -1.23039753633579E-13 -1.31777204068420E-12 -8.89419408384066E-13 -8.27894930278421E-03
 -1.12137707035263E-02  8.66255555491342E-03  3.78473051527885E-04  5.12638515653393E-04 -3.96009533154645E-04
  3.35104508315876E-14  7.67116764188210E-12  7.51418512673762E-12  2.18511518256010E-04  2.95971984962555E-04
 -2.28636210525614E-04 -3.01153012951748E-12 -1.14763867992566E-12 -2.20978147504001E-03 -3.88055692207155E-02
  3.45066364926687E-12 -2.20607158259831E-12 -1.09601976790167E-11 -7.56828877211793E-12  9.22186603262675E-05
  1.61943302693051E-03  3.29057511708184E-11 -7.88306120068719E-12  7.14322670939002E-05  1.25440742873829E-03
 -1.03071216214179E-11  6.55272728326294E-01 -3.48580639303242E-11 -2.47669811439195E-01  2.06715021673613E-02
 -1.03035517829872E-10 -1.84891536175347E-02 -7.36668276519770E-11 -2.44588512113446E-02 -1.72067823463635E-14
  1.55063147736908E-14  1.12749841165363E-13  2.90750103252126E-13  4.73823370435697E-14 -2.33539108226074E-14
 -6.85549649291403E-14 -6.28150372328036E-14 -3.17545960553101E-13 -1.21364748689151E-13  9.12894017138161E-15
  2.63809644593057E-14  4.11042105912248E-13  2.04910132905274E-12  7.62621530143940E-13 -1.32730015359831E-14
 -1.58718867362524E-13 -3.02353856340141E-12 -1.38920765766948E-11 -3.79837904061851E-12 -2.75306754149141E-13
  1.59448867619059E-14 -1.05919590726489E-12 -1.33939759831891E-12 -8.27896165887776E-03 -1.12137925833654E-02
  8.66253973644172E-03  3.78473546724744E-04  5.12639564032062E-04 -3.96008768385924E-04  9.18500665053787E-14
  7.81127891183037E-12  7.28220003011509E-12  2.18511804210062E-04  2.95972590430282E-04 -2.28635768894681E-04
  4.41934999811719E-12  4.89523417758136E-14  2.20977406313158E-03  3.88056286314089E-02 -4.34819385664883E-12
  3.02345722169088E-12  1.07026664891559E-11  7.70940839308174E-12 -9.22181837630865E-05 -1.61943569475564E-03
 -3.19757190663668E-11  7.08795526549237E-12 -7.14318979622164E-05 -1.25440949531414E-03 -1.90944977450088E-11
  6.55272539777956E-01 -2.27117550242882E-11 -2.47669740174245E-01  2.06714960067091E-02 -1.02063678502491E-10
 -1.84891481071442E-02 -8.25761958155167E-11 -2.44588439219155E-02
* ORBITAL    1  105
 -1.11103811220511E-14  1.36287871133989E-13  4.79649839168340E-13  1.42270801323368E-12 -4.55823450656188E-14
 -1.78453895117847E-14  2.26312484953128E-14  2.45351922882335E-13  7.63753020521189E-13  1.21647307041920E-13
 -2.82858853601864E-14  3.89300958491866E-10  6.59397910486341E-09 -1.21682896624728E-09  3.66788662016849E-09
 -4.07873672702196E-10 -2.97650144118792E-11 -4.96923068317715E-10  1.05867811374500E-10 -2.76115218263033E-10
  3.21644647789890E-11  2.22341254959518E-08 -2.35056009461159E-09  8.34362537760342E-09 -1.18232083114829E-13
  7.34503160725509E-13  9.15916981256138E-13  2.17550014596393E-13 -3.43459242010359E-12 -5.07309050320861E-12
 -2.41007654064162E-09  2.14583974208624E-10 -6.51317873159175E-10  3.38264044025585E-13 -1.73858372085470E-12
 -2.80471924450032E-12 -1.20242062655639E-03  6.40531816420861E-03  4.85126535546542E-12  1.07861597611439E-12
 -4.65693259721101E-03  2.48076883559377E-02  1.05822267554727E-04 -5.63721721771559E-04 -2.85541204869194E-11
 -1.01892089772774E-12  8.19701373947655E-05 -4.36656999028317E-04 -2.21112078039919E-11 -6.71674480518192E-13
 -2.48918506171704E-01  3.84967757089450E-11 -6.58576889912011E-01  7.48512279011700E-11  2.97079916232250E-10
  1.29603273746137E-02  1.81656081015026E-10  1.46956119594466E-02 -1.35280340394044E-11 -6.36361015620243E-14
 -7.78495146017976E-14 -5.07839537910248E-13 -1.43252457922042E-12  2.83158648963173E-14  1.81879775096655E-14
  3.32311711672204E-14  2.08432306063558E-13  7.79982506435257E-13  1.42276647736190E-13 -2.44616909332010E-14
  3.89474405328602E-10  6.59709212391916E-09 -1.21700247306107E-09  3.66586197600923E-09 -4.07394414913377E-10
 -3.19215467560221E-11 -5.53688668694669E-10  2.68963144707828E-11 -2.92708047592883E-10  3.46761608345105E-11
 -2.24721186308145E-08  2.36408812290620E-09 -8.34208125241890E-09  3.73190834941919E-14 -6.12195516284895E-13
 -1.04533946301740E-12 -2.55562584400134E-13  3.49591900721279E-12  5.01994677275264E-12  2.32162647077819E-09
 -1.46515854802319E-10  6.76062314466143E-10 -3.57495980552883E-13  1.75921186268782E-12  2.74838203465801E-12
 -1.20242187880917E-03  6.40532626424805E-03  7.01710894215373E-12 -4.07277345212104E-13 -4.65693744699819E-03
  2.48077197580250E-02  1.05822594160249E-04 -5.63722588153970E-04 -2.75338245354266E-11 -1.72696837875226E-12
  8.19703829589221E-05 -4.36657736058561E-04 -2.13256053700749E-11 -1.20418678433088E-12  2.48918302501738E-01
 -4.23568148915200E-11  6.58576351031110E-01 -6.07152896979642E-11 -3.00597279539986E-10 -1.29603153580103E-02
 -1.89591076922553E-10 -1.46955982408279E-02  9.16954987615192E-12
* ORBITAL    1  106
 -3.82153022838497E-16 -3.24069759817342E-15  3.17514084805217E-13  1.09893074616921E-12 -4.20069063728801E-14
 -9.44301908666313E-15  4.46561343293354E-14  1.89416239010574E-13  2.89728593064937E-13  4.46433630354274E-14
 -9.04536997905815E-15  2.97643973443463E-11  4.96908956871279E-10 -1.05927871790055E-10  2.76116494472321E-10
 -3.21652414458476E-11  3.89299693667786E-10  6.59393296886589E-09 -1.21698534693435E-09  3.66785567329574E-09
 -4.07899081626894E-10  2.41002593056502E-09 -2.14610356459481E-10  6.51334653662364E-10  3.79417243386418E-13
 -3.84027881741230E-12 -5.79759118999119E-12  1.26621999396838E-14 -6.65949789182485E-13 -8.12203241436219E-13
  2.22339399754784E-08 -2.35059101619879E-09  8.34353635103219E-09  1.53369637519393E-13 -3.12402836895002E-13
 -4.23376711386386E-13  3.34635954395122E-05 -1.78264441761907E-04 -3.61083359983664E-11 -1.20990276332480E-12
  1.29605723312279E-04 -6.90415312120162E-04  3.80237412879026E-03 -2.02553931766880E-02 -3.83495329805062E-12
 -8.71539748997609E-13  2.94529923145733E-03 -1.56897593865551E-02 -2.97198929707753E-12 -6.40601757853830E-13
  6.92759272949303E-03  4.06018771244769E-11  1.83286539464626E-02  3.46131137547632E-10 -5.65997502381133E-11
  4.65684034224942E-01 -6.00373773752519E-11  5.28036289386219E-01 -1.67335063082372E-11 -5.05932729145466E-15
 -5.93127869999877E-14 -2.49917651550821E-13 -1.03652601110367E-12  4.24733529561676E-14  9.72433781702144E-15
  1.75538652454069E-14  1.47728851978890E-13  2.92491305984336E-13  4.73328918500499E-14 -9.23424862341493E-15
  3.19211543515217E-11  5.53698758295023E-10 -2.68773482845427E-11  2.92731086222481E-10 -3.46643304572613E-11
  3.89477341992212E-10  6.59713956010174E-09 -1.21685303549652E-09  3.66590738539776E-09 -4.07365347920686E-10
 -2.32160223336344E-09  1.46491746307744E-10 -6.76116882523402E-10 -4.16771282186918E-13  3.91123312624961E-12
  5.72077181174982E-12  6.96355959438748E-14  5.61063526205219E-13  9.25515837176170E-13 -2.24722923515733E-08
  2.36407270091293E-09 -8.34219945016054E-09 -1.25818547445930E-13  2.49894600847284E-13  4.86321306742897E-13
  3.34637032567487E-05 -1.78264675305794E-04 -3.48252322597905E-11 -2.11518517393494E-12  1.29606117460954E-04
 -6.90416425352154E-04  3.80237808868392E-03 -2.02554188102134E-02 -5.54632628561188E-12  3.08482088780686E-13
  2.94530229867859E-03 -1.56897792516914E-02 -4.30212069181304E-12  2.83451459809982E-13 -6.92758633931719E-03
 -4.84893879731592E-11 -1.83286368655986E-02 -3.52019360589593E-10  4.27668374170577E-11 -4.65683653186173E-01
  5.64588124050458E-11 -5.28035857317594E-01  2.10408091545085E-11
* ORBITAL    1  107
 -4.60558694566357E-03 -3.31666476885173E-02 -1.37727349409963E-01 -8.66451486677424E-02  1.31048204002312E-01
 -1.53244623312282E-02 -4.06097788411273E-03 -4.22367073537491E-02  1.36783957024546E-01  1.66412450153844E-01
  2.88860167288702E-02  5.53266634907501E-13  1.00729358711816E-11  4.09220842766124E-11  8.33097155877197E-12
 -9.29593495198990E-14 -7.26265271627838E-14 -1.96719621093143E-12 -8.07687393763598E-12 -1.65257585204585E-12
  6.65948178003612E-14  1.87634874166884E-11  2.46471474222484E-11  1.59172226136119E-11 -4.47064354296480E-14
  8.66381275138047E-15 -1.25730056446696E-14 -1.26607986824774E-02 -5.20354200162920E-02 -8.28230416257712E-02
 -3.67291518246350E-12 -4.82400777851365E-12 -3.00826309431227E-12  2.19291465826296E-02  9.01279912615462E-02
  1.43453716133091E-01 -3.21816347357494E-11  3.96724306067488E-11 -6.87945201874344E-15  3.48854542333808E-14
  8.31633272925439E-12 -1.02501515866796E-11 -3.40649140553808E-12  4.44055186493857E-12  3.86138072215950E-02
 -8.89938332885515E-02  4.40466689050126E-12 -5.74075342294626E-12 -4.98502107676575E-02  1.14890544747694E-01
  5.60859457505972E-13  8.77211518555071E-09 -3.61506539906492E-13  2.32106994669918E-08  2.56887659261580E-01
  1.46060689161360E-12 -3.82945121959840E-01 -1.31990426950326E-12  5.06589000630528E-01 -4.60562227433237E-03
 -3.31669053605705E-02 -1.37728555474112E-01 -8.66482590763615E-02  1.31048275749383E-01 -1.53244163496986E-02
  4.06101461943496E-03  4.22373144804416E-02 -1.36781893339992E-01 -1.66412103273722E-01 -2.88860895890999E-02
 -5.93464834823784E-13 -1.01624267120955E-11 -4.09936742576827E-11 -8.36901808817484E-12  1.46971139094231E-13
  1.05799944801509E-13  1.99894111335602E-12  7.95811474495483E-12  1.59979299884500E-12  1.34822555153454E-14
  1.87468712282402E-11  2.46484741185360E-11  1.58089710840394E-11 -3.92795551633011E-14  1.19232319903653E-14
 -5.41762064292240E-15 -1.26605904707150E-02 -5.20351119641043E-02 -8.28228828448903E-02 -3.70165583092615E-12
 -4.82628001798271E-12 -3.18798358581730E-12  2.19287859491004E-02  9.01274576995236E-02  1.43453441116582E-01
  3.11530586850200E-11 -3.88369372447707E-11  8.61941924375229E-15 -4.53600982642144E-14 -8.05095786427123E-12
  1.00379691766462E-11  4.45263527993015E-12 -5.28370711673598E-12 -3.86138207254965E-02  8.89936653002709E-02
 -5.73991118334105E-12  6.81554870719663E-12  4.98502282010998E-02 -1.14890327875820E-01  2.57939863765526E-12
  8.49262937401883E-09 -1.01059635427589E-12  2.24712460020481E-08  2.56887725279957E-01 -9.09595991603660E-13
 -3.82945220055293E-01  7.62196831797280E-13  5.06589130579624E-01
* ORBITAL    1  108
  1.35164776488338E-09  1.44442706638309E-08  1.04340346214263E-07  5.01335971449316E-08 -3.86197059959787E-08
  4.36327477241789E-09  1.46085825049933E-09  1.72011049281455E-08 -4.08437143359639E-08 -5.02421546903149E-08
 -8.70661622086938E-09 -2.22259787718873E-14  4.79733938171986E-14 -2.00394371859650E-14 -2.11312262908649E-15
 -3.64874290302561E-15  1.24975051571328E-14  2.91836647958432E-14 -1.58562089111101E-16 -4.56100224944856E-16
 -5.10712736410608E-15 -8.71899255927468E-15 -1.31324887853014E-14 -7.82414204786048E-15  2.01028720214368E-15
  1.04400688977942E-15 -7.93229326103145E-16  2.88025677537429E-08  1.48587123641459E-08  2.54133191981093E-08
 -4.79068348939941E-14  1.85132893820768E-15 -4.98575549411504E-15 -4.98876172302636E-08 -2.57359849394997E-08
 -4.40172278187789E-08 -1.03662485953302E-11  3.08187512017920E-13  2.66692685110408E-17  4.32705245768749E-15
 -4.01715259810538E-11  1.25294464439100E-12 -4.00037361833869E-12 -5.36104861116869E-13 -9.69988302175468E-09
  2.52390778649410E-08 -3.09372749118001E-12 -4.16812628119928E-13  1.25225244681507E-08 -3.25835497587434E-08
 -1.14446512257301E-10  9.86477758101564E-03 -3.02784455260314E-10  2.60997482181831E-02  5.22184115204191E-01
 -2.88912390493854E-11  4.67055865149753E-01 -3.28965376484625E-11  8.82650788419999E-02  1.35453136317195E-09
  1.44662110295834E-08  1.04444339722144E-07  5.03476270412641E-08 -3.86271175865401E-08  4.35393131030767E-09
 -1.46382405053815E-09 -1.72489013339235E-08  4.06622798464889E-08  5.02134780264105E-08  8.71718587060043E-09
 -7.74150397807525E-16 -3.73042399286559E-14  1.96360626366556E-14  1.28638208128342E-15  5.82310652202867E-15
 -1.13867786534534E-15  5.62216769952271E-14  2.49802361851753E-15 -3.17467247036275E-15  2.96422250053595E-15
  2.73272329094007E-14 -1.32369727128794E-14 -9.09624902613917E-15  5.82387830407218E-14  3.36356282544455E-15
 -6.77729545499509E-16  2.87899801539093E-08  1.48286154270214E-08  2.53998761578152E-08 -5.17189147575889E-15
  4.50505446948678E-17  5.77312209441586E-15 -4.98655947001357E-08 -2.56839520009678E-08 -4.39938213214511E-08
  9.99036354602158E-12 -6.49033666696149E-14 -4.03894110661512E-16 -4.68265672664448E-15  3.87343245049992E-11
 -3.38274932053192E-13  6.01707254542007E-12 -7.11544977192595E-13  9.70176661590261E-09 -2.52230795741178E-08
  4.66534012095293E-12 -5.53632613415356E-13 -1.25249396482176E-08  3.25628259469629E-08 -1.11781256641271E-10
  9.86472578047412E-03 -2.95761727422095E-10  2.60996111668648E-02  5.22181507709618E-01 -3.72796661853829E-11
  4.67053532948024E-01 -4.21559797293175E-11  8.82646380854981E-02
* ORBITAL    1  109
  9.90903601699578E-11  1.03875701824583E-09  7.42772195094022E-09  3.98630437606430E-09 -2.73889329718516E-09
  2.92416275087943E-10  1.06340032901900E-10  1.26374263438428E-09 -2.54903532217351E-09 -3.48742959322178E-09
 -6.35725903257070E-10  4.85455937636117E-15 -3.91698883764620E-14 -9.77373486572156E-15 -1.40273766446589E-15
  2.00477852285412E-16 -8.87818491855292E-15 -3.19780479892411E-14 -2.93303630133480E-14 -9.40082192005099E-15
  4.27054667774387E-15  3.15366097160316E-14 -6.71516758283902E-15 -1.76757843565648E-15  3.25775785952491E-14
  1.70554627367804E-14 -4.51193747987022E-14  2.06892736844431E-09  9.89268589149126E-10  1.76241374278848E-09
  1.43019175292576E-14 -2.01375991764527E-14 -1.12468277167780E-14 -3.58356199395743E-09 -1.71345855050092E-09
 -3.05259037490526E-09 -1.26368920850607E-12 -1.80445241533992E-13  1.37516448566467E-14 -4.29975960100033E-14
 -4.89069923718961E-12 -6.71054466009102E-13  3.28018716334051E-11 -1.01383292342217E-12 -6.88309586462701E-10
  1.74656819258708E-09  2.54046842516410E-11 -8.10115329396933E-13  8.88602099254696E-10 -2.25480109257240E-09
 -1.55680787916923E-11  2.49651796380304E-01 -4.13033974936228E-11  6.60516567583432E-01 -2.06336684076227E-02
  2.13997950383156E-10 -1.84553004152493E-02  2.42657458146651E-10 -3.48773685429336E-03  9.00954387993930E-11
  9.64262619723828E-10  7.05452834592706E-09  3.44358685678813E-09 -2.71317944361358E-09  3.42418604221426E-10
 -9.81853132781381E-11 -1.14168073305011E-09  3.17892988848850E-09  3.58065639995299E-09  5.83614794939779E-10
  4.58583477909578E-15 -2.77508886397000E-14  8.87374136952119E-15  3.98265169928147E-15 -4.13928507178664E-16
  2.23513966200264E-14  6.89602965730732E-14  3.13618023995192E-14  9.54244761893423E-15 -4.37091092079636E-15
 -7.03245627849868E-16 -6.21718405144059E-15 -6.60425129516245E-15 -7.84764994490568E-14 -6.47068491788666E-15
  2.89705693806187E-14  2.01264905048065E-09  1.11028189502919E-09  1.80670336208685E-09 -5.16056463992465E-14
 -1.95851183259682E-14 -1.21112805021343E-14 -3.48612840700605E-09 -1.92306859628773E-09 -3.12930726535734E-09
  1.89583814418778E-12 -2.10312851397474E-13  6.69890289601773E-15 -5.45224539371287E-14  7.36878977257395E-12
 -8.57170404183646E-13 -3.16307273877038E-11  2.70280944513614E-13  6.72390245799210E-10 -1.80390939084991E-09
 -2.44957683116530E-11  2.32595036054090E-13 -8.68051661282496E-10  2.32883079594947E-09 -1.99882953638086E-11
  2.49650549760648E-01 -5.27759706378449E-11  6.60513269337527E-01 -2.06335600526757E-02  2.09114578213501E-10
 -1.84552035172472E-02  2.37079597181708E-10 -3.48771852566144E-03
* ORBITAL    1  110
 -5.82392636620366E-09 -4.72392762028078E-08 -2.64316812085911E-07 -7.40615269214059E-07  2.71673599587853E-08
  1.45922625022880E-08 -6.12648985803387E-09 -1.04339583314383E-07 -2.92584420991284E-07 -4.53413448715211E-08
  1.43274167113533E-08 -1.31231922949709E-14  1.12592834704380E-14 -1.04470685452221E-14 -6.51875246001654E-15
  2.25131098036045E-15 -1.23961905465477E-14  8.71156757015214E-15 -9.58521766682040E-15 -4.42185849222600E-15
  1.47226699419506E-15  5.81629182873798E-14 -4.82315716349605E-15 -2.58716598065321E-15 -5.95431632655787E-18
 -8.51906079193897E-15 -7.31048467714696E-16 -3.37093342690950E-08  4.32598831637007E-08  2.14542778770555E-08
  2.34707495623382E-15 -6.75906508491555E-15 -7.22254724312345E-15  5.83861526957209E-08 -7.49284342356863E-08
 -3.71599090858862E-08  1.06514668641101E-11 -1.15492899143382E-12 -2.52203411768613E-15 -2.58846820157142E-15
  4.12655612231783E-11 -4.45160691534750E-12  3.71737869489555E-13  6.56956377763154E-13 -8.35069710117108E-10
  2.45392424666852E-08  2.92672579265413E-13  4.99610243423187E-13  1.07809480138288E-09 -3.16801464395215E-08
 -1.24410591416379E-10 -3.71889735441722E-02 -3.29328594446822E-10 -9.83927755115246E-02 -5.17419583499062E-01
 -7.70520893090659E-12 -4.62794171761806E-01 -8.84577703884611E-12 -8.74598519914846E-02  5.82430985155366E-09
  4.72420177108807E-08  2.64327270472422E-07  7.40624706114357E-07 -2.71780477357583E-08 -1.45909979126780E-08
 -6.12690927091514E-09 -1.04344275829468E-07 -2.92572516938406E-07 -4.53272019373976E-08  1.43298895576829E-08
  3.69535561936742E-14 -8.04617904625768E-15  3.82795131765762E-15  3.58623507297965E-16  2.39756506067706E-15
 -5.87137921444646E-14  6.90043657228799E-14  8.06179152649264E-15  1.89650887687580E-15 -3.62691659946342E-16
 -6.45727324407510E-15 -3.47238569580165E-15 -8.60322171040957E-15  1.22444065233663E-14  7.30912158759064E-15
  3.10603802333829E-15  3.37107995290736E-08 -4.32555184450732E-08 -2.14471511497335E-08  6.62028835301981E-14
 -8.81269562990795E-15  3.61559220620284E-16 -5.83889099279075E-08  7.49207578689425E-08  3.71476465613335E-08
  1.03408829177962E-11 -9.21159081866258E-13  1.43114076130964E-15 -1.74222268727942E-14  4.00768050450226E-11
 -3.58040383831231E-12  2.58481508729425E-12 -9.21486908921478E-13 -8.32341808865532E-10  2.45323281331686E-08
  2.00395841103457E-12 -7.03583297476861E-13  1.07458888028902E-09 -3.16712962670049E-08  1.23007573394621E-10
  3.71891562953860E-02  3.25587060102595E-10  9.83932590262415E-02  5.17422161818485E-01  1.34939622566127E-11
  4.62796477934914E-01  1.53973694065699E-11  8.74602877656896E-02
* ORBITAL    1  111
  2.04231576089350E-10  1.68315324776265E-09  9.56797926594036E-09  2.40871309933733E-08 -7.52405194232849E-10
 -5.56919515802706E-10  2.16500154397956E-10  3.64998587623997E-09  1.12857521851895E-08  1.87287500402031E-09
 -5.47639217523338E-10 -2.50918882594204E-14 -4.11005910472440E-14 -2.03712769258300E-15  9.84995251529831E-16
 -8.23546875193606E-16 -2.15537254035457E-14  2.39108713627376E-14 -1.47960682778055E-14 -1.33674638890397E-15
 -7.15352530013884E-16  2.72624729781982E-14  5.14583771628781E-17  3.74057887437257E-16 -1.39441626289771E-14
 -3.07911976371621E-14  2.33776954885070E-14  1.50771284655818E-09 -1.76203434794042E-09 -8.87841550624393E-10
  2.81499700475637E-14 -1.01776258692256E-14 -9.39966998603454E-15 -2.61147483431678E-09  3.05195848701340E-09
  1.53779572252808E-09  1.16164869592191E-13  2.09043092927710E-13 -2.59060155201244E-15  9.64038280123459E-15
  4.55512477410267E-13  8.06051916547253E-13 -3.37003849907214E-11  3.65059247211261E-12  4.35378301426790E-11
 -1.02686908057187E-09 -2.60959729268076E-11  2.80661945044616E-12 -5.62050839851430E-11  1.32570557402084E-09
 -4.10142010143797E-12 -2.47373881127787E-01 -1.09837539026721E-11 -6.54489770316278E-01  7.77863186818316E-02
  2.32738909885826E-10  6.95741992308260E-02  2.63849723620556E-10  1.31482870990120E-02 -2.10211358970774E-10
 -1.73526773377915E-09 -9.81935222874532E-09 -2.41389839895223E-08  8.99174842245453E-10  5.46745162620567E-10
  2.20223811366818E-10  3.67611182004571E-09  1.11145258664991E-08  1.67295794688990E-09 -5.89834742770934E-10
 -6.47131547632123E-14 -6.24358451307231E-14  1.41739903664963E-15  1.54390131095970E-15  1.68477295862613E-15
  8.87038539055257E-15  8.57831063487932E-15  1.97010572782463E-14  7.16332213211476E-15 -3.06879850113322E-15
 -1.92831718414756E-14 -1.77668838835608E-16 -2.34325225531412E-15  7.96293377701046E-15 -2.45043002841044E-14
  1.60162728252011E-14 -1.56768283879050E-09  1.70737384053066E-09  7.82111642402765E-10  1.60188431993725E-15
 -1.26805750494284E-14 -4.95458664565916E-15  2.71517327815534E-09 -2.95727260308630E-09 -1.35467574208604E-09
  8.11847372630758E-13 -2.85034826192815E-13  4.80153216963465E-15 -4.13857290200635E-14  3.17067172360607E-12
 -1.12741062549329E-12 -3.27254218900185E-11  2.92459075680719E-12 -1.07971426772946E-11 -9.10668658272165E-10
 -2.53435088516114E-11  2.27994038911827E-12  1.39312629788189E-11  1.17571269272301E-09  7.26209645982526E-12
  2.47375113812074E-01  1.92737550360669E-11  6.54493031693283E-01 -7.77867006408960E-02 -2.30264839165002E-10
 -6.95745415607070E-02 -2.61055842005938E-10 -1.31483511361928E-02
* ORBITAL    1  112
 -4.27876457767282E-15 -3.04396589564813E-14 -4.66270895627809E-14 -2.21901353232105E-13  5.14770971752125E-15
 -2.91700896266054E-15  3.91401765104071E-14 -4.49304078010151E-14 -1.45482702440137E-13 -2.02773235709431E-14
  2.86680140422387E-15  7.44843814627206E-11  1.00026381940204E-09  4.59239625037508E-09  1.22739714137293E-09
 -5.11788798469586E-11 -4.37317938990222E-10 -5.81646056766359E-09 -2.72874506157255E-08 -7.35272947726141E-09
  3.06390722225434E-10 -1.05067385254208E-08  3.62176528022511E-09  1.87208838829911E-09  1.20342608113927E-12
 -2.17825864622091E-12 -9.57364136963920E-13 -1.31407427218531E-13  1.49700959410159E-14 -1.09862054652371E-13
  7.11220719518687E-08 -2.19572864469646E-08 -1.11603857468565E-08 -1.51786010383428E-14 -3.83829987692067E-14
 -8.21319283310758E-14 -5.10865538235229E-04  2.52915912697899E-03 -3.79602348609925E-11  9.09447085010030E-12
 -1.97857263302634E-03  9.79537668115804E-03 -5.78343158379860E-03  2.86322115434175E-02  3.34277368595983E-12
 -1.39675389254811E-12 -4.47982481787003E-03  2.21783881427258E-02  2.58445515051689E-12 -1.10427020768544E-12
  6.74836955618818E-02  2.15191128158601E-11  1.78545068656016E-01 -3.10678272090658E-10  1.15053948321341E-10
  4.51972498970186E-01  9.25551631396653E-11  5.12488619511045E-01  1.17184593102879E-11  1.44253208085655E-14
 -2.40143538856385E-14  7.29521362445940E-14  1.95816040932951E-13  6.33001795019484E-15 -7.56967764738680E-16
  1.25991789090845E-14 -5.01650405878789E-14 -1.55954790353326E-13 -3.42597388075288E-14  2.17015538250689E-15
 -7.86716005350978E-11 -1.07058307135452E-09 -4.59269124790798E-09 -1.22022659312940E-09  4.98234515332134E-11
  4.36857342194293E-10  5.80936793903340E-09  2.72842970111374E-08  7.35366407870050E-09 -3.06325415212102E-10
 -1.05930082725521E-08  3.63449937701233E-09  1.85282982760851E-09  1.13894209767922E-12 -2.27782725095804E-12
 -1.09084198646169E-12 -2.38497812900708E-14  2.69507454876055E-13  2.46994961046517E-13  7.11891550674285E-08
 -2.19562385605524E-08 -1.11616068329273E-08  7.80365641571729E-15  2.15245817505811E-13  1.78620641547851E-13
  5.10865589831576E-04 -2.52915794758085E-03  3.72002083950898E-11 -8.43946234378509E-12  1.97857287322507E-03
 -9.79537213001134E-03  5.78343203918545E-03 -2.86321979187541E-02 -1.33281071362345E-12 -2.76092493278280E-13
  4.47982516813746E-03 -2.21783775890918E-02 -1.02831254062154E-12 -2.49965762886369E-13  6.74837490386967E-02
  1.89131835836355E-11  1.78545210794455E-01 -3.17250713234956E-10  1.09904326019189E-10  4.51972863992249E-01
  8.86614599429156E-11  5.12489033364396E-01  1.13256972152899E-11
* ORBITAL    1  113
 -2.69220827585858E-14 -3.15288719305790E-14 -6.40548909191296E-14 -1.67434030629429E-13  2.36190378046147E-15
  1.37232875354838E-14  3.42447570897803E-14  8.44836126472058E-15 -1.17595307744330E-13 -2.76677566257394E-14
  7.31287288502902E-15 -4.37319270227945E-10 -5.81650436103931E-09 -2.72876412265610E-08 -7.35279040154661E-09
  3.06380342772132E-10 -7.44831469428472E-11 -1.00024271080666E-09 -4.59234740747008E-09 -1.22738107837913E-09
  5.11909559750189E-11  7.11220326573720E-08 -2.19574317678558E-08 -1.11604105535653E-08  1.19048689774055E-13
  2.37671363435407E-15  1.32288028832580E-13  1.06694515430435E-12 -1.86479812401164E-12 -8.15046926279009E-13
  1.05068707660705E-08 -3.62173896268301E-09 -1.87207941834274E-09  5.86458668301879E-13 -1.12665826409619E-12
 -5.02608161610076E-13  1.82888288891817E-03 -9.05431716451210E-03 -4.22128924195001E-12  1.76891513814442E-12
  7.08322657140553E-03 -3.50671324627620E-02 -1.61549801221645E-03  7.99789452837132E-03 -3.00143916150540E-11
  7.20261536658568E-12 -1.25135903515668E-03  6.19513787809364E-03 -2.32430963838591E-11  5.54761977335634E-12
 -2.41589470778884E-01 -4.27653769968207E-11 -6.39185616673509E-01 -1.42133590567858E-10 -2.81956843863600E-10
  1.26250431393548E-01 -1.22224207634916E-10  1.43154529376400E-01  5.04943280104941E-11 -1.87215015845049E-14
  3.51826699065552E-14  1.12088420652579E-13  1.46637751405807E-13 -2.30412147023435E-14 -9.23239141969872E-15
 -4.94340277953134E-15 -4.72066532377850E-14 -9.98220558319517E-14 -3.55201528972220E-15  1.34420336881986E-14
  4.36857468942860E-10  5.80940220458308E-09  2.72844547601430E-08  7.35370954720949E-09 -3.06295003422568E-10
  7.86710945365899E-11  1.07055319139968E-09  4.59265369906683E-09  1.22021598082684E-09 -4.98427460782251E-11
  7.11891215018835E-08 -2.19562874400542E-08 -1.11617411649898E-08  2.18396592888156E-14 -3.37545379834637E-13
 -2.98932431414016E-13  9.88036985187881E-13 -1.98460085559558E-12 -9.46651126274188E-13  1.05931597863574E-08
 -3.63448938431806E-09 -1.85279406122052E-09  6.20352669130742E-13 -1.11300145815223E-12 -5.41246466893690E-13
 -1.82888303447739E-03  9.05431285613511E-03  1.68687441483763E-12  3.58028192164765E-13 -7.08322712717536E-03
  3.50671157759776E-02  1.61549820008794E-03 -7.99789080894983E-03  2.94133267102530E-11 -6.67329231093660E-12
  1.25135919346296E-03 -6.19513500235101E-03  2.27725304371391E-11 -5.17582564372380E-12 -2.41589665906713E-01
 -4.10265667249704E-11 -6.39186132852855E-01 -1.35744588187472E-10 -2.87337306569806E-10  1.26250531670240E-01
 -1.27084950226789E-10  1.43154643427907E-01  4.95282066163555E-11
* ORBITAL    1  114
  7.22908919614282E-14  4.07688257216705E-13  1.90808488883808E-12  4.60264998035405E-12 -3.35066304165503E-13
 -2.39467675984488E-13  1.09859138120766E-13  1.02746313140024E-12  3.29147070760542E-12  4.08198043676202E-13
 -2.23730298107013E-13  6.39016282966100E-14  9.29705606212807E-13  7.82513032909069E-13 -5.43350068874753E-13
 -6.17299564553284E-13  1.89294070290296E-14  2.74287232066995E-13  6.77079360954110E-13  1.07002309262103E-13
 -1.09223451738442E-14 -2.46918302616801E-12  2.11747216717915E-12 -1.53756558354345E-12 -2.03440653759651E-03
 -3.57836977689507E-03 -2.45350441304576E-03 -3.27236884811952E-02 -5.75585384415491E-02 -3.94649340011178E-02
 -2.44221119353259E-13  5.33155758008414E-13  1.11256846692975E-13 -1.88930303526590E-02 -3.32314376621537E-02
 -2.27850902684984E-02  3.29439171610615E-11 -1.67164570915089E-11  9.69847156201229E-04 -8.90791416035567E-03
  8.04695650739223E-13 -2.11927178002155E-12 -3.74603231861415E-12  1.92804109270249E-12  1.42408925129000E-02
 -1.30800661090940E-01  1.54120506225953E-12 -3.00135320060134E-13  1.10309479075991E-02 -1.01317756414862E-01
 -1.79551696922129E-11 -3.55340230504319E-02  8.65504498064821E-11  1.34305982962247E-02  3.94420308189140E-01
 -7.27194770716420E-12 -3.52780248326426E-01 -1.96845041777581E-11 -4.66684402263644E-01 -7.22916250489612E-14
 -3.57896586238276E-13 -1.81244830769731E-12 -4.61867658755239E-12  3.66109568149891E-13  2.38432997734048E-13
  8.20723279266593E-14  1.02003414654551E-12  3.24750601532472E-12  4.03804895698741E-13 -2.77223992199230E-13
  1.29190964850451E-13  1.00231939996080E-12  1.31760243433007E-12 -3.59229977450457E-13 -5.31342389408257E-13
 -3.84284813749565E-14 -2.73356199661264E-14 -3.75866308226165E-13 -2.41788361350310E-13 -1.47283048384389E-13
  2.39814372883635E-12 -2.31569486339242E-12  1.21386085235393E-12  2.03440625518013E-03  3.57836959429622E-03
  2.45350453624870E-03  3.27236861791210E-02  5.75585351017933E-02  3.94649359966581E-02  3.21821693220462E-13
 -1.01264684230072E-13  5.00134122564692E-13  1.88930290234694E-02  3.32314357339278E-02  2.27850914207022E-02
  3.18998857535217E-11 -1.59006224301744E-11  9.69847603514887E-04 -8.90791395238702E-03  7.53794281071769E-13
 -2.04928309971470E-12 -5.18036775110204E-12  3.12944168901139E-12  1.42408993146591E-02 -1.30800657548178E-01
  2.67534987917106E-12 -1.20166043055073E-12  1.10309531762384E-02 -1.01317753670740E-01  1.86326616460060E-11
  3.55340328443463E-02 -8.73802029918032E-11 -1.34306019979734E-02 -3.94420421177018E-01  7.63828516922397E-12
  3.52780349386021E-01  1.80502747447953E-11  4.66684535952638E-01
* ORBITAL    1  115
  1.81079685222282E-14 -1.02088804798285E-13 -1.68812234304267E-13 -5.66119608095670E-13  4.40286448272777E-14
  3.85537392100376E-14 -1.40452011310073E-14 -9.78014539335040E-14 -4.03971436184466E-13 -4.72392146317711E-14
  3.69633179703087E-14  2.33558468756408E-14  2.62456045817632E-13  6.77607758582655E-13  1.08549602523742E-13
 -7.32988362888961E-15 -1.24000792455557E-13 -8.51265410620571E-13 -7.65712449974076E-13  5.47317699721964E-13
  6.13173504621502E-13 -2.26000663326342E-13  5.28378135663438E-13  1.10698894610054E-13 -3.77861894924685E-02
 -6.64628727338110E-02 -4.55701829000374E-02  1.76185350119157E-03  3.09895902660358E-03  2.12479726860322E-03
  2.39097810101704E-12 -2.10188084565145E-12  1.54039326935263E-12  1.01720659326234E-03  1.78918482805369E-03
  1.22675227493141E-03  2.89583846989322E-12 -1.04125509787708E-12  1.80134645981741E-02 -1.65451208048884E-01
 -2.82758230379066E-12  1.65075135778413E-12  1.22767518428840E-11 -4.66021127931708E-12 -7.66731587916391E-04
  7.04232469682072E-03 -3.05728230411343E-11  1.61958680543978E-11 -5.93907734220850E-04  5.45496125378718E-03
 -1.39727245792974E-11 -6.59991410283308E-01 -1.56207569215182E-11  2.49453305578359E-01 -2.12356405314427E-02
 -8.49712878350733E-11  1.89937343095499E-02 -2.45190816793679E-11  2.51263487257181E-02  4.87059489738175E-14
  2.85511777394888E-14  2.36393925162972E-13  5.60447214854125E-13 -4.61069243089429E-14 -3.88302848065517E-14
  4.10942393769732E-14 -1.51978709232815E-13 -4.02232447143233E-13 -4.82337408927843E-14  4.31460437287204E-14
 -3.66910181698791E-14 -8.31777950621229E-15 -3.83296600008120E-13 -2.39726778681292E-13 -1.51167917322775E-13
 -1.14913844316702E-13 -1.03987866905153E-12 -1.33865225771871E-12  3.54807952865325E-13  5.30004169874774E-13
  4.69176909819917E-13 -1.02926394063268E-13  5.01006288654357E-13  3.77861868302765E-02  6.64628688771718E-02
  4.55701852052055E-02 -1.76185305746794E-03 -3.09895887831053E-03 -2.12479736634114E-03 -2.38514334190732E-12
  2.33179515829678E-12 -1.20624455622640E-12 -1.01720633709307E-03 -1.78918474243939E-03 -1.22675233136754E-03
  4.50545288890004E-12 -2.33988510398151E-12  1.80134731964802E-02 -1.65451203562196E-01 -3.70139409266505E-12
  2.39637913245801E-12  1.19201064706508E-11 -4.39119919396516E-12 -7.66731971931901E-04  7.04232456813806E-03
 -2.96044261249069E-11  1.53980470841061E-11 -5.93908031680659E-04  5.45496115411157E-03  1.23592197973455E-11
  6.59991599367284E-01  1.52414151570880E-11 -2.49453377045516E-01  2.12356462218172E-02  8.59604392985158E-11
 -1.89937393991626E-02  2.44115252367492E-11 -2.51263554586454E-02
* ORBITAL    1  116
  8.35954163769924E-14  8.01851595039291E-13  2.72775666855247E-12  1.11062139900845E-12 -2.56428019260613E-12
  5.49516702929082E-13  2.60475425599574E-13  1.33805371080796E-12 -3.71360768269978E-12 -4.79781742701879E-13
 -7.57178107712223E-13  9.32082522689478E-03  1.70253314059912E-01  6.83451039976921E-01  1.55789116852694E-01
  1.44108757014717E-03 -5.03583481003236E-03 -9.19840834526672E-02 -3.69253414154413E-01 -8.41693990072555E-02
 -7.78587602053233E-04  2.78391158937479E-01  4.46892433632898E-01  2.60377539542637E-01 -1.33143657117544E-13
  1.04462867634932E-12 -1.37214482998855E-13  1.63450216979095E-12 -5.16074659794825E-13  1.40674127790727E-12
 -1.50408558903093E-01 -2.41446054244029E-01 -1.40676200374160E-01 -3.18122251461307E-12  3.29559629979993E-12
 -3.19933053438512E-12  1.98742176660649E-02  4.24937244299693E-01  7.07842536887988E-12 -4.66871423983248E-12
 -5.13149855446545E-03 -1.09718328622008E-01  6.79105396946408E-03  1.45201766855584E-01 -9.39541951447939E-12
  6.74419017014858E-12 -8.76721145649020E-03 -1.87454677469620E-01  2.70478335801134E-11 -1.90337589296738E-11
  5.37937462865659E-01  8.60243845837787E-12 -2.03321269569074E-01 -3.24234671705620E-12 -1.20129674683476E-11
  2.33026940976170E-01  1.40463740040746E-11 -2.05510454949399E-01 -3.19987659555643E-12  9.19720311888678E-14
  8.69951791433091E-13  2.93645264758982E-12  1.67037342543546E-12 -2.52696265605870E-12  6.07766959016599E-13
 -2.45898467952353E-13 -1.37105539142174E-12  3.47644355887821E-12  4.09923158995589E-13  7.13751634402974E-13
 -9.32082509832956E-03 -1.70253311846130E-01 -6.83451036818158E-01 -1.55789119858824E-01 -1.44108800721628E-03
  5.03583473931770E-03  9.19840822274020E-02  3.69253412441292E-01  8.41694006310494E-02  7.78587841461406E-04
  2.78391156858969E-01  4.46892432056816E-01  2.60377545806395E-01 -2.18655924432764E-13  9.94407879705256E-13
 -2.84401366989568E-13  1.63914171764050E-12 -4.73114258703900E-13  1.58513971275416E-12 -1.50408557600398E-01
 -2.41446053387717E-01 -1.40676203760037E-01 -3.14850336003207E-12  3.36210349720331E-12 -3.00848470577074E-12
 -1.98742054180967E-02 -4.24937256003852E-01 -7.44532349300345E-12  5.12003972148387E-12  5.13149538117689E-03
  1.09718331653734E-01 -6.79104978942476E-03 -1.45201770882258E-01  9.84302164723869E-12 -7.28012978240774E-12
  8.76720610579688E-03  1.87454682627067E-01 -2.65488231223200E-11  1.84706458159841E-11  5.37937529411169E-01
  8.84935815807255E-12 -2.03321294697087E-01 -3.36309417432187E-12 -1.17079550307781E-11  2.33026969667174E-01
  1.37948917291377E-11 -2.05510480336335E-01 -3.73450374482187E-12
* ORBITAL    1  117
  8.00079012105354E-15  5.11562998806022E-14 -7.07506009232318E-14 -2.11535689004359E-12 -9.93874825539407E-13
 -1.45005971171625E-13  3.23632570907532E-14  6.56926560492883E-14 -2.36369560578388E-12 -4.94666124381365E-13
 -4.81486015197788E-13  5.03583481002692E-03  9.19840834526477E-02  3.69253414154456E-01  8.41693990072672E-02
  7.78587602052642E-04  9.32082522689588E-03  1.70253314059892E-01  6.83451039976838E-01  1.55789116852681E-01
  1.44108757016392E-03  1.50408558903130E-01  2.41446054244043E-01  1.40676200374170E-01  2.37088303925564E-13
 -1.20163522085591E-12  3.86291498887672E-13  5.20883453880225E-13  5.11176314195506E-13  6.60073152198097E-13
  2.78391158937450E-01  4.46892433632849E-01  2.60377539542625E-01 -1.13469101547593E-12  1.20104408204506E-12
 -1.41489708501490E-12  1.07375981980261E-02  2.29584153310742E-01 -9.14183015806568E-12  6.33517178347213E-12
 -2.77243497248403E-03 -5.92783750773864E-02 -1.25695603661009E-02 -2.68753908516876E-01 -1.20673239626936E-13
  5.06413165182817E-13  1.62272288902447E-02  3.46959810187712E-01  1.17126784976721E-11 -8.26914585100612E-12
  2.90635661904851E-01 -1.08138398119976E-11 -1.09849962873540E-01  4.09890947704949E-12 -6.68166460334940E-12
 -4.31309496152595E-01  6.88901790325871E-12  3.80379246466280E-01  3.09827572365258E-12  6.47741642550878E-14
  5.05684228027629E-13  1.78154374687304E-12  2.92475263281390E-12 -6.10339289964199E-13  5.01987300409708E-13
 -4.33966436931420E-14 -7.68017721555581E-13 -9.89031041342061E-14 -1.98273478385886E-13 -2.48614663465499E-15
 -5.03583473932043E-03 -9.19840822274379E-02 -3.69253412441323E-01 -8.41694006310588E-02 -7.78587841466821E-04
 -9.32082509832659E-03 -1.70253311846120E-01 -6.83451036818088E-01 -1.55789119858813E-01 -1.44108800722599E-03
  1.50408557600413E-01  2.41446053387725E-01  1.40676203760072E-01  1.96481975662475E-13 -1.27905147912599E-12
  1.31819724464561E-13  3.26904242886171E-13  2.86403403353121E-13  6.01832921786528E-14  2.78391156858935E-01
  4.46892432056783E-01  2.60377545806339E-01 -9.43195903879661E-13  1.48990370302230E-12 -6.71378031230063E-13
 -1.07375916168029E-02 -2.29584159652408E-01  8.48710274498491E-12 -5.55570696862587E-12  2.77243330216954E-03
  5.92783766888450E-02  1.25695526265121E-02  2.68753915913205E-01 -1.27992536734116E-12  9.35846530422373E-13
 -1.62272188811785E-02 -3.46959819751813E-01 -1.04998609772213E-11  7.15280610230687E-12  2.90635697718552E-01
 -1.02825238846875E-11 -1.09849976477070E-01  3.90407751555237E-12 -7.16130425412066E-12 -4.31309549515976E-01
  7.54831049379354E-12  3.80379293498662E-01  2.51516887070125E-12
* ORBITAL    1  118
 -1.25127949087137E-01 -9.12914577351759E-01 -4.27868400129519E+00 -1.08527358876325E+01  4.08950770198956E-01
  2.41835987264874E-01 -1.33791780678071E-01 -2.21567991261593E+00 -7.35362893352850E+00 -1.09247081941962E+00
  3.22970451887672E-01  4.44564971465643E-14  5.00490383554470E-13 -4.31847383982307E-14 -1.18528997522250E-13
 -1.87611189634131E-12 -6.37594244905998E-14 -5.20210157719774E-13 -1.61126694942295E-12 -4.90826848277824E-13
  1.95036943464327E-13 -5.65174046897466E-13  2.25127678995897E-12 -6.19856061169663E-12 -2.23432763217907E-14
  9.67123936929240E-15 -4.57557463427644E-15  7.85458702866150E-01  1.14431020230950E+00  5.31742436243703E-01
 -3.77370056095560E-13 -1.24063342115517E-12  3.78843314984905E-13 -1.36045438061139E+00 -1.98200341001968E+00
 -9.21004916114536E-01  1.16939384306735E-11 -1.21003773965363E-11  6.71169920762995E-15  4.33700274668004E-15
 -3.02497631893855E-12  3.12757018101462E-12  1.28466341435370E-12 -8.95033814982327E-13  1.57050455246790E-01
  5.77923661368950E-01 -1.65447474294299E-12  1.15240875171740E-12 -2.02751265895075E-01 -7.46096238620469E-01
 -2.19708753435390E-12  1.48872204521662E-10  8.37857517019291E-13  3.93768764905138E-10 -1.87359827075618E-01
 -4.09633140799939E-13  2.79299546212397E-01  3.57013617935024E-13 -3.69478566610556E-01  1.25127948606184E-01
  9.12914573891165E-01  4.27868398712926E+00  1.08527358782474E+01 -4.08950756772979E-01 -2.41835987710171E-01
 -1.33791780293180E-01 -2.21567990854364E+00 -7.35362894786276E+00 -1.09247083662155E+00  3.22970448934153E-01
  3.38771844754507E-14  9.30747924819926E-13  1.74046443969341E-12  4.39380975581933E-13 -1.70539456667889E-12
  1.75553175223472E-15  1.15528029306216E-13  1.28594512733201E-12  4.23666366560128E-13  4.97934995972959E-13
 -3.43494526335185E-14 -3.12290957912646E-12  5.26780031306146E-12  2.53536917071771E-14 -8.02877780519394E-15
  5.65778359200173E-16 -7.85458704601075E-01 -1.14431020751863E+00 -5.31742444651401E-01 -5.77593347970876E-13
 -1.91043736858636E-13 -1.86305416087461E-12  1.36045438361630E+00  1.98200341904209E+00  9.21004930677133E-01
  1.13868615259882E-11 -1.10485712416770E-11  1.65329324928556E-14 -4.19819431886966E-15 -2.94585410599386E-12
  2.85621633496545E-12  1.58550652584334E-12 -1.97633148361914E-12  1.57050448437727E-01  5.77923675181606E-01
 -2.04263317240183E-12  2.54706562483331E-12 -2.02751257104579E-01 -7.46096256452569E-01  2.31626999434856E-12
 -1.37878088008508E-10 -8.74687562054201E-13 -3.64662642712932E-10  1.87359838904880E-01  3.26530846325858E-13
 -2.79299563857243E-01 -2.82064281438500E-13  3.69478589946454E-01
#OCC
* OCCUPATION NUMBERS
  2.00000000000000E+00  2.00000000000000E+00  2.00000000000000E+00  2.00000000000000E+00  2.00000000000000E+00
  2.00000000000000E+00  2.00000000000000E+00  2.00000000000000E+00  2.00000000000000E+00  2.00000000000000E+00
  2.00000000000000E+00  2.00000000000000E+00  2.00000000000000E+00  2.00000000000000E+00  2.00000000000000E+00
  2.00000000000000E+00  2.00000000000000E+00  2.00000000000000E+00  1.09080207175899E+00  9.09184526263995E-01
  1.32456658504477E+00  1.30459832448954E+00  6.75461756973735E-01  1.32456658503889E+00  6.75461756979624E-01
  1.09082042033990E+00  9.09166174766557E-01  6.94748075433638E-01  1.78690640781833E+00  2.13717315092036E-01
  0.00000000000000E+00  0.00000000000000E+00  0.00000000000000E+00  0.00000000000000E+00  0.00000000000000E+00
  0.00000000000000E+00  0.00000000000000E+00  0.00000000000000E+00  0.00000000000000E+00  0.00000000000000E+00
  0.00000000000000E+00  0.00000000000000E+00  0.00000000000000E+00  0.00000000000000E+00  0.00000000000000E+00
  0.00000000000000E+00  0.00000000000000E+00  0.00000000000000E+00  0.00000000000000E+00  0.00000000000000E+00
  0.00000000000000E+00  0.00000000000000E+00  0.00000000000000E+00  0.00000000000000E+00  0.00000000000000E+00
  0.00000000000000E+00  0.00000000000000E+00  0.00000000000000E+00  0.00000000000000E+00  0.00000000000000E+00
  0.00000000000000E+00  0.00000000000000E+00  0.00000000000000E+00  0.00000000000000E+00  0.00000000000000E+00
  0.00000000000000E+00  0.00000000000000E+00  0.00000000000000E+00  0.00000000000000E+00  0.00000000000000E+00
  0.00000000000000E+00  0.00000000000000E+00  0.00000000000000E+00  0.00000000000000E+00  0.00000000000000E+00
  0.00000000000000E+00  0.00000000000000E+00  0.00000000000000E+00  0.00000000000000E+00  0.00000000000000E+00
  0.00000000000000E+00  0.00000000000000E+00  0.00000000000000E+00  0.00000000000000E+00  0.00000000000000E+00
  0.00000000000000E+00  0.00000000000000E+00  0.00000000000000E+00  0.00000000000000E+00  0.00000000000000E+00
  0.00000000000000E+00  0.00000000000000E+00  0.00000000000000E+00  0.00000000000000E+00  0.00000000000000E+00
  0.00000000000000E+00  0.00000000000000E+00  0.00000000000000E+00  0.00000000000000E+00  0.00000000000000E+00
  0.00000000000000E+00  0.00000000000000E+00  0.00000000000000E+00  0.00000000000000E+00  0.00000000000000E+00
  0.00000000000000E+00  0.00000000000000E+00  0.00000000000000E+00  0.00000000000000E+00  0.00000000000000E+00
  0.00000000000000E+00  0.00000000000000E+00  0.00000000000000E+00  0.00000000000000E+00  0.00000000000000E+00
  0.00000000000000E+00  0.00000000000000E+00  0.00000000000000E+00
#OCHR
* OCCUPATION NUMBERS (HUMAN-READABLE)
  2.0000  2.0000  2.0000  2.0000  2.0000  2.0000  2.0000  2.0000  2.0000  2.0000
  2.0000  2.0000  2.0000  2.0000  2.0000  2.0000  2.0000  2.0000  1.0908  0.9092
  1.3246  1.3046  0.6755  1.3246  0.6755  1.0908  0.9092  0.6947  1.7869  0.2137
  0.0000  0.0000  0.0000  0.0000  0.0000  0.0000  0.0000  0.0000  0.0000  0.0000
  0.0000  0.0000  0.0000  0.0000  0.0000  0.0000  0.0000  0.0000  0.0000  0.0000
  0.0000  0.0000  0.0000  0.0000  0.0000  0.0000  0.0000  0.0000  0.0000  0.0000
  0.0000  0.0000  0.0000  0.0000  0.0000  0.0000  0.0000  0.0000  0.0000  0.0000
  0.0000  0.0000  0.0000  0.0000  0.0000  0.0000  0.0000  0.0000  0.0000  0.0000
  0.0000  0.0000  0.0000  0.0000  0.0000  0.0000  0.0000  0.0000  0.0000  0.0000
  0.0000  0.0000  0.0000  0.0000  0.0000  0.0000  0.0000  0.0000  0.0000  0.0000
  0.0000  0.0000  0.0000  0.0000  0.0000  0.0000  0.0000  0.0000  0.0000  0.0000
  0.0000  0.0000  0.0000  0.0000  0.0000  0.0000  0.0000  0.0000
#ONE
* ONE ELECTRON ENERGIES
 -2.2204E+02 -2.2204E+02 -2.6579E+01 -2.6579E+01 -2.2219E+01 -2.2219E+01 -2.2217E+01 -2.2217E+01 -2.2217E+01 -2.2217E+01
 -3.3638E+00 -3.3564E+00 -2.1062E+00 -2.0813E+00 -2.0813E+00 -2.0746E+00 -2.0746E+00 -2.0625E+00  1.1303E-02  4.1494E-12
  1.0765E-12  1.0603E-12 -6.5761E-11  6.6955E-02 -7.3201E-04  2.1071E-03  2.0560E-05 -4.9268E-03 -2.3164E-12  2.1383E-10
  5.5724E-02  5.5724E-02  1.2005E-01  1.7595E-01  1.7595E-01  2.1545E-01  2.3447E-01  3.8717E-01  3.8717E-01  5.1209E-01
  5.1209E-01  5.2154E-01  5.4903E-01  6.6664E-01  6.6664E-01  7.1260E-01  7.1260E-01  7.1546E-01  7.1546E-01  1.0049E+00
  1.0173E+00  1.0173E+00  1.2274E+00  1.4751E+00  1.4751E+00  1.4823E+00  1.5433E+00  1.5433E+00  1.5825E+00  1.5825E+00
  1.6770E+00  1.7294E+00  1.7294E+00  2.0197E+00  2.0197E+00  2.5328E+00  2.5328E+00  2.7481E+00  2.7481E+00  3.0163E+00
  3.0163E+00  3.0166E+00  3.1625E+00  3.1625E+00  3.2131E+00  3.2836E+00  3.2836E+00  3.3010E+00  3.7247E+00  3.7247E+00
  3.7467E+00  3.9834E+00  3.9834E+00  3.9996E+00  4.7363E+00  5.5078E+00  6.1046E+00  6.1046E+00  6.1226E+00  6.1226E+00
  6.3838E+00  6.3838E+00  6.4803E+00  6.4803E+00  6.7649E+00  6.7649E+00  6.9080E+00  7.2580E+00  7.2580E+00  7.6890E+00
  7.7682E+00  7.7682E+00  7.7813E+00  7.7813E+00  7.8360E+00  7.8360E+00  7.8421E+00  7.8823E+00  7.8823E+00  7.9012E+00
  7.9012E+00  7.9530E+00  7.9530E+00  8.1064E+00  8.1064E+00  8.5080E+00  8.5080E+00  9.2778E+00
#INDEX
* 1234567890
0 iiiiiiiiii
1 iiiiiiii22
2 2222222222
3 ssssssssss
4 ssssssssss
5 ssssssssss
6 ssssssssss
7 ssssssssss
8 ssssssssss
9 ssssssssss
0 ssssssssss
1 ssssssss
