# Supplementary material for: Toward a Stochastic Complete Active Space Second-Order Perturbation Theory
Source: J Phys Chem A. 2023 Dec 28;128(1):281–91. doi: 10.1021/acs.jpca.3c05109 (PMC10788896; doi:10.1021/acs.jpca.3c05109)
Supplement: Supplementary file 1 — jp3c05109_si_001.zip [file jp3c05109_si_001.zip › supplementary-information/cr2.RasOrb_1.65]

#INPORB 2.2
#INFO
* RASSCF average (pseudo-natural) orbitals
       0       1       0
     118
     118
*BC:HOST pcal036 PID 30025 DATE Wed Jan 25 12:23:16 2023
#EXTRAS
* ACTIVE TWO-EL ENERGY
 0.267474753648E+02
#ORB
* ORBITAL    1    1
  6.95118504560125E-01 -2.43971018128080E-05 -1.20164176461445E-04 -1.99969540071736E-04  5.63245094681823E-05
  2.76098004319802E-05  6.51821890319838E-06 -5.75975296662319E-05 -1.29735620731058E-04  2.00663332201911E-06
  2.01078400780578E-05  2.25569733393711E-13  9.16870439356511E-14  3.49908892940066E-13 -1.35032975660161E-13
 -8.87750593473018E-14  7.22258725606408E-13 -1.27325187726789E-13  1.78763422438649E-13 -2.43504195161209E-13
  1.08348719247816E-13  1.77163854456500E-13  2.75346665314460E-13  3.62557119230717E-14 -8.90191460261000E-16
 -4.34807206891151E-14  5.49609728101700E-15  1.45101243147736E-05  1.65444964428380E-05  3.94183649737267E-06
  2.80535883944244E-14  1.45497873091316E-13  3.72040567188297E-14 -2.51322724671642E-05 -2.86559084935384E-05
 -6.82746116587685E-06  1.10155743383308E-13  1.00244424586574E-13 -1.52249747403155E-14 -1.22205806755443E-14
  1.36425558571037E-14 -7.56984070696188E-14 -5.63554523361575E-14 -5.97397873752914E-14  4.25132281635659E-06
  3.50100829239117E-06 -2.17941484366459E-14 -2.34104307176250E-14 -5.48843416978151E-06 -4.51978224321723E-06
  7.95675492117752E-15  9.64406937193460E-15 -4.05113099472922E-15  1.30319532749771E-14 -2.28197998425412E-07
 -3.29796133010857E-14  3.40177500351056E-07 -3.14660819393808E-14 -4.50012567174814E-07 -7.18887809757288E-01
  2.43241632094530E-05  1.20305159635205E-04  2.00006388680724E-04 -5.63310476172249E-05 -2.76565770144704E-05
  6.88572729123226E-06 -5.75628827569467E-05 -1.29577093932671E-04  2.02303023624037E-06  2.02178924394721E-05
  2.10993288790697E-13 -2.11703565211368E-13 -3.88218204452136E-13 -2.56628055763368E-14  1.77674764029005E-13
  7.35264385491661E-13 -2.50457232816815E-13 -9.12149580769895E-14 -2.10213952956313E-13  1.75355724874543E-13
  1.17129735220596E-13  2.16072961854053E-13 -2.31316946648252E-14  2.81804830024589E-14  6.18493339234852E-14
  9.17850897585010E-16 -1.44886822409514E-05 -1.65130978843870E-05 -3.91239479793628E-06  1.15883337742030E-13
  1.21211742950364E-13  4.40952311068906E-14  2.50951336993820E-05  2.86015245766230E-05  6.77646644163883E-06
 -7.63433314896207E-14 -1.68789962776263E-13 -3.36338480399823E-15  5.62510632070802E-14  2.27996589953408E-14
  8.55697636083926E-14  1.16150654893160E-14  4.59325918645800E-15  4.26409206856216E-06  3.49417158113092E-06
  1.77827905531454E-14 -3.24090435199407E-14 -5.50491919302391E-06 -4.51095615232521E-06 -4.34472780240987E-14
  9.02900407998094E-14 -4.97460717522051E-14  2.58878619221446E-14  2.37875012177733E-07 -4.15871968235407E-14
 -3.54603083115327E-07 -5.20234765415863E-15  4.69095874557795E-07
* ORBITAL    1    2
  7.18891404655331E-01  1.75996880982897E-06 -6.21458316398587E-06 -4.45780222797797E-06  1.14134087562376E-06
  1.85585283749511E-06  1.10440213740943E-05  6.26409301061781E-08  2.53581229307416E-06  5.21592147518277E-07
  3.61238745363028E-06  2.15791332050909E-13 -1.72115531015980E-13 -2.24662648956585E-13 -3.59025272424466E-14
  4.35302653530876E-14  7.40676656721122E-13 -1.89127971164808E-13  1.77152502789656E-13 -1.39262870242774E-13
  3.44037401222898E-13 -7.50351872720685E-14 -9.76477994287618E-14 -3.78866530024448E-15  2.36754973982894E-14
  1.36788808401880E-14  4.99394795401914E-14 -3.94054271950967E-07 -6.56091736934606E-07 -8.09719847155835E-07
  7.96596633311414E-15 -2.55612117801283E-14 -3.55217286018541E-14  6.82521977875671E-07  1.13638442314227E-06
  1.40247609657224E-06 -4.03711665660769E-14 -6.73298603562132E-15  1.40641325086659E-14  1.56753868105677E-14
  1.89647073961444E-14 -2.40144609249674E-15  5.49855855294777E-14 -5.25459398882707E-14  4.51384930910152E-07
 -1.44561017632907E-07  4.27112442895897E-14  6.44585154666322E-14 -5.82735396352354E-07  1.86627611174066E-07
 -2.45879974579498E-14  5.09270262644389E-15  1.13071458702544E-14  7.45236210830179E-15 -2.91755091463159E-07
 -4.82078586031350E-14  4.34922749931313E-07 -4.09266908868311E-15 -5.75348774006321E-07  6.95122222383646E-01
  2.57896595878853E-06 -2.17233983206152E-06  2.26571799810916E-06 -7.52377617697817E-07  9.26835862125457E-07
 -1.08187035788861E-05 -1.99846575080563E-06 -6.89481004098949E-06 -4.53854234956396E-07 -2.93451970488218E-06
 -2.08389173565069E-13  1.22643633634256E-13  2.19229833759324E-13  9.39332820657132E-14  2.93657388070818E-14
 -7.13876993549841E-13  1.85545711327853E-13 -1.70781127827684E-13  2.28129805986473E-13 -3.64686296839744E-13
 -1.37185334612593E-13 -1.58942023887219E-13 -7.07727493886181E-14  1.49086653532093E-14 -1.25742659435237E-14
 -6.43924223326580E-14 -8.81518751925158E-07 -1.21178381568430E-06 -9.41748028425948E-07 -1.15627967434849E-14
  3.44501248462123E-14  6.71584509753547E-14  1.52683519668822E-06  2.09887098907621E-06  1.63115544144524E-06
  1.10833257593101E-13  1.24748249297436E-13  9.61973633651164E-14  1.86058812369369E-14  2.21137178897444E-14
  2.94449034731804E-14 -1.51310595922470E-14  5.29747889808206E-14 -3.08242378168753E-07  2.62148785810508E-07
 -2.83382177617638E-14 -8.29240092831576E-15  3.97939235458880E-07 -3.38432616028454E-07  7.43543735828547E-14
 -5.08250560321538E-15  4.79669605493295E-14 -5.15696347267883E-14 -2.83920414404137E-07 -4.30829657204440E-14
  4.23243597628999E-07 -1.67907250805400E-14 -5.59898763809996E-07
* ORBITAL    1    3
 -8.50956538053068E-06  6.93204845516771E-01 -2.43210032381697E-04  6.80078328901548E-05  2.05656262991930E-05
  4.21367874925405E-05  2.79085878081296E-03  1.09676579768780E-05 -6.53747440624500E-05  9.27920161105499E-05
 -9.86046143453172E-05  2.57977566792620E-11  3.35173137354024E-12  1.17531286505865E-13  9.52814841733975E-13
 -1.45173193743198E-12  8.60262743131688E-11  1.07966163371029E-11 -9.84658817666780E-13  2.89364492379209E-12
 -4.78213364158898E-12  4.23628701024556E-12  1.11073762248532E-12  2.34794980442970E-12 -1.09797511619604E-12
  6.12294379663299E-13 -6.78265628370063E-13 -1.25847446231035E-04  6.92725418432933E-06 -2.34653912179141E-05
  1.36886599898252E-11  2.92292561314606E-12  7.40930266407640E-12  2.17974171285142E-04 -1.19983564732242E-05
  4.06432502677104E-05  3.07164411332864E-13  3.97604969198502E-13 -1.40152958974220E-13  5.91305924815174E-14
 -7.84779039072424E-14 -9.61215688196403E-14 -5.41308295566552E-13 -5.13921986337018E-13 -2.77035588015130E-05
 -1.02383001318178E-05  7.27738166939687E-13  6.31116294602528E-13  3.57651406015728E-05  1.32175887251162E-05
 -1.46914345052895E-13  8.59645279181341E-13  2.54365269585095E-14  1.64048598569017E-12  9.19378069903001E-06
  2.71938852463216E-13 -1.37052990416649E-05 -1.52350650278994E-13  1.81303950786110E-05 -5.84628983093567E-06
  7.20666494876256E-01 -1.59161368000453E-04  2.37034928799669E-04 -8.08263330557883E-06  3.26821329783772E-05
 -2.90368147883066E-03 -4.99378827273213E-05 -2.80673887490626E-05 -1.02743295732879E-04  1.08629698592647E-04
 -2.65864866422473E-11 -3.45720975563439E-12 -8.93290791506758E-14 -9.37901732784556E-13  1.41995419015921E-12
 -8.87096593602483E-11 -1.10344818354803E-11  1.17411800159019E-12 -3.05443456494900E-12  4.77071519008811E-12
  4.13671025918837E-12  1.06410162571869E-12  2.32781383154746E-12  1.13422342208920E-12 -6.99031371530692E-13
  7.13639240055412E-13 -1.35226608631692E-04 -2.25595151451904E-06 -2.81207267192688E-05  1.33038586343397E-11
  2.94822986201984E-12  7.58620645659963E-12  2.34219355928020E-04  3.90742301742606E-06  4.87065270624504E-05
 -2.65629256536142E-13 -3.31450616106040E-13 -1.49864878583611E-13  1.00663137303855E-13  1.91811198616920E-13
  6.89690652617314E-14  6.02240513882775E-13  5.86096340755579E-13  2.95160238422664E-05  1.14572259798053E-05
 -7.15319903006952E-13 -7.15434210348318E-13 -3.81050230006875E-05 -1.47912151455016E-05 -1.17706357489514E-13
  5.44455844725556E-13  1.27112341689947E-14  1.88451504565876E-12  9.37188051566696E-06  2.00961657675628E-13
 -1.39707952827182E-05 -1.88153146881442E-13  1.84816132688284E-05
* ORBITAL    1    4
 -6.84736134832860E-05 -7.21203613293674E-01 -2.16140711658109E-03 -4.35753572524206E-03  7.37931633343267E-04
  2.42850719639236E-04 -2.96186574064958E-03 -1.00456493877668E-03 -2.40694922075604E-03 -2.58268387132247E-04
  2.60283070628357E-04 -2.66911508845307E-11 -2.35449840899375E-12  1.55623078342108E-12 -1.06611540529764E-12
  6.53756425248466E-13 -8.89986643230449E-11 -7.82345149101745E-12  5.14014638499181E-12 -3.77076268753818E-12
  1.95652365906101E-12  2.18726902912839E-12  1.07752158368295E-12 -1.27191139085929E-12 -2.58969633270819E-12
 -1.11279722057545E-12  4.39029954605647E-13  2.44165158977599E-04  2.36537655066960E-04  1.20434298369015E-04
  7.33989084029540E-12  3.70094426458878E-12 -4.24231702358191E-12 -4.22906459471154E-04 -4.09695235917273E-04
 -2.08598324027837E-04 -5.97738101969491E-14 -9.74247448526055E-14 -3.42531882793759E-14 -2.07149074566085E-13
 -2.98264108505723E-14  2.36599693004206E-14  1.49557153159875E-13  1.95873707959246E-13  4.72489864107875E-05
  3.16131888609402E-05 -1.27677584444259E-13 -1.59282526132089E-13 -6.09981791814696E-05 -4.08124513163816E-05
 -2.57997084836625E-14 -9.06921627435150E-13 -2.65575568152609E-14 -1.75584059474742E-12 -4.76845970127429E-06
 -1.35594088715570E-13  7.10842091213715E-06  7.44957596126667E-14 -9.40354505360924E-06  6.87522306735749E-05
  6.93763225356157E-01  2.16921633499875E-03  4.35161546733560E-03 -7.38173934418893E-04 -2.44302793050333E-04
 -2.85134620268112E-03 -1.00338287736866E-03 -2.40767324629822E-03 -2.54473426318418E-04  2.56261083771978E-04
 -2.54411627604682E-11 -2.28762919678043E-12  1.21206564574144E-12 -1.15294256718315E-12  4.67918105043339E-13
 -8.49578476947080E-11 -7.70102914853769E-12  4.11525039843262E-12 -3.63352451314877E-12  1.76012600227757E-12
 -2.24444505939819E-12 -1.01546589404773E-12  1.23245490870242E-12 -2.47898705022923E-12 -1.08594025534890E-12
  4.53957403587251E-13 -2.39098222765423E-04 -2.36628311375159E-04 -1.19433104165103E-04 -7.45870932985704E-12
 -3.31457754376353E-12  4.12559123658203E-12  4.14130271108644E-04  4.09852258419328E-04  2.06864204302517E-04
 -9.58070293781449E-14 -6.66948406510916E-14 -9.06275508352699E-14  1.56042540540506E-13  5.46604996088946E-14
 -1.22980218365585E-14  1.26485018223781E-13  2.93073231112700E-13  4.61384679039190E-05  3.11921187537636E-05
 -2.38622536808731E-13 -2.95741996450150E-13 -5.95645059710135E-05 -4.02688522110313E-05  3.06598984687276E-14
  5.02506831369210E-13 -4.60205357907344E-14  1.77923009567465E-12  4.40813753735214E-06  4.52879189586127E-14
 -6.57128368971952E-06 -7.49400470214110E-14  8.69297977930557E-06
* ORBITAL    1    5
 -1.83832274029723E-05 -2.90838908803989E-03 -1.90178935980841E-04 -3.01771508439558E-04  1.22684655276257E-04
  1.02859202912449E-05  7.07071737876237E-01  9.41515374234922E-06  4.07018456331667E-04  9.72179781426800E-05
  1.56927713981825E-04  9.59418704643106E-09  2.92219176841393E-13  1.60708483326887E-11  3.74670712292375E-12
  3.89491296184281E-12  3.23323640770128E-08  8.93039758251629E-13  5.38615322188282E-11  1.23915877036366E-11
  1.28688454679287E-11  5.21625756673698E-12 -6.77398041111863E-13  7.45413284846221E-12  4.96296197629242E-13
 -7.32831376709822E-13  5.68216473834359E-13 -3.24718671297039E-04  4.29988010418418E-05 -1.54946107196141E-04
  1.75126102723933E-11 -2.19642653088264E-12  2.49172422045988E-11  5.62429237042841E-04 -7.44761076716884E-05
  2.68374529852220E-04 -1.92306423696911E-13  2.62550974888003E-13  4.38359618529048E-13 -3.08478807243109E-13
  4.03066314933556E-14 -1.12928692563680E-13  4.80025450450573E-13 -6.97153493024956E-13 -6.78342682003570E-05
  4.27358909239057E-06 -5.63197577596200E-13  8.35832011640362E-13  8.75736635762163E-05 -5.51717969512730E-06
 -9.44109886431801E-14  6.52031925434342E-14  2.61129557509639E-15  7.32246478229561E-14  4.50505253967728E-06
  1.98889653412913E-13 -6.71573619404511E-06 -2.57874350781399E-13  8.88408370614364E-06 -1.83826843277191E-05
 -2.90858961393661E-03 -1.90137894608299E-04 -3.01674819246018E-04  1.22678721772209E-04  1.02807828698765E-05
 -7.07124082049879E-01 -9.42181297128864E-06 -4.07065409697137E-04 -9.72229688950398E-05 -1.56927820201267E-04
 -9.66902165788388E-09 -2.52009400899391E-13 -1.61345803712597E-11 -3.73665362245672E-12 -3.85418273496025E-12
 -3.23365924467097E-08 -8.93119608431733E-13 -5.38257911526244E-11 -1.23812267145966E-11 -1.28169374533855E-11
  5.26773599379724E-12 -5.98037429077625E-13  7.40926850947838E-12 -7.67111432339289E-13  6.39414301553602E-13
 -5.17298068233205E-13 -3.24728670863777E-04  4.30035128331032E-05 -1.54956792272856E-04  1.75931265926804E-11
 -2.12945798027607E-12  2.48672346852457E-11  5.62446557325045E-04 -7.44842695597218E-05  2.68393037399362E-04
  2.40240168017833E-13 -3.37533675340984E-13  4.17186876312553E-13 -2.41137675585290E-13 -1.02720361799616E-13
  1.36775933063119E-13 -4.41522396903949E-13  6.56052080517090E-13  6.78365284532090E-05 -4.27579998441187E-06
  6.93786441115950E-13 -8.25019812698436E-13 -8.75765817616999E-05  5.52003411146572E-06 -9.32034885153030E-14
 -3.95858831356633E-14  7.05644481544292E-15  1.13106411348424E-13  4.50509931783316E-06  2.04497818625788E-13
 -6.71580580315280E-06 -1.85029582271284E-13  8.88417578430243E-06
* ORBITAL    1    6
  7.37659750928969E-06 -2.70883346161942E-03  5.55805143579682E-04  1.30879070375005E-03 -8.04855149847143E-05
 -6.95704965395945E-05  7.07138564450570E-01  9.08202048028811E-05  6.35500548798734E-04  6.79375411805945E-05
  1.19618043515585E-06  1.22146608655984E-08 -3.13782161963047E-12  1.16191044964624E-12 -1.88548292252513E-12
  5.32221601104480E-13  4.09473418216661E-08 -1.03509946900211E-11  4.40333188634399E-12 -6.23070689278908E-12
  1.89137020414222E-12  1.37857721894472E-11 -4.32780620109971E-12  5.27376959808648E-12  1.40188818367872E-12
 -7.52678252698419E-13  5.16257460676699E-13 -1.35298094938899E-04  6.35138843305088E-05 -1.44372230410403E-04
  4.62774575199874E-11 -1.40797266059299E-11  1.77763934950082E-11  2.34343173918521E-04 -1.10009274409399E-04
  2.50060037978209E-04  5.59165943933123E-13  7.65324509833988E-13  5.95583070824918E-13 -2.73575541060373E-13
 -1.53557266571223E-13 -1.39754340442734E-13 -1.23890133060592E-12 -1.77944692717377E-12 -3.05428016283971E-05
  2.99180200318894E-05  1.48692475477950E-12  2.21725080043742E-12  3.94305871096974E-05 -3.86239977078828E-05
  1.78062556967026E-13  3.84373764196270E-14 -2.67245557635389E-14  6.07907054028526E-14  6.28970042807746E-07
 -4.75036057907651E-13 -9.37613414679807E-07  4.59811602639503E-13  1.24034578265922E-06 -7.37795779035687E-06
  2.70861815384969E-03 -5.55819199458372E-04 -1.30881302647995E-03  8.04945925869563E-05  6.95712570961465E-05
  7.07086221346151E-01  9.08194811658476E-05  6.35470450342646E-04  6.79303291678133E-05  1.18458577567612E-06
  1.23014566312646E-08 -3.07572516763202E-12  1.36578196162066E-12 -1.86994362089732E-12  5.99167603073166E-13
  4.09656306055961E-08 -1.04776665323566E-11  3.95033486903234E-12 -6.25393402905566E-12  1.87673671374757E-12
 -1.38541082273211E-11  4.17800418355640E-12 -5.27161738767282E-12  1.36330094454263E-12 -7.49016536376780E-13
  3.85042294224067E-13  1.35274071874549E-04 -6.35106991809581E-05  1.44360765229964E-04 -4.60270732962219E-11
  1.42573200712002E-11 -1.75452976387047E-11 -2.34301566165136E-04  1.10003758276700E-04 -2.50040180147997E-04
  5.82093138389616E-13  8.13434309826624E-13 -5.12728970322314E-13  1.91847549313596E-13 -1.69275800537913E-13
 -2.66073471852461E-13 -1.19405390810150E-12 -1.69820147614614E-12 -3.05377805612464E-05  2.99176990685502E-05
  1.51181070182557E-12  2.27496215411509E-12  3.94241052959295E-05 -3.86235834782932E-05 -1.28150406028624E-13
  3.58715227146894E-14  2.51432602251231E-15 -8.51155756014347E-14 -6.28636817577790E-07  5.31965374120088E-13
  9.37116573841768E-07 -5.02517641468248E-13 -1.23968871103025E-06
* ORBITAL    1    7
  1.00281499522554E-12 -2.95648994315334E-11  2.65888592610887E-11  8.07751140801781E-11  1.67912321387964E-12
  4.05548314458325E-12  1.93880573997356E-08  6.48441402518553E-12  3.04174585427264E-11  8.12096688927466E-12
  3.30014116747801E-12 -6.95532310136313E-01  1.07653685945343E-04 -1.61172041953737E-05  6.98371780364740E-05
 -3.12739515302269E-05 -1.27174767823482E-01  1.96839765381682E-05 -2.94689458452222E-06  1.27694162801657E-05
 -5.71827911236063E-06 -5.49103386590246E-04  1.56762150691278E-04 -2.07595088243576E-04 -7.77579917536690E-12
  4.51690222617221E-12 -6.49781502961438E-12 -4.65134724878321E-12  1.51319978964099E-12 -5.10595715423197E-12
 -1.00400951471261E-04  2.86632286169958E-05 -3.79577580389832E-05  9.70708791702462E-12 -3.60829796441435E-12
  1.01937321391137E-11 -3.28904955002552E-05 -3.78069542411648E-05 -1.31410761896576E-13  3.99493419054909E-13
  8.49224849255142E-06  9.76174426272028E-06  3.80350675134891E-06  4.37205322832803E-06 -6.67823697383802E-13
  1.17389259540811E-12 -4.91030549881705E-06 -5.64429695388318E-06  7.73657437416785E-13 -1.69627933989270E-12
 -1.00130054217335E-05  1.37613415852745E-13  3.78456286621042E-06 -2.55133763967546E-14  8.57764795895960E-16
  1.46793059785092E-06 -1.28721636309867E-14 -1.29459322900317E-06 -9.49111608964524E-14 -9.94222098623163E-13
  3.02551716543073E-11 -2.64565626945544E-11 -8.05085473646760E-11 -1.85337317648134E-12 -3.99978063820606E-12
  1.94626953482846E-08  6.49316741113029E-12  3.07274271378888E-11  8.25823253764104E-12  3.33378595966608E-12
 -6.95609618220416E-01  1.07648586370290E-04 -1.61901228779442E-05  6.98184286520863E-05 -3.12948353802453E-05
 -1.27189029473066E-01  1.96830352990113E-05 -2.96034839530883E-06  1.27659583197911E-05 -5.72213108675129E-06
  5.49138683699366E-04 -1.56759610034225E-04  2.07635728300678E-04  7.59720611448211E-12 -4.51078463235907E-12
  6.44553874640406E-12  4.71921605741309E-12 -1.49708826539914E-12  5.21498431053021E-12  1.00407463319115E-04
 -2.86627598807044E-05  3.79652555194767E-05 -9.83816053439201E-12  3.55511922135727E-12 -1.03086212633650E-11
 -3.28900389162605E-05 -3.78095686857176E-05 -9.22641859687380E-14  4.05674514221220E-13  8.49213051701102E-06
  9.76241938407715E-06  3.80345329171279E-06  4.37235845527568E-06 -6.34945669328016E-13  1.09021613101472E-12
 -4.91023630628065E-06 -5.64469155700973E-06  8.57511960769889E-13 -1.59815294949247E-12  1.00131006165950E-05
 -8.85803705873715E-14 -3.78459878591044E-06  7.67996586512492E-14  2.02183372904878E-14 -1.46794469455626E-06
 -3.14116605445838E-14  1.29460569607012E-06  2.68940666244363E-14
* ORBITAL    1    8
 -1.94024289316529E-12  5.85421342122636E-11 -5.14326527382040E-11 -1.56252700928271E-10 -3.12227706315900E-12
 -7.65501777956203E-12 -3.80894438161253E-08 -1.27110078376062E-11 -5.93746862029616E-11 -1.56160561753244E-11
 -6.31968408629917E-12 -1.27174904744322E-01  1.96839669480099E-05 -2.94702581146929E-06  1.27693840617435E-05
 -5.71831540682611E-06  6.95532372504696E-01 -1.07653681477212E-04  1.61172639501591E-05 -6.98371633941235E-05
  3.12739680506654E-05 -1.00401014253951E-04  2.86632241132368E-05 -3.79578303354699E-05  8.56005130399872E-13
 -4.86030626253464E-13  6.85142571294033E-13  1.73301360089723E-11 -7.68876812261622E-12  1.67127340996661E-11
  5.49103414946361E-04 -1.56762148697135E-04  2.07595121194763E-04 -1.46011417352555E-11  4.24502572721153E-12
 -1.59979115778765E-11 -6.01387059122531E-06 -6.91282878758760E-06  4.26875368250483E-14 -1.15657842443079E-13
  1.55277416261846E-06  1.78488535066066E-06 -2.08018005243732E-05 -2.39112001247834E-05  1.41044946415149E-12
 -2.69201575535714E-12  2.68549442578957E-05  3.08692751458033E-05 -1.68570449897274E-12  2.84340631797212E-12
 -1.83083137736404E-06 -3.47442843610099E-14  6.91989347012533E-07  5.25623564094553E-14  1.92789777135767E-13
 -8.02826401488125E-06 -1.30815440534634E-13  7.08026644086087E-06  4.25384921817897E-14  1.93651797841364E-12
 -5.91350294400825E-11  5.14581100367064E-11  1.55980569952451E-10  3.12824497341401E-12  7.60214895491387E-12
 -3.80806586099973E-08 -1.27017977368696E-11 -5.94131982916405E-11 -1.56492461115652E-11 -6.37986186104050E-12
 -1.27188892567436E-01  1.96830448193249E-05 -2.96021716360462E-06  1.27659905728296E-05 -5.72209480529057E-06
  6.95609555858961E-01 -1.07648590617516E-04  1.61900630866744E-05 -6.98184433790921E-05  3.12948188731495E-05
  1.00407400267332E-04 -2.86627644526484E-05  3.79651832472321E-05 -8.07756697964500E-13  5.09712107405532E-13
 -7.04458376464388E-13 -1.72516809142603E-11  7.58547734385878E-12 -1.65818224622712E-11 -5.49138654730905E-04
  1.56759612182289E-04 -2.07635695390902E-04  1.46163321917773E-11 -4.19398895920148E-12  1.60340901140925E-11
 -6.01378841669720E-06 -6.91330105610096E-06 -6.73944402491304E-14 -1.22997770193923E-13  1.55275316528941E-06
  1.78500700198477E-06 -2.08015124900976E-05 -2.39128505325722E-05  1.47287868246058E-12 -2.69373568278581E-12
  2.68545723170697E-05  3.08714058498226E-05 -1.71916018070984E-12  2.79228209025733E-12  1.83084855495799E-06
  1.12434134069184E-14 -6.91995815059513E-07 -1.72634733451596E-14 -1.44683144073144E-13  8.02834012201447E-06
  1.73976498355002E-13 -7.08033364936016E-06 -3.23155039277989E-14
* ORBITAL    1    9
 -2.14332349558568E-13 -2.14346170261734E-11 -1.31083399887256E-11  2.34520334016600E-11  2.94906678039956E-12
  2.36576235650269E-12  1.45864405103624E-08  3.14734096719548E-13  4.59676384714646E-12  3.01632243940398E-12
  4.41752877937702E-12 -6.98231881021948E-01 -4.62371931674396E-05 -6.57911521181179E-04 -1.69424977933215E-04
 -1.88478720755443E-04 -1.11986065839107E-01 -7.41574746560859E-06 -1.05519217529242E-04 -2.71732388542794E-05
 -3.02291845321241E-05 -3.18728274991237E-04 -2.27530006914623E-05 -3.66883995322834E-04 -1.63161723820822E-11
  5.47643162832703E-12 -4.68930284443915E-12 -7.41088527540490E-12  1.21400358785014E-12 -3.63098797258558E-12
 -5.11193247290358E-05 -3.64922875547233E-06 -5.88427514401251E-05  1.72387676527021E-11 -3.50438145488792E-12
  7.54944821930321E-12  4.14484503622579E-06 -2.35047438081321E-05 -4.13437041270743E-13  3.43839639240299E-13
 -1.07023563237483E-06  6.06893209939005E-06 -4.20437560322928E-07  2.38424099567173E-06 -1.02914054563519E-12
  7.35590865084995E-13  5.42781907414696E-07 -3.07804138478088E-06  1.40170093048580E-12 -9.80937846885689E-13
 -8.53856548954601E-07 -1.67912739091811E-13  3.22729739690283E-07  2.11005553031477E-14 -7.13367462322414E-15
  1.09801799954087E-07 -8.40167350541116E-14 -9.68360638261655E-08  9.37900115841970E-14 -1.92600203074043E-13
 -2.19550877263967E-11 -1.23235809148849E-11  2.50533978383776E-11  2.73134380581834E-12  2.19133875652834E-12
 -1.46740659728501E-08 -6.45749587764611E-13 -5.46981163964571E-12 -2.98560702520680E-12 -4.33572153626939E-12
  6.98154287429281E-01  4.62491615822331E-05  6.57909732912227E-04  1.69432745498309E-04  1.88475237659970E-04
  1.11973492979072E-01  7.41768741328567E-06  1.05518928261274E-04  2.71744967813904E-05  3.02286201191694E-05
 -3.18667049259973E-04 -2.27704878143420E-05 -3.66860843021647E-04 -1.62421403637390E-11  5.55707026120502E-12
 -4.49472683183856E-12 -7.54511763941936E-12  1.08783387327604E-12 -3.66251853524395E-12 -5.11093996478572E-05
 -3.65206156423867E-06 -5.88390001989532E-05  1.73255354817450E-11 -3.42640824842377E-12  7.54327556256044E-12
 -4.14851523390158E-06  2.35005332193746E-05  4.13614084190214E-13 -3.91675948841818E-13  1.07118328544005E-06
 -6.06784493369432E-06  4.20814000721535E-07 -2.38380963182626E-06  1.13139373871593E-12 -6.82398463833358E-13
 -5.43268280080293E-07  3.07748475426670E-06 -1.36339628101641E-12  1.00665673006088E-12 -8.52739898319965E-07
 -1.87701615668502E-13  3.22307704454634E-07  1.20477380005482E-13 -4.14134402551202E-15  1.09656716939762E-07
 -7.58371157507209E-14 -9.67081422246430E-08  1.60684948522278E-13
* ORBITAL    1   10
 -4.10779908921401E-13 -4.50217497973510E-11 -2.60086589405214E-11  5.10981939282473E-11  5.79261221203237E-12
  4.70620400251056E-12  3.03993447810974E-08  1.13061150660442E-12  1.11460961748593E-11  6.32438918185710E-12
  9.16564479755231E-12  1.11985927608306E-01  7.41576951285655E-06  1.05519214892076E-04  2.71732519578125E-05
  3.02291783115052E-05 -6.98231821663090E-01 -4.62372026157576E-05 -6.57911519911427E-04 -1.69424983515766E-04
 -1.88478718075765E-04  5.11192109330991E-05  3.64925911023599E-06  5.88427104713507E-05 -2.16625867614225E-12
  7.13292309992943E-13 -6.30672931997795E-13 -3.36416000901175E-11  8.46873149326697E-12 -1.27383074420645E-11
 -3.18728226103060E-04 -2.27530136066988E-05 -3.66883977709436E-04  2.54610091845124E-11 -3.66058440701063E-12
  1.27572491406991E-11 -6.64777120349763E-07  3.76980864472988E-06 -2.85970341624673E-14  3.42920771919648E-14
  1.71644499325608E-07 -9.73360189580524E-07 -2.62140694693763E-06  1.48656829027457E-05 -2.52190701265038E-12
  1.77616504217303E-12  3.38428702302582E-06 -1.91915668484431E-05  2.66257521735779E-12 -1.70830997453915E-12
  1.36944927899198E-07 -3.96219761302954E-14 -5.17602586158147E-08  9.25851551874329E-15  2.49774705374970E-13
  6.84606789879650E-07 -2.29705486070501E-13 -6.03769306637568E-07  5.93985274939390E-14 -4.41403188748920E-13
 -4.58538324340582E-11 -2.68343607919800E-11  4.91559464776926E-11  5.89201085249373E-12  4.68141051888168E-12
 -3.04016207636427E-08 -8.29639097329920E-13 -1.01805436278319E-11 -6.12775120630079E-12 -9.20361065621780E-12
 -1.11973631225226E-01 -7.41766540377858E-06 -1.05518930975873E-04 -2.71744836560991E-05 -3.02286263719766E-05
  6.98154346794725E-01  4.62491521270630E-05  6.57909733949854E-04  1.69432739801197E-04  1.88475240352878E-04
  5.11095134602876E-05  3.65203116285269E-06  5.88390411965776E-05 -2.14968935592759E-12  7.57736478294878E-13
 -5.94965716714236E-13 -3.34251475291683E-11  8.54572988998550E-12 -1.26250628406972E-11 -3.18667098066617E-04
 -2.27704746428677E-05 -3.66860860608314E-04  2.54768243472460E-11 -3.76247209475905E-12  1.27826338683795E-11
  6.65357863866723E-07 -3.76914092755874E-06 -2.19670026362118E-14 -4.87560520124311E-14 -1.71794306597379E-07
  9.73187716559580E-07  2.62372418127334E-06 -1.48630237320140E-05  2.48015333984896E-12 -1.78364332876890E-12
 -3.38727858813536E-06  1.91881338853340E-05 -2.61046409982118E-12  1.60762871608377E-12  1.36767935220504E-07
 -4.78588758577782E-14 -5.16934624536961E-08  2.75107262245611E-14  1.66939860156265E-13  6.83712834362508E-07
 -3.04912822301739E-13 -6.02980946038874E-07  1.22590276644195E-13
* ORBITAL    1   11
 -3.21410346741397E-04 -2.54662990757814E-03  6.88535685968702E-01  6.46122731190842E-03  6.99366920044002E-04
 -4.99940625720772E-04 -1.14354509322385E-03  4.30497578240034E-02  1.82670082279603E-03 -1.13747035313915E-03
 -1.06566401988676E-03 -2.08480092411382E-12  2.35743981319595E-10 -1.01930319735419E-10 -6.80943007568311E-11
 -1.64110901016502E-11 -6.96565366496581E-12  7.87319044766197E-10 -3.40515100661661E-10 -2.27601072219090E-10
 -5.47438005598810E-11  3.87097857113291E-11  2.27323781111676E-11  7.05169363655685E-12 -6.51884199945903E-11
 -1.33256005226282E-11  5.92027214119797E-12 -5.57548618914940E-03 -3.43732881296569E-04  8.56313785129489E-04
  1.30711049271511E-10  7.60732244523526E-11  2.35831845623308E-11  9.65702541483745E-03  5.95362824648869E-04
 -1.48317898530995E-03 -2.49598915124066E-12 -3.44592969802597E-12  3.00521883951193E-13  2.47876172314630E-12
  6.28603441913349E-13  9.12732603634766E-13  5.18638793623796E-12  7.15349829997432E-12 -2.30861153916629E-03
 -7.77263444541959E-04 -6.70327134519378E-12 -9.23472786442759E-12  2.98040468191720E-03  1.00344279117837E-03
 -3.41681849565180E-13  4.95064192675112E-12  8.20830755002930E-14  9.75454173175832E-12  3.61463413013726E-04
  8.20602957639385E-13 -5.38837963564386E-04 -7.02581155250944E-13  7.12815554885585E-04 -3.21410277131362E-04
 -2.54662931260370E-03  6.88535880268507E-01  6.46122932217403E-03  6.99368114015418E-04 -4.99940845107025E-04
  1.14354487363012E-03 -4.30497558764082E-02 -1.82670204461992E-03  1.13746990441282E-03  1.06566390342326E-03
  2.09904662186138E-12 -2.34171232686965E-10  1.01559504979412E-10  6.80289023194833E-11  1.63283382408129E-11
  7.02028234409910E-12 -7.83085337954285E-10  3.39206786285717E-10  2.27228434678274E-10  5.46602039487841E-11
  4.19721763012690E-11  2.28659694781869E-11  7.02486570431414E-12  4.26455449098207E-11  1.06336076379154E-11
 -6.42456029785782E-12 -5.57548587620794E-03 -3.43733246776907E-04  8.56313779335367E-04  1.39780921811277E-10
  7.63573238840300E-11  2.33710112835443E-11  9.65702482225822E-03  5.95363445732150E-04 -1.48317896931959E-03
  2.34366235554122E-12  3.27565649966268E-12  8.49193512363558E-13  2.54540758165179E-12 -5.60715809966670E-13
 -8.03452740664908E-13 -5.00638110906073E-12 -6.99006417012600E-12  2.30861153442033E-03  7.77263444186656E-04
  6.47398102268714E-12  9.16623995404572E-12 -2.98040467619109E-03 -1.00344279283572E-03 -2.73903320583501E-13
  2.77060661316549E-12  9.92880530993811E-14  1.06315633221191E-11  3.61463408748294E-04  8.67636967160589E-13
 -5.38837957280071E-04 -6.59016171137361E-13  7.12815547472501E-04
* ORBITAL    1   12
 -1.14479697569170E-04 -1.11533329450938E-03 -7.15952374709763E-01  1.70746970026783E-03 -1.24037517927614E-03
  3.96454024426100E-04 -6.99134871431786E-04  9.92969600037546E-03  6.29939651663883E-04 -5.38968324150806E-04
 -9.35408822211779E-05  2.10222106297060E-12 -2.20594019896698E-10  9.34815091091957E-12  4.37373655125075E-11
 -2.44311949626394E-12  7.03237866766476E-12 -7.36176903606280E-10  3.13098215118803E-11  1.46190981443317E-10
 -8.01994546425325E-12  1.93477024775390E-11 -1.55709820484260E-11 -4.27237209070463E-12  5.18434670989842E-11
  6.96271970400394E-12 -9.44749078067728E-12 -1.12889489342895E-03  7.37862395857354E-04 -1.42638664666943E-04
  6.19503606244235E-11 -5.20070323956961E-11 -1.40979577535472E-11  1.95530327987688E-03 -1.27801516167115E-03
  2.47057419274634E-04 -1.25020796631191E-12  1.59810347807569E-12  7.19440967056056E-14 -3.43892640859566E-12
  3.38936914795165E-13 -3.82169131452738E-13  2.68717668887192E-12 -3.27785353965999E-12 -7.35160102862467E-05
  2.29247946126221E-06 -3.38073650830906E-12  4.26404722259263E-12  9.49087609815142E-05 -2.95957681404278E-06
 -4.99409838390417E-13 -5.47994281875754E-12  1.27971278361328E-13 -1.16572026060014E-11  1.84672207223676E-05
  1.22309290320839E-12 -2.75291602687129E-05 -1.07505704919962E-12  3.64177396548853E-05  1.14479796792935E-04
  1.11533408990802E-03  7.15952189684216E-01 -1.70747343100873E-03  1.24037575449010E-03 -3.96454191125142E-04
 -6.99135201469698E-04  9.92971039464473E-03  6.29940329394943E-04 -5.38968633299687E-04 -9.35412013388497E-05
  2.10368737604350E-12 -2.19538157920096E-10  9.80141675712922E-12  4.37618119428640E-11 -2.38010841997689E-12
  7.04155204610222E-12 -7.33335541529455E-10  3.22624890256537E-11  1.46136716164761E-10 -8.07658138998463E-12
 -1.90309406051187E-11  1.52918501196262E-11  4.14871995263757E-12  5.21329360243995E-11  7.69133747261896E-12
 -9.12407333714444E-12  1.12889598736078E-03 -7.37862341992674E-04  1.42638464520386E-04 -6.11176052961791E-11
  5.11434284038765E-11  1.38068964586397E-11 -1.95530523923188E-03  1.27801506101228E-03 -2.47057063389304E-04
 -1.14962309733814E-12  1.57509710047782E-12 -1.68677479819995E-13  3.22029256902088E-12  2.87648936848026E-13
 -4.58997819587489E-13  2.58420877090849E-12 -3.41443528645726E-12 -7.35166485616462E-05  2.29223580108120E-06
 -3.25155732251734E-12  4.36725286688863E-12  9.49095853105244E-05 -2.95926483846358E-06  4.18469944038793E-13
  3.66330824316719E-12 -1.61381076390057E-13  1.23747254767770E-11 -1.84673199541587E-05 -1.14641290432473E-12
  2.75293079106004E-05  1.08751391717155E-12 -3.64179343513799E-05
* ORBITAL    1   13
 -6.53629358889338E-04 -5.31316323357726E-03 -8.97880650277980E-02 -1.12978595128945E-03 -2.47545216601436E-03
 -1.06662480392773E-03 -2.48073995002247E-03  6.70800151326098E-01  5.03716207992834E-03 -3.11585303021792E-03
 -2.75432562558379E-03 -8.81003358330807E-14 -6.78386686484712E-10  8.39530138621716E-11  3.46370517492593E-11
  1.13164241789787E-11 -3.14432140742028E-13 -2.26754831146416E-09  2.80018002688713E-10  1.15369106534409E-10
  3.75719896039188E-11  6.79348420034584E-11 -6.24349994132585E-11 -4.39978859943218E-11  1.23683510260284E-10
  1.80659150779176E-11 -6.93892542643289E-12 -1.05403934230424E-02  2.57256194682964E-03  2.02810812495408E-03
  2.23954207390636E-10 -2.08900179116218E-10 -1.46969815634848E-10  1.82564968252432E-02 -4.45580801264161E-03
 -3.51278631241444E-03 -2.26878642652482E-11 -1.25148365859112E-11  1.21432947200798E-11  6.96138089372773E-13
  5.81225404521939E-12  3.28322187618293E-12  4.80627272980979E-11  2.64496783711130E-11 -5.01503378221229E-03
 -1.73193187673269E-03 -6.20106472401934E-11 -3.41168852970516E-11  6.47438076627919E-03  2.23591443735681E-03
 -3.89303394361951E-13 -8.11483350117756E-13  1.60784134737859E-13 -2.41962308751489E-12  6.22530774273764E-04
  1.06402229897832E-12 -9.28014047192102E-04 -9.41154813979727E-13  1.22764721307251E-03 -6.53629374172482E-04
 -5.31316330167477E-03 -8.97880598863225E-02 -1.12978916515762E-03 -2.47545201652527E-03 -1.06662474002092E-03
  2.48073980299082E-03 -6.70800207362129E-01 -5.03715951461395E-03  3.11585238788149E-03  2.75432559310395E-03
  3.91965336349373E-14  6.74750112073606E-10 -8.30609285930229E-11 -3.44196884760451E-11 -1.12336690229588E-11
  1.59973995742730E-13  2.25571211796142E-09 -2.77525511869937E-10 -1.14943652388638E-10 -3.75320000452173E-11
  6.02049308505930E-11 -6.27251905571557E-11 -4.38776415376102E-11 -7.95453830660092E-11 -1.30616820493031E-11
  7.11130740593788E-12 -1.05403929763780E-02  2.57256213940605E-03  2.02810812900608E-03  2.02662219348051E-10
 -2.09491938329461E-10 -1.46573159129589E-10  1.82564961525345E-02 -4.45580833084696E-03 -3.51278632641724E-03
  2.30122642181836E-11  1.25592165332090E-11  9.71153653538955E-12  4.26630190496202E-14 -5.95513239839753E-12
 -3.30832119098612E-12 -4.86613111359703E-11 -2.66227345224732E-11  5.01503364780474E-03  1.73193187033804E-03
  6.27838929666128E-11  3.43966348283104E-11 -6.47438060070502E-03 -2.23591442937549E-03 -4.05654172594702E-13
 -9.37995902030672E-13  2.02205723497221E-13 -2.31420779745495E-12  6.22530770301619E-04  1.09865742238052E-12
 -9.28014041090560E-04 -1.01618596133771E-12  1.22764720500863E-03
* ORBITAL    1   14
  1.74192954121240E-11  1.30674857014569E-10  9.95184093221510E-10  1.26991875322821E-09  1.68516206801895E-10
  3.98149125385052E-11  1.41606830128485E-11  7.11423611606912E-10  5.51851579138764E-10  8.46639235884912E-11
  4.40323363271415E-11  5.33560321919105E-04 -6.71762050537188E-01 -1.84157589088461E-03 -3.51154710060635E-04
  4.22914809064655E-04  1.44375358257096E-04 -1.81771175995846E-01 -4.98309494688049E-04 -9.50184875214689E-05
  1.14435930416487E-04 -2.33078899554422E-02 -2.26810952404080E-04  1.80464942768100E-03 -6.88345493217586E-10
  1.01857819194911E-10  1.40621972509711E-10 -1.20851533842933E-10 -4.92944495024748E-11  1.33676824691918E-12
 -6.30685007890441E-03 -6.13724693272702E-05  4.88317622441051E-04  2.46230843880964E-10  7.99751547380646E-11
 -9.78542635557255E-12 -4.97354017913799E-03 -2.37163221241560E-03  5.84281432292962E-11  3.47503439131758E-11
  1.28416227837309E-03  6.12353152793687E-04  8.51148197753839E-04  4.05869925040945E-04  5.77376351032521E-12
  2.57082998180212E-12 -1.09882754784409E-03 -5.23975876574051E-04 -9.97117448923009E-12 -4.86394669278649E-12
 -1.16293622931731E-03  8.75840808975253E-13  4.39548648901684E-04 -2.80348974149244E-13  1.80491275356949E-13
  2.52303158430673E-04 -2.51487776599446E-13 -2.22510480872451E-04  3.24253372507331E-13 -1.73992932493943E-11
 -1.30517853063404E-10 -9.92632505463542E-10 -1.26895122354272E-09 -1.68576811273065E-10 -3.97691121875345E-11
  1.41521342685541E-11  7.15758636402521E-10  5.53407352767270E-10  8.50844161379547E-11  4.40893196852401E-11
  5.33560142906828E-04 -6.71762304375080E-01 -1.84157430226874E-03 -3.51156478893440E-04  4.22914378643760E-04
  1.44375310200264E-04 -1.81771244628466E-01 -4.98309085010505E-04 -9.50189411842138E-05  1.14435834760732E-04
  2.33078884658705E-02  2.26811147798526E-04 -1.80464933807990E-03  6.82733499615662E-10 -1.01936607010434E-10
 -1.40413356020652E-10  1.20794686815554E-10  4.95334749387434E-11 -1.12179568833480E-12  6.30684965646164E-03
  6.13724933559963E-05 -4.88317601288563E-04 -2.45170269290845E-10 -8.03468594075463E-11  9.41409837354586E-12
 -4.97353982274819E-03 -2.37163220715948E-03  5.84470684290744E-11  3.48361769048138E-11  1.28416218651037E-03
  6.12353151310031E-04  8.51148125964532E-04  4.05869922953785E-04  5.64412987094720E-12  2.57644172228378E-12
 -1.09882746682782E-03 -5.23975875546949E-04 -9.84728341757816E-12 -4.79452918651950E-12  1.16293623739851E-03
 -8.31906984567184E-13 -4.39548651945327E-04  2.88815776501053E-13 -1.92479246113506E-13 -2.52303159897614E-04
  2.99340742482679E-13  2.22510482835142E-04 -3.29079959346915E-13
* ORBITAL    1   15
  2.80742458871325E-11  2.10618847013991E-10  1.60422890685732E-09  2.04682328074139E-09  2.71952929737292E-10
  6.41201130516822E-11  2.28357771529873E-11  1.14753116567830E-09  8.90034175710394E-10  1.36686967087071E-10
  7.09760362508031E-11 -1.44375358688310E-04  1.81771175916304E-01  4.98309517619624E-04  9.50184578075155E-05
 -1.14435954945293E-04  5.33560322156407E-04 -6.71762050489044E-01 -1.84157590506005E-03 -3.51154692959841E-04
  4.22914823170791E-04  6.30685005563518E-03  6.13724341044532E-05 -4.88317626375150E-04 -1.85916126995747E-11
  2.73269925934738E-12  3.73992885883029E-12 -8.16376526749815E-10  1.23402410425255E-11  1.29053300651849E-10
 -2.33078899416522E-02 -2.26810930208158E-04  1.80464943014509E-03  3.81759051668275E-11  1.82306305187474E-10
  5.77237570311084E-11  1.34578342308998E-03  6.41736732171295E-04  1.55435721166559E-12  9.36174620451979E-13
 -3.47479762135210E-04 -1.65695748525076E-04  3.14554316506667E-03  1.49995169909131E-03  5.74783789546101E-11
  3.27981975942911E-11 -4.06087833008282E-03 -1.93642986799086E-03  2.13483212557380E-11  1.43881195956282E-11
  3.14677328958147E-04  5.11072001709988E-14 -1.18936859481999E-04 -1.48411149755276E-14 -2.43498466279099E-13
  9.32423318148149E-04  7.82466251005565E-14 -8.22320159216142E-04  1.11925936823325E-12 -2.80589076806066E-11
 -2.10481539732992E-10 -1.60077049685827E-09 -2.04572622564062E-09 -2.71490107668013E-10 -6.41094327867343E-11
  2.28205476646637E-11  1.15462810173242E-09  8.91804733542520E-10  1.36948858152028E-10  7.09944959422699E-11
 -1.44375309728928E-04  1.81771244709007E-01  4.98309062217180E-04  9.50189702408862E-05 -1.14435810723612E-04
  5.33560142665983E-04 -6.71762304424968E-01 -1.84157428932784E-03 -3.51156494199909E-04  4.22914365790772E-04
 -6.30684967548704E-03 -6.13725263889320E-05  4.88317597470757E-04  1.80652423735986E-11 -2.73707437698552E-12
 -3.73283219038073E-12  8.10758543792277E-10 -1.23042117824367E-11 -1.28742294694897E-10  2.33078884753463E-02
  2.26811163324872E-04 -1.80464933625657E-03 -3.96696717947997E-11 -1.82557661478590E-10 -5.78592873563005E-11
  1.34578333908214E-03  6.41736731588072E-04  1.59596789776447E-12  9.08425404080289E-13 -3.47479733065740E-04
 -1.65695747315470E-04  3.14554294614809E-03  1.49995169601991E-03  5.73342919961552E-11  3.28371549375929E-11
 -4.06087804698807E-03 -1.93642986422442E-03  2.15147977217169E-11  1.44625733288817E-11 -3.14677331272316E-04
  1.63959116891334E-14  1.18936859827200E-04  1.19527837927379E-14  1.73392785185991E-13 -9.32423324562474E-04
 -3.57294879751422E-14  8.22320164930340E-04 -1.20779344750503E-12
* ORBITAL    1   16
 -6.98570795531168E-12 -4.61817773294647E-11  2.60988015008690E-10  1.85853651577811E-09  2.35360334951848E-10
  1.95271330273924E-11 -3.99528650684491E-12 -1.17793130050461E-09 -2.74429755743591E-10 -9.22871960960197E-11
 -3.59767713355911E-11 -4.04281599485476E-04 -6.92247569304941E-01  2.75957296985240E-03 -1.97534718411046E-03
 -5.85786856547385E-04 -1.00932945048308E-04 -1.72826529138492E-01  6.88954984568914E-04 -4.93165194206266E-04
 -1.46247553435452E-04  4.21235868665877E-03 -4.06155467570785E-04 -2.04705897630773E-04 -1.09331341189080E-09
  2.99285523232772E-11  1.10278768567071E-10 -5.00838336449651E-11  2.11827173060964E-11  2.60945033991923E-11
  1.05165733147841E-03 -1.01400804830257E-04 -5.11068789892968E-05  1.87772211413775E-10 -3.93793734933115E-11
 -5.53946443871115E-11  6.76138154270150E-04  8.89304294005938E-05  7.03008885284879E-11  4.03824083129272E-11
 -1.74578619699090E-04 -2.29615524366158E-05 -1.06761411581904E-04 -1.40420135004281E-05  4.88461038632460E-11
  3.32292197193874E-11  1.37828473071580E-04  1.81281444175803E-05 -6.85176356561612E-11 -4.60363897269831E-11
 -2.37622388731697E-05 -6.29704180630939E-13  8.98135181272941E-06  1.93344679036412E-13 -2.22692004357427E-12
  4.75656752463699E-06  3.25280936716419E-12 -4.19490444808657E-06 -4.30752288992162E-12 -7.06225524438306E-12
 -4.67580420850146E-11  2.56865748255554E-10  1.85185988978177E-09  2.35320625855244E-10  1.95295968046475E-11
  4.06588715434051E-12  1.18042815730214E-09  2.76208165468693E-10  9.23045866192160E-11  3.58652309416997E-11
  4.04281784790988E-04  6.92247319419668E-01 -2.75957402126695E-03  1.97534799791413E-03  5.85786970709305E-04
  1.00932992283029E-04  1.72826466845826E-01 -6.88955220571378E-04  4.93165379406346E-04  1.46247573540751E-04
  4.21236088935223E-03 -4.06155817624389E-04 -2.04706561052378E-04 -1.09067455573127E-09  2.97023789490587E-11
  1.10028818393292E-10 -4.99081117063263E-11  2.13868215905179E-11  2.61039956928144E-11  1.05165798319166E-03
 -1.01400860477695E-04 -5.11070421565533E-05  1.86955448830369E-10 -3.98297004620451E-11 -5.54087397407626E-11
 -6.76139946642268E-04 -8.89312042498910E-05 -7.01956940134215E-11 -4.03150896564223E-11  1.74579082456567E-04
  2.29617526083697E-05  1.06761705408874E-04  1.40421365213951E-05 -4.88878770670532E-11 -3.33039335661423E-11
 -1.37828843101370E-04 -1.81283028271221E-05  6.83628952829678E-11  4.60325122181495E-11 -2.37618244719705E-05
 -6.98586698121258E-13  8.98119513337563E-06  2.48354786939224E-13 -2.22873699769781E-12  4.75648469577315E-06
  3.24189741643584E-12 -4.19483096901353E-06 -4.28226126036179E-12
* ORBITAL    1   17
 -1.18115793380413E-11 -7.81047080174842E-11  4.38714116809825E-10  3.13520907255314E-09  3.97446788233566E-10
  3.32700791977188E-11 -6.75473700590826E-12 -1.98445144464666E-09 -4.63365250529589E-10 -1.55441598611073E-10
 -6.05246872381599E-11  1.00932946176717E-04  1.72826529232884E-01 -6.88954953102185E-04  4.93165173339922E-04
  1.46247543240435E-04 -4.04281599835009E-04 -6.92247569356310E-01  2.75957295998991E-03 -1.97534717133389E-03
 -5.85786850366567E-04 -1.05165745416327E-03  1.01400768119555E-04  5.11068765459624E-05 -5.06552121849057E-11
  1.38171875947689E-12  5.07186450678971E-12 -1.10453021446820E-09  6.33943869720789E-11  1.46856190711567E-10
  4.21235875302090E-03 -4.06155442086705E-04 -2.04705894546537E-04 -2.72977618742720E-10 -5.04917684557739E-11
 -3.38870410225662E-11 -1.68804677837225E-04 -2.22023631926427E-05  3.31861675998117E-12  1.85557865618628E-12
  4.35852262597178E-05  5.73261435651684E-06 -4.27627014229533E-04 -5.62446562864442E-05  1.42529033169152E-10
  9.06109596580105E-11  5.52064891713534E-04  7.26112457592221E-05 -6.88204806636533E-11 -5.08947532152513E-11
  5.93248415716380E-06 -6.53844479855784E-14 -2.24227284456315E-06 -4.65951335473521E-15 -3.28737331633050E-12
  1.90521516492054E-05  5.16513637290180E-12 -1.68025054134622E-05 -7.70240765035193E-12 -1.19078088400050E-11
 -7.88273473736554E-11  4.33019481893515E-10  3.12590559042880E-09  3.96590600160201E-10  3.28454531267117E-11
  6.84282036679888E-12  1.99173951219399E-09  4.65068404154668E-10  1.55699763638552E-10  6.06700210719548E-11
 -1.00932991131621E-04 -1.72826466751399E-01  6.88955250825858E-04 -4.93165399799943E-04 -1.46247582972127E-04
  4.04281783991006E-04  6.92247319362692E-01 -2.75957404572384E-03  1.97534800670777E-03  5.85786975159165E-04
 -1.05165786140673E-03  1.01400895949331E-04  5.11070449275011E-05 -5.03630564462664E-11  1.44420916217394E-12
  5.09156313678213E-12 -1.10165888104699E-09  6.35264184891036E-11  1.46741085748217E-10  4.21236083001072E-03
 -4.06155830179281E-04 -2.04706560871288E-04 -2.72581292542532E-10 -5.09732551397709E-11 -3.40416237509099E-11
  1.68805110480869E-04  2.22025554791795E-05 -3.19393769783506E-12 -1.83522681365063E-12 -4.35853438512970E-05
 -5.73266426120551E-06  4.27628140368996E-04  5.62451459993273E-05 -1.42370275955492E-10 -9.06409661579402E-11
 -5.52066345765644E-04 -7.26118777260744E-05  6.88380637137934E-11  5.08475008168360E-11  5.93238086162756E-06
 -8.84483286291857E-15 -2.24223413647738E-06  9.74627035176407E-15 -3.30574798742277E-12  1.90518195909129E-05
  5.17547398560446E-12 -1.68022124552979E-05 -7.72558183711693E-12
* ORBITAL    1   18
  5.98116951545254E-04  4.80934399533777E-03  5.31898076249517E-02  6.97071563690505E-03  1.39893075313132E-03
  2.00193824487204E-04  2.32676805801336E-03  7.41279143355953E-01  3.86837232588576E-03  1.04355293313264E-03
 -1.84947332220095E-04  4.47847205770648E-12  3.41002327281800E-10 -9.87498708903302E-12  1.04406408602399E-12
 -7.62032868334450E-12  1.49368978697406E-11  1.14367505350705E-09 -3.45959794300678E-11  3.15082453210560E-12
 -2.56504797793749E-11 -3.25737670459522E-10 -6.04652387183087E-11 -3.44383199183263E-11  5.01301467527720E-10
  6.15223628702051E-11  1.62823993753310E-12  7.78411100030623E-03 -1.10410112357044E-03 -8.66726197509137E-04
 -1.09552247552710E-09 -2.03104663156556E-10 -1.15307230243141E-10 -1.34824760095202E-02  1.91235920755204E-03
  1.50121380959172E-03 -5.06349849049209E-11 -2.51505268147948E-11  2.70171817063621E-11  9.11544786397790E-12
  1.30604742025371E-11  6.40970554613875E-12  1.07288361384076E-10  5.33519689093422E-11  7.93628545161446E-04
  2.08951897429961E-04 -1.38373080807264E-10 -6.88440985996336E-11 -1.02457005784004E-03 -2.69755743620764E-04
 -2.18401549198553E-12  1.90931523662682E-12  8.66358091391413E-13  4.37772983239603E-13 -4.91457133815760E-05
  5.97810187812141E-12  7.32621009097312E-05 -5.27168764421654E-12 -9.69166520643908E-05 -5.98117012038207E-04
 -4.80934448395458E-03 -5.31898144246876E-02 -6.97071272732352E-03 -1.39893096429449E-03 -2.00193875560994E-04
  2.32676827010767E-03  7.41279091744667E-01  3.86837046085091E-03  1.04355434725483E-03 -1.84946787953623E-04
  4.43885718212151E-12  3.40549522029233E-10 -1.10087093091182E-11  8.22262567492106E-13 -7.79397099559076E-12
  1.48963957326213E-11  1.13685604755785E-09 -3.55338640548551E-11  2.89545306513562E-12 -2.58264542663971E-11
  3.27946208761613E-10  6.09682194471122E-11  3.46167532864300E-11  4.88437441804544E-10  5.80538171518475E-11
  1.78307709823398E-12 -7.78410991387724E-03  1.10410126046800E-03  8.66726338921038E-04  1.10074279379362E-09
  2.03211620035546E-10  1.15190387298537E-10  1.34824736347471E-02 -1.91235950494189E-03 -1.50121405645097E-03
 -5.06569332223101E-11 -2.52379713903947E-11 -2.56597178200986E-11 -9.00007634571117E-12  1.30872142568579E-11
  6.51125548857975E-12  1.07260830140318E-10  5.32855690469267E-11  7.93628971736876E-04  2.08951997512424E-04
 -1.38403896115026E-10 -6.87149793629401E-11 -1.02457058794672E-03 -2.69755865230113E-04  2.24933919708549E-12
  1.20871105091050E-12 -8.11120248960878E-13 -1.69360489385922E-12  4.91457543733239E-05 -5.94515478767651E-12
 -7.32621617016274E-05  5.24880177139775E-12  9.69167312792963E-05
* ORBITAL    1   19
 -7.63469512595102E-12 -5.42908989217985E-11 -2.75044075102754E-10  3.89847431719420E-10 -1.83701862221374E-10
 -8.45088887603802E-11 -6.37732118133471E-12  1.01548718651145E-10 -1.08377294514028E-09 -7.91383407714468E-11
  2.08462278246669E-11  5.99053160785671E-12  3.68658742313554E-10  9.71437886451047E-12  1.22790843184943E-10
  9.91996233742653E-11 -1.66689879407231E-11 -1.02351396693189E-09 -2.75812727133113E-11 -3.41118034046395E-10
 -2.75296119883501E-10 -3.51823694848945E-10  8.12561262589935E-11  1.88946896422738E-12 -3.68473550700701E-02
 -9.59847987338574E-04 -6.57290893647226E-05  5.82158667895008E-01  1.51648131853334E-02  1.03846101903698E-03
  9.82882043285015E-10 -2.25730341617988E-10 -5.33173694050114E-12  3.36109463260351E-01  8.75540904179510E-03
  5.99555765989292E-04  8.51918526520816E-11  5.90852732941916E-11 -8.29600472260306E-04 -4.70907322557320E-04
  1.04603450399617E-10  6.92730764259069E-11  4.98215020206062E-10  3.36586090095651E-10  1.19650190956476E-02
  6.79172114396582E-03  1.88239989512578E-10  1.20736261274750E-10  9.26806394565237E-03  5.26084458348197E-03
 -4.61537360729668E-12 -9.60391975374434E-05 -5.59903456881643E-12  3.62994098479892E-05 -1.04706578829936E-03
 -2.37878364120202E-11  9.36524109590780E-04 -1.70264560029690E-11  1.23890494742693E-03  1.03870693766672E-11
  7.37044920944292E-11  3.03201372037891E-10  2.96918413988534E-12  1.95621058951011E-12 -5.64199848138707E-12
 -7.18433703258813E-12  2.89538549755838E-11 -6.15914702045270E-10 -2.82881056364807E-11  2.40825677996758E-11
 -6.01768973822146E-12 -3.67228237447854E-10 -1.55189465439183E-11 -1.23330694818221E-10 -9.89741334652954E-11
  1.66539037873565E-11  1.01994297121321E-09  4.11990674520710E-11  3.42337154346263E-10  2.75094863365909E-10
 -3.63726277052073E-10  8.24112008954249E-11  2.46778261659831E-12 -3.68473546791925E-02 -9.59847758884619E-04
 -6.57290618531759E-05  5.82158658535360E-01  1.51648094404001E-02  1.03846052958426E-03  1.00948831077327E-09
 -2.28501249581775E-10 -6.69050642084046E-12  3.36109458393677E-01  8.75540679436312E-03  5.99555462883178E-04
 -8.43624970057986E-11 -5.86163139505848E-11  8.29600474896840E-04  4.70907330741405E-04 -1.04171042879642E-10
 -6.89965045565449E-11 -4.95673895544716E-10 -3.35142502941872E-10 -1.19650191638852E-02 -6.79172128949128E-03
 -1.88228652503483E-10 -1.20597705519272E-10 -9.26806398252281E-03 -5.26084468082724E-03 -4.66420027517140E-12
 -9.60391967154328E-05 -5.51391404637346E-12  3.62994003221862E-05 -1.04706574578856E-03 -2.36980879483920E-11
  9.36524074238600E-04 -1.68918862043645E-11  1.23890489592773E-03
* ORBITAL    1   20
  9.56002862658062E-12  6.89259271340371E-11  2.89303521443377E-10  5.94405812869156E-10 -9.15665074133573E-10
 -3.24412892211932E-10  4.31471282138083E-12  6.31434373734469E-11 -1.98572980531163E-09  5.11476769515267E-11
  2.24704913317508E-10 -9.02096618053788E-12  6.73873496529423E-11  1.28085470779669E-09  2.65237968370633E-10
 -4.94582519591519E-11  2.49022232786262E-11 -1.85471915653994E-10 -3.53580199923398E-09 -7.30860372299872E-10
  1.37344345176099E-10 -6.07598934325738E-10  3.97390699675464E-10  1.74378351001308E-10 -4.13731928241127E-02
  3.06028276964471E-03  8.48626371320993E-04  6.28302861858445E-01 -4.64741692027750E-02 -1.28874377741052E-02
  1.67996509177052E-09 -1.09582827947537E-09 -4.81047530177769E-10  3.62750825904084E-01 -2.68318737496422E-02
 -7.44056554241914E-03  2.01664405460527E-11  6.26273743074598E-12  8.24145769502230E-05  3.48433008477633E-06
 -2.50622961149788E-11 -7.89980598092694E-11 -2.07760676661718E-11 -2.05876748838694E-10 -1.14251974216864E-03
 -4.83039990018672E-05 -1.06238645606974E-10 -2.49805911237148E-10 -8.84991909318732E-04 -3.74160349846391E-05
 -1.89530899077711E-11  5.35252703740176E-05 -1.32695704072618E-11 -2.02306554497335E-05  5.60917684519747E-04
 -8.01469852121556E-11 -5.01700029648448E-04 -3.63876045819940E-11 -6.63686748887041E-04  1.50408738376094E-11
  1.07456307112222E-10  4.39601154923011E-10 -3.52451578943126E-10 -8.87626981902541E-10 -3.20649195471333E-10
 -9.69038991343228E-12 -1.05982368434135E-10  1.03022448069057E-09 -1.07725921763310E-10 -1.98226531310292E-10
 -9.08656025494940E-12  6.60980560226043E-11  1.28802622849790E-09  2.63523368635174E-10 -5.14704911864444E-11
  2.50572394465566E-11 -1.82519332007811E-10 -3.55254848889991E-09 -7.26986527540372E-10  1.41872671222036E-10
  6.21913194585157E-10 -3.99402732248213E-10 -1.74910546198018E-10  4.13731928809550E-02 -3.06028006851689E-03
 -8.48625822896482E-04 -6.28302859787454E-01  4.64741278388427E-02  1.28874292098642E-02 -1.71228579736993E-09
  1.10053714471770E-09  4.82374971135306E-10 -3.62750825479279E-01  2.68318505118257E-02  7.44056083986969E-03
  1.98361480032290E-11  5.95760104993487E-12  8.24142115881443E-05  3.48408143287234E-06 -2.58362450659628E-11
 -7.97711989067686E-11 -2.32815526315198E-11 -2.08134365537943E-10 -1.14251464186449E-03 -4.83004909334642E-05
 -1.07746068590163E-10 -2.51031054419868E-10 -8.84988108185277E-04 -3.74134734508495E-05  1.90329937989360E-11
 -5.35252484504749E-05  1.32888199425647E-11  2.02306359500595E-05 -5.60917411905508E-04  8.03004593805705E-11
  5.01699788019681E-04  3.65178043283382E-11  6.63686438494108E-04
* ORBITAL    1   21
 -5.53342425369767E-11 -3.91267580496284E-10 -1.65078793762699E-09 -4.25288910487927E-09 -1.16056653134497E-10
 -2.98767077770674E-11 -6.35827861668169E-11  3.29905666755941E-10 -1.50257328465596E-09 -6.64347079991614E-11
 -9.85378809888858E-12  1.44913025811982E-03  2.99452642548754E-02 -1.26896256914800E-02  9.98710828427523E-04
  1.53937083877502E-03 -4.61346650153993E-03 -9.53340619799454E-02  4.03988275814826E-02 -3.17950652695158E-03
 -4.90075745132463E-03 -1.93478017111186E-01 -3.90854142544131E-04  3.24572223734862E-03  1.32598873869207E-11
  3.04929638635142E-12  3.48709902749910E-13 -8.47469062831909E-11 -1.95661337128172E-10 -2.74560467329656E-11
  6.15958672810538E-01  1.24432866907400E-03 -1.03331155845123E-02 -1.66694199708912E-09 -8.47410245214151E-11
  9.26579422314391E-12 -6.66002292465922E-03 -3.07136612158714E-03 -5.91926554510807E-12 -3.70430570916853E-12
  1.71961060442588E-03  7.93023393754466E-04 -1.34099038862449E-02 -6.18417147579304E-03  5.37324065663896E-10
  3.41929484481427E-10  1.73121119866505E-02  7.98373158783264E-03  5.56149940131929E-11  2.86395866547099E-11
 -9.01694315819956E-04  3.32885019709246E-13  3.40808638349984E-04 -1.23894944968805E-13  2.49188403434518E-11
 -2.30163425180836E-03 -2.68373414250067E-11  2.02985318364050E-03 -5.02131789573532E-12  5.58028011952078E-11
  3.94755126079942E-10  1.67941994156664E-09  4.17742270204922E-09  1.26644078386205E-10  3.52386308940386E-11
 -6.49289623436644E-11  3.30323910837060E-10 -1.56469628042800E-09 -7.01606768430669E-11 -6.94209540273654E-12
  1.44913027486807E-03  2.99452664522283E-02 -1.26896273818819E-02  9.98711395172463E-04  1.53937140138064E-03
 -4.61346654825891E-03 -9.53340687529297E-02  4.03988326424847E-02 -3.17950821117718E-03 -4.90075911359172E-03
  1.93478017089158E-01  3.90853335742734E-04 -3.24572232646488E-03 -1.14597717776656E-11 -2.96856934669533E-12
 -3.35825936591007E-13  1.66711918943978E-10  1.96396691216557E-10  2.64072615746592E-11 -6.15958672484737E-01
 -1.24432600590426E-03  1.03331158770359E-02  1.57548592488195E-09  8.82843896274029E-11 -6.46870090166601E-12
 -6.66002297126632E-03 -3.07136615785377E-03 -6.05339249076373E-12 -3.79050296500659E-12  1.71961060711931E-03
  7.93023387983284E-04 -1.34099039636621E-02 -6.18417152915665E-03  5.32531017107950E-10  3.39503541532677E-10
  1.73121120850169E-02  7.98373165747279E-03  5.80903433450975E-11  2.94879703046691E-11  9.01694283361247E-04
 -4.54804412362350E-13 -3.40808617915925E-04  1.89785748420124E-13 -2.51806628893003E-11  2.30163416168308E-03
  2.72460019927599E-11 -2.02985310942963E-03  4.59403381444891E-12
* ORBITAL    1   22
 -2.97762281818263E-03 -2.20299717543400E-02 -1.02009412610875E-01  1.00929832928819E-01  1.96730473341544E-02
  8.47556965491682E-03 -6.53096280242012E-03 -9.20428586607432E-02 -9.55727629053662E-02 -2.45020758617997E-03
  9.55035662344607E-03 -7.75972042108866E-12  3.92521549370799E-11 -3.56942635228268E-09 -7.86516264452626E-10
 -3.98967703099795E-10 -2.58759210987775E-11  1.33731335817353E-10 -1.19232494659520E-08 -2.62686666074623E-09
 -1.33276444776572E-09  1.23243401096105E-09 -6.32539246154588E-12 -1.30873266168722E-11 -1.69230469684725E-10
  6.11571934782705E-11  4.96100070639416E-11 -3.34222829840562E-01  1.23204559678935E-02  8.22590655693416E-03
  4.09111931727931E-09 -2.16384857436850E-11 -4.35537597090000E-11  5.78890922432868E-01 -2.13396557181519E-02
 -1.42476881102150E-02  8.92372841608629E-11  5.66067295900566E-11  1.06590139837972E-11  4.03386529230291E-13
 -2.29789276274615E-11 -1.44683331822740E-11 -1.88027161889325E-10 -1.19368008285177E-10 -1.13178810996016E-02
 -3.89351357502640E-03  2.42474056960648E-10  1.53868095198676E-10  1.46113216691149E-02  5.02650441340411E-03
 -9.68941086936305E-12  2.65197923222160E-11  3.69927737740960E-12  6.15139983011289E-11  1.32575477261235E-03
  2.59576782856490E-11 -1.97631910154670E-03 -2.30069380424045E-11  2.61442410077960E-03 -2.97762298668242E-03
 -2.20299729428266E-02 -1.02009418158968E-01  1.00929826787366E-01  1.96730456223459E-02  8.47556893719131E-03
  6.53096295222968E-03  9.20428638198087E-02  9.55727687366280E-02  2.45020869413312E-03 -9.55035633370575E-03
  7.41162153391025E-12 -4.63117199505326E-11  3.56096178022514E-09  7.84116745510606E-10  3.97961710737500E-10
  2.49800357924660E-11 -1.51918662760896E-10  1.19004671571461E-08  2.62089150893712E-09  1.33007590906499E-09
  1.16955735342912E-09 -5.28487247258859E-12 -1.17411832127335E-11  1.58306685365745E-10 -8.13541600972405E-11
 -5.73214350263663E-11 -3.34222830875421E-01  1.23204585146653E-02  8.22590692475366E-03  3.92758187999251E-09
 -1.87576184138761E-11 -4.00947436344916E-11  5.78890924055641E-01 -2.13396600507713E-02 -1.42476886936670E-02
 -8.68981497462677E-11 -5.55475379824341E-11  1.35027362505670E-11  2.91910493324754E-12  2.23668864774437E-11
  1.42583501047655E-11  1.84041696096686E-10  1.17636974700904E-10  1.13178809939824E-02  3.89351350720367E-03
 -2.37413575301345E-10 -1.51619057948711E-10 -1.46113215434128E-02 -5.02650432770812E-03 -9.97821595813749E-12
  2.11529866255373E-11  3.77163573496224E-12  6.37650292797828E-11  1.32575471254394E-03  2.66899642267503E-11
 -1.97631901425209E-03 -2.35848835185370E-11  2.61442398621510E-03
* ORBITAL    1   23
 -1.93031717568819E-10 -1.38497902537038E-09 -5.95131249262531E-09  1.07433778420529E-08  6.17789041318557E-09
  1.66397699073330E-09 -1.28897798052266E-10 -1.04809088907106E-09  1.06244487120617E-08 -6.45696084433743E-10
 -1.92437273613882E-09  1.28710198005877E-03  2.64095825367752E-02  3.34107026788266E-02 -6.99495261300594E-03
 -7.65415772677228E-03 -3.63558583133294E-03 -7.45972781241822E-02 -9.43728475819672E-02  1.97581489783944E-02
  2.16201587242535E-02  2.58347930978374E-01 -2.49172692939462E-02 -4.81338333177950E-03 -2.70076849450202E-11
 -6.73411890936073E-11 -2.04657601548786E-11 -1.76873400475885E-09  1.64710984515271E-09  4.40457087445205E-10
 -7.29737123097850E-01  7.03820515921717E-02  1.35960238080998E-02  4.09829422384815E-09 -8.81205367338149E-11
  4.97355317170545E-11 -1.97321750807490E-03 -3.86337476705002E-04 -2.50353888107673E-11 -3.08830327304855E-11
  5.09482524333605E-04  9.97511834340358E-05 -3.52505866344589E-03 -6.90176435818286E-04  7.29835444509185E-10
  8.12415939066126E-10  4.55083211093439E-03  8.91007070507470E-04 -1.44480585875099E-10 -7.05796315143303E-11
 -2.22284290499687E-04 -5.71469692844037E-12  8.40128770527571E-05  2.02695468750491E-12 -1.05463879639491E-10
 -5.03426207845524E-04  1.17053254818942E-10  4.43956592278712E-04  4.99740406249037E-12 -1.92623170812020E-10
 -1.38216116733457E-09 -5.94947773613822E-09  1.03745417576894E-08  6.21441672966798E-09  1.67928985054747E-09
  1.29160656650979E-10  1.06756575864873E-09 -1.08760848376265E-08  6.33632726490783E-10  1.93739433941817E-09
 -1.28710178008978E-03 -2.64095795043404E-02 -3.34107084792222E-02  6.99495323006488E-03  7.65415882682597E-03
  3.63558528573724E-03  7.45972698419389E-02  9.43728628943055E-02 -1.97581506931957E-02 -2.16201616170275E-02
  2.58347927522438E-01 -2.49172577759441E-02 -4.81338185916154E-03 -2.70607610251038E-11 -6.73807887682001E-11
 -2.05832388715346E-11 -1.70493412477246E-09  1.63472062102119E-09  4.37423882556693E-10 -7.29737114160248E-01
  7.03820198419736E-02  1.35960200341487E-02  4.06141026415907E-09 -7.22143290779831E-11  5.27036641542466E-11
  1.97321568978714E-03  3.86336300310484E-04  2.50120766044429E-11  3.09271609598455E-11 -5.09482156603510E-04
 -9.97510256534303E-05  3.52505555419101E-03  6.90174506176059E-04 -7.27291538843257E-10 -8.11696365720101E-10
 -4.55082809443241E-03 -8.91004583932752E-04  1.39230405573899E-10  6.71235152665306E-11 -2.22284104749324E-04
 -5.67334185138201E-12  8.40128284469087E-05  2.02416491817838E-12 -1.05849422954923E-10 -5.03425772571797E-04
  1.17392585645295E-10  4.43956292438854E-04  5.23202517882593E-12
* ORBITAL    1   24
  3.74114737916792E-11  2.63930663808296E-10  1.11199058950248E-09  2.87786553947607E-09  7.76919884881167E-11
  1.98793563278195E-11  4.28921832268734E-11 -2.22487176038827E-10  1.00737133882176E-09  4.42744060407531E-11
  6.90057937857450E-12  4.61346650343656E-03  9.53340620342239E-02 -4.03988276575334E-02  3.17950655500252E-03
  4.90075748122683E-03  1.44913026043912E-03  2.99452643406490E-02 -1.26896258123136E-02  9.98710874267326E-04
  1.53937088774898E-03 -6.15958672912196E-01 -1.24432869251324E-03  1.03331155815342E-02  9.04815856881271E-10
  2.12269108999893E-10  1.85421295946059E-11 -4.66073764938252E-10  1.09632173213600E-11  7.68230183637982E-12
 -1.93478017293964E-01 -3.90854177596499E-04  3.24572223383044E-03  8.33517785561967E-10 -1.33684739023293E-11
 -1.29607971445363E-11 -2.12029200583823E-02 -9.77803398809187E-03 -4.60515182865475E-10 -2.89004660743422E-10
  5.47457074311151E-03  2.52467786330324E-03  4.21216830658153E-03  1.94250246834824E-03 -1.23385725917903E-10
 -8.06077220697393E-11 -5.43788600861734E-03 -2.50775998865647E-03  1.48996352046252E-10  9.76023335936176E-11
 -2.87064317435256E-03  2.86034446980498E-11  1.08500319576955E-03 -1.08153490989165E-11 -5.43067039024495E-12
  7.22963754629302E-04  8.00984640182256E-12 -6.37594364897032E-04 -1.00001142836483E-11 -3.76953645533266E-11
 -2.66612067345760E-10 -1.13384996821818E-09 -2.82242520585191E-09 -8.57485117245946E-11 -2.38555643103753E-11
  4.39566444235384E-11 -2.22231002865624E-10  1.05537960389215E-09  4.71915575254361E-11  4.59899273611236E-12
  4.61346654726067E-03  9.53340687064211E-02 -4.03988325840870E-02  3.17950818289942E-03  4.90075908439519E-03
  1.44913027277421E-03  2.99452663710469E-02 -1.26896272669807E-02  9.98711349476906E-04  1.53937135263838E-03
  6.15958672378350E-01  1.24432598929372E-03 -1.03331158776110E-02 -9.29950035959080E-10 -2.14604860618456E-10
 -1.90851263072005E-11  4.19280157671781E-10 -9.67294354483348E-12 -6.45721839980623E-12  1.93478016905101E-01
  3.90853298481383E-04 -3.24572233052501E-03 -7.49179239490814E-10  1.13610106145718E-11  1.08139416593798E-11
 -2.12029201713679E-02 -9.77803406455971E-03 -4.58236985417619E-10 -2.87609988107343E-10  5.47457077232947E-03
  2.52467788537007E-03  4.21216831869131E-03  1.94250246860737E-03 -1.21079001678805E-10 -7.96943086840307E-11
 -5.43788603884243E-03 -2.50776001342751E-03  1.45825800731921E-10  9.62841557034185E-11  2.87064306489660E-03
 -2.86694979105711E-11 -1.08500315965329E-03  1.09171480198147E-11  5.69512884303209E-12 -7.22963722594889E-04
 -8.23902693471129E-12  6.37594348066919E-04  1.04373689438512E-11
* ORBITAL    1   25
  1.41016527992296E-10  1.01137860516309E-09  4.34569065223940E-09 -7.86701153671813E-09 -4.50383602803955E-09
 -1.21227040325520E-09  9.40796009062807E-11  7.63855853578226E-10 -7.73972100418308E-09  4.70592856832492E-10
  1.40306108838895E-09  3.63558582515910E-03  7.45972780294559E-02  9.43728478633972E-02 -1.97581489939583E-02
 -2.16201587909950E-02  1.28710197054138E-03  2.64095823930244E-02  3.34107031632305E-02 -6.99495262644497E-03
 -7.65415782732358E-03  7.29737122907075E-01 -7.03820513541955E-02 -1.35960236943186E-02 -5.18580754052873E-10
 -1.40863097363747E-09 -4.02593655839570E-10  1.59801278122172E-09 -3.89356621566595E-10 -8.14517723980313E-11
  2.58347930676128E-01 -2.49172689282455E-02 -4.81338315656284E-03 -2.82329547421368E-09  5.33900086850670E-10
  1.02013309490582E-10 -5.57360766155209E-03 -1.09126049078909E-03 -4.75915520908413E-10 -5.80249178786535E-10
  1.43909991893809E-03  2.81757913353212E-04  1.24797223376562E-03  2.44341552789527E-04 -2.69081288328503E-10
 -2.69350559110772E-10 -1.61112531785756E-03 -3.15442676216458E-04  3.09831590500703E-10  3.02134323939498E-10
 -6.27874450599493E-04 -1.12559223723471E-10  2.37295322204614E-04  4.24010295110804E-11  3.10212922210450E-11
  1.78224863573816E-04 -4.43651862663185E-11 -1.57176219184818E-04  5.07049399511081E-11  1.40595785826325E-10
  1.00916032913055E-09  4.34466100732857E-09 -7.57036150445221E-09 -4.53412402358723E-09 -1.22497264349925E-09
 -9.43524153062325E-11 -7.80794662885122E-10  7.94424349692178E-09 -4.60512232180948E-10 -1.41344027816049E-09
 -3.63558529170075E-03 -7.45972699305206E-02 -9.43728625306171E-02  1.97581506960534E-02  2.16201615541225E-02
 -1.28710178940966E-03 -2.64095796438543E-02 -3.34107079744299E-02  6.99495322263950E-03  7.65415872867077E-03
  7.29737114349682E-01 -7.03820200689444E-02 -1.35960201495836E-02 -5.54225875536933E-10 -1.40598952987205E-09
 -4.01419427186606E-10  1.56918133907903E-09 -3.80997626890544E-10 -7.97161750095190E-11  2.58347927821080E-01
 -2.49172581481018E-02 -4.81338203700537E-03 -2.77189711068057E-09  5.19115628978175E-10  9.89859220219161E-11
  5.57360283716274E-03  1.09125755569225E-03  4.77066286313921E-10  5.81714978960473E-10 -1.43909864943269E-03
 -2.81757128290244E-04 -1.24797126692488E-03 -2.44341048770459E-04  2.66240293657896E-10  2.67816274617935E-10
  1.61112390308523E-03  3.15441789312458E-04 -3.06239673619545E-10 -3.00086727338476E-10 -6.27873946984825E-04
 -1.13056415338037E-10  2.37295196349853E-04  4.26605587809822E-11  3.10888856827602E-11  1.78224732680001E-04
 -4.44844799795257E-11 -1.57176100214079E-04  5.08398908343853E-11
* ORBITAL    1   26
  2.76397115753907E-11  1.96358605823405E-10  8.96597149791067E-10 -7.51639944341300E-10  3.54053937868145E-10
  1.54083900144051E-10  2.12366751599281E-11 -2.39010371392556E-10  2.85422798716340E-09  1.84791488077446E-10
 -7.21955418726659E-11 -1.67118281023493E-11 -1.02397495138158E-09 -2.71597306687305E-11 -3.41498294880022E-10
 -2.75712020638443E-10 -6.03295886179212E-12 -3.68902211051851E-10 -9.82321268181972E-12 -1.23110987732842E-10
 -9.93644698024927E-11  9.82094232071044E-10 -2.26908833159690E-10 -5.41227517099930E-12  6.72218934155280E-01
  1.75107855173691E-02  1.19910025992217E-03  3.19107458150508E-02  8.31249723846385E-04  5.69219643473298E-05
  3.51444990896336E-10 -8.13928949252911E-11 -1.89393025332821E-12  1.84236786219732E-02  4.79922079896725E-04
  3.28638696960238E-05 -2.38318760954244E-11 -2.20865469428375E-11  1.51346832808123E-02  8.59092222977349E-03
  5.31999155667613E-10  3.56885277464530E-10 -6.24735287921230E-11 -4.03324188171772E-11  6.55856668445230E-04
  3.72284880470483E-04 -1.19516325574581E-10 -8.15824456480858E-11  5.08024362909331E-04  2.88370601890624E-04
 -3.97155827071190E-12  1.75207629028030E-03 -2.89720283452475E-11 -6.62222593164201E-04 -5.73944140026204E-05
  2.78216739841769E-12  5.13351191301692E-05  6.70306782426587E-12  6.79099774661990E-05 -2.93069052877515E-11
 -2.08077615646679E-10 -9.13650626527216E-10  5.17024342784859E-10 -2.44655032521758E-10 -9.97348528513849E-11
  2.17312157692699E-11 -1.95141260575936E-10  2.57336898391830E-09  1.54210043980230E-10 -7.42571584664005E-11
  1.66020135380101E-11  1.02045329036314E-09  4.04744227543792E-11  3.42711866137259E-10  2.75440102874207E-10
  5.96362429367909E-12  3.67446980267203E-10  1.55798337315456E-11  1.23583755826911E-10  9.92788617944702E-11
  1.00845839721642E-09 -2.29592665322532E-10 -6.82265740680755E-12  6.72218923623104E-01  1.75107811506737E-02
  1.19909968472028E-03  3.19107462398473E-02  8.31249389844095E-04  5.69219079571947E-05  3.63455007947927E-10
 -8.25483117039109E-11 -2.39611261697750E-12  1.84236771065204E-02  4.79922201611576E-04  3.28639124261935E-05
  2.29444944464262E-11  2.14908135432654E-11 -1.51346833568107E-02 -8.59092240418177E-03 -5.29683436462869E-10
 -3.55466609564923E-10  6.23812645699290E-11  4.02428965959042E-11 -6.55856642689395E-04 -3.72284860904435E-04
  1.18609962835064E-10  8.10700602397352E-11 -5.08024400336250E-04 -2.88370640451256E-04 -3.84666285631519E-12
  1.75207622104366E-03 -2.88457369928115E-11 -6.62222565129815E-04 -5.73944024925354E-05  2.71379342408548E-12
  5.13351182108363E-05  6.68126122014958E-12  6.79099818306861E-05
* ORBITAL    1   27
  3.83459188679650E-11  2.75883709502306E-10  1.14240339599289E-09  6.53406059288805E-10 -2.93587209155545E-09
 -1.03975168519610E-09  2.12490552119045E-11  2.62939843179539E-10 -5.16813937891413E-09  2.40868512091360E-10
  6.92699120017042E-10 -2.49389346002083E-11  1.86044062506531E-10  3.53452014521767E-09  7.30931220955678E-10
 -1.37215370012272E-10 -9.01768982292624E-12  6.79352052063253E-11  1.28057535918289E-09  2.65283912868282E-10
 -4.94021350648562E-11 -1.67835891366505E-09  1.09434635952456E-09  4.80260427273679E-10 -7.25501644749602E-01
  5.36637791911756E-02  1.48811383681200E-02 -3.58302347714316E-02  2.65028493399499E-03  7.34932471893816E-04
 -6.07468157840529E-10  3.96142989910905E-10  1.73820253815394E-10 -2.06865970058167E-02  1.53014379373734E-03
  4.24313862778583E-04  8.93635401437359E-11  1.48266346456437E-10  1.44518842319930E-03  6.11017142011501E-05
  6.10681265904572E-11  2.87829017538087E-10 -3.10035474611732E-11 -7.51568676628322E-11  6.51544675238402E-05
  2.75454738933792E-06  8.63026118632373E-12 -2.53344107452899E-11  5.04686782835754E-05  2.13391999623271E-06
 -5.34281831681353E-12  9.38594114462512E-04  8.78828811659211E-11 -3.54755229869068E-04 -3.19874094143465E-05
 -2.82769351818292E-12  2.86103988546399E-05 -2.29927983384286E-11  3.78480234152957E-05  4.11853782054644E-11
  2.96004289123995E-10  1.21990242104633E-09  5.99335268190611E-11 -2.91764021098025E-09 -1.03715666546410E-09
 -2.40554243412672E-11 -2.83572464727964E-10  4.61050285088305E-09 -2.73635647183285E-10 -6.77417411964462E-10
 -2.49695805665278E-11  1.83105886150255E-10  3.55091401226087E-09  7.27001415297670E-10 -1.41787334748472E-10
 -9.04036876941532E-12  6.65181879939015E-11  1.28717465296398E-09  2.63515153503276E-10 -5.13669148188878E-11
  1.70982964205798E-09 -1.09878356818874E-09 -4.81486727301902E-10  7.25501642740427E-01 -5.36637317631294E-02
 -1.48811286037464E-02  3.58302358894452E-02 -2.65028351061708E-03 -7.34932343106608E-04  6.20885680952918E-10
 -3.97700777913575E-10 -1.74177630110718E-10  2.06865951820497E-02 -1.53014086057010E-03 -4.24312990083153E-04
  8.97944215467972E-11  1.48580222492072E-10  1.44518206466325E-03  6.10973725121820E-05  6.39852846355208E-11
  2.90320816025087E-10 -3.15656930524300E-11 -7.56425097488601E-11  6.51544139954607E-05  2.75459700685360E-06
  7.98972585634976E-12 -2.60344488212570E-11  5.04681510516809E-05  2.13344997878626E-06  5.32816478657368E-12
 -9.38593670672736E-04 -8.80920666039594E-11  3.54755060592148E-04  3.19873948986456E-05  2.85425332211059E-12
 -2.86104073744616E-05  2.30322588059239E-11 -3.78479885671472E-05
* ORBITAL    1   28
 -1.54083067762904E-03 -1.18255923352034E-02 -6.95493882710227E-02  1.03693255233889E-02  4.41041561118697E-02
  1.68019015520724E-02 -5.83537265106639E-03 -1.13154979273178E-01  8.29521463506196E-02  1.48403673979692E-02
  1.04197858420564E-03 -1.99982977854630E-11 -3.97004703535476E-10  2.72845863175118E-09  3.01181139678933E-10
  7.94812336523225E-11 -6.67296437306469E-11 -1.32548757958515E-09  9.11494212942814E-09  1.00630855462431E-09
  2.65487610874672E-10 -1.04999109614426E-09  2.71433157583552E-10 -9.01133106151537E-12  4.60780966130361E-10
 -9.85172118268805E-10 -3.27435619511800E-10  3.69373140199766E-01 -5.64087737542285E-02 -1.15983512594664E-02
 -3.48485505470468E-09  9.11631496367142E-10 -2.85240048774266E-11 -6.39773046005287E-01  9.77028627363176E-02
  2.00889338587756E-02  1.37185991473450E-10  9.95960432986141E-11 -6.00756208643963E-11 -2.07457529827022E-11
 -3.57395124521372E-11 -2.56820555143212E-11 -2.89939792408150E-10 -2.10948540887364E-10 -1.02370070486586E-02
 -5.22544170507041E-03  3.75075936310633E-10  2.72280589918122E-10  1.32159192937677E-02  6.74601623833627E-03
  2.90956640021800E-11 -4.26256510159579E-11 -1.07991710271040E-11 -1.16433437172596E-10  3.62725986918623E-04
 -7.80343924112226E-11 -5.40718916106339E-04  6.84276236227573E-11  7.15304490756189E-04  1.54083045113476E-03
  1.18255907821547E-02  6.95493838622860E-02 -1.03693251217632E-02 -4.41041541175379E-02 -1.68018998531708E-02
 -5.83537241723392E-03 -1.13154977797688E-01  8.29521558547537E-02  1.48403701341507E-02  1.04197826078872E-03
 -1.97003264362398E-11 -3.91308892756125E-10  2.72327285743748E-09  3.01163289959738E-10  7.99974336258119E-11
 -6.60656319616957E-11 -1.31071557512020E-09  9.09957981910303E-09  1.00648531251628E-09  2.67180912837981E-10
  9.87773793591661E-10 -2.68694417013523E-10  9.59077779761821E-12  4.56379188581299E-10 -9.03917756809865E-10
 -3.06097482910959E-10 -3.69373138192789E-01  5.64087618970231E-02  1.15983504634739E-02  3.32622810052884E-09
 -9.05155602429942E-10  2.99671822244059E-11  6.39773042086851E-01 -9.77028412346192E-02 -2.00889321559649E-02
  1.36469035267535E-10  9.95509234161575E-11  6.40325383867012E-11  2.54856033249466E-11 -3.54190221441729E-11
 -2.56945498814041E-11 -2.88803318927564E-10 -2.10742170158626E-10 -1.02370045318092E-02 -5.22544031259744E-03
  3.73534919235364E-10  2.71965965049734E-10  1.32159159903380E-02  6.74601441923117E-03 -2.92392507237015E-11
  4.42011196981478E-11  1.08791865729163E-11  1.13904705436652E-10 -3.62725742171855E-04  7.85313835323751E-11
  5.40718566740699E-04 -6.87789794851613E-11 -7.15304020884264E-04
* ORBITAL    1   29
 -2.51388952235404E-03 -1.83474893706639E-02 -8.86081855448285E-02  5.50818337225454E-01  2.14908900196522E-02
  6.06415617317008E-03 -6.48794510490699E-04 -5.94565291066348E-03 -4.66415981200867E-02 -9.86754676244370E-03
 -6.21528592932538E-03 -1.41866412725239E-11  6.19526855215371E-10 -1.06466001048211E-08 -2.66725822912804E-09
 -1.50218540117496E-09 -4.76418760545658E-11  2.07610991451210E-09 -3.55667133923086E-08 -8.91020722326580E-09
 -5.01848412955357E-09  5.37255231930212E-09  8.18910586694313E-11  7.02800690716105E-11 -6.95770824518768E-10
  6.34692670464603E-10  1.79126275898110E-10  4.44638673134463E-02 -3.10361241806965E-03 -2.89746119004766E-03
  1.79464499754654E-08  2.68725572909589E-10  2.33909417096338E-10 -7.70136772800508E-02  5.37561416222142E-03
  5.01854995512774E-03 -1.78341542552426E-10 -1.05498090997640E-10  8.99968611725914E-11  3.90203001842683E-11
  4.62464628826515E-11  2.73788645272868E-11  3.77180066975182E-10  2.22817372457619E-10  6.77963921409951E-03
  3.42916981949907E-03 -4.87582906327979E-10 -2.88238865585456E-10 -8.75247662163003E-03 -4.42703920979156E-03
  1.21507747007020E-12 -3.37165384594087E-12 -3.99829698684379E-13 -1.05785431155237E-11 -4.82175206192506E-04
 -3.23846225424132E-12  7.18784474220115E-04  2.82311628710708E-12 -9.50862417118211E-04 -2.51388987214883E-03
 -1.83474918797352E-02 -8.86081935333712E-02  5.50818319946387E-01  2.14908869585582E-02  6.06415468331561E-03
  6.48794734264613E-04  5.94565155088155E-03  4.66416154543607E-02  9.86754880348136E-03  6.21528613192022E-03
  1.43404070612875E-11 -6.19657566022167E-10  1.06237655351101E-08  2.66099952352084E-09  1.49841071504493E-09
  4.79722734282186E-11 -2.07791931383317E-09  3.55044813149285E-08  8.89343431833533E-09  5.00870693106832E-09
  5.34745647419787E-09  8.27079828954612E-11  7.09504056049469E-11  9.43651057688505E-10 -6.99683134332170E-10
 -2.17391590028191E-10  4.44638677672947E-02 -3.10361119260496E-03 -2.89746080337549E-03  1.78694100867117E-08
  2.70968809224127E-10  2.35848331084874E-10 -7.70136788179202E-02  5.37561269574241E-03  5.01854947630655E-03
  1.78145202295937E-10  1.05027377812305E-10  9.50166943777697E-11  4.59048476721614E-11 -4.61571629386001E-11
 -2.73306021173816E-11 -3.76961286763786E-10 -2.22340016630782E-10 -6.77963958408654E-03 -3.42917006697503E-03
  4.87288595814291E-10  2.87584711396043E-10  8.75247702366947E-03  4.42703949459767E-03  1.11381659061642E-12
 -4.62740614107594E-12 -4.13828494839096E-13 -1.00707617012380E-11 -4.82175202208403E-04 -3.03781456947383E-12
  7.18784468345142E-04  2.55731347720997E-12 -9.50862408809335E-04
* ORBITAL    1   30
  7.73798500675313E-04  6.05170315945402E-03  4.46309458653155E-02  7.55748847866398E-01 -8.37787237833399E-02
 -4.07035336968460E-02  4.27022052244714E-04  2.57718072718560E-02 -2.81500957491337E-01 -2.14080420124416E-02
  1.66300530599935E-02  4.20287695689886E-10  6.57387018965551E-09 -4.07014566231784E-08 -7.16822456443896E-09
 -1.24148810428563E-09  1.40623228050710E-09  2.19904677019653E-08 -1.35995136561427E-07 -2.39444986963566E-08
 -4.14182054968148E-09  1.09503269005058E-08 -1.31312523331718E-08 -3.29319548287730E-09 -2.45482274060213E-09
  2.72187323557146E-08  7.38008575232615E-09  4.50484713551146E-02  9.83117131346726E-03  1.22258934159797E-03
  3.65384317531522E-08 -4.40471061196811E-08 -1.10411617439924E-08 -7.80262416811314E-02 -1.70281035759151E-02
 -2.11759085298025E-03 -1.87529365689055E-09 -1.06212405879394E-09  3.65908312867712E-09  2.53209429294600E-09
  4.88238811216288E-10  2.78061330013749E-10  3.97343389534104E-09  2.24965248870422E-09  1.01395577723741E-02
  7.10708346893656E-03 -5.14168082539577E-09 -2.91554115208604E-09 -1.30901143997523E-02 -9.17520639779380E-03
  9.84550040388970E-12 -1.04581563442928E-10 -9.59735097272656E-12 -8.47268759074032E-10  2.90654411770705E-05
 -2.37335253489216E-11 -4.33207240411765E-05  3.47023057844565E-11  5.73121069356757E-05 -7.73798764039685E-04
 -6.05170504982065E-03 -4.46309545900020E-02 -7.55748844080237E-01  8.37787398841102E-02  4.07035397618128E-02
  4.27022272527484E-04  2.57718085596217E-02 -2.81500979824153E-01 -2.14080395779697E-02  1.66300569206586E-02
  4.18195287735880E-10  6.53572230800088E-09 -4.06956238183140E-08 -7.16525531868861E-09 -1.24186672843412E-09
  1.40014311568581E-09  2.18831369674058E-08 -1.35982267002482E-07 -2.39355725837274E-08 -4.14189975889065E-09
 -1.07177343701513E-08  1.32000545592826E-08  3.30407244445206E-09 -3.81343518901807E-09  2.56640565157815E-08
  7.10550702518060E-09 -4.50484738078092E-02 -9.83118147335200E-03 -1.22259120557228E-03 -3.58808562613857E-08
  4.42365935261175E-08  1.10705384019496E-08  7.80262489560967E-02  1.70280950410614E-02  2.11758690212746E-03
 -1.87473911141904E-09 -1.06179976730936E-09 -3.53678822220573E-09 -2.46532750526156E-09  4.88258177203643E-10
  2.77992967795235E-10  3.97246643861265E-09  2.24911838183243E-09  1.01395596281167E-02  7.10708441455695E-03
 -5.14066558590784E-09 -2.91494109371741E-09 -1.30901138836391E-02 -9.17520559373709E-03 -8.73657005888656E-12
  4.94002930425072E-10  9.33373750569184E-12  6.99691135741423E-10 -2.90653665116276E-05  2.11937923834236E-11
  4.33206502088894E-05 -3.28030810043805E-11 -5.73121438175267E-05
* ORBITAL    1   37
 -1.10521917120493E-02 -7.79682194122006E-02 -2.91962833872087E-01 -3.58867088284299E-01  5.71485670717810E-01
  3.30550011912836E-01  8.27135857919413E-04  7.94095059557087E-02  9.46924629680305E-01  3.88332306693208E-01
  2.62866622629396E-01  1.02566514494300E-10  1.86723606502912E-09  8.85105255235861E-09  3.43078173402048E-09
  2.58407436282714E-09  3.45333561712309E-10  6.28558135071306E-09  2.99051169383094E-08  1.15863097030110E-08
  8.72314276372721E-09  4.37303555567678E-09  1.55448961574972E-09  5.30516191715980E-10 -4.91276235560447E-09
 -1.11957074146477E-09 -4.09122971534849E-10 -9.63199511350851E-02 -7.86684390580974E-02 -3.32680809702342E-02
  1.46804131017447E-08  5.20876086845385E-09  1.77587621771718E-09  1.66831051797503E-01  1.36257734008061E-01
  5.76220067336032E-02  1.66553174563071E-11  3.09650078514617E-11  4.61297254497571E-11  4.40141645103428E-11
 -4.30931547697670E-12 -8.00044759777427E-12 -3.55410137663230E-11 -6.61833693988304E-11 -2.67805658153885E-02
 -2.62948436849348E-02  4.59145972827689E-11  8.54609236583968E-11  3.45735617884615E-02  3.39464972123596E-02
 -5.84130817212307E-13  9.40466367229935E-13  2.23195398086381E-13  1.23840189883702E-13  1.34225221851543E-03
  1.62722413946619E-12 -2.00091147401873E-03 -1.44197033266308E-12  2.64695707517157E-03 -1.10521721241071E-02
 -7.79680778865415E-02 -2.91962206964493E-01 -3.58865577104155E-01  5.71485565412867E-01  3.30549973050624E-01
 -8.27149964027648E-04 -7.94097194197238E-02 -9.46925324589440E-01 -3.88332483091953E-01 -2.62866730102737E-01
 -1.02489063807701E-10 -1.86488491519924E-09 -8.86385825909088E-09 -3.43036296055184E-09 -2.58116568578161E-09
 -3.44976405069944E-10 -6.27888461050501E-09 -2.99401359125451E-08 -1.15860519117481E-08 -8.71634754485771E-09
  4.37986326568546E-09  1.55317863443595E-09  5.29428172896963E-10  4.72887578022984E-09  1.07495425959808E-09
  3.92075631477795E-10 -9.63199931554515E-02 -7.86684794431037E-02 -3.32680957167433E-02  1.46997438364187E-08
  5.20524427623246E-09  1.77284922874781E-09  1.66831119822755E-01  1.36257802874632E-01  5.76220318802277E-02
 -1.69059684361133E-11 -3.10527875033767E-11  5.14110017793511E-11  4.64429222501031E-11  4.37268551859281E-12
  8.02211067655647E-12  3.60292363019195E-11  6.63827150761143E-11  2.67805683990252E-02  2.62948459466855E-02
 -4.65466546958242E-11 -8.57169054455220E-11 -3.45735651630038E-02 -3.39465001685978E-02 -5.70194854228209E-13
 -1.07820440071373E-12  2.17684583644968E-13  8.87322290431621E-13  1.34225225249951E-03  1.59333946875432E-12
 -2.00091152486307E-03 -1.40958745537638E-12  2.64695714313471E-03
* ORBITAL    1   40
 -2.87921178616472E-09 -2.08421738332410E-08 -9.37294668310323E-08 -2.67244463171798E-07 -4.03543768542020E-09
 -5.42271596518735E-09 -1.98788383048830E-09 -3.09581949963109E-08 -9.31809097884023E-08 -2.11637731303033E-08
 -1.08045318595270E-08  2.36485852663164E-11  4.64961656504934E-10 -1.31095041376282E-09 -9.07945851887462E-10
 -1.01666626509558E-09  9.23982822937844E-12  1.81755882489506E-10 -5.13366346810726E-10 -3.55447340983227E-10
 -3.97959287688594E-10  2.19452379408362E-09  1.11121376247039E-09  4.00979605821683E-10 -1.11625321945594E-01
  5.09093172844671E-01  2.97110512160488E-01 -7.94588124586616E-03  3.62390486606557E-02  2.11493739756352E-02
  8.57948136518999E-10  4.34566069627846E-10  1.56859639926613E-10 -4.58756277220706E-03  2.09226208371652E-02
  1.22105964628052E-02  5.78536940837208E-12  2.57284996794283E-11 -1.60078871322154E-02 -1.49930571470897E-02
  2.13021790285697E-10  3.43106862241815E-10 -2.34185510921577E-11 -4.22005340191885E-11 -1.04021400766514E-03
 -9.74269007049581E-04 -4.17447972755515E-11 -6.28344414161553E-11 -8.05747244528980E-04 -7.54666376357732E-04
  6.40241024966507E-12 -2.25834102606918E-03  2.77138956992639E-12  8.53572676221793E-04  1.10932663761337E-04
 -2.15087723496560E-12 -9.92211980957343E-05  5.22099517179859E-13 -1.31257244135526E-04  2.87731081724850E-09
  2.08287038681801E-08  9.36781759924230E-08  2.67254431645563E-07  4.06819321895609E-09  5.43701895428784E-09
 -1.98863833326205E-09 -3.09725270507271E-08 -9.33054282209148E-08 -2.12832343973183E-08 -1.09184866101975E-08
 -2.36631481411149E-11 -4.64534639606306E-10  1.30958962782649E-09  9.05787960264616E-10  1.01306881738543E-09
 -9.25769449613576E-12 -1.81575516138961E-10  5.12763940021881E-10  3.54451670742294E-10  3.96290157523119E-10
  2.19648009687941E-09  1.10994323656437E-09  3.99810567723820E-10 -1.11625381039895E-01  5.09093162517393E-01
  2.97110507847255E-01 -7.94589076570503E-03  3.62390447276699E-02  2.11493734041545E-02  8.58811636348941E-10
  4.33941328160013E-10  1.56293786918771E-10 -4.58755603639825E-03  2.09226259263496E-02  1.22105967323327E-02
 -5.94033646364143E-12 -2.57463997581861E-11  1.60078859723815E-02  1.49930563097205E-02 -2.10562908017462E-10
 -3.40286063597610E-10  2.31336490818139E-11  4.18196749401385E-11  1.04021484701707E-03  9.74269779407356E-04
  4.10674437839742E-11  6.21059937376219E-11  8.05746004702094E-04  7.54665266119800E-04  6.40796183545795E-12
 -2.25834098454281E-03  2.72015976818348E-12  8.53572659910022E-04  1.10932626372337E-04 -2.15042907228616E-12
 -9.92211500111843E-05  5.39259988069025E-13 -1.31257306599825E-04
* ORBITAL    1   41
  9.69093857601270E-10  7.01496732176006E-09  3.15390355803682E-08  8.97904547633281E-08  1.31651650146923E-09
  1.80282053373025E-09  6.67916316935642E-10  1.03978038272961E-08  3.12146118747830E-08  7.02448018426786E-09
  3.55025977417349E-09 -9.08362303451493E-12 -1.78972237034305E-10  5.23831703262696E-10  3.60435073258245E-10
  4.02058335003693E-10  2.31993153197113E-11  4.56996050219525E-10 -1.34110511775726E-09 -9.22244620507066E-10
 -1.02839019096649E-09 -8.48682118120511E-10 -4.31520568829646E-10 -1.55883451115538E-10  9.17511956086939E-03
 -4.18452469903812E-02 -2.44211935135649E-02 -9.66703982908546E-02  4.40887618167077E-01  2.57305252806785E-01
  2.16847420003339E-09  1.10252530690519E-09  3.98233228304169E-10 -5.58126784398661E-02  2.54546586254827E-01
  1.48555257072320E-01  2.89817739050378E-11  4.10061795316447E-11  1.31577890832374E-03  1.23236425197581E-03
  3.80367607156924E-11  6.36082953910570E-11  1.93207408183568E-10  3.04945458474510E-10 -1.26553474528717E-02
 -1.18530534619432E-02  8.97481509744186E-11  1.59316061238065E-10 -9.80278967820547E-03 -9.18133545488164E-03
 -1.46811219864331E-12  1.85625834339645E-04  1.65656426973446E-12 -7.01599727077297E-05  1.34961700017257E-03
 -5.43924322410577E-13 -1.20713413850266E-03  6.95425750802400E-12 -1.59688838725959E-03 -9.65827885537554E-10
 -6.99115081252016E-09 -3.14482657519140E-08 -8.98075908680669E-08 -1.37475382010732E-09 -1.82840409440929E-09
  6.69104198048709E-10  1.04230222473439E-08  3.14356670195691E-08  7.23595318636355E-09  3.75189808837679E-09
  9.09794219976242E-12  1.78802490310101E-10 -5.23263158045777E-10 -3.59328954818177E-10 -4.00254500016452E-10
 -2.32138536774090E-11 -4.56575179605673E-10  1.33988370961552E-09  9.20056519780174E-10  1.02471718699997E-09
 -8.49592984426335E-10 -4.30965166644607E-10 -1.55358759962581E-10  9.17512443957987E-03 -4.18452461276893E-02
 -2.44211931528932E-02 -9.66704476899326E-02  4.40887610301296E-01  2.57305249161490E-01  2.17048679947246E-09
  1.10133829971867E-09  3.97092111332862E-10 -5.58127111041537E-02  2.54546579203594E-01  1.48555254751006E-01
 -2.84781333910926E-11 -4.04907720194543E-11 -1.31577881257896E-03 -1.23236418263947E-03 -3.75075469917272E-11
 -6.29697108227286E-11 -1.90890007332264E-10 -3.02347696385334E-10  1.26553462279674E-02  1.18530525216192E-02
 -8.89168150772628E-11 -1.58220877199234E-10  9.80278936468314E-03  9.18133530074619E-03 -1.48272739518781E-12
  1.85625832242420E-04  1.64785385538049E-12 -7.01599680006276E-05  1.34961698572416E-03 -5.92897277024817E-13
 -1.20713413283958E-03  6.93640156630974E-12 -1.59688833630301E-03
* ORBITAL    1   42
 -4.05802363578350E-02 -2.95064248383114E-01 -1.37125349629566E+00 -4.26101536973707E+00 -6.34248347585279E-01
 -4.15730641058521E-01 -2.31005338925740E-02 -3.95185233888862E-01 -1.86513300134246E+00 -4.00754138958229E-01
 -1.21907518156720E-01  4.33338823868736E-11  5.24750377400278E-10  4.99445129063339E-09 -6.27991980844144E-10
 -1.51648183513792E-09  1.45040687318987E-10  1.75830007179147E-09  1.66983037449512E-08 -2.10821740014205E-09
 -5.08014004003550E-09 -1.06825590830837E-09 -5.59800526806931E-09 -2.88293357971812E-09  2.33844964115163E-09
 -8.68361879655852E-09 -5.26777306706694E-09 -9.14986502378996E-03 -2.26870560537579E-01 -1.10177537208869E-01
 -3.57665499775589E-09 -1.87456393924465E-08 -9.65357010980871E-09  1.58480297621738E-02  3.92951341441710E-01
  1.90833094696367E-01  6.07014370208329E-10  5.53887498545190E-10  4.95690548143677E-10  4.24526691563967E-10
 -1.56578716646075E-10 -1.42873636539555E-10 -1.28499239430301E-09 -1.17242940066908E-09 -1.16212486474536E-03
  1.39165087120637E-03  1.65845432122464E-09  1.51317622424679E-09  1.50029655985688E-03 -1.79661370968546E-03
  3.47660651567611E-12  4.19724327433526E-11 -1.34113551773891E-12 -2.05711507797973E-11  1.54919057768364E-03
 -9.41124063093104E-12 -2.30939692288709E-03  8.36368341079142E-12  3.05504497228250E-03  4.05802366550894E-02
  2.95064250454420E-01  1.37125350349445E+00  4.26101538239982E+00  6.34248341842323E-01  4.15730638796673E-01
 -2.31005336171160E-02 -3.95185228510156E-01 -1.86513298380513E+00 -4.00754112072517E-01 -1.21907491198195E-01
  4.30132257278883E-11  5.20474202531586E-10  4.96890105057160E-09 -6.42627793713997E-10 -1.52954443691994E-09
  1.44376720040977E-10  1.74630442356627E-09  1.66274708698820E-08 -2.14916879190567E-09 -5.11677838774258E-09
  1.07886618324786E-09  5.60055158294607E-09  2.88309433378841E-09  2.18334659848333E-09 -9.01935614969236E-09
 -5.42065276432296E-09  9.14986727557279E-03  2.26870570876295E-01  1.10177541709442E-01  3.60608383152978E-09
  1.87529131214862E-08  9.65409743316086E-09 -1.58480358820887E-02 -3.92951350649704E-01 -1.90833097239691E-01
  6.06851332945855E-10  5.53602912114300E-10 -5.05384119607832E-10 -4.34530116559763E-10 -1.56519773085132E-10
 -1.42789084313661E-10 -1.28469438278132E-09 -1.17192169385728E-09 -1.16212576741354E-03  1.39165001155874E-03
  1.65805432833222E-09  1.51250777967570E-09  1.50029812745623E-03 -1.79661225473570E-03 -3.52122903569003E-12
  4.46645047309929E-11  1.35835221271190E-12 -1.22187273205178E-11 -1.54919063609891E-03  9.51065857270041E-12
  2.30939701790051E-03 -8.45034970093499E-12 -3.05504512789096E-03
* ORBITAL    1   44
 -1.12657599790125E-09 -8.11389757874982E-09 -3.50426974881419E-08 -8.99882409864963E-08  1.44135657310123E-08
  7.30546559822156E-09 -9.30324892836717E-10 -1.33282368446487E-08 -1.87028219133460E-08 -4.20962637969548E-09
 -4.19784708924132E-09  6.75420647636816E-03  9.14361075271115E-02  1.99340864453574E-01 -4.70919685201137E-02
 -7.12906724777938E-02  2.42657761922644E-03  3.28501672152780E-02  7.16170112769047E-02 -1.69186885660746E-02
 -2.56125349472913E-02 -1.85395375528010E-02 -6.24384034669674E-01 -3.39741847139767E-01  1.89035059833776E-09
  1.30027472071561E-08  6.44797739180327E-09  2.30367888625263E-09  9.31728574075201E-09  3.93835892244688E-09
 -6.66068236499172E-03 -2.24321884316175E-01 -1.22058744472860E-01 -3.78451943815677E-09 -1.47278794166114E-08
 -6.12217291776413E-09  7.83826112655796E-02  6.52851455374056E-02 -8.92309217618535E-10 -9.20053014709588E-10
 -2.02383030423205E-02 -1.68565519552675E-02 -1.78102320525207E-02 -1.48342033160660E-02  3.04814841102401E-10
  1.52196033912764E-10  2.29929106989352E-02  1.91508741097912E-02 -4.72341187450590E-10 -2.77758779275796E-10
  2.31698834197491E-03  5.08929688004814E-11 -8.75739305320527E-04 -1.92365111425356E-11 -3.89879608615715E-11
 -6.67422651080823E-04  5.71377588299885E-11  5.88611452836647E-04 -7.16923322983821E-11  1.12670371089547E-09
  8.11481688609725E-09  3.50461240627535E-08  8.99816454486037E-08 -1.44159688693645E-08 -7.30689397487615E-09
 -9.30578243720785E-10 -1.33323978136221E-08 -1.87044920868852E-08 -4.22428595494509E-09 -4.21623306158393E-09
  6.75420657677650E-03  9.14361101800416E-02  1.99340867610772E-01 -4.70919597283851E-02 -7.12906630314711E-02
  2.42657765063070E-03  3.28501680734893E-02  7.16170121326238E-02 -1.69186857055801E-02 -2.56125318462769E-02
  1.85395111077326E-02  6.24384038344896E-01  3.39741848749005E-01 -1.88637697463757E-09 -1.30006248484504E-08
 -6.44717152305734E-09 -2.30145430536627E-09 -9.31500458675895E-09 -3.93677198185902E-09  6.66067316511369E-03
  2.24321885710619E-01  1.22058745066751E-01  3.78062884969395E-09  1.47238981018406E-08  6.11943352630010E-09
  7.83826115732214E-02  6.52851459010887E-02 -8.89512371783212E-10 -9.17225774915452E-10 -2.02383031177870E-02
 -1.68565520472082E-02 -1.78102321473664E-02 -1.48342034092252E-02  3.06786251823458E-10  1.53944910314859E-10
  2.29929107577788E-02  1.91508741979504E-02 -4.74896907586188E-10 -2.80035653718668E-10 -2.31698823606470E-03
 -5.08028676337158E-11  8.75739265741739E-04  1.92020201736687E-11  3.89827562071045E-11  6.67422619051085E-04
 -5.71305717919550E-11 -5.88611429721093E-04  7.16811040816041E-11
* ORBITAL    1   45
 -1.53023580908976E-09 -1.10204578338765E-08 -4.75967689647219E-08 -1.22231387831888E-07  1.95596307700230E-08
  9.91241845176667E-09 -1.26343057743150E-09 -1.81014478881124E-08 -2.54191993356127E-08 -5.72122185878553E-09
 -5.70184510056791E-09 -2.42657761291728E-03 -3.28501670864996E-02 -7.16170109024124E-02  1.69186889607931E-02
  2.56125353341049E-02  6.75420647243101E-03  9.14361074444626E-02  1.99340864222240E-01 -4.70919687708951E-02
 -7.12906727236897E-02  6.66068276892950E-03  2.24321884417362E-01  1.22058744494973E-01 -1.01070054175363E-10
 -7.02017903371532E-10 -3.48180649692142E-10  4.64233675657749E-09  2.30765767050039E-08  1.05174381948603E-08
 -1.85395378126401E-02 -6.24384034730427E-01 -3.39741847152241E-01 -4.26544599865590E-09 -1.39687815566215E-08
 -5.32302606774579E-09 -2.81604494631985E-02 -2.34549348579697E-02  4.81445834162607E-11  4.96578189662845E-11
  7.27099673405429E-03  6.05603810180548E-03 -4.95735162043908E-02 -4.12899515354934E-02 -2.39238919133422E-10
 -4.66719503513611E-10  6.39991339671138E-02  5.33050980005996E-02 -1.14820526090518E-09 -8.99842652859826E-10
 -8.32422298268536E-04 -2.74924006130522E-12  3.14626060723457E-04  1.03932826050197E-12 -8.10788716633875E-11
 -1.85772353628528E-03  1.02730282205750E-10  1.63835819549253E-03 -6.39377685098525E-11  1.53029657555448E-09
  1.10214776420158E-08  4.76007681301348E-08  1.22222944845493E-07 -1.95624748156064E-08 -9.91414852263265E-09
 -1.26379395207075E-09 -1.81065984417881E-08 -2.54216268321504E-08 -5.74009117660785E-09 -5.72534850980287E-09
 -2.42657765690298E-03 -3.28501682006478E-02 -7.16170125070488E-02  1.69186853109304E-02  2.56125314590657E-02
  6.75420658067812E-03  9.14361102584273E-02  1.99340867841640E-01 -4.70919594780748E-02 -7.12906627846539E-02
 -6.66067275920579E-03 -2.24321885609368E-01 -1.22058745044984E-01  1.01039488144745E-10  7.02060262939692E-10
  3.48208560076471E-10 -4.63617206641713E-09 -2.30721910884894E-08 -1.05149091379021E-08  1.85395108546228E-02
  6.24384038284632E-01  3.39741848736960E-01  4.26283429260628E-09  1.39653125040180E-08  5.32016687677802E-09
 -2.81604495778490E-02 -2.34549349960939E-02  4.81579978542035E-11  4.96735639377386E-11  7.27099680389090E-03
  6.05603815779419E-03 -4.95735164050838E-02 -4.12899517721477E-02 -2.34559615764872E-10 -4.62296366972348E-10
  6.39991342325405E-02  5.33050983093663E-02 -1.14968436821306E-09 -9.00939955234950E-10  8.32422259595077E-04
  2.74681477596721E-12 -3.14626041993417E-04 -1.03875116492724E-12  8.10204349117327E-11  1.85772344999473E-03
 -1.02676177518974E-10 -1.63835811886393E-03  6.39928990987849E-11
* ORBITAL    1   46
 -4.87570134386135E-11 -3.55157822126152E-10 -1.50295495896014E-09 -1.80365631634837E-09  1.05295613395130E-09
  7.90474275923215E-10 -1.08773654438437E-10 -1.45304460592408E-09 -1.38570364838020E-10 -4.48306979848696E-09
 -5.41630665228490E-09 -8.82301705491122E-11 -1.17584744276364E-09 -5.12712214065009E-09  1.09946069067259E-09
  1.84121312520157E-09 -3.44142179468095E-11 -4.58102081388439E-10 -1.99688829059305E-09  4.28244766353796E-10
  7.17071342619067E-10  1.26224045352446E-09  9.54407792986635E-09  5.09449262870233E-09  2.14363942409480E-01
  8.56365532667274E-01  4.13701020494560E-01  1.49892736630113E-02  5.98808621115421E-02  2.89278032290192E-02
  4.91697343857124E-10  3.71873062750358E-09  1.98501383054181E-09  8.65406158686091E-03  3.45722311165455E-02
  1.67014750203500E-02 -1.06061487641849E-09 -8.62763563480280E-10 -3.74243735902511E-02 -3.39827596167485E-02
  1.35108581245363E-09  1.32465545959668E-09  1.49610737472165E-10  9.82892673002834E-11 -2.38887110011497E-03
 -2.16918616407934E-03 -5.56695805221917E-10 -4.98776068465888E-10 -1.85041231805784E-03 -1.68024497452352E-03
 -1.95574838245026E-11  1.96186760380921E-03 -1.85135093160049E-11 -7.41516254564550E-04 -9.46648912240662E-05
  6.85822325323298E-12  8.46708598654154E-05  8.52504062722254E-13  1.12008987039548E-04  1.40601162817846E-11
  9.88264134704024E-11  4.92741677892437E-10  3.50790035360874E-09  7.17687585604192E-10  6.57366389852378E-10
  6.01914748316971E-11  7.38011791781609E-10 -1.35883018394754E-09  4.17416073719459E-09  5.20676021588793E-09
 -8.82908888218903E-11 -1.17774233176782E-09 -5.12772618608463E-09  1.10321120513772E-09  1.84633232044605E-09
 -3.44426011840526E-11 -4.58928483381663E-10 -1.99745769730654E-09  4.29654562157005E-10  7.19109593346259E-10
 -1.25844897662982E-09 -9.53782686811713E-09 -5.09170256176216E-09 -2.14363944863471E-01 -8.56365542077232E-01
 -4.13701025126124E-01 -1.49892743173228E-02 -5.98808624077702E-02 -2.89278036945894E-02 -4.89867576744488E-10
 -3.71572080557827E-09 -1.98368349809174E-09 -8.65406089091121E-03 -3.45722321075841E-02 -1.67014749517733E-02
 -1.06083490125114E-09 -8.62990869923321E-10 -3.74243762438958E-02 -3.39827619210990E-02  1.34856923937823E-09
  1.32197429820803E-09  1.50044264951898E-10  9.87470589364135E-11 -2.38887194678027E-03 -2.16918687346313E-03
 -5.56130550997560E-10 -4.98173727680933E-10 -1.85041157320443E-03 -1.68024436130533E-03  1.96060401950520E-11
 -1.96186760386081E-03  1.84006587658599E-11  7.41516255207897E-04  9.46648791933545E-05 -6.87135196867193E-12
 -8.46708356158795E-05 -8.07750616802709E-13 -1.12009015793583E-04
* ORBITAL    1   47
  6.15118717699496E-11  4.45178140488613E-10  1.93754383729924E-09  4.42211871037988E-09 -5.94095798358129E-10
 -3.60481270012369E-10  7.14083667197413E-11  1.00214505393419E-09  1.13281857870899E-09  1.72511623947036E-09
  1.96491127930423E-09  3.43748187621163E-11  4.57642151281676E-10  1.99615479311159E-09 -4.28196358222694E-10
 -7.16975910499348E-10 -8.81817680150972E-11 -1.17552633481688E-09 -5.12720745909708E-09  1.09955061227803E-09
  1.84135970050709E-09 -4.91523315850768E-10 -3.71599285521872E-09 -1.98351944634568E-09 -1.73081206663298E-02
 -6.91444634363222E-02 -3.34029501655219E-02  1.85644599481732E-01  7.41634306795534E-01  3.58275595217788E-01
  1.26145194684635E-09  9.54289158903459E-09  5.09394028605226E-09  1.07181959547338E-01  4.28182767403666E-01
  2.06850511519716E-01  5.70151994478667E-10  4.96718376081720E-10  3.02170995750876E-03  2.74382797129637E-03
  8.27157420288310E-11  1.06949526276725E-10  1.66025096853927E-09  1.55776509565281E-09 -2.95865656260907E-02
 -2.68657308027627E-02 -4.40115747195103E-10 -2.68827828907856E-10 -2.29176549177492E-02 -2.08101053743901E-02
  2.44336999895006E-12 -1.58404653120869E-04 -6.45711182854250E-12  5.98713292334111E-05 -1.17244015851612E-03
 -7.21720666394876E-12  1.04866235617460E-03 -2.59457983933171E-11  1.38724991441622E-03 -5.02410216341465E-11
 -3.61189057436673E-10 -1.60610674257627E-09 -4.99678150949446E-09  4.91305239763611E-12 -1.22325163714799E-10
  1.49880059585188E-11  2.68331420135949E-10  1.52813635800003E-09 -1.17874641942627E-09 -1.59515023563283E-09
  3.44199769999444E-11  4.58487243892677E-10  1.99686679622757E-09 -4.29383070751621E-10 -7.18782165849140E-10
 -8.83015114614202E-11 -1.17735743297812E-09 -5.12773342326627E-09  1.10306762840652E-09  1.84620528511965E-09
  4.89632624699204E-10  3.71293022665344E-09  1.98217727801267E-09  1.73081208849439E-02  6.91444641891764E-02
  3.34029505349407E-02 -1.85644601453793E-01 -7.41634315073076E-01 -3.58275599185306E-01 -1.25765592643400E-09
 -9.53672896440536E-09 -5.09118787421628E-09 -1.07181961038256E-01 -4.28182771899496E-01 -2.06850513919513E-01
  5.69808981396949E-10  4.96348063563202E-10  3.02171017078385E-03  2.74382815664678E-03  8.20901248779602E-11
  1.06288569605331E-10  1.65803598705308E-09  1.55540234476074E-09 -2.95865674974434E-02 -2.68657324364366E-02
 -4.41325398717909E-10 -2.70105722186854E-10 -2.29176568358814E-02 -2.08101070289155E-02 -2.48906118916195E-12
  1.58404652001480E-04  6.44646789849940E-12 -5.98713326364188E-05  1.17244016396842E-03  7.09547434356230E-12
 -1.04866236326802E-03  2.59338785563340E-11 -1.38724990470849E-03
* ORBITAL    1   50
 -3.23204570024011E-02 -2.27138942924972E-01 -8.19275197887062E-01 -5.22169274437913E-01  4.57302991620620E-01
  1.77985126630510E-01 -6.61889784409489E-03  1.02764034578216E-01  1.50915531999520E+00  7.39709166069755E-01
  4.99309367438412E-01 -1.03892199366042E-10 -1.68216063566143E-09 -6.15019642096837E-09 -1.74345914010132E-09
 -9.87436127075688E-10 -3.47666926942714E-10 -5.62558519230701E-09 -2.05675838468504E-08 -5.82603970290291E-09
 -3.29757064972825E-09 -2.10352886170125E-09 -3.86066444716215E-09 -1.54457846622760E-09  5.38444452243627E-10
 -4.30746706839805E-10 -2.54180843492768E-10 -2.36640226684538E-01 -5.99835164585832E-01 -2.73366627886278E-01
 -7.03791719478856E-09 -1.29086204835593E-08 -5.16420076341577E-09  4.09872895445286E-01  1.03894498144003E+00
  4.73484888720640E-01  2.68175348589572E-10  2.44961781105747E-10  4.30069121523254E-11  3.27608172289201E-11
 -6.92311220323120E-11 -6.32393877523109E-11 -5.66778503962488E-10 -5.17681485696486E-10  6.75562115151428E-02
  4.52680029134683E-02  7.31684386783383E-10  6.68303822281989E-10 -8.72146940672880E-02 -5.84407404843575E-02
 -3.46865458136937E-11 -2.69257992328549E-12  1.31118571594793E-11  2.09542688578233E-12  5.42683135941693E-04
  9.29427413104421E-11 -8.08984264461965E-04 -8.19686063242635E-11  1.07018558490146E-03 -3.23204573548778E-02
 -2.27138945463038E-01 -8.19275208395060E-01 -5.22169291305084E-01  4.57302995252611E-01  1.77985129138159E-01
  6.61889822684915E-03 -1.02764029295428E-01 -1.50915531712320E+00 -7.39709165259544E-01 -4.99309365733663E-01
  1.03964283206893E-10  1.68196251997470E-09  6.15120809368730E-09  1.74297057720597E-09  9.87144619092478E-10
  3.47659898159529E-10  5.62514917036082E-09  2.05704950470937E-08  5.82465433506469E-09  3.29665518773990E-09
 -2.10334991791495E-09 -3.85858513535472E-09 -1.54327755048571E-09 -5.18844795975529E-10  4.28175853900622E-10
  2.50034415169720E-10 -2.36640219645463E-01 -5.99835162136456E-01 -2.73366626533087E-01 -7.03743193398222E-09
 -1.29029204315797E-08 -5.16063694841435E-09  4.09872883769016E-01  1.03894497678332E+00  4.73484886133384E-01
 -2.66662589106712E-10 -2.43647754448454E-10  3.66122480279878E-11  2.81123202833285E-11  6.88437748475173E-11
  6.29013704193475E-11  5.64170232503254E-10  5.15412623133836E-10 -6.75562130759490E-02 -4.52680040941342E-02
 -7.28304685371882E-10 -6.65366486602367E-10  8.72146960503996E-02  5.84407419843241E-02 -3.46096753847150E-11
  3.40096109225409E-12  1.30812890479768E-11 -2.09729671550744E-13  5.42683151198109E-04  9.27722240134791E-11
 -8.08984286662648E-04 -8.18181059842335E-11  1.07018561218526E-03
* ORBITAL    1   51
 -1.27763581823698E-10 -8.93679706163401E-10 -3.22646631244987E-09 -3.50180012078032E-09  1.36651458598874E-09
  2.70319715486299E-10  1.17150565540314E-11  8.85245457169299E-10  5.05848162109578E-09  4.65185397591823E-09
  4.08580655001668E-09  4.29873229065366E-02  6.91681479215070E-01  2.58905217911813E+00  5.03840888905708E-01
  1.91363354929502E-01  1.50993480656976E-02  2.42953938507670E-01  9.09407643060414E-01  1.76974708708178E-01
  6.72166049605122E-02  7.88851817016782E-01  1.50946591921912E+00  5.99203257711495E-01 -4.90523886822700E-10
 -6.43507693555507E-10 -4.88664413534013E-10 -9.92951966152447E-10 -2.95280089656130E-09 -1.29978743059791E-09
  2.77085135275400E-01  5.30201691114816E-01  2.10470853637745E-01  1.67385255330202E-09  5.05413106448759E-09
  2.20538554386548E-09 -6.72002088796021E-02 -5.25835185934541E-02  1.88911538133157E-09  1.65399336259948E-09
  1.73510192618984E-02  1.35770061735602E-02  1.49285770972710E-02  1.16814683176401E-02  5.10583431481211E-10
  3.97790337813000E-10 -1.92727101867743E-02 -1.50807107908599E-02 -5.14713399679393E-10 -3.87068538323575E-10
  7.98160364763689E-03 -5.73215878325812E-11 -3.01676227769546E-03  2.16700217477292E-11  2.27851298388803E-11
 -2.24783894080474E-03 -3.30031336678118E-11  1.98240755167483E-03  3.98585345470518E-11 -1.15627422662115E-10
 -8.06183732230928E-10 -2.84072264746029E-09 -2.52766855020753E-09  1.37338352155391E-09  2.86648634930084E-10
 -2.06388700159754E-11 -1.01579327549571E-09 -5.43310065797470E-09 -4.71850790066478E-09 -4.11714190832981E-09
 -4.29873229800135E-02 -6.91681480127403E-01 -2.58905218284288E+00 -5.03840887990813E-01 -1.91363353345692E-01
 -1.50993480913008E-02 -2.42953938830100E-01 -9.09407644316264E-01 -1.76974708394699E-01 -6.72166044270203E-02
  7.88851817650990E-01  1.50946591656680E+00  5.99203255392047E-01 -4.88797945702500E-10 -6.41569331062361E-10
 -4.87628675254112E-10 -1.01403329540846E-09 -2.99134263992101E-09 -1.31237024501964E-09  2.77085135518120E-01
  5.30201690181119E-01  2.10470852818897E-01  1.71038976179843E-09  5.12070196783483E-09  2.22706028666535E-09
  6.72002116063785E-02  5.25835205981967E-02 -1.88620480357478E-09 -1.65129538439290E-09 -1.73510199678315E-02
 -1.35770066932745E-02 -1.49285777064880E-02 -1.16814687632028E-02 -5.06108652751137E-10 -3.94097139361753E-10
  1.92727109266897E-02  1.50807113350682E-02  5.08882985927902E-10  3.82243405905332E-10  7.98160376712105E-03
 -5.71303982420172E-11 -3.01676232378623E-03  2.15948130858872E-11  2.28006616581863E-11 -2.24783897576056E-03
 -3.30251192194004E-11  1.98240757904917E-03  3.98871760003681E-11
* ORBITAL    1   52
  1.74912027424915E-10  1.22323870309345E-09  4.41098715610636E-09  4.74474776973816E-09 -1.88031314880829E-09
 -3.72464395991400E-10 -1.67791044895371E-11 -1.22842421423841E-09 -6.98867810320173E-09 -6.40794788160952E-09
 -5.62688265111970E-09  1.50993480653899E-02  2.42953938509651E-01  9.09407642993124E-01  1.76974708719278E-01
  6.72166049915680E-02 -4.29873229063241E-02 -6.91681479217599E-01 -2.58905217907479E+00 -5.03840888906670E-01
 -1.91363354941180E-01  2.77085135302471E-01  5.30201691117394E-01  2.10470853635341E-01 -2.32450831992275E-11
 -3.00996253362151E-11 -2.27779408886255E-11  1.76763294392526E-09  4.58663553822798E-09  2.18363162121696E-09
 -7.88851817034187E-01 -1.50946591921992E+00 -5.99203257709979E-01 -2.07521074170031E-09 -6.66069667152463E-09
 -2.80934323662050E-09 -2.36041529110024E-02 -1.84700231483874E-02  8.93310495944588E-11  7.81863133960959E-11
  6.09456605761689E-03  4.76893947249484E-03 -4.25011438812963E-02 -3.32567371827896E-02 -2.10356452467861E-09
 -1.77384934833151E-09  5.48687407192929E-02  4.29342631719655E-02 -3.77651590033064E-10 -4.18023789274818E-10
  2.80354770597373E-03 -2.68387492523046E-12 -1.05964138272705E-03  1.01816696427429E-12 -6.33865289235263E-11
  6.39952002929372E-03  7.40637968134436E-11 -5.64384574658587E-03 -1.69234941522382E-11  1.59974923867239E-10
  1.11604215691579E-09  3.93841169011542E-09  3.55136961398710E-09 -1.88860638588600E-09 -3.92415211929130E-10
  2.77738786376348E-11  1.38827368196756E-09  7.44759190177951E-09  6.48956396670219E-09  5.66522155599687E-09
 -1.50993480916836E-02 -2.42953938829455E-01 -9.09407644388167E-01 -1.76974708385116E-01 -6.72166043971783E-02
  4.29873229802698E-02  6.91681480128249E-01  2.58905218289056E+00  5.03840887978092E-01  1.91363353318626E-01
  2.77085135488012E-01  5.30201690180680E-01  2.10470852822394E-01 -2.32238185426331E-11 -3.01594683349979E-11
 -2.28111731643333E-11  1.79187842447424E-09  4.63215584713906E-09  2.19812747311239E-09 -7.88851817632717E-01
 -1.50946591656168E+00 -5.99203255391588E-01 -2.12095147081943E-09 -6.74325937640826E-09 -2.83643314330807E-09
  2.36041539105781E-02  1.84700238854782E-02 -8.93709930340867E-11 -7.82251836706272E-11 -6.09456634632359E-03
 -4.76893968340689E-03  4.25011456329048E-02  3.32567384716987E-02  2.09575916952673E-09  1.76717178254846E-09
 -5.48687429909996E-02 -4.29342648440135E-02  3.82988649078124E-10  4.22252922254940E-10  2.80354774796615E-03
 -2.68731031061900E-12 -1.05964140170933E-03  1.01846927641928E-12 -6.32898709114917E-11  6.39952012525983E-03
  7.39887064193555E-11 -5.64384583311409E-03 -1.70971027763683E-11
* ORBITAL    1   62
 -1.16679957391709E-01 -8.44215474732704E-01 -3.76261457353863E+00 -8.09872586939906E+00  1.10499789376357E+00
  4.65649590100549E-01 -9.90353025730088E-02 -1.52590301163683E+00 -4.57776369521116E+00 -1.36396497918529E-01
  3.22169657252957E-01  3.20252983613689E-11  4.43128546752885E-10 -7.75352334599731E-10 -9.88127952164128E-11
 -1.23049057814025E-10  1.07408751853794E-10  1.48524721910064E-09 -2.58918269430544E-09 -3.30015933160611E-10
 -4.13965498886015E-10  5.51442472037716E-10 -8.10560280854998E-10 -8.97019459373391E-11 -5.02017495849830E-11
  3.53692740949251E-10  6.54732180767610E-10  2.85910444976545E-01  3.85683304650815E-01  1.52995718283548E-01
  1.84246800223262E-09 -2.71941663617001E-09 -3.03874340292141E-10 -4.95211417144241E-01 -6.68023079481599E-01
 -2.64996357757548E-01 -9.65120382311794E-10 -7.03343718764898E-10  3.93252459840259E-10  3.04620005952521E-10
  2.49447260739093E-10  1.81818078723408E-10  2.04634752040896E-09  1.49114626202982E-09 -3.08541264459602E-01
 -2.32482687415076E-01 -2.64255613604341E-09 -1.92568418585098E-09  3.98325059493401E-01  3.00133858779071E-01
  5.87258603957526E-11 -2.71520773309466E-12 -2.21510944958858E-11  6.86700093675442E-12 -6.37090208572888E-03
 -1.57442305377158E-10  9.49718004163386E-03  1.38742050966609E-10 -1.25635883024829E-02  1.16679958635701E-01
  8.44215483496455E-01  3.76261460449529E+00  8.09872587896144E+00 -1.10499790187335E+00 -4.65649599347476E-01
 -9.90353034491469E-02 -1.52590301501757E+00 -4.57776365039408E+00 -1.36396484039904E-01  3.22169662284466E-01
  3.19226643354209E-11  4.41815291378151E-10 -7.78643498140497E-10 -1.00416475307572E-10 -1.24306403960892E-10
  1.07159710421206E-10  1.48134490928710E-09 -2.59840055692892E-09 -3.34447509990253E-10 -4.17410293780138E-10
 -5.44230978568561E-10  8.13175493206343E-10  9.13661613593985E-11 -9.44940603704362E-11  3.37536882881721E-10
  6.32995796132165E-10 -2.85910439644767E-01 -3.85683289386302E-01 -1.52995711680165E-01 -1.82235707838319E-09
  2.72671469244242E-09  3.08465277595316E-10  4.95211407980003E-01  6.68023052699580E-01  2.64996345685210E-01
 -9.63877043292432E-10 -7.02349123119020E-10 -4.22392833673398E-10 -3.26844852017646E-10  2.49139387578297E-10
  1.81571938240277E-10  2.04419100100617E-09  1.48942082932801E-09 -3.08541276341828E-01 -2.32482695890936E-01
 -2.63983193498831E-09 -1.92350765535669E-09  3.98325075162666E-01  3.00133869976342E-01 -5.85753670673331E-11
 -7.73922363911459E-12  2.20918138477547E-11 -2.91832418850591E-12  6.37090236735466E-03  1.57116043130511E-10
 -9.49718046233767E-03 -1.38453156046230E-10  1.25635888626410E-02
* ORBITAL    1   31
  2.13990888834049E-10  1.54195029451408E-09  6.69238969143730E-09  9.93181043655229E-09 -2.27765833805442E-09
 -1.04374494840711E-09  1.51196041150233E-10  2.17484710391870E-09  1.08895516662572E-08  2.87216862643875E-09
  1.74663790910963E-09 -1.92407611575192E-03 -3.50552193564443E-02  4.35801080099256E-01  1.96488831690176E-01
  1.64203335206278E-01  6.48739491867600E-04  1.18195455055795E-02 -1.46938765659632E-01 -6.62500111547632E-02
 -5.53643314052352E-02 -7.06302282856644E-02 -1.57939209646606E-02 -7.31916452068916E-03  4.45511640693570E-09
  1.54129866571961E-09  7.21661276889129E-10 -3.33648841675321E-09 -1.46808007634126E-09 -6.39317997603883E-10
  2.38143476058181E-02  5.32522600489406E-03  2.46779792239933E-03 -5.29175944476733E-10  3.60281072201074E-10
  8.52846528308699E-11  4.16751116534578E-05  1.94435760236470E-03 -5.64193696624524E-11 -7.17337468529306E-11
 -1.07607915547577E-05 -5.02031219786289E-04  8.88687628178953E-06  4.14623706362948E-04  8.57127241719711E-13
  1.56052831856030E-11 -1.14731734558979E-05 -5.35277109878128E-04  6.41419185444523E-11  6.27979276714539E-11
 -2.25453809046837E-04  4.29285255082569E-12  8.52135275197375E-05 -1.62411241641931E-12  2.37135390363172E-12
 -6.09484830579265E-05 -2.45174907367234E-12  5.37515082354721E-05 -1.05159852086156E-12 -2.14086517343917E-10
 -1.54209332778039E-09 -6.69303273730453E-09 -9.92980291424623E-09  2.27823256493835E-09  1.04401303691006E-09
  1.51149407432494E-10  2.17516081408519E-09  1.08896850642403E-08  2.87231146076361E-09  1.74676369456888E-09
 -1.92407606483279E-03 -3.50552181294054E-02  4.35801110308947E-01  1.96488840832958E-01  1.64203341201093E-01
  6.48739472324366E-04  1.18195450384356E-02 -1.46938776820675E-01 -6.62500145678275E-02 -5.53643336397041E-02
  7.06302476904472E-02  1.57939232239961E-02  7.31916528768162E-03 -4.46944787826874E-09 -1.53945376364620E-09
 -7.19633575045629E-10  3.34601578301847E-09  1.46677535002299E-09  6.37888324634047E-10 -2.38143548288683E-02
 -5.32522682246850E-03 -2.46779819837637E-03  5.36062548991252E-10 -3.61001989263595E-10 -8.61300504774535E-11
  4.16754770912834E-05  1.94435785337983E-03 -5.58016810416427E-11 -7.12923037802547E-11 -1.07608911249950E-05
 -5.02031281907626E-04  8.88696059803845E-06  4.14623770391902E-04  4.52864000058478E-13  1.53074102730743E-11
 -1.14732955675670E-05 -5.35277186111668E-04  6.38544122657722E-11  6.25969741707798E-11  2.25453800084966E-04
 -4.35356780347196E-12 -8.52135247976331E-05  1.64673107898438E-12 -2.39982324371599E-12  6.09484802299849E-05
  2.47459696034605E-12 -5.37515070332308E-05  1.08576400089072E-12
* ORBITAL    1   32
 -6.21211555981902E-09 -4.47612984853928E-08 -1.94272049552499E-07 -2.88185840186968E-07  6.61496975680998E-08
  3.03172942303272E-08 -4.38833801809656E-09 -6.31316887471933E-08 -3.16095506750177E-07 -8.33716476897357E-08
 -5.07006427405861E-08 -6.48739489351647E-04 -1.18195454503310E-02  1.46938766662798E-01  6.62500114949429E-02
  5.53643316252867E-02 -1.92407611563457E-03 -3.50552193544284E-02  4.35801080180346E-01  1.96488831716493E-01
  1.64203335222422E-01 -2.38143483136875E-02 -5.32522606215633E-03 -2.46779794007218E-03  3.15244228367498E-09
  1.09104786237242E-09  5.10915893938361E-10  2.14003301121834E-08  1.65148424268078E-08  6.33597279013281E-09
 -7.06302283432414E-02 -1.57939209699503E-02 -7.31916452236001E-03 -2.81532985774506E-08 -2.55217619860804E-08
 -9.53083637030961E-09  1.40515656053577E-05  6.55577781455145E-04 -3.99712984494142E-11 -5.07958280346108E-11
 -3.62827459972775E-06 -1.69269581676088E-04 -2.63574547763413E-05 -1.22971957504350E-03  8.47381424695975E-10
  6.55956411103804E-10  3.40278464460761E-05  1.58756152748603E-03 -1.18606487697524E-09 -9.63961555919536E-10
 -7.60161133594072E-05  3.03855459510593E-12  2.87313901285259E-05 -1.14791803237907E-12 -1.87071237150323E-11
  1.80765195492966E-04  2.63560270937370E-11 -1.59419915255890E-04 -2.87998275303618E-11  6.21132768512693E-09
  4.47559841247189E-08  1.94250069169382E-07  2.88252890289453E-07 -6.61122775389538E-08 -3.02957387502075E-08
 -4.38792197767364E-09 -6.31280909118883E-08 -3.16100676754297E-07 -8.33760750731990E-08 -5.07032921604691E-08
 -6.48739474725447E-04 -1.18195450919056E-02  1.46938775815095E-01  6.62500142285744E-02  5.53643334217989E-02
 -1.92407606501820E-03 -3.50552181330019E-02  4.35801110229335E-01  1.96488840806116E-01  1.64203341183710E-01
  2.38143541356956E-02  5.32522676543130E-03  2.46779818054657E-03 -3.16396656664689E-09 -1.08958550062810E-09
 -5.09296983943388E-10 -2.14290934051384E-08 -1.65172065538475E-08 -6.33576724118234E-09  7.06302476213456E-02
  1.57939232183828E-02  7.31916528614581E-03  2.81738268271712E-08  2.55293493051512E-08  9.53444973018747E-09
  1.40516704145261E-05  6.55577852392937E-04 -3.94740768931025E-11 -5.04408733315305E-11 -3.62829327203634E-06
 -1.69269604046094E-04 -2.63576885561582E-05 -1.22971973010847E-03  8.49076875552145E-10  6.57402186891313E-10
  3.40281400109435E-05  1.58756173190033E-03 -1.18723353505723E-09 -9.65096185366024E-10  7.60161105330595E-05
 -3.08654111345944E-12 -2.87313880194157E-05  1.16602444591628E-12  1.88267852048922E-11 -1.80765188879269E-04
 -2.65119220862445E-11  1.59419908581461E-04  2.89176734661524E-11
* ORBITAL    1   33
 -7.06613991204924E-03 -5.06580979925405E-02 -2.11436531408086E-01 -1.49982335404216E-01 -1.91980116181622E-01
 -1.43408431564969E-01 -2.03006962249678E-03 -1.95009412549834E-02  7.49205326075850E-01  3.47906068953080E-01
  2.87177597153700E-01 -3.97958908974926E-10 -7.15835012191718E-09 -6.00815599406709E-08 -2.29101952855539E-08
 -1.68169401184614E-08 -1.33009050610430E-09 -2.39292457663180E-08 -2.00849922803161E-07 -7.65866221080647E-08
 -5.62168611026228E-08 -2.68088487034378E-09 -5.76972774368831E-10  1.06575726963791E-10 -1.83200917382863E-09
 -3.05475772486531E-10 -1.11211270844168E-10 -7.77242015884893E-02  2.53440313293769E-02  1.77843552656984E-02
 -8.95211204684468E-09 -1.92844749363673E-09  3.55994896084203E-10  1.34622267136966E-01 -4.38971497398740E-02
 -3.08034068267307E-02 -1.86690485846643E-10 -2.85443613148036E-10  1.89629639682189E-11  1.75466998990481E-11
  4.82127829765413E-11  7.37064512650699E-11  3.94749474440237E-10  6.03495124480651E-10  3.17519013508025E-03
  2.75369641012106E-03 -5.09642979372130E-10 -7.79121054736364E-10 -4.09915284353297E-03 -3.55500678494278E-03
  1.30028153601941E-11 -2.00107449659011E-14 -4.91392285820686E-12 -3.74539808078419E-12 -1.23151899796243E-04
 -3.48575475816282E-11  1.83584053741343E-04  3.07369953888970E-11 -2.42858852692117E-04 -7.06614051153828E-03
 -5.06581023053505E-02 -2.11436549438161E-01 -1.49982382935079E-01 -1.91980117194056E-01 -1.43408432380957E-01
  2.03006990352645E-03  1.95009438266521E-02 -7.49205297267313E-01 -3.47906062188290E-01 -2.87177593733472E-01
  3.97950311953283E-10  7.15833770560856E-09  6.00865879884311E-08  2.29123215485063E-08  1.68184042556136E-08
  1.33012001781443E-09  2.39287901646200E-08  2.00863536036852E-07  7.65935028130344E-08  5.62221637697862E-08
 -2.67447752270112E-09 -5.77878470907253E-10  1.05550618361562E-10  1.74283133742958E-09  2.71519573804310E-10
  9.59541367825787E-11 -7.77242113692991E-02  2.53440330274588E-02  1.77843557804234E-02 -8.93487971423770E-09
 -1.93083931980772E-09  3.53280833091549E-10  1.34622282325385E-01 -4.38971529630734E-02 -3.08034078197218E-02
  1.86268035989613E-10  2.85135426479203E-10  2.11542132533791E-11  1.86466646143684E-11 -4.81021494509492E-11
 -7.36260660866905E-11 -3.94064202578249E-10 -6.03005940460752E-10 -3.17519083073767E-03 -2.75369689581856E-03
  5.08760237719518E-10  7.78491444408117E-10  4.09915372549975E-03  3.55500739744924E-03  1.30448361508496E-11
 -2.59647789467083E-12 -4.92995972718722E-12 -2.77036694621585E-12 -1.23151926984194E-04 -3.49453838091543E-11
  1.83584094039052E-04  3.08152644679579E-11 -2.42858905114245E-04
* ORBITAL    1   34
  7.38261416525713E-02  5.33307330715663E-01  2.36166281766788E+00  5.61327111720367E+00 -4.41105817671591E-01
 -1.70626033940232E-01  5.28872372293151E-02  7.97696291954447E-01  2.67520031337622E+00  6.90760151486974E-01
  4.25295255469916E-01 -9.02946220591518E-11 -1.80953653943663E-09  9.61715733670459E-09  1.05359240744157E-08
  1.16350272672487E-08 -2.72251740786790E-10 -5.52181820745763E-09  3.62829367327178E-08  3.67771660017790E-08
  4.00294814737833E-08 -2.16324094688829E-09 -2.83144786406532E-09 -1.36615770270324E-09 -1.56110118044756E-09
  6.53160983114795E-09  3.48190069750896E-09 -1.34926596454355E-01 -1.51695803436535E-01 -5.60532409088032E-02
 -6.88300750922567E-09 -9.39024747492576E-09 -4.56066161978011E-09  2.33699721145430E-01  2.62744835346022E-01
  9.70870593457254E-02  2.55077108565180E-10  3.44442921333527E-10  1.11024234102955E-10  5.72296229729568E-11
 -6.55795745561965E-11 -8.86964600986777E-11 -5.48614420282559E-10 -7.41131864767948E-10 -1.00083923890479E-02
 -8.68210829788518E-03  7.07423825583340E-10  9.56088459921763E-10  1.29207789714122E-02  1.12085535954182E-02
  3.21019631220298E-11 -2.41052823814270E-11 -1.22006182429983E-11 -1.11422119993533E-12  1.80308465679201E-04
 -8.53791930528534E-11 -2.68787904290833E-04  7.54529373994120E-11  3.55573032274141E-04 -7.38261442141430E-02
 -5.33307348787837E-01 -2.36166288563870E+00 -5.61327119976767E+00  4.41105957090469E-01  1.70626114474582E-01
  5.28872370826563E-02  7.97696273668999E-01  2.67520009365434E+00  6.90760066129886E-01  4.25295199720212E-01
  9.62986308105048E-12 -2.81856320246424E-11  2.38090373166920E-08  1.58782519592572E-08  1.55275265618737E-08
  3.24814035133550E-12 -6.10512942350913E-10  7.54101949064469E-08  5.15060842216625E-08  5.07612511562308E-08
  9.94942535958500E-10  2.51523932434691E-09  1.31602632459002E-09 -1.54336420250123E-09  6.31148111092169E-09
  3.38854488411298E-09  1.34926574254799E-01  1.51695782875134E-01  5.60532318585713E-02  3.66174633817766E-09
  8.51845787645473E-09  4.42245579370591E-09 -2.33699681157742E-01 -2.62744806085837E-01 -9.70870470698188E-02
  3.01881377105821E-10  4.10723936452723E-10 -1.12296122488263E-10 -5.98805840580424E-11 -7.76585737916296E-11
 -1.05805042883515E-10 -6.30239751421439E-10 -8.56720557259777E-10 -1.00083862178586E-02 -8.68210228699438E-03
  8.12791091819906E-10  1.10530459957242E-09  1.29207710948764E-02  1.12085458829097E-02 -2.89849566793287E-11
 -1.74595987728578E-11  1.10235453294315E-11  1.68300709125138E-11 -1.80308152832177E-04  7.84852579573363E-11
  2.68787434210543E-04 -6.93769114368411E-11 -3.55572395888048E-04
* ORBITAL    1   35
  6.61750703623983E-11  4.98393340871468E-10  3.08519556663911E-09  7.61529740918551E-08 -4.01430023635542E-08
 -2.68376422467761E-08  3.41978273412332E-10  5.55125898725821E-09  1.25510607308221E-07  5.30260737685104E-08
  4.33708042841958E-08 -1.01720058732863E-03 -1.81243599263836E-02 -1.44294742169795E-01 -5.43351745542948E-02
 -3.95943249198312E-02  9.90883723390397E-03  1.76554491860926E-01  1.40561568892966E+00  5.29294224247607E-01
  3.85699459430761E-01 -1.18572192862087E-02 -3.30060884198032E-03 -5.40074912469960E-04 -4.77927693511277E-11
  2.73095617412753E-10  1.73862870183020E-10 -1.33252593967183E-08  4.55197302175054E-09  3.41684205027993E-09
  1.15504518569058E-01  3.21521601853815E-02  5.26102192970542E-03  2.25807060535043E-08 -5.01340143313887E-09
 -4.09252457418177E-09 -4.76501028095490E-04 -6.73803710675553E-04 -5.84321760300738E-11 -6.84813720386558E-11
  1.23032022537546E-04  1.73975365552638E-04 -2.93568796904529E-03 -4.15125549755846E-03  3.93477502592703E-10
  2.80213294029983E-10  3.78995709884309E-03  5.35924802099716E-03 -1.01046841056500E-09 -9.50163722441458E-10
  3.12067859801961E-05 -1.93539490087012E-12 -1.17950733568408E-05  7.32110238428784E-13 -2.92923288013338E-11
  2.43737677864330E-04  4.72927175573224E-11 -2.14956197375563E-04 -7.69758529096288E-11 -1.90305808747690E-09
 -1.37265142857405E-08 -5.99133891288878E-08 -7.38146855128456E-08 -2.84400497944138E-08 -2.23217284837458E-08
  1.06883306971252E-09  1.57314018668144E-08 -5.42686182920957E-08 -3.46402332024593E-08 -3.20546290264928E-08
  1.01720059237101E-03  1.81243601137556E-02  1.44294741295821E-01  5.43351728735317E-02  3.95943229775027E-02
 -9.90883727269846E-03 -1.76554493181860E-01 -1.40561568288652E+00 -5.29294210793731E-01 -3.85699443903228E-01
 -1.18572187334233E-02 -3.30060894709135E-03 -5.40075001460723E-04 -4.53619680474211E-11  2.71164000128875E-10
  1.72723495593832E-10 -9.72137169352226E-09  8.58400848685894E-09  4.90431425383502E-09  1.15504513174275E-01
  3.21521607338078E-02  5.26102250790123E-03  1.63575259192691E-08 -1.20123189005897E-08 -6.67791376063257E-09
  4.76500973276427E-04  6.73803653408104E-04  5.84150467588835E-11  6.84420843863659E-11 -1.23032024739055E-04
 -1.73975343337297E-04  2.93568767242030E-03  4.15125518915196E-03 -6.60330826242031E-10 -5.11928376463952E-10
 -3.78995671301768E-03 -5.35924762521321E-03  1.35484078679072E-09  1.24904160696926E-09  3.12067947335060E-05
 -1.94415780001476E-12 -1.17950789771124E-05  7.36682920674352E-13 -3.40497142277058E-11  2.43737739362274E-04
  5.43994730155010E-11 -2.14956252061230E-04 -8.64198446179839E-11
* ORBITAL    1   36
  9.44624564064669E-11  6.91204005732510E-10  3.42823046000556E-09  3.67105244800812E-08 -1.70059379613932E-08
 -1.12588425962472E-08  1.90319703332014E-10  3.03830693392392E-09  5.45384732648914E-08  2.26368283671931E-08
  1.83832149316016E-08  9.90883723477907E-03  1.76554491890043E-01  1.40561568885327E+00  5.29294224144486E-01
  3.85699459307897E-01  1.01720058866010E-03  1.81243599846310E-02  1.44294741911149E-01  5.43351742455784E-02
  3.95943245597937E-02  1.15504518597449E-01  3.21521602096064E-02  5.26102194249392E-03 -2.50145463435610E-10
  1.43137537704637E-09  9.11019384446165E-10 -5.52278094096255E-09  9.90247580440686E-10  8.84287381814714E-10
  1.18572192870570E-02  3.30060889494040E-03  5.40074944302591E-04  9.66167825714620E-09 -2.26393045089636E-09
 -1.88047082302189E-09  4.64173037955468E-03  6.56371139060152E-03 -3.06828282179452E-10 -3.59483119979079E-10
 -1.19848977172096E-03 -1.69474313308504E-03 -3.01365704904514E-04 -4.26150886638780E-04  2.99620788686090E-10
  2.79069695567890E-10  3.89061456298817E-04  5.50158409690400E-04 -2.90768339953435E-10 -2.47868050162845E-10
 -3.03994213864147E-04 -1.01725806831226E-11  1.14898828416850E-04  3.84246640661332E-12 -1.55809035472448E-11
  2.50210870517266E-05  2.25308472040426E-11 -2.20665487798562E-05 -2.70585988525078E-11 -8.57338097128186E-10
 -6.18467119712467E-09 -2.70229652745761E-08 -3.57785967582924E-08 -1.13492457461311E-08 -9.07605548563486E-09
  4.91576265298985E-10  7.24906642432702E-09 -2.01026702415064E-08 -1.37497322592688E-08 -1.29133277424555E-08
 -9.90883727266971E-03 -1.76554493169969E-01 -1.40561568300222E+00 -5.29294210912260E-01 -3.85699444037532E-01
 -1.01720059133210E-03 -1.81243600618187E-02 -1.44294741566667E-01 -5.43351731867090E-02 -3.95943233404294E-02
  1.15504513209261E-01  3.21521607241151E-02  5.26102249960551E-03 -2.40784792090083E-10  1.42375685219595E-09
  9.06509257960407E-10 -3.78679295206726E-09  2.94399718768428E-09  1.60613961767352E-09  1.18572187546212E-02
  3.30060889842434E-03  5.40074970910855E-04  6.64994278203712E-09 -5.64408761249273E-09 -3.12846272300712E-09
 -4.64172990979073E-03 -6.56371091184149E-03  3.06743421545418E-10  3.59317162610967E-10  1.19848965362294E-03
  1.69474300915834E-03  3.01365689508856E-04  4.26150856213622E-04 -4.28548478773664E-10 -3.90968000148972E-10
 -3.89061410354544E-04 -5.50158381977163E-04  4.57244441066921E-10  3.92392318896559E-10 -3.03994289296449E-04
 -1.02058176352383E-11  1.14898857930082E-04  3.85532079287167E-12 -1.78927380298637E-11  2.50210933939065E-05
  2.59762142081204E-11 -2.20665513248640E-05 -3.16043843205586E-11
* ORBITAL    1   38
 -4.66523884350753E-09 -3.37415672573878E-08 -1.50727280099679E-07 -4.15824518223913E-07  1.18104573827566E-08
  1.97095921591760E-09 -3.32967793448499E-09 -5.12001628267568E-08 -1.42512239477214E-07 -3.51405815959482E-08
 -2.10331508279254E-08  1.50311855728197E-03  2.61492637753707E-02 -3.11415291134512E-01  2.44808553362505E-01
  3.76160641650702E-01  7.35917834512318E-04  1.28025227761694E-02 -1.52467058985717E-01  1.19856799958454E-01
  1.84165994759640E-01  1.16845727195516E-01  1.97323560915750E-02 -7.58441882241563E-04 -3.01740804268991E-09
 -2.54971884845643E-09 -9.60283154764089E-10  5.85954306365507E-09  7.33423969529713E-09  2.51055584364756E-09
  5.72069677495891E-02  9.66084329352299E-03 -3.71328577020902E-04 -1.11524475438193E-08 -1.35503426220949E-08
 -4.66756056312979E-09  1.67503725204643E-02  1.59946626899165E-02  1.96621182213283E-10  1.94675087725904E-10
 -4.32492711359662E-03 -4.12980381302585E-03 -5.18669323605832E-03 -4.95269035058411E-03  8.23772029343225E-10
  7.28385472035301E-10  6.69599193241412E-03  6.39389559168046E-03 -1.01021735105489E-09 -8.87567631064778E-10
  2.05960972786582E-03 -6.69794574251409E-12 -7.78459300961464E-04  2.53238859635847E-12 -6.98649282784997E-13
 -8.08496719384146E-04  1.43861099237443E-12  7.13027083137905E-04 -3.47488370413632E-12  4.66549286454380E-09
  3.37439427192104E-08  1.50736777752833E-07  4.15817673560569E-07 -1.18262164732309E-08 -1.97973360825157E-09
 -3.32966256173115E-09 -5.11999985205581E-08 -1.42494539017618E-07 -3.51323346691329E-08 -2.10272725598139E-08
  1.50311912861700E-03  2.61492728439594E-02 -3.11415241120309E-01  2.44808582734878E-01  3.76160666414412E-01
  7.35918108149842E-04  1.28025271178885E-02 -1.52467035048061E-01  1.19856814080696E-01  1.84166006671336E-01
 -1.16845754218096E-01 -1.97323637799647E-02  7.58439636966513E-04  3.02609856758541E-09  2.55272927989565E-09
  9.62806355346637E-10 -5.85210577882219E-09 -7.33312007249365E-09 -2.51014103989171E-09 -5.72069805976729E-02
 -9.66084697852393E-03  3.71327499745713E-04  1.11412624314841E-08  1.35488558344344E-08  4.66726374083658E-09
  1.67503727198548E-02  1.59946630985370E-02  1.96259951866583E-10  1.94513401337877E-10 -4.32492716896079E-03
 -4.12980391707217E-03 -5.18669328872316E-03 -4.95269048261877E-03  8.22881800202251E-10  7.27660534715212E-10
  6.69599202782279E-03  6.39389575074479E-03 -1.00913375219487E-09 -8.86664072032572E-10 -2.05960970109491E-03
  6.71305397727195E-12  7.78459290556756E-04 -2.53802208242712E-12  6.49378624574699E-13  8.08496709604976E-04
 -1.36811978873239E-12 -7.13027072919949E-04  3.38019823368353E-12
* ORBITAL    1   39
 -5.04942183182543E-09 -3.65205032840716E-08 -1.63140957720720E-07 -4.50068334097029E-07  1.27836611959096E-08
  2.13354233180776E-09 -3.60382219804266E-09 -5.54162953467300E-08 -1.54248992727471E-07 -3.80341820741473E-08
 -2.27648186525161E-08 -7.35917824443513E-04 -1.28025226130559E-02  1.52467059901423E-01 -1.19856799525359E-01
 -1.84165994402633E-01  1.50311854907452E-03  2.61492636436899E-02 -3.11415291888152E-01  2.44808553005011E-01
  3.76160641356113E-01 -5.72069671110405E-02 -9.66084316399658E-03  3.71328612677255E-04  5.01939572341519E-10
  4.23590270957798E-10  1.59594452836258E-10  4.19668297555431E-09  6.12649365321726E-09  2.03498873894881E-09
  1.16845726664166E-01  1.97323559863139E-02 -7.58441910734002E-04 -1.33074662444167E-08 -1.57115017415747E-08
 -5.44555795325063E-09 -8.20088193269103E-03 -7.83089093239711E-03 -3.26260696786009E-11 -3.23203719695209E-11
  2.11745847341671E-03  2.02192723713335E-03 -1.05938660564326E-02 -1.01159131073111E-02  1.01899585223771E-09
  9.14507999756512E-10  1.36766215264794E-02  1.30595871334062E-02 -9.94517825365732E-10 -8.62766701542169E-10
 -1.00837257375684E-03  1.10999625760660E-12  3.81129005625624E-04 -4.20161386202303E-13  2.52963588971474E-12
 -1.65136156287977E-03 -1.38414966492081E-12  1.45636400078620E-03 -7.63619423586929E-12  5.04970680528637E-09
  3.65227023455259E-08  1.63149862376283E-07  4.50061183247534E-07 -1.27979623000088E-08 -2.14137876742509E-09
 -3.60391817199539E-09 -5.54163404687954E-08 -1.54232324183125E-07 -3.80263691329897E-08 -2.27592285978924E-08
 -7.35918118225567E-04 -1.28025272813720E-02  1.52467034131874E-01 -1.19856814514081E-01 -1.84166007028628E-01
  1.50311913692336E-03  2.61492729786591E-02 -3.11415240365151E-01  2.44808583092775E-01  3.76160666710427E-01
  5.72069812351365E-02  9.66084710833269E-03 -3.71327463905340E-04 -5.02829934900399E-10 -4.23901685093043E-10
 -1.59853745755048E-10 -4.18272503929841E-09 -6.12307618466232E-09 -2.03260032768905E-09 -1.16845754737433E-01
 -1.97323638856870E-02  7.58439607743025E-04  1.33009515491537E-08  1.57119156931835E-08  5.44662152326667E-09
 -8.20088202074517E-03 -7.83089113035862E-03 -3.25844423179266E-11 -3.22996598023384E-11  2.11745847881447E-03
  2.02192729545833E-03 -1.05938661752797E-02 -1.01159133641104E-02  1.01794304616049E-09  9.13752841812855E-10
  1.36766216737909E-02  1.30595874672861E-02 -9.93747956085431E-10 -8.62053542847940E-10  1.00837256024641E-03
 -1.11178504742117E-12 -3.81129001783458E-04  4.21533725461531E-13 -2.58199173941612E-12  1.65136154123237E-03
  1.45734032407820E-12 -1.45636398200331E-03  7.56200340599247E-12
* ORBITAL    1   43
  2.33959835855931E-03  1.57634995409821E-02  5.14209847360625E-02  2.56560084599382E-01 -1.36222317002676E-02
  1.71330076107212E-02 -1.00600246946744E-02 -1.54914797855877E-01 -2.51402670906294E-01 -6.80890486540164E-01
 -7.54241399361043E-01  1.12252673582358E-10  1.88080334624182E-09  7.26282818751674E-09  5.02244892716595E-09
  4.64605857329245E-09  3.75849746481264E-10  6.29623047990433E-09  2.43149565022899E-08  1.68126727198317E-08
  1.55519828754179E-08  4.02855999897222E-09  3.28989861784942E-09  1.09302131569423E-09 -4.51000956245704E-09
 -6.88725288938059E-09 -3.22077919008689E-09  9.38740171618800E-03  7.32724334810138E-02  1.32409930884768E-02
  1.34968171955424E-08  1.10123399982901E-08  3.65904487405353E-09 -1.62594543533466E-02 -1.26911574247595E-01
 -2.29340712292865E-02  6.52079895352568E-11  5.55438638049935E-11  2.97166617137718E-10  2.77865936825047E-10
 -1.68348070776089E-11 -1.43407915151572E-11 -1.37776547638105E-10 -1.17421620196542E-10  4.69597215125891E-02
  4.05296708303082E-02  1.77891440637285E-10  1.51607267394141E-10 -6.06247399015438E-02 -5.23235801596704E-02
 -1.64377091355991E-12 -1.40744394181724E-11  6.25130059021323E-13  3.38738096288760E-12 -1.21907545740737E-03
  4.38650311932000E-12  1.81729041637024E-03 -3.87710338448255E-12 -2.40404923272045E-03  2.33959888914065E-03
  1.57635033235600E-02  5.14209997630765E-02  2.56560089127738E-01 -1.36222634117076E-02  1.71329900081067E-02
  1.00600239524337E-02  1.54914786543980E-01  2.51402672128695E-01  6.80890492119058E-01  7.54241400248375E-01
 -1.12104090250450E-10 -1.87860590237097E-09 -7.26017501008251E-09 -5.02320214659728E-09 -4.64718380848931E-09
 -3.75345783681391E-10 -6.28999457549925E-09 -2.43065581083141E-08 -1.68146249863059E-08 -1.55551975107007E-08
  4.03533161165023E-09  3.29888552682606E-09  1.09793400847964E-09  4.39574563789605E-09  6.94491989665442E-09
  3.26191653633401E-09  9.38739323343683E-03  7.32724182999064E-02  1.32409860127782E-02  1.35156138335991E-08
  1.10394203380753E-08  3.67378937817157E-09 -1.62594440640027E-02 -1.26911554794104E-01 -2.29340621800214E-02
 -6.43941907179391E-11 -5.47473880692364E-11  3.02647313619355E-10  2.81465704827005E-10  1.66337035662992E-11
  1.41418273506783E-11  1.36214405651025E-10  1.15911089353969E-10 -4.69597219988580E-02 -4.05296712918524E-02
 -1.75867689097159E-10 -1.49652359670682E-10  6.06247402869920E-02  5.23235805296081E-02 -1.61011227554569E-12
  1.21631963213781E-11  6.13521352611185E-13 -6.52992557391609E-12 -1.21907539631284E-03  4.32310039022574E-12
  1.81729032761170E-03 -3.82093488010608E-12 -2.40404912448595E-03
* ORBITAL    1   48
  1.35672008424840E-11  8.31651418106971E-11  2.15291230083515E-11  6.26880938835602E-09  7.72889005587704E-10
  8.59487594005168E-10 -1.24960678008894E-10 -1.91737591249690E-09 -2.23720228744739E-09 -7.28421973366579E-09
 -8.09925265546796E-09 -5.08095820690026E-03 -7.97451836663316E-02 -4.27216624353131E-01 -7.93634144692165E-01
 -8.36526847892218E-01 -2.37982743999988E-03 -3.73511783944932E-02 -2.00100414741773E-01 -3.71723646331487E-01
 -3.91813800113904E-01 -3.48281883667899E-02 -1.95479143845157E-01 -5.75540589146824E-02 -1.59432131052633E-10
  3.75978090678586E-10 -2.39766980214363E-10 -3.82272197298068E-10  1.52968426057308E-09  3.81222039317518E-10
 -1.63128840739906E-02 -9.15588381818444E-02 -2.69572634042741E-02  6.16070293726428E-10 -2.53914782552272E-09
 -7.32149978107928E-10 -3.29140793326446E-02 -2.73640532309776E-02 -6.07226426565973E-10 -5.74233134261375E-10
  8.49837844975740E-03  7.06536791545075E-03  9.75015574326732E-03  8.10606846074275E-03  1.70262543143179E-10
  1.32155210693635E-10 -1.25873967897430E-02 -1.04648892908409E-02 -3.66976813155350E-10 -3.09806777094720E-10
  8.14736705951929E-04 -1.42411713698149E-11 -3.07941805076379E-04  5.38103417647449E-12 -6.61772113563017E-12
 -3.05966836047006E-04  1.06160419301907E-11  2.69837467825224E-04 -1.70289585805931E-11  8.51653323149044E-12
  4.61067792061173E-11 -1.42226502643867E-10  5.82086212284313E-09  7.91458621392368E-10  8.65861176401967E-10
  1.28847000224756E-10  1.97668245309431E-09  2.35904497223397E-09  7.30880829726365E-09  8.11526408482199E-09
  5.08095807793235E-03  7.97451805535246E-02  4.27216631567387E-01  7.93634142968933E-01  8.36526840711691E-01
  2.37982738254658E-03  3.73511769952697E-02  2.00100418077727E-01  3.71723645532646E-01  3.91813796779020E-01
 -3.48281890309756E-02 -1.95479150755940E-01 -5.75540626037583E-02 -1.46837905319720E-10  3.77500921880769E-10
 -2.38215887279532E-10 -3.68107343408761E-10  1.54983847342083E-09  3.89134161404077E-10 -1.63128843730482E-02
 -9.15588412585210E-02 -2.69572650433503E-02  5.93856322980763E-10 -2.57310172847902E-09 -7.45243180254428E-10
  3.29140776911472E-02  2.73640518532146E-02  6.07256032733887E-10  5.74292687187820E-10 -8.49837802582929E-03
 -7.06536755264491E-03 -9.75015527050143E-03 -8.10606808807402E-03 -1.71560346590291E-10 -1.33185254908146E-10
  1.25873961954122E-02  1.04648887675230E-02  3.68667811392002E-10  3.11162942660017E-10  8.14736794172799E-04
 -1.42165438876318E-11 -3.07941837861030E-04  5.37285609944280E-12 -6.67277928447401E-12 -3.05966867501552E-04
  1.06968784863741E-11  2.69837497924341E-04 -1.71327381451444E-11
* ORBITAL    1   49
 -1.48926977755488E-11 -9.03625598439903E-11 -1.19058175505608E-11 -6.99301269074010E-09 -8.69206175620962E-10
 -9.64738089342733E-10  1.40371519704664E-10  2.15285013591428E-09  2.50996437051791E-09  8.16528131752718E-09
  9.07943801444921E-09 -2.37982744444720E-03 -3.73511784849945E-02 -2.00100414666321E-01 -3.71723646344301E-01
 -3.91813800159861E-01  5.08095821109599E-03  7.97451837505567E-02  4.27216624333434E-01  7.93634144712199E-01
  8.36526847934170E-01 -1.63128840655093E-02 -9.15588379338582E-02 -2.69572632668320E-02 -2.30998707761706E-11
  5.53771629709257E-11 -3.58387437152603E-11  5.41312799883276E-10 -1.98253920488281E-09 -2.51142173164674E-10
  3.48281883812136E-02  1.95479143668598E-01  5.75540588143135E-02 -6.24035258601403E-10  2.69060302518661E-09
  9.21772673877903E-10 -1.54163498045784E-02 -1.28168195908445E-02 -9.02999407181701E-11 -8.53918853697143E-11
  3.98048431927831E-03  3.30928850177797E-03 -2.08166917584297E-02 -1.73065470186823E-02  2.10731009930448E-10
  2.31563879510750E-10  2.68742330442543E-02  2.23426557288372E-02  7.23179655049911E-10  6.41974843410800E-10
  3.81607718083346E-04 -2.11291840870997E-12 -1.44234227940768E-04  7.97407074709783E-13  3.33387761580175E-13
  6.53242533364408E-04 -5.56568703993614E-12 -5.76106107004181E-04  2.74843471398355E-11 -9.78190894883471E-12
 -5.34756410882580E-11  1.50674222724682E-10 -6.54793177987140E-09 -8.87666841001470E-10 -9.71097203101517E-10
 -1.44254174464699E-10 -2.21158568838229E-09 -2.63051163290529E-09 -8.18972113104266E-09 -9.09546700661817E-09
  2.37982737794841E-03  3.73511769027526E-02  2.00100418143541E-01  3.71723645517970E-01  3.91813796732469E-01
 -5.08095807496207E-03 -7.97451804917769E-02 -4.27216631663200E-01 -7.93634142966204E-01 -8.36526840678702E-01
 -1.63128843774149E-02 -9.15588415018466E-02 -2.69572651790085E-02 -2.19342602895076E-11  5.57475702207606E-11
 -3.55926226287524E-11  5.17374422119492E-10 -2.00331734252754E-09 -2.60001754272965E-10  3.48281890563202E-02
  1.95479150961998E-01  5.75540627156700E-02 -6.07849678445382E-10  2.72420471973796E-09  9.34362956613589E-10
  1.54163489652615E-02  1.28168188858242E-02  9.03054653040384E-11  8.54028217749623E-11 -3.98048409155505E-03
 -3.30928834567394E-03  2.08166906700093E-02  1.73065461050999E-02 -2.09445807983786E-10 -2.30574150501847E-10
 -2.68742316334001E-02 -2.23426545555644E-02 -7.24864087984299E-10 -6.43329474355483E-10  3.81607761415950E-04
 -2.11043284511120E-12 -1.44234241937153E-04  7.96803778298229E-13  4.00161315427295E-13  6.53242605999473E-04
 -5.65942441687407E-12 -5.76106169253444E-04  2.75727060654827E-11
* ORBITAL    1   53
 -2.25319572575326E-01 -1.62632766760098E+00 -7.14357381972910E+00 -1.70369688350005E+01 -3.81502679142528E-01
 -4.60179953559947E-01 -1.64617300270197E-01 -2.37865906737057E+00 -7.57722315391607E+00 -1.27213783472992E+00
 -5.08397453041751E-01 -1.26532213224044E-11 -3.44453225439634E-10  3.84829343669359E-09  4.45190467327765E-10
 -3.47613256071729E-10 -4.21787153176228E-11 -1.14550637209682E-09  1.28760526076364E-08  1.49276792042950E-09
 -1.16120323493135E-09 -7.06565337865426E-10  9.85820742826019E-10  1.21132061141910E-09 -2.90047860156493E-10
 -3.22146525391319E-09 -2.85616787997479E-09  4.45281015608043E-01  7.34049659415295E-01  2.25851503623891E-01
 -2.35159790535007E-09  3.32310722085343E-09  4.06659054757795E-09 -7.71249342408398E-01 -1.27141130347519E+00
 -3.91186277641233E-01 -1.39867666539698E-09 -1.06454762728894E-09  3.51473020752473E-09  2.84014064293839E-09
  3.64693466525450E-10  2.77872729264104E-10  2.96035485022974E-09  2.25287013177955E-09  5.36597501651491E-02
  4.30824801544535E-02 -3.83223156208618E-09 -2.91726716328659E-09 -6.92744410371644E-02 -5.56192438920066E-02
 -5.35426584055313E-12  4.10725390692138E-11  1.95998732675397E-12 -2.88899137665096E-11 -7.39568866202492E-04
  1.43396255912638E-11  1.10248429450010E-03 -1.24971850746266E-11 -1.45844958131343E-03  2.25319572698153E-01
  1.62632766847045E+00  7.14357382206280E+00  1.70369688381389E+01  3.81502677085149E-01  4.60179947990984E-01
 -1.64617300344746E-01 -2.37865906759569E+00 -7.57722314583972E+00 -1.27213783318395E+00 -5.08397454456600E-01
 -1.14443400615972E-11 -3.23788964087713E-10  3.91504194625795E-09  4.63695733410117E-10 -3.36560425648881E-10
 -3.86536716198443E-11 -1.08821773648026E-09  1.30608194980885E-08  1.54396447592161E-09 -1.13076328890468E-09
  6.79342864720982E-10 -1.03373913277883E-09 -1.23079370619421E-09 -1.84562700259013E-10 -2.96704042364847E-09
 -2.70440647103179E-09 -4.45281015940358E-01 -7.34049658205861E-01 -2.25851501476756E-01  2.27607628660394E-09
 -3.45560298893149E-09 -4.12041054116007E-09  7.71249343215119E-01  1.27141130444695E+00  3.91186276675824E-01
 -1.40024585177008E-09 -1.06574246685065E-09 -3.48417554440869E-09 -2.81526790434441E-09  3.65099085351684E-10
  2.78184976321811E-10  2.96308973369498E-09  2.25494950294364E-09  5.36597495365840E-02  4.30824795072092E-02
 -3.83578575937504E-09 -2.91996840386357E-09 -6.92744373929574E-02 -5.56192407673182E-02  5.11675431943065E-12
  5.14216117071630E-11 -1.86851645851397E-12 -6.03212931394344E-12  7.39568880132454E-04 -1.38185839653374E-11
 -1.10248430739444E-03  1.20317002669336E-11  1.45844956586584E-03
* ORBITAL    1   54
  2.09908252979086E-12  1.50975938364231E-11  6.61706404146429E-11  1.51580838737136E-10  4.76564634424424E-12
  5.05568269703845E-12  1.51600306608412E-12  2.19756778187349E-11  7.41146355021962E-11  1.18792206842809E-11
  4.20596504456105E-12  7.02229887280666E-12  1.86897508803943E-11 -3.84479685495733E-10  9.11986648069367E-12
  1.56707414176023E-10 -1.37709873472410E-11 -8.27337626007923E-11  5.19094003276715E-10 -1.72660820116282E-11
 -2.44666942932947E-10 -3.31956442507804E-10 -1.10761183118668E-10 -7.61169208732145E-11  2.41210539899130E-11
  2.03316023995120E-10  1.40533895912635E-10  2.05651325022087E-10  1.74090381453435E-09  1.20647252606113E-09
  3.95957817617314E-10  1.29720331549994E-10  1.00068006240665E-10  1.29052701386835E-10  1.02094524828648E-09
  7.01229015413923E-10 -4.74700851366719E-02 -4.02351483380496E-02  2.05364169308616E-12 -1.26375889593460E-12
 -1.83850849413684E-01 -1.55830059577717E-01 -3.63923677416902E-01 -3.08457907692380E-01  1.41719456595851E-11
 -1.15523176429299E-11 -2.81894068486087E-01 -2.38930467960960E-01  1.16595205583529E-11 -8.38126604584547E-12
 -7.27386671445123E-04 -3.15718402489767E-11 -1.92448423312206E-03 -9.21066041596283E-11 -1.05432512168719E-10
 -3.29905580194236E-03 -6.42174595531785E-11 -3.74077765639680E-03  4.94183218033881E-12 -2.01249062141714E-12
 -1.50191637470011E-11 -6.60917894596885E-11 -1.51606086928082E-10 -4.76244396868540E-12 -5.05645211476354E-12
  1.47156692220285E-12  2.19633560425234E-11  7.40965505235476E-11  1.18784809833832E-11  4.21119933295746E-12
  1.03913803843282E-11  8.22910763478219E-11 -2.26163112050534E-10  1.58418892887468E-11  1.40535257614228E-10
 -1.44778951229591E-11 -9.51928476140825E-11  4.81438469752434E-10 -2.31526019361734E-11 -2.45778040168276E-10
  9.10281095525073E-11  4.08664468930086E-11  4.62966398783538E-11 -2.40852131071897E-11 -2.03224785959861E-10
 -1.40435438574578E-10 -2.03310177120493E-10 -1.73874113059714E-09 -1.20370124784270E-09 -3.66181837697708E-10
 -1.09382760842043E-10 -9.13806828751656E-11 -1.27707957960781E-10 -1.01968285461676E-09 -6.99622420156775E-10
 -4.74700863987893E-02 -4.02351492915518E-02  1.96584598822858E-12 -1.33011533165730E-12 -1.83850854263558E-01
 -1.55830063267369E-01 -3.63923687031551E-01 -3.08457915002971E-01  1.67451901652182E-11 -9.38583039459609E-12
 -2.81894075931451E-01 -2.38930473623296E-01  1.36573118433966E-11 -6.69666366451250E-12  7.27386647896656E-04
  3.14587369398867E-11  1.92448417135533E-03  9.17913351146490E-11  1.05120718809222E-10  3.29905569585151E-03
  6.40131671364927E-11  3.74077753624183E-03 -4.93925341293363E-12
* ORBITAL    1   55
  2.49891646361451E-12  1.83968447693024E-11  8.08921912125944E-11  1.85448353458609E-10  5.80885174418998E-12
  6.17343532756200E-12  1.88792764101915E-12  2.69056152972515E-11  9.06610777160638E-11  1.45311019299643E-11
  5.15203945424699E-12 -1.42579304366011E-11 -9.14126958619936E-11  4.99781729616049E-10 -1.60200273924549E-11
 -2.40842817007044E-10 -1.01057461609604E-11 -7.89597389344132E-11  2.39228252425954E-10 -1.23336918955249E-11
 -1.37529670714861E-10  3.60787986909697E-10  1.25949584702405E-10  9.94627193395113E-11 -2.42621597225229E-10
 -2.01814363470842E-09 -1.39545220646082E-09  1.54319525114660E-11  1.67688071976239E-10  1.19230386838145E-10
  8.29934910196850E-11  4.47456901566468E-11  4.63432024417729E-11  2.15052176166195E-11  1.16188578020864E-10
  7.45549376675834E-11  1.15082771449291E-01  9.75429550220947E-02 -1.83481908009313E-11  1.42630788557830E-11
  4.45713657573759E-01  3.77782240534844E-01 -1.50113589904972E-01 -1.27234710824621E-01  1.22047529414437E-12
 -1.33422857049109E-12 -1.16277486810009E-01 -9.85555832571206E-02  1.78905337392097E-12 -3.33625160350607E-13
  1.76341950376017E-03  1.42126836006316E-11  4.66556945213269E-03  1.22725845595451E-10 -7.36573794325358E-11
 -1.36081585377080E-03 -6.28670668207984E-11 -1.54302013773541E-03 -1.01455190444631E-11 -2.55184452569048E-12
 -1.84578849944916E-11 -8.09437722338225E-11 -1.85453744405672E-10 -5.80351591223693E-12 -6.17236316253999E-12
  1.83269512631330E-12  2.68395928511413E-11  9.06324962693156E-11  1.45177279274564E-11  5.13866245089313E-12
 -1.41161550083809E-11 -8.72026083447099E-11  5.00078518701576E-10 -2.32206581912915E-11 -2.49297715041429E-10
 -7.11324332254621E-12 -2.09304280161706E-11  3.72344662142455E-10 -1.44417099859764E-11 -1.60156178837032E-10
 -4.05365721535912E-10 -1.19785267357760E-10 -9.69134387626961E-11  2.39922379443577E-10  2.01563674927245E-09
  1.39225122297018E-09 -1.53802994051731E-11 -1.67618537861521E-10 -1.19150671671761E-10 -3.33818611789420E-10
 -9.67816877998998E-11 -6.85991608575416E-11 -2.15311747662059E-11 -1.16131064292131E-10 -7.44997708741106E-11
  1.15082774488160E-01  9.75429573339719E-02 -2.15960353192308E-11  1.15250302218534E-11  4.45713669348440E-01
  3.77782249488254E-01 -1.50113593861146E-01 -1.27234713837081E-01  1.14338764254733E-12 -1.39175679673019E-12
 -1.16277489886239E-01 -9.85555855912102E-02  1.71869429307828E-12 -3.84487373512498E-13 -1.76341944702086E-03
 -1.41494924722610E-11 -4.66556930222164E-03 -1.22361244448489E-10  7.34046657894423E-11  1.36081581010685E-03
  6.26460470118689E-11  1.54302008810626E-03  1.01052899055902E-11
* ORBITAL    1   56
 -5.40546895923476E-10 -3.90048117880125E-09 -1.71008187766862E-08 -3.88689069680571E-08 -1.28949921579760E-09
 -1.34998267162971E-09 -3.93790915154775E-10 -5.64793825310282E-09 -1.93850665754779E-08 -3.06792074703709E-09
 -1.04576749874452E-09  6.07852572693007E-11  9.37139393967959E-10  3.76294586963886E-09  1.11066993113276E-09
  7.02123238789186E-10 -1.52579898148100E-10 -2.34955444497752E-09 -9.43400132160551E-09 -2.78435552724746E-09
 -1.76009773471776E-09  7.51345356667559E-10  2.36187639523705E-09  1.03094392718963E-09  1.11637351925398E-02
  3.55807281209979E-03  5.79087534999149E-03 -1.08706993780738E-01 -3.46467712621633E-02 -5.63887116766518E-02
 -1.88385549707972E-09 -5.92104262320968E-09 -2.58438452133750E-09 -6.27620148408355E-02 -2.00033267762867E-02
 -3.25560390473085E-02 -2.31611979943262E-10 -1.92404564201498E-10 -4.36596589464027E-02 -3.51439050139871E-02
 -2.81258498585471E-10 -2.27829132271373E-10 -1.50946949588089E-09 -1.23446892466689E-09  3.88094668275183E-01
  3.12397359240210E-01 -6.81327944056489E-10 -5.46275844944662E-10  3.00616837272318E-01  2.41981953841270E-01
  4.05996265574320E-11 -2.67333037626934E-04  1.69725860001602E-11  1.01042391495941E-04 -1.79634995122438E-03
  1.57652152053869E-10  1.60670424188956E-03  5.75863916619711E-11  2.12546991962832E-03  5.40072660564151E-10
  3.89748607578899E-09  1.70912813694375E-08  3.88356393981602E-08  1.29447936650183E-09  1.35078794638223E-09
 -3.93791332662212E-10 -5.65407770032233E-09 -1.94099646148162E-08 -3.08207628605935E-09 -1.05652770965125E-09
 -6.08665176238356E-11 -9.37323079957734E-10 -3.76351142008540E-09 -1.11065455130520E-09 -7.02048952875475E-10
  1.52616599906177E-10  2.34993060109920E-09  9.43522617925354E-09  2.78433874485626E-09  1.75991865649571E-09
  7.50125810655337E-10  2.36064444941289E-09  1.02985193266061E-09  1.11637360094939E-02  3.55807195779557E-03
  5.79087494942320E-03 -1.08707004075755E-01 -3.46467664810232E-02 -5.63887088098364E-02 -1.88130453599149E-09
 -5.91836824191819E-09 -2.58204251524757E-09 -6.27620153425921E-02 -2.00033158664230E-02 -3.25560350159174E-02
  2.30409445068566E-10  1.91427875225632E-10  4.36596595567359E-02  3.51439054272254E-02  2.80386196115664E-10
  2.27114682974747E-10  1.50561314991458E-09  1.23134722726453E-09 -3.88094673580320E-01 -3.12397362809887E-01
  6.80832395162287E-10  5.45886629139430E-10 -3.00616841628072E-01 -2.41981956817793E-01  4.04747101839691E-11
 -2.67333025833358E-04  1.69001640722624E-11  1.01042385482730E-04 -1.79634986474435E-03  1.57233764518891E-10
  1.60670416254172E-03  5.74016152088479E-11  2.12546982976247E-03
* ORBITAL    1   57
 -1.56914008117521E-09 -1.13232268320085E-08 -4.96487599100736E-08 -1.12829249253087E-07 -3.75261457042081E-09
 -3.92264521334411E-09 -1.14356312833434E-09 -1.64086161425863E-08 -5.63253598626645E-08 -8.92612917133265E-09
 -3.04915169249216E-09  1.52266140405068E-10  2.34404627960505E-09  9.40713114590108E-09  2.77477520486755E-09
  1.75301658727053E-09  6.07193505960662E-11  9.34672700444026E-10  3.75106019655234E-09  1.10641481841541E-09
  6.98978815516890E-10  1.89641000408101E-09  5.90167863770107E-09  2.57614090888986E-09  1.25524020911312E-01
  4.00066480735033E-02  6.51120775041339E-02  9.66808146509505E-03  3.08138659661595E-03  5.01504672078907E-03
  7.56839467025970E-10  2.35332419391855E-09  1.02730161619928E-09  5.58186152835650E-03  1.77902755800452E-03
  2.89543512919604E-03  2.93935637116403E-11  1.41070172405357E-11 -4.90905239785692E-01 -3.95154876058620E-01
  1.65579283794835E-09  1.34978855122354E-09 -1.66860632385079E-10 -1.33297748590217E-10 -3.45159908622708E-02
 -2.77836962835648E-02 -3.23834628464866E-10 -2.66680858551877E-10 -2.67359719146875E-02 -2.15211589069627E-02
  2.27107811025546E-11 -3.00586840975232E-03 -1.66232858108938E-10  1.13611146959176E-03  1.59762043281726E-04
 -3.94272428932352E-12 -1.42895511239189E-04  4.37847497721860E-11 -1.89033015851928E-04  1.56883245914062E-09
  1.13215285511575E-08  4.96433750308229E-08  1.12810645003301E-07  3.75548267426951E-09  3.92313267916299E-09
 -1.14351780899634E-09 -1.64120183950858E-08 -5.63395108366522E-08 -8.93413802180501E-09 -3.05524188608835E-09
 -1.52268581838726E-10 -2.34439551121012E-09 -9.40835368793804E-09 -2.77475018429082E-09 -1.75284451579708E-09
 -6.06268563158368E-11 -9.34837584205721E-10 -3.75163506244522E-09 -1.10640443665270E-09 -6.98904524056765E-10
  1.89386043254717E-09  5.89901354058043E-09  2.57379974997571E-09  1.25524030075505E-01  4.00066384786721E-02
  6.51120730061720E-02  9.66807532265820E-03  3.08137561131201E-03  5.01504338719278E-03  7.55631351808689E-10
  2.35208202335590E-09  1.02619860999165E-09  5.58187380073272E-03  1.77904487664814E-03  2.89544010211290E-03
 -3.04785659946759E-11 -1.49926220962893E-11  4.90905246647023E-01  3.95154880703390E-01 -1.65205207794092E-09
 -1.34676880557712E-09  1.66545144841855E-10  1.33034811573038E-10  3.45159916902908E-02  2.77836969069211E-02
  3.22403686142274E-10  2.65512938539686E-10  2.67359718424261E-02  2.15211587770382E-02  2.26803724147661E-11
 -3.00586827188088E-03 -1.65777739769632E-10  1.13611141723030E-03  1.59762046066825E-04 -3.94895327291017E-12
 -1.42895522351366E-04  4.36409851636244E-11 -1.89032985203762E-04
* ORBITAL    1   58
 -2.18957531105905E-14 -9.17452669699438E-14 -1.78158678928810E-13 -6.37080735454488E-13  1.39256815904867E-14
  1.61825896487974E-14 -6.51747579420248E-14 -3.01948210911072E-14 -1.46265718486331E-13 -1.90202755378216E-14
 -1.75203070231711E-14  8.93300430635854E-12  1.43505413747170E-10 -4.88292176450300E-11  1.11366232077501E-10
  1.37774688175600E-10 -1.46393515155289E-11 -2.68901449453964E-10  3.47951227177345E-11 -2.64422569820155E-10
 -3.52548473173954E-10 -8.76050976540456E-11 -3.26273207327633E-11 -1.56134349057351E-11  1.27348876183474E-11
 -3.86730788523972E-12  1.79814141353387E-11  7.21657669406369E-10 -2.11597462770039E-10  1.00999859793230E-09
  3.09491804443894E-10 -1.43526909852986E-10 -5.41205480390274E-11  4.16517204582980E-10 -1.22183770042209E-10
  5.83113526928131E-10 -4.58141236074317E-02 -3.61106438985611E-02 -1.93166764178863E-11 -1.50336518971214E-11
 -1.77437337644133E-01 -1.39855922270629E-01 -4.58138917799195E-01 -3.61104611548139E-01 -9.88992140390068E-10
 -7.70193312569428E-10 -3.54872879893916E-01 -2.79710429387924E-01 -7.66005534230416E-10 -5.96541048402772E-10
  8.12997666082184E-04 -3.77914396930690E-11  2.15098964146913E-03 -1.00773949485791E-10 -1.27323537446735E-10
  4.80973471980677E-03 -9.54966748378238E-11  5.45372654955690E-03 -7.63172221715065E-12  6.48762949256725E-14
  4.00217019496195E-14  1.86334489989494E-13  4.92231977330096E-15 -1.52109596604021E-14  1.41001981791484E-14
 -9.67049408466924E-15 -9.27925891604097E-14 -2.81757344939926E-13 -1.87798619965421E-14  2.97465283798795E-14
 -4.53695341609484E-12 -8.99109750950506E-11  9.88587148905734E-11 -1.10391180972266E-10 -1.82584407106878E-10
  1.44455180632679E-11  2.66622075741120E-10 -3.75248580312564E-11  2.64505416470706E-10  3.54694959391378E-10
 -1.05368356845633E-10  9.20876063747217E-11  2.99366135924667E-11  1.29141407143228E-11 -3.75582052894382E-12
  1.81007254152594E-11  7.17889700263624E-10 -2.14006175642278E-10  1.00768387655356E-09  3.09840622013089E-10
 -1.49467987365474E-10 -5.67966384668932E-11  4.14428841656246E-10 -1.23497011760911E-10  5.81794112733390E-10
  4.58141226938060E-02  3.61106430658349E-02  1.93859043763169E-11  1.50925026573383E-11  1.77437334720461E-01
  1.39855919513347E-01  4.58138910155984E-01  3.61104604358078E-01  9.87917151872086E-10  7.69242176012298E-10
  3.54872873981648E-01  2.79710423824917E-01  7.65203025583844E-10  5.95826758088093E-10  8.12997699294060E-04
 -3.76659958134695E-11  2.15098973671594E-03 -1.00467540137310E-10 -1.26927813227284E-10  4.80973493086019E-03
 -9.52884750505694E-11  5.45372678906106E-03 -7.67285354137800E-12
* ORBITAL    1   59
 -3.53047783448897E-14  4.50457398013877E-15 -3.75309930189750E-14  3.53564904453729E-13  3.23437708596198E-14
  1.24107272118331E-14  4.29887467261011E-14 -2.50859641069333E-14  2.58781303714133E-14  1.71569738929998E-14
  2.36711146927095E-14  1.41296261901185E-11  2.60861606701842E-10 -5.41429190788290E-11  2.62043786530272E-10
  3.55190120335162E-10  4.81243046107742E-12  9.62956966285737E-11 -7.81732008536468E-11  1.13420959404913E-10
  1.82507389661868E-10 -3.15139802728787E-10  1.41071796342138E-10  5.27395983043552E-11  8.33231450946867E-10
 -2.44343648061671E-10  1.16624637818503E-09 -1.11052829294388E-11  3.36603556010847E-12 -1.55654185624223E-11
 -9.91612164118396E-11  1.04154218184267E-10  3.50759255554825E-11 -6.23028725704071E-12  1.90897937103320E-12
 -9.00200907889937E-12 -1.44876246422032E-01 -1.14191304581250E-01 -1.25095004299502E-09 -9.74198006446111E-10
 -5.61103290053749E-01 -4.42261021058569E-01  1.44876979443022E-01  1.14191882318966E-01  1.53062243009482E-11
  1.19107990440451E-11  1.12221225887194E-01  8.84526517940209E-02  1.17876768102504E-11  9.17562051938797E-12
  2.57091134755586E-03 -3.87648472729782E-11  6.80199207550708E-03 -1.54553761341157E-10  7.97495369443255E-11
 -1.52097935963376E-03  7.10453242787410E-11 -1.72462849052642E-03  1.32723876264142E-11 -5.08271082323663E-14
 -7.49704765702183E-14 -6.95730589474695E-14  2.30044042417993E-13 -3.74551922038889E-14 -3.58682951363453E-14
  4.52815677012304E-14 -8.72088359746599E-15  1.61383458042274E-13  2.20763805714594E-14 -1.78830689541856E-14
 -1.43907257804190E-11 -2.64128428350668E-10  5.09436050012813E-11 -2.62072749702327E-10 -3.52414375237565E-10
 -9.36699539037079E-12 -1.50380191688579E-10  2.79124355890173E-11 -1.14452416724928E-10 -1.37389084128810E-10
 -3.14090637002829E-10  1.33558094646201E-10  5.00038499901008E-11  8.28926323131324E-10 -2.47082945668043E-10
  1.16357512216148E-09 -1.12007895291604E-11  3.25632688499161E-12 -1.56833724193201E-11 -8.10483440632346E-11
 -2.13307999606252E-11 -1.05003772536359E-11 -6.42659765922107E-12  1.86650358102086E-12 -9.04538005697717E-12
  1.44876244015238E-01  1.14191302315402E-01  1.24960093214101E-09  9.73003752741880E-10  5.61103280695186E-01
  4.42261012254510E-01 -1.44876977119422E-01 -1.14191880115998E-01 -1.53404716076796E-11 -1.19430305176529E-11
 -1.12221223891188E-01 -8.84526499383860E-02 -1.18526203896749E-11 -9.23024454276855E-12  2.57091146056501E-03
 -3.87504397266148E-11  6.80199237406077E-03 -1.54104895181189E-10  7.95082384194526E-11 -1.52097942829590E-03
  7.08220752608967E-11 -1.72462856441870E-03  1.32250281200080E-11
* ORBITAL    1   60
  1.32259697375089E-09  9.54210104994345E-09  4.18503808990708E-08  8.65846096547415E-08  1.00910051932991E-09
  2.20492445045515E-09  9.84069041933180E-10  1.41449156567763E-08  5.27112876558075E-08  6.33613613401984E-09
  8.13352339314762E-10  1.21064346566470E-02  1.60672463179097E-01  8.31827715927418E-02  2.03473940543020E-02
 -1.10089258080189E-01  3.94550297868936E-03  5.23633670830811E-02  2.71093745936988E-02  6.63124246014374E-03
 -3.58782340659701E-02  1.16306692814206E-01 -2.87250094939647E-01 -1.77757791042363E-02 -1.85144334518330E-10
  2.09192659104362E-10  3.94075942016893E-11 -3.14433278825527E-09 -4.60455318308844E-09 -1.49086341862287E-09
  3.79045044267766E-02 -9.36151839266876E-02 -5.79314985213971E-03  5.43729473092595E-09  7.98559992189376E-09
  2.58427023518467E-09 -4.82522456030813E-01 -3.50707626561087E-01  8.28030449999339E-10  6.01997139472668E-10
  1.24586762399824E-01  9.05523196671540E-02  9.94566070613920E-02  7.22871861735009E-02  9.66936093721655E-10
  7.10377705187536E-10 -1.28397927456189E-01 -9.33223559255400E-02 -1.21553500860465E-09 -8.93264141868098E-10
  5.80581601661084E-03 -1.20852936076204E-10 -2.19439221703595E-03  4.56814185481180E-11  4.39970206170651E-11
 -1.51707349275040E-03 -6.45425781435594E-11  1.33793306234048E-03  8.12549662122249E-11 -1.32254061608271E-09
 -9.54228340337303E-09 -4.18510003104989E-08 -8.65887146961588E-08 -1.00794167538829E-09 -2.20495087846297E-09
  9.84022414691790E-10  1.41437843488200E-08  5.27084838262465E-08  6.33414692561829E-09  8.11652394070117E-10
  1.21064341029761E-02  1.60672454546971E-01  8.31827416087767E-02  2.03473893563774E-02 -1.10089261237287E-01
  3.94550280185429E-03  5.23633643191077E-02  2.71093650585422E-02  6.63124099151059E-03 -3.58782350498960E-02
 -1.16306699029894E-01  2.87250114767479E-01  1.77757856126051E-02  1.85444810596313E-10 -2.09703466944574E-10
 -4.04082923175620E-11  3.14390039165738E-09  4.60321073254514E-09  1.48998410100741E-09 -3.79045063637582E-02
  9.36151902290192E-02  5.79315190474032E-03 -5.43645177207549E-09 -7.98322962221899E-09 -2.58268016217497E-09
 -4.82522461733434E-01 -3.50707629953140E-01  8.26162143600318E-10  6.00702677903284E-10  1.24586763885387E-01
  9.05523205527765E-02  9.94566080797490E-02  7.22871867550159E-02  9.65603433154873E-10  7.09427534158823E-10
 -1.28397929068405E-01 -9.33223568994775E-02 -1.21367927658739E-09 -8.91939239073354E-10 -5.80581613099178E-03
  1.20530324566013E-10  2.19439226038778E-03 -4.55595168184792E-11 -4.39083095029578E-11  1.51707352146561E-03
  6.44035887582817E-11 -1.33793309039403E-03 -8.10512096504951E-11
* ORBITAL    1   61
 -1.91232339034359E-09 -1.37971944529353E-08 -6.05130371977866E-08 -1.25194036089082E-07 -1.45751739714033E-09
 -3.18768809485068E-09 -1.42296305595929E-09 -2.04532786475457E-08 -7.62192808242523E-08 -9.16112104122873E-09
 -1.17476696525180E-09  3.94550298305932E-03  5.23633671421505E-02  2.71093748826657E-02  6.63124253647994E-03
 -3.58782340109818E-02 -1.21064346592899E-02 -1.60672463214692E-01 -8.31827717695972E-02 -2.03473941006534E-02
  1.10089258046721E-01  3.79045043136235E-02 -9.36151837314837E-02 -5.79314976833169E-03 -4.71117264717570E-12
  5.14830329392506E-12  1.01574091755494E-12  4.70215718674850E-09  6.48268332202021E-09  2.12244966652771E-09
 -1.16306692747437E-01  2.87250094820372E-01  1.77757790524908E-02 -7.77305354304794E-09 -1.16464037911325E-08
 -3.75446558612810E-09 -1.57254703169389E-01 -1.14296076837473E-01  2.00356351603966E-11  1.45654793884041E-11
  4.06029898586042E-02  2.95111201940822E-02 -3.05173996643667E-01 -2.21806978614022E-01 -2.03026548650254E-09
 -1.48674777686219E-09  3.93977935543355E-01  2.86351577879398E-01  1.26911881597342E-09  9.36528048618521E-10
  1.89212308012256E-03 -2.91636288142656E-12 -7.15155306269885E-04  1.10538750010528E-12 -1.33261489118894E-10
  4.65500878745771E-03  1.55583576297288E-10 -4.10533189998886E-03 -3.49151072226392E-11  1.91237913284802E-09
  1.37974703264828E-08  6.05135449133501E-08  1.25199215413301E-07  1.45608076948120E-09  3.18778911367207E-09
 -1.42282385647553E-09 -2.04517678776479E-08 -7.62158897328517E-08 -9.15859468914621E-09 -1.17259753762719E-09
  3.94550279745156E-03  5.23633642593413E-02  2.71093647697802E-02  6.63124091511110E-03 -3.58782351049541E-02
 -1.21064341002230E-02 -1.60672454509002E-01 -8.31827414321265E-02 -2.03473893101554E-02  1.10089261270559E-01
 -3.79045064771944E-02  9.36151904242227E-02  5.79315198837725E-03  4.63962590525923E-12 -5.12448067701457E-12
 -9.77696662084627E-13 -4.70186383877576E-09 -6.48056371592822E-09 -2.12042582756469E-09  1.16306699095653E-01
 -2.87250114885714E-01 -1.77757856626328E-02  7.77186198489131E-09  1.16437262323420E-08  3.75301742884477E-09
 -1.57254705105504E-01 -1.14296078001331E-01  2.01112577656217E-11  1.46186345961596E-11  4.06029901709735E-02
  2.95111203539140E-02 -3.05174000280192E-01 -2.21806980781658E-01 -2.02697555731637E-09 -1.48443856709576E-09
  3.93977940223242E-01  2.86351580666881E-01  1.26789948587189E-09  9.35632639125432E-10 -1.89212311794544E-03
  2.92997871991517E-12  7.15155318373980E-04 -1.11004878457476E-12  1.32943801179668E-10 -4.65500887915070E-03
 -1.55228526280330E-10  4.10533198063937E-03  3.48979151666404E-11
* ORBITAL    1   63
 -2.80770244888643E-02 -1.97981045248780E-01 -6.98401542578450E-01 -2.19724112593760E-01  1.28899309177139E-01
  2.57972687449689E-01 -2.11235737439067E-02 -8.12600514597398E-02  1.02459950307858E+00  2.95486028808474E-01
  2.04032684093961E-01  1.84298379545694E-12 -2.69374795106513E-11  5.00300112545902E-10  2.94755157096252E-10
  3.96663570758018E-10  6.11346310019166E-12 -9.00041149343717E-11  1.67376782542346E-09  9.86228556337815E-10
  1.32631591147456E-09 -3.92221621938982E-10  2.72536069093192E-10  2.38052533923889E-10  5.95183421016033E-10
 -1.19932572496781E-10 -1.74674269937076E-10 -9.69396875436479E-02 -3.41215699449763E-01 -1.37984608964682E-01
 -1.31508927633864E-09  9.12573422297209E-10  7.96528009987021E-10  1.67904463791924E-01  5.91002927842412E-01
  2.38996353480421E-01 -1.60809110548521E-10 -1.20962900637416E-10  7.26184345021743E-13  2.49084710224174E-12
  4.14943747416771E-11  3.12172744825160E-11  3.39737781961653E-10  2.55576101737504E-10 -3.19864387535725E-01
 -2.39640442887389E-01 -4.38522862618749E-10 -3.29897049356714E-10  4.12943148657182E-01  3.09374481459989E-01
  3.55884924147096E-11 -1.08947657164898E-12 -1.34520370471644E-11  9.44453316733295E-13 -4.70290542065261E-03
 -9.53157439141892E-11  7.01067746761963E-03  8.40603360956761E-11 -9.27425455446576E-03 -2.80770171478087E-02
 -1.97980992211440E-01 -6.98401308130399E-01 -2.19723618217504E-01  1.28899249043217E-01  2.57972665703767E-01
  2.11235674200249E-02  8.12599571590372E-02 -1.02459977600897E+00 -2.95486039150360E-01 -2.04032669491159E-01
 -1.76600424855752E-12  2.71051051427782E-11 -4.99951740294641E-10 -2.95397230225115E-10 -3.96486187625040E-10
 -6.10434998357957E-12  9.01293494857218E-11 -1.67278188983210E-09 -9.88096260772621E-10 -1.32601832016191E-09
 -3.93352941659743E-10  2.72840384548869E-10  2.37951412941817E-10 -5.84263153047016E-10  1.22685077755658E-10
  1.69937390622020E-10 -9.69397022380096E-02 -3.41215726210555E-01 -1.37984618732844E-01 -1.31819918394074E-09
  9.13450587130375E-10  7.96218597206690E-10  1.67904489818253E-01  5.91002974074754E-01  2.38996370231158E-01
  1.59685205640358E-10  1.20179112552950E-10  8.76402974267698E-13  2.90958539277531E-12 -4.12101881778698E-11
 -3.10162358692424E-11 -3.37701926189768E-10 -2.54156598900093E-10  3.19864380434312E-01  2.39640437136679E-01
  4.35892518458549E-10  3.28064919188947E-10 -4.12943139489319E-01 -3.09374474037459E-01  3.54525521633946E-11
  1.56934719321386E-12 -1.33995428756793E-11 -5.92676959758089E-14 -4.70290522160571E-03 -9.50217039100376E-11
  7.01067717111404E-03  8.37994223742195E-11 -9.27425416311760E-03
* ORBITAL    1   64
  2.29650077802223E-12  1.69732048730833E-11  8.07188128088547E-11  3.08476711772633E-10 -1.45254836035165E-10
 -9.61284585237995E-11  4.32567474249584E-12  7.85155610519007E-11  8.32954490881030E-11 -2.86832039736597E-11
 -1.61086579133797E-11 -3.39559059192211E-12 -5.72684122756510E-11 -1.26759930263109E-10  3.72583917524869E-11
  2.37939764147024E-11  5.66834782711727E-12  9.46847490108968E-11  2.10056793312207E-10 -6.15738444061748E-11
 -3.92307900132145E-11  3.12069779629465E-10 -9.92750290932146E-11  6.90326968775759E-10 -7.74279291607760E-02
 -1.30625521162323E-01 -4.09945074602033E-02  2.59528039429083E-01  4.37839241722787E-01  1.37408096025136E-01
 -5.15863099081543E-10  1.64441684961555E-10 -1.14207028128101E-09  1.49838583452354E-01  2.52786604145139E-01
  7.93326012747735E-02 -8.78906224300650E-11 -8.10580417602920E-11 -1.95187006057541E-01 -1.41153236955885E-01
  2.25344891552271E-11  2.29018973255852E-11 -9.43062948990846E-11 -4.52093869287434E-11  5.97237303250573E-01
  4.31903640951472E-01  1.16729043195998E-10  1.41142538795709E-10  4.62618025844604E-01  3.34551121714148E-01
  3.28533285564066E-11  5.80427867270968E-03 -4.42922118326553E-12 -2.19381112890045E-03  1.34253387966396E-02
  1.69898482131207E-10 -1.20079880681011E-02  1.11885549975929E-10 -1.58850750874766E-02 -4.59345446651925E-12
 -3.29911851481257E-11 -1.43012230008964E-10 -2.46046037138797E-10  1.63881936857981E-10  7.63769216741869E-11
  5.07043259187450E-12  6.72635011143123E-11  3.22581941563125E-11 -6.27755000077488E-11 -6.32202342036891E-11
 -3.52825487340339E-12 -5.78293930098383E-11 -1.30404393630096E-10  3.60124967462198E-11  2.27994771321058E-11
  5.69300981850108E-12  9.56699264801666E-11  2.15412277686846E-10 -5.97457654307435E-11 -3.77626492794928E-11
 -3.10821297631294E-10  1.00954188851717E-10 -6.89011251283278E-10  7.74279295305624E-02  1.30625521144848E-01
  4.09945077082243E-02 -2.59528040675384E-01 -4.37839241698588E-01 -1.37408096876314E-01  5.14025491511317E-10
 -1.66911586700808E-10  1.14015003781528E-09 -1.49838584154530E-01 -2.52786604048585E-01 -7.93326017284608E-02
 -8.68566788099194E-11 -8.02833185031930E-11 -1.95187005177509E-01 -1.41153235888855E-01  2.23838734599069E-11
  2.27731204799500E-11 -9.25209293190681E-11 -4.40075590480345E-11  5.97237300565123E-01  4.31903637691813E-01
  1.16220746592716E-10  1.40644702505154E-10  4.62618023749536E-01  3.34551119178170E-01 -3.26873473097709E-11
 -5.80427878141316E-03  4.42303453564489E-12  2.19381117155627E-03 -1.34253390501227E-02 -1.69394530405261E-10
  1.20079882953396E-02 -1.11654977347510E-10  1.58850753848000E-02
* ORBITAL    1   65
  1.02973688083281E-12  7.39004707253776E-12  2.37082446480967E-11 -1.47432716956389E-10  3.42152292501804E-11
  4.71221719009086E-11 -8.08141173002359E-13 -3.39901791564350E-11 -6.23030931215355E-11 -1.61643111495732E-11
 -3.07843229095442E-11  5.66640260901363E-12  9.47644004404696E-11  2.09983759853755E-10 -6.15113043783577E-11
 -3.92604971170329E-11  3.42714604419232E-12  5.73226638532544E-11  1.26713085628156E-10 -3.72525936396624E-11
 -2.37987474148555E-11 -5.17070244845936E-10  1.64528406284667E-10 -1.14197088255188E-09  2.99677170923437E-01
  5.05573207192917E-01  1.58665200958114E-01  6.70545532327109E-02  1.13125019836633E-01  3.55022850290946E-02
 -3.12427297573187E-10  9.93055607400542E-11 -6.90290188444894E-10  3.87139643395235E-02  6.53127605678284E-02
  2.04972537743480E-02  1.44569086473521E-10  1.47582059042705E-10  7.55452072661511E-01  5.46319694019576E-01
 -4.05065469244557E-11  1.42478347812455E-11 -5.54573429816099E-11 -5.30945675802676E-11  1.54308877214621E-01
  1.11591431980658E-01  7.18511929459950E-11  6.54283073511495E-11  1.19527142314151E-01  8.64383515202483E-02
  1.94243314489037E-11 -2.24648886351396E-02  2.02501848739600E-10  8.49092979415391E-03  3.46871996270824E-03
  1.92830109034570E-11 -3.10251745402650E-03 -2.69693273840430E-11 -4.10424480763616E-03  3.11526494656410E-12
  2.26356990787569E-11  9.21856422457280E-11  3.34532297155881E-11 -6.89342253546974E-11 -1.09244949371419E-11
 -2.11891967467318E-12 -1.22914183100085E-11  3.37258637465825E-11  4.74740039566404E-11  5.66603580771559E-11
  5.70348720007557E-12  9.57616251196458E-11  2.15336472956074E-10 -5.96756914154305E-11 -3.77970300819637E-11
  3.50325484675106E-12  5.78817509797602E-11  1.30382704135367E-10 -3.59910447023249E-11 -2.27979692940099E-11
  5.15287453848739E-10 -1.67005527295586E-10  1.14003837632537E-09 -2.99677172354414E-01 -5.05573207123599E-01
 -1.58665201922120E-01 -6.70545535394766E-02 -1.13125019754781E-01 -3.55022852135133E-02  3.11196052447078E-10
 -1.00993340633875E-10  6.88959017027948E-10 -3.87139645477109E-02 -6.53127606745997E-02 -2.04972539510874E-02
  1.43388287375305E-10  1.46643375464351E-10  7.55452069255663E-01  5.46319689889589E-01 -3.90606671795186E-11
  1.51598091570955E-11 -5.49076030321124E-11 -5.26654318787307E-11  1.54308876505103E-01  1.11591431126870E-01
  7.09526640601306E-11  6.47590047586757E-11  1.19527141793011E-01  8.64383508800303E-02 -1.94566527882009E-11
  2.24648890579383E-02 -2.01948774771813E-10 -8.49092995394446E-03 -3.46872002752940E-03 -1.92000973345277E-11
  3.10251750914248E-03  2.68261169887622E-11  4.10424488772187E-03
* ORBITAL    1   66
 -2.39492080505701E-10 -1.73245098014558E-09 -7.51409631612270E-09 -1.45607337730417E-08  8.20058412111931E-09
  4.61165294991726E-09 -3.11736905205420E-10 -4.54950149690987E-09 -5.50156342017874E-09  2.47322231280063E-09
  2.18122486681416E-09 -2.42903216615210E-11 -5.30426108231542E-10 -1.03098795040261E-09  3.49313500499498E-10
  1.03893780545675E-09 -9.43939252452334E-12 -2.05987666344702E-10 -4.00455322682171E-10  1.35547395233959E-10
  4.03662959089794E-10 -2.86936594886016E-10 -7.40335119730468E-10 -2.40865720313071E-10  5.74749295475798E-03
  3.99412510709616E-01 -5.55164572973897E-01  3.97614412371024E-04  2.76314932137477E-02 -3.84064715930385E-02
 -1.10977832715702E-10 -2.87662167707709E-10 -9.35862976695568E-11  2.29560680258257E-04  1.59530476326776E-02
 -2.21739884747905E-02 -6.47752992714340E-10 -4.58910581027982E-10 -8.25349695296929E-02 -5.76353545804103E-02
 -8.06364658142659E-10 -5.50962054313101E-10  2.60963792208334E-10  1.82745097375853E-10 -5.21230730768655E-03
 -3.63982903812712E-03 -6.99009808694313E-12 -9.10602390515713E-12 -4.03743671573031E-03 -2.81940006239743E-03
  6.71115884485327E-12  9.04819188283979E-03 -4.62267411020632E-11 -3.41989507699133E-03 -4.31951357331944E-04
 -8.00230942331558E-13  3.86349044510283E-04  1.23805281586052E-11  5.11091697167203E-04  2.39659943090513E-10
  1.73376950820736E-09  7.51926473721090E-09  1.45643801942977E-08 -8.20246921672043E-09 -4.60704345840096E-09
 -3.11933145020448E-10 -4.54789716326566E-09 -5.49518458973952E-09  2.47356305031742E-09  2.19233187244583E-09
  2.43587120589723E-11  5.30447068939726E-10  1.03156065094915E-09 -3.51789048691392E-10 -1.03644697737116E-09
  9.45030221419340E-12  2.06014475618492E-10  4.00728023308350E-10 -1.36701721723781E-10 -4.02508010271099E-10
 -2.86675076423727E-10 -7.40737508841797E-10 -2.41127356612973E-10  5.74747536300637E-03  3.99412513586493E-01
 -5.55164593106489E-01  3.97611372513729E-04  2.76314913292879E-02 -3.84064745110007E-02 -1.10870407652836E-10
 -2.87840724053080E-10 -9.37066668305960E-11  2.29563143005883E-04  1.59530513582113E-02 -2.21739866376812E-02
  6.46921583226890E-10  4.58380959837836E-10  8.25349710856474E-02  5.76353548950930E-02  8.05525235979088E-10
  5.50454293906911E-10 -2.60569070616696E-10 -1.82495238108697E-10  5.21230821192039E-03  3.63982964890270E-03
  6.94521243163333E-12  9.07247263279484E-12  4.03743574951884E-03  2.81939931336783E-03  6.66030030794572E-12
  9.04819175234203E-03 -4.60939423110922E-11 -3.41989502706474E-03 -4.31951323399433E-04 -7.84608568532973E-13
  3.86349003435595E-04  1.23305010410850E-11  5.11091739905132E-04
* ORBITAL    1   67
 -7.91656548375390E-11 -5.72799756057181E-10 -2.48457001711461E-09 -4.81974871428979E-09  2.72356322714486E-09
  1.53601987885125E-09 -1.03323716082618E-10 -1.51029525837284E-09 -1.82201855288026E-09  8.22649088567410E-10
  7.17028598310255E-10 -9.37549179093647E-12 -2.05722739315233E-10 -3.97115497578194E-10  1.37139199048573E-10
  4.05213959323621E-10  2.41675014804259E-11  5.29712502984495E-10  1.02288402948977E-09 -3.53163442281232E-10
 -1.04263058107974E-09 -1.17646638293146E-10 -2.84878110938847E-10 -9.18509286786485E-11  4.59123987460310E-04
  3.19060990009202E-02 -4.43479742348746E-02 -4.97746872323001E-03 -3.45901381734512E-01  4.80786622980297E-01
  3.02462581891417E-10  7.33680418835961E-10  2.36646909031011E-10 -2.87374360603069E-03 -1.99706256664514E-01
  2.77582285614691E-01 -1.09403018029768E-10 -8.05401145360665E-11 -6.59310567436994E-03 -4.60406037887392E-03
  2.36902021020367E-10  1.64245998886205E-10  4.84932802862550E-10  3.24798992110457E-10  6.52496224974303E-02
  4.55647484508414E-02  9.13371586502773E-10  6.39184164521086E-10  5.05421399744088E-02  3.52943021789811E-02
  1.13464365644473E-11  7.22792843185411E-04  5.07524959103960E-12 -2.73190017820560E-04  5.40732888360468E-03
  4.40530944615443E-11 -4.83646198134901E-03  1.56404233440812E-11 -6.39803783045441E-03  7.94178677277728E-11
  5.75099367459452E-10  2.49397908778203E-09  4.82589619069862E-09 -2.72704908555309E-09 -1.52778329265903E-09
 -1.03522055446150E-10 -1.50743472717730E-09 -1.81058353184600E-09  8.23301681749967E-10  7.36594143138451E-10
  9.44976724325202E-12  2.05744760784376E-10  3.97387053754965E-10 -1.38306271205836E-10 -4.04042711648886E-10
 -2.43215760405956E-11 -5.29711003855406E-10 -1.02342737191608E-09  3.55586618840165E-10  1.04015734387144E-09
 -1.17475850069364E-10 -2.85065780186287E-10 -9.20050579540516E-11  4.59122585818569E-04  3.19060992317005E-02
 -4.43479758431547E-02 -4.97745409234674E-03 -3.45901384916650E-01  4.80786639908209E-01  3.02141541820687E-10
  7.34087983640157E-10  2.37014200707274E-10 -2.87373375737577E-03 -1.99706256907701E-01  2.77582296555802E-01
  1.09214722229925E-10  8.04115204445955E-11  6.59310579761329E-03  4.60406040310980E-03 -2.36555918152424E-10
 -1.64030935928091E-10 -4.84444654212887E-10 -3.24513249269717E-10 -6.52496234598468E-02 -4.55647485034278E-02
 -9.12334312203508E-10 -6.38529690979706E-10 -5.05421412725822E-02 -3.52943026250363E-02  1.12965209204244E-11
  7.22792833832281E-04  5.06270637775330E-12 -2.73190010799476E-04  5.40732881347335E-03  4.39161111543736E-11
 -4.83646192436626E-03  1.56210031481795E-11 -6.39803772160636E-03
* ORBITAL    1   68
  1.95768109798719E-01  1.41206413969252E+00  6.05476670634001E+00  9.55827871428504E+00 -3.42365229280774E+00
 -1.76761477770264E+00  2.15940359257850E-01  2.98902285919945E+00  6.64384040946427E+00 -7.04287745222121E-01
 -1.02818660372597E+00  1.91610665450954E-11  2.23593939720575E-10 -1.04275873599074E-10 -1.83476389987532E-10
 -1.01609200533036E-11  6.41930527986488E-11  7.48765859934540E-10 -3.46299357648746E-10 -6.13630383750684E-10
 -3.47400789524285E-11  4.19853708015345E-11  2.17231643571706E-11 -1.25036409581854E-09 -1.74298347618448E-10
  1.15527397476686E-09 -9.79693219631655E-10 -8.05760002585880E-01 -8.50031634866764E-01 -4.18003132558473E-01
  1.41722514120481E-10  7.06255404621552E-11 -4.18424571779601E-09  1.39561726327412E+00  1.47229797901804E+00
  7.24002663719372E-01 -5.10285348717012E-10 -3.06172831788796E-10 -5.52171274426890E-11 -1.40544906331441E-11
  1.31838845760939E-10  7.91139465201709E-11  1.08012882428436E-09  6.48090127325583E-10 -3.98471701140881E-01
 -3.00702865437502E-01 -1.39469773597561E-09 -8.36880576454444E-10  5.14424754142780E-01  3.88205729984194E-01
  4.78401927208796E-11  1.97245297505866E-11 -1.80411997481167E-11 -1.78588868565262E-13  2.47878101108382E-03
 -1.28234683801112E-10 -3.69514861789723E-03  1.12996709107869E-10  4.88822211147533E-03 -1.95768109590093E-01
 -1.41206413825116E+00 -6.05476670099848E+00 -9.55827870821229E+00  3.42365228594625E+00  1.76761478089894E+00
  2.15940359369775E-01  2.98902286234534E+00  6.64384042415455E+00 -7.04287739995629E-01 -1.02818659208803E+00
  1.92341430309427E-11  2.24612988278855E-10 -1.02319110997697E-10 -1.84534089140380E-10 -1.14292478509087E-11
  6.43886787473945E-11  7.51659014560719E-10 -3.40744071409702E-10 -6.16540959021092E-10 -3.83303648092014E-11
 -4.57443147238788E-11 -2.15436744972955E-11  1.25091358297036E-09 -1.72094773205105E-10  1.12071289307003E-09
 -1.04259703738316E-09  8.05760004147093E-01  8.50031636427309E-01  4.18003137647159E-01 -1.52426878218117E-10
 -7.02193357655851E-11  4.18581735776918E-09 -1.39561726580734E+00 -1.47229798283958E+00 -7.24002671540066E-01
 -5.08772369135713E-10 -3.05077740823797E-10  8.40728229968839E-11  3.32485399237394E-11  1.31462401495782E-10
  7.88482509636338E-11  1.07744032030063E-09  6.46151906366031E-10 -3.98471701138994E-01 -3.00702864761835E-01
 -1.39124458728878E-09 -8.34394206397879E-10  5.14424754084936E-01  3.88205729093203E-01 -4.76964326077291E-11
  1.51388498575870E-11  1.79854067963855E-11 -1.29518319698757E-11 -2.47878094763970E-03  1.27915745307613E-10
  3.69514852599314E-03 -1.12715905478963E-10 -4.88822200221718E-03
* ORBITAL    1   69
  9.43709174842891E-10  6.80389404323812E-09  2.92433475328754E-08  4.49664657294948E-08 -1.36333168101866E-08
 -6.49326868097634E-09  1.00308310530233E-09  1.39036621802443E-08  3.44280335223696E-08 -1.87680125930053E-09
 -4.59277029303397E-09 -8.55705626605471E-03 -9.71786130770527E-02 -1.85703921255544E-01  1.75454433778502E-01
 -4.86805055262473E-02 -2.72725162413626E-03 -3.09721616915003E-02 -5.91863959328744E-02  5.59197433312129E-02
 -1.55151472441994E-02  7.00601571360896E-02 -9.80674329123620E-02  6.68862802454752E-01  4.92237831579408E-10
  8.13191701670827E-10  5.46890953940133E-10 -3.82092764800872E-09 -4.13536853323263E-09 -1.46131741724703E-09
  2.23291366092572E-02 -3.12554407706127E-02  2.13175782499443E-01  6.63566669213940E-09  7.19144533906538E-09
  2.55065255084611E-09  2.90242818606200E-01  1.57344780513028E-01  1.23995559697910E-09  7.99718831536258E-10
 -7.49403735484157E-02 -4.06262476433270E-02 -5.85049079519816E-02 -3.17163468389623E-02 -1.61623134237242E-09
 -1.25015901018904E-09  7.55295113878798E-02  4.09456276947875E-02  2.12246120315300E-09  1.63712187811469E-09
 -1.25420663137061E-02  4.89302858472390E-11  4.74045545360225E-03 -1.84987413011602E-11 -1.38175113723555E-11
  3.20499348694397E-03  2.02826210999036E-11 -2.82653856857863E-03 -2.56190903421560E-11 -9.43803294351018E-10
 -6.80444852875287E-09 -2.92449142146480E-08 -4.49667794813344E-08  1.36340602514916E-08  6.49348576828956E-09
  1.00325598866827E-09  1.39035322249555E-08  3.44267464043705E-08 -1.87786044721672E-09 -4.59131817330420E-09
 -8.55705461428031E-03 -9.71785872460669E-02 -1.85703836535634E-01  1.75454450052213E-01 -4.86805039553247E-02
 -2.72725110213506E-03 -3.09721535304476E-02 -5.91863691450429E-02  5.59197484832549E-02 -1.55151467448994E-02
 -7.00601930589452E-02  9.80673977840917E-02 -6.68862828860202E-01 -4.91475787947142E-10 -8.12823927879547E-10
 -5.47995848207872E-10  3.82088845828780E-09  4.13466233658846E-09  1.46064412497421E-09 -2.23291479814076E-02
  3.12554296812833E-02 -2.13175790859480E-01 -6.63562098151431E-09 -7.19028215202511E-09 -2.54936569950411E-09
  2.90242832583682E-01  1.57344788391851E-01  1.23983414980399E-09  7.99652157131229E-10 -7.49403771581518E-02
 -4.06262496785079E-02 -5.85049107324309E-02 -3.17163483993601E-02 -1.61555960925081E-09 -1.24972833995350E-09
  7.55295149968399E-02  4.09456297318591E-02  2.12159833757936E-09  1.63656814651289E-09  1.25420664799348E-02
 -4.86655257293963E-11 -4.74045551658773E-03  1.83971879606097E-11  1.37583356521093E-11 -3.20499352746798E-03
 -2.01910820602782E-11  2.82653860763463E-03  2.54774849881162E-11
* ORBITAL    1   70
 -1.38251763475561E-09 -9.96710670120324E-09 -4.28384723226859E-08 -6.58652059413959E-08  1.99677099871795E-08
  9.50973657935073E-09 -1.46946752952501E-09 -2.03665676671860E-08 -5.04368494846171E-08  2.74814427751367E-09
  6.72682416958089E-09 -2.72725162973184E-03 -3.09721617822698E-02 -5.91863962015109E-02  5.59197432889481E-02
 -1.55151472464524E-02  8.55705626951773E-03  9.71786131334615E-02  1.85703921421333E-01 -1.75454433751944E-01
  4.86805055279139E-02  2.23291365093855E-02 -3.12554409045399E-02  2.13175782429800E-01  8.68296201117049E-12
  1.44249540927117E-11  9.81891960303314E-12  5.18261757883758E-09  5.37180070975849E-09  1.68049077839220E-09
 -7.00601570763743E-02  9.80674329956936E-02 -6.68862802411743E-01 -9.96080070579681E-09 -1.09308333813586E-08
 -4.00212365256921E-09  9.25043816537941E-02  5.01479474929207E-02  2.20189218359346E-11  1.42099815025636E-11
 -2.38845286510054E-02 -1.29481443755718E-02  1.83565676221912E-01  9.95135768544428E-02  1.41320362152692E-09
  1.21581710358004E-09 -2.36982269024963E-01 -1.28471475304818E-01 -3.84919413082694E-09 -2.87556269956698E-09
 -3.99732918190769E-03  8.61356737714579E-13  1.51084841646182E-03 -3.29742953373957E-13  4.87038909515248E-11
 -1.00560246680525E-02 -5.51690579522862E-11  8.86858011132164E-03  3.80683633631343E-12  1.38255656811008E-09
  9.96775967649452E-09  4.28405278916366E-08  6.58656575753578E-08 -1.99686567218373E-08 -9.51006762331915E-09
 -1.46956462031639E-09 -2.03663688624207E-08 -5.04351029877376E-08  2.74960722268226E-09  6.72498059817380E-09
 -2.72725109655151E-03 -3.09721534401946E-02 -5.91863688765084E-02  5.59197485263465E-02 -1.55151467432076E-02
  8.55705461084336E-03  9.71785871911433E-02  1.85703836370004E-01 -1.75454450078547E-01  4.86805039534841E-02
 -2.23291480813816E-02  3.12554295475602E-02 -2.13175790928579E-01 -8.81262220480740E-12 -1.44469418466574E-11
 -9.76018241890464E-12 -5.18337368033364E-09 -5.37117775344273E-09 -1.67861795567335E-09  7.00601931168465E-02
 -9.80673977011912E-02  6.68862828902918E-01  9.96035555816081E-09  1.09291548061784E-08  4.00092289526306E-09
  9.25043861789323E-02  5.01479500485240E-02  2.20308312229891E-11  1.42131904301745E-11 -2.38845298071133E-02
 -1.29481450211366E-02  1.83565685106107E-01  9.95135818646113E-02  1.41245342550519E-09  1.21531173888233E-09
 -2.36982280493119E-01 -1.28471481771610E-01 -3.84799922888861E-09 -2.87479371350133E-09  3.99732923649437E-03
 -8.69357510337813E-13 -1.51084843443269E-03  3.31352561875184E-13 -4.84628235652712E-11  1.00560248020116E-02
  5.48975446044101E-11 -8.86858022928919E-03 -3.82227387146043E-12
* ORBITAL    1   71
 -1.12922346038508E-02 -7.80635882891253E-02 -2.55052186218197E-01 -1.83550849283910E-01 -4.74035769751277E-04
  3.56365222681228E-01  2.75696801890639E-03  1.10642133741575E-01  4.53167191547492E-01  5.21081785302088E-01
 -1.29970758430332E-01 -1.60208884719316E-11 -3.20174130403039E-10 -2.39696961994576E-10  1.78991012238005E-10
  6.83177535043036E-10 -5.34239567695305E-11 -1.06949734153150E-09 -7.98320919917321E-10  6.03360637756547E-10
  2.28160992586399E-09 -7.94052506752651E-10 -4.26325169127490E-10  2.09863745354476E-10  2.91931564822402E-10
  1.67372792467438E-10 -2.33688816835431E-09 -9.20245030110576E-02 -1.55246117785400E-02 -2.60827385945122E-01
 -2.65841790646697E-09 -1.42170504923728E-09  7.01632522355035E-10  1.59391114602479E-01  2.68894162920000E-02
  4.51766285613520E-01 -2.81173324306160E-10 -2.02945097871891E-10 -3.00164609078700E-10 -9.92030397615605E-11
  7.25976455424557E-11  5.23992487873835E-11  5.93720970185494E-10  4.28612778944087E-10 -1.81060121418162E-02
 -2.96713236152775E-02 -7.66490364549724E-10 -5.53328754392037E-10  2.33747612839301E-02  3.83055141131327E-02
  2.15124442493358E-11 -2.44946720084207E-11 -8.13359805996364E-12  7.62748213885059E-12  2.47625225803144E-03
 -5.75844493682972E-11 -3.69137890018999E-03  5.07915255795245E-11  4.88323530278239E-03 -1.12922309276593E-02
 -7.80635617678458E-02 -2.55052069804364E-01 -1.83550592002138E-01 -4.74046090883641E-04  3.56365225627961E-01
 -2.75697090404729E-03 -1.10642174764346E-01 -4.53167317292400E-01 -5.21081803047352E-01  1.29970758201981E-01
  1.60384157621994E-11  3.20731399926058E-10  2.41865103847403E-10 -1.92078724927068E-10 -6.75210720293461E-10
  5.36538881490016E-11  1.07110983095727E-09  8.04231341642125E-10 -6.39386762193432E-10 -2.25975261972453E-09
 -7.95034700601961E-10 -4.24432112152254E-10  2.05534759348925E-10 -2.81510197844652E-10 -1.73369795590267E-10
  2.34449949957483E-09 -9.20245145992973E-02 -1.55246224585737E-02 -2.60827393221951E-01 -2.66115192132891E-09
 -1.41651702725989E-09  6.89933982677103E-10  1.59391134950970E-01  2.68894349605525E-02  4.51766295892425E-01
  2.79094854696801E-10  2.01760634670949E-10 -3.01782912024475E-10 -1.00197401867044E-10 -7.20613365831758E-11
 -5.20929229856128E-11 -5.90059107542600E-10 -4.26527869783666E-10  1.81060130207152E-02  2.96713242036488E-02
  7.61760426899390E-10  5.50637697474460E-10 -2.33747621744876E-02 -3.83055147919604E-02  2.11686056558547E-11
  2.32973514838397E-11 -8.00458429117525E-12 -1.04335994756249E-11  2.47625233100173E-03 -5.68240742236729E-11
 -3.69137900473392E-03  5.01225122203431E-11  4.88323542427806E-03
* ORBITAL    1   72
 -5.40695179203477E-11 -3.76604868770311E-10 -1.33778455261728E-09 -1.03810717140147E-09  2.02627336787849E-10
  9.98632517978047E-10 -6.69544013948753E-12  2.17593847299796E-10  1.24075355122828E-09  1.68192409173034E-09
 -5.68346795426639E-11 -1.92383886430884E-10 -2.27849514342306E-09 -5.59868280347744E-09  4.55697862242037E-08
 -2.81158642538361E-08 -7.46554755699128E-11 -8.84451827432332E-10 -2.17329074554417E-09  1.76924352958432E-08
 -1.09160823093349E-08 -1.84997408867908E-09  6.84091537181244E-09 -1.82499291419711E-08  7.63553977727079E-02
 -9.54953845613281E-02  7.94482584924039E-01  5.26615049149823E-03 -6.58621544138425E-03  5.47946195838663E-02
 -7.17940392878486E-10  2.65617326070809E-09 -7.08523842473212E-09  3.04041399327322E-03 -3.80255290767963E-03
  3.16356903679318E-02  6.78353521249041E-09  3.67140122247977E-09  9.74773505228091E-02  2.76925769430056E-02
 -1.52272972305757E-09 -7.04096412134061E-10 -1.68981770455845E-09 -9.27142242928025E-10  6.13714841097498E-03
  1.74351729000639E-03  2.10390050610024E-09  1.11421502716295E-09  4.75381496684141E-03  1.35052293691655E-03
 -1.14536203564001E-09  8.52236917395990E-03  5.18749877490420E-10 -3.22115277294068E-03 -4.05605868147583E-04
  3.53986897241940E-10  3.62784919134237E-04 -3.35153536463030E-10  4.79919353237041E-04 -3.28313828221899E-11
 -2.23827445042365E-10 -6.86410001537229E-10 -1.69095680864545E-10 -4.73235407903230E-12  9.15748664051761E-10
 -1.48867027197206E-11 -5.05583796938344E-10 -2.11088506085566E-09 -1.68102173293007E-09  1.38602036755591E-10
 -1.92580925644269E-10 -2.28343327990328E-09 -5.61039104349709E-09  4.55691895832627E-08 -2.81114769685817E-08
 -7.47597773330523E-11 -8.86751312612534E-10 -2.17872900858073E-09  1.76921527227140E-08 -1.09140546414628E-08
  1.85591645358204E-09 -6.83341198823632E-09  1.82525047864873E-08 -7.63553969711831E-02  9.54953754061410E-02
 -7.94482570463617E-01 -5.26615103561468E-03  6.58621441300458E-03 -5.47946203477035E-02  7.20767088933844E-10
 -2.65271370664734E-09  7.08643775194253E-09 -3.04041291667368E-03  3.80255323055044E-03 -3.16356867429331E-02
  6.77938933474904E-09  3.66874235420056E-09  9.74773481415580E-02  2.76925748515874E-02 -1.52259232235296E-09
 -7.03906682590507E-10 -1.68847365371613E-09 -9.26290302377837E-10  6.13714854220683E-03  1.74351743255530E-03
  2.10257577774665E-09  1.11334915747978E-09  4.75381448781785E-03  1.35052248091671E-03  1.14526082091656E-09
 -8.52236954157899E-03 -5.18636068831472E-10  3.22115291308710E-03  4.05605899629150E-04 -3.53951521733209E-10
 -3.62784943687113E-04  3.35098715927532E-10 -4.79919355350240E-04
* ORBITAL    1   73
  3.31653911784768E-11  2.34934363130076E-10  9.12634830108278E-10  9.68289404707130E-10 -2.16156039404716E-10
 -3.93140028029959E-10  1.75897331293365E-11  1.33699736066558E-10  2.09563906380395E-10 -5.62011046220882E-10
 -3.92552281382783E-11  7.46178402239873E-11  8.84579659326054E-10  2.17347141485368E-09 -1.76948526541638E-08
  1.09175329883469E-08 -1.92353637351554E-10 -2.27909323299524E-09 -5.59978572217182E-09  4.55780304046230E-08
 -2.81208501341419E-08  7.17792789800830E-10 -2.65659115022292E-09  7.08589082329069E-09 -6.08082753597328E-03
  7.60510659939698E-03 -6.32713776250977E-02  6.61257189515620E-02 -8.27014318237845E-02  6.88042100489047E-01
 -1.84943719112333E-09  6.84190628651006E-09 -1.82520728146160E-08  3.81777015917368E-02 -4.77476938865577E-02
  3.97241291307724E-01 -2.60097727146173E-09 -1.39020289859887E-09 -7.76294701154834E-03 -2.20539441113018E-03
  7.20679004608296E-10  4.11260267403630E-10 -4.08116280937150E-09 -2.09853107854546E-09  7.70626112590928E-02
  2.18929038038385E-02  5.63047301657185E-09  3.09475842876844E-09  5.96924419808025E-02  1.69581703284560E-02
  4.61863488401770E-10 -6.78708448406555E-04 -1.56148905803135E-10  2.56527677355407E-04 -5.09308975349632E-03
  9.94379630992793E-10  4.55539796359624E-03 -7.69894204006444E-10  6.02622506015373E-03 -4.22180340780739E-12
 -3.47683209323464E-11 -2.37776307817290E-10 -5.67095509443367E-10  1.51361969112503E-10 -2.47436759811255E-10
  2.03800147110000E-11  3.75340211614571E-10  1.32649970376931E-09  5.61520042814857E-10 -1.06346385668127E-10
  7.47417095013888E-11  8.86980407105226E-10  2.17921641784444E-09 -1.76945249953757E-08  1.09155275155131E-08
 -1.92597545183943E-10 -2.28407822370866E-09 -5.61167978726089E-09  4.55774500163347E-08 -2.81165054834345E-08
 -7.20588570123145E-10  2.65294006405414E-09 -7.08716181006809E-09  6.08082746890207E-03 -7.60510587038218E-03
  6.32713764741975E-02 -6.61257180561309E-02  8.27014240276798E-02 -6.88042087378857E-01  1.85542773926836E-09
 -6.83429443171985E-09  1.82546547063245E-08 -3.81777015398599E-02  4.77476890822103E-02 -3.97241285096241E-01
 -2.59915670992669E-09 -1.38901501135202E-09 -7.76294682196210E-03 -2.20539424459487E-03  7.19946049151931E-10
  4.10812824815279E-10 -4.07934282128691E-09 -2.09727529737931E-09  7.70626092833128E-02  2.18929020591759E-02
  5.62665996194338E-09  3.09234820038123E-09  5.96924406430409E-02  1.69581691656756E-02 -4.61792447405749E-10
  6.78708475287662E-04  1.56146751680619E-10 -2.56527694717280E-04  5.09308997129438E-03 -9.94228903824517E-10
 -4.55539815505806E-03  7.69854262932089E-10 -6.02622532624898E-03
* ORBITAL    1   74
 -3.78362428558400E-10 -2.73279368390337E-09 -1.17963851736765E-08 -2.22497356677737E-08  2.69150954386065E-09
  8.09012179933370E-10 -3.41870320772077E-10 -4.85610302865964E-09 -1.38203180064682E-08 -6.88976798317297E-10
  7.22760233425474E-10 -2.22464720628901E-03 -2.82691637475967E-02 -6.88710331653474E-02  5.43462209640804E-01
 -3.33287499721328E-01 -6.64394696327344E-04 -8.44263414880219E-03 -2.05684519718573E-02  1.62305918929852E-01
 -9.95368821659466E-02 -1.99103532812517E-02  7.95373656105751E-02 -2.15067523357894E-01 -6.52791668757269E-09
  7.89870629224545E-09 -6.90127046752166E-08  1.32495875956311E-09  1.39221991640045E-09  5.13797636356475E-10
 -5.94626110629463E-03  2.37539703243015E-02 -6.42302838731030E-02 -2.28660467669737E-09 -2.42171810450755E-09
 -8.00949197062753E-10  8.13295615852725E-02  4.35602789235176E-02 -8.85453226021862E-09 -2.63311797100791E-09
 -2.09992025129215E-02 -1.12472157339679E-02 -1.53618469696157E-02 -8.22783652599431E-03  3.29078103681989E-10
  2.53771715819380E-10  1.98320591563368E-02  1.06220913181528E-02 -4.15521285730834E-10 -3.24844370247816E-10
 -1.37359663629424E-02 -7.13612774704840E-10  5.19170731002765E-03  2.69714070222115E-10 -3.33414781317816E-12
  3.28913321235209E-03  4.80557935772820E-12 -2.90074284047818E-03 -5.71662916894458E-12  3.77822439701128E-10
  2.72918623478672E-09  1.17847869436027E-08  2.22418096942501E-08 -2.69104243260266E-09 -7.94415976113690E-10
 -3.41978908557366E-10 -4.86010441912611E-09 -1.38403928280246E-08 -7.10628753880949E-10  7.28200958772602E-10
 -2.22464733677516E-03 -2.82691673439488E-02 -6.88710511482631E-02  5.43462208197266E-01 -3.33287522553819E-01
 -6.64394733095367E-04 -8.44263518373868E-03 -2.05684572416100E-02  1.62305918503352E-01 -9.95368889365069E-02
  1.99103569925380E-02 -7.95373635298045E-02  2.15067529892154E-01  6.52865787455435E-09 -7.89691798871169E-09
  6.90095970241492E-08 -1.32873704458634E-09 -1.39386987368951E-09 -5.24040292512420E-10  5.94626219321245E-03
 -2.37539697353785E-02  6.42302858039010E-02  2.29322823516768E-09  2.42429593414749E-09  8.19148189864135E-10
  8.13295606387548E-02  4.35602779870874E-02 -8.85379913160067E-09 -2.63261086004276E-09 -2.09992022689133E-02
 -1.12472154910226E-02 -1.53618467990589E-02 -8.22783637378979E-03  3.30492055001959E-10  2.55371390116744E-10
  1.98320589472544E-02  1.06220910843242E-02 -4.17428650867624E-10 -3.26956270548604E-10  1.37359662308601E-02
  7.13744706163744E-10 -5.19170726003428E-03 -2.69763699812243E-10  3.40174223849580E-12 -3.28913318279105E-03
 -4.89728754338060E-12  2.90074281159042E-03  5.82695909707455E-12
* ORBITAL    1   75
 -5.76589421635507E-10 -4.16414239973146E-09 -1.79752647822351E-08 -3.38981809492240E-08  4.10288236843822E-09
  1.23246409750856E-09 -5.21059553842127E-10 -7.40088003286611E-09 -2.10642918711226E-08 -1.05097374718150E-09
  1.10291738574490E-09  6.64394693590788E-04  8.44263410038576E-03  2.05684518499660E-02 -1.62305918933879E-01
  9.95368821080867E-02 -2.22464720426516E-03 -2.82691637128153E-02 -6.88710330771335E-02  5.43462209644845E-01
 -3.33287499687474E-01  5.94626107671824E-03 -2.37539703636353E-02  6.42302838502080E-02 -4.03658188869093E-12
  5.04662558915014E-12 -4.36126760075822E-11 -3.64001265369112E-09  8.97068177096134E-09 -5.90516703353132E-08
 -1.99103532582418E-02  7.95373656418527E-02 -2.15067523340886E-01 -6.75354515698590E-09  2.62737664390715E-10
 -3.57681199188760E-08 -2.42892127680639E-02 -1.30093518612883E-02 -5.60264938058566E-12 -1.68460362024868E-12
  6.27144777497747E-03  3.35900020671589E-03 -5.14373311507642E-02 -2.75499393410409E-02 -6.50602651139447E-09
 -1.69676238905408E-09  6.64053089855972E-02  3.55668188759604E-02 -6.06237614313034E-09 -2.10987921849035E-09
  4.10226986340609E-03 -4.43742561736218E-13 -1.55051226799768E-03  1.73547639122174E-13  4.21870084494732E-10
  1.10132742797302E-02 -3.74558797103225E-10 -9.71279498287429E-03 -5.13877635232370E-10  5.75801733238966E-10
  4.15936714808445E-09  1.79597692888520E-08  3.38874642199377E-08 -4.10220214309266E-09 -1.21282951670369E-09
 -5.21167264505253E-10 -7.40633728964154E-09 -2.10914301757737E-08 -1.08013819205178E-09  1.11008002479218E-09
  6.64394735766015E-04  8.44263523133028E-03  2.05684573633472E-02 -1.62305918499030E-01  9.95368889942673E-02
 -2.22464733865160E-03 -2.82691673766957E-02 -6.88710512369324E-02  5.43462208193338E-01 -3.33287522587462E-01
 -5.94626222357072E-03  2.37539696959371E-02 -6.42302858280176E-02  4.10789377602638E-12 -4.92182014440059E-12
  4.34056613313983E-11  3.63562200079355E-09 -8.97121178569996E-09  5.90348965565831E-08  1.99103570163484E-02
 -7.95373634974507E-02  2.15067529909572E-01  6.76269932209172E-09 -2.58262678934542E-10  3.57909912049352E-08
 -2.42892124545512E-02 -1.30093515592711E-02 -5.55669287514387E-12 -1.65229282630538E-12  6.27144768701060E-03
  3.35900015234670E-03 -5.14373305266648E-02 -2.75499387338866E-02 -6.50349370005179E-09 -1.69416332186843E-09
  6.64053081793017E-02  3.55668180939347E-02 -6.06445761680005E-09 -2.11239044818393E-09 -4.10226982178987E-03
  4.54017310867529E-13  1.55051225452936E-03 -1.74772457394916E-13 -4.21868371869062E-10 -1.10132741724398E-02
  3.74511301723216E-10  9.71279488839240E-03  5.14126897298744E-10
* ORBITAL    1   76
 -2.87144564496155E-11 -2.01141640720566E-10 -7.19099955901061E-10 -7.57602939170800E-10  6.97832537130533E-10
 -1.90147744841409E-10 -1.52632846002809E-13  1.25819750074760E-10  1.65412100072973E-09  4.31297861896256E-10
  1.00067531878074E-09 -8.62605824958149E-02 -1.33432428936969E+00 -3.94099131408800E+00 -3.22853308728617E-01
  6.76498445769839E-02 -1.61535979314271E-02 -2.49872391966976E-01 -7.38010193016973E-01 -6.04591620965489E-02
  1.26684559664754E-02 -1.52871433926643E+00 -2.04253617025611E+00 -7.68416478906969E-01 -7.76103045139655E-11
 -1.36166354015541E-10  1.82438683849124E-10 -2.39384445193564E-10 -2.80345350604212E-10 -4.52132089214937E-10
 -2.86274867092184E-01 -3.82495771521506E-01 -1.43897600528590E-01  4.31061860205257E-10  5.14317839395811E-10
  7.44291116744954E-10 -1.05143153135757E+00 -6.69155320265199E-01  1.60331652767719E-10  3.55851820612383E-11
  2.71478454046021E-01  1.72775160633956E-01  1.24528247138798E-01  7.92526537471659E-02 -8.23746426510144E-11
 -2.04037825725258E-11 -1.60765275767071E-01 -1.02314736034326E-01  7.85550009754003E-11  2.01613308401863E-11
  4.53614732132146E-02 -1.81879503504715E-10 -1.71450252407571E-02  6.87517063059573E-11  1.36011980858921E-11
 -6.81084928199841E-03 -2.71468118688087E-11  6.00660447540958E-03  6.32222593101130E-11 -2.75855785707210E-11
 -1.92354698448387E-10 -6.81771694675097E-10 -7.05258485428075E-10  6.72803464327612E-10 -2.01845776071044E-10
 -1.33617317601773E-12 -1.45998877359081E-10 -1.69584195910319E-09 -4.26986591505957E-10 -9.91544905613229E-10
  8.62605827139584E-02  1.33432429223483E+00  3.94099131708176E+00  3.22853308149652E-01 -6.76498457195380E-02
  1.61535979718219E-02  2.49872392497710E-01  7.38010193576945E-01  6.04591619776439E-02 -1.26684561728823E-02
 -1.52871433875366E+00 -2.04253616985955E+00 -7.68416467861258E-01 -7.85140019887179E-11 -1.36320443603592E-10
  1.79494393553658E-10 -2.45340703328657E-10 -2.86457191780958E-10 -4.52389612998715E-10 -2.86274867003030E-01
 -3.82495771446777E-01 -1.43897598502794E-01  4.41726816996240E-10  5.24947856549727E-10  7.45823234037861E-10
  1.05143152517149E+00  6.69155314669827E-01 -1.59007666658931E-10 -3.49390467892168E-11 -2.71478452448665E-01
 -1.72775159189366E-01 -1.24528246422946E-01 -7.92526530973504E-02  8.50457865799528E-11  2.24801191482632E-11
  1.60765274843393E-01  1.02314735187650E-01 -8.23810246154299E-11 -2.30340257097503E-11  4.53614735892277E-02
 -1.81470039016991E-10 -1.71450253833342E-02  6.85940156540013E-11  1.35403931838535E-11 -6.81084933838602E-03
 -2.70307392506243E-11  6.00660452185582E-03  6.29682986764190E-11
* ORBITAL    1   77
  5.55537402683767E-11  3.89286383915169E-10  1.39102087484346E-09  1.46475255949813E-09 -1.35092709129027E-09
  3.70283877694162E-10  8.95616104401697E-14 -2.46384332336716E-10 -3.21365477083675E-09 -8.36261168828936E-10
 -1.94035549394517E-09 -1.61535979309139E-02 -2.49872391960283E-01 -7.38010193014645E-01 -6.04591620834807E-02
  1.26684559574419E-02  8.62605824954945E-02  1.33432428936544E+00  3.94099131407905E+00  3.22853308717968E-01
 -6.76498445745730E-02 -2.86274867098858E-01 -3.82495771520371E-01 -1.43897600574145E-01  8.19114845548568E-12
  1.44522768669971E-11 -1.94534821960459E-11  5.46215458203248E-10  6.86382986544561E-10  6.86832399721797E-10
  1.52871433926839E+00  2.04253617025336E+00  7.68416478924512E-01 -7.90678745113833E-10 -9.17134872275960E-10
 -1.55413070359465E-09 -1.96896447022743E-01 -1.25309448243429E-01 -1.70772949058372E-11 -3.81862651809106E-12
  5.08384440170452E-02  3.23547604057873E-02 -6.64983688567662E-01 -4.23210984173207E-01  7.45892224046261E-12
  6.00207755492567E-12  8.58490250447002E-01  5.46363031011167E-01 -2.71154655243191E-10 -6.56705935235723E-11
  8.49462150834201E-03  1.93111054447784E-11 -3.21066514150813E-03 -7.29449401161068E-12 -1.57445902965001E-10
  3.63700910242240E-02  1.69887700546423E-10 -3.20754052409161E-02  3.24672889743244E-11  5.34552739346342E-11
  3.74204446950953E-10  1.32664817963134E-09  1.37403896155310E-09 -1.30817069888961E-09  3.90240226625084E-10
  2.38366912555774E-12  2.80984899306298E-10  3.28557710055992E-09  8.29019863663178E-10  1.92477635135805E-09
  1.61535979722979E-02  2.49872392503602E-01  7.38010193575573E-01  6.04591619894312E-02 -1.26684561814905E-02
 -8.62605827140956E-02 -1.33432429223638E+00 -3.94099131707268E+00 -3.22853308154697E-01  6.76498457277909E-02
 -2.86274866995418E-01 -3.82495771446410E-01 -1.43897598455655E-01  8.33836933020125E-12  1.44846639073798E-11
 -1.89562149809803E-11  5.57420148492502E-10  6.97026816947449E-10  6.90726858827133E-10  1.52871433874922E+00
  2.04253616985807E+00  7.68416467834713E-01 -8.08273565285606E-10 -9.35286356011860E-10 -1.55485278757885E-09
  1.96896445832614E-01  1.25309447177145E-01  1.68477569092215E-11  3.70033912347089E-12 -5.08384437094497E-02
 -3.23547601353900E-02  6.64983684638785E-01  4.23210980625723E-01 -1.33639829401306E-11 -1.02013576385111E-11
 -8.58490245374742E-01 -5.46363026430994E-01  2.76612228601789E-10  7.00439898482186E-11  8.49462158036573E-03
  1.92399279447550E-11 -3.21066517135518E-03 -7.26887612340000E-12 -1.57032956230469E-10  3.63700913274885E-02
  1.69413929816766E-10 -3.20754055085732E-02  3.25157360424254E-11
* ORBITAL    1   78
 -2.59103894850711E-01 -1.87240489676775E+00 -8.08161874069225E+00 -1.24304516081514E+01  5.00621770312588E+00
  2.21395195371966E+00 -3.05236954186077E-01 -4.23939294190337E+00 -9.06763609418290E+00  6.33940555553179E-01
  1.84287105722384E+00 -9.87284733186475E-13 -6.21515545786587E-12 -2.55229294887132E-10 -2.50576117187810E-11
  4.98983742612051E-11 -3.61986475852689E-12 -2.15976689614201E-11 -8.56241680598565E-10 -8.43806018246648E-11
  1.66580714792754E-10  8.33990949328399E-11 -1.12261546610105E-10  2.80032475030633E-10 -8.82022536446853E-11
  2.33718070108136E-10 -6.57166822198858E-11  1.14313133715686E+00  1.29432631743493E+00  3.32763132110266E-02
  2.78381915903828E-10 -3.78135031279627E-10  9.35637145525427E-10 -1.97996155562747E+00 -2.24183894350390E+00
 -5.76362651166473E-02  1.51156577851365E-10  6.89105593078839E-11  1.64941290195606E-11  2.49444692557974E-11
 -3.89902395995647E-11 -1.77679136883659E-11 -3.18929896777436E-10 -1.45276458569571E-10  4.11234073256179E-01
  3.43257071033854E-01  4.11624885317980E-10  1.87478748619779E-10 -5.30900905710820E-01 -4.43142973206075E-01
 -4.08395159444696E-12 -8.65808987574199E-13  1.57496674216103E-12  6.18528172106745E-12  5.45572712570845E-03
  1.08820083016426E-11 -8.13291785762426E-03 -9.66933476884424E-12  1.07588390189047E-02  2.59103898365451E-01
  1.87240492134020E+00  8.08161882814311E+00  1.24304516715854E+01 -5.00621777374010E+00 -2.21395194477029E+00
 -3.05236954402267E-01 -4.23939292360570E+00 -9.06763591168281E+00  6.33940612563482E-01  1.84287115038161E+00
 -1.26404588352878E-12 -1.01713155968695E-11 -2.68002947449024E-10 -2.71989584981393E-11  4.91894795101087E-11
 -4.30015735393775E-12 -3.29162872628622E-11 -8.92213373237970E-10 -9.07172004442378E-11  1.64981330414149E-10
 -7.99820146757048E-11  1.18771284036491E-10 -2.76549024137513E-10 -8.10058202192252E-11  2.18690029615860E-10
 -4.96851008286272E-11 -1.14313131414684E+00 -1.29432628606776E+00 -3.32762589801163E-02 -2.68702143016172E-10
  3.96404382022862E-10 -9.25675140408183E-10  1.97996151585607E+00  2.24183888895214E+00  5.76361712422357E-02
  1.48345291092573E-10  6.73328423579823E-11 -1.62955841563489E-11 -2.28886554519496E-11 -3.82622301958025E-11
 -1.73574696297486E-11 -3.13961494156498E-10 -1.42504523729142E-10  4.11234054057505E-01  3.43257062061557E-01
  4.05204335618469E-10  1.83892207348923E-10 -5.30900880912195E-01 -4.43142961603487E-01  3.97191015655675E-12
 -4.23726812382857E-12 -1.53398496242071E-12 -4.22161739085849E-12 -5.45572709027017E-03 -1.06523066895871E-11
  8.13291780408138E-03  9.46460210649115E-12 -1.07588389463480E-02
* ORBITAL    1   79
 -3.10626448175210E-02 -2.17297038807822E-01 -7.70194707272182E-01 -5.51105773873421E-01  6.35746330099779E-01
 -9.22932888554521E-02 -2.22286941189521E-03  1.57120607399403E-01  1.58963914070019E+00  5.05136246403900E-01
  7.85980657264446E-01  1.55579112885091E-11  2.31390815243080E-10 -5.88385604986547E-10 -1.23349503439231E-09
 -5.74469516748163E-10  5.20516953680946E-11  7.71648664504041E-10 -1.97563312217805E-09 -4.12614830976995E-09
 -1.92234098776547E-09  8.72501323810200E-10  6.97946976355487E-10 -1.50901999515289E-09 -3.53815593682761E-10
  1.00114409300036E-10 -1.58499174554724E-10 -2.06079194613402E-01 -2.78100340215130E-01 -4.73457099139435E-01
  2.91789034966415E-09  2.32964579668948E-09 -5.04830448283102E-09  3.56939635639411E-01  4.81683918801276E-01
  8.20051750995035E-01  7.24919805079352E-10  5.77811213481975E-10 -1.01952008299749E-11  1.46427741396473E-11
 -1.87172375549437E-10 -1.49188066920000E-10 -1.53203458772926E-09 -1.22139036690070E-09 -1.74319652076484E-01
 -7.62687080167953E-02  1.97784313422394E-09  1.57678890658436E-09  2.25045703141272E-01  9.84624786555271E-02
 -9.55747822334990E-11 -5.66341102108075E-12  3.61264400168808E-11  1.04606142277880E-12 -2.45868477699803E-03
  2.56245529289604E-10  3.66519087705351E-03 -2.25995764473603E-10 -4.84859177479980E-03 -3.10626178027082E-02
 -2.17296843524142E-01 -7.70193864123412E-01 -5.51104487000067E-01  6.35745797573912E-01 -9.22935223121228E-02
  2.22283727260902E-03 -1.57121054655541E-01 -1.58964008802156E+00 -5.05136180670881E-01 -7.85980458186985E-01
 -1.56222705935441E-11 -2.31488988854871E-10  5.88304103374749E-10  1.23378295353101E-09  5.74343081377145E-10
 -5.20583076863172E-11 -7.71671762188200E-10  1.97543447739822E-09  4.12682284166172E-09  1.92212014808423E-09
  8.73124556238301E-10  6.97740816920940E-10 -1.50899319713854E-09  3.43519675014706E-10 -9.66264771200898E-11
  1.55424733503362E-10 -2.06079317340979E-01 -2.78100477032678E-01 -4.73457097380812E-01  2.91957645669583E-09
  2.32908682012443E-09 -5.04825645355952E-09  3.56939847867860E-01  4.81684155872840E-01  8.20051747795408E-01
 -7.24798709422534E-10 -5.77737608616829E-10 -9.26945960209635E-12  1.41854072689438E-11  1.87140774700339E-10
  1.49166832025271E-10  1.53184859562263E-09  1.22127284184449E-09  1.74319694231780E-01  7.62687431427432E-02
 -1.97759997362327E-09 -1.57663562106194E-09 -2.25045757555922E-01 -9.84625240146589E-02 -9.56281575751712E-11
  4.90799025337188E-12  3.61453734119905E-11 -2.95114863929763E-12 -2.45868550327359E-03  2.56374012298404E-10
  3.66519196064537E-03 -2.26099937243079E-10 -4.84859321197738E-03
* ORBITAL    1   80
  1.36320614277551E-10  9.59309799344515E-10  3.33251606050632E-09  2.10344107450184E-09 -2.88837059616744E-09
  5.54774525924843E-10  2.97319622401363E-11 -5.22068228475161E-10 -6.41431959099803E-09 -2.08994245714133E-09
 -2.44606211996542E-09 -2.30419117099668E-02 -3.57437622319025E-01 -1.46894924512991E+00 -7.13757424022472E-01
  7.26874740158403E-02 -7.74856405761389E-03 -1.20199588814127E-01 -4.93980163941740E-01 -2.40023275492662E-01
  2.44434383749263E-02 -2.74625416660866E-01 -3.81175828736631E-01 -8.75788585198792E-01  2.20807845702622E-11
 -5.86875506538216E-11  1.63255674991132E-10  9.03212461648273E-10  1.32349546078339E-09  1.79521204234112E-09
 -9.23513923761196E-02 -1.28182303782874E-01 -2.94511325252937E-01 -1.56285130374533E-09 -2.29636798669653E-09
 -3.09849807056915E-09 -4.21807164045085E-02  5.09858794169089E-02 -7.50370981066204E-11 -1.01780741415229E-10
  1.08910141091819E-02 -1.31644973486919E-02  8.97112001980875E-03 -1.08438282397250E-02  8.21850560397101E-10
  3.14479356637970E-10 -1.15816661352241E-02  1.39993220396954E-02 -1.06504038916983E-09 -4.11540508878206E-10
 -3.96259609398249E-02 -5.62676429461752E-11  1.49772057190682E-02  2.12747354935609E-11  3.33306149672551E-11
  1.06841447604994E-02 -4.89991251481779E-11 -9.42253004886723E-03  6.21507082701114E-11  1.36584534919780E-10
  9.60498336834821E-10  3.33792456713409E-09  2.11745438974040E-09 -2.90357079244691E-09  5.45649446621918E-10
 -2.99926653360814E-11  5.16437493549189E-10  6.41626114112086E-09  2.09413812711603E-09  2.45152674647402E-09
  2.30419118392969E-02  3.57437623339162E-01  1.46894924820565E+00  7.13757417454390E-01 -7.26874708479320E-02
  7.74856410100658E-03  1.20199589154804E-01  4.93980164978154E-01  2.40023273298792E-01 -2.44434373192162E-02
 -2.74625415498259E-01 -3.81175830009159E-01 -8.75788576992428E-01  2.33013634038610E-11 -5.87874283082709E-11
  1.61563634360045E-10  9.02958029212330E-10  1.32182478878221E-09  1.79554867673522E-09 -9.23513919733329E-02
 -1.28182304215319E-01 -2.94511322503199E-01 -1.56252333358979E-09 -2.29348524649971E-09 -3.09894343837574E-09
  4.21807123243230E-02 -5.09858815375742E-02  7.45818036951798E-11  1.01444927510107E-10 -1.08910130554626E-02
  1.31644978964242E-02 -8.97111915724079E-03  1.08438286878176E-02 -8.21928515418031E-10 -3.14500869933705E-10
  1.15816650204108E-02 -1.39993226173481E-02  1.06515373297115E-09  4.11592750016122E-10 -3.96259616689355E-02
 -5.62575427909497E-11  1.49772059930572E-02  2.12710679327767E-11  3.33524352425037E-11  1.06841449579159E-02
 -4.90365395966996E-11 -9.42253021543995E-03  6.21983683489798E-11
* ORBITAL    1   81
  1.92934833054729E-10  1.35776738716099E-09  4.71652996244121E-09  2.97752806207574E-09 -4.08918511277082E-09
  7.84820159334603E-10  4.19910030263808E-11 -7.39187140326618E-10 -9.08126474688274E-09 -2.95833329663822E-09
 -3.46336459109322E-09  7.74856405751695E-03  1.20199588811239E-01  4.93980163948101E-01  2.40023275511282E-01
 -2.44434383835111E-02 -2.30419117100784E-02 -3.57437622319718E-01 -1.46894924514377E+00 -7.13757424035309E-01
  7.26874740187192E-02  9.23513923613876E-02  1.28182303788370E-01  2.94511325268104E-01 -7.99165143225157E-13
  1.90603429488619E-12 -5.37648958434631E-12  1.29670961047641E-09  1.82560651908043E-09  2.67553035685578E-09
 -2.74625416652246E-01 -3.81175828744462E-01 -8.75788585211378E-01 -2.20205263001693E-09 -3.27784690473161E-09
 -4.30869567306808E-09  1.41845862164426E-02 -1.71455978772065E-02  2.55964977767249E-12  3.44066855590733E-12
 -3.66244440620731E-03  4.42697432155592E-03  2.66774274618414E-02 -3.22463015559469E-02  1.10630913786155E-09
  3.68337739558002E-10 -3.44404107037623E-02  4.16297961286837E-02 -1.55168858631923E-09 -6.42062926718842E-10
  1.33254697354863E-02  1.88961241333387E-12 -5.03655417720544E-03 -7.23638595816661E-13  7.91900222558885E-11
  3.17714504988386E-02 -9.79915708870399E-11 -2.80197859464650E-02  5.00687838346614E-11  1.93192776000835E-10
  1.35966399753386E-09  4.72530010918561E-09  2.99815025713125E-09 -4.10966416109503E-09  7.72783044124180E-10
 -4.25071386149365E-11  7.31029802799611E-10  9.08163783979570E-09  2.96385909205922E-09  3.47072432197597E-09
 -7.74856410116652E-03 -1.20199589158274E-01 -4.93980164978852E-01 -2.40023273281509E-01  2.44434373043665E-02
  2.30419118395868E-02  3.57437623343814E-01  1.46894924821580E+00  7.13757417444769E-01 -7.26874708359650E-02
  9.23513919877758E-02  1.28182304210476E-01  2.94511322491757E-01 -7.50148486937920E-13  1.90823491790944E-12
 -5.43707761706114E-12  1.29722803723391E-09  1.82308029461338E-09  2.67447741777407E-09 -2.74625415507805E-01
 -3.81175830010825E-01 -8.75788576988492E-01 -2.20049422247932E-09 -3.27370672966289E-09 -4.31016051945576E-09
 -1.41845848328040E-02  1.71455985987517E-02 -2.57684971120266E-12 -3.45145886622880E-12  3.66244404968483E-03
 -4.42697450842389E-03 -2.66774248741660E-02  3.22463029025961E-02 -1.10664921342958E-09 -3.68541817648816E-10
  3.44404073627759E-02 -4.16297978673795E-02  1.55139360967003E-09  6.41790034399472E-10  1.33254699839118E-02
  1.89053843125429E-12 -5.03655427685344E-03 -7.22091079166822E-13  7.92080215784433E-11  3.17714510878773E-02
 -9.80264024779495E-11 -2.80197864651153E-02  5.01311274232364E-11
* ORBITAL    1   82
 -2.65400736606993E-11 -1.85651294955049E-10 -7.35602506846411E-10 -1.78784656093689E-10  9.89395110272652E-10
 -6.45337224879371E-10 -1.00199469190766E-11  7.99318779212611E-11  1.42153837529821E-09  7.27128420776459E-12
  8.35353651533923E-10  5.62708796377833E-06  1.81513469406885E-02  7.06879871813961E-01  1.72172134881413E-01
  1.00642612759134E+00  1.80720775223820E-06  5.82953341666977E-03  2.27023365089208E-01  5.52952474775434E-02
  3.23226414277586E-01 -1.09663599268382E-01 -1.23234670346328E-01  5.10794933874944E-01 -1.26196103959173E-10
 -6.27544146180229E-11  2.86072916303680E-10 -2.27721653581657E-10 -2.57842172169086E-10 -2.87020249253442E-10
 -3.52198450102397E-02 -3.95783650188422E-02  1.64048220088168E-01  3.89461279095645E-10  4.44225698582818E-10
  5.08240050820780E-10 -1.29552058183291E-01 -9.24796247741899E-02  7.84370493892718E-11  1.49407830193820E-10
  3.34501976229151E-02  2.38781363685567E-02  2.63147503577706E-02  1.87845586700571E-02 -1.69653881018149E-10
  7.75758996557140E-12 -3.39721966262749E-02 -2.42507609733628E-02  2.21402776829980E-10 -5.19381358423412E-12
  1.40186200074070E-02  1.17632703276159E-12 -5.29854082460428E-03 -4.44565952394306E-13 -6.82823119423410E-12
 -3.60983576137296E-03  1.01688440121660E-11  3.18357597329875E-03 -1.34132586640388E-11 -2.71133020792409E-11
 -1.89181394894987E-10 -7.51286055131309E-10 -2.29226697222713E-10  9.94328084027232E-10 -6.44682902168100E-10
  1.03726466080402E-11 -7.36221045164248E-11 -1.41289832382085E-09 -5.34445793373861E-12 -8.35240321591541E-10
 -5.62707374921365E-06 -1.81513475265344E-02 -7.06879870388412E-01 -1.72172145234569E-01 -1.00642612148363E+00
 -1.80720253196890E-06 -5.82953359319512E-03 -2.27023364639056E-01 -5.52952507801276E-02 -3.23226412328539E-01
 -1.09663600276762E-01 -1.23234669007669E-01  5.10794927008668E-01 -1.25202814719346E-10 -6.34003850603281E-11
  2.83340966098353E-10 -2.26853019892567E-10 -2.56564674020695E-10 -2.86395189399904E-10 -3.52198453349918E-02
 -3.95783645791581E-02  1.64048217898592E-01  3.87903013278627E-10  4.42057398198340E-10  5.07383798590871E-10
  1.29552057982363E-01  9.24796245768301E-02 -7.74004002584780E-11 -1.49025206423205E-10 -3.34501975726411E-02
 -2.38781363168790E-02 -2.63147503027603E-02 -1.87845586387472E-02  1.69886414839796E-10 -7.56141647009565E-12
  3.39721965839160E-02  2.42507609097450E-02 -2.21771921093681E-10  4.93253854561757E-12  1.40186199333977E-02
  1.19517216070991E-12 -5.29854079426980E-03 -4.48369994196086E-13 -6.84061469632220E-12 -3.60983574444344E-03
  1.01861452657426E-11  3.18357595071331E-03 -1.34373529824946E-11
* ORBITAL    1   83
  3.89441925882919E-11  2.71231678607174E-10  1.07480751223058E-09  2.67138959015524E-10 -1.44339497598551E-09
  9.40034215316863E-10  1.46790719322709E-11 -1.15585485724512E-10 -2.07129501801661E-09 -1.07649360976300E-11
 -1.21811106880715E-09  1.80720682418921E-06  5.82953340047200E-03  2.27023365091959E-01  5.52952474464898E-02
  3.23226414293534E-01 -5.62708758371262E-06 -1.81513469336020E-02 -7.06879871824189E-01 -1.72172134861473E-01
 -1.00642612760113E+00 -3.52198450140833E-02 -3.95783650091276E-02  1.64048220104509E-01 -2.47743366550954E-12
 -1.34921157669723E-12  5.67331471944026E-12  4.37802283183740E-10  4.29461694395016E-10  1.77233371076485E-10
  1.09663599266591E-01  1.23234670334169E-01 -5.10794933885665E-01 -5.06242657008785E-10 -6.16021881711079E-10
 -8.80539266734666E-10 -4.16072735866747E-02 -2.97009951231243E-02  1.63518621110544E-12  2.99876327917503E-12
  1.07429518606960E-02  7.66876395512616E-03 -8.19359158599016E-02 -5.84892503303308E-02  1.86179389685837E-10
 -1.26215419374083E-10  1.05778812584726E-01  7.55092973720436E-02 -3.70009219129618E-10 -8.14709105562186E-11
  4.50225623956282E-03  2.17025998236474E-14 -1.70169295997646E-03 -7.49664427484324E-15  1.06089501284234E-11
  1.12399012006006E-02 -1.54107721259719E-11 -9.91266173743768E-03  1.87626498825037E-11  3.94634529463258E-11
  2.75315712734058E-10  1.09303921975515E-09  3.28926786977035E-10 -1.44871324604387E-09  9.39529710621901E-10
 -1.50355327171700E-11  1.08367679406599E-10  2.06253902624328E-09  8.18874096144334E-12  1.21761343162686E-09
 -1.80720320417217E-06 -5.82953360566528E-03 -2.27023364622719E-01 -5.52952508059091E-02 -3.23226412312694E-01
  5.62707433904219E-06  1.81513475370599E-02  7.06879870387181E-01  1.72172145249533E-01  1.00642612147377E+00
 -3.52198453336204E-02 -3.95783645933565E-02  1.64048217875944E-01 -2.50901916405797E-12 -1.32718109534490E-12
  5.79019583810778E-12  4.36060399867771E-10  4.28706277944461E-10  1.78949894432768E-10  1.09663600272246E-01
  1.23234669009857E-01 -5.10794926995162E-01 -5.05273919336731E-10 -6.13399860073610E-10 -8.78097775513914E-10
  4.16072735274957E-02  2.97009950621202E-02 -1.67795449529469E-12 -3.01060838646600E-12 -1.07429518273583E-02
 -7.66876395410817E-03  8.19359157344467E-02  5.84892502082381E-02 -1.87438867370144E-10  1.25560227719435E-10
 -1.05778812421220E-01 -7.55092972164016E-02  3.69951728056417E-10  8.16764316219961E-11  4.50225621647015E-03
  2.17396969404946E-14 -1.70169295693795E-03 -6.48001575548628E-15  1.06376928780873E-11  1.12399011439441E-02
 -1.54520437881318E-11 -9.91266168545915E-03  1.87865665581897E-11
* ORBITAL    1   84
  3.20499141187186E-02  2.25106229369260E-01  7.65332896991604E-01  1.28552926814111E-01 -6.67494044139511E-01
  2.87150283273344E-01  2.38076419836969E-02  6.18845556143201E-02 -8.00973155874254E-01 -5.41450023997761E-01
  4.32646011917125E-01  1.15107701471710E-11  1.58571026984781E-10  7.54657497649634E-10  3.02373777124081E-10
  1.16939967020859E-10  3.86089415785329E-11  5.29297060512550E-10  2.52056984881988E-09  1.00986014914110E-09
  3.90693052991160E-10 -8.33608099552553E-12  2.23546841384061E-10  4.31755917618142E-10  1.02217204817068E-10
 -1.60493730073289E-11  1.42080668836336E-11  2.04261118924626E-01  3.82916345254644E-01  1.29357375926827E-01
 -2.88802539396242E-11  7.46835829611523E-10  1.44195995575819E-09 -3.53790636034147E-01 -6.63230565022621E-01
 -2.24053547445632E-01  6.55002858910110E-11 -5.16288163442136E-12 -5.89941666366445E-12  2.23721273513139E-12
 -1.69058206575487E-11  1.33983288214415E-12 -1.38321729934921E-10  1.09264198342593E-11  3.44479761408433E-01
  7.54425875242832E-02  1.78549526679665E-10 -1.41035574545115E-11 -4.44721459677520E-01 -9.73959616930569E-02
 -1.92485453401352E-11 -3.58108105917744E-13  7.26984901881260E-12  9.44491010098307E-13  1.73711716454070E-02
  5.15266367026120E-11 -2.58954137648790E-02 -4.54283006674695E-11  3.42564124601966E-02  3.20499146272812E-02
  2.25106233049845E-01  7.65332913547388E-01  1.28552966723849E-01 -6.67494039759801E-01  2.87150296417720E-01
 -2.38076424207494E-02 -6.18845619124726E-02  8.00973142280472E-01  5.41450023021311E-01 -4.32646018356762E-01
 -1.15009567288458E-11 -1.58553815055520E-10 -7.54845435491329E-10 -3.02013548521057E-10 -1.17130613739973E-10
 -3.85970833239937E-11 -5.29549872142360E-10 -2.52104536492792E-09 -1.00897143625299E-09 -3.91217526965069E-10
 -8.14056230360226E-12  2.23404846314031E-10  4.31311181214108E-10 -1.04100160455517E-10  1.65904934850124E-11
 -1.44747941204824E-11  2.04261116130916E-01  3.82916342694032E-01  1.29357377146888E-01 -2.83226411339235E-11
  7.46448242520486E-10  1.44073788159322E-09 -3.53790631098076E-01 -6.63230560602992E-01 -2.24053549544972E-01
 -6.50864990523334E-11  5.28382215956795E-12 -5.66385689473908E-12  2.16112066371860E-12  1.68006951338892E-11
 -1.36824334269823E-12  1.37636999222633E-10 -1.11370769347502E-11 -3.44479759532034E-01 -7.54425834753391E-02
 -1.77668523782798E-10  1.43748251881470E-11  4.44721457259750E-01  9.73959564642350E-02 -1.90580094349828E-11
  6.90161947067394E-13  7.20170339296789E-12  5.46543033908272E-13  1.73711714517576E-02  5.11064840784533E-11
 -2.58954134760797E-02 -4.50651541263675E-11  3.42564120777944E-02
* ORBITAL    1   85
 -2.23970379058972E-01 -1.61582680015198E+00 -7.14386745093195E+00 -1.85244296934418E+01 -8.32563744036077E-01
 -1.74813836345212E+00 -1.35708701752696E-01 -2.03976870873256E+00 -7.55546813544456E+00 -1.90232796752986E+00
 -8.02079202526673E-01  8.81767249740414E-13  6.34675976477641E-11 -1.99799640626180E-10 -8.28167997587619E-11
  5.52686983392460E-11  3.15328137043898E-12  2.12150353834105E-10 -6.67587109648546E-10 -2.76672273710600E-10
  1.84166277802993E-10  8.24569205243893E-11 -6.71928889127322E-11  2.70898720577199E-11 -6.39833886366251E-11
  1.53288295785187E-10  1.07201547246374E-12  3.16473396083055E-01  5.13759369849163E-01  4.36347370513527E-01
  2.76142249118942E-10 -2.25501277568467E-10  9.04445760269812E-11 -5.48148001225777E-01 -8.89857331531364E-01
 -7.55775815475993E-01 -1.47905812988642E-11 -3.65829992216658E-11  9.57106585652083E-12  2.44386454639648E-11
  3.85398504760150E-12  9.44693039982526E-12  3.12146887022149E-11  7.74361953458961E-11  6.09595876891236E-02
 -5.48940742420560E-02 -4.04113069504225E-11 -9.99619000154552E-11 -7.86984893080073E-02  7.08679451032212E-02
 -1.30051901902171E-11  4.42045838180429E-12  4.99073125021091E-12  5.24065118056443E-12  3.20512978600133E-04
  3.47791720195694E-11 -4.77792605921805E-04 -3.08443102061391E-11  6.32060167966517E-04  2.23970379247238E-01
  1.61582680145724E+00  7.14386745569921E+00  1.85244296954843E+01  8.32563743679506E-01  1.74813836028495E+00
 -1.35708701813177E-01 -2.03976870807331E+00 -7.55546812811969E+00 -1.90232796356693E+00 -8.02079201057387E-01
  9.27558826210356E-13  6.33693849823832E-11 -1.99969320226529E-10 -8.29171414762354E-11  5.41074656694782E-11
  3.21029601441216E-12  2.11917711712659E-10 -6.68151116450783E-10 -2.76949095991532E-10  1.81166578837328E-10
 -8.29885860164490E-11  6.77195209371961E-11 -2.69236152975945E-11 -6.23356148873410E-11  1.43467131410886E-10
  3.35668650495767E-12 -3.16473394933709E-01 -5.13759368597291E-01 -4.36347368293366E-01 -2.77505023518345E-10
  2.27056726519398E-10 -9.00289131572897E-11  5.48147999298293E-01  8.89857329216224E-01  7.55775811628136E-01
 -1.46526132676032E-11 -3.66178606712078E-11 -8.98752382915518E-12 -2.31520243697090E-11  3.82118442009947E-12
  9.45241809243531E-12  3.10236228876538E-11  7.75240121296895E-11  6.09595885422328E-02 -5.48940769537765E-02
 -4.01639470773469E-11 -1.00077191865948E-10 -7.86984904018442E-02  7.08679486233630E-02  1.29143275536713E-11
 -1.63983618715462E-13 -4.95731827820562E-12 -6.88850065936878E-12 -3.20512632714498E-04 -3.45748460916497E-11
  4.77792091028388E-04  3.06662597908452E-11 -6.32059488088771E-04
* ORBITAL    1   86
 -1.95812499579746E-01 -1.41073666943503E+00 -6.07898842989018E+00 -1.15385223721561E+01  2.29645790098578E+00
  1.46772491208557E+00 -1.77397923659007E-01 -2.49772757866236E+00 -6.81139258341469E+00 -7.58484735149764E-01
  1.10819417539791E+00 -2.47197910954154E-12 -3.51538470827420E-11  1.72896431323823E-10  2.56622805108754E-11
  1.12703624403030E-11 -8.15360246774532E-12 -1.17748936482717E-10  5.77498519403255E-10  8.55523552971278E-11
  3.77075229923254E-11 -4.67251750933850E-11  9.46252471765575E-11  3.07764585677383E-11  5.47040689514606E-12
 -1.41805969752762E-10 -1.64933430671936E-11  4.89267474402772E-01  6.66645581587501E-01  3.98008447379008E-01
 -1.55791656670128E-10  3.17021756631239E-10  1.02697423262924E-10 -8.47436124146967E-01 -1.15466401787099E+00
 -6.89370852693059E-01 -1.24516599251638E-12  6.04567439799656E-12 -7.79760388033855E-12 -3.05932002023236E-11
  3.02234856989553E-13 -1.57826857962501E-12  2.55073591906438E-12 -1.28833816497424E-11  7.75330995151925E-02
 -7.23454478977728E-02 -3.27866668288424E-12  1.67286230497016E-11 -1.00094801063270E-01  9.33975716409343E-02
 -2.29156529136788E-11  4.03182956199180E-12  8.57595309185521E-12 -1.30281033661147E-11 -4.70962603266193E-02
  6.14533192843737E-11  7.02069598160521E-02 -5.40007341095389E-11 -9.28750779370177E-02  1.95812499866091E-01
  1.41073667144744E+00  6.07898843647610E+00  1.15385223738210E+01 -2.29645790715912E+00 -1.46772491008405E+00
 -1.77397923845726E-01 -2.49772757833793E+00 -6.81139257603943E+00 -7.58484728895704E-01  1.10819417126756E+00
 -2.48943833111351E-12 -3.52018623504483E-11  1.71852107564729E-10  2.51771808450063E-11  1.11976251508748E-11
 -8.11342482182545E-12 -1.17822346073621E-10  5.74481139631907E-10  8.42340084566763E-11  3.73961789981567E-11
  4.55217752401375E-11 -9.45702016150573E-11 -3.02146414922367E-11  1.55149517552287E-11 -1.33750144861112E-10
 -1.60585468018914E-11 -4.89267472405775E-01 -6.66645578524010E-01 -3.98008445634688E-01  1.52476704198257E-10
 -3.16823767360479E-10 -1.01152406527565E-10  8.47436120677973E-01  1.15466401270093E+00  6.89370849688162E-01
 -1.25750583888221E-12  6.24080347861409E-12  7.14232739429490E-12  2.89591263911243E-11  3.06239233247333E-13
 -1.63089837520911E-12  2.59567233627353E-12 -1.31983588438313E-11  7.75330968907565E-02 -7.23454487820217E-02
 -3.33420601631360E-12  1.71349373879661E-11 -1.00094797681149E-01  9.33975727583729E-02  2.29413149628812E-11
  1.12673371077115E-11 -8.58828466695571E-12  7.24415310038778E-12  4.70962611681320E-02 -6.14996668599346E-11
 -7.02069610691069E-02  5.40371930472299E-11  9.28750795893514E-02
* ORBITAL    1   87
  1.34960892701124E-14  1.88566519848888E-14 -1.59864810901319E-13 -3.34604591466530E-13 -3.01135680242681E-14
 -3.97296560623026E-14 -2.73453689895555E-14  9.19706913406835E-16 -1.63630731881564E-13 -4.22817512107715E-14
 -2.02559345742992E-14  5.82680209384120E-11  5.33037986239154E-10  6.45233175085854E-11 -3.66263239417151E-11
 -4.24357679364787E-11 -1.78371594962407E-12 -1.16173611829490E-11  3.54961193791570E-11  1.45573007389044E-11
 -1.18432617608949E-12  1.52869423917927E-10 -1.35953496573018E-10 -1.92629979495046E-10  1.25904178372374E-10
 -1.84715612213584E-10 -1.29726616641804E-10  6.03895615381305E-11 -8.87388263810381E-11 -6.23010077460203E-11
  1.02288294192936E-12  4.18258131067567E-11  1.47372986326848E-11  3.49343470406670E-11 -5.12870433675744E-11
 -3.59934846792410E-11 -1.18940716870887E-01  1.21524285218265E-01 -3.18608900817563E-11 -2.84413032253442E-11
 -4.60655416364912E-01  4.70661535228018E-01 -8.23707927908311E-02  8.41600085346875E-02 -1.39411463075832E-11
 -1.25309791595808E-11 -6.38041417399835E-02  6.51900623479904E-02 -1.08022913820840E-11 -9.72349790748386E-12
  7.23954460056415E-03 -7.82921186991051E-11  1.91540341253184E-02 -3.66997509526960E-10  3.19056717519883E-12
  2.96611479360443E-03  3.42111504752299E-11  3.36325803146925E-03  2.42493696428331E-11 -1.61517418182246E-14
  7.50271709741406E-14  1.34605513775096E-13  3.89703577099945E-13  2.45633316203753E-14  3.99806265984010E-14
 -1.29171288659038E-14  2.49816176388795E-14 -1.50748510950841E-13 -3.52072888007973E-14 -1.70147012953128E-14
  5.92840906391793E-11  5.49950191159618E-10  1.00699415362974E-10 -2.24484627198879E-11 -4.58120838615351E-11
 -3.91557246820469E-12 -4.71862080890934E-11 -4.04594304032453E-11 -1.44193914649214E-11  5.79457358886672E-12
 -1.50009519923464E-10  9.97427157227167E-11  1.86760950925334E-10 -1.25388531052411E-10  1.84406658802476E-10
  1.29675120834754E-10 -6.00741198570472E-11  8.85692680025295E-11  6.22729666423304E-11 -1.95818554953984E-12
  3.18887290414446E-11 -2.24954728816281E-12 -3.48365978230187E-11  5.11820360553436E-11  3.59740379369223E-11
 -1.18940720817515E-01  1.21524291781370E-01 -3.28091382670313E-11 -2.72126130686213E-11 -4.60655431677071E-01
  4.70661560584723E-01 -8.23707955202072E-02  8.41600130893932E-02 -1.44027013233239E-11 -1.19441650803941E-11
 -6.38041438716988E-02  6.51900658357170E-02 -1.11533197292231E-11 -9.25601334010940E-12 -7.23954401871480E-03
  7.81559174346025E-11 -1.91540325913204E-02  3.65600620003281E-10 -3.16798088143672E-12 -2.96611455289738E-03
 -3.39705237169386E-11 -3.36325776453000E-03 -2.40769709464695E-11
* ORBITAL    1   88
  5.24646980026207E-14  3.29281183418556E-13  1.14173338263154E-12  2.71599138232373E-12 -1.60924787552624E-13
  2.86995363602956E-15  5.25719311624443E-14  3.79031710405648E-13  1.35585517053066E-12  2.20594969080355E-13
 -4.30646837155261E-14 -3.83536563511852E-12 -4.73657173501999E-11 -4.02938958859658E-11 -1.48150502090207E-11
  5.85093829728642E-12 -5.92627728442043E-11 -5.50550287658355E-10 -1.00406921589517E-10  2.15104070336341E-11
  4.59656397598202E-11  1.97142592315108E-12 -3.24097035851563E-11  2.40131913733312E-12 -6.97640457096473E-11
  1.02493821891619E-10  7.19568038811513E-11  1.09153513692202E-10 -1.60125220336222E-10 -1.12424775305607E-10
 -1.51677321457293E-10  9.87898192814893E-11  1.87207012114854E-10  6.27491480451427E-11 -9.20788746126815E-11
 -6.47253085595431E-11  2.60479317749948E-02 -2.66137314851284E-02  1.76457423668562E-11  1.58500700342041E-11
  1.00883206027568E-01 -1.03074538863448E-01 -3.76123572293110E-01  3.84293533804207E-01 -2.52004915715797E-11
 -2.24959889904219E-11 -2.91344066563274E-01  2.97672492040121E-01 -1.94983065062060E-11 -1.73822514772478E-11
 -1.58545504771736E-03 -3.92522904819177E-11 -4.19471975784411E-03 -1.51158407683971E-11 -3.05934786034812E-10
  1.35439475900434E-02 -2.17123539778015E-10  1.53573927792184E-02 -8.98093083339558E-12 -5.39358307158210E-14
 -3.16578922241391E-13 -1.18734098289493E-12 -2.72360483701227E-12  1.57917473674173E-13 -2.15879362053841E-15
 -5.12724710870268E-14  4.00192952469094E-13  1.35559789987006E-12  2.22151494640192E-13 -4.19607834800560E-14
 -1.84779084482368E-12 -1.17852590219371E-11  3.56886521882706E-11  1.41629769130711E-11 -1.12439073061364E-12
 -5.82676236247591E-11 -5.33476874927428E-10 -6.39676651889084E-11  3.55436355338905E-11  4.26383154389918E-11
 -1.11886302973770E-12 -4.12954515618006E-11 -1.48955356475968E-11  6.94420779655903E-11 -1.02291002710575E-10
 -7.19195711340197E-11 -1.08698759817925E-10  1.59858476816162E-10  1.12377778817487E-10  1.50919386322917E-10
 -1.34318575992627E-10 -1.93067838722658E-10 -6.25156380329532E-11  9.19251853574662E-11  6.46964269585604E-11
  2.60479326542402E-02 -2.66137328884417E-02  1.82027529297606E-11  1.51278995822833E-11  1.00883209377392E-01
 -1.03074544426027E-01 -3.76123584798037E-01  3.84293554501425E-01 -2.59415504056439E-11 -2.15405673697575E-11
 -2.91344076241128E-01  2.97672508091641E-01 -2.00727058123055E-11 -1.66369912672786E-11  1.58545492435278E-03
  3.89648553968247E-11  4.19471942022996E-03  1.50162886198130E-11  3.04728373987595E-10 -1.35439465063151E-02
  2.16401226261241E-10 -1.53573915474754E-02  9.05478393427980E-12
* ORBITAL    1   89
  1.38402628326720E-12  9.90417008286371E-12  3.65159567800269E-11 -2.44830043332589E-10  1.58657316410404E-13
 -3.66601275983156E-11  1.16625101366191E-12  8.51113881583098E-12  2.00697894561736E-10 -5.74755614769049E-13
 -3.68198630163907E-11  4.73292072892580E-12  9.72713705150722E-11  3.83753459205482E-10  1.58490525066548E-10
  1.88797811659417E-10  1.71883793825217E-12  3.50931213921586E-11  1.38344896669066E-10  5.70880330395980E-11
  6.80476070625574E-11 -5.59205793720062E-11  2.56320897903824E-10  1.93141210364427E-10  4.63691789846124E-02
  6.29410652552655E-02  4.18895945800786E-03  2.21612362133610E-03  3.00814430872305E-03  2.00203064246047E-04
 -1.97131619714786E-11  9.23089961677270E-11  6.96037766091770E-11  1.27947960127393E-03  1.73675295054705E-03
  1.15587307331123E-04 -5.96885456214873E-11  5.37138723235404E-11  4.55635537334016E-01 -5.37948430935057E-01
 -2.64991436664419E-10  3.94513734556569E-10  4.97203920777227E-11 -6.48429400001196E-11  1.98788632205134E-02
 -2.34700816823388E-02  4.23579769753818E-11 -7.15079890098989E-11  1.53981012586064E-02 -1.81798471119907E-02
  1.19432664062308E-11  5.40408246710915E-02  2.46144771811801E-10 -2.04255118171268E-02 -1.78228396017290E-03
 -1.67601190170957E-11  1.59412323879249E-03 -6.03647228224111E-11  2.10882682468732E-03 -1.41454637172793E-12
 -1.05163413283861E-11 -3.81892926348452E-11  2.42822852812354E-10  1.80903015253747E-12  3.63866624375408E-11
  1.25870544052715E-12  9.02423905426632E-12  1.96896380812209E-10 -1.56934563145381E-12 -3.73883713046480E-11
 -4.73945912843000E-12 -9.71536916307197E-11 -3.83811952405975E-10 -1.58549204450762E-10 -1.88755022345242E-10
 -1.77577829221159E-12 -3.50915620297394E-11 -1.38367031051388E-10 -5.71160885638260E-11 -6.80290283222303E-11
 -5.57198027510704E-11  2.55941031022221E-10  1.93099300961846E-10  4.63691726716517E-02  6.29410563719024E-02
  4.18895313254607E-03  2.21612334689163E-03  3.00814390433174E-03  2.00202773530546E-04 -1.96397866357161E-11
  9.21474086361717E-11  6.95924599017122E-11  1.27947938014752E-03  1.73675267030696E-03  1.15587112638324E-04
  6.00871746180359E-11 -5.42149141894765E-11 -4.55635541552974E-01  5.37948449921739E-01  2.66180255949320E-10
 -3.95711118613082E-10 -5.00092602684706E-11  6.51696988924773E-11 -1.98788634237152E-02  2.34700825254880E-02
 -4.25340180023147E-11  7.16518875716732E-11 -1.53981013765126E-02  1.81798477348733E-02  1.19890880352420E-11
  5.40408276902436E-02  2.44897213991647E-10 -2.04255129591418E-02 -1.78228406436402E-03 -1.66798651236808E-11
  1.59412332721548E-03 -5.99548946038641E-11  2.10882693926342E-03
* ORBITAL    1   90
  2.95370027022193E-13  2.45883995282123E-12  9.38128282029192E-12 -7.76049618670075E-11  1.38731809897871E-12
 -1.13949267816850E-11  3.40342503444750E-13  2.23872599782431E-12  6.27482805206918E-11  3.66522191951518E-13
 -1.08379967152027E-11  1.77016616756060E-12  3.47908880485908E-11  1.37885680951870E-10  5.71623081828148E-11
  6.79800548381179E-11 -4.74169505652047E-12 -9.67266847285190E-11 -3.82847108393078E-10 -1.58657401348428E-10
 -1.88666467936785E-10 -2.28009458807083E-11  9.28007099950203E-11  6.95202502080873E-11  2.55895913541159E-03
  3.47350586545625E-03  2.31174594519584E-04 -4.01568867123441E-02 -5.45085614702480E-02 -3.62774531821028E-03
  6.25138122326915E-11 -2.57428256725803E-10 -1.92981423631736E-10 -2.31845893429972E-02 -3.14705326299524E-02
 -2.09447973057598E-03  1.92919738660410E-11 -4.00220522275279E-11  2.51449940382687E-02 -2.96875660047210E-02
  6.24027772942991E-11 -8.78367703669899E-11  2.19862297893054E-10 -3.41062871581511E-10 -3.60211520212121E-01
  4.25285576372051E-01  1.59512536049468E-10 -2.05391562215221E-10 -2.79018643772851E-01  3.29424790931177E-01
 -4.55278822688070E-11  2.98233149845048E-03 -4.30386465872697E-11 -1.12721535071844E-03  3.22955698957167E-02
 -2.12002337692250E-10 -2.88860358642375E-02 -1.25660111184498E-10 -3.82126336297166E-02 -4.85612336308190E-13
 -3.35833716304151E-12 -1.18518526612806E-11  7.43266894207652E-11  1.66416639926883E-12  1.10130307991844E-11
  4.08154801005096E-13  2.84347519322714E-12  5.68077982816663E-11 -1.12508969661675E-12 -1.18489330818264E-11
 -1.70125476942275E-12 -3.47929922092110E-11 -1.37903608184435E-10 -5.71971267711006E-11 -6.79634164379763E-11
  4.70253473830371E-12  9.65963905378451E-11  3.82905872664313E-10  1.58728285023230E-10  1.88616262780247E-10
 -2.27236937633182E-11  9.26424528636755E-11  6.95180047752162E-11  2.55895878709445E-03  3.47350537519543E-03
  2.31174245456576E-04 -4.01568812365498E-02 -5.45085537713311E-02 -3.62773983689078E-03  6.23205990940617E-11
 -2.57047576476747E-10 -1.92941827536312E-10 -2.31845861999634E-02 -3.14705281988365E-02 -2.09447657404293E-03
 -1.93270807436390E-11  3.99914802422333E-11 -2.51449942710894E-02  2.96875670525880E-02 -6.27664401882253E-11
  8.82304446813532E-11 -2.20786923222337E-10  3.41954404616648E-10  3.60211523541746E-01 -4.25285591377382E-01
 -1.60344258787387E-10  2.06323640877764E-10  2.79018646363852E-01 -3.29424802563608E-01 -4.52056660435976E-11
  2.98233166366593E-03 -4.27734549716982E-11 -1.12721541769575E-03  3.22955717002602E-02 -2.10889866873420E-10
 -2.88860374769564E-02 -1.25107199251942E-10 -3.82126357655138E-02
* ORBITAL    1   91
  6.41064012603278E-14 -1.15352188712936E-14  3.52748492606385E-14 -5.24399792166316E-14  8.74011349391690E-15
  1.79765867196132E-15  1.18729238330902E-14  1.25852953639501E-15  7.66031924544280E-15  5.24418760732172E-16
 -1.96916633409587E-16  1.47586781597957E-11 -4.70529723189375E-11 -1.62746423955532E-09 -1.95481519456601E-10
  3.17715077615621E-11 -3.88805444543797E-12  6.85334060475933E-12  3.60815540055665E-10  5.31170903536329E-11
 -4.48615856168692E-12  8.76600545115962E-10 -1.13676170852704E-09 -3.71476435397563E-10  1.53907800738539E-11
 -1.46642060985223E-10  4.15470653498738E-12  1.07059233794198E-11 -1.02648353522594E-10  2.91007981727662E-12
 -1.24815337129509E-10  2.53060045406295E-10  9.19033665653985E-11  6.19749253281282E-12 -5.92700800865099E-11
  1.67841755814593E-12 -9.09136070137087E-02  1.41171083657426E-01 -1.99837765061402E-10  2.96549727253585E-10
 -3.52106885145108E-01  5.46753258098777E-01 -1.17762926765184E-01  1.82862836659983E-01 -1.27738855217970E-10
  1.89528171829649E-10 -9.12187707965976E-02  1.41644944399638E-01 -9.89355673053889E-11  1.46794107071245E-10
 -2.19553210747643E-02 -7.73933291540074E-11 -5.80883198344088E-02 -3.81788731117943E-10 -5.61406581327863E-11
 -1.68249397924557E-02  3.46886852524323E-13 -1.90776885629497E-02  2.87380739673575E-11 -5.08494514934743E-15
 -6.32669557377817E-14 -1.77119984925326E-14  2.47620383634317E-14 -3.00459597461455E-15 -7.57955664730099E-15
 -6.60567270041513E-14  7.11675858858780E-14 -8.00097389368174E-15 -2.25714142145904E-15  2.96711863276870E-15
 -1.36399724311191E-11  5.67266500219500E-11  1.64970178014144E-09  1.74815573531309E-10 -3.37278317847693E-11
  2.15422883703246E-12 -2.00599633813282E-11 -3.91624969680137E-10 -2.45510602999586E-11  7.22585014435358E-12
  8.77822761986540E-10 -1.11912399931389E-09 -3.58325941231882E-10  1.55933783105746E-11 -1.46047863281686E-10
  4.28930967878526E-12  1.10232679170837E-11 -1.02204490760683E-10  3.01044963307361E-12 -1.25707145556509E-10
  2.28691162152786E-10  7.34486931482886E-11  6.27967350498082E-12 -5.89908007908088E-11  1.74439009347702E-12
  9.09136021642953E-02 -1.41171078847465E-01  1.99874770400885E-10 -2.96697110922520E-10  3.52106866267172E-01
 -5.46753239220654E-01  1.17762920474557E-01 -1.82862830404931E-01  1.27759540390156E-10 -1.89618442311775E-10
  9.12187658814226E-02 -1.41644939444592E-01  9.89647888491199E-11 -1.46885310327837E-10 -2.19553217983472E-02
 -7.70598365939457E-11 -5.80883216855306E-02 -3.80276701698075E-10 -5.60012410277398E-11 -1.68249403542066E-02
  2.73637166547989E-13 -1.90776891524297E-02  2.86081437125256E-11
* ORBITAL    1   92
 -2.46660735462871E-15  3.12997745473568E-14  4.85374752370198E-14 -1.56440626374899E-13 -8.47185727966412E-14
  3.20152401921433E-14 -2.23297434837654E-14 -7.27667424418231E-14 -3.06089425385702E-13 -1.03503919173993E-13
 -2.54701993698886E-15  2.16318043757610E-12 -1.97270816231395E-11 -3.91363988685193E-10 -2.44616088174566E-11
  7.13805993620941E-12  1.36364916412218E-11 -5.52392839106143E-11 -1.64915153950381E-09 -1.74479525512646E-10
  3.31293271092143E-11  1.25901786566855E-10 -2.28230115472769E-10 -7.35674936997701E-11  1.23879442322501E-11
 -1.18523358247935E-10  3.36122962811716E-12 -1.32576891982519E-11  1.27075582047909E-10 -3.55119254689628E-12
  8.78712328493456E-10 -1.11724378007611E-09 -3.59055224890380E-10 -7.77809108372827E-12  7.31740105774733E-11
 -2.15561271872395E-12 -3.72399073048806E-02  5.78263062895148E-02 -1.61567574586753E-10  2.39732314733034E-10
 -1.44229540559109E-01  2.23960321499726E-01  2.87494068012043E-01 -4.46422165452987E-01  1.57982500762293E-10
 -2.34342726952298E-10  2.22691947238056E-01 -3.45797123028545E-01  1.22369517263692E-10 -1.81709558359032E-10
 -8.99330861736394E-03  3.39543409111633E-11 -2.37940580825863E-02 -5.31408569508823E-11  3.19361185808749E-10
  4.10746447676424E-02  2.22984742335896E-10  4.65742695261550E-02  6.72675948753604E-12 -4.55310987311223E-14
  7.32818216146604E-15  2.29128864239835E-13  2.12020367622986E-13 -1.52366584729237E-13  7.12580711965335E-15
 -5.38033828071322E-14 -1.77992991802675E-14  1.31052184742558E-13  9.24109445223109E-14  2.17365516989356E-14
 -3.90736001289863E-12  6.55636835343104E-12  3.60538119210756E-10  5.30292288181295E-11 -4.39519274220768E-12
 -1.48893164309917E-11  4.56765899209352E-11  1.62681472710567E-09  1.95157675802794E-10 -3.11484089063097E-11
  1.25306676943560E-10 -2.52611544575585E-10 -9.20204240311854E-11  1.26689793200314E-11 -1.18009745659456E-10
  3.47534084522915E-12 -1.34637985228400E-11  1.26539703258013E-10 -3.68510270980961E-12  8.78914568547791E-10
 -1.13497360889376E-09 -3.72209568514159E-10 -7.91704245456383E-12  7.29274894884454E-11 -2.20457231440329E-12
  3.72399052765443E-02 -5.78263042105000E-02  1.61590396008677E-10 -2.39827779396648E-10  1.44229532837751E-01
 -2.23960313795286E-01 -2.87494052588503E-01  4.46422150013657E-01 -1.58012437769607E-10  2.34477508782376E-10
 -2.22691935321588E-01  3.45797111148262E-01 -1.22380518510324E-10  1.81771204395701E-10 -8.99330887565707E-03
  3.37924555237922E-11 -2.37940588548279E-02 -5.30309816951595E-11  3.18105296196258E-10  4.10746460652857E-02
  2.22060298869039E-10  4.65742710315670E-02  6.67392843017905E-12
* ORBITAL    1   93
  3.56950753162719E-11  2.56061922103083E-10  1.06255304554826E-09  1.17578239269520E-09 -4.04357580875929E-10
 -2.08128889332405E-10  3.63026107953688E-11  4.46849337145415E-10  1.40466716211304E-09  2.86064655790409E-11
 -1.98105299372675E-10 -8.61893355244319E-03 -9.70629666784271E-02 -1.06638325321161E-01  7.58519805439775E-02
  3.11148223538355E-02 -2.76347369977712E-03 -3.11211304775186E-02 -3.41912610929432E-02  2.43202888221670E-02
  9.97629146846343E-03  2.19886516291365E-02  8.64650602892815E-02  1.49054199458006E-01 -8.74064563094844E-11
 -1.44484615607536E-10 -1.28794540003690E-10 -1.32012295123111E-10 -1.30958805663797E-10 -8.60447757838385E-11
  7.05018319226629E-03  2.77231421478675E-02  4.77909891741474E-02  2.25292362259796E-10  2.21167202257756E-10
  1.44007000554503E-10 -2.46567923100228E-01  5.58159320867387E-01  9.15634536218980E-11 -4.23668092250761E-10
  6.36635635759130E-02 -1.44116116541022E-01  4.99998125170371E-02 -1.13185288028968E-01 -3.20132801920153E-11
 -1.66977734349264E-10 -6.45494803604062E-02  1.46121578507561E-01  4.42371286453492E-11  2.02088649737991E-10
 -2.88391947315906E-01 -1.62835204532417E-11  1.09001910350900E-01  6.16453943891343E-12  2.35890075778375E-11
  7.41382225287652E-02 -3.50736547342014E-11 -6.53837664956805E-02  4.60267038650315E-11 -3.57934395745766E-11
 -2.56131627269751E-10 -1.06257090613060E-09 -1.17572897531573E-09  4.04314671159101E-10  2.08105415464622E-10
  3.62399001005140E-11  4.46797955232956E-10  1.40472503317193E-09  2.86053231889576E-11 -1.98002194188392E-10
 -8.61893241296208E-03 -9.70629493177312E-02 -1.06638271841517E-01  7.58519878091692E-02  3.11148209795476E-02
 -2.76347333465015E-03 -3.11211249098692E-02 -3.41912439432635E-02  2.43202911486402E-02  9.97629102367114E-03
 -2.19886710593974E-02 -8.64650858139289E-02 -1.49054212159171E-01  8.75905801913870E-11  1.44630089341701E-10
  1.28710343219037E-10  1.31997454962047E-10  1.31050706074872E-10  8.60124702936400E-11 -7.05018944294847E-03
 -2.77231503363064E-02 -4.77909932409541E-02 -2.25238975748087E-10 -2.21348214136606E-10 -1.43938703607178E-10
 -2.46567921376917E-01  5.58159335599947E-01  9.16277466665964E-11 -4.23614082731763E-10  6.36635631256508E-02
 -1.44116120337583E-01  4.99998122154047E-02 -1.13185291090272E-01 -3.18161658482863E-11 -1.66993107578435E-10
 -6.45494798627587E-02  1.46121582311146E-01  4.40183576704187E-11  2.02059220452437E-10  2.88391952399707E-01
  1.52891985599258E-11 -1.09001912270619E-01 -5.79054663709123E-12 -2.33386952877068E-11 -7.41382238477318E-02
  3.46727174680458E-11  6.53837676272225E-02 -4.54335923918351E-11
* ORBITAL    1   94
 -5.20398993224621E-11 -3.73192285869338E-10 -1.54864525564936E-09 -1.71143328509665E-09  5.89328590041349E-10
  3.03537767310001E-10 -5.28553609399717E-11 -6.51287222349875E-10 -2.04842515279011E-09 -4.16646265518089E-11
  2.88949515839615E-10 -2.76347370000363E-03 -3.11211304749594E-02 -3.41912610868566E-02  2.43202888188820E-02
  9.97629146329786E-03  8.61893355259498E-03  9.70629666767777E-02  1.06638325316874E-01 -7.58519805423133E-02
 -3.11148223506112E-02  7.05018321997577E-03  2.77231421546263E-02  4.77909891679642E-02 -1.70967361234870E-12
 -2.82847585012312E-12 -2.51681603707602E-12  2.66437750289608E-10  3.12571223002480E-10  2.33848845071891E-10
 -2.19886516469710E-02 -8.64650602939575E-02 -1.49054199454371E-01 -2.86046522372814E-10 -2.52283824257825E-10
 -1.47362580240329E-10 -7.90566450529318E-02  1.78961653914849E-01  1.80245309292342E-12 -8.28047434052345E-12
  2.04123378876114E-02 -4.62077002436022E-02 -1.55943247241811E-01  3.53010950497135E-01 -2.36733127510000E-11
  5.69067084621428E-10  2.01321865841614E-01 -4.55735176776795E-01 -1.19082507322055E-10 -4.24790527232879E-11
 -9.24666093296822E-02 -2.54910520234956E-13  3.49490932473510E-02  1.04991575187132E-13 -4.38385401225303E-11
 -2.31227970001619E-01  5.95495577131092E-11  2.03923901549656E-01 -5.58064247977881E-11  5.20482503186784E-11
  3.73206464604015E-10  1.54884291117039E-09  1.71150469884289E-09 -5.89380614440036E-10 -3.03480521360921E-10
 -5.29020578211507E-11 -6.51287562636226E-10 -2.04830770472969E-09 -4.15709935991249E-11  2.88815844534184E-10
 -2.76347333445883E-03 -3.11211249126918E-02 -3.41912439494340E-02  2.43202911521006E-02  9.97629102882629E-03
  8.61893241291726E-03  9.70629493201069E-02  1.06638271846199E-01 -7.58519878115746E-02 -3.11148209826576E-02
 -7.05018941541328E-03 -2.77231503296750E-02 -4.77909932471416E-02  1.73559470056458E-12  2.82333682169066E-12
  2.52119187088224E-12 -2.66386417439732E-10 -3.12767083122154E-10 -2.33695331600646E-10  2.19886710422088E-02
  8.64650858097131E-02  1.49054212162910E-01  2.85816564588427E-10  2.52332636221142E-10  1.47265454224119E-10
 -7.90566444940308E-02  1.78961658608520E-01  1.79741131367546E-12 -8.28290496383082E-12  2.04123378117675E-02
 -4.62077015494536E-02 -1.55943246153959E-01  3.53010959803899E-01 -2.39444492670171E-11  5.68915322222076E-10
  2.01321864445428E-01 -4.55735188803131E-01 -1.18818696934222E-10 -4.24065901363680E-11  9.24666109573052E-02
  3.04101699716767E-13 -3.49490938879387E-02 -1.13976355818907E-13  4.29249356149678E-11  2.31227974081243E-01
 -5.85334728749547E-11 -2.03923905149905E-01  5.58826442056407E-11
* ORBITAL    1   95
  2.65082346792724E-02  1.85512695346670E-01  6.25663796193888E-01  2.04639686439278E-01 -4.41845997713986E-01
  9.19595586246207E-02  1.43828031051328E-02 -1.54347503998332E-02 -8.55066829357783E-01 -3.80000833420668E-01
 -2.89046056307755E-02  7.81058087953888E-12  1.07761734504060E-10  3.29765438318241E-10  3.65375504696514E-11
 -3.15547779570727E-11  2.59233119963477E-11  3.59967113238407E-10  1.10173177590900E-09  1.22094454186768E-10
 -1.05405901947202E-10  7.34890813070205E-11  1.48550581372636E-10  8.63072145667819E-11  2.70389191415432E-11
 -8.00453152593975E-13  7.58427979242670E-12  1.61792401863970E-01  2.64649539756428E-01  1.45341215599668E-01
  2.45215955506553E-10  4.96375744293084E-10  2.88393402540631E-10 -2.80232660321089E-01 -4.58386449057711E-01
 -2.51738369856181E-01  5.94026019666420E-11  9.99753627982729E-11 -9.33098636096895E-12  9.03706012343468E-12
 -1.53012129356795E-11 -2.58644739271067E-11 -1.25465970006212E-10 -2.11310678873153E-10 -2.82285314692956E-02
  3.57690663960606E-01  1.61859215471080E-10  2.72966164948241E-10  3.64428774251569E-02 -4.61776661539719E-01
 -8.29909331266946E-12 -1.14160398366706E-11  3.13990602374643E-12  1.04948094256491E-11  1.78027547246794E-01
  2.24133558647399E-11 -2.65387798390421E-01 -1.97761228219071E-11  3.51075057745959E-01  2.65082280941566E-02
  1.85512647969662E-01  6.25663593672743E-01  2.04639272415572E-01 -4.41845952160943E-01  9.19595686187301E-02
 -1.43827976495810E-02  1.54348245709090E-02  8.55067040320573E-01  3.80000862365294E-01  2.89045934255725E-02
 -7.75941269060916E-12 -1.07793201317363E-10 -3.29761807090869E-10 -3.65101157142519E-11  3.15243238556591E-11
 -2.59205920078008E-11 -3.60232809371814E-10 -1.10178049613457E-09 -1.21982190240524E-10  1.05322736600781E-10
  7.34053541685370E-11  1.48622911745747E-10  8.62632214900738E-11 -2.64287175139604E-11  1.06410937256150E-12
 -7.62081838030572E-12  1.61792417968780E-01  2.64649561869083E-01  1.45341230733554E-01  2.45173196687796E-10
  4.96536400917911E-10  2.88193553769610E-10 -2.80232688189214E-01 -4.58386487358876E-01 -2.51738396061324E-01
 -5.91559553423441E-11 -1.00109035395945E-10 -1.09018471492810E-11  1.08612210825447E-11  1.52411097433379E-11
  2.58952372007830E-11  1.25126112639166E-10  2.11378187390112E-10  2.82285380914652E-02 -3.57690680646307E-01
 -1.61411751492800E-10 -2.73065009188468E-10 -3.64428859662110E-02  4.61776683072944E-01 -8.68982953872231E-12
  1.26229786777305E-11  3.29258053035878E-12  1.40076038496538E-12  1.78027548446230E-01  2.31723712118884E-11
 -2.65387800176315E-01 -2.04550071080839E-11  3.51075060100064E-01
* ORBITAL    1   96
  2.87000070485073E-12  2.02694893111657E-11  8.01603290078674E-11  7.18802533679638E-11 -2.30674396353361E-11
 -3.72688745911139E-13  1.83829082056150E-12  1.35079937952094E-11  3.46626417619577E-11 -2.01834321518603E-11
 -8.28850370079129E-13  7.25905288453480E-12  8.34418934202652E-11  2.84425942634554E-11 -3.90332583045203E-11
 -3.50741432412486E-12  2.49619293327791E-12  2.92411229062359E-11  9.91848233452979E-12 -1.36763553024229E-11
 -1.22634286057833E-12 -1.55653570540816E-11  4.06548694801451E-11 -1.48618958732115E-10 -1.99198592689075E-01
 -3.15828125356640E-01 -2.30261095890978E-01 -7.96572296564420E-03 -1.26296040461125E-02 -9.20787680392271E-03
 -5.50890969590826E-12  1.42355551321412E-11 -5.20704392308081E-11 -4.59901230402936E-03 -7.29170531907970E-03
 -5.31617015423191E-03  8.49309382404555E-11 -4.02454733607940E-10  2.38682032171666E-01 -7.30058559290461E-01
 -8.25948353330353E-12  5.63163948996432E-11 -2.07021863674059E-11  9.57205636810539E-11  8.71300647686476E-03
 -2.66505395985017E-02  2.12800850253158E-11 -1.04760149227868E-10  6.74906578823159E-03 -2.06434192257225E-02
  1.53033505842369E-10  1.88558526050506E-01  3.53023608891386E-10 -7.12684239288027E-02 -5.20325918413945E-03
 -6.83400880944293E-11  4.65393650028085E-03 -6.78309207482982E-11  6.15657930466965E-03 -3.37662866587187E-13
 -2.24466222703416E-12 -1.52156073404817E-11 -9.10463578247269E-11  2.46933589478720E-12  8.87193184694862E-12
  8.63496391551861E-13  2.24482786678604E-11  7.51687807099150E-11  3.05709962975205E-11 -8.58801237388660E-12
  7.24377627603899E-12  8.40527781648153E-11  3.00623746227651E-11 -3.89540595242401E-11 -3.54147418577673E-12
  2.51406524982893E-12  2.94597926145579E-11  1.05802288905751E-11 -1.36503199778606E-11 -1.24052985661324E-12
  1.51092048238456E-11 -4.12704084548243E-11  1.48200971470556E-10  1.99198593797352E-01  3.15828127065095E-01
  2.30261095594210E-01  7.96572302347149E-03  1.26296041464327E-02  9.20787680174508E-03  5.25571475651134E-12
 -1.44710752777035E-11  5.19018020379766E-11  4.59901230534384E-03  7.29170530336593E-03  5.31617013048975E-03
  8.51754459783509E-11 -4.01651148074201E-10  2.38682020868881E-01 -7.30058546551352E-01 -8.55942668393727E-12
  5.60281542358061E-11 -2.07416253072454E-11  9.55515018803810E-11  8.71300605959531E-03 -2.66505391620568E-02
  2.14236576763393E-11 -1.04457138671673E-10  6.74906547460177E-03 -2.06434188287160E-02 -1.52733552052241E-10
 -1.88558528362141E-01 -3.51724242047431E-10  7.12684248041633E-02  5.20325925875387E-03  6.81233108018064E-11
 -4.65393655965675E-03  6.74533358500929E-11 -6.15657937000035E-03
* ORBITAL    1   97
  3.55133339569267E-12  2.55336479087476E-11  1.06307205100191E-10  1.63283726938764E-10 -3.06380685819003E-11
 -8.75360834436814E-12  3.01900801959513E-12  3.56879680959076E-11  1.02144037120430E-10  2.55174640154638E-12
 -8.63812370156864E-12  2.50475184068132E-12  2.92423786282858E-11  9.90660736318935E-12 -1.36717096621918E-11
 -1.23444699058261E-12 -7.26160535066661E-12 -8.35646476550375E-11 -2.85293392286728E-11  3.90267395470489E-11
  3.51696351241074E-12 -5.48264985977793E-12  1.42204694927486E-11 -5.20936049236313E-11 -9.19802461054272E-03
 -1.45834105873425E-02 -1.06323403054438E-02  1.72511041778863E-01  2.73515179633473E-01  1.99411958539189E-01
  1.54921627620550E-11 -4.06754045038177E-11  1.48654883366303E-10  9.95992964256537E-02  1.57914062605677E-01
  1.15130547956482E-01  2.77559470508021E-11 -1.34120093443687E-10  1.10211782887407E-02 -3.37105624081654E-02
 -1.06168063309278E-11  4.65388857301404E-11  4.12080464990850E-11 -2.10887582311134E-10 -1.88694714576180E-01
  5.77161968096065E-01 -7.48115755529680E-11  3.47510051092815E-10 -1.46162297423345E-01  4.47067738115051E-01
 -2.79543381386057E-11  8.70671795448981E-03 -9.21228492528649E-11 -3.29083005880146E-03  1.12685272493739E-01
 -2.40399963658793E-10 -1.00788771745799E-01 -3.00428126824289E-10 -1.33331012490307E-01 -2.80644623587377E-12
 -2.02847115698195E-11 -8.69388221256536E-11 -1.69166195909013E-10  2.45116870790355E-11  1.12804541302179E-11
  2.63534201854857E-12  3.80253673319234E-11  1.14221525922438E-10  1.76029155798389E-11 -1.08956489961475E-11
  2.51501620458779E-12  2.94668391632604E-11  1.06069718455678E-11 -1.36486882413650E-11 -1.24752849907365E-12
 -7.26602970196113E-12 -8.40594896358112E-11 -3.00122868240413E-11  3.89609124759798E-11  3.56041944931558E-12
  5.23336390339699E-12 -1.44837747833166E-11  5.19210584548392E-11  9.19802466124743E-03  1.45834106663565E-02
  1.06323402916805E-02 -1.72511042734331E-01 -2.73515181103527E-01 -1.99411958279267E-01 -1.51110721346865E-11
  4.12408148208512E-11 -1.48273418648745E-10 -9.95992969868811E-02 -1.57914063476312E-01 -1.15130547813102E-01
  2.79116368208149E-11 -1.33762712643895E-10  1.10211777668821E-02 -3.37105618200972E-02 -1.05795114239913E-11
  4.64694441700568E-11  4.15810488694255E-11 -2.10328207947118E-10 -1.88694705642127E-01  5.77161958016675E-01
 -7.49194900367151E-11  3.46914852591439E-10 -1.46162290500249E-01  4.47067730325131E-01  2.77246551872442E-11
 -8.70671805899763E-03  9.17540238817887E-11  3.29083010660569E-03 -1.12685273875323E-01  2.39367445458903E-10
  1.00788772978514E-01  2.99558774413192E-10  1.33331014127765E-01
* ORBITAL    1   98
  1.30764598195360E-01  9.40300722105193E-01  3.98838524769818E+00  7.56699020404583E+00 -1.23399402650307E+00
 -4.06538153476246E-01  1.17518285475266E-01  1.56567256547833E+00  4.10763926956883E+00  3.88334281525256E-01
 -3.67428240598584E-01  2.56407365383949E-12  2.21669162004235E-11  3.91992441252408E-11 -1.29037192216274E-11
 -5.85043370380826E-12  8.28018403035303E-12  7.37930074507610E-11  1.30594724883680E-10 -4.31347091459227E-11
 -1.95025056997228E-11 -1.73810435336618E-11  4.10858756051436E-12 -4.54196315299128E-11  1.69465804086020E-11
 -1.01300422562606E-11  2.50710936274985E-12 -3.60213775749415E-01 -4.87779241083061E-01 -2.91670359486779E-01
 -5.82000615233300E-11  1.37139527683526E-11 -1.51704344879666E-10  6.23908561163509E-01  8.44858428425483E-01
  5.05187881681109E-01  5.86682863084909E-11 -1.23777366856272E-10  6.16456444276342E-12 -2.22717976286690E-12
 -1.51689125249447E-11  3.19833176506878E-11 -1.23896290482352E-10  2.61397895114514E-10  1.43057449090220E-01
 -4.50375861667173E-01  1.60004232407022E-10 -3.37523296904839E-10 -1.84686372619894E-01  5.81432737231012E-01
 -4.76584440405460E-11  1.11991848394154E-11  1.79810613614513E-11  3.53919843936775E-14 -1.49078801410819E-03
  1.27568138957026E-10  2.22233554278326E-03 -1.12402626333810E-10 -2.93987359505915E-03 -1.30764598790429E-01
 -9.40300726260523E-01 -3.98838526162214E+00 -7.56699020916928E+00  1.23399403627349E+00  4.06538152117882E-01
  1.17518285724948E-01  1.56567256410335E+00  4.10763924987070E+00  3.88334272306417E-01 -3.67428242234691E-01
  2.52715780527539E-12  2.19468211011115E-11  3.85793163647442E-11 -1.30244307324378E-11 -5.74201516699281E-12
  8.32610398344974E-12  7.33737649264912E-11  1.29105016424600E-10 -4.34117792685994E-11 -1.91940856503500E-11
  1.77912215133147E-11 -3.86537011363990E-12  4.55615744341922E-11  9.31899053073112E-12 -1.67295244172532E-11
 -3.30267163947094E-12  3.60213771766734E-01  4.87779235590081E-01  2.91670356096544E-01  5.93879125424151E-11
 -1.31762318008413E-11  1.52061996275514E-10 -6.23908554278509E-01 -8.44858418897980E-01 -5.05187875808641E-01
  5.87243907999746E-11 -1.23871205467229E-10 -1.17772065784015E-11  2.02313691124547E-11 -1.51665987713440E-11
  3.19834790535731E-11 -1.23995261825558E-10  2.61520595391612E-10  1.43057446078418E-01 -4.50375850712675E-01
  1.60111643984458E-10 -3.37652079840166E-10 -1.84686368724530E-01  5.81432723079816E-01  4.72779133331715E-11
  1.29332531489687E-11 -1.78485493423073E-11 -9.12138853451839E-12  1.49077956848673E-03 -1.26794218149856E-10
 -2.22232295100157E-03  1.11730508840592E-10  2.93985692876927E-03
* ORBITAL    1   99
  1.09682080000833E-13  5.92073934704375E-13  4.37110395003956E-12  4.31705975612086E-11 -1.78116777518536E-11
 -9.28131269071322E-12  4.77827128226020E-13  7.24459051166498E-12 -1.39979716187559E-11 -6.34001524074375E-12
 -2.97891812112041E-12  2.15947253218016E-11  3.26419974210721E-10  1.00189820721905E-09  1.41408772013804E-10
 -1.34845753730505E-11 -5.45604590805478E-11 -8.24114919681170E-10 -2.52952880626978E-09 -3.57014256144576E-10
  3.40027496971867E-11  3.01384125680364E-10  4.80710570304524E-10  2.48026744559089E-10  2.89229759545188E-03
  2.05861979546639E-03 -3.08389530927499E-03 -2.90189044703707E-02 -2.06544759928078E-02  3.09412363380100E-02
 -7.60709247478582E-10 -1.21366332949210E-09 -6.26192695092133E-10 -1.67540723081482E-02 -1.19248672681581E-02
  1.78639311287252E-02  1.20258451603956E-10  2.51566581637625E-10  6.83104524058827E-03 -1.55141165052300E-03
 -8.53134175495496E-12 -9.65690349878740E-11  2.66398164610167E-10  2.97257994472795E-10 -6.25654503855296E-02
  1.42093581780363E-02 -1.72467481141732E-10 -6.24610886510682E-10 -4.84629894793850E-02  1.10065215276338E-02
 -1.20593775708014E-10 -5.52326735417211E-02 -6.15219513183690E-11  2.08759883162892E-02 -3.82405786245884E-01
 -4.91119600834111E-10  3.42034133222213E-01 -2.09070079673222E-10  4.52468628196594E-01 -2.82821197369052E-13
 -2.46670572231906E-12 -1.06348769458790E-11 -4.64154228625582E-11  2.23476770142690E-11  8.13802094613849E-12
  6.04346234078512E-13  7.46936060253357E-12 -2.26073160515546E-11 -1.01317478266819E-11 -2.77672732643641E-12
 -2.16777183109780E-11 -3.26508611322870E-10 -1.00196350788142E-09 -1.41301232742024E-10  1.34572015249962E-11
  5.45527255493928E-11  8.24332207586027E-10  2.52966437782738E-09  3.56799146711680E-10 -3.39463983972351E-11
  3.01425665294342E-10  4.80649174132794E-10  2.47870645552562E-10  2.89229727482579E-03  2.05861927907904E-03
 -3.08389553848070E-03 -2.90189012476959E-02 -2.06544708079569E-02  3.09412386378406E-02 -7.60847161396953E-10
 -1.21353813292833E-09 -6.25876025139152E-10 -1.67540704418291E-02 -1.19248642810195E-02  1.78639324600326E-02
 -1.20019062067126E-10 -2.51486966907942E-10 -6.83104519551028E-03  1.55141251830766E-03  8.56093755818245E-12
  9.66158214979043E-11 -2.65841035054523E-10 -2.97018409800070E-10  6.25654499753107E-02 -1.42093661379703E-02
  1.72296437101227E-10  6.24649134651313E-10  4.84629891590332E-02 -1.10065276785296E-02 -1.20823908436507E-10
 -5.52326742183227E-02 -5.99540536460450E-11  2.08759886294711E-02 -3.82405791068161E-01 -4.89042620607403E-10
  3.42034137525769E-01 -2.04337211051249E-10  4.52468633890846E-01
* ORBITAL    1  100
 -4.49769237082368E-13 -3.25425988284611E-12 -1.68803540748569E-11 -1.23630484596683E-10  5.67146702902699E-11
  2.55974763682536E-11 -1.31295741764338E-12 -2.00794791397925E-11  5.44816215609989E-11  2.34321060882564E-11
  8.23345213262220E-12 -5.45410089685584E-11 -8.24153432857638E-10 -2.52946272977232E-09 -3.56941233860401E-10
  3.39977825125934E-11 -2.16159795568606E-11 -3.26468454394970E-10 -1.00204179013614E-09 -1.41397049940010E-10
  1.34851050346248E-11 -7.61834655403076E-10 -1.21338724870474E-09 -6.26155154014092E-10 -3.35081447246814E-02
 -2.38497345717663E-02  3.57278622410732E-02 -2.50480320593341E-03 -1.78281703709308E-03  2.67073167708723E-03
 -3.01814007293502E-10 -4.80680207344659E-10 -2.48045032818527E-10 -1.44614879787448E-03 -1.02930990647147E-03
  1.54194765729266E-03 -2.63716059450400E-10 -6.91178932564046E-10 -7.91397303730723E-02  1.79735743308850E-02
  1.76520503276207E-10  2.61324147261903E-11  5.53720026074454E-11  1.88152371519180E-10 -5.40041544113429E-03
  1.22649861145265E-03 -1.07087130501289E-10 -1.92916965587767E-10 -4.18314380956557E-03  9.50041715880524E-04
  4.49025476704430E-11  6.39887270550335E-01 -5.31732242389606E-10 -2.41854654990667E-01 -3.30078357669049E-02
 -2.11152649322639E-12  2.95231058660845E-02  1.35295185066896E-10  3.90553979977836E-02  5.95876547765292E-13
  4.29652869130724E-12  2.04946400358187E-11  1.25519554676369E-10 -5.93765615177203E-11 -2.49407153773686E-11
 -1.46367821062522E-12 -2.02823849922479E-11  5.95536119488725E-11  2.56672233534781E-11  8.14421876186637E-12
  5.45747860819779E-11  8.24408385945327E-10  2.52960192633334E-09  3.56719214418904E-10 -3.39392121565974E-11
  2.16670720343933E-11  3.26627585017917E-10  1.00211307913150E-09  1.41295888005987E-10 -1.34588691379014E-11
 -7.61912960170940E-10 -1.21325621131956E-09 -6.25825522264130E-10 -3.35081409969149E-02 -2.38497285882873E-02
  3.57278648984631E-02 -2.50480292043374E-03 -1.78281659718976E-03  2.67073188040543E-03 -3.02003415107402E-10
 -4.80619458108564E-10 -2.47896775429242E-10 -1.44614865033574E-03 -1.02930963574985E-03  1.54194776352569E-03
  2.63344552178880E-10  6.91087415436868E-10  7.91397298525942E-02 -1.79735843905342E-02 -1.76079270542130E-10
 -2.59100329296364E-11 -5.53109368883872E-11 -1.88153172224518E-10  5.40041540187994E-03 -1.22649927678723E-03
  1.06857932346626E-10  1.92849791353034E-10  4.18314378660165E-03 -9.50042273948333E-04  4.80521137937828E-11
  6.39887278604975E-01 -5.27930666570255E-10 -2.41854658043862E-01 -3.30078362187381E-02 -3.44934161770752E-12
  2.95231061970579E-02  1.34901343757843E-10  3.90553984899876E-02
* ORBITAL    1  101
  3.22345344001601E-15  4.61133449821251E-14  1.50150315805778E-14 -8.43029888898589E-12  9.25239497239514E-13
  1.91311205749058E-13  4.85036860396480E-14 -1.07396144718323E-13  4.17924081637142E-12  2.42714015708094E-13
 -3.85746434396524E-13  1.32811114440851E-11  2.19563945322862E-10 -8.82149157483762E-11 -1.08537297051081E-11
  9.83894848750161E-12  2.94220334264951E-12  5.80480139538643E-11 -2.70589531494037E-10 -3.98508677664683E-11
  4.98192688782062E-12 -1.59066198101197E-09  6.66050678958683E-12 -4.61315269384048E-11 -6.87980347109543E-11
 -3.45598991502811E-11  1.14720273599419E-12  1.31411131989662E-12  6.67923363385270E-13 -1.07034073392596E-13
 -9.78871445020674E-10 -9.46448073260835E-11 -8.11827102599483E-11  1.89511382719477E-12  9.08743486553361E-13
  6.32962769085619E-14  2.23765559897334E-03  1.14052350381180E-02  3.87188849870374E-10 -1.72466307843824E-10
  8.66640287769481E-03  4.41722859549777E-02 -2.35465626407272E-03 -1.20015824893709E-02 -9.44935647423873E-12
  3.99109275005521E-12 -1.82390890070792E-03 -9.29638599748726E-03 -6.92210737948499E-12  3.28084628533109E-12
 -2.33217073816005E-01  5.12537761011729E-10 -6.17034378474062E-01  6.49386546641359E-10 -4.04994748737845E-10
  1.45187302523963E-01 -3.70004665312055E-10  1.64626926815863E-01 -7.42886820142090E-11 -7.61140218503663E-14
 -7.32785911471982E-14 -5.14480295008681E-14  8.45357802713440E-12 -9.13887312861425E-13 -1.92459678618651E-13
  3.82527685531996E-14 -6.34607860309211E-14  4.16984469776001E-12  2.34277605071818E-13 -3.88969646934378E-13
  1.37507244207414E-11  2.28893186972331E-10 -6.77458595324971E-11 -1.00282789043249E-11  9.95924973538901E-12
  1.23098199887896E-11  2.00403392284580E-10  1.78089572628555E-10  3.16155915864143E-11  6.36616854872805E-12
  1.52880533530182E-09 -4.10827541523637E-12  4.19386311052568E-11  6.88543543711465E-11  3.47458326039163E-11
 -1.34720398085804E-12 -1.34519341231129E-12 -6.66074162751246E-13  9.74886616402442E-14  8.11369860405826E-10
 -1.07308986890197E-10 -3.76150165145676E-11 -1.86027157079675E-12 -8.96484407689733E-13 -5.93698846557022E-14
  2.23765573278181E-03  1.14052338525735E-02  3.85477679204291E-10 -1.71636171891665E-10  8.66640340018885E-03
  4.41722813522957E-02 -2.35465640053904E-03 -1.20015813178983E-02 -9.49813190540344E-12  4.01851581790027E-12
 -1.82390901705670E-03 -9.29638492755766E-03 -6.96373977001345E-12  3.29907707972205E-12  2.33217081964577E-01
 -5.16729555430934E-10  6.17034400027158E-01 -6.47370293713647E-10  4.04877891090724E-10 -1.45187307642585E-01
  3.69736547239848E-10 -1.64626932524605E-01  7.41368390392827E-11
* ORBITAL    1  102
  1.21497888419726E-14  2.45590597521070E-15 -4.07438012631999E-14 -8.17218575091195E-12  9.02007836212551E-13
  1.98013542907600E-13 -2.94676548926488E-16 -1.21663350944974E-13  3.88642203567314E-12  2.20837940320822E-13
 -3.56005420844441E-13 -1.25235457772132E-11 -2.02930072166651E-10 -1.88143323327393E-10 -3.32295497138560E-11
 -6.41007970519538E-12  1.39520727684381E-11  2.29869631395683E-10 -5.26027619615979E-11 -3.90762280818332E-12
  9.88943400164953E-12  8.41258876828693E-10 -1.17529058085374E-10 -3.89216894416957E-11  2.08363589537514E-12
  1.02489687791420E-12 -6.70362945922331E-14  5.90968805473094E-11  2.97189181433356E-11 -1.03523348471956E-12
 -1.57942729228659E-09  2.44267862525786E-11 -3.50090921622366E-11  3.51769751884587E-11  1.76155495020202E-11
 -5.02301988494601E-13 -7.44607683155912E-04 -3.79523363587866E-03 -1.17084442158735E-11  5.15134940627648E-12
 -2.88385318596839E-03 -1.46988767092090E-02 -7.07608831558988E-03 -3.60665203417628E-02 -3.06297748929624E-10
  1.36262534984720E-10 -5.48111444582950E-03 -2.79370066971833E-02 -2.36874328836952E-10  1.05694950072054E-10
  7.76058776443417E-02 -2.02887735034258E-10  2.05325852249704E-01 -5.15048596457983E-10 -4.43608074349610E-10
  4.36309193365008E-01 -6.46489763171709E-10  4.94728122834565E-01 -2.63726704262453E-10  6.73194837411559E-15
 -6.97350361052764E-14  1.41565172634151E-13  8.11812595540423E-12 -9.12518173870611E-13 -1.97240519722005E-13
 -5.70355932999235E-14 -1.05692666195722E-13  3.90711925221336E-12  2.29809017657995E-13 -3.59876360982771E-13
 -2.96259403641280E-12 -5.83030796174271E-11  2.78520027690867E-10  4.40496274715146E-11 -5.05299033491314E-12
  1.28976579187550E-11  2.16409827837141E-10 -1.05014517944311E-10 -1.49599167832810E-11  9.82382325103813E-12
 -9.50154551584470E-10 -1.06724141769902E-10 -8.61097355588649E-11 -2.09550305035291E-12 -1.02061556287305E-12
  6.28618469586029E-14 -5.91807733370123E-11 -2.98790355845062E-11  1.22604185907086E-12  1.53913777634712E-09
  1.22122785986609E-11  5.02125056461723E-11 -3.51782882492917E-11 -1.77299779816429E-11  6.02282072294937E-13
 -7.44607735655743E-04 -3.79523310752428E-03 -1.17600051436106E-11  5.17918356685031E-12 -2.88385335742554E-03
 -1.46988752124389E-02 -7.07608874215818E-03 -3.60665165729510E-02 -3.04915743629586E-10  1.35593737781699E-10
 -5.48111477587835E-03 -2.79370038012734E-02 -2.35806799445215E-10  1.05191398214186E-10 -7.76058802928987E-02
  2.02719109106260E-10 -2.05325859445253E-01  5.14831271361335E-10  4.40577377489445E-10 -4.36309208599551E-01
  6.48735133435081E-10 -4.94728140121538E-01  2.66939425161031E-10
* ORBITAL    1  103
 -9.98572022486557E-12 -7.03559823406034E-11 -2.32901257310248E-10 -8.55446965884845E-11  1.63676503599809E-10
 -3.02698522730000E-11 -6.59447030920497E-12 -5.34316544984804E-12  3.40689841325949E-10  1.08910156965848E-10
  1.10259970943309E-11  5.66210035157404E-02  8.60596445896333E-01  2.66335855014573E+00  3.80754270321294E-01
 -6.02490344037771E-02  1.44269846076906E-02  2.19279258703945E-01  6.78621543594092E-01  9.70158714157928E-02
 -1.53514038585380E-02  8.99156315118885E-01  1.26500868433782E+00  6.46262278234169E-01 -1.28788464610343E-11
  1.67382075064843E-11 -3.07844003509808E-12 -5.18333437194909E-11 -7.31422715958436E-11 -7.51579910577387E-11
  2.29104281272052E-01  3.22323160718202E-01  1.64667091019221E-01  9.09443879845346E-11  1.25352124720237E-10
  1.30434998196299E-10 -7.63006966348462E-04  7.89440058683062E-01 -8.78750328295304E-11  3.75700211573190E-12
  1.97007373678328E-04 -2.03832546562339E-01  1.22957910845428E-04 -1.27217589353166E-01 -4.46992992563278E-11
 -1.03209699917398E-10 -1.58737971770129E-04  1.64237201619741E-01  6.36704016375941E-11  1.33019856874268E-10
 -3.29709335529766E-01  4.06386417608673E-10  1.24618414432575E-01 -1.53611288696994E-10  4.72162337105343E-12
  6.73575818286932E-02 -9.25021350151393E-13 -5.94038033440281E-02 -2.26372465018943E-11 -9.75701513360802E-12
 -6.93871812018524E-11 -2.29076617172677E-10 -8.07275328719693E-11  1.62887617835396E-10 -3.08487992113013E-11
  6.52629571108617E-12  3.89389846936980E-12 -3.46580400432737E-10 -1.09558212243452E-10 -1.03992463873546E-11
 -5.66210036045570E-02 -8.60596446848974E-01 -2.66335855154672E+00 -3.80754269423639E-01  6.02490348995765E-02
 -1.44269846283813E-02 -2.19279258927111E-01 -6.78621543938084E-01 -9.70158712034710E-02  1.53514039861113E-02
  8.99156314474828E-01  1.26500868346134E+00  6.46262276372240E-01 -1.25001016408063E-11  1.72312840244138E-11
 -2.72750434735472E-12 -5.23969932214563E-11 -7.36977355515296E-11 -7.54248498886248E-11  2.29104281105224E-01
  3.22323160509265E-01  1.64667090566514E-01  9.17218691330349E-11  1.26219853093683E-10  1.30819460652063E-10
  7.63003357311372E-04 -7.89440050886661E-01  8.77002195453618E-11 -4.66170449811881E-12 -1.97006441760945E-04
  2.03832544548725E-01 -1.22957352047845E-04  1.27217588127947E-01  4.44627706005044E-11  1.03443796126768E-10
  1.58737224741833E-04 -1.64237200034906E-01 -6.33355929493177E-11 -1.33158130287352E-10 -3.29709327756737E-01
  4.07081638449273E-10  1.24618411488070E-01 -1.53869617645614E-10  4.62674254116553E-12  6.73575801102290E-02
 -7.87814936318808E-13 -5.94038019862026E-02 -2.29466249118306E-11
* ORBITAL    1  104
 -1.65612719364800E-11 -1.16921274296019E-10 -3.87678729493932E-10 -1.41832508641261E-10  2.72698966486092E-10
 -5.05393348841712E-11 -1.10389676633649E-11 -8.64758770622679E-12  5.68644785252065E-10  1.81569791200315E-10
  1.82989743143317E-11 -1.44269846054292E-02 -2.19279258681227E-01 -6.78621543579308E-01 -9.70158714350308E-02
  1.53514038601915E-02  5.66210035145524E-02  8.60596445884767E-01  2.66335855013925E+00  3.80754270331747E-01
 -6.02490344044759E-02 -2.29104281269486E-01 -3.22323160735394E-01 -1.64667091044867E-01 -5.22465059234684E-13
  6.78435444212057E-13 -1.30683475281836E-13 -9.84366369444367E-11 -1.06552102905797E-10 -1.28131948802987E-10
  8.99156315118879E-01  1.26500868434767E+00  6.46262278248235E-01  1.44862852179393E-10  2.17900315672643E-10
  2.15836018752483E-10  1.94413545396880E-04 -2.01148670441679E-01 -3.65921423501386E-12  1.28368582016241E-13
 -5.01973397626514E-05  5.19363633704148E-02  4.82568092040691E-04 -4.99285732410909E-01 -1.48773888757225E-10
 -1.68828138134128E-10 -6.22992446632715E-04  6.44575108697899E-01  4.85300707200543E-11  2.24262641756267E-10
  8.40096643707331E-02  1.68685278749349E-11 -3.17526685374997E-02 -6.56301019426987E-12 -2.51872809007590E-10
  2.64355579705054E-01  2.30843148897400E-10 -2.33139706183341E-01  2.69527527620415E-10 -1.64045565216052E-11
 -1.15700554633345E-10 -3.82291138288219E-10 -1.35453030788906E-10  2.71674233343150E-10 -5.13357212333241E-11
  1.08291202192271E-11  6.78177120063115E-12 -5.76979661764324E-10 -1.82484615185034E-10 -1.74192905033774E-11
  1.44269846306535E-02  2.19279258950202E-01  6.78621543953920E-01  9.70158711841668E-02 -1.53514039848800E-02
 -5.66210036057779E-02 -8.60596446861833E-01 -2.66335855155665E+00 -3.80754269413494E-01  6.02490348987520E-02
 -2.29104281109316E-01 -3.22323160492767E-01 -1.64667090540750E-01 -5.56518816804694E-13  7.29774369612356E-13
 -9.91549371221031E-14 -9.87290249574810E-11 -1.06863892669784E-10 -1.28157961702147E-10  8.99156314478377E-01
  1.26500868345314E+00  6.46262276358663E-01  1.46044619526933E-10  2.19410673542671E-10  2.16561679325298E-10
 -1.94412599232850E-04  2.01148668390858E-01  3.63550371819586E-12 -2.09280761825344E-13  5.01971116781854E-05
 -5.19363628427851E-02 -4.82565795959301E-04  4.99285727442714E-01  1.48277267231192E-10  1.68334447594856E-10
  6.22989482926599E-04 -6.44575102283273E-01 -4.81934765475288E-11 -2.25058078511346E-10  8.40096625189829E-02
  1.69813612587716E-11 -3.17526677102999E-02 -6.51307792467934E-12 -2.52508470526407E-10  2.64355573542153E-01
  2.31475264065914E-10 -2.33139700737304E-01  2.69659136742244E-10
* ORBITAL    1  105
 -2.34690438800510E-13 -2.45673086355934E-12 -8.93634701072375E-12 -3.86084493324861E-12  4.37628047167581E-12
 -2.19878181801889E-12  5.32983961850698E-14  5.19451656459276E-12  1.72912526974340E-11  5.20122434785094E-12
 -1.29348964514911E-12  3.31625733911660E-14 -3.71195593438982E-14 -5.58073866129105E-14 -8.15488589896539E-15
 -8.07343251559421E-15  5.79711134179408E-16  1.41384144021110E-13  4.66737494987778E-13  6.55852056285336E-14
 -6.34883188477642E-15  1.61836939267494E-13 -5.62158977094276E-14 -1.28784552083187E-14 -3.95434475720072E-14
  1.24269799911604E-12 -1.01734859281542E-12  1.93777033429566E-11 -7.16954701677597E-12 -6.29222720747108E-13
  8.57312666916885E-14  2.38279071705504E-13  1.12016164492442E-13 -2.91252266143648E-11  5.04802099034528E-12
  5.74800319241485E-12 -8.83909282825830E-11  2.26759432847739E-11  3.61186779736684E-13  2.90638421339434E-12
 -3.42363543612326E-10  8.79133685421879E-11 -1.09520777006928E-10  2.80639803905444E-11 -4.05465082598539E-14
 -1.00352014791215E-11 -8.48342750067307E-11  2.19243909915201E-11 -4.02700413925690E-13 -8.28330470982346E-13
 -2.38771673783756E-10  2.48185746514349E-01 -6.31790162446004E-10  6.56637764233446E-01  4.28975000529282E-02
 -1.74891807455842E-10  3.83686904704170E-02 -1.98412284090892E-10  7.25100093416244E-03 -1.57503421691427E-13
 -2.36868450394693E-12 -8.78234911821094E-12 -3.81453791599406E-12  4.37712194728582E-12 -2.16281114197316E-12
 -5.98057453933421E-14 -5.29723560095594E-12 -1.73515286605837E-11 -5.22023398191630E-12  1.27265841736724E-12
  3.35071885631272E-14  4.06323377280154E-14  5.62387264584051E-14  1.24808995114373E-14  7.97476268787715E-15
 -1.92837721709528E-14 -1.17872437670839E-13 -4.65513199469216E-13 -6.92747574428160E-14  8.75586418833118E-15
  8.58626987646239E-14 -5.82627440834743E-14 -2.03121448260188E-14  1.42858241349298E-12 -1.16707998622029E-12
  4.85913853695549E-13  1.40606231248705E-11 -7.37954608897398E-13 -4.39573750479859E-12  8.07683672600487E-14
  2.39319657000225E-13  1.14330483414753E-13 -3.08513435347882E-11  8.53054267313177E-12  3.58242525764844E-12
  8.80947512278674E-11 -2.25177739930103E-11 -3.21223404467812E-13  2.69189639438397E-12  3.41222791537255E-10
 -8.73600181291001E-11  1.09082393215061E-10 -2.78449163755962E-11 -8.66068866426333E-14 -3.21814485975567E-12
  8.44950674561664E-11 -2.17543293347345E-11  3.35004383003697E-13 -9.43614984101863E-12 -2.38962823432569E-10
  2.48185790010057E-01 -6.32228877162311E-10  6.56637879323183E-01  4.28975075662543E-02 -1.75018115156076E-10
  3.83686972022330E-02 -1.98528173190754E-10  7.25100221297786E-03
* ORBITAL    1  106
  8.58707441792368E-13  1.72090447354366E-11  8.08627827500610E-11  1.35794700836874E-11 -1.42611164086114E-11
  1.26118340203841E-11 -1.61426240757801E-12 -5.79534049700112E-11 -1.17403356119114E-10 -2.82939868009535E-11
  8.29267997121437E-12 -4.74536704634729E-14 -2.86286515671282E-14 -1.66975916042555E-14 -1.27854139692036E-14
  2.46501263837265E-15 -5.89387275832798E-14 -1.27187273504509E-13 -4.04595045463475E-13 -6.52659744746463E-14
  4.81513526777641E-16  8.08339416170757E-14 -3.22055336194363E-14 -1.75259300109074E-14 -3.08792300937203E-12
  3.75668408576768E-12 -2.32600602243150E-12 -1.50432405231888E-10  1.88835605338829E-11  1.84834373574819E-11
 -6.05836464359802E-14 -2.11784375342081E-13 -1.10142521459472E-13  2.59486032235786E-10 -3.00476978789162E-11
 -3.38684477755032E-11  3.46498351649274E-11 -8.94203514126710E-12  2.70065048602325E-13  8.42765665162574E-12
  1.34134608133492E-10 -3.44794859087399E-11 -2.79547448612396E-10  7.18660059978686E-11 -6.32578222531631E-12
  1.96445943794135E-11 -2.16517392284269E-10  5.54834514807277E-11  8.56728365466569E-12 -2.04668766011947E-11
  9.34650427610624E-11 -2.05089277286325E-02  2.47390197017770E-10 -5.42615224368299E-02  5.19117733169544E-01
 -4.46787765344447E-10  4.64313015864165E-01 -5.06557178410059E-10  8.77469121872791E-02  7.89023589888166E-13
  1.65414153243589E-11  7.75777531172631E-11  9.21104052634697E-12 -1.39141676842736E-11  1.24167384170476E-11
  1.80746841126229E-12  6.00287956651397E-11  1.19940222053013E-10  2.87562675133911E-11 -8.22981147126411E-12
  3.21116909410494E-14  6.11086868135190E-14  3.58574814158830E-14 -3.02968734596374E-15 -1.09798727669874E-15
 -6.87193368652851E-15  1.05897438325737E-13  4.12598939643080E-13  5.48437058783031E-14  5.04123296287101E-16
 -1.08423355752793E-14 -1.67531184349374E-14  6.74175875745675E-15  3.99374680431382E-12 -3.70316170539368E-12
  2.01905768048354E-12 -1.43078796685209E-10  1.59723249312153E-11  1.98920076815863E-11 -6.77601393862769E-14
 -2.05470434463905E-13 -9.41113654190300E-14  2.52646058496619E-10 -3.03204235361821E-11 -3.34146974399638E-11
 -3.44883283753305E-11  8.82581501312173E-12 -1.23467450282098E-13  8.30478906709519E-12 -1.33601749270916E-10
  3.42246445050936E-11  2.78605572554035E-10 -7.13918918872888E-11  6.48156302786247E-12 -1.51263139435266E-11
  2.15800020562747E-10 -5.51455640120988E-11 -8.75313317916613E-12  2.40609442891595E-11  9.36176642818710E-11
 -2.05089313348206E-02  2.47552753268840E-10 -5.42615319448453E-02  5.19117824157181E-01 -4.47116878113407E-10
  4.64313097241886E-01 -5.06854710590356E-10  8.77469275641192E-02
* ORBITAL    1  107
 -1.35718321262692E-11 -1.06812129949874E-10 -3.92446817986315E-10  3.53299275864869E-09 -3.86607760447544E-10
 -1.02656107639579E-10 -1.75681856122568E-11 -1.43340176629173E-10 -2.15856108273852E-09 -1.51040678519872E-10
  1.79036176433741E-10  1.83657569672726E-14  8.95946563459247E-15  1.63449390167873E-14  8.85254382108381E-15
  1.03615862767880E-15 -2.36711554352270E-14 -6.73402185757769E-14  4.56704362520443E-14  5.84723906132817E-14
 -3.17861945812356E-15  2.19041610345455E-14  1.58371996870662E-14  1.51134463481416E-14 -6.12208804926756E-12
 -6.52512390015029E-13  3.32983381851037E-12  6.17670826900247E-10  6.86287337846695E-11  3.64813761550224E-11
  4.81231645835759E-14  9.61403107521967E-14  1.06156319401258E-13 -1.07629741044261E-09 -1.20251419762854E-10
 -6.17857114371550E-11 -2.89477574713781E-11  8.02279072649176E-12 -2.04814338626467E-12 -1.96799821429940E-12
 -1.12058038968205E-10  3.09479322136305E-11  2.83155503508649E-10 -7.82402531582211E-11  7.12944284235201E-11
  5.24592154256038E-11  2.19236054111053E-10 -6.03375370529670E-11 -9.29390507385129E-11 -7.05978189578299E-11
  1.03538075315463E-10  5.42960492780138E-03  2.73810679635721E-10  1.43653842856544E-02 -5.24838839988854E-01
 -5.99810361193206E-10 -4.69430129374007E-01 -6.79710565342271E-10 -8.87139557281827E-02  1.35302768153285E-11
  1.06749091765505E-10  3.92328654898800E-10 -3.53290470136968E-09  3.86586893429094E-10  1.02673151738614E-10
 -1.75027365534597E-11 -1.43121386388769E-10 -2.15833579032633E-09 -1.51000286679978E-10  1.79020412736441E-10
 -1.33323053487756E-14 -3.98249130007810E-15 -2.92250998508756E-14  4.55661224541432E-15  1.44325980305652E-15
  7.27309976344184E-14 -1.16271355907986E-13 -1.37049008243973E-13  3.73143321827008E-14  3.77130137013535E-15
  1.62465487704157E-14  8.69854346496946E-16 -5.60598875998337E-15 -4.30021425860113E-12 -1.03653097462937E-13
  3.47269458332823E-12 -6.20553702171046E-10 -6.87644161624202E-11 -3.48749863832587E-11 -5.46203465204740E-15
  1.17481953350329E-15 -6.76320631550709E-14  1.07570086625472E-09  1.20052448112106E-10  6.26444374003410E-11
 -2.88249973718553E-11  7.93064717190824E-12  2.02614716416557E-12  5.72868775984934E-13 -1.11581535925769E-10
  3.06427308550545E-11  2.82192827016466E-10 -7.76027402744867E-11  7.21400061176323E-11  5.29849825354371E-11
  2.18481258484672E-10 -5.99194612412486E-11 -9.23324844960903E-11 -7.01386643047036E-11 -1.03671289184442E-10
 -5.42960394369665E-03 -2.74148274154617E-10 -1.43653818263912E-02  5.24838749415648E-01  6.00485752942096E-10
  4.69430048376059E-01  6.80451308595925E-10  8.87139404284411E-02
* ORBITAL    1  108
  2.81357227824489E-12  2.14110301537942E-11  7.91150076425215E-11 -5.75889153757560E-10  6.90596100914902E-11
  2.07980891368475E-11  3.33625937228032E-12  2.96648057262598E-11  3.89023225657667E-10  3.10122702358194E-11
 -2.94982429117976E-11  4.37907648805756E-14 -4.56912826448633E-14  4.22428242454076E-15  1.34133624946469E-14
  2.75820795253224E-15  3.97588759802466E-14  1.77025310356058E-14 -1.29600856350639E-13 -7.55005098315823E-14
  6.25002559797047E-15  2.45545746583318E-15  2.42467605693810E-14  2.66360010263433E-14 -2.61959263019276E-12
 -5.51609545851795E-13  8.02974174991912E-13 -1.05610319043116E-10 -1.13171624163592E-11 -1.06428600710274E-11
 -5.14858024913212E-14 -1.33670954488176E-13 -1.31836525557977E-13  1.95327373902831E-10  2.08994382522696E-11
  1.17758013723701E-11  8.94962634070178E-11 -2.46450778492334E-11 -5.61457001509518E-13 -1.41858152403836E-12
  3.46740387601816E-10 -9.56728827133998E-11  9.14493614377698E-11 -2.51258497129611E-11 -9.55019268230877E-12
 -8.25582491814009E-12  7.09300511760436E-11 -1.97629911349482E-11  1.56762345428345E-11  1.38668697334558E-11
 -3.20443396978200E-10 -2.50920958730923E-01 -8.47977308138095E-10 -6.63874455552728E-01 -1.13568334452239E-02
 -1.93425241273633E-10 -1.01578606603299E-02 -2.19743070550379E-10 -1.91965524148997E-03 -2.75502712831722E-12
 -2.14442679895806E-11 -7.91176640072684E-11  5.75837954693214E-10 -6.90715389699937E-11 -2.07982384308466E-11
  3.33530375184982E-12  2.96959694674344E-11  3.89005954319060E-10  3.10177939156304E-11 -2.95018517346905E-11
 -3.95781190428359E-14 -6.62463865051801E-14 -2.32971667448527E-14  2.01081510721545E-15  2.22608121250014E-15
  2.40906199883762E-14  9.55833233231008E-14  2.27548888927803E-13 -2.90767857935530E-14 -3.26346098920843E-15
 -6.63167610196184E-14  7.79082510925473E-16 -1.50572545788067E-14 -3.26083113705196E-13  3.26952677423863E-13
  1.04079534928405E-12  1.14865722151648E-10  1.19685104246156E-11  4.75284124614988E-12 -8.40764058269673E-14
 -3.62871957975743E-14  4.95155315159360E-14 -1.90190457262336E-10 -2.05237729306013E-11 -1.51738312898548E-11
  8.91992892380028E-11 -2.44702259344551E-11  5.07225681432253E-13 -7.05913641600871E-13  3.45560749940486E-10
 -9.49477421799710E-11  9.10634522115105E-11 -2.49467560399262E-11 -1.27807595846687E-11 -1.02679573607053E-11
  7.06373435882500E-11 -1.94858847445097E-11  1.31818559881738E-11  1.23221204795609E-11  3.20795938102949E-10
  2.50920915444898E-01  8.48953971247395E-10  6.63874340990205E-01  1.13568315154402E-02  1.93628169501583E-10
  1.01578588831936E-02  2.20029149715275E-10  1.91965487668301E-03
* ORBITAL    1  109
 -9.35514349173023E-12 -6.67665748617211E-11 -2.76597138222371E-10 -3.72776412067466E-10  2.03354125395059E-10
  9.68157167229786E-11 -1.14785950856564E-11 -1.43338421269750E-10 -2.43647414067912E-10  4.60336642387781E-11
  7.07007871506531E-11  1.06741869290121E-02  1.23951669693972E-01  9.62053421765440E-02 -1.09047855806198E-01
  5.65005296001000E-03  3.13449492277174E-03  3.63986392404884E-02  2.82508782460040E-02 -3.20221065285703E-02
  1.65914860776232E-03  2.34321982815115E-02 -9.72308859780617E-02 -1.80447830823834E-01  9.79097811624796E-11
  1.38370289247775E-10  5.98330415277767E-11  6.23471414830459E-11  3.38491775384352E-11  1.41885936173023E-11
  6.88090874660204E-03 -2.85520313233745E-02 -5.29888425499949E-02 -1.08994411569688E-10 -6.00695127664032E-11
 -2.52051624960837E-11  1.42572631306452E-01 -3.54194801788417E-01 -9.77516614799981E-11  2.90337293282079E-10
 -3.68120950275083E-02  9.14527044951628E-02 -2.64788383196858E-02  6.57816777843290E-02 -9.32158288245419E-11
  1.02324493301422E-10  3.41840332718993E-02 -8.49237808530302E-02  1.21196265621645E-10 -1.34608188458272E-10
 -5.49216420145126E-01  2.66840785201282E-10  2.07584294988455E-01 -1.00816935666131E-10 -2.10062194760747E-11
  1.29310418403118E-01  3.14436829148516E-11 -1.14041069755036E-01 -4.36878871951706E-11  9.31477921494231E-12
  6.67128613342481E-11  2.76404119316626E-10  3.72638073482849E-10 -2.03219863746615E-10 -9.68625938405192E-11
 -1.14249433868783E-11 -1.43247113013108E-10 -2.43861610704153E-10  4.59036164535330E-11  7.07136464810205E-11
  1.06741863681390E-02  1.23951661232019E-01  9.62053205431399E-02 -1.09047855674572E-01  5.65005492973347E-03
  3.13449476476633E-03  3.63986368540988E-02  2.82508721956184E-02 -3.20221064489335E-02  1.65914917716304E-03
 -2.34321883501052E-02  9.72308985888528E-02  1.80447833117239E-01 -9.78225066251665E-11 -1.38402110969424E-10
 -5.98719714755104E-11 -6.23153253418969E-11 -3.39621643161433E-11 -1.42208648746231E-11 -6.88090591197429E-03
  2.85520348784696E-02  5.29888431515249E-02  1.09018163543477E-10  6.02722100234696E-11  2.52680181214081E-11
  1.42572625345506E-01 -3.54194807148078E-01 -9.74749959118203E-11  2.90024011818226E-10 -3.68120934879064E-02
  9.14527058778166E-02 -2.64788372214106E-02  6.57816787413947E-02 -9.29531261297054E-11  1.02202509116697E-10
  3.41840318371910E-02 -8.49237820481992E-02  1.20805155176135E-10 -1.34390177487008E-10  5.49216427119231E-01
 -2.68215049913143E-10 -2.07584297620042E-01  1.01369029462460E-10  2.09491630278380E-11 -1.29310420131329E-01
 -3.15883207074567E-11  1.14041071168107E-01  4.39383435378779E-11
* ORBITAL    1  110
  1.43299245862152E-11  1.02661743523908E-10  4.24831144757508E-10  5.72561949458018E-10 -3.12698696470702E-10
 -1.48937221707047E-10  1.74970563555953E-11  2.20255011011166E-10  3.74037183259106E-10 -7.08781359092053E-11
 -1.08718208232148E-10  3.13449493073222E-03  3.63986393574832E-02  2.82508786051259E-02 -3.20221064799102E-02
  1.65914859699459E-03 -1.06741869336733E-02 -1.23951669762438E-01 -9.62053423868819E-02  1.09047855777648E-01
 -5.65005295370274E-03  6.88090884304927E-03 -2.85520311472768E-02 -5.29888424645415E-02 -5.31178901324185E-13
 -7.25189536297545E-13 -3.17970690142754E-13 -1.81397278906402E-10 -1.72780080823819E-10 -7.40209276687290E-11
 -2.34321983382467E-02  9.72308858749399E-02  1.80447830773626E-01  1.18212812292593E-10  2.25366158415559E-11
  8.54756852696262E-12  4.18667194418824E-02 -1.04009964953359E-01  5.16736083749191E-13 -1.53504823533235E-12
 -1.08099404615162E-02  2.68552574506736E-02  9.01708494385011E-02 -2.24012461818081E-01  2.21283896326716E-10
 -3.88729370540488E-10 -1.16410065929234E-01  2.89198844525770E-01 -1.26043930536335E-10  2.77339317660196E-11
 -1.61278427504240E-01 -1.48448233087738E-12  6.09575158405945E-02  1.89061602634481E-13  1.93028220895099E-10
 -4.40352787544140E-01 -1.92112209194217E-10  3.88354655205519E-01 -1.22956792017454E-10 -1.43621107346836E-11
 -1.02556037545775E-10 -4.24690956790235E-10 -5.72464502454181E-10  3.12525996840317E-10  1.48994651630522E-10
  1.74599525306114E-11  2.20161842853826E-10  3.74293160630128E-10 -7.07138095191955E-11 -1.08730774860044E-10
  3.13449475681800E-03  3.63986367371733E-02  2.82508718364882E-02 -3.20221064975776E-02  1.65914918793559E-03
 -1.06741863634998E-02 -1.23951661163599E-01 -9.62053203327530E-02  1.09047855703104E-01 -5.65005493609079E-03
 -6.88090581560118E-03  2.85520350545678E-02  5.29888432369074E-02  5.16093084366029E-13  7.27759786731060E-13
  3.19454747633101E-13  1.81263037587268E-10  1.72956053857317E-10  7.40979183577625E-11  2.34321882937281E-02
 -9.72308986919652E-02 -1.80447833167166E-01 -1.18365573314978E-10 -2.27759278605762E-11 -8.60680917004656E-12
  4.18667176872701E-02 -1.04009966646899E-01  4.95378248380600E-13 -1.51172813166722E-12 -1.08099400191318E-02
  2.68552579134732E-02  9.01708456671005E-02 -2.24012465287278E-01  2.20679715981821E-10 -3.88269858977386E-10
 -1.16410061061183E-01  2.89198849006325E-01 -1.25713212777505E-10  2.76506392516567E-11  1.61278429468232E-01
  1.57708661242371E-12 -6.09575166718149E-02 -2.01652596589557E-13 -1.93943327270709E-10  4.40352793088350E-01
  1.93040243899601E-10 -3.88354660099851E-01  1.23672708453213E-10
* ORBITAL    1  111
  6.50114356301717E-14 -5.45168288151487E-14 -4.68516965479705E-14  1.53960950501739E-13  1.54559884893044E-16
 -1.18306508504039E-15  8.88633977177601E-15  2.92839000482914E-14 -1.26307123337531E-13 -1.80840884221275E-14
  5.54743283329745E-15 -5.65933539015689E-11 -1.05118970246554E-09 -2.00702762369401E-09  4.54701641446801E-11
  1.11594678901250E-10 -1.42858484910593E-10 -2.65783623105650E-09 -5.06456624546116E-09  1.29427884551171E-10
  2.81911349107080E-10 -7.31668511055604E-09  4.18506231894046E-10 -2.83422242602267E-10 -7.06492332610254E-12
  1.78486579871298E-11  7.16065545610851E-12  5.20457114351779E-12 -1.31794149156711E-11 -5.29853178203251E-12
 -1.86300845506910E-08  1.10334026965603E-09 -6.98173097039855E-10  3.05197877911097E-12 -7.64405660778236E-12
 -3.07512804649628E-12  1.31999526354590E-04 -1.50817272823899E-02  2.47267024580664E-10 -1.16314046014793E-10
  5.11231738376585E-04 -5.84112774078075E-02 -6.46345857495649E-04  7.38488605747268E-02 -1.66807653928974E-10
  7.84595119918944E-11 -5.00657170778357E-04  5.72030805161460E-02 -1.29207917212041E-10  6.07458179273922E-11
 -1.37940858772626E-01 -3.90241161063431E-10 -3.64957208302109E-01 -5.44079863489224E-11  3.15892565019848E-10
  3.99594653627084E-01  5.77748072902402E-10  4.53097748565806E-01  2.76531008902769E-10  3.94522751083494E-14
 -1.89146542056995E-14 -7.14724464451707E-14 -1.59218127648336E-14  5.42215207790064E-15  1.08398242337754E-15
 -1.12851409461272E-14 -1.05284912040075E-14 -7.92812971619120E-14  8.09944196828367E-15  1.26936226237729E-14
  5.73778039047763E-11  1.05994259185365E-09  2.01716479437858E-09 -5.45705896922708E-11 -1.11698278451062E-10
  1.43756049215759E-10  2.66681467444613E-09  5.07546796479388E-09 -1.39069243540654E-10 -2.82047487547452E-10
 -7.32516199997315E-09  4.28223706023645E-10 -2.67246077423038E-10 -7.28788218238601E-12  1.78623054980933E-11
  7.29904756149275E-12  5.35568737189023E-12 -1.31987059516609E-11 -5.38938587140060E-12 -1.86413091690506E-08
  1.11359234096482E-09 -6.80983233262528E-10  3.15962211206567E-12 -7.61047154945674E-12 -3.11470535241237E-12
 -1.31999360531649E-04  1.50817273712055E-02 -2.46387076090306E-10  1.15807911021021E-10 -5.11231131724232E-04
  5.84112778453513E-02  6.46345081961765E-04 -7.38488611054720E-02  1.66288860771550E-10 -7.81615498751969E-11
  5.00656582079611E-04 -5.72030809584846E-02  1.28793888337461E-10 -6.05391217673233E-11 -1.37940854190319E-01
 -3.90903899159737E-10 -3.64957196330334E-01 -5.38808453350086E-11  3.14883132722105E-10  3.99594640455415E-01
  5.77481603215500E-10  4.53097733716380E-01  2.76845960201500E-10
* ORBITAL    1  112
 -4.21170855473409E-14  3.51198593286621E-14  7.80049611228105E-15  3.67059925938190E-15  3.64932175186944E-15
 -3.56310625605126E-15 -4.27971714917129E-14  4.65339927473760E-14  3.02203375301860E-14  8.15236650010200E-15
 -2.32739930722104E-15 -1.44255468435439E-10 -2.67473213863664E-09 -5.09708463649268E-09  1.36675096366171E-10
  2.83246032653734E-10  5.74048866118026E-11  1.06047968381682E-09  2.01805796097500E-09 -5.44046532461280E-11
 -1.11731655176670E-10 -1.86460257905357E-08  1.10288765125308E-09 -6.85700062865981E-10 -6.03274250662084E-12
  1.52378644659369E-11  6.12915552381655E-12 -6.09548857651911E-12  1.54539982637243E-11  6.20343562370236E-12
  7.32407626065772E-09 -4.27715510568500E-10  2.67537258816705E-10 -3.56692057982393E-12  8.93961406782962E-12
  3.58949609578970E-12  2.04392605458457E-04 -2.33530607440620E-02  2.10993430261111E-10 -9.92195683912973E-11
  7.91608636247250E-04 -9.04460125301521E-02  4.17419007755859E-04 -4.76926085196740E-02  1.95484578329976E-10
 -9.19486666597666E-11  3.23331311873193E-04 -3.69425353599417E-02  1.51420109810878E-10 -7.12200432343307E-11
 -2.13592326535078E-01 -5.06051167147403E-10 -5.65112179136259E-01 -5.03953252803445E-10  5.36338584267910E-11
 -2.58063716667527E-01 -2.97824950878083E-10 -2.92616750290062E-01 -2.52329863093600E-10  5.73500556823652E-14
 -5.03927933807010E-14 -1.55995554688077E-14 -1.82110663581054E-14  4.13601349501253E-15  1.90815547110884E-15
  4.64905829393895E-14  8.13040941796485E-15  2.60088794931000E-15 -2.73834628282249E-15 -3.66526473904295E-15
  1.43329627161688E-10  2.66469432870584E-09  5.08678491527889E-09 -1.27198094029865E-10 -2.83159183647382E-10
 -5.66133991131813E-11 -1.05133312053058E-09 -2.00817084878002E-09  4.53844196684261E-11  1.11647551610472E-10
 -1.86423696020420E-08  1.09268915690050E-09 -7.02612247638984E-10 -6.21931286529896E-12  1.52318851990314E-11
  6.22154402658912E-12 -6.32687285389707E-12  1.54643395471089E-11  6.31641038348941E-12  7.31856975615935E-09
 -4.18034077530373E-10  2.83578542639245E-10 -3.62737075788137E-12  8.92938242325125E-12  3.65068079845384E-12
 -2.04392370814461E-04  2.33530609404241E-02 -2.10334165159206E-10  9.88692811730129E-11 -7.91607691281186E-04
  9.04460131925666E-02 -4.17418515943578E-04  4.76926088864122E-02 -1.94784947367671E-10  9.15657052270872E-11
 -3.23330919919255E-04  3.69425356145694E-02 -1.50878566372048E-10  7.09142189124951E-11 -2.13592319570115E-01
 -5.06324071617130E-10 -5.65112160548883E-01 -5.02878461820227E-10  5.42737333236207E-11 -2.58063708228937E-01
 -2.98096470152777E-10 -2.92616740640733E-01 -2.52851142419543E-10
* ORBITAL    1  113
 -1.15631837346323E-13 -1.00263388443858E-12 -4.77868045384015E-12  4.52343155496542E-12  5.15150455040630E-12
  3.25558799213296E-12 -2.42525923940423E-13 -3.89617924991511E-12 -1.11547294328009E-11  2.51108493145976E-12
  2.98668114801573E-12 -1.36981512900903E-12 -1.66575387792240E-11 -8.81837589742984E-12  1.03585430924943E-11
 -7.61093400010246E-13  3.48001978057293E-12  4.07302784691034E-11  2.14216820414379E-11 -2.53414743490294E-11
  1.87827697627464E-12  8.82371747418969E-12  1.47383890166041E-12  1.63326527841720E-11  1.96443924207240E-02
  2.73515018598756E-02  1.00477965617260E-02 -1.74767193441959E-01 -2.43333828779697E-01 -8.93906601741934E-02
 -2.17010249777156E-11 -3.68503773695092E-12 -3.99601295494369E-11 -1.00901886185504E-01 -1.40488851554412E-01
 -5.16097217145955E-02 -7.78707145875883E-11  7.77881841372966E-11  9.19394744474238E-03  3.98520574413994E-02
  9.93345458828547E-12 -1.30807165681074E-11 -1.56351540834682E-10  1.45093967662363E-10 -7.46676881829585E-02
 -3.23654340713176E-01  1.19887777046217E-10 -1.30880464354759E-10 -5.78373425685530E-02 -2.50701574307967E-01
  7.20733754752204E-11  6.54063819563554E-02 -5.54305888726050E-11 -2.47212886959768E-02  4.01542751143625E-01
  7.09977494152203E-11 -3.59150754968234E-01 -2.41612935657733E-10 -4.75111790418506E-01  3.53619529885253E-13
  2.03928390222456E-12  7.32533454061523E-12 -3.31451477150821E-12 -7.05198764123253E-12 -1.77178602867549E-12
 -4.74583816070918E-13 -5.01575496437157E-12 -7.63860919197328E-12  3.50671266569933E-12  1.68966368576811E-12
 -1.39697854078364E-12 -1.65516609678003E-11 -8.64333996055901E-12  1.02910606594560E-11 -8.10263067058064E-13
  3.40675719522180E-12  4.05393336646378E-11  2.12792624500204E-11 -2.51802050311266E-11  1.97753502156342E-12
 -9.26200293663726E-12 -1.59795057163492E-12 -1.62695231675130E-11 -1.96443924798667E-02 -2.73515019027259E-02
 -1.00477965177907E-02  1.74767193968053E-01  2.43333829162216E-01  8.93906597838741E-02  2.25846129558718E-11
  3.81730741448903E-12  3.97911905824677E-11  1.00901886486132E-01  1.40488851772159E-01  5.16097214880597E-02
 -7.75075769588046E-11  7.76705623579736E-11  9.19394764675339E-03  3.98520573053477E-02  9.88430623429189E-12
 -1.30678937830243E-11 -1.55796251737524E-10  1.44883118014935E-10 -7.46676898228694E-02 -3.23654339611760E-01
  1.19418332185696E-10 -1.30669450411519E-10 -5.78373438398463E-02 -2.50701573448438E-01 -7.23807263299018E-11
 -6.54063811281011E-02  5.53636981434386E-11  2.47212883677177E-02 -4.01542746025321E-01 -7.18172527558198E-11
  3.59150750392369E-01  2.41434087792722E-10  4.75111784368433E-01
* ORBITAL    1  114
 -2.18363231602975E-13 -1.06248813540986E-12 -2.57528020554277E-12 -7.15977532120242E-12  4.34681835418121E-13
 -3.21380140934643E-12 -1.51335597209155E-13  2.71042712432366E-16  8.77893344537388E-12  3.66501878670783E-14
 -2.83686790661244E-12  3.45082485216692E-12  4.06646889056685E-11  2.14395745012652E-11 -2.53485607916163E-11
  1.87901809303535E-12  1.37571800402696E-12  1.66589385397009E-11  8.75486984768132E-12 -1.03691160614044E-11
  7.67305619848526E-13 -2.16104437808254E-11 -3.68339169097788E-12 -3.99493054912922E-11 -2.01803771686487E-01
 -2.80977703067093E-01 -1.03219443401242E-01 -1.70125428203356E-02 -2.36870954455784E-02 -8.70164707389528E-03
 -8.79611780228597E-12 -1.51838922970278E-12 -1.63435098581821E-11 -9.82219617027055E-03 -1.36757509254570E-02
 -5.02389827901767E-03  1.71920725694183E-10 -1.77551153815798E-10 -9.44479849468376E-02 -4.09393956393360E-01
 -9.62267727845276E-11  8.15378638014208E-11 -3.98980865346609E-11  4.27728470543093E-11 -7.26845365396774E-03
 -3.15058177403778E-02  6.75957944007881E-11 -6.62987279758340E-11 -5.63011999104510E-03 -2.44043014727626E-02
 -2.46743398946989E-10 -6.71909537680015E-01 -5.02374140903830E-11  2.53957934321126E-01  3.90877894810234E-02
  8.27060195762810E-11 -3.49611817369003E-02 -3.78014970069292E-11 -4.62492962180770E-02 -2.71525434115766E-13
 -1.91369527178784E-12 -5.62608060936469E-12  3.43688307666946E-12  5.45845216962007E-12 -1.07206368640874E-12
  3.72139932287869E-13  3.11828971850944E-12 -2.33453096663113E-12 -3.23478957642956E-12  7.65863915612319E-13
  3.47163364418999E-12  4.05753692444592E-11  2.12708233920936E-11 -2.51886562047907E-11  1.98333476128133E-12
  1.38581570031603E-12  1.65547299479984E-11  8.71425873066451E-12 -1.02913705305470E-11  8.08330063567112E-13
  2.24995863462836E-11  3.83194815859551E-12  3.97838286292412E-11  2.01803772291697E-01  2.80977703507218E-01
  1.03219442949949E-01  1.70125428674959E-02  2.36870954785415E-02  8.70164703416113E-03  9.22326541622940E-12
  1.56348656878983E-12  1.62568267099062E-11  9.82219620671104E-03  1.36757509540605E-02  5.02389825996774E-03
  1.71269974399291E-10 -1.77287232500419E-10 -9.44479870218190E-02 -4.09393954996240E-01 -9.58957934020705E-11
  8.14181847770793E-11 -3.97223470065238E-11  4.26916140286786E-11 -7.26845381504358E-03 -3.15058176237639E-02
  6.72997179821326E-11 -6.61674283053116E-11 -5.63012011299416E-03 -2.44043014011232E-02  2.46970888837695E-10
  6.71909529120825E-01  4.94411593457578E-11 -2.53957931083911E-01 -3.90877889758442E-02 -8.27870000418579E-11
  3.49611813058437E-02  3.80662890292630E-11  4.62492956241058E-02
* ORBITAL    1  115
 -5.48757470973380E-02 -3.85067893198026E-01 -1.30321688298183E+00 -3.78027099525268E-01  8.50320298363323E-01
 -1.63638553893373E-01 -3.69733847048674E-02 -4.53471612174613E-02  1.72039277409643E+00  7.44360090264908E-01
 -1.38824257738774E-02 -6.86511996715427E-12 -9.33461032142645E-11 -2.51767002390338E-10 -3.56810781356565E-12
  3.63377379238391E-11 -2.27209840023215E-11 -3.11636655424916E-10 -8.40405336992795E-10 -1.18146680735004E-11
  1.21397505135557E-10 -9.90955650481934E-11 -1.27472527877219E-10 -4.70999394951107E-11 -2.12556651426443E-12
 -1.67943169333935E-12 -3.20034412156470E-12 -2.93387843560260E-01 -5.62214773989518E-01 -3.14592689797134E-01
 -3.30740869216967E-10 -4.25519163871270E-10 -1.57157668545281E-10  5.08162651370380E-01  9.73784553316687E-01
  5.44890522420058E-01 -1.66481955043739E-12 -9.87560062941599E-11  3.98131392728352E-12 -5.13963930833745E-12
  4.29224464152612E-13  2.55019886370675E-11  3.50695816037676E-12  2.08510297348945E-10 -7.03904687351427E-02
 -4.89871441939275E-01 -4.52164262669622E-12 -2.69200720147201E-10  9.08737043794366E-02  6.32421312139927E-01
 -4.86050052578369E-11  1.99792574651996E-12  1.83693504290977E-11 -4.21865731454942E-12  1.94479454915486E-01
  1.30222369866800E-10 -2.89912854263005E-01 -1.14812587422829E-10  3.83518657137524E-01 -5.48757461778120E-02
 -3.85067886486508E-01 -1.30321685575066E+00 -3.78027121358565E-01  8.50320247372431E-01 -1.63638571184412E-01
  3.69733821966131E-02  4.53471298548258E-02 -1.72039279837232E+00 -7.44360059425276E-01  1.38824390479910E-02
  6.79667447989868E-12  9.33591489609494E-11  2.51810071819505E-10  3.55507447889639E-12 -3.63435126875602E-11
  2.27071216384818E-11  3.11683374885305E-10  8.40523297500997E-10  1.17746681891368E-11 -1.21407282376017E-10
 -9.90563328003520E-11 -1.27483401071743E-10 -4.70206885514390E-11  2.08555722931684E-12  1.64829431549044E-12
  3.20670146709307E-12 -2.93387857222436E-01 -5.62214784494340E-01 -3.14592684860345E-01 -3.30728738213702E-10
 -4.25541316618927E-10 -1.56935834534795E-10  5.08162675032448E-01  9.73784571509598E-01  5.44890513865955E-01
  1.78152928229471E-12  9.85763580894600E-11  4.05221870703648E-12 -5.29519216198751E-12 -4.60847023972638E-13
 -2.54535337170247E-11 -3.71398913752167E-12 -2.08205830289718E-10  7.03904805371856E-02  4.89871450176410E-01
  4.78691245092844E-12  2.68802445223311E-10 -9.08737196190387E-02 -6.32421322769497E-01 -4.86871710354463E-11
 -3.62339529754767E-12  1.83965477092922E-11 -2.09388803958400E-12  1.94479469372625E-01  1.30376357640185E-10
 -2.89912875814789E-01 -1.14970937706983E-10  3.83518685649682E-01
* ORBITAL    1  116
 -2.88098598848519E-02 -2.08848861688998E-01 -8.53146634105980E-01 -2.38976380248930E-05  1.20254409058773E+00
  4.65283091585775E-01 -6.12384727622157E-02 -7.68669236309377E-01 -7.96198279036792E-01  6.09302317042509E-01
  3.44655008295111E-01  2.65971297323337E-14 -1.63018090350132E-13 -7.40393945468993E-12  3.67174287731107E-13
 -1.89002024240128E-13  1.47258758148119E-13 -5.42651066744832E-13 -2.46633701295097E-11  1.21635061151111E-12
 -6.40466691991834E-13  7.82448482096398E-12 -5.80454870996792E-12 -7.99089641313750E-12 -4.59996866512026E-12
  5.55300684708589E-12  3.09727250783703E-14  3.09372224596227E-01  2.55943161660138E-01 -7.02739200193202E-02
  2.62905449130643E-11 -1.94293410786939E-11 -2.67239918964320E-11 -5.35848411447106E-01 -4.43306559846430E-01
  1.21717999921103E-01 -3.93660543782592E-11  2.25008990010850E-11 -1.85504074714816E-13  7.43702149304172E-13
  1.01615798525890E-11 -5.80598074817640E-12  8.31328551020980E-11 -4.75001074633769E-11  2.12655786595384E-01
  2.20351209977517E-01 -1.07324484969423E-10  6.13240025343755E-11 -2.74537439985426E-01 -2.84472188851307E-01
  1.38097406969383E-11 -6.15875454804076E-12 -5.22403674082430E-12  5.85719554819808E-12 -2.92540495924658E-01
 -3.70034679609929E-11  4.36093623356151E-01  3.26436920002466E-11 -5.76897637872804E-01  2.88098624520479E-02
  2.08848879702690E-01  8.53146695103365E-01  2.39152000326894E-05 -1.20254413004435E+00 -4.65283084100566E-01
 -6.12384745084189E-02 -7.68669238655212E-01 -7.96198198628386E-01  6.09302351552740E-01  3.44655007750664E-01
  4.27619021114858E-15 -7.66200452345643E-14 -7.13326372718326E-12  3.48050028612591E-13 -2.21680179382985E-13
  1.01130791057705E-13 -2.09750187556427E-13 -2.38742295889717E-11  1.16927158678125E-12 -7.40652922171776E-13
 -8.07469566111033E-12  5.68098503965488E-12  7.96830144102930E-12 -3.08596012526644E-12  6.52047191273350E-12
  4.51330771477944E-13 -3.09372211069777E-01 -2.55943135309584E-01  7.02739346952947E-02 -2.68523573677877E-11
  1.90335311779383E-11  2.66463770623162E-11  5.35848388022284E-01  4.43306514199963E-01 -1.21718025340907E-01
 -3.91312453187699E-11  2.24583338229412E-11 -4.39691998006940E-13 -2.55029102799592E-12  1.01019333830500E-11
 -5.79624746289954E-12  8.27244911617288E-11 -4.74468471243118E-11  2.12655783345707E-01  2.20351187319721E-01
 -1.06794096443808E-10  6.12449590446423E-11 -2.74537435789974E-01 -2.84472159598913E-01 -1.39433990288064E-11
 -4.48639925451629E-12  5.28093320778509E-12 -1.81714494039223E-12  2.92540485495549E-01  3.73109614497772E-11
 -4.36093607810512E-01 -3.29133747577903E-11  5.76897617311334E-01
* ORBITAL    1  117
 -5.49561057160661E-12 -3.81636781025627E-11 -1.26578773610882E-10 -3.20415495923066E-11  8.18488235215093E-11
 -1.73264240606934E-11 -3.85551707415046E-12 -5.72719217094048E-12  1.66104696216528E-10  5.50002073205348E-11
 -7.18031462918968E-12  8.49543018936423E-02  1.28362889081965E+00  3.49037223640026E+00  2.05841701876057E-01
 -2.22933186993145E-01  1.65569149880994E-02  2.50169019668831E-01  6.80245674514472E-01  4.01169038293617E-02
 -4.34478977844806E-02  1.46226676391768E+00  1.85765743583173E+00  5.81839800424595E-01  4.77810428845608E-12
  1.59494806334015E-11 -7.05605123456117E-12 -3.14796681489937E-11 -4.27608364763678E-11 -3.14971905092955E-11
  2.84984114513494E-01  3.62042598859260E-01  1.13395930489596E-01  5.35663433364914E-11  7.09224433135243E-11
  5.59532917175348E-11  4.98505800494911E-01  9.59157712421896E-01  5.62519567821671E-11 -4.89651923511497E-11
 -1.28713644258424E-01 -2.47653456395024E-01 -6.14460903537795E-02 -1.18226290248187E-01  1.98962815104044E-11
 -7.04881077003032E-11  7.93265615409424E-02  1.52629484406404E-01 -3.47656855692068E-11  9.88905039159309E-11
  6.41024266602417E-01  4.37908060559241E-14 -2.42284399072821E-01 -1.72557686389409E-14  2.50519950121890E-11
 -1.00167250000611E-01 -3.73313355924930E-11  8.83392110038593E-02  4.93428122646073E-11 -5.40569129843167E-12
 -3.79558451846384E-11 -1.25496305306733E-10 -2.90281316902821E-11  8.12011979602959E-11 -1.76226799436670E-11
  3.80964252595934E-12  5.07202132242188E-12 -1.66740094343158E-10 -5.48809931809170E-11  7.31273823335009E-12
 -8.49543019903651E-02 -1.28362889196191E+00 -3.49037223731887E+00 -2.05841700883314E-01  2.22933186993949E-01
 -1.65569150066299E-02 -2.50169019890101E-01 -6.80245674693011E-01 -4.01169036365186E-02  4.34478977846517E-02
  1.46226676418931E+00  1.85765743482697E+00  5.81839798780988E-01  4.74863105903763E-12  1.59969422674658E-11
 -6.92009590981407E-12 -3.16730341015266E-11 -4.28504571030420E-11 -3.14497554289994E-11  2.84984114566601E-01
  3.62042598664621E-01  1.13395930169037E-01  5.39536786846880E-11  7.10705064767714E-11  5.58286990480394E-11
 -4.98505801985862E-01 -9.59157708863877E-01 -5.60549838644973E-11  4.87355260432427E-11  1.28713644643157E-01
  2.47653455476477E-01  6.14460905360341E-02  1.18226289810201E-01 -1.97670259570282E-11  7.03394223538773E-11
 -7.93265617835996E-02 -1.52629483835990E-01  3.45372574602522E-11 -9.86490171762259E-11  6.41024261950270E-01
 -1.98436923102993E-13 -2.42284397314510E-01  8.18352511736677E-14  2.50526368375666E-11 -1.00167249271856E-01
 -3.73563039105145E-11  8.83392103660589E-02  4.94583665272611E-11
* ORBITAL    1  118
  1.04371655771750E-11  7.26516059365011E-11  2.41003171177247E-10  6.08108237254885E-11 -1.55844123902206E-10
  3.30334820091561E-11  7.30458891287830E-12  1.07862980931937E-11 -3.16404472545717E-10 -1.04702926373863E-10
  1.37009202493703E-11  1.65569149877254E-02  2.50169019667083E-01  6.80245674513142E-01  4.01169038299888E-02
 -4.34478977844732E-02 -8.49543018935426E-02 -1.28362889082020E+00 -3.49037223640340E+00 -2.05841701876836E-01
  2.22933186992842E-01  2.84984114513925E-01  3.62042598860082E-01  1.13395930489174E-01 -4.74334799264631E-13
 -1.57144469098384E-12  7.00519334075858E-13  5.50508854837197E-11  6.50510419301340E-11  6.72354983071186E-11
 -1.46226676392005E+00 -1.85765743583363E+00 -5.81839800425349E-01 -1.04909020344622E-10 -1.44525617942015E-10
 -1.02349651931337E-10  9.71547994161348E-02  1.86932178246409E-01 -5.55440073769361E-12  4.84355609003513E-12
 -2.50852613462214E-02 -4.82656808790368E-02  3.15282751252118E-01  6.06624601340678E-01 -9.07478662999032E-11
  1.80220497047037E-10 -4.07028281708273E-01 -7.83148992726733E-01  2.52775872283851E-11 -1.52728683252190E-10
  1.24930510291495E-01 -1.76695593705069E-14 -4.72192944890390E-02  1.37637935775519E-14 -4.76716095988738E-11
  5.13962824779364E-01  7.10740432323119E-11 -4.53272605782037E-01 -9.40814713957334E-11  1.03563652931001E-11
  7.23361329252403E-11  2.39091307142141E-10  5.55048177416804E-11 -1.54725208767816E-10  3.35393640942238E-11
 -7.29089352755874E-12 -9.80920370309777E-12  3.17578056179570E-10  1.04518483058938E-10 -1.39311080683084E-11
 -1.65569150069538E-02 -2.50169019891276E-01 -6.80245674692771E-01 -4.01169036357769E-02  4.34478977846303E-02
  8.49543019905764E-02  1.28362889196369E+00  3.49037223732246E+00  2.05841700883596E-01 -2.22933186993686E-01
  2.84984114566845E-01  3.62042598662878E-01  1.13395930169079E-01 -4.53870549767533E-13 -1.58479265644414E-12
  6.79405436396395E-13  5.54469990962563E-11  6.51645953597143E-11  6.70166790039649E-11 -1.46226676419164E+00
 -1.85765743482775E+00 -5.81839798781957E-01 -1.05529991376781E-10 -1.44825782347500E-10 -1.02247643726223E-10
 -9.71547997039664E-02 -1.86932177555644E-01  5.52177332859054E-12 -4.80089257610350E-12  2.50852614158808E-02
  4.82656807038278E-02 -3.15282752192791E-01 -6.06624599092460E-01  9.03320801524142E-11 -1.79762609501934E-10
  4.07028282922993E-01  7.83148989824060E-01 -2.50652418809612E-11  1.52516302550722E-10  1.24930509385201E-01
  1.46281103267865E-14 -4.72192941425562E-02 -3.98735166634470E-15 -4.78779431470014E-11  5.13962821048553E-01
  7.13065012803502E-11 -4.53272602492205E-01 -9.40348044142693E-11
#OCC
* OCCUPATION NUMBERS
  2.00000000000000E+00  2.00000000000000E+00  2.00000000000000E+00  2.00000000000000E+00  2.00000000000000E+00
  2.00000000000000E+00  2.00000000000000E+00  2.00000000000000E+00  2.00000000000000E+00  2.00000000000000E+00
  2.00000000000000E+00  2.00000000000000E+00  2.00000000000000E+00  2.00000000000000E+00  2.00000000000000E+00
  2.00000000000000E+00  2.00000000000000E+00  2.00000000000000E+00  1.64349612643593E+00  3.57591513684519E-01
  1.83205664143806E+00  1.80119909518873E+00  1.67879417559558E-01  1.83205664144598E+00  1.67879417553402E-01
  1.64349608915703E+00  3.57591552500093E-01  1.91885170770181E-01  1.90274534919036E+00  1.02122985076162E-01
  0.00000000000000E+00  0.00000000000000E+00  0.00000000000000E+00  0.00000000000000E+00  0.00000000000000E+00
  0.00000000000000E+00  0.00000000000000E+00  0.00000000000000E+00  0.00000000000000E+00  0.00000000000000E+00
  0.00000000000000E+00  0.00000000000000E+00  0.00000000000000E+00  0.00000000000000E+00  0.00000000000000E+00
  0.00000000000000E+00  0.00000000000000E+00  0.00000000000000E+00  0.00000000000000E+00  0.00000000000000E+00
  0.00000000000000E+00  0.00000000000000E+00  0.00000000000000E+00  0.00000000000000E+00  0.00000000000000E+00
  0.00000000000000E+00  0.00000000000000E+00  0.00000000000000E+00  0.00000000000000E+00  0.00000000000000E+00
  0.00000000000000E+00  0.00000000000000E+00  0.00000000000000E+00  0.00000000000000E+00  0.00000000000000E+00
  0.00000000000000E+00  0.00000000000000E+00  0.00000000000000E+00  0.00000000000000E+00  0.00000000000000E+00
  0.00000000000000E+00  0.00000000000000E+00  0.00000000000000E+00  0.00000000000000E+00  0.00000000000000E+00
  0.00000000000000E+00  0.00000000000000E+00  0.00000000000000E+00  0.00000000000000E+00  0.00000000000000E+00
  0.00000000000000E+00  0.00000000000000E+00  0.00000000000000E+00  0.00000000000000E+00  0.00000000000000E+00
  0.00000000000000E+00  0.00000000000000E+00  0.00000000000000E+00  0.00000000000000E+00  0.00000000000000E+00
  0.00000000000000E+00  0.00000000000000E+00  0.00000000000000E+00  0.00000000000000E+00  0.00000000000000E+00
  0.00000000000000E+00  0.00000000000000E+00  0.00000000000000E+00  0.00000000000000E+00  0.00000000000000E+00
  0.00000000000000E+00  0.00000000000000E+00  0.00000000000000E+00  0.00000000000000E+00  0.00000000000000E+00
  0.00000000000000E+00  0.00000000000000E+00  0.00000000000000E+00  0.00000000000000E+00  0.00000000000000E+00
  0.00000000000000E+00  0.00000000000000E+00  0.00000000000000E+00  0.00000000000000E+00  0.00000000000000E+00
  0.00000000000000E+00  0.00000000000000E+00  0.00000000000000E+00
#OCHR
* OCCUPATION NUMBERS (HUMAN-READABLE)
  2.0000  2.0000  2.0000  2.0000  2.0000  2.0000  2.0000  2.0000  2.0000  2.0000
  2.0000  2.0000  2.0000  2.0000  2.0000  2.0000  2.0000  2.0000  1.6435  0.3576
  1.8321  1.8012  0.1679  1.8321  0.1679  1.6435  0.3576  0.1919  1.9027  0.1021
  0.0000  0.0000  0.0000  0.0000  0.0000  0.0000  0.0000  0.0000  0.0000  0.0000
  0.0000  0.0000  0.0000  0.0000  0.0000  0.0000  0.0000  0.0000  0.0000  0.0000
  0.0000  0.0000  0.0000  0.0000  0.0000  0.0000  0.0000  0.0000  0.0000  0.0000
  0.0000  0.0000  0.0000  0.0000  0.0000  0.0000  0.0000  0.0000  0.0000  0.0000
  0.0000  0.0000  0.0000  0.0000  0.0000  0.0000  0.0000  0.0000  0.0000  0.0000
  0.0000  0.0000  0.0000  0.0000  0.0000  0.0000  0.0000  0.0000  0.0000  0.0000
  0.0000  0.0000  0.0000  0.0000  0.0000  0.0000  0.0000  0.0000  0.0000  0.0000
  0.0000  0.0000  0.0000  0.0000  0.0000  0.0000  0.0000  0.0000  0.0000  0.0000
  0.0000  0.0000  0.0000  0.0000  0.0000  0.0000  0.0000  0.0000
#ONE
* ONE ELECTRON ENERGIES
 -2.2213E+02 -2.2213E+02 -2.6671E+01 -2.6671E+01 -2.2311E+01 -2.2310E+01 -2.2308E+01 -2.2308E+01 -2.2307E+01 -2.2307E+01
 -3.4897E+00 -3.4059E+00 -2.3060E+00 -2.1838E+00 -2.1838E+00 -2.1269E+00 -2.1269E+00 -2.0423E+00  0.0000E+00  0.0000E+00
  0.0000E+00  0.0000E+00  0.0000E+00  0.0000E+00  0.0000E+00  0.0000E+00  0.0000E+00  0.0000E+00  0.0000E+00  0.0000E+00
  4.6354E-02  4.6354E-02  1.7261E-01  1.8606E-01  1.8712E-01  1.8712E-01  2.0567E-01  3.6497E-01  3.6497E-01  5.0081E-01
  5.0081E-01  5.8655E-01  6.7391E-01  6.8827E-01  6.8827E-01  7.3829E-01  7.3829E-01  8.0578E-01  8.0578E-01  9.9903E-01
  1.1135E+00  1.1135E+00  1.2980E+00  1.4193E+00  1.4193E+00  1.4517E+00  1.4517E+00  1.8305E+00  1.8305E+00  1.8519E+00
  1.8519E+00  2.0193E+00  2.1091E+00  2.4230E+00  2.4230E+00  2.6476E+00  2.6476E+00  2.8311E+00  3.0510E+00  3.0510E+00
  3.1878E+00  3.2425E+00  3.2425E+00  3.2572E+00  3.2572E+00  3.4298E+00  3.4298E+00  3.7962E+00  3.8855E+00  3.9922E+00
  3.9922E+00  4.1448E+00  4.1448E+00  4.5456E+00  5.5970E+00  5.7959E+00  5.9771E+00  5.9771E+00  6.2030E+00  6.2030E+00
  6.4555E+00  6.4555E+00  6.6549E+00  6.6549E+00  6.8058E+00  7.0118E+00  7.0118E+00  7.0829E+00  7.5145E+00  7.5145E+00
  7.6013E+00  7.6013E+00  7.7156E+00  7.7156E+00  7.7739E+00  7.7739E+00  7.8875E+00  7.8875E+00  7.9325E+00  7.9325E+00
  8.1428E+00  8.1428E+00  8.8112E+00  8.8112E+00  9.0887E+00  9.3345E+00  1.0069E+01  1.0069E+01
#INDEX
* 1234567890
0 iiiiiiiiii
1 iiiiiiii22
2 2222222222
3 ssssssssss
4 ssssssssss
5 ssssssssss
6 ssssssssss
7 ssssssssss
8 ssssssssss
9 ssssssssss
0 ssssssssss
1 ssssssss
