# Supplementary material for: Toward a Stochastic Complete Active Space Second-Order Perturbation Theory
Source: J Phys Chem A. 2023 Dec 28;128(1):281–91. doi: 10.1021/acs.jpca.3c05109 (PMC10788896; doi:10.1021/acs.jpca.3c05109)
Supplement: Supplementary file 1 — jp3c05109_si_001.zip [file jp3c05109_si_001.zip › supplementary-information/cr2.RasOrb_2.4]

#INPORB 2.2
#INFO
* RASSCF average (pseudo-natural) orbitals
       0       1       0
     118
     118
*BC:HOST pcal036 PID 28015 DATE Wed Jan 25 12:09:08 2023
#EXTRAS
* ACTIVE TWO-EL ENERGY
 0.239372917861E+02
#ORB
* ORBITAL    1    1
  9.99960216426002E-01 -3.26056433891868E-06  1.22257042414997E-06  6.47297051258651E-06  1.19523876877683E-06
 -1.71162529741619E-06 -3.89212999009386E-07  1.88055466652426E-06  6.10525449150282E-06  2.26793302377872E-06
 -5.43858996680767E-07 -1.76608792854520E-12  5.39793616025811E-13 -1.96572130497504E-13  5.66131026351513E-13
 -5.13891306313490E-13 -2.85164573906855E-13  6.92081479767169E-14 -7.10575223487177E-14  8.38310921246136E-14
 -1.59939869348084E-13  4.71955189744250E-14 -2.40087321278207E-14 -6.40620057203362E-15  1.05331132886245E-15
 -5.25881329340226E-14 -2.93681661050852E-15 -7.19660853811484E-07 -1.27430875427757E-06 -9.86135580551629E-07
 -1.02155838202487E-13 -7.17500406423145E-14  3.41788193174121E-15  1.24648915489969E-06  2.20716749698033E-06
  1.70803684987885E-06 -1.10806855181475E-13  8.00815019499211E-14 -5.83719933138713E-14  4.03045623213799E-14
  7.05623497739185E-15  1.41912680706614E-14  3.22114385305312E-14 -1.67409226040496E-14 -2.64121355586528E-07
 -4.55523623588993E-07 -4.39728028777201E-15  4.90110640315142E-14  3.40979274452332E-07  5.88078486925808E-07
 -4.95675371749453E-14 -1.56657819258612E-12  5.78277289084581E-14 -4.18011405487273E-12  1.65418069704259E-08
 -7.18289964940313E-16 -2.46942279694831E-08  2.97737144216688E-14  3.26475351518758E-08 -8.92504151899982E-03
 -7.19038076316206E-07 -3.48980986714425E-06 -6.85704294138182E-06  1.40102224232681E-06  7.21934245581871E-07
  1.42555423620425E-07  2.18352396114244E-06  5.23776390600831E-06 -1.81238790878691E-07 -1.42244453405731E-06
 -1.41924553558397E-14 -1.17786037173327E-15  3.37533966245826E-14  9.25758479468966E-14  1.89634119015806E-13
 -5.70657058404024E-16  5.60599513677147E-15  1.01279238082691E-13  5.64159281371808E-14  7.32452952522478E-14
 -1.91188146876057E-14  2.67939082275831E-14 -4.60718084890212E-14  2.96391045039001E-14 -3.02606004355572E-15
  4.45820235640762E-15  4.09853331041704E-07  4.25221108868114E-07  1.50359271180768E-07 -1.45752108418674E-15
  1.38292443663235E-15 -2.92489221475391E-14 -7.09886905094450E-07 -7.36504615264112E-07 -2.60429947470939E-07
  1.87352206192817E-14 -3.41349472429626E-14  1.45207125949448E-14 -1.56463158691659E-14 -9.26753067940247E-15
 -3.12106196747365E-15 -1.40679416846632E-14  1.36748389650719E-15  2.84409181534769E-07  7.05822009232137E-07
 -1.33885901883725E-14 -2.49397785403254E-14 -3.67170732815872E-07 -9.11212264674504E-07  2.33008313103260E-14
  7.21104731877803E-15 -7.29814653322465E-15  4.70052974635289E-14  1.20042294951487E-07 -3.10336607090927E-14
 -1.78948134833379E-07  2.56254104629480E-14  2.36726375077313E-07
* ORBITAL    1    2
  8.92483705067658E-03 -7.77382581981289E-07 -3.46862933836006E-06 -6.74304237158804E-06  1.42238912124203E-06
  6.91326845466338E-07 -1.49524125491460E-07 -2.15030137638137E-06 -5.12972058311420E-06  2.21656407441406E-07
  1.41283907831861E-06 -1.55261669691250E-14  1.54847532996367E-14  2.99499442851368E-15 -6.40773399797142E-14
 -2.06721537940429E-13 -2.97493270645415E-15 -3.97900484464623E-15 -2.78387010886606E-14 -2.69678684081111E-14
 -1.42444977147292E-14  3.38867514063078E-14  9.30582032258010E-14  4.24197142834194E-14 -7.27948012600677E-15
  1.50412500769450E-14 -2.63473604814589E-14  3.97068686822161E-07  4.02534739301390E-07  1.32783371519900E-07
 -5.08416097589536E-14 -4.42405838145263E-14 -5.91984185523281E-14 -6.87743143835106E-07 -6.97210763224788E-07
 -2.29987462830382E-07 -1.48261873691918E-14  6.88364105636797E-14  1.11863847244401E-14  1.97296744343011E-15
 -2.76286378909395E-14  7.74020820639026E-16  5.78501021238633E-15 -1.18352958253120E-14 -2.89172337069170E-07
 -7.14068939695727E-07  1.88793746371077E-14 -2.45425327491210E-15  3.73319829937241E-07  9.21858956607942E-07
  1.54385104031144E-14 -1.47125299052230E-14 -4.48912267699174E-15 -2.99204146199815E-14  1.20356607595495E-07
  2.11585102046433E-14 -1.79417316135785E-07 -1.64663391275968E-14  2.37346695700736E-07  9.99960214604190E-01
 -3.27426472771410E-06  1.16071573765908E-06  6.35205068382142E-06  1.22045038030612E-06 -1.69868657269877E-06
  3.91586148322585E-07 -1.84180836353598E-06 -6.01287245977573E-06 -2.27155914846352E-06  5.18363239992253E-07
  1.73603120235714E-12 -5.53550293943408E-13  2.13851954760616E-13 -5.42440329809782E-13  4.95122671661822E-13
  2.00333445058220E-13 -5.31688632512401E-14  7.37557841577491E-14  1.01294531347929E-14 -4.84868742025319E-15
  2.99518444483278E-14  2.93130150861759E-14  7.68581099317065E-14  5.42423766684282E-14  2.24907624404666E-15
  5.59390296042264E-14 -7.12449374319041E-07 -1.26691379731957E-06 -9.83607709380718E-07 -8.73907219223145E-14
  1.98023899611009E-14 -2.19086590328056E-14  1.23399848675497E-06  2.19435902419959E-06  1.70365857456754E-06
  8.01588795826366E-14  4.82915705678305E-15 -3.87953956085814E-14  1.61638130402887E-14  1.22211221510582E-14
  5.77849826286946E-14 -1.96710113532298E-14 -1.41997434421360E-14  2.69238785235239E-07  4.68177400713759E-07
 -8.89393571597349E-16 -2.54896963879434E-14 -3.47585827549942E-07 -6.04414474392843E-07 -3.82032940471038E-14
 -1.53119211562499E-12 -2.76370538662111E-14 -4.17226847449307E-12  1.86861412179588E-08 -6.20439606294071E-15
 -2.78908155549049E-08 -6.52770220269505E-15  3.68762247322094E-08
* ORBITAL    1    3
 -5.20763589238146E-06 -7.85912752019325E-01 -5.14571510561030E-05 -3.18700320291246E-04 -8.07218707757061E-06
 -6.17505081755302E-05 -2.46457313235379E-04 -2.67639361855554E-05 -1.39268316978599E-04 -5.03993171644142E-05
 -2.75015912054930E-05  1.38643132143215E-10  1.37905270302480E-11 -1.96703319514272E-11  2.13002532017281E-12
 -6.16920128478831E-12  2.74619647901224E-11  1.98149012799571E-12 -2.69679438687000E-12  6.69245300987683E-13
 -1.18163619425348E-12 -6.37496207353127E-12 -2.74407608220463E-12 -4.05882258075373E-13  3.87969996104030E-14
 -1.96470400866763E-14 -1.68631380506290E-15  3.22710926562349E-05  8.30761605513981E-06  1.82989769864501E-05
 -3.89008770484163E-13 -2.65668326939477E-13  7.77336755222057E-14 -5.58951720092987E-05 -1.43892130497378E-05
 -3.16947579028937E-05 -6.09745671573242E-13  3.31739829163707E-16  5.23850440378298E-14 -2.66220592170211E-14
  1.99685255240633E-13  1.53652694886135E-14  5.80811207601807E-14 -7.49872719494404E-14  4.10381278646684E-06
  6.96871335206568E-06 -9.06979594170170E-14  6.68058153441793E-14 -5.29799950902137E-06 -8.99657032016738E-06
 -1.35483015763105E-13 -6.12343320687774E-11  1.82414028176785E-14 -1.62035305086011E-10 -1.51756873650380E-06
  4.81761672206662E-14  2.26086054913415E-06 -8.83671311320699E-14 -2.99162953453738E-06  4.86197011431703E-06
  6.18378781686232E-01  6.77487053521083E-05  2.57619969439871E-04  1.29986963121928E-05  5.44627768157231E-05
 -1.94384619175173E-04 -3.31623874666100E-05 -1.36023932139921E-04 -4.91884434395734E-05 -2.83106611177185E-05
  1.05770378767398E-10  1.14202511172454E-11 -1.22122669791237E-11  2.59980286428088E-12 -3.64254087997366E-12
  1.17915840621340E-11  1.32122081528213E-12 -1.52570464073564E-12  3.72540634621921E-13 -3.40964639514670E-13
  1.06478541291338E-11  2.76660312897931E-12  5.18920661825762E-13  2.89138778730766E-15  2.65302347441704E-14
 -3.92420511500669E-14 -2.70794813370758E-05 -1.01597818442150E-05 -1.65155191209606E-05  1.28084682046668E-12
  3.97305574434403E-13  1.52735203661512E-13  4.69030375312596E-05  1.75972585221327E-05  2.86057182372241E-05
 -5.77049852551371E-13 -8.90332937217599E-14  5.40190036093946E-14 -1.58724908376639E-14  1.11880583355515E-13
 -1.84517763003715E-15  1.27192916844987E-13 -1.33252044274089E-14  4.57023999324006E-06  7.81811273628604E-06
 -1.07237848572963E-13  1.40100442919942E-15 -5.90015441631827E-06 -1.00931401381482E-05  1.84891654085755E-13
  4.84589625892908E-11 -9.27123435145500E-14  1.28071855767402E-10  1.44505080535485E-06 -6.04000199655309E-14
 -2.15305255060625E-06  1.75080210701997E-14  2.84884563588492E-06
* ORBITAL    1    4
  8.49215939380331E-07  6.18349351667623E-01 -7.53899409356724E-05  2.21583536463165E-04 -2.18832829886547E-05
  2.35983269918447E-05  1.91995611888435E-04 -3.03790792471356E-05 -2.82749030061241E-06 -8.64217613099260E-07
 -6.72085267601775E-06 -1.09615499326838E-10 -8.09375210873128E-12  2.82935932943202E-11  2.33706494832474E-12
  9.15625104535939E-12 -2.16741322675084E-11 -1.24369079614270E-12  4.15373275952705E-12  1.38822828371947E-13
  1.59480273618506E-12 -1.86639197320265E-11 -1.00186259108884E-12 -7.38448896880021E-13  1.99771467234839E-14
  4.04379064407265E-15 -4.72450629493228E-15 -1.82126691125543E-05  8.86320224115520E-06 -5.39628202946379E-06
 -2.41363542162197E-12 -9.68306190965726E-14 -1.65361594971973E-13  3.15452681968829E-05 -1.53515166830075E-05
  9.34663461315882E-06  7.49503173767864E-14 -4.66326638162260E-13 -5.71377458817224E-14  3.86954928455262E-15
 -6.45028674804279E-14  1.12080833803325E-13 -3.97338515679191E-14  2.52561946892523E-14  2.47236606718325E-06
  4.44130304475163E-06 -7.43853420820767E-15 -6.97436612822949E-14 -3.19181077197947E-06 -5.73369748664130E-06
  8.82502499186112E-14  4.77160524951351E-11 -6.68980816632251E-15  1.26255184783319E-10  1.27184415613566E-07
 -3.83315695871295E-14 -1.88506609218970E-07  3.14051502767958E-14  2.49988022889308E-07  2.05061405744708E-06
  7.85889594620800E-01 -6.11791637620014E-05  2.90316674072298E-04 -1.93700074816537E-05  3.74545577524017E-05
 -2.44607146305763E-04  2.32303447627120E-05 -2.99997413242549E-05 -1.10115884490648E-05  6.74107918273616E-08
  1.35039091444379E-10  1.09734888512704E-11 -3.17940667990929E-11 -1.85058542684888E-12 -1.01837180342942E-11
  1.50548364916108E-11  1.24449872861985E-12 -3.80975356589406E-12 -2.09679154289111E-13 -1.33359394858824E-12
 -1.66465739988303E-11 -3.72563784272467E-13 -5.58698235717085E-13  1.53367612619857E-14 -4.85505824884740E-14
  2.50153044592321E-14 -2.52934141403112E-05  6.66073034890918E-06 -9.54874589635659E-06 -2.30998401333347E-12
 -1.24077214919530E-13 -1.04958634900365E-13  4.38094784690796E-05 -1.15367233716364E-05  1.65389130989898E-05
 -2.24332520619588E-13  4.54387551031409E-13  1.03876107979897E-14 -1.69974567189931E-14  5.55324858061374E-14
 -1.80171853308810E-13  1.96320038486114E-14 -7.07272604674402E-14 -1.43766732685767E-06 -2.67723648883545E-06
 -1.39175031949177E-13  1.88661292965611E-13  1.85602066153978E-06  3.45629736582355E-06  1.94243128347223E-13
  6.08983631954987E-11 -1.00069393061354E-13  1.61224199945302E-10  4.80624815193044E-07 -8.50123243370330E-14
 -7.15086259845715E-07  1.81818967936376E-14  9.46756473889678E-07
* ORBITAL    1    5
  3.77332937863133E-07 -2.36376577957957E-04 -1.44982123939133E-05 -1.96161551607159E-04 -8.22708196305397E-06
  1.77316801686287E-06  7.59090183059904E-01  1.25252051307734E-05  1.91448545563492E-05 -2.65100182241450E-05
  3.21393049603790E-05 -1.23789571057665E-08 -2.69787711458648E-12 -2.76589834163960E-11 -6.19759310635835E-12
 -5.94901349432114E-12 -4.09524831926951E-09 -4.38425385625781E-13 -4.51035308442017E-12 -1.19622932564186E-12
 -1.18525959164540E-12 -8.16210060942219E-12  3.67535143343037E-12 -1.25012849755282E-11 -5.71392502036185E-14
  3.28301067153989E-14 -1.47303577481300E-14  2.19622085286799E-05  6.66918778918614E-06 -1.35963888493813E-05
 -2.80971437511665E-12  9.83085982199921E-13 -2.96498805272329E-12 -3.80396610471140E-05 -1.15513720726468E-05
  2.35496361301298E-05  5.57574157980327E-13 -2.40426450717542E-12 -1.56393657525245E-14  4.62785681952373E-14
 -2.05212405737865E-14  5.54349312793844E-13 -3.08053236194701E-14  3.16178327328002E-13 -1.06987047847505E-05
  3.12344171244100E-06  1.17487148431147E-13 -3.70965484113444E-13  1.38119685205133E-05 -4.03234590486737E-06
 -7.73493713868125E-14 -5.29437556953826E-13  6.53422770705068E-14 -1.57502953605297E-12  4.79520232130931E-07
 -6.57890377648172E-15 -7.14836325623874E-07  1.94842749588793E-14  9.45634099801508E-07  5.30918627774097E-07
 -2.01251959560179E-04 -3.55361470503573E-06 -1.75447906677341E-04 -8.52861021082571E-06 -6.90356365903856E-07
 -6.50985625958246E-01 -1.74853913119045E-05 -3.67062219946698E-05  1.88798820289563E-05 -2.86466198325966E-05
  9.74113632776289E-09  2.74312610090843E-12  2.80975529979147E-11  6.59953813207364E-12  5.86792464881451E-12
  1.34013069624764E-09  5.33601000588808E-13  4.22570336377528E-12  1.19129372457679E-12  9.98632372822705E-13
 -6.55879822268924E-12  2.10283289999398E-12 -1.10967405234596E-11  1.48653396754345E-13  2.97111053230254E-14
  2.52116793853239E-14  2.41351143233766E-05  9.26878273184196E-07 -1.34680096920256E-05 -1.02079867837011E-12
 -6.82390212191198E-14 -1.85047216361681E-12 -4.18032440409026E-05 -1.60540016328293E-06  2.33272771160037E-05
 -4.88541356754390E-13  2.20919863402645E-12  3.30481334606787E-14  8.87083743923692E-14  1.72444511257819E-13
 -5.47003623795687E-13  9.96203044872408E-14 -2.61196036842912E-13  1.13394582547473E-05  3.26430628084770E-08
 -1.41348855640838E-13  3.49380864813983E-13 -1.46391776015675E-05 -4.21420721766660E-08 -8.19396862353822E-14
 -3.63870298319095E-13 -8.21387324544787E-15 -1.05682713583914E-12  6.23676516578102E-07 -6.35351541870175E-14
 -9.29731311855664E-07  9.11468979417754E-16  1.22991365665139E-06
* ORBITAL    1    6
 -1.03612576218803E-06 -2.12389604853055E-04 -7.06260060239909E-05 -1.20729525022680E-04  2.59782505457454E-06
  1.60070012608185E-05  6.50983971652809E-01 -3.34878520127015E-05 -1.16571292846373E-04 -4.79683708679699E-05
  2.04248426485321E-05 -1.19843821661681E-08  3.82792307066185E-13  5.67314618457307E-12  3.42642823722135E-12
  3.77213734333309E-13 -3.65761378334633E-09  2.05616614424665E-14  2.97714784989334E-13  2.52080126150061E-13
 -1.83208100431254E-13 -7.24921873691791E-12  8.18668768028699E-12 -6.82458835799186E-12 -6.96998320539795E-14
  3.52516550032122E-14  4.44439934327501E-15 -1.59486908835438E-05  3.71430586790400E-05  1.90205194170457E-07
 -2.72671604657457E-12  1.47733552428948E-12 -2.02069214698158E-12  2.76239429091737E-05 -6.43336647518458E-05
 -3.29445204669841E-07  8.51448293143136E-13 -1.24643133905123E-12 -2.12575243828371E-14  2.70866100512655E-14
 -1.97003501078054E-13  3.22859198122759E-13 -5.82403818954501E-14  2.07120263300635E-13  5.02163072682122E-06
  2.04578303320247E-05  1.60446734037770E-13 -2.50487372011554E-13 -6.48289741189807E-06 -2.64109454271919E-05
 -9.40818323622890E-14 -2.43954722054394E-13 -2.23372175673767E-14 -7.45303160855329E-13 -9.82206207303725E-07
  7.03055281110981E-14  1.46418254052748E-06 -1.19527991440847E-13 -1.93693375219541E-06  9.66603317357722E-07
  2.45956965363486E-04  7.20054888175419E-05  1.49235996725576E-04 -1.31410649773601E-06 -1.60896051657608E-05
  7.59088764613926E-01 -3.11884282339726E-05 -1.12293691750160E-04 -5.14427087255040E-05  2.50814057208790E-05
 -1.30503898470868E-08  2.38607747679268E-14  1.62743589758281E-12  2.56323139416720E-12 -4.16785825275776E-13
 -1.79150723061977E-09  1.64225330847677E-13  8.26832148654957E-13  5.11772482548771E-13  1.36015196167250E-13
  7.91126755364107E-12 -8.46764658768154E-12  8.24745840591078E-12 -1.89758134039736E-13 -1.06525684527969E-13
 -1.24823478816392E-13  1.24135871011979E-05 -3.77256735071852E-05  1.88495792148134E-06  1.26828189074443E-12
 -1.35349415259953E-12  9.71910401805784E-13 -2.15009636030248E-05  6.53427833285544E-05 -3.26484285488868E-06
  9.81333219832424E-13 -1.66655841775817E-12  2.90200025049213E-14  1.18715391911808E-14 -3.21682899288188E-13
  4.22705793708188E-13 -2.47396103468826E-13  2.48405630059403E-13  3.33222113128223E-06  2.06942734025737E-05
  1.52820828199611E-13 -2.20811297790689E-13 -4.30187893918807E-06 -2.67161920555017E-05  6.81662467890662E-14
  1.73333516302938E-13 -2.86302892698586E-14  5.22985208670166E-13  8.97611624342387E-07 -1.23239273720466E-14
 -1.33807459556670E-06 -2.89767236546445E-15  1.77010947139264E-06
* ORBITAL    1    7
  3.26345239618231E-13  2.99817630353991E-11 -3.17066101464234E-13  1.24968691723224E-11  1.10187760729764E-12
  2.63022552810333E-12  4.73789077270786E-09  8.69021038236575E-13  4.91505556209321E-12  1.81966671079320E-12
  1.66451583103126E-12  2.35594433980951E-02  3.35799666709541E-07  4.76475588896795E-07 -1.09162904339036E-06
  5.58344357079691E-07  7.67930928055589E-01  1.09456490885655E-05  1.55316821201999E-05 -3.55820183828104E-05
  1.81995888158562E-05 -7.56735875425914E-08 -5.40512651283686E-07  5.50518967890337E-07 -1.58083753665775E-11
  8.01233857518983E-12 -8.64862621449629E-12 -3.62358369345608E-12  1.56616730513942E-12 -2.44947437162644E-12
 -2.46595373778524E-06 -1.76190479543016E-05  1.79451964142107E-05  1.12925233072274E-12  4.39693162759842E-13
  9.30838805448439E-13  4.38257711809534E-08  1.08790915494514E-08  8.88193887981126E-14 -6.93532663859757E-13
 -1.11761610020602E-08 -2.84971025503376E-09 -9.02155471327771E-07 -2.24658160488954E-07 -2.13091451019278E-13
  1.44470996400425E-15  1.16594801283142E-06  2.89626210723665E-07  1.98959262889578E-13 -8.02563566866811E-14
  5.27975708322197E-08  5.50837030997356E-14 -1.99516394554395E-08 -2.62158091916083E-14  7.42289323861180E-14
 -1.37977601942666E-06  2.81060303756862E-14  1.21687750101257E-06  2.75467937197825E-14 -2.58105313951297E-13
 -1.56718868927153E-11 -1.34603294628906E-12 -7.59776775623001E-12 -8.65952147183421E-13 -2.09518064313289E-12
  1.85656658336897E-09  1.25838734077617E-12  4.13364206600509E-12  1.57502961962082E-12  1.11668745539385E-12
  1.96283446941285E-02  2.62905423276623E-07  2.79176910914760E-07 -9.83565902962320E-07  3.54646631253453E-07
  6.39797987742229E-01  8.56952630030999E-06  9.09922476143085E-06 -3.20601567103088E-05  1.15598464149107E-05
  3.30223369438425E-07  4.87446498458581E-07 -4.16167768798478E-07  1.30445219424001E-11 -6.10754692222797E-12
  7.23220104172211E-12  1.34427094483106E-12 -4.40501945012792E-13  1.15679489301279E-12  1.07649687541209E-05
  1.58875831228004E-05 -1.35643313005739E-05 -3.94816292893802E-13 -1.59859488618724E-13 -4.95538559056629E-13
  6.31200466497115E-08  3.93061128211133E-08  5.45704152603353E-14 -6.22382849884124E-13 -1.61792050009669E-08
 -1.01838265625086E-08 -1.30009671588294E-06 -8.10627246154336E-07 -1.59020384254949E-13  7.14830059239247E-15
  1.67947153729015E-06  1.04617685737025E-06  1.31443177117363E-13 -1.22947238911361E-13 -5.74552751614621E-08
 -4.23906250472205E-14  2.17121123828154E-08  8.40524834457813E-14 -9.12176608908487E-15  1.50152802474860E-06
 -7.82860535061253E-15 -1.32424654076746E-06 -5.50991054428187E-14
* ORBITAL    1    8
 -1.79131483444110E-12 -1.33478098354550E-10  7.39496130128052E-13 -7.32832691275667E-11 -5.07147628225702E-12
 -1.35062249659850E-11 -1.37798446497690E-08 -5.69728731013696E-12 -2.87231061354609E-11 -1.10420181397683E-11
 -7.75863423595621E-12 -7.67930911907675E-01 -1.09456487923294E-05 -1.55316812603941E-05  3.55820179591450E-05
 -1.81995879261289E-05  2.35594342903708E-02  3.35799519801849E-07  4.76475170267721E-07 -1.09162877782938E-06
  5.58343882773404E-07  2.46595489724873E-06  1.76190477461499E-05 -1.79451958497513E-05  2.53502310506462E-12
 -1.56943187960017E-12  1.65163837806971E-12 -6.57724555089824E-12  7.69442042478840E-12 -3.11637106018495E-12
 -7.56742181684965E-08 -5.40512499418110E-07  5.50518685990296E-07 -2.02494207791480E-11  2.64729647311669E-12
 -1.19218307976906E-11 -1.42721103769229E-06 -3.54967108773654E-07  8.08335677079144E-14  2.91733374779097E-14
  3.69307720129461E-07  9.13951948194628E-08 -2.78033726143051E-08 -6.85564109173277E-09  6.39880278034285E-13
 -2.87658092154429E-13  3.56732579202808E-08  8.91502472616115E-09 -5.49848734829441E-13 -7.60388339801639E-13
 -1.72089347530933E-06 -3.08479275144850E-14  6.50460190645806E-07 -2.81796536743223E-14 -4.06679691412617E-14
 -4.23336453285081E-08  5.94220534428263E-14  3.73298185472056E-08  5.31660659711369E-14  1.66185587060467E-12
  1.09541516367655E-10  5.98873684301611E-12  4.71905758098392E-11  4.71024579694623E-12  1.21488482871869E-11
 -1.11470002703358E-08 -7.75940318853241E-12 -2.70877069832357E-11 -1.02617456565672E-11 -7.10622419142937E-12
 -6.39798007124099E-01 -8.56952665051591E-06 -9.09922567409894E-06  3.20601572832767E-05 -1.15598473698008E-05
  1.96283556258641E-02  2.62905609832203E-07  2.79177375947179E-07 -9.83566260088263E-07  3.54647151263467E-07
 -1.07649676368501E-05 -1.58875834047406E-05  1.35643319371694E-05 -1.00225889032892E-12  4.48717440444681E-13
 -7.68135872834849E-13  7.20635169444207E-12 -6.20542838535171E-12  2.53377401613321E-12  3.30222954446271E-07
  4.87446687070786E-07 -4.16168033404778E-07  1.36045955014191E-11 -1.46092762853546E-12  1.00858397777391E-11
 -2.05627869166475E-06 -1.28150684875214E-06  5.78371177786992E-14  2.56790191995605E-14  5.31595419764118E-07
  3.30669613732541E-07 -3.99930328969928E-08 -2.48378780629338E-08  3.70698659899575E-13 -3.40301708685559E-13
  5.14437065452929E-08  3.21209384788829E-08 -5.01492183266724E-13 -6.44840658819492E-13  1.87274269364774E-06
 -4.92124221600123E-15 -7.07848881422560E-07  2.16473981158060E-14 -1.78744081891779E-14  4.60680879386383E-08
  1.98336750853214E-14 -4.06233208369590E-08 -7.04379899116150E-14
* ORBITAL    1    9
 -3.09335483858528E-13 -5.77381102972916E-11  1.60448456915185E-11 -6.89618964782892E-11 -1.07737640039334E-12
 -3.42085561379322E-12 -6.84096569396155E-09  5.00753388523949E-12 -4.55110711275559E-12 -1.77094039361089E-12
 -1.46440593604379E-12 -2.31240970443763E-01 -4.39084035265110E-06 -1.23591817082803E-05  5.86956744375171E-06
 -1.26838416344041E-05 -5.96870910629332E-01 -1.13334803747669E-05 -3.19010598189242E-05  1.51503258619264E-05
 -3.27390759617996E-05 -1.66949455989028E-05  2.88626106241648E-06 -8.17953882156097E-06  1.12861447586402E-11
 -8.11347733664079E-12  5.77935506752494E-12  5.81627435436375E-12  6.84306358491847E-13  8.74211781600579E-13
 -4.30924931461744E-05  7.44998295040101E-06 -2.11127749130540E-05 -1.37406148396430E-11  1.50705368988443E-12
 -2.94952130658438E-12  1.30607024846349E-06  1.86528806840182E-06 -2.69318951159767E-13 -6.35268040658917E-14
 -3.37110922943449E-07 -4.81655006681591E-07 -2.13261948515841E-06 -3.04489106174485E-06  4.59492712987775E-13
  9.25570572995093E-15  2.75211602260499E-06  3.93127544505599E-06 -3.62903592223588E-13 -1.03655914566776E-13
  3.60509066509594E-07 -1.65966167608934E-14 -1.36255679422572E-07  1.15596122684967E-14 -1.83612582769773E-14
 -7.46104502153097E-07  7.25557994972848E-14  6.57972912536327E-07 -1.45209163930638E-14 -3.32183489325744E-13
 -5.74331938489452E-11  1.79353413990914E-11 -6.64833707448555E-11 -3.27602271376538E-13 -3.33253829251248E-12
  5.80238428049313E-09 -5.36223589182895E-12  3.06529344647906E-12  1.52970872990748E-12  1.17344498383800E-12
  2.77551663622004E-01  5.03169227205591E-06  1.31682863047218E-05 -8.09239266821579E-06  1.36618961110615E-05
  7.16406705518012E-01  1.29876272734148E-05  3.39895156792662E-05 -2.08878143271222E-05  3.52636041365069E-05
 -1.62597171211680E-05  3.98882404747506E-06 -9.21611328331018E-06  1.29018519452668E-11 -8.87211191286521E-12
  6.58200793120772E-12  4.06472952626245E-12  1.27328985283553E-12 -2.25774010257688E-13 -4.19688381716729E-05
  1.02957059419692E-05 -2.37882238669478E-05 -1.42087866751600E-11  2.17399852470133E-12 -3.11496385924664E-12
 -1.19154080808274E-06 -1.81137817238988E-06  2.87236378644759E-13  2.50258887250462E-14  3.07520037460072E-07
  4.67742112698751E-07  1.94571667820796E-06  2.95683957320947E-06 -4.72664107227754E-13  6.09018813806709E-14
 -2.51061218689026E-06 -3.81766973977040E-06  4.31863207349576E-13  3.36631029789824E-14  2.42283636177335E-07
 -3.77369876272303E-14 -9.15710044219930E-08 -4.05016379488458E-14  1.66016776001461E-14 -5.01422918678863E-07
 -4.57593349531002E-15  4.42179205629578E-07  1.07872370394635E-15
* ORBITAL    1   10
 -4.19337230994790E-13 -9.08538398959728E-11  3.19986886874662E-11 -1.21586375754703E-10 -9.44020682536508E-13
 -5.02629895507931E-12 -8.24762143445690E-09  1.04401691722997E-11 -4.53837434361988E-12 -2.48105239935899E-12
 -1.53823445309519E-12 -5.96870932543202E-01 -1.13334806939395E-05 -3.19010602322184E-05  1.51503268839870E-05
 -3.27390764680127E-05  2.31240974309180E-01  4.39084038467906E-06  1.23591817219227E-05 -5.86956764584552E-06
  1.26838417012833E-05 -4.30924931183481E-05  7.44998346071875E-06 -2.11127754217240E-05 -1.86506634239489E-12
  1.34696135693853E-12 -7.21192882695250E-13  3.61328179071953E-12  6.27881747212198E-12 -2.99116908351898E-12
  1.66949456665749E-05 -2.88626117411793E-06  8.17953889566537E-06 -2.88523522219712E-11  5.37361450446660E-12
 -6.35117353915109E-12  3.37130369149336E-06  4.81460244979978E-06  1.50613118128888E-13 -3.83077513589906E-14
 -8.69781360004735E-07 -1.24333877040966E-06  8.26101752375809E-07  1.17968745122932E-06  6.04835432061903E-13
  2.38903630633138E-13 -1.06631100676353E-06 -1.52303271081950E-06 -2.98543265593769E-13 -1.41331160999939E-13
  9.30545359737899E-07  6.12068237157857E-14 -3.51689506283452E-07  2.11126266243332E-14 -7.58134457917598E-14
  2.89051688029299E-07  9.20584910093588E-15 -2.54914714191506E-07  6.31139734188886E-14 -7.04559733187608E-13
 -1.10932769238777E-10  3.14221833903995E-11 -1.31790529459477E-10 -1.75258005305655E-12 -7.08265380410195E-12
  1.04254848443671E-08 -9.23925189135815E-12  9.34760059890472E-12  4.26418081971237E-12  2.71258927868653E-12
  7.16406687260573E-01  1.29876270259041E-05  3.39895153976197E-05 -2.08878134311259E-05  3.52636037969502E-05
 -2.77551660401551E-01 -5.03169223183265E-06 -1.31682861947527E-05  8.09239254126597E-06 -1.36618960364257E-05
 -4.19688383508883E-05  1.02957054950333E-05 -2.37882234421561E-05 -3.54326481035292E-12  2.18211217838789E-12
 -1.74778466238984E-12  3.15010765109321E-12  7.10768093584408E-12 -3.01998738609160E-12  1.62597168793468E-05
 -3.98882398773742E-06  9.21611311871251E-06 -3.12330051928046E-11  5.41642556903872E-12 -7.94464036957671E-12
 -3.07565386119615E-06 -4.67542268140533E-06 -1.24688469007091E-13  4.85522523002064E-14  7.93309963535087E-07
  1.20744589531515E-06 -7.53678949661634E-07 -1.14558780232994E-06 -7.51286324431536E-13 -1.88923412730967E-13
  9.72782704673447E-07  1.47902067973012E-06  3.74784231317678E-13  3.60741205849899E-13  6.25372202623746E-07
  9.87231566748987E-15 -2.36341019182497E-07  2.03043165439814E-14 -5.06122261533922E-14  1.94260359130388E-07
  1.47239824913122E-14 -1.71317038826449E-07  2.49282213723705E-14
* ORBITAL    1   11
 -1.54355680419191E-05 -9.13972416488015E-05  7.06532385973415E-01 -5.41082907472453E-04 -1.17382911277930E-03
  5.35522249200875E-05 -1.77658030254738E-05  1.40100453490741E-03  2.68171866186739E-04  2.57278191990126E-04
 -1.31158599967106E-04  1.41122900758993E-11 -1.41396225809156E-09 -1.75967566124570E-10  2.85353239199081E-10
 -1.13743678402277E-11  1.80462645644950E-12 -2.00640997338778E-10 -2.38215773620113E-11  3.62702580574839E-11
 -1.60887217373917E-13  1.86052907255378E-10 -6.20921064513790E-11 -1.87635750693045E-11 -6.33420766086378E-14
  1.11213953578904E-13  1.54814654813968E-14 -7.06171515774457E-04 -2.54733170523251E-04  2.90034896563134E-05
  1.76805975765906E-11 -5.76120142459893E-12 -1.49023972057711E-12  1.22312494416611E-03  4.41210793777396E-04
 -5.02355176918045E-05  1.63146190920070E-11  4.56314803064885E-12  2.35589850178172E-15 -8.79566005237050E-14
 -4.17339282666448E-12 -1.12640252861409E-12 -1.69176458484489E-12  1.53680762197685E-13 -2.53459341888413E-04
 -2.18106450889163E-04  2.28753644245310E-12 -4.67323442309016E-13  3.27214603380820E-04  2.81574217314774E-04
  2.08210955873855E-12  1.12262455838671E-09 -7.29924615770646E-13  2.97014655531205E-09  2.86417388886807E-05
 -3.21513916925639E-13 -4.26712511961650E-05  3.45566481847590E-13  5.64631213815767E-05 -1.54131525965715E-05
 -9.12605800413747E-05  7.05844178423551E-01 -5.36358525996420E-04 -1.17168723334199E-03  5.43684618645115E-05
  1.77943426195353E-05 -1.40248909537535E-03 -2.70068148579217E-04 -2.57626405641820E-04  1.30387465441452E-04
 -1.40580044187884E-11  1.39920978878721E-09  1.74132557213985E-10 -2.84034540596802E-10  1.16663675679056E-11
 -1.67047236834866E-12  1.62775049002626E-10  1.84155477191757E-11 -3.30548421798351E-11  1.24359142713504E-12
  1.88498610905601E-10 -6.26825999633663E-11 -1.90369076698900E-11  8.85299278305690E-14 -1.28902245732395E-13
  3.56368879893102E-14 -7.06057967597119E-04 -2.54827006559709E-04  2.88891693476212E-05  2.51166831620773E-11
 -5.73897511107477E-12 -1.96503335005641E-12  1.22292827294056E-03  4.41373322445226E-04 -5.00375091021277E-05
 -1.67276589952296E-11 -4.06201979711872E-12  3.27586857686673E-13 -3.95098365835741E-13  4.32751490473846E-12
  1.03197742160188E-12  1.89238252084926E-12 -1.86886637888839E-13  2.53448915924311E-04  2.18101923220233E-04
 -2.34573465571914E-12  8.92852927222372E-14 -3.27201143475445E-04 -2.81568372153502E-04  2.27688896268865E-12
  1.11881111687433E-09 -8.76117844773467E-13  2.95987620232857E-09  2.86305380893973E-05 -3.93421657459503E-13
 -4.26545732411952E-05  3.35636754822621E-13  5.64410476455574E-05
* ORBITAL    1   12
  2.28671158237467E-05  1.35018792571678E-04 -7.06307723478655E-01  4.82815386906430E-03  2.31066331751198E-03
  8.22769665911286E-04 -2.76326303242334E-05  1.24469992547925E-03  1.87793459040987E-03  4.11401988286053E-04
  8.00101492660918E-04 -1.42823052973645E-11  1.42024362538776E-09  2.19909732901673E-10 -2.71106187134525E-10
  2.95296900877184E-11 -1.81008181711423E-12  2.00726867504766E-10  3.02021637377553E-11 -3.44179270148164E-11
  2.08387710504350E-12 -2.12749941634311E-10  6.72542961674585E-11  2.15404814193332E-11  1.78776899927176E-13
 -1.14009789080832E-13 -1.13196276617532E-14  1.05730474104716E-04 -7.39410781456258E-05 -1.12919490713085E-04
 -2.10526914728975E-11  7.25486048037822E-12  2.35258865237429E-12 -1.83130553085493E-04  1.28069704087025E-04
  1.95582295079215E-04 -1.71050793043586E-11 -5.74159614377596E-12  4.79574014481655E-14  1.58268547694359E-13
  4.41286319333649E-12  1.43560038355660E-12  1.67871897724565E-12 -3.24765316770571E-13  1.15562479918762E-05
  7.50991240578619E-06 -2.28148628144772E-12  5.10419435732228E-13 -1.49190519862659E-05 -9.69525522338339E-06
 -2.07182289459790E-12 -1.12284461716488E-09  7.45850112279586E-13 -2.97079783466840E-09 -1.14703963325950E-05
  3.02233379032858E-13  1.70737220734365E-05 -3.02836637594003E-13 -2.26007749992534E-05 -2.28821565946606E-05
 -1.35103808774247E-04  7.06995491265236E-01 -4.82868621265843E-03 -2.31189574266501E-03 -8.22686356307821E-04
 -2.76129003094319E-05  1.24305335740223E-03  1.87763624071129E-03  4.11199806735488E-04  8.00223424463898E-04
 -1.42438653108421E-11  1.40841368508656E-09  2.18126833442553E-10 -2.70088420765204E-10  3.02444438070480E-11
 -1.70254911476121E-12  1.63621145328462E-10  2.52900332340130E-11 -3.04724618906233E-11  4.36315444587080E-12
  2.15572019575481E-10 -6.75120332324206E-11 -2.17349124814337E-11  1.30243820089733E-13 -1.95574931848671E-13
  2.07071421227604E-14 -1.06386225193006E-04  7.36776618019129E-05  1.12946159312810E-04  2.52422865828242E-11
 -7.49676104845974E-12 -2.75556435336620E-12  1.84266347213488E-04 -1.27613453709094E-04 -1.95628486429891E-04
 -1.77998221928631E-11 -5.48489983907491E-12  2.91843282107360E-13 -4.29773699737261E-13  4.51239571881159E-12
  1.42670034609017E-12  1.84051562057023E-12 -3.47607241592491E-13  1.18049115159261E-05  7.72618159586520E-06
 -2.10647929836403E-12  2.69493935108700E-13 -1.52400752565240E-05 -9.97445755523687E-06  2.28489847206976E-12
  1.12116801103136E-09 -8.36249192507156E-13  2.96617511177448E-09  1.14985018335985E-05 -3.96424280386253E-13
 -1.71155893878412E-05  2.98437496029930E-13  2.26561772084293E-05
* ORBITAL    1   13
 -6.95818986910698E-05 -5.38168749624126E-04 -6.65476623440009E-03  1.27733444882983E-03  3.80654580258158E-04
 -2.03850108957311E-04 -2.00999533985071E-04  7.01993511228862E-01  5.67199135986622E-03 -2.42916562987777E-03
 -1.91963783936368E-03  2.64456686674992E-13  1.59452208582709E-08  1.54838657041480E-10 -2.41745095903104E-11
  5.44678961010119E-12 -2.13238225317727E-14  1.59523845270055E-09  1.46837499010424E-11 -2.61053353409328E-12
  9.86647817722935E-14 -1.38820435569128E-09  9.03471889473697E-11  2.58773501763695E-10 -6.03933825593082E-14
 -8.41431741271857E-13 -1.03887514185588E-13 -1.41771441373745E-03 -7.97728016723627E-04 -1.82502586425229E-04
 -2.06488131759698E-10 -2.48050900463454E-12  3.20459472570949E-11  2.45555339532965E-03  1.38170545541731E-03
  3.16103752178682E-04  1.04653055084299E-10  3.54031919830423E-11 -1.47975852649002E-13 -9.34411735471550E-14
 -2.69291961983640E-11 -9.17692741998083E-12 -6.94303630765792E-12 -2.14332229500776E-12 -1.02508763454839E-03
 -6.94603198032342E-04  9.15110399741594E-12  2.65993490255200E-12  1.32338244566157E-03  8.96728872731744E-04
  5.60892925565749E-12 -1.16131159751177E-11 -2.06228056063472E-12 -3.04762410703085E-11  9.50885634911182E-05
 -4.77184432868834E-13 -1.41749875166206E-04  4.30271912069684E-13  1.87517337763123E-04 -6.95927451490597E-05
 -5.38256783469395E-04 -6.65590790321953E-03  1.27688203846281E-03  3.80363251702435E-04 -2.03887052155814E-04
  2.01021377203651E-04 -7.01896642076442E-01 -5.67127715612658E-03  2.42916637876906E-03  1.91960871049283E-03
 -2.55778950666899E-13 -1.60584894251590E-08 -1.56445466263003E-10  2.48761226440082E-11 -5.49008852545729E-12
  6.76202795886513E-14 -1.97440833541793E-09 -1.74527019981552E-11  3.70448138577481E-12  8.47132881276065E-14
 -1.37083718034628E-09  8.56374769859410E-11  2.57516457955800E-10 -2.89932414158297E-13  3.61438164387159E-12
  2.71830278348188E-13 -1.41788646470663E-03 -7.97641540716560E-04 -1.82426649847065E-04 -1.53063375457047E-10
 -2.24759911067040E-13  2.92548949383979E-11  2.45585139653488E-03  1.38155567507523E-03  3.15972226206433E-04
 -1.06541258504579E-10 -3.53086147098090E-11 -3.56616161733811E-13  1.63256260952788E-13  2.75680311688286E-11
  9.08320380324763E-12  8.84334087349871E-12  2.49920743849907E-12  1.02504452275622E-03  6.94590198305907E-04
 -1.13662685474120E-11 -3.23528374122328E-12 -1.32332678861895E-03 -8.96712090154773E-04  5.57486107259750E-12
 -8.95499689976126E-12 -2.09219152623360E-12 -2.36436073121405E-11  9.50882237806203E-05 -6.42710494321778E-13
 -1.41749374979891E-04  5.46871978789532E-13  1.87516672516088E-04
* ORBITAL    1   14
 -1.44021202061654E-11 -1.20998423318195E-10 -2.02866283632863E-09 -1.03102863628484E-09 -1.02901645895686E-09
 -2.44782150215301E-10 -1.44765854466747E-11 -2.69354190347400E-08 -1.02221295729719E-09 -2.63625118810924E-10
 -2.41464997082115E-10  3.44356481525646E-05 -6.97989738628460E-01 -3.55293536450120E-03  1.59328861750437E-03
  8.45745865352665E-04 -5.45116268360795E-06  1.10491789710580E-01  5.62429856077518E-04 -2.52217442672618E-04
 -1.33881392015006E-04 -8.93874688726649E-04 -3.65179621082493E-04 -2.18557973388923E-04 -1.79362387419474E-11
 -9.90279703416217E-13  7.96046788014681E-12 -8.05888139356259E-10  1.62529567222171E-10  2.13280091114148E-10
  1.41500063457012E-04  5.78079760445808E-05  3.45980205131117E-05 -1.52126547122701E-09 -5.62488042693951E-11
  1.76872239138860E-10 -6.13606799278279E-04 -4.26339342569585E-04  5.04163088541581E-12  9.67216097416798E-13
  1.58506673303630E-04  1.10049708725030E-04 -6.14380563758748E-05 -4.26819138948603E-05  4.88472341779035E-11
  2.73941327425628E-11  7.93092558423588E-05  5.51052977916352E-05  6.95771384183604E-11  2.48908303142203E-11
 -1.11207807876997E-04  2.00487753362968E-13  4.20327137615567E-05 -2.73268815170885E-14 -1.55440362716342E-12
 -1.41147610108968E-05  8.82223761051439E-13  1.24480518908137E-05  4.67173146747051E-12  1.44526177245202E-11
  1.21290531363912E-10  2.02200150949819E-09  1.02986144289482E-09  1.02516324037895E-09  2.44085542104064E-10
 -1.45269212887825E-11 -2.69020812305656E-08 -1.02226578372114E-09 -2.62691646550358E-10 -2.41083147183909E-10
  3.44403330569184E-05 -6.97332529368435E-01 -3.55052932941210E-03  1.59167433690108E-03  8.44562681496922E-04
 -5.45190755853315E-06  1.10387730202877E-01  5.62048342973458E-04 -2.51961985345749E-04 -1.33694354596291E-04
  8.94909836086148E-04  3.65070599615141E-04  2.18250857978983E-04  6.19466064168651E-11 -7.10036649313355E-13
 -1.13306834413223E-11  7.87322865670264E-10 -1.61245262911850E-10 -2.11717509332255E-10 -1.41664127852025E-04
 -5.77909494653333E-05 -3.45488244379504E-05  1.50144801197311E-09  5.17910786184786E-11 -1.75690629445581E-10
 -6.13435048169320E-04 -4.26236008419511E-04  3.45823423191179E-12  7.87788530225358E-13  1.58462262799398E-04
  1.10023052198613E-04 -6.14208812312134E-05 -4.26714570897014E-05  4.97418788601922E-11  2.73687144841407E-11
  7.92871500113232E-05  5.50917968513544E-05  6.97605723026820E-11  2.55957265374986E-11  1.11172737058170E-04
 -1.68614196312992E-13 -4.20194541573777E-05  3.68390609489035E-14  1.55620090519403E-12  1.41103229484134E-05
 -8.25310902811984E-13 -1.24441171102926E-05 -4.84289922314245E-12
* ORBITAL    1   15
  3.95703338243344E-12  3.37300443179507E-11  6.02445215298578E-10  2.85651561527668E-10  3.06807297808313E-10
  7.44462561419614E-11  3.89535979279787E-12  7.92603968226851E-09  2.88164003572277E-10  7.44952714574184E-11
  6.86207829814231E-11 -5.45116271836761E-06  1.10491789637219E-01  5.62429854074363E-04 -2.52217443007588E-04
 -1.33881392219778E-04 -3.44356481476876E-05  6.97989738601477E-01  3.55293536396511E-03 -1.59328861757628E-03
 -8.45745865456784E-04  1.41500064778451E-04  5.78079740514337E-05  3.45980200376908E-05 -1.45838749661286E-09
  1.12946078307637E-10  2.73154902523527E-10 -1.26535263461981E-10 -1.24056016333914E-11  8.90490411368544E-13
  8.93874689036943E-04  3.65179620617409E-04  2.18557973285353E-04  2.54449976603669E-10  2.11776071903826E-11
 -1.75067020941417E-11  9.71378504743297E-05  6.74879810659619E-05  8.13808310582810E-11  3.68217599300941E-11
 -2.50765000131667E-05 -1.74273354606265E-05 -3.88033650787238E-04 -2.69659436487394E-04 -1.20614420884858E-12
 -1.47600971271147E-13  5.01066418273656E-04  3.48080395504705E-04 -6.31586786544915E-12 -1.62453985552728E-12
  1.76042009189968E-05  4.13967940517150E-12 -6.65376475160990E-06 -1.50025383877857E-12 -4.60248532799810E-14
 -8.91645704955918E-05  1.39411308702349E-13  7.86359010303378E-05 -4.70090270346889E-13 -4.08049803010282E-12
 -3.42254665763587E-11 -5.68773097671728E-10 -2.82493284013482E-10 -2.88841575641017E-10 -6.99249433237460E-11
  4.07323395115736E-12  7.54069687254066E-09  2.84237550217147E-10  7.48978654378710E-11  6.89364955556418E-11
 -5.45190753897009E-06  1.10387730275843E-01  5.62048344911099E-04 -2.51961984746759E-04 -1.33694354249885E-04
 -3.44403330575989E-05  6.97332529395359E-01  3.55052932979329E-03 -1.59167433679808E-03 -8.44562681409816E-04
 -1.41664127689209E-04 -5.77909577317107E-05 -3.45488251628419E-05  1.43256823984079E-09 -1.13456104746150E-10
 -2.71195606410125E-10  7.21684924422666E-11  1.21720021408448E-11  3.09959669239315E-12 -8.94909836005511E-04
 -3.65070601304764E-04 -2.18250858130214E-04 -2.49625636284386E-10 -2.23690212286749E-11  1.72275792039737E-11
  9.71107358024509E-05  6.74714465612227E-05  8.18899487377103E-11  3.73697962249061E-11 -2.50695413373951E-05
 -1.74230654836860E-05 -3.87925065415273E-04 -2.69594067410911E-04  5.73837654202870E-13  4.99837013602042E-13
  5.00926133084539E-04  3.47996042673574E-04 -6.68516856482325E-12 -1.71820880307413E-12 -1.75986583410571E-05
 -4.19321652540625E-12  6.65165318842454E-06  1.58565973599003E-12  1.99359983229435E-13  8.91364527261686E-05
 -2.70640361131938E-13 -7.86110983970059E-05  6.10115193416735E-13
* ORBITAL    1   16
 -3.51556668567087E-12 -3.42863130703367E-11 -1.00514119676409E-09  9.50690692500424E-10 -2.98153761911970E-10
  5.79842006053576E-11 -5.24692375261373E-12  9.48107718075025E-09  1.09848158152012E-10 -7.22483446622328E-12
 -1.49898942081186E-11 -5.77791557383453E-06 -4.83196479370906E-01 -1.84921289210963E-03  1.27376275485284E-03
  8.87443407816124E-04  6.17756334990253E-06  5.16618613602925E-01  1.97711947258394E-03 -1.36186756790882E-03
 -9.48826699531802E-04  5.93023533611537E-04 -6.85861371481228E-05 -1.92241190402542E-04 -8.96783684131356E-10
  5.53610544382172E-11  1.60776961121281E-10 -7.37287511807213E-10  2.81036572013822E-11  1.16039963299029E-10
 -6.34040708561959E-04  7.33290223184545E-05  2.05538250521096E-04 -9.70464097427780E-10  9.47772448493860E-11
  1.86351306873897E-10 -1.17063275366508E-04 -7.76851401877111E-05  5.92606942017577E-11  2.81581048973947E-11
  3.02889027938728E-05  2.00354703874239E-05 -7.91356257853615E-05 -5.25390940580651E-05  1.07747240710507E-11
 -1.40800952877879E-12  1.02232504523753E-04  6.78032948680120E-05  9.67598517506480E-11  5.75045329222548E-11
 -2.62823089868961E-05  3.64315524138566E-12  9.93420644804814E-06 -1.37816370455549E-12  1.23831107795770E-13
 -2.25302964592427E-05 -1.74904718450597E-12  1.98702298859499E-05  8.44524155497406E-12 -3.67603439690409E-12
 -3.56441719951385E-11 -1.02972013337242E-09  9.35913845076049E-10 -3.11638701927525E-10  5.18586206105132E-11
  5.31179643248946E-12 -9.50478823178990E-09 -9.99699106926187E-11  1.07711962981725E-11  1.81991473248784E-11
  5.75769830515329E-06  4.83650149066075E-01  1.85161478374976E-03 -1.27487076609514E-03 -8.87997495098792E-04
 -6.15594762155241E-06 -5.17103629620355E-01 -1.97968874620975E-03  1.36305172187344E-03  9.49419159326990E-04
  5.92308843253304E-04 -6.88062599808182E-05 -1.92349410511291E-04 -9.17183619602235E-10  5.69765381611936E-11
  1.62286616985522E-10 -6.91890478706092E-10  2.87326693960401E-11  1.13746019132130E-10 -6.33280437600598E-04
  7.35663423065201E-05  2.05653694190054E-04 -9.64500018086006E-10  9.78344770352372E-11  1.85287420025766E-10
  1.17454850577193E-04  7.79646017851216E-05 -5.85992621557840E-11 -2.83533887296401E-11 -3.03900421623700E-05
 -2.01075924308688E-05  7.93999332341521E-05  5.27277012066047E-05 -1.24167323606351E-11  6.45569307705303E-13
 -1.02573855429124E-04 -6.80467855139977E-05 -9.64340803134379E-11 -5.75494047162926E-11 -2.63555378089774E-05
  3.63930476654279E-12  9.96189120760623E-06 -1.43461032455150E-12  7.83224255118174E-14 -2.25929639755001E-05
 -1.67377221106861E-12  1.99254797207254E-05  8.43317666662787E-12
* ORBITAL    1   17
 -5.15285780311154E-12 -4.99055822521731E-11 -1.43319902471118E-09  1.28768853598216E-09 -4.32523359133303E-10
  6.84308554683444E-11 -7.29461171785741E-12  1.29191533721425E-08  1.41751920963653E-10 -1.44001957633893E-11
 -2.41816903868052E-11 -6.17756336433318E-06 -5.16618613644124E-01 -1.97711947340753E-03  1.36186756768989E-03
  9.48826699363194E-04 -5.77791560476275E-06 -4.83196479437164E-01 -1.84921289310949E-03  1.27376275470363E-03
  8.87443407723057E-04  6.34040710040485E-04 -7.33290217358946E-05 -2.05538250675101E-04  1.12366002853746E-09
 -7.26668755030604E-11 -1.93738222023085E-10 -4.43619926789425E-10 -8.19431950224006E-12  6.69565737000697E-11
  5.93023535255586E-04 -6.85861363872383E-05 -1.92241190606309E-04 -1.02515105058213E-09  1.26373909132831E-10
  2.05543135194436E-10 -1.25166573178661E-04 -8.30566696832330E-05 -6.77052919681230E-11 -3.41300321684090E-11
  3.23614155933374E-05  2.14297182005467E-05  7.39985558791770E-05  4.91463260384082E-05 -9.93120462916759E-12
 -1.72821116761779E-11 -9.56318034058080E-05 -6.34116686687524E-05  1.09198771821089E-10  6.84822880062539E-11
 -2.81003496869966E-05 -4.31659255820027E-12  1.06212354292889E-05  1.59196116223487E-12  1.45881394440616E-12
  2.10725765172350E-05 -3.51934470061336E-12 -1.85847987191032E-05  9.86825311197894E-12 -4.94824198736150E-12
 -4.80769670313908E-11 -1.39395759563884E-09  1.30562809971923E-09 -4.07836397281010E-10  8.02111702954200E-11
  7.29341044990050E-12 -1.25275491533690E-08 -1.47761635183968E-10  6.85401525443540E-12  1.71695200390984E-11
  6.15594762366698E-06  5.17103629579563E-01  1.97968874663914E-03 -1.36305172132606E-03 -9.49419158973872E-04
  5.75769830893637E-06  4.83650149000313E-01  1.85161478414137E-03 -1.27487076538915E-03 -8.87997494695992E-04
  6.33280437383183E-04 -7.35663474707004E-05 -2.05653694487386E-04  1.08144586845007E-09 -7.27749773088114E-11
 -1.91088242538313E-10 -4.74160648093793E-10 -9.24071117115107E-12  6.88657663148828E-11  5.92308843015419E-04
 -6.88062660723071E-05 -1.92349410899291E-04 -1.01319249327059E-09  1.28161117475085E-10  2.05323704569132E-10
  1.25584560661881E-04  8.33548834892266E-05  6.89140737885494E-11  3.47001973532658E-11 -3.24694224726940E-05
 -2.15067165892007E-05 -7.42461884727451E-05 -4.93230941566457E-05  1.02224230100861E-11  1.77454871817959E-11
  9.59515509797335E-05  6.36398205300811E-05 -1.09231005890629E-10 -6.90695308197141E-11 -2.81785035410808E-05
 -4.43065411614686E-12  1.06507605960007E-05  1.68891555127429E-12  1.48878711325057E-12  2.11312877540152E-05
 -3.61460108443550E-12 -1.86365857233897E-05  9.82781936695441E-12
* ORBITAL    1   18
  8.64219158403922E-05  6.80640268680318E-04  6.57211272099679E-03  4.29828911680806E-03  9.31540445827884E-04
 -2.52640832081329E-05  1.98481564002612E-04  7.12176415059481E-01  6.84467519911631E-03 -9.76838254522910E-04
 -6.45024855357768E-04  6.65937932716966E-13 -2.73197220080014E-08 -2.02884181034861E-10  4.65275930163073E-11
  4.45841278883704E-11  6.10292401432109E-14 -3.24587959664249E-09 -2.73311158988452E-11  4.79061358989152E-12
  4.86613281005644E-12 -1.22992200449102E-09  7.57834819342919E-11  2.38874633318129E-10 -7.69574505733062E-13
 -6.11453468056865E-13  1.09902136831646E-13  3.35859776632539E-04 -7.91366260267986E-04 -4.13922441548964E-04
 -1.91553772740971E-10 -5.44581201208966E-12  2.93078764969077E-11 -5.81726197681169E-04  1.37068657011444E-03
  7.16934699179228E-04  1.00238128872530E-10  3.63196046298160E-11 -9.10147406213414E-14  4.54512438127884E-15
 -2.57989380708299E-11 -9.45584677913153E-12 -7.30796526473153E-12 -2.46324716957274E-12 -2.35313143031670E-04
 -1.14707440058280E-04  9.55016564987383E-12  3.12039506781381E-12  3.03787961507365E-04  1.48086668374740E-04
  2.59629164750025E-12  9.27894672290497E-13 -9.85870548437971E-13  2.61808618760983E-12  3.37925837520540E-06
 -3.21876110018140E-13 -5.03742544425420E-06  3.04797470350482E-13  6.66393038330798E-06 -8.64120199644241E-05
 -6.80561520201678E-04 -6.57092463405916E-03 -4.29853849411678E-03 -9.31495652393846E-04  2.52759711968832E-05
  1.98455208986130E-04  7.12271900354847E-01  6.84562630573393E-03 -9.77301788357601E-04 -6.45327356970547E-04
  6.60798614904266E-13 -2.75598424866731E-08 -2.01932059227730E-10  4.61523027360730E-11  4.44384793100335E-11
  1.63466856623950E-13 -3.52683070475945E-09 -2.43419856385236E-11  6.19489896430492E-12  5.63729617488022E-12
  1.20981086056622E-09 -7.16702565430526E-11 -2.37641841503390E-10 -2.26277675582569E-15 -3.51810489611996E-12
 -2.03791532648127E-13 -3.35579186054599E-04  7.91487028759517E-04  4.13922047417815E-04  1.48197639960285E-10
  2.06137541398049E-12 -2.76052488730876E-11  5.81240200144205E-04 -1.37089574769400E-03 -7.16934016533271E-04
  1.02747977592778E-10  3.66991056219002E-11  1.24216185858027E-13 -3.37698269592515E-13 -2.65857010460393E-11
 -9.47708489685205E-12 -8.53268690867907E-12 -2.46943895965748E-12 -2.35449760827921E-04 -1.14813428500542E-04
  1.08013961650876E-11  3.19286200503360E-12  3.03964334062771E-04  1.48223498843869E-04 -2.68174083152297E-12
 -3.68674804159521E-12  9.80449577432457E-13 -9.86920872280582E-12 -3.39314227854486E-06  3.23755174279933E-13
  5.05812735190767E-06 -2.72071578618068E-13 -6.69131347361112E-06
* ORBITAL    1   19
  5.50701031329390E-15 -2.63623284473563E-13 -1.24923364379333E-12 -2.01056264170685E-12 -6.51335259520157E-13
 -4.56641249478824E-13 -4.17537631439368E-14  8.56104012735095E-14 -4.97386913669119E-12 -6.92712619260901E-13
 -2.38873089828232E-13 -2.28158757382627E-11 -1.56277675472562E-09 -4.37876614054180E-09 -1.74458574477032E-09
 -9.60521375137870E-10  4.53347026662156E-12  2.94501819936820E-10  5.31808962172451E-10  3.01824143263297E-10
  1.88614470912182E-10  5.88261505688945E-09 -6.69268962803093E-10 -2.06628446930225E-10  3.48580125792824E-02
  5.20825436088633E-04 -3.83960833604997E-06  6.04197494135356E-01  9.02736240505463E-03 -6.66902489500857E-05
  1.16953790163816E-10  1.16428323749787E-10  3.02473789716999E-11  3.48833585867843E-01  5.21195011466539E-03
 -3.85036331142753E-05 -6.16226890484869E-10 -3.95934926914011E-10  2.42937570661673E-05  2.09150024010005E-05
 -1.02734427206285E-09 -6.49623408561877E-10 -1.23286714078721E-10 -7.63243030381113E-11  3.84429718592667E-04
  3.30953426751256E-04 -1.52166997310548E-11 -9.49457404557006E-12  2.97777979572971E-04  2.56355422066311E-04
  2.69688718172012E-11  1.06228587156393E-05  3.38891916610633E-11 -4.01506327155179E-06 -1.27069417791879E-04
  1.94765295223834E-12  1.13654342378446E-04  9.50513645566122E-13  1.50350562637001E-04  6.70263636550156E-14
  3.63530192140181E-13  2.06053877059951E-12  5.78832379308832E-12  1.38717148946073E-12  8.43722878918115E-13
  7.03977882776677E-15 -9.94873717145469E-13 -1.11011463028702E-11 -9.71946492712616E-13  1.05845757499381E-13
  2.30944839042600E-11  1.56565663960845E-09  4.53895369846990E-09  1.75063527317051E-09  9.51468587269890E-10
 -4.42210000931741E-12 -2.77685865463551E-10 -1.02378056839403E-09 -3.19244382091226E-10 -1.57119725067366E-10
  6.93115229738278E-09 -6.72115187789721E-10 -2.14211435793261E-10  3.48544091472491E-02  5.20821250518958E-04
 -3.81586302860421E-06  6.04198121854014E-01  9.02794500786567E-03 -6.65217817994688E-05 -2.17622036399776E-09
  1.19706533766975E-10  4.51950207234955E-11  3.48833948267104E-01  5.21228647917511E-03 -3.84063687013292E-05
  6.04287916024036E-10  3.86781550454553E-10 -2.43106632019770E-05 -2.09264220283714E-05  1.01184187310222E-09
  6.38818683861582E-10  8.00801536767953E-11  4.69346431436615E-11 -3.84531139458417E-04 -3.31019523213487E-04
  1.75915923530419E-12  3.70889598783414E-13 -2.97856539414351E-04 -2.56406619715430E-04  2.76772855050924E-11
  1.06224273828255E-05  3.41058286359618E-11 -4.01490016522608E-06 -1.27066873871248E-04  4.02578387338225E-12
  1.13652067016077E-04  2.97815795772359E-13  1.50347552706455E-04
* ORBITAL    1   20
  4.13344475402419E-14  5.95469725942438E-13  2.50601192782505E-12  3.61220901534224E-12 -6.53626716945471E-14
  1.97360788447496E-13  9.42844834029412E-14  7.04461172526403E-13 -1.43879439070342E-12 -2.44180546917084E-15
  7.52260877970722E-14  7.10874519883394E-12 -1.00953281145449E-09 -6.09570720352180E-09 -2.05714142564128E-09
 -8.53678127374974E-10  6.00666911998555E-13  2.28971647009983E-10  7.81994992470975E-10  3.43806734792667E-10
  1.63459741753706E-10  4.62865717292153E-09 -1.70108074764979E-09 -7.05272018512756E-10  3.50385140394917E-02
  3.22262462055560E-04 -6.22613154789037E-05  6.18818338156274E-01  5.69149625689454E-03 -1.09976739325523E-03
  3.98883263432827E-10  2.90395535643427E-10  1.14660196359989E-10  3.57274934097253E-01  3.28598689674989E-03
 -6.34951000037931E-04 -6.48877750281575E-10 -4.08305559479392E-10 -6.39144674448208E-05 -4.62826773113608E-05
 -8.72486647224430E-10 -4.64067020415282E-10 -1.17790487988281E-10 -6.76133534864031E-11 -1.03052690886590E-03
 -7.46250273058418E-04 -6.39469866409329E-12  1.33791000416732E-12 -7.98242710764446E-04 -5.78042975589254E-04
  3.70152518187221E-11  7.38038922133216E-07  4.81326106603516E-11 -2.78952549851944E-07 -8.99501058612720E-06
  4.33264167364226E-12  8.04538212052651E-06  7.46970532850809E-13  1.06430402192026E-05 -3.50452094620371E-15
  8.57637048320946E-14  3.75283371800974E-13 -8.05555401260053E-12 -2.03814780697975E-12 -1.09638621707397E-12
 -8.93127852369784E-14 -5.62907063573070E-13  1.33017482272551E-11  1.62470967801855E-12  3.35386134567624E-13
  8.30632588485838E-12 -9.74632261087895E-10 -6.27395598126439E-09 -2.06345776610306E-09 -8.42334629235378E-10
 -2.26154376255577E-12  1.40574290455687E-10  1.32548761061319E-09  3.70781237796396E-10  1.36822985686326E-10
 -5.78944016001615E-09  1.69060612492421E-09  7.07329262057559E-10 -3.50349612794381E-02 -3.22297962564148E-04
  6.22385217945723E-05 -6.18818015580563E-01 -5.69202967447597E-03  1.09958618254601E-03  2.16464610665369E-09
 -2.55003572309518E-10 -1.17230443151252E-10 -3.57274747847864E-01 -3.28629486498197E-03  6.34846378140146E-04
 -6.43499766210489E-10 -4.04348576208637E-10 -6.39042415008711E-05 -4.62774783511005E-05 -8.55570713435323E-10
 -4.52588745599442E-10 -8.32894419924337E-11 -4.54361582984041E-11 -1.03041285238714E-03 -7.46172237676543E-04
  1.60325802865744E-11  1.67146657034474E-11 -7.98154363469832E-04 -5.77982530202274E-04 -3.70041126464285E-11
 -7.36851426511371E-07 -4.84715418140288E-11  2.78503648048174E-07  8.99213222807060E-06 -5.00348187232807E-12
 -8.04280749713862E-06 -1.00617925509718E-12 -1.06396342230720E-05
* ORBITAL    1   21
 -6.09881703430493E-12 -3.57552731997373E-11  1.93545830614132E-11 -6.26108765544310E-09  3.77196718087256E-10
  2.06686832167613E-10  2.30429835981899E-11 -8.16661105279032E-11 -1.98589144294897E-09 -2.29350177976620E-10
  8.56286893173044E-11  5.89055468389359E-04  1.43159521515408E-02 -1.31321047101597E-02 -8.48195729235364E-04
  1.08597674177765E-03 -5.64098904190703E-04 -1.37094264100960E-02  1.25757886615608E-02  8.12269271618280E-04
 -1.03996328354025E-03 -4.89325270575817E-01 -1.50418964371077E-02 -1.43554298454013E-03  2.75455154755287E-09
  3.72279316634574E-10  6.26643483486945E-11  9.26487952564677E-09  4.83472299449750E-10 -1.72035376796992E-12
  4.68592975516694E-01  1.44045900283084E-02  1.37472247247788E-03 -1.18980144720605E-08  5.29752795198677E-11
  1.51791276125482E-10 -2.71211849847503E-03 -1.97976333252123E-03 -5.21478841636226E-10 -3.38475712876080E-10
  7.00265274715035E-04  5.11172862208894E-04 -1.64262155913147E-03 -1.19906320404632E-03 -2.40756811819452E-10
 -1.57786213786812E-10  2.12061486071468E-03  1.54798424558883E-03 -9.07181825297774E-10 -5.91325742510738E-10
 -4.08092384330296E-04  2.57018834391545E-11  1.54245246181420E-04 -9.77237547858433E-12 -1.90404811204691E-11
 -3.13338951088583E-04  1.69952065799831E-11  2.76339481907093E-04  2.34966955643403E-11  5.37251488275051E-11
  3.88266105508091E-10  1.94600661832746E-09  1.46885162002352E-08  2.84845873221441E-10  1.94682358487118E-10
 -7.87605334850495E-11 -2.29199882791109E-09 -9.85669639038288E-10 -3.67065671175078E-10 -1.72380949872412E-10
  5.89055950690691E-04  1.43161081602546E-02 -1.31307088349904E-02 -8.47840613639451E-04  1.08615753777765E-03
 -5.64098339586559E-04 -1.37095535149387E-02  1.25742744948266E-02  8.11903194506538E-04 -1.04014402395960E-03
  4.89326568640860E-01  1.50421931872616E-02  1.43561426107413E-03 -2.13240379933001E-09 -3.53990119812162E-10
 -5.86408529064415E-11  1.13358482837612E-08  3.77390308491186E-11  2.71031503103576E-12 -4.68595534877123E-01
 -1.44048956271805E-02 -1.37478812399228E-03 -2.84742783758553E-08 -1.11594167102075E-09 -1.83854971160657E-10
 -2.71221108455000E-03 -1.97982441343938E-03 -5.40495737730602E-10 -3.52418666458171E-10  7.00289258720961E-04
  5.11188658818244E-04 -1.64267746075975E-03 -1.19910000388344E-03 -3.82980137951958E-10 -2.55182943655832E-10
  2.12068674763230E-03  1.54803161183473E-03 -6.62225155179862E-10 -4.21491376129248E-10  4.08086603126634E-04
 -2.50586852421516E-11 -1.54243071155893E-04  9.53717442937682E-12  1.53241577810701E-12  3.13334696545154E-04
  1.00787415458064E-11 -2.76335698505045E-04 -6.22573704835915E-11
* ORBITAL    1   22
 -6.89407813683055E-04 -5.11638138529875E-03 -2.85775254303672E-02 -1.22677126815293E-01 -9.93140582134575E-03
 -5.92782124778261E-03 -1.48455220298514E-03 -3.21785422286226E-02  1.00138627310404E-02 -2.41035623085658E-03
 -3.68802224194087E-03 -9.08489588106606E-12 -1.14949434524127E-09 -1.71075134613606E-08 -4.43381093185290E-09
 -2.28381272643196E-09 -2.41048646591113E-11 -7.03888565715537E-10 -2.02189191795516E-09 -6.04426651167324E-10
 -3.71575710310136E-10  1.05160599284270E-09 -1.36238348085036E-10 -6.09287241212329E-11  1.96744955900029E-11
  3.14137566920771E-12  8.88393300941955E-13 -3.37434979629534E-01 -8.58557433706585E-03 -1.47668496743813E-04
  1.75864697543735E-08  4.85935177999772E-10  3.83422678775234E-11  5.84454528995641E-01  1.48706509643284E-02
  2.55769338608809E-04 -1.06014838746723E-09 -6.90854857595900E-10  2.01411131730660E-13  6.29794681303524E-14
  2.73618487589766E-10  1.78296455396532E-10  3.25460405082471E-11  1.67167873880287E-11 -2.62975272108506E-03
 -1.81861995093622E-03 -4.11772380487389E-11 -2.07841067862692E-11  3.39499616452328E-03  2.34782826098453E-03
  3.94634625700278E-11 -3.39480295632445E-10 -1.49209218802806E-11 -8.97964298542958E-10  2.83347135567315E-04
 -1.51482779169893E-11 -4.22396787299049E-04  1.33686569109133E-11  5.58773995524095E-04 -6.89404019623698E-04
 -5.11635295862116E-03 -2.85773450812799E-02 -1.22677605249326E-01 -9.93188720744298E-03 -5.92808577792923E-03
  1.48454605421866E-03  3.21786075262725E-02 -1.00142206411228E-02  2.41030265211443E-03  3.68793371566624E-03
  4.70731308359493E-11  2.07087382804086E-09  1.63659893440594E-08  4.35955158789306E-09  2.32475985567405E-09
 -1.45585286218535E-11 -2.49387094003908E-10  2.71058972809651E-09  5.65662900604981E-10  2.25323434713686E-10
  3.31550564213672E-08  8.11404724426409E-10  1.98551465283489E-11  1.10102746625217E-10 -9.66074645760988E-12
 -3.58308605079871E-12 -3.37435699532295E-01 -8.58571537269123E-03 -1.47701950020340E-04 -1.47028861186315E-08
 -4.96246699228494E-10 -5.76668422901058E-11  5.84455775916332E-01  1.48708952442167E-02  2.55827281168969E-04
  8.70489970772207E-10  5.53392203897801E-10  2.12823397536448E-12  1.23171132479836E-12 -2.24718380357284E-10
 -1.42930367264744E-10 -1.21364743389071E-10 -8.23791217460783E-11  2.62982454947661E-03  1.81867034704698E-03
  1.57657433845088E-10  1.07436102272771E-10 -3.39508889406519E-03 -2.34789332187591E-03  6.69506600631501E-11
 -3.40492973071034E-10 -2.52841721999860E-11 -9.00949669602838E-10  2.83343383797836E-04  5.22875436524760E-12
 -4.22391186276200E-04 -4.58221619032622E-12  5.58766590698333E-04
* ORBITAL    1   23
 -8.43636611686553E-11 -6.12155147262364E-10 -2.93832966597147E-09  1.20631493946338E-08  1.12798646449762E-09
  1.51957508203040E-10 -3.07918717781077E-11  2.99884726715123E-10  1.00499068937647E-08  2.54559553589591E-09
  9.83747903771518E-10  5.39820938192024E-04  1.36710340850823E-02  7.97672591912027E-03  3.83707258159966E-04
 -3.42838354296564E-04 -5.19859248804816E-04 -1.31655023275575E-02 -7.68181451374699E-03 -3.69522061476461E-04
  3.30163624786823E-04  5.30006579385133E-01  5.44881515608815E-03 -6.70254206293682E-04 -4.38684763628379E-09
 -1.70770975341292E-09 -6.99449927995325E-10 -1.23336535787142E-08 -2.28808143284177E-09 -9.28338244202971E-10
 -5.10406807362674E-01 -5.24733548843396E-03  6.45463822503023E-04  1.35525310926025E-08 -4.78760672477083E-10
 -2.45694718677004E-10 -1.22319289703784E-03 -7.61451926520786E-04  2.12394430273417E-10  7.83711084677980E-12
  3.15826749686994E-04  1.96607543270977E-04 -7.45008709188540E-04 -4.63776369965938E-04  1.38280230828260E-10
 -3.27090013293527E-12  9.61801325281236E-04  5.98733865302604E-04  3.65192456078141E-10  7.89295572679448E-11
  1.43551709581051E-05 -5.18741533117981E-11 -5.42651776330184E-06  1.96791561895689E-11  1.87376253750665E-11
  1.10839094438585E-05 -4.01471891208656E-12 -9.77553193663901E-06 -9.01398284806836E-11 -1.35506850895515E-10
 -9.90645763290538E-10 -4.93030394456234E-09  2.18616876845768E-08  1.89447637596026E-09  4.69800680094190E-10
  1.35434671185223E-10  1.95199168302701E-09 -8.32124672753746E-09 -2.48730135687822E-09 -1.07202293056934E-09
 -5.39826609011081E-04 -1.36710122629641E-02 -7.97560190907330E-03 -3.83557547861038E-04  3.42814579569984E-04
  5.19863936768435E-04  1.31654596897820E-02  7.68055909947731E-03  3.69369827603952E-04 -3.30129226517745E-04
  5.30004236628902E-01  5.44858435861254E-03 -6.70319552237818E-04 -3.66671949680551E-09 -1.70254773372961E-09
 -7.02819902167961E-10  1.10287548012433E-08 -2.09517567467412E-09 -9.59065730147214E-10 -5.10405830829186E-01
 -5.24709603813882E-03  6.45534365567930E-04 -3.22091464677253E-08 -8.76004417330515E-10 -1.78729836649769E-10
  1.22313192624494E-03  7.61419138379145E-04 -2.28724519598357E-10 -1.86535229437716E-11 -3.15810848691265E-04
 -1.96598954036165E-04  7.44968890018203E-04  4.63754209126467E-04 -1.51955971316577E-11  7.50923482496848E-11
 -9.61750498221572E-04 -5.98705593660152E-04 -4.77277239502297E-10 -1.42230979808171E-10  1.43437468326170E-05
 -5.17810204779665E-11 -5.42219289261630E-06  1.96034263719456E-11  2.03732115456617E-11  1.10756453628650E-05
 -6.02722929142081E-12 -9.76830327429633E-06 -8.86948701569664E-11
* ORBITAL    1   24
 -3.54401141412123E-11 -2.51147882577331E-10 -1.16330335564454E-09 -1.34425207519781E-08  4.88572029399831E-11
  7.09402358966685E-12 -3.79835718367620E-11 -1.57718595064561E-09 -2.30312641943668E-10 -1.32664896398049E-10
  1.34901339295710E-11  5.64098904518730E-04  1.37094264176407E-02 -1.25757886276934E-02 -8.12269267102391E-04
  1.03996328521172E-03  5.89055468731857E-04  1.43159521593986E-02 -1.31321046702205E-02 -8.48195724345201E-04
  1.08597674336050E-03 -4.68592975524168E-01 -1.44045900301678E-02 -1.37472247165292E-03 -2.18937681747982E-09
 -4.48286422032655E-10 -7.48374474914887E-11 -1.69597243085184E-09  8.12750911623036E-11 -3.82987273427241E-11
 -4.89325270586039E-01 -1.50418964381492E-02 -1.43554298362684E-03  8.62114619025415E-09  6.06405712653983E-10
  1.91304186334979E-10 -2.59721245309265E-03 -1.89588557884087E-03  7.45232668598522E-10  4.86267881212427E-10
  6.70597085766181E-04  4.89515745519385E-04  1.71529478298770E-03  1.25211216876588E-03 -8.00141309901285E-11
 -5.76432448305868E-11 -2.21443492040296E-03 -1.61647012536772E-03 -7.47721708219160E-10 -4.77748213110867E-10
 -3.90802511037993E-04 -3.25166312640792E-11  1.47709867476912E-04  1.23104933324005E-11 -3.69999205492877E-12
  3.27201541309473E-04 -3.67919727009874E-12 -2.88565662447335E-04  4.11316147653364E-11  3.10428180424326E-11
  2.18667662435405E-10  9.92077521540331E-10  1.35501627680737E-08 -3.24003484707100E-11 -7.03054782478229E-12
 -3.09690562508393E-11 -1.40793469616372E-09 -6.30911850633675E-10 -1.67881006893816E-10  2.33300199342474E-11
  5.64098339747786E-04  1.37095535169022E-02 -1.25742747214003E-02 -8.11903213625470E-04  1.04014402719737E-03
  5.89055950848543E-04  1.43161081620660E-02 -1.31307090705014E-02 -8.47840633161468E-04  1.08615754148466E-03
  4.68595534842433E-01  1.44048956073217E-02  1.37478811782060E-03  4.29664628116216E-09  5.22483918449656E-10
  8.92887622541818E-11  1.79891098570331E-09 -8.18030937093298E-11  3.81591177288894E-11  4.89326568602996E-01
  1.50421931677250E-02  1.43561425505425E-03 -7.19141268555563E-09 -5.64826075839279E-10 -1.84224141139664E-10
 -2.59730067032457E-03 -1.89594367957614E-03  7.08889745543261E-10  4.60420908426390E-10  6.70619682164966E-04
  4.89530653890528E-04  1.71535329410796E-03  1.25215078713411E-03 -1.05718744952724E-10 -7.61488311394607E-11
 -2.21451057783142E-03 -1.61652001746232E-03 -7.46710126539757E-10 -4.77824091602553E-10  3.90797193630938E-04
  3.45592235864224E-11 -1.47707832439958E-04 -1.30016596082376E-11  3.38996669795962E-12 -3.27196902513067E-04
  3.78731432770011E-12  2.88561583754620E-04 -4.05622466300113E-11
* ORBITAL    1   25
 -1.33663348172489E-10 -9.75286608707217E-10 -4.79824785264359E-09  2.17048905729854E-08  1.90863510049042E-09
  4.00015560207445E-10 -1.00271224529811E-10 -9.94168785519969E-10  9.85721271033225E-09  3.00481674484586E-09
  1.31642934359592E-09  5.19859249357612E-04  1.31655023394868E-02  7.68181448805925E-03  3.69522064613746E-04
 -3.30163618741977E-04  5.39820938793852E-04  1.36710340978887E-02  7.97672588668548E-03  3.83707261491902E-04
 -3.42838347296281E-04  5.10406807364418E-01  5.24733548962053E-03 -6.45463819993294E-04  4.04053953060556E-09
  2.22292323992366E-09  9.26690219846866E-10  6.74568533191954E-10 -1.71059596845766E-09 -7.58806005810146E-10
  5.30006579385409E-01  5.44881515582603E-03 -6.70254204224760E-04 -1.01486208112084E-08 -4.56376168122080E-10
 -8.43353563015413E-11 -1.17796172137606E-03 -7.33295530490181E-04 -3.32673336021479E-10 -4.54152356614294E-11
  3.04147912370549E-04  1.89336815424497E-04  7.73615298901880E-04  4.81583565640939E-04 -5.87538254615810E-11
 -8.21370254109361E-11 -9.98732583059393E-04 -6.21724081849547E-04  4.22396094344624E-10  1.18441641808049E-10
  1.38242201625301E-05  6.73580383037623E-11 -5.22541913462131E-06 -2.55360584374725E-11  5.53634731451367E-12
 -1.15094688874746E-05  1.01835277395593E-11  1.01513619212467E-05 -8.68596945833626E-11 -1.29736149700717E-10
 -9.46702462821785E-10 -4.65815356986540E-09  2.15229164612871E-08  1.83244958603901E-09  3.66362542105122E-10
  9.56537175937127E-11  9.23584204837782E-10 -1.03819903844143E-08 -3.03259046051969E-09 -1.28993672314827E-09
 -5.19863936590146E-04 -1.31654596898125E-02 -7.68055936369664E-03 -3.69369847063549E-04  3.30129233015405E-04
 -5.39826608809035E-04 -1.36710122625783E-02 -7.97560218807001E-03 -3.83557568742083E-04  3.42814586157753E-04
  5.10405830854926E-01  5.24709601994999E-03 -6.45534372083913E-04  6.41154294821936E-09  2.25074493702823E-09
  9.20131430897119E-10  8.24842214987753E-10 -1.71109266179902E-09 -7.65411402420739E-10  5.30004236657086E-01
  5.44858434154229E-03 -6.70319558449449E-04 -8.54461309012944E-09 -4.43457785306995E-10 -8.15563661369059E-11
  1.17789911099703E-03  7.33260692630644E-04  3.04581293786105E-10  2.80842936029058E-11 -3.04132117772413E-04
 -1.89328039359221E-04 -7.73576828367772E-04 -4.81562897793928E-04  2.85717244675711E-11  6.29128924472030E-11
  9.98682673977838E-04  6.21697211843568E-04 -4.10452941987841E-10 -1.12061893260922E-10  1.38139344462878E-05
  6.83931660681338E-11 -5.22157885288462E-06 -2.58053593921576E-11  5.27811795441601E-12 -1.15003120602848E-05
  1.05873117041553E-11  1.01432772434175E-05 -8.73407118484604E-11
* ORBITAL    1   26
 -3.07520573285417E-13 -2.04422988249880E-12 -9.19373061528356E-12 -1.52405223381956E-11 -5.56563936068124E-12
 -3.20240926817418E-12 -6.44278169963016E-14 -7.26775195899265E-13 -4.32230057720585E-11 -3.96331887020151E-12
  9.44138857364677E-13  4.55903020579398E-12  2.95661658137629E-10  5.71621759302193E-10  3.03927482255183E-10
  1.86996025898590E-10  2.28287385122359E-11  1.56319819458643E-09  4.38649415100221E-09  1.74508955747181E-09
  9.60288585838725E-10 -2.95692694108618E-11  1.15743336204565E-10  3.07474723123894E-11  6.97667209422010E-01
  1.04236718613227E-02 -7.72175991720203E-05 -3.01879189445852E-02 -4.51003261317374E-04  3.35956576667402E-06
 -5.91270201879870E-09  6.69782477870681E-10  2.07154140540495E-10 -1.74290031353840E-02 -2.60386854421350E-04
  1.93964605648105E-06  3.38531478315342E-11  2.06774519378656E-11  4.86223167985336E-04  4.18591899624178E-04
 -1.18963325144936E-10 -7.36377946542504E-11  7.00222065225121E-10  4.40300358564709E-10 -1.91993755779168E-05
 -1.65297632308666E-05  9.71986160359892E-10  6.20338868356361E-10 -1.48717727435720E-05 -1.28038995899039E-05
 -2.51931065994858E-13  2.12632897758646E-04  2.09046414055021E-12 -8.03676811331533E-05  6.34891996736024E-06
 -1.73871930496820E-11 -5.67864660064746E-06 -3.97139989682834E-11 -7.51214346109808E-06  2.72262084504387E-13
  2.24004571348043E-12  1.09226989651602E-11  3.43267464553924E-12  7.43355269643517E-12  4.55346870010612E-12
 -1.16936256668924E-13 -4.81175053052517E-12 -9.16248021036508E-11 -7.50388557023344E-12  1.39799126685624E-12
 -4.39737524163273E-12 -2.76420508857632E-10 -9.76804105441406E-10 -3.16183528854154E-10 -1.58469289215373E-10
 -2.30878359156058E-11 -1.56536484612224E-09 -4.53444816487267E-09 -1.75039381427491E-09 -9.51663105036783E-10
 -2.02201981052678E-09  1.21168646708546E-10  4.48005475122196E-11  6.97667926095252E-01  1.04243425334893E-02
 -7.70232806118017E-05 -3.01848204675654E-02 -4.51007736653808E-04  3.33763068366789E-06 -6.89924577783015E-09
  6.71888343703000E-10  2.13786792138996E-10 -1.74272143648061E-02 -2.60389450534988E-04  1.92697993481395E-06
 -3.09736096363959E-11 -1.89588881709479E-11 -4.86351571741228E-04 -4.18675575583288E-04  7.44821502781232E-11
  4.34316255707529E-11 -6.90486124592092E-10 -4.33825476965278E-10  1.92125456501102E-05  1.65387257961954E-05
 -9.55147774476725E-10 -6.07940131230737E-10  1.48819765707492E-05  1.28108445676843E-05 -1.53363856513660E-12
  2.12628629933325E-04  3.76993617581066E-12 -8.03660680386138E-05  6.34867233668098E-06 -1.71905600513989E-11
 -5.67842513672820E-06 -4.02995900625843E-11 -7.51185057470564E-06
* ORBITAL    1   27
 -4.52098326478006E-13 -3.16074208246417E-12 -1.48750810373616E-11 -4.90451776445195E-11 -1.94529315591322E-12
 -2.04576718803465E-12 -3.62002557223303E-13 -5.08578693184017E-12  2.43884531024731E-11  1.20960831456992E-12
 -9.18619490075111E-13 -4.84175690713794E-13 -2.26440687854101E-10 -8.24872129907298E-10 -3.46029724985244E-10
 -1.61667056641327E-10  7.13485449963251E-12 -1.00888467577159E-09 -6.10393302937044E-09 -2.05769621124052E-09
 -8.53474086277392E-10 -2.34517680358778E-10 -2.89253214398788E-10 -1.15010740624151E-10 -7.14549833017214E-01
 -6.57165277737404E-03  1.27010378411937E-03  3.03442482566962E-02  2.79041629272638E-04 -5.39501076747244E-05
  4.66265570589151E-09 -1.70065305832614E-09 -7.05370966916501E-10  1.75192599257159E-02  1.61104759049647E-04
 -3.11481096782324E-05 -4.06278624219265E-11 -2.78218262796720E-11  1.30356239978779E-03  9.43960217075616E-04
  1.10638989406342E-10  6.15104581560721E-11 -5.44964315111292E-10 -2.64929556303230E-10 -5.05334006406281E-05
 -3.65921728135757E-05 -9.40870837458664E-10 -5.58440324726266E-10 -3.91430048474368E-05 -2.83441763172247E-05
  1.37069124688578E-12 -1.50571148207394E-05 -4.12240813383959E-12  5.69105447665280E-06 -4.41704379848734E-07
  2.52588432698278E-11  3.95072359746885E-07  5.52533308269826E-11  5.22631568452096E-07 -3.11228791910894E-14
  8.97656340664955E-14  5.21168776326401E-13  3.45326743913658E-11  1.06823879586032E-11  5.21030775245115E-12
  1.75902455414798E-13  2.76063356604853E-13 -9.44371506183940E-11 -7.37099895987366E-12  1.94413974550371E-12
  2.14848487470291E-12 -1.42945463194919E-10 -1.27688567759060E-09 -3.68388554283251E-10 -1.39024119882399E-10
  8.28696692465554E-12 -9.75051900658944E-10 -6.26869279921911E-09 -2.06312924598428E-09 -8.42524330736552E-10
 -1.98908032496921E-09  2.58490102323397E-10  1.17458468496640E-10  7.14549468060955E-01  6.57227265093264E-03
 -1.26989377949810E-03 -3.03411513490451E-02 -2.79058886983045E-04  5.39329318675776E-05 -5.75403584186514E-09
  1.68973739698311E-09  7.06847724054744E-10 -1.75174720279898E-02 -1.61114733434111E-04  3.11381913306355E-05
 -4.78697557262777E-11 -3.35575677410548E-11  1.30341758354544E-03  9.43861235376196E-04  7.02069714577450E-11
  3.51807927485225E-11 -5.31604466853974E-10 -2.55943989130431E-10 -5.05266254103444E-05 -3.65887422679938E-05
 -9.29206413427218E-10 -5.50299179673119E-10 -3.91377530958672E-05 -2.83415151255906E-05 -1.43906898188227E-12
  1.50523195499864E-05  4.91655590438104E-12 -5.68924202394687E-06  4.40956789463826E-07 -2.54962440219535E-11
 -3.94403722628614E-07 -5.53359340701771E-11 -5.21747304668284E-07
* ORBITAL    1   28
 -7.18304251096203E-04 -5.31880386626862E-03 -2.80245001757834E-02  1.28024686194070E-01  1.01590809786081E-02
  4.15501637603044E-03 -1.47014658553217E-03 -3.17378904172696E-02 -1.88868859312509E-02 -6.74714226094001E-04
  8.49595256423872E-04 -4.13355655419979E-11  1.13667832213100E-10  2.73284553276218E-08  8.38454437808692E-09
  4.95639658980930E-09 -2.78499545430543E-11 -5.45685260559420E-10  3.48382539862490E-09  1.09774644557824E-09
  6.57793152919836E-10  1.27168266956483E-09  1.43127454512941E-09  9.01346729077214E-10 -1.51306833068909E-11
 -2.47359278372414E-12 -1.47603400534955E-12  3.59088890050462E-01  3.04350882535578E-03 -5.31713140222176E-04
 -2.00353175485003E-08 -1.52889488617514E-11  1.32855647377349E-10 -6.21960202025012E-01 -5.27151192017270E-03
  9.20954173220219E-04  6.31281386948270E-10  2.76108092710441E-10 -2.65475462227963E-13 -2.92903887786816E-13
 -1.62924591828237E-10 -7.11675335586865E-11 -9.89682553483182E-11 -5.45836939283678E-11 -1.33945134084470E-03
 -7.65263205674221E-04  1.26782002664751E-10  6.94334542405362E-11  1.72922424516655E-03  9.87950550247088E-04
 -1.00656074487967E-10  4.05057115308541E-10  3.80303454129453E-11  1.07142168393887E-09  1.39748254237089E-05
  9.06036165559375E-12 -2.08230645274037E-05 -7.98956632211599E-12  2.75516403840166E-05  7.18305972983134E-04
  5.31881710313901E-03  2.80246217188996E-02 -1.28026641067013E-01 -1.01600715104636E-02 -4.15559516766436E-03
 -1.47014584176465E-03 -3.17377511403229E-02 -1.88882634416250E-02 -6.75052394480394E-04  8.49350586625781E-04
 -7.90464509190700E-11 -8.43639367644513E-10  2.68940016112722E-08  8.32858044874125E-09  4.94080211219200E-09
  9.38256020119361E-12  3.83132211138452E-10  3.88774098823359E-09  1.03125918577057E-09  5.58695191027518E-10
  3.57239994782886E-08 -1.08314665525796E-09 -9.59081645353475E-10  1.24571375996697E-10 -1.30747438452688E-11
 -4.94486278209952E-12 -3.59087925342513E-01 -3.04354211439743E-03  5.31712937009823E-04 -1.74605973736669E-08
 -4.34234728753676E-10 -1.12913423434759E-10  6.21958531115208E-01  5.27156957555291E-03 -9.20953822818105E-04
  7.03291040689773E-10  3.21322859282873E-10  2.34886171394040E-12  1.51596859795803E-12 -1.81561971079533E-10
 -8.30267020668841E-11 -2.20579528519392E-11 -5.89194985230899E-12 -1.33937253003148E-03 -7.65213201526950E-04
  2.97114325934237E-11  8.73744507794935E-12  1.72912250147888E-03  9.87885995596649E-04  1.02440300747480E-10
 -3.94897048958422E-10 -3.87324668200008E-11 -1.04519887351770E-09 -1.39802766698525E-05 -8.71182808227050E-12
  2.08311862785135E-05  7.70866008068575E-12 -2.75623869904003E-05
* ORBITAL    1   29
 -2.13144158901095E-03 -1.59950755980657E-02 -7.76178675726597E-02  5.49471462201281E-01  2.14272783547322E-02
  7.87558216459549E-03 -2.01457829172476E-03 -4.57840930779260E-02  2.31561083845414E-02  4.00323248588310E-03
  4.84363386006568E-04 -1.01315975145376E-10  3.21119382918325E-09  4.94217261895856E-08  1.19595434373093E-08
  6.44362667275267E-09 -1.49996074815236E-11  3.65809753658745E-10  7.12038160488857E-09  1.82475952819582E-09
  1.03351688776051E-09 -3.23331730464727E-08 -1.08281583159013E-09 -2.24478958021810E-10  1.59119718283785E-11
  9.38009430405889E-13  7.37721256639235E-14 -6.06976799142563E-02 -2.52219184533098E-03 -1.55319515223618E-04
 -4.33038066874791E-09 -1.64042821831797E-10 -4.13199873837144E-11  1.05131465522388E-01  4.36856442284466E-03
  2.69021291954790E-04 -7.71648069249184E-11 -2.88870924638198E-11 -1.18670821558926E-12 -6.90332932212079E-13
  2.01284574236448E-11  7.54938771407336E-12  1.63108532709155E-11  7.76850555195000E-12 -7.97905665996510E-04
 -5.55358261649843E-04 -2.25565828646686E-11 -1.09142272974914E-11  1.03009178527518E-03  7.16964432767004E-04
  5.76845325380728E-12  1.78956476877634E-10 -2.18332409068690E-12  4.73368091505411E-10  4.44399018960901E-05
 -7.10429221565399E-13 -6.62438834922585E-05  6.33971208460897E-13  8.76342412067017E-05 -2.13148250471240E-03
 -1.59953633652545E-02 -7.76192307008512E-02  5.49472983252179E-01  2.14291329629883E-02  7.87657869893487E-03
  2.01459411354670E-03  4.57848221498071E-02 -2.31477755122930E-02 -4.00107112605609E-03 -4.83109906320887E-04
  9.87657391895588E-11 -3.25781994401866E-09 -4.89502810081458E-08 -1.18189521577281E-08 -6.35293914731828E-09
  8.89462548503590E-12 -4.59277112485693E-10 -5.81621208406359E-09 -1.39973909613120E-09 -7.42717416896753E-10
 -3.27055497647231E-08 -1.09291550721424E-09 -2.18496152819738E-10  8.34296576741279E-12  8.92972912790411E-13
  8.16513652407477E-13 -6.06992495048483E-02 -2.52214431088111E-03 -1.55274293563922E-04 -4.43751803549317E-09
 -1.56748279609369E-10 -2.93723938989245E-11  1.05134184114644E-01  4.36848209121065E-03  2.68942966037531E-04
  8.71755632578806E-11  3.53046424437382E-11 -7.15964719459931E-12 -4.38231163066633E-12 -2.23835597837395E-11
 -9.13697817690755E-12 -1.48914627578046E-11 -6.42595168966552E-12  7.97927107467019E-04  5.55368122064241E-04
  1.73699261983381E-11  7.27572786747940E-12 -1.03011946680973E-03 -7.16977162928204E-04  5.28038039423796E-12
  1.82325009194489E-10 -1.96277809006001E-12  4.82677187031513E-10  4.44393726629252E-05 -4.60481727752731E-13
 -6.62431015487529E-05  4.55017100621677E-13  8.76332028035359E-05
* ORBITAL    1   30
  3.89758830312299E-03  2.86678574208709E-02  1.45250465498307E-01  1.09123035411647E+00 -2.62919428910585E-02
 -8.05702921396570E-03  4.35626271813111E-03  8.85355472671121E-02  5.33019932251081E-02  4.60241211587930E-04
 -3.50172857133123E-03 -5.77089532778284E-10 -1.19924179689532E-08  1.88462307078911E-07  4.88502680812409E-08
  2.49246383248020E-08 -6.77230521106466E-11 -1.40249568087298E-09  2.49937663093844E-08  6.55701200695667E-09
  3.40293580895708E-09 -4.19771207310133E-08  2.31337337034663E-08  1.06763505977615E-08 -3.79048599003468E-11
 -2.92130907544708E-11 -1.30568579669431E-11 -9.36031255838720E-02  3.96872751839950E-03  1.09911680222168E-03
 -6.47932172705389E-09  2.65633538985374E-09  1.25784419843661E-09  1.62125369262799E-01 -6.87403771673659E-03
 -1.90372615015570E-03  1.76788768998601E-09  1.33137441853616E-09 -8.39012811650269E-12 -6.75855769517252E-12
 -4.55946987556180E-10 -3.43441331116114E-10 -8.42899639458990E-11 -6.65005040494172E-11  1.39601240282667E-03
  8.12217825046307E-04  1.03989003333470E-10  8.27746284916072E-11 -1.80224426428328E-03 -1.04856870476122E-03
  1.54267972915214E-11  1.16212764217230E-09 -5.88863432055744E-12  3.07552847176355E-09 -2.90835173292749E-05
  8.68519060158145E-13  4.33807428962430E-05 -8.46596173334926E-13 -5.73728177334281E-05 -3.89771463582437E-03
 -2.86687812924454E-02 -1.45254859518664E-01 -1.09122994552099E+00  2.62871252550018E-02  8.05367163377941E-03
  4.35640198774317E-03  8.85379849112820E-02  5.32820719748922E-02  4.55566198769991E-04 -3.50387970733444E-03
 -5.79630894535319E-10 -1.20506824810108E-08  1.87490356385522E-07  4.85860365692002E-08  2.47672761062755E-08
 -7.35390952455793E-11 -1.52850091595906E-09  2.21905944399082E-08  5.80061957057404E-09  2.97376003066449E-09
  4.23744225349104E-08 -2.32015584048371E-08 -1.06995971188429E-08 -5.70675343190028E-11 -2.22101048896766E-11
 -1.05565454368419E-11  9.36032961087983E-02 -3.96966162432205E-03 -1.09944693767719E-03  6.10176453379031E-09
 -2.80442862765755E-09 -1.31630327814271E-09 -1.62125664625931E-01  6.87565561434364E-03  1.90429795323427E-03
  1.75468871105390E-09  1.32263025573372E-09  2.53335117125560E-11  1.75913821848662E-11 -4.53142110374160E-10
 -3.41542388925735E-10 -8.82948533127910E-11 -6.74298919984739E-11  1.39600357877233E-03  8.12188349860683E-04
  1.19491900141057E-10  9.05295710313618E-11 -1.80223286841961E-03 -1.04853064936957E-03 -1.56644346075921E-11
 -1.18778769130274E-09  5.83052400404074E-12 -3.14224802919979E-09  2.90812687423880E-05 -8.75748453496559E-13
 -4.33772888939459E-05  6.42000483116934E-13  5.73683062480795E-05
* ORBITAL    1   37
 -3.30485378193564E-03 -2.38592994759113E-02 -1.03951175232162E-01 -2.89483304171868E-01  5.20795466161883E-01
  3.43767437067628E-01  6.29467760562225E-04  2.10648146261564E-02  3.56633054213924E-01  1.83137210916528E-01
  1.51388407351709E-01  6.96136223859427E-11  7.97604276728927E-10  3.11391939161986E-08  1.07897603099354E-08
  7.40426202982184E-09  9.43865833339611E-12  1.02575421213070E-10  4.59878731485455E-09  1.56004408756170E-09
  1.04826359573958E-09  2.94230005932744E-10 -3.34244000960540E-09 -1.73689086693589E-09  9.81746588856902E-12
  1.21847949375221E-12 -7.25737135583450E-14 -5.41362551014899E-02 -4.16448540974439E-04  1.93624057824279E-03
  1.66844392609863E-10 -4.21859721931409E-10 -2.30834129707195E-10  9.37667443697315E-02  7.21310032104860E-04
 -3.35366705712251E-03 -3.32403953333392E-11  9.42059880117647E-11  2.22692442908388E-14 -1.28133270050835E-13
  8.56006002358175E-12 -2.43354007660965E-11 -2.35983409114368E-12 -1.15297843206224E-11 -3.49249551363580E-03
 -4.99017078136704E-03  3.30828270890234E-12  1.50235604838005E-11  4.50879232033621E-03  6.44228277696439E-03
  7.61685781472726E-12  1.26073700135122E-13 -2.87908962284192E-12  3.75274376967012E-13  1.96361054248117E-04
 -7.36279043608200E-13 -2.92717761857836E-04  6.46677241419776E-13  3.87229209660743E-04 -3.30636867239905E-03
 -2.38703769966065E-02 -1.04004307362726E-01 -2.89665440123638E-01  5.20797310409657E-01  3.43769277124884E-01
 -6.28179222806990E-04 -2.10418848333142E-02 -3.56517898054090E-01 -1.83089810781759E-01 -1.51351457086467E-01
 -6.99394411044232E-11 -8.09669421846828E-10 -3.09512214336253E-08 -1.08065517140533E-08 -7.46274539428338E-09
 -1.06922486894631E-11 -1.48080927354916E-10 -3.98171893249783E-09 -1.52285763513081E-09 -1.12433726606374E-09
  3.06674115813121E-10 -3.33609255765748E-09 -1.73065739534096E-09 -2.18195898580630E-11 -8.17096804038630E-12
 -3.59222113111312E-12 -5.41285620939367E-02 -4.11430372331163E-04  1.93819387803286E-03  1.73737125724963E-10
 -3.82072797941299E-10 -2.01133369602271E-10  9.37534196836280E-02  7.12618307231043E-04 -3.35705027228439E-03
  3.37592945692081E-11 -9.26996515213786E-11  1.20292390924270E-12  5.09501765309708E-13 -8.72525839110508E-12
  2.39316199990412E-11 -1.65358300939779E-12  7.31501526087580E-12  3.49183304527183E-03  4.98940677714377E-03
  2.44353011573281E-12 -9.27880472887875E-12 -4.50793707725401E-03 -6.44129645173303E-03  7.66473650665789E-12
  2.88070978948016E-13 -2.89756338233713E-12  6.51075611493720E-13  1.96347530240079E-04 -6.84509940908412E-13
 -2.92697601564480E-04  6.06239774689693E-13  3.87202540042084E-04
* ORBITAL    1   40
 -1.78928173683816E-02 -1.30996166585355E-01 -6.37819094299732E-01 -2.39293677475867E+00 -6.90161842428101E-01
 -4.38064348655698E-01 -1.39657811303449E-02 -2.56288737745901E-01 -1.62418807302396E+00 -3.63442379729005E-01
 -1.22149425081821E-01 -3.79321203175991E-11 -6.55349298140388E-10  1.51758479750048E-08 -4.49606178128353E-09
 -9.25542290770759E-09 -2.96613843030398E-12 -4.27983729578621E-11  1.92891750292869E-09 -5.06584915517775E-10
 -1.09970749747955E-09 -2.87581660008817E-09  4.83815111989409E-09  2.56183008009366E-09 -6.04828896302782E-13
 -8.12686336894542E-11 -4.67038150467315E-11  7.70557292138524E-02 -1.00794829997484E-01 -6.17300256188293E-02
 -6.84303878538407E-10  5.07933485183375E-10  2.77282389296357E-10 -1.33464438013880E-01  1.74581766692299E-01
  1.06919540722229E-01 -6.32036037114621E-10 -8.71447688783719E-10 -2.09965655879174E-12 -1.82860230513499E-12
  1.63179111017000E-10  2.25002719583160E-10  5.04804419388107E-11  6.84513432377207E-11  8.59756137496101E-03
  1.00584206860196E-02 -6.50534396156859E-11 -8.83412238306732E-11 -1.10994040078784E-02 -1.29853652688135E-02
 -1.99640900131878E-11  5.02805299246111E-13  7.54585269122194E-12  1.28996269960320E-12 -1.20605299168593E-04
  1.44639145749225E-12  1.79787797689658E-04 -1.27216496115389E-12 -2.37836882160186E-04  1.78926606747855E-02
  1.30995044074925E-01  6.37814470724045E-01  2.39292711248475E+00  6.90161004233827E-01  4.38063106037961E-01
 -1.39658631829339E-02 -2.56291038613482E-01 -1.62419251870236E+00 -3.63468494080353E-01 -1.22179788878732E-01
 -3.87587391169109E-11 -6.68999134810624E-10  1.50803567035160E-08 -4.61073037795303E-09 -9.37018037475061E-09
 -4.07710072104923E-12 -6.62675613076201E-11  1.86879921585386E-09 -6.34136784030022E-10 -1.23067818447713E-09
  2.88626005121454E-09 -4.77356034855325E-09 -2.53172231453367E-09 -3.30104432668485E-11 -1.08045027749829E-10
 -5.92873140389429E-11 -7.70587662505474E-02  1.00794187331378E-01  6.17300395743748E-02  5.01355362901999E-10
 -3.66492684324087E-10 -2.01892686294837E-10  1.33469698309900E-01 -1.74580653571507E-01 -1.06919564899106E-01
 -6.31777954938180E-10 -8.69979441340724E-10  1.03122448965363E-12  8.09323705530695E-13  1.63133098339606E-10
  2.24629963613970E-10  4.77475093375560E-11  6.38860072731250E-11  8.59778516096827E-03  1.00587220898156E-02
 -6.17578626362087E-11 -8.25035043382778E-11 -1.10996929142628E-02 -1.29857543793721E-02  2.02629467407695E-11
  3.28982143317047E-13 -7.65922992180401E-12  7.29716327922195E-13  1.20624628862847E-04 -1.99443060419703E-12
 -1.79816614167436E-04  1.76415959732017E-12  2.37875001949714E-04
* ORBITAL    1   41
 -2.95099654743694E-12 -2.17011116650568E-11 -1.02402721177842E-10 -3.50744535620786E-10 -1.31886535763143E-10
 -8.79133155014184E-11 -1.27416643323604E-12 -1.96093574468680E-11 -2.53701048343961E-10  7.16851630242663E-11
  1.35379884196243E-10  7.29760287885034E-13 -3.54084157717916E-11  1.15630196133703E-09  1.16237209612435E-09
  1.31557907178633E-09  4.08032958269726E-12 -1.28514978733369E-10  4.80307717089323E-09  4.49369835879986E-09
  4.98994464751383E-09 -7.14775663359725E-10 -5.14764026597594E-10 -2.53522933321992E-10 -5.88332589433526E-02
  5.37505914417158E-01  3.09250469355192E-01  6.33568905576902E-03 -5.78831468763389E-02 -3.33026868393866E-02
 -3.09553710437965E-09 -1.97756634222625E-09 -9.48850532230235E-10  3.65791178866287E-03 -3.34188503979004E-02
 -1.92273151947794E-02  5.95821278252347E-11  7.76561280414418E-11  1.08944865258234E-02  9.76147489683522E-03
 -3.17481282774812E-11 -4.01688737188379E-11  3.16464713106793E-10  4.82866296057508E-10 -1.07098908567906E-03
 -9.59607894713943E-04  5.66486227914121E-10  7.83996266619612E-10 -8.29584576540363E-04 -7.43309076501668E-04
  7.32918981744966E-13 -4.75387977544481E-05 -1.61065791989012E-13  1.79679766350795E-05 -3.53271406403009E-06
  5.56434565324763E-12  3.15975546056161E-06  1.06344323642506E-11  4.17996395455896E-06  1.98546641681909E-12
  1.48866793774533E-11  7.58109052287902E-11  2.68990449838598E-10  9.48248458214662E-11  5.72055246527388E-11
 -2.39468177288672E-12 -4.62068586811771E-11 -2.45519140711519E-10 -1.72918158582315E-10 -1.58333950602806E-10
 -1.01675804558464E-12  3.50077155778204E-11 -1.27588353716176E-09 -1.07677201379526E-09 -1.16404218903165E-09
 -4.19511949954715E-12  1.28277055512789E-10 -4.85321082514960E-09 -4.46856447569563E-09 -4.94333674609795E-09
 -7.95222821456147E-10 -4.83788737562529E-10 -2.26897602880210E-10 -5.88346855790129E-02  5.37497288438084E-01
  3.09246049211968E-01  6.33578549201036E-03 -5.78822413493030E-02 -3.33022209108136E-02 -3.12555303129991E-09
 -1.98879654691145E-09 -9.51604762417287E-10  3.65796752309839E-03 -3.34183276788700E-02 -1.92270462430372E-02
 -6.11805987567970E-11 -7.86511062091474E-11 -1.08948237974965E-02 -9.76185670420750E-03 -5.76529882435573E-13
  2.76542846010116E-12 -3.04710516435182E-10 -4.69324518663492E-10  1.07102266111070E-03  9.59645332749119E-04
 -5.55154159684350E-10 -7.71674477848734E-10  8.29610580120365E-04  7.43338070309957E-04  5.20213858144153E-13
 -4.75344197262647E-05  1.69990361392599E-13  1.79663218923849E-05 -3.53236354953608E-06  5.55074866244902E-12
  3.15944195571919E-06  1.04520661810700E-11  4.17954934857844E-06
* ORBITAL    1   42
 -3.13773788872482E-13 -2.56737512185065E-12 -1.18492319699445E-11 -3.53885270017126E-11 -2.09496579570969E-11
 -1.46133411196341E-11  6.26283621673792E-15  1.53604128620413E-12 -3.16028182530836E-11  3.13723119322398E-11
  4.38130305628291E-11 -4.07283957675250E-12  1.28354501044045E-10 -4.79614752170825E-09 -4.49484251173363E-09
 -4.99298717935452E-09  7.70698765795638E-13 -3.33053354889651E-11  1.13517057293496E-09  1.17121385995041E-09
  1.33153381256685E-09  3.09437472344411E-09  1.97598799248666E-09  9.48078492434767E-10 -7.31585829330298E-03
  6.68377026687953E-02  3.84546328653849E-02 -5.09514077965964E-02  4.65493767907939E-01  2.67818768620011E-01
 -7.08480619285871E-10 -5.13600154440043E-10 -2.53405448483264E-10 -2.94168089993853E-02  2.68752952212104E-01
  1.54625238158332E-01 -3.95155822968848E-10 -5.29158326802732E-10  1.35470528706246E-03  1.21381811951511E-03
 -5.14642754868527E-10 -7.53474680535930E-10 -5.25875195320322E-11 -6.74736852696236E-11  8.61284396950674E-03
  7.71712058663737E-03  4.20311830268492E-11  5.53049542341264E-11  6.67148025265251E-03  5.97765590394228E-03
 -6.79803902656489E-12 -5.91136928307174E-06 -9.89193566686616E-12  2.23428757521294E-06  2.84098648692013E-05
 -4.95983298048005E-13 -2.54105556444202E-05  5.78145660944144E-13 -3.36150053263247E-05  1.21458165387194E-13
  6.97726873694958E-13  4.57436108852522E-12  1.21621708774012E-11  9.46098029902329E-12  5.17983750106449E-12
 -3.14298606136726E-13 -6.82340574272070E-12 -2.74053107917495E-11 -3.99556989325285E-11 -4.21413982081043E-11
  4.18676906840492E-12 -1.28609281262409E-10  4.85862892904240E-09  4.46595041186237E-09  4.93884263915832E-09
 -9.97521448004539E-13  3.67692095042844E-11 -1.30105408530477E-09 -1.07176762835275E-09 -1.15188653765593E-09
  3.12864459758806E-09  1.99087944231216E-09  9.52516439994873E-10 -7.31598689082982E-03  6.68366508272292E-02
  3.84540922062531E-02 -5.09526406766522E-02  4.65486298730904E-01  2.67814941165387E-01 -7.97993742768351E-10
 -4.83794626929367E-10 -2.26694153525807E-10 -2.94175207983365E-02  2.68748639864866E-01  1.54623028367482E-01
  3.89598870784413E-10  5.23424485686795E-10 -1.35474804543841E-03 -1.21386574827296E-03  4.99312066812162E-10
  7.36105041447199E-10  2.37651841161118E-11  3.37511050512630E-11 -8.61311056447070E-03 -7.71742239030962E-03
 -5.65703884027529E-11 -7.13098147282809E-11 -6.67168675642604E-03 -5.97788968051094E-03 -6.64303266380700E-12
 -5.91078169110266E-06 -9.79874854060412E-12  2.23406546358363E-06  2.84072487342092E-05 -8.36432034709666E-14
 -2.54082157025153E-05  5.34475597437259E-13 -3.36119098753786E-05
* ORBITAL    1   44
 -5.10723170470575E-10 -3.73831888112330E-09 -1.80321039628177E-08 -8.02438396374550E-08 -5.85726742687426E-09
 -3.22667387678312E-09 -4.38661988809818E-10 -8.10177034012580E-09 -2.44389920037065E-08 -1.10833071905471E-08
 -8.57417666334518E-09 -1.86884625605480E-03 -3.44948069715045E-02 -1.56328318830257E-01  3.05575334750956E-02
  6.83816990037636E-02 -1.90066995656234E-03 -3.50822023324362E-02 -1.58990339872439E-01  3.10777402265712E-02
  6.95459651765847E-02 -5.23453443039057E-02  4.10116654843681E-01  2.22879104849914E-01 -7.72833958910878E-10
  1.20820223812395E-08  6.40105104242730E-09  4.07104922771312E-09 -4.52866790009232E-09 -2.83121649604987E-09
 -5.32367206875061E-02  4.17100232250139E-01  2.26674355606892E-01 -5.73649636965083E-09 -1.05077051363790E-08
 -4.83199024696900E-09 -2.18354586585717E-02 -2.33244538139581E-02 -1.01025333089592E-09 -1.15859037796294E-09
  5.63789098627425E-03  6.02234802216219E-03  1.40451194434536E-02  1.50028784658535E-02  6.25731096340921E-10
  6.51039213983746E-10 -1.81321706945491E-02 -1.93686326380747E-02  4.12242220513889E-10  5.63676369469253E-10
 -1.01045473916463E-03  3.96597672296322E-12  3.81916042232301E-04 -1.49876843472269E-12 -8.11911606234629E-12
  8.23961948790096E-04  1.30021719466100E-11 -7.26666232911768E-04 -2.07768559983919E-11  5.11384090246876E-10
  3.74270174969592E-09  1.80513028061350E-08  8.02322320778112E-08  5.85049740177335E-09  3.22450502737656E-09
 -4.39326782152757E-10 -8.11507735876763E-09 -2.44396318441883E-08 -1.11270715702323E-08 -8.64308399000388E-09
 -1.86890230974302E-03 -3.44958511844012E-02 -1.56334800734894E-01  3.05494257644208E-02  6.83732256789862E-02
 -1.90072607052601E-03 -3.50832496174429E-02 -1.58996880500245E-01  3.10697636576971E-02  6.95376545845657E-02
  5.23465370652482E-02 -4.10111923465487E-01 -2.22877088427654E-01  8.34896811411459E-10 -1.20686889134504E-08
 -6.40291474405908E-09 -4.05619159102909E-09  4.61214868653261E-09  2.87474660585491E-09  5.32378797304156E-02
 -4.17095431451216E-01 -2.26672300890804E-01  5.74441553427114E-09  1.04126231817147E-08  4.77774062455425E-09
 -2.18353322990760E-02 -2.33243151742614E-02 -9.79971735159406E-10 -1.12457802283504E-09  5.63785834693208E-03
  6.02231221697465E-03  1.40450328854875E-02  1.50027838939259E-02  6.57186208185830E-10  6.85142357218448E-10
 -1.81320589565734E-02 -1.93685105504138E-02  3.97423369497724E-10  5.47281537398501E-10  1.01046330962963E-03
 -3.58931116515890E-12 -3.81919282733706E-04  1.35745481056525E-12  8.08507645853918E-12 -8.23968778218553E-04
 -1.29972875791818E-11  7.26672255202403E-04  2.09217379387243E-11
* ORBITAL    1   45
 -3.99902400907121E-10 -2.92695173011915E-09 -1.41178258214997E-08 -6.29825960199875E-08 -4.38867075033031E-09
 -2.39901892479265E-09 -3.44863623414785E-10 -6.39514785201620E-09 -1.88665092905871E-08 -8.70783139116083E-09
 -6.82337315457275E-09 -1.90066995598581E-03 -3.50822023217006E-02 -1.58990339864580E-01  3.10777404060749E-02
  6.95459653884861E-02  1.86884625550959E-03  3.44948069612390E-02  1.56328318822666E-01 -3.05575336410328E-02
 -6.83816991996392E-02 -5.32367206798591E-02  4.17100232252696E-01  2.26674355602936E-01  6.54774802533187E-10
 -9.17902951997677E-09 -4.86942733785211E-09  3.46820496037163E-09 -7.74265979711068E-09 -4.44178276421515E-09
  5.23453442948517E-02 -4.10116654847033E-01 -2.22879104846631E-01 -4.46766389157704E-09 -1.07495323216061E-08
 -5.10600159832864E-09 -2.22072833888890E-02 -2.37216335912602E-02  7.47421303661530E-10  8.60076951889232E-10
  5.73389557497603E-03  6.12489934496612E-03 -1.38099567395433E-02 -1.47516798772845E-02  8.33308033486984E-10
  9.01542333816670E-10  1.78285771780248E-02  1.90443367421008E-02  5.74300386187281E-10  7.28271166828425E-10
 -1.02766113838829E-03 -2.52472582317876E-12  3.88419478769876E-04  9.51727630248525E-13 -5.13670686000494E-12
 -8.10166147969875E-04  9.07733704681226E-12  7.14499444128517E-04 -1.76136505140496E-11  4.00083270464798E-10
  2.92871167815968E-09  1.41235606692908E-08  6.30271806617173E-08  4.39157708728641E-09  2.40287605233781E-09
 -3.44185683487241E-10 -6.37369889102043E-09 -1.88897843302934E-08 -8.59481012234783E-09 -6.67523140963766E-09
 -1.90072607097022E-03 -3.50832496207794E-02 -1.58996880556278E-01  3.10697634839121E-02  6.95376543919455E-02
  1.86890231015852E-03  3.44958511876187E-02  1.56334800788746E-01 -3.05494256039946E-02 -6.83732255016012E-02
  5.32378797530418E-02 -4.17095431444470E-01 -2.26672300893909E-01 -6.39859076510829E-10  9.20483777996057E-09
  4.88070138705408E-09 -3.49547294787036E-09  7.71787399285389E-09  4.43274340258303E-09 -5.23465370884879E-02
  4.10111923458121E-01  2.22877088430117E-01  4.37948139138667E-09  1.07775538269069E-08  5.13282980795814E-09
 -2.22071465485547E-02 -2.37214840759293E-02  7.62950496936713E-10  8.76918126026673E-10  5.73386024732876E-03
  6.12486074286190E-03 -1.38098768400804E-02 -1.47515922068550E-02  7.98558787609764E-10  8.62854458732097E-10
  1.78284740058827E-02  1.90442235464239E-02  5.69116032484388E-10  7.22437966609884E-10  1.02766965616864E-03
  2.63726877091482E-12 -3.88422697665540E-04 -9.97223405016759E-13  5.23845550695704E-12  8.10173019361754E-04
 -9.08521292864573E-12 -7.14505505649973E-04  1.70949083103106E-11
* ORBITAL    1   48
  6.55008371457443E-13  4.53065625677496E-12  2.20914552565973E-11  7.85054177511299E-11  1.38419891076732E-11
  8.16813884346071E-12  4.99100453352854E-13  1.07023368403342E-11  2.82358496629252E-11  1.82144363351637E-11
  1.65497994421731E-11  9.95273971696413E-12  1.52393735741663E-10  2.25637299980458E-09 -3.10656493651257E-10
 -7.20954434628062E-10  4.10776513385993E-11  6.25840506044782E-10  9.14983140325193E-09 -1.57088550770298E-09
 -3.32230684472608E-09 -2.13341641960285E-11 -3.04868290772761E-09 -1.62422362610575E-09  5.59028999413248E-02
  7.19659436779064E-01  3.73556166522998E-01 -5.84627035178654E-03 -7.52612890287347E-02 -3.90661424342167E-02
 -3.66834452461440E-11 -1.18967754657099E-08 -6.32894056899883E-09 -3.37534575427735E-03 -4.34521254872316E-02
 -2.25548478551786E-02  2.72127963830394E-10  2.92622228955900E-10 -3.54107786072947E-02 -3.45865844701080E-02
 -9.39965426043125E-11 -1.02947260028064E-10  4.56812941775099E-10  5.58863074708392E-10  3.38056751758313E-03
  3.30188383291898E-03  1.74959849349938E-09  1.93459271655413E-09  2.61857634109662E-03  2.55762822103398E-03
  4.26176905629194E-12 -2.26259712422737E-04 -7.00246011337366E-13  8.55181329714046E-05 -1.63283441792140E-05
 -3.15363276366378E-11  1.46045150107117E-05 -8.76088311432987E-12  1.93199574282178E-05 -4.82888181402311E-13
 -3.59917958043120E-12 -1.74410304981852E-11 -7.23561768946105E-11 -2.19102604693820E-11 -1.38620433094292E-11
  2.14563864559946E-13  2.36450185550540E-12  5.44434828318550E-11  8.38588874191297E-12 -6.33921546335632E-13
  1.05476473935440E-11  1.58910036986749E-10  2.29355741999230E-09 -4.91430449236796E-10 -9.56975641792287E-10
  4.11086548925316E-11  6.23860511373049E-10  9.16514334798029E-09 -1.66674466668295E-09 -3.44199742837410E-09
 -1.57730645369174E-11  2.93462838362639E-09  1.56024254561181E-09 -5.59015969439524E-02 -7.19665599964615E-01
 -3.73559994605241E-01  5.84613038086664E-03  7.52619453569794E-02  3.90665503619993E-02  3.03995760486500E-11
  1.18730410966717E-08  6.31340730435083E-09  3.37526493238429E-03  4.34525044089466E-02  2.25550833679685E-02
  2.60020084879735E-10  2.80869101649294E-10 -3.54100790644118E-02 -3.45858946336682E-02 -5.34193801946491E-11
 -5.94834916857837E-11  4.47681348211553E-10  5.48463599392787E-10  3.38049898472874E-03  3.30181673059536E-03
  1.73212473307068E-09  1.91697154786453E-09  2.61852325254514E-03  2.55757624140491E-03 -4.28983927475571E-12
  2.26258753851096E-04  1.67056226364512E-12 -8.55177706611033E-05  1.63282821204726E-05  3.12648474233528E-11
 -1.46044595292414E-05  8.43827383508542E-12 -1.93198839708194E-05
* ORBITAL    1   49
 -1.56309824290370E-13 -1.13435957276950E-12 -5.49489542236287E-12 -2.05668748851544E-11 -3.48919691821225E-12
 -1.99671362059812E-12 -1.77313019533957E-13 -2.57973273717933E-12 -7.39749943410400E-12 -4.63096438108598E-12
 -4.13624271407083E-12  4.11309938572309E-11  6.26830600691503E-10  9.14602097862710E-09 -1.54888577136246E-09
 -3.29554219721884E-09 -1.01258227882809E-11 -1.57001542410884E-10 -2.23957352188204E-09  2.08676742345207E-10
  5.97325842639869E-10 -3.72971158656228E-11 -1.18958886440633E-08 -6.32914928053112E-09 -6.75065141627552E-03
 -8.69042477239821E-02 -4.51096953506172E-02 -4.84130605231726E-02 -6.23243348035223E-01 -3.23509136138155E-01
  2.73140666305300E-11  3.05619443355379E-09  1.63127014659676E-09 -2.79512935273295E-02 -3.59829714758638E-01
 -1.86778086834315E-01  1.42755614308920E-09  1.55705046830154E-09  4.27611794929554E-03  4.17658994524828E-03
  1.11093922475757E-09  1.27782559019944E-09  1.97454468389706E-10  2.13498707851706E-10  2.79946839090916E-02
  2.73430999897538E-02 -2.17398834921066E-10 -2.32326371656272E-10  2.16845889120938E-02  2.11798741784371E-02
  7.01899439212466E-12  2.73225235795900E-05 -3.19781865576863E-11 -1.03269432238977E-05 -1.35215915018895E-04
  2.68166788081322E-12  1.20940791052294E-04 -3.49897026103098E-12  1.59989628233261E-04  1.30455117685549E-13
  9.51773397125299E-13  4.90162431329105E-12  1.94760605154177E-11  5.03054770194544E-12  3.14906977300549E-12
 -7.77193514463602E-14 -1.10400555739307E-12 -1.22183884873788E-11 -2.31545199829509E-12 -3.76632267259558E-13
  4.10622638517121E-11  6.22725286893147E-10  9.16766115926395E-09 -1.68860169224767E-09 -3.46829836792833E-09
 -1.03678452872995E-11 -1.54542269055556E-10 -2.31363241767710E-09  5.93888925242822E-10  1.08193217692715E-09
  3.01061557306285E-11  1.18715841640274E-08  6.31188230526177E-09  6.75049725499529E-03  8.69050101292310E-02
  4.51101690779693E-02  4.84119311947975E-02  6.23248684679717E-01  3.23512450850427E-01  2.29460453155883E-11
 -2.93276710141294E-09 -1.55635365958681E-09  2.79506415105473E-02  3.59832795872835E-01  1.86780000584857E-01
  1.41290788021039E-09  1.54295311378865E-09  4.27603143716887E-03  4.17650519098123E-03  1.09620961094352E-09
  1.26182880506671E-09  1.48523839268748E-10  1.62626987688908E-10  2.79941308383737E-02  2.73425546027414E-02
 -2.13437250820001E-10 -2.30567074788277E-10  2.16841605058434E-02  2.11794517238129E-02 -7.14564780382256E-12
 -2.73224226936232E-05  3.15714850421412E-11  1.03269050772461E-05  1.35215341651007E-04 -3.42773541061733E-12
 -1.20940278215105E-04  2.96170413146924E-12 -1.59988949825110E-04
* ORBITAL    1   50
 -9.43441192816454E-03 -6.82903495817317E-02 -3.00063192470301E-01 -4.02563558801839E-01  2.41862767767267E-01
  1.40507531561236E-01 -4.57278150260825E-03 -4.73528478991383E-02  3.74925161925513E-01  4.37857670055380E-01
  4.38423819444150E-01  2.60543845373465E-09  5.08845124708714E-08  3.03740317477582E-07  1.42218883998563E-07
  1.12013580212495E-07  3.73235155895180E-10  7.29312694489473E-09  4.34961629819491E-08  2.03156702012340E-08
  1.59880087927334E-08  8.72517296112024E-08  3.35258600002191E-07  1.52858667582949E-07  7.75195650990465E-13
  1.75255356672129E-12  7.37412947792126E-13 -4.46116888983958E-02 -4.14373490200957E-01 -1.94364056619657E-01
  1.26120278441328E-08  4.79981309346141E-08  2.18788788312244E-08  7.72697117835444E-02  7.17715938337463E-01
  3.36648421230267E-01 -3.25211127647312E-08 -2.90061957781371E-08 -9.10049218025825E-13 -8.23509397316098E-13
  8.39690946556448E-09  7.48937377974709E-09  2.95303227008268E-09  2.63208343454685E-09  7.21730881243599E-02
  6.60701229509626E-02 -3.81223680648819E-09 -3.39802260415135E-09 -9.31750561167092E-02 -8.52961619569807E-02
  3.47655723344942E-10  1.51295046295959E-11 -1.31402548780151E-10  4.00673598549560E-11 -7.12505848711785E-04
 -3.94901860096658E-11  1.06214138166644E-03  3.48248300212833E-11 -1.40508076472207E-03 -9.43480673743382E-03
 -6.82932382688946E-02 -3.00077129079755E-01 -4.02608347548412E-01  2.41855150622257E-01  1.40502724830828E-01
  4.57312769330594E-03  4.73590007083215E-02 -3.74895150320718E-01 -4.37850663828031E-01 -4.38420821296442E-01
 -2.60552672643267E-09 -5.08896821289039E-08 -3.03736765186898E-07 -1.42215486278582E-07 -1.12015083358603E-07
 -3.73129238173002E-10 -7.29171725002121E-09 -4.35363721660020E-08 -2.03023520911483E-08 -1.59707909120018E-08
  8.72646628253167E-08  3.35216571637579E-07  1.52833511345463E-07  4.42166910056174E-12 -4.09756798957331E-12
 -3.09857166532745E-12 -4.46096974402940E-02 -4.14370203551536E-01 -1.94362856118693E-01  1.25832321079095E-08
  4.79236939250463E-08  2.18414715558432E-08  7.72662624765461E-02  7.17710245693996E-01  3.36646341901760E-01
  3.24976792533111E-08  2.89829294966007E-08  7.59563837595336E-13  5.37182423978408E-13 -8.39086641835656E-09
 -7.48335478654862E-09 -2.91521603558010E-09 -2.59541719308724E-09 -7.21724767244080E-02 -6.60696110015939E-02
  3.76365431080621E-09  3.35064851308398E-09  9.31742668027751E-02  8.52955010332283E-02  3.47205406610232E-10
  1.47551604962511E-11 -1.31232279298855E-10  3.90398970429825E-11 -7.12518921852399E-04 -3.83686279293136E-11
  1.06216087049129E-03  3.38407444092054E-11 -1.40510654571082E-03
* ORBITAL    1   51
  2.54121387606254E-09  1.83924051233831E-08  8.07874257254015E-08  1.09011603841826E-07 -6.43353573547415E-08
 -3.71825116277758E-08  1.21248129403635E-09  1.23693643851631E-08 -9.83928012063455E-08 -1.19548362198468E-07
 -1.20057995883976E-07  5.68702320537793E-03  1.11055308371133E-01  6.70465983519143E-01  3.03893992205024E-01
  2.36374551085285E-01  5.46031133101713E-03  1.06628114770707E-01  6.43737999090446E-01  2.91779324924905E-01
  2.26951534241132E-01  1.93167795009524E-01  7.30256054383581E-01  3.32778709951487E-01 -1.56233162362462E-10
  1.15052302997031E-09  5.96000406485742E-10  1.26291935693668E-08  1.11829624678452E-07  5.24631713933298E-08
  1.85467208891115E-01  7.01144554872802E-01  3.19512557081850E-01 -2.16424092455671E-08 -1.95490032831837E-07
 -9.18020740551506E-08 -6.93116314677973E-02 -6.13494013087402E-02 -1.75761054896493E-09 -1.72303049515262E-09
  1.78961857130504E-02  1.58403468794881E-02  4.20889907379464E-02  3.72539836332329E-02 -1.92233390400343E-08
 -1.75643897514374E-08 -5.43366518818284E-02 -4.80946849460136E-02  2.71018208386596E-08  2.49164847246493E-08
  5.83865515675275E-04  5.00435738007919E-11 -2.20680373402616E-04 -1.89148063874104E-11  1.94049485417474E-10
 -4.49471902643958E-04 -2.75320297717092E-10  3.96396867120497E-04  3.08845127007100E-10  2.54316784644587E-09
  1.84072640449650E-08  8.08594710080942E-08  1.09003968313300E-07 -6.44716413319233E-08 -3.72597145071367E-08
 -1.21622828875201E-09 -1.24315380709844E-08  9.81794657499694E-08  1.19584439990423E-07  1.20141091730815E-07
 -5.68700693828020E-03 -1.11055021959936E-01 -6.70464285997491E-01 -3.03894358420873E-01 -2.36375325400615E-01
 -5.46029567494245E-03 -1.06627837416062E-01 -6.43736394467808E-01 -2.91779675258464E-01 -2.26952267491450E-01
  1.93167267936795E-01  7.30258902510563E-01  3.32780429136224E-01 -1.47091453125631E-10  1.09453733031115E-09
  5.68507191819790E-10  1.25865522313451E-08  1.11697980078276E-07  5.23992739437798E-08  1.85466689617172E-01
  7.01147303035405E-01  3.19514217624398E-01 -2.15535430888856E-08 -1.95319230924090E-07 -9.17199850836504E-08
  6.93110291664670E-02  6.13488888397413E-02  1.71849195094036E-09  1.68407948266874E-09 -1.78960301462291E-02
 -1.58402145218001E-02 -4.20886284407075E-02 -3.72536752321036E-02  1.91780146119284E-08  1.75212801098814E-08
  5.43361842030423E-02  4.80942868352614E-02 -2.70736197262162E-08 -2.48900744497897E-08  5.83850094962349E-04
  4.82252748489548E-11 -2.20674543736906E-04 -1.82267750066412E-11  1.95254363762958E-10 -4.49459938396731E-04
 -2.76832479477686E-10  3.96386316047668E-04  3.09731340478489E-10
* ORBITAL    1   52
  1.82730649314016E-09  1.32259398342542E-08  5.81004667957552E-08  7.84579125862418E-08 -4.61999942031277E-08
 -2.66947759751694E-08  8.72607669699680E-10  8.89442395579588E-09 -7.03047424105594E-08 -8.59343387357484E-08
 -8.63811856949019E-08  5.46031133096528E-03  1.06628114768651E-01  6.43737999093464E-01  2.91779324933405E-01
  2.26951534249076E-01 -5.68702320533603E-03 -1.11055308369419E-01 -6.70465983521292E-01 -3.03893992213053E-01
 -2.36374551093125E-01  1.85467208886169E-01  7.01144554866019E-01  3.19512557077924E-01  1.16708647439273E-10
 -8.97463490329860E-10 -4.66410805441235E-10  9.13811521868041E-09  7.98377947418643E-08  3.74303919941637E-08
 -1.93167795005628E-01 -7.30256054377002E-01 -3.32778709947608E-01 -1.55146119254910E-08 -1.40582682275867E-07
 -6.60224461403252E-08 -6.65485366453924E-02 -5.89037194112454E-02  1.39902459536447E-09  1.37224092123257E-09
  1.71827573195402E-02  1.52088742476040E-02 -4.38365251085925E-02 -3.88007685035222E-02 -1.32071858090369E-08
 -1.20286864609476E-08  5.65927096534769E-02  5.00915760734436E-02  1.99204844480238E-08  1.83424489096474E-08
  5.60589922594314E-04 -3.91532496847044E-11 -2.11883001336545E-04  1.47961420015292E-11  1.52280139680837E-10
  4.68133885675899E-04 -2.09169279665253E-10 -4.12855220043604E-04  2.05937333057235E-10  1.82397677578944E-09
  1.32016744469772E-08  5.79844948449464E-08  7.81297160108352E-08 -4.62542346791603E-08 -2.67256116595714E-08
 -8.69639098107860E-10 -8.84875028153602E-09  7.05090002848448E-08  8.60044550429044E-08  8.64205883282658E-08
 -5.46029567495072E-03 -1.06627837420353E-01 -6.43736394429461E-01 -2.91779675267656E-01 -2.26952267511726E-01
  5.68700693828160E-03  1.11055021963632E-01  6.70464285963805E-01  3.03894358429484E-01  2.36375325419060E-01
  1.85466689598135E-01  7.01147303040246E-01  3.19514217627603E-01  1.22389466947007E-10 -9.25966512031283E-10
 -4.80585184293396E-10  9.15517467426518E-09  7.99363769048726E-08  3.74762499377319E-08 -1.93167267919086E-01
 -7.30258902515224E-01 -3.32780429139305E-01 -1.55646414911899E-08 -1.40644086387554E-07 -6.60483694734993E-08
  6.65479638341384E-02  5.89032318090260E-02 -1.41753912728697E-09 -1.39024059306743E-09 -1.71826094480991E-02
 -1.52087483702787E-02  4.38361442148288E-02  3.88004444148275E-02  1.32462910511308E-08  1.20675829003367E-08
 -5.65922178364087E-02 -5.00911576152904E-02 -1.99072403162378E-08 -1.83294796347450E-08  5.60575000675177E-04
 -3.99428799025597E-11 -2.11877361703604E-04  1.50970844156409E-11  1.50783486935009E-10  4.68121522003349E-04
 -2.07591501357392E-10 -4.12844314826920E-04  2.06417911264130E-10
* ORBITAL    1   54
 -7.09247330052438E-02 -5.18754206588133E-01 -2.49204907456099E+00 -8.16120913913699E+00 -1.26378414164629E+00
 -7.42794912159882E-01 -6.15576173001428E-02 -1.08724490275937E+00 -4.84431893010283E+00 -1.30100998312972E+00
 -7.19751510460168E-01 -9.31651501728876E-12  1.01371012101143E-10 -4.49037188654095E-09 -5.62422789564255E-10
 -3.26646398470585E-10 -1.76933707302386E-12  1.70710647456846E-12 -6.30872872897055E-10 -1.07832761176679E-10
 -7.92459183333960E-11 -6.01395749450720E-10 -1.44618091623478E-09 -2.29720224880287E-09  5.92008433294722E-13
  3.00195703573013E-12  1.75552619386549E-12  3.66068545467994E-01  7.35824739638780E-01  2.91468157659007E-01
 -9.88642863498677E-11 -2.16453144127850E-10 -2.94815437266526E-10 -6.34049319803407E-01 -1.27448583451981E+00
 -5.04837657853510E-01  6.97872909246262E-09  5.93472764688134E-09 -5.09211878669852E-12 -4.32988631099471E-12
 -1.80178978950255E-09 -1.53225950415953E-09 -5.57060854045412E-10 -4.74260055594949E-10 -1.18253975046945E-01
 -9.22261914374851E-02  7.18377713192314E-10  6.11730919125623E-10  1.52665225325787E-01  1.19063501173321E-01
 -1.29913446382635E-10 -1.60914013721113E-11  4.91034893457707E-11 -4.24569000615703E-11 -1.79877583533849E-03
  1.47741751207901E-11  2.68145630841088E-03 -1.30336180611110E-11 -3.54723349161395E-03  7.09246515004563E-02
  5.18753615700840E-01  2.49204648049132E+00  8.16120595421758E+00  1.26378609739143E+00  7.42796662000442E-01
 -6.15575698840901E-02 -1.08724430180586E+00 -4.84432154966364E+00 -1.30101326438255E+00 -7.19754970438794E-01
 -9.03699541476360E-12  1.04281068228493E-10 -4.42299935738876E-09 -5.39128195680064E-10 -3.10239568204428E-10
 -9.32598340025557E-13  1.42501249385942E-11 -4.64178149204589E-10 -3.51474060993877E-11 -1.61276962629598E-11
  5.84852642990601E-10  1.41314824668658E-09  2.27945311642336E-09 -1.26103869482795E-12  1.39274985450659E-13
  1.13004794673684E-13 -3.66068772936503E-01 -7.35827787604455E-01 -2.91469412189373E-01  5.61702909264199E-11
  1.27309878947753E-10  2.52542848894746E-10  6.34049713789807E-01  1.27449111375206E+00  5.04839830764666E-01
  6.95457796941181E-09  5.91348821747022E-09  8.75424912245814E-12  7.06154718660143E-12 -1.79566210852767E-09
 -1.52684574490522E-09 -5.18195227004784E-10 -4.40323635868605E-10 -1.18252494443936E-01 -9.22250208272360E-02
  6.70054263452751E-10  5.69221820355999E-10  1.52663313875570E-01  1.19061989921919E-01  1.28461846416688E-10
  1.59593143501261E-11 -4.85541076494724E-11  4.22742013071860E-11  1.79876000012534E-03 -1.16728777352193E-11
 -2.68143270243992E-03  1.02880710514682E-11  3.54720226398088E-03
* ORBITAL    1   43
  1.72810759503552E-03  1.22202537807491E-02  4.59626914325811E-02  1.44677196575484E-01  8.91992081129343E-02
  7.23010171912641E-02 -2.66676354204458E-03 -6.42155251707120E-02  5.56688207765663E-02 -5.00303744240501E-01
 -6.07909960323577E-01 -5.40410009832934E-11 -1.07472034433103E-09 -5.11293144464591E-09 -8.16405877443206E-09
 -8.96912672416699E-09 -5.14573568594438E-12 -9.68804212148893E-11 -4.44261464849857E-10 -8.71140193591716E-10
 -9.78037976562379E-10 -4.96791462338838E-09 -4.99389037962870E-09 -1.56363925908597E-09  3.88096715747746E-12
  1.47925935317321E-10  8.35547340659958E-11  5.38738826289840E-02 -2.47314559707226E-02 -1.88448694592367E-02
 -2.38036337662696E-11 -3.65805271683619E-10 -8.32585905970135E-11 -9.33123019178652E-02  4.28361383322003E-02
  3.26402713915405E-02  1.37331671748915E-10  7.21262083708078E-11  1.71534980333231E-12  1.40853327906565E-12
 -3.54573597283661E-11 -1.86172492683324E-11  2.15386809301659E-12  7.18291643334980E-12  9.50760564911590E-03
  1.15561957288129E-02 -2.78830396536951E-12 -9.29923461266440E-12 -1.22742661131556E-02 -1.49189845338637E-02
 -5.76514293529196E-12  6.47262528317502E-12  2.18061622994956E-12  1.72572802115656E-11 -4.77277728802617E-04
  6.49953805235704E-13  7.11483787671670E-04 -5.79383170627937E-13 -9.41204492923795E-04  1.72895803842930E-03
  1.22264795478655E-02  4.59929306112149E-02  1.44796834198977E-01  8.92338487202524E-02  7.23227658060765E-02
  2.66611727068673E-03  6.42038634767931E-02 -5.57399677970672E-02  5.00285924335611E-01  6.07902729329393E-01
  5.42145440259479E-11  1.07705455361613E-09  5.16541734092379E-09  8.14312047392909E-09  8.92981699848021E-09
  4.23464588588407E-12  7.97361656894999E-11  3.47920249069418E-10  8.91329643419278E-10  1.01927898947873E-09
 -4.96009544018167E-09 -4.95467775567417E-09 -1.55045322155317E-09 -5.37284987799516E-11  1.13070143603614E-10
  6.78520439740144E-11  5.38701668603981E-02 -2.47269498926819E-02 -1.88419772717700E-02 -2.34546653964726E-10
 -5.40055271825644E-10 -1.84373164955296E-10 -9.33058660252807E-02  4.28283335708890E-02  3.26352619735398E-02
 -1.38103378295900E-10 -7.41605420081135E-11 -2.75003348855388E-12 -2.72023961002656E-12  3.56688176540612E-11
  1.91584724825109E-11  7.83000689874078E-12  4.85584023524774E-12 -9.50709655398857E-03 -1.15556284693894E-02
 -1.00911066378908E-11 -6.28495827468664E-12  1.22736088740241E-02  1.49182522049174E-02 -5.93811093615304E-12
  6.60854258416249E-12  2.24399497114453E-12  1.74108185878529E-11 -4.77271096259896E-04  5.49742478334293E-13
  7.11473900277380E-04 -4.77605983470692E-13 -9.41191413227457E-04
* ORBITAL    1   46
 -3.45518661398021E-11 -2.48624915675455E-10 -7.85853515041675E-10 -9.85240280509456E-09 -1.75264643905887E-09
 -1.16926387040036E-09  1.04258639078022E-11  4.58396058940142E-10  5.36692281449104E-10  5.55060563425607E-09
  6.46982204988057E-09 -8.39997584087364E-04 -1.62019166811074E-02  4.04753872117436E-02 -4.38932612562648E-01
 -5.25926864538574E-01 -8.20775960752488E-04 -1.58311683177738E-02  3.95491434608129E-02 -4.28888320866112E-01
 -5.13891838987922E-01  2.21354831112183E-02  2.22474440070477E-02  2.39119912901737E-02 -3.29631028967345E-10
  1.48173381026182E-09  1.60083653451924E-09 -4.74963558477252E-10 -2.80321637513592E-09 -1.73594573575509E-09
  2.16289167486397E-02  2.17384625288535E-02  2.33648672139186E-02  1.64818346110904E-09  2.86742094004007E-09
  6.59443380566946E-10 -2.19663019374044E-02 -2.04933818618914E-02  2.83239661502830E-10  2.86522126202737E-10
  5.67167533778660E-03  5.29136811000093E-03  1.35748006046045E-02  1.26645623757377E-02  1.91358940447177E-12
 -1.75300391777934E-11 -1.75249934359210E-02 -1.63498788141957E-02 -4.00568229741809E-10 -3.80265556755129E-10
 -3.25103163159764E-04  2.30128730620915E-11  1.22877417977630E-04 -8.69918829932229E-12  3.20258021909350E-12
  2.54697868177673E-04  1.71193804412548E-12 -2.24622354455776E-04 -2.80185667488132E-11 -2.67446604046949E-11
 -1.91337457356363E-10 -5.09669609993095E-10 -8.48302478393026E-09 -1.56520873852446E-09 -1.06421735018832E-09
 -1.73074758772123E-11 -5.88465980811788E-10 -9.74497053987514E-10 -5.66644074837096E-09 -6.52578531372111E-09
  8.39977419538232E-04  1.62017033166666E-02 -4.04790611629101E-02  4.38933987715663E-01  5.25929618603770E-01
  8.20755318930462E-04  1.58309423988400E-02 -3.95528045162112E-02  4.28889676179792E-01  5.13894557477030E-01
  2.21359228909182E-02  2.22431074754865E-02  2.39094912492267E-02 -5.47047047972511E-10  1.21195993803176E-09
  1.45262445243607E-09 -6.92141310972948E-10 -2.95403831545009E-09 -1.81463641145861E-09  2.16294362412675E-02
  2.17340062681638E-02  2.33623011937127E-02  1.80575174493460E-09  2.76435353880946E-09  5.99737370651039E-10
  2.19658403300648E-02  2.04929387396214E-02 -3.06947919410278E-10 -3.09818270885263E-10 -5.67155618270395E-03
 -5.29125372085787E-03 -1.35745065400302E-02 -1.26642793977515E-02 -1.44083008776593E-11  5.98332717712218E-12
  1.75246137766728E-02  1.63495134728295E-02  3.95802163975901E-10  3.74404829573829E-10 -3.25093727534009E-04
  2.26825688347647E-11  1.22873852574801E-04 -8.57175869614574E-12  3.49587670817507E-12  2.54689921931040E-04
  1.33453101603125E-12 -2.24615346064482E-04 -2.77338713333108E-11
* ORBITAL    1   47
 -2.19063906512900E-11 -1.57018516661511E-10 -4.43484597756130E-10 -6.67365925861150E-09 -1.26612480203697E-09
 -8.57342160564487E-10  1.19015947705210E-11  4.23795024537589E-10  5.50220952855123E-10  4.26927133609602E-09
  4.95165511363626E-09 -8.20775961096565E-04 -1.58311683233843E-02  3.95491434373779E-02 -4.28888320841158E-01
 -5.13891838952779E-01  8.39997584380490E-04  1.62019166858650E-02 -4.04753871930527E-02  4.38932612539939E-01
  5.25926864507097E-01  2.16289167346006E-02  2.17384627057228E-02  2.33648673088442E-02  3.95594561199694E-10
 -1.07621863922656E-09 -1.21586763296656E-09 -3.74923111319767E-10 -2.82003683326221E-09 -1.96720357048910E-09
 -2.21354831010170E-02 -2.22474441648318E-02 -2.39119913746909E-02  1.26388413104750E-09  1.72140625892630E-09
  1.03445395874180E-10 -2.14636451005580E-02 -2.00244307933492E-02 -2.39899284848151E-10 -2.42939401768611E-10
  5.54189010243679E-03  5.17028522466542E-03 -1.38927088381939E-02 -1.29611529390835E-02 -7.14543136362213E-11
 -8.73021721568174E-11  1.79354108835283E-02  1.67327759667373E-02 -3.62533961828295E-10 -3.47614701376531E-10
 -3.17664035421310E-04 -1.81861009668568E-11  1.20065678271287E-04  6.87174628472849E-12  7.98881587265251E-12
 -2.60662435510722E-04 -3.71749964946116E-12  2.29882625592791E-04 -2.75865506227684E-11 -2.37213655006365E-11
 -1.70271622875307E-10 -5.06888541465614E-10 -7.13133560787061E-09 -1.30365689046525E-09 -8.74028866473909E-10
 -1.03038362537249E-11 -3.91143249532067E-10 -5.02684557201984E-10 -4.25269551191932E-09 -4.94070842643048E-09
  8.20755318024164E-04  1.58309423819678E-02 -3.95528046102953E-02  4.28889676174286E-01  5.13894557488904E-01
 -8.39977418715130E-04 -1.62017033014267E-02  4.04790612476160E-02 -4.38933987709913E-01 -5.25929618613502E-01
  2.16294363615840E-02  2.17340061460317E-02  2.33623011200247E-02  3.23217815595027E-10 -1.09553595557504E-09
 -1.23058485554530E-09 -1.34745038442450E-10 -2.42210187628706E-09 -1.75283639717932E-09 -2.21359229992033E-02
 -2.22431073688108E-02 -2.39094911846238E-02  1.37373568573167E-09  1.96980763575189E-09  2.32207274164707E-10
  2.14631801100581E-02  2.00239833348805E-02  2.34855368438113E-10  2.37788208335633E-10 -5.54177002677763E-03
 -5.17016967896064E-03  1.38924168625846E-02  1.29608726584485E-02  9.83803113786574E-11  1.13749022560755E-10
 -1.79350339930566E-02 -1.67324141633474E-02  3.81987439663647E-10  3.66649988971833E-10 -3.17654123655366E-04
 -1.83836757145876E-11  1.20061931533581E-04  6.95025404366453E-12  7.73933356372597E-12 -2.60654869250485E-04
 -3.44875322401268E-12  2.29875953836036E-04 -2.75575935009192E-11
* ORBITAL    1   53
 -2.44202810753987E-02 -1.77974338234980E-01 -8.38319083965592E-01 -3.20161579121166E+00 -1.35384473369399E+00
 -7.62459004181302E-01 -1.13116039148813E-02 -1.86692511926061E-01 -1.00234134459179E+00 -9.37147358846365E-01
 -8.81178279163825E-01  5.16803051180610E-11  1.56817880653261E-09 -1.83098068293388E-08 -3.17471102091021E-09
 -1.13627147752668E-09  6.26720889187453E-12  1.97954031302400E-10 -2.39989879438707E-09 -4.37671003378441E-10
 -1.84018958655362E-10  3.59936042641725E-09 -3.48563404504420E-09 -1.84518744508901E-09  7.27811352559850E-12
  6.46072034850735E-12  3.48727505045893E-12 -1.44166884547697E-03  3.96995505145978E-02 -1.19102464515182E-02
  6.93581184382429E-10 -4.08702943268240E-10 -2.17173994348145E-10  2.49704368841763E-03 -6.87616385262887E-02
  2.06291519862468E-02  1.30383464187777E-09  1.17942536441637E-09 -5.10244191962535E-12 -4.39820938312401E-12
 -3.36542729056117E-10 -3.04448389211460E-10 -8.42850672653818E-11 -7.76512620319607E-11  7.96459816327679E-02
  6.98523356661583E-02  1.07786403223835E-10  9.95261845939906E-11 -1.02822520152948E-01 -9.01789775770583E-02
  9.75480255759601E-11 -1.49428924090736E-12 -3.68720538607047E-11 -3.76998275375859E-12 -3.66063680818051E-04
 -1.05049445911609E-11  5.45695465946581E-04  9.27211340296719E-12 -7.21887275795110E-04  2.44203062721737E-02
  1.77974519797089E-01  8.38320046262520E-01  3.20161529803879E+00  1.35384476833796E+00  7.62459435731966E-01
 -1.13116367232914E-02 -1.86693299860359E-01 -1.00233858888224E+00 -9.37147489730699E-01 -8.81179020863222E-01
  5.11510990337721E-11  1.55228830820718E-09 -1.83000988759758E-08 -3.18729693942451E-09 -1.14594482858454E-09
  6.38226824217431E-12  1.89344747876615E-10 -2.16116971332484E-09 -3.75967582886953E-10 -1.34450156595722E-10
 -3.57231788275722E-09  3.59921563091119E-09  1.90542538637186E-09  1.89227647402144E-11  7.91925633212029E-13
 -5.95609125107295E-13  1.44154877470647E-03 -3.96987918329952E-02  1.19105023125762E-02 -5.36215317768812E-10
  4.93593082740340E-10  2.70301525504743E-10 -2.49683571694155E-03  6.87603244542157E-02 -2.06295951486907E-02
  1.32322766922149E-09  1.19747028689915E-09  5.92458200362486E-12  4.57345922306434E-12 -3.41682294286599E-10
 -3.09200420656790E-10 -1.01138211345075E-10 -9.30777738596589E-11  7.96457332801463E-02  6.98521703174048E-02
  1.31734942883764E-10  1.20989704240389E-10 -1.02822199529762E-01 -9.01787641115999E-02 -9.69714768090791E-11
  2.70924527916745E-13  3.66500148033998E-11  7.27565583865515E-13  3.66073072592628E-04  9.17970166457427E-12
 -5.45709463527916E-04 -8.08761802926858E-12  7.21905794461336E-04
* ORBITAL    1   38
  6.92885229880262E-10  5.07334760995483E-09  2.43685727099773E-08  1.21217411813742E-07 -5.18041625712669E-09
 -4.50501408301509E-09  6.06551043897705E-10  1.12475694676950E-08  2.55146996959125E-08  1.87861073940420E-08
  1.86287823656534E-08  2.92760970105021E-04  9.62973989992189E-03 -2.69146443340828E-01  1.96524891043023E-01
  3.07979902961875E-01 -2.76366069195595E-04 -9.09047107447297E-03  2.54074435576752E-01 -1.85519557998247E-01
 -2.90733147998486E-01  6.13478864277893E-02 -4.41486327157831E-02 -2.73378729765020E-02 -1.86354671405211E-09
 -2.78779893755046E-09 -1.11182700029234E-09 -7.07606064535287E-09 -7.56411647441419E-09 -3.24096164715017E-09
 -5.79123638168739E-02  4.16763445216444E-02  2.58069689102091E-02  7.73124258615785E-09  5.88018082621062E-09
  2.80113888350306E-09 -4.26816190908942E-03 -2.77437211214768E-03  2.00919335627800E-10  1.76667782210704E-10
  1.10203431072169E-03  7.16340570081642E-04 -2.54825551671497E-03 -1.65640575046155E-03 -1.83850428789832E-10
 -2.27357070359600E-10  3.28978324902844E-03  2.13841125176288E-03  6.77623653404364E-10  6.76208875365594E-10
  1.56543226732969E-04 -3.96177777098921E-12 -5.91677764202457E-05  1.50431046325001E-12  7.97351244810822E-12
  1.18485103839382E-04 -9.88394943528210E-12 -1.04494038962105E-04  5.08730243398766E-12 -6.92196235043298E-10
 -5.06849337214064E-09 -2.43448654641262E-08 -1.21259155426182E-07  5.08949265509131E-09  4.45219097223443E-09
  6.06994194986357E-10  1.12563056910369E-08  2.55759061339240E-08  1.88565897283099E-08  1.86987621825225E-08
  2.92744427676479E-04  9.62952597091129E-03 -2.69148027669122E-01  1.96521139444418E-01  3.07975780698603E-01
 -2.76351221135888E-04 -9.09028357524392E-03  2.54075805671124E-01 -1.85516086777951E-01 -2.90729317493088E-01
 -6.13469787948275E-02  4.41490776772332E-02  2.73379365040369E-02  1.75099451759857E-09  2.71621196411487E-09
  1.06787927845761E-09  7.32769531019105E-09  7.73397627871791E-09  3.34200564248864E-09  5.79116720108179E-02
 -4.16767237201829E-02 -2.58070157931473E-02 -7.54834418505710E-09 -5.72912601189164E-09 -2.72036196666739E-09
 -4.26821272989479E-03 -2.77443163579526E-03  2.00016682801256E-10  1.74857544464640E-10  1.10204744247231E-03
  7.16355943755091E-04 -2.54828785543916E-03 -1.65644259518839E-03 -1.83832573532864E-10 -2.25875858489045E-10
  3.28982496721453E-03  2.13845880367401E-03  6.79355163845775E-10  6.79246891678290E-10 -1.56539000968255E-04
  4.04731137388543E-12  5.91661783730240E-05 -1.52388645810027E-12 -8.00736933405710E-12 -1.18481893113717E-04
  9.91809492479503E-12  1.04491209652677E-04 -5.15144107147390E-12
* ORBITAL    1   39
  8.35641827167582E-10  6.11852131070274E-09  2.93865127438880E-08  1.46635093316542E-07 -6.04631759721188E-09
 -5.31683229335901E-09  7.32526710860717E-10  1.35743733198794E-08  3.09735456190487E-08  2.28027939659330E-08
  2.25979906773889E-08  2.76366068837719E-04  9.09047106670588E-03 -2.54074435616203E-01  1.85519557987652E-01
  2.90733147992816E-01  2.92760969733007E-04  9.62973989171547E-03 -2.69146443383259E-01  1.96524891030897E-01
  3.07979902954914E-01  5.79123637754268E-02 -4.16763445203321E-02 -2.58069689075989E-02  2.28104591001971E-09
  3.62793218849234E-09  1.41510968450973E-09 -7.70606735611486E-09 -7.74804741556157E-09 -3.40006714122700E-09
  6.13478863809287E-02 -4.41486327158158E-02 -2.73378729743327E-02  9.59034879382783E-09  7.81611156219175E-09
  3.65081439025916E-09 -4.02914545300377E-03 -2.61900783106525E-03 -2.69366929056628E-10 -2.34106078732603E-10
  1.04032058128418E-03  6.76225308714295E-04  2.69942282758183E-03  1.75466651727109E-03 -3.23889639165309E-10
 -3.60898909222381E-10 -3.48493932369980E-03 -2.26526595281560E-03  7.45876128885236E-10  7.54045512570690E-10
  1.47776887791754E-04  5.65333736368921E-12 -5.58544129638512E-05 -2.13241511558486E-12  7.96182240473174E-12
 -1.25513812216777E-04 -1.04449077403829E-11  1.10692775495429E-04  8.20717603875345E-12 -8.37890810062706E-10
 -6.13517662205379E-09 -2.94680338649197E-08 -1.46560629439266E-07  6.33693097311264E-09  5.49480906270437E-09
  7.32904779891278E-10  1.35819802020190E-08  3.08001100846260E-08  2.27293595578334E-08  2.25486464442004E-08
  2.76351221263376E-04  9.09028357929850E-03 -2.54075805663747E-01  1.85516086781832E-01  2.90729317497118E-01
  2.92744427818773E-04  9.62952597541350E-03 -2.69148027659176E-01  1.96521139449602E-01  3.07975780703771E-01
 -5.79116721454866E-02  4.16767236783675E-02  2.58070157769584E-02 -2.55203230466204E-09 -3.81557016169607E-09
 -1.52499469158667E-09  7.49327855791747E-09  7.66814838334330E-09  3.35364934289710E-09 -6.13469789353664E-02
  4.41490776340488E-02  2.73379364874113E-02 -9.51261426503758E-09 -7.87953811251556E-09 -3.68836944331729E-09
 -4.02919656898011E-03 -2.61906608121853E-03 -2.70921817991647E-10 -2.37613931762322E-10  1.04033375940096E-03
  6.76240339248821E-04  2.69945496566588E-03  1.75470416227471E-03 -3.25453110404241E-10 -3.63295180035074E-10
 -3.48498082874801E-03 -2.26531455913640E-03  7.47125120952350E-10  7.54894149110207E-10 -1.47772884105897E-04
 -5.62975360236608E-12  5.58529016403623E-05  2.13305710225999E-12 -7.90929548706999E-12  1.25510424336733E-04
  1.03611227209815E-11 -1.10689786700331E-04 -7.99225668723112E-12
* ORBITAL    1   55
 -2.11107507804719E-13 -1.30993800091896E-12 -5.91173147151707E-12 -1.66902321108201E-11 -5.96271434319981E-12
 -3.35295751995843E-12 -9.36565506295030E-14 -2.03337341711102E-12 -1.07347941000367E-11 -4.42184763686381E-12
 -3.15768616250721E-12 -3.01056409131989E-11 -4.95073482389748E-10 -3.01830666528515E-09 -2.07019971488944E-09
 -1.79454503822748E-09  8.78942373986837E-12  1.46485297020228E-10  8.64737778917620E-10  5.82155616143650E-10
  4.95641801855407E-10 -1.29780098902718E-09 -3.97439624265740E-09 -2.32326775433167E-09 -5.69716491658232E-03
 -1.30096815001041E-02 -6.89793003882353E-03 -3.19267465421389E-02 -7.29058379523132E-02 -3.86557768323341E-02
  4.20026615369001E-10  1.14354903034301E-09  6.85929714481139E-10 -1.84329157108639E-02 -4.20922051704810E-02
 -2.23179231610588E-02  1.92603685451384E-09  1.64559364820156E-09  7.77159153122391E-02  6.58145342822052E-02
  3.22271425248710E-09  2.70215814954382E-09  1.19838934327018E-10  1.05521901435653E-10  3.97571302053108E-01
  3.36687407656000E-01 -4.00843500003008E-10 -3.42628060934017E-10  3.07957406356892E-01  2.60796944546198E-01
 -2.12202672683530E-10  4.42468072438827E-04 -2.35697671436498E-10 -1.67237211840186E-04 -1.71107100651059E-03
 -2.15264213296764E-11  1.53042843396215E-03  2.63374512085746E-11  2.02456651780528E-03  1.67706762146528E-13
  1.18207009536897E-12  5.62050140574762E-12  1.49798135633814E-11  6.28679485123050E-12  3.78954956505655E-12
 -7.33497969005843E-14 -1.98311888902793E-12 -1.12990038991403E-11 -4.79959725445450E-12 -3.58528440393968E-12
  3.00824483088979E-11  4.92734044660725E-10  3.01406098101829E-09  2.07239128517245E-09  1.80016099528349E-09
 -8.33316865086696E-12 -1.37012861057954E-10 -8.48365871395835E-10 -5.93168289989385E-10 -5.20604551046224E-10
 -1.28673968403787E-09 -3.97112168412721E-09 -2.31395691319937E-09 -5.69726180661519E-03 -1.30100022817225E-02
 -6.89807590360409E-03 -3.19273085756890E-02 -7.29076501903294E-02 -3.86566033068740E-02  3.54864892750056E-10
  1.11877857778950E-09  6.35559164781952E-10 -1.84332401997814E-02 -4.20932514590936E-02 -2.23184003237089E-02
 -1.90422726277590E-09 -1.62769893408033E-09 -7.77153654832462E-02 -6.58141064595048E-02 -3.28408968961559E-09
 -2.75386704650323E-09 -6.15410503356868E-11 -5.76108740732684E-11 -3.97568487479816E-01 -3.36685218431422E-01
  2.15909586424445E-10  1.88296331275781E-10 -3.07955226197548E-01 -2.60795248780077E-01 -2.10842199659308E-10
  4.42480770730548E-04 -2.32637475277228E-10 -1.67242011400006E-04 -1.71111952864879E-03 -1.68372145045166E-11
  1.53047183348654E-03  3.00084351394425E-11  2.02462393001373E-03
* ORBITAL    1   31
  8.19050089432755E-10  5.95223375597313E-09  2.74750720260837E-08 -4.69651935147230E-08 -3.11615817547539E-08
 -1.89229728180974E-08  6.83718380486222E-10  1.03996517393219E-08  1.32930843250201E-07  5.15353999834931E-08
  3.90133542031727E-08 -9.13309489617531E-04 -1.97573751289787E-02  3.40147744323546E-01  1.58795117939261E-01
  1.35143256732949E-01  8.99005188097724E-04  1.94479343663222E-02 -3.34820255888990E-01 -1.56308030924257E-01
 -1.33026614066202E-01 -4.66650801952452E-02 -1.62518788964281E-02 -7.80402889761329E-03  5.51668013532978E-09
  2.33876138750705E-09  1.16256540866240E-09  3.35201183033540E-09 -2.62396898832708E-09 -1.13681309947694E-09
  4.59341309520100E-02  1.59973293034774E-02  7.68179801583183E-03  7.71760642922782E-09  1.05800329104777E-08
  5.01016767503756E-09  1.44554761769433E-04 -2.32004445119400E-05 -1.34010520583118E-10 -1.42377271175550E-10
 -3.73247468802688E-05  5.98921497073811E-06  8.99912932508112E-05 -1.44446173216038E-05 -6.53055012622462E-10
 -6.95717761634017E-10 -1.16179025916456E-04  1.86468897989775E-05  5.54524526053366E-10  5.94523122017012E-10
  2.58811129979738E-05  4.05354236294833E-12 -9.78214397328173E-06 -1.54116037985795E-12  6.67416401097959E-12
  2.04260214474621E-05 -1.17995569471959E-11 -1.80140594814081E-05  2.30154174176620E-11 -8.20901581377921E-10
 -5.96563092180874E-09 -2.75401829198458E-08  4.75874799760856E-08  3.14582544871706E-08  1.91100056186788E-08
  6.84098393836383E-10  1.04078071961419E-08  1.33033075694399E-07  5.15616413050528E-08  3.90285264223884E-08
 -9.13334183168283E-04 -1.97579155176297E-02  3.40138201860019E-01  1.58791252001394E-01  1.35140319497952E-01
  8.99029403468413E-04  1.94484637009801E-02 -3.34811022012352E-01 -1.56304288442544E-01 -1.33023770399142E-01
  4.66647206789194E-02  1.62515171598814E-02  7.80381030682433E-03 -5.33971574505249E-09 -2.33984645890102E-09
 -1.17375366223816E-09 -3.77859104983052E-09  2.59853243519535E-09  1.14461754588131E-09 -4.59339899231361E-02
 -1.59970085395139E-02 -7.68159453325582E-03 -8.04571797657636E-09 -1.06106299182827E-08 -5.01080443868931E-09
  1.44510019634275E-04 -2.32578351825658E-05 -1.35121316758463E-10 -1.42923557011112E-10 -3.73132049916654E-05
  6.00402723215233E-06  8.99653038751268E-05 -1.44787448844095E-05 -6.49524533750534E-10 -6.92714131302411E-10
 -1.16145441508586E-04  1.86909664903687E-05  5.54338140784338E-10  5.92968433781830E-10 -2.58816076379332E-05
 -3.96435492362099E-12  9.78233153928573E-06  1.48859538894018E-12 -6.40425288194831E-12 -2.04264359393647E-05
  1.15893708120562E-11  1.80144236674398E-05 -2.33746973107116E-11
* ORBITAL    1   32
  1.04176503674238E-09  7.57125194667067E-09  3.49579520532327E-08 -6.06103217376549E-08 -3.99627445907365E-08
 -2.42767916822103E-08  8.68895308259520E-10  1.32345973251748E-08  1.68530301223768E-07  6.53258823154373E-08
  4.94535709383444E-08 -8.99005187835494E-04 -1.94479343598193E-02  3.34820255830954E-01  1.56308030905910E-01
  1.33026614055178E-01 -9.13309489340209E-04 -1.97573751218324E-02  3.40147744260260E-01  1.58795117919358E-01
  1.35143256720736E-01 -4.59341308960256E-02 -1.59973293006399E-02 -7.68179801592412E-03 -6.79769669870764E-09
 -3.02554528280666E-09 -1.52377359837939E-09  1.45663576407276E-09 -4.62754455971877E-09 -2.10637006197671E-09
 -4.66650801283248E-02 -1.62518788922092E-02 -7.80402889733741E-03  8.56545605382368E-09  1.27049540774465E-08
  5.97847269002440E-09  1.42289194882938E-04 -2.28383157332002E-05  1.76589445625489E-10  1.85830541751384E-10
 -3.67393966762606E-05  5.89617547603338E-06 -9.14239256334690E-05  1.46739330362714E-05 -7.50672964493179E-10
 -8.02857639829621E-10  1.18029152983221E-04 -1.89422042552772E-05  7.50483775298643E-10  8.04170810245500E-10
  2.54757252291679E-05 -5.25385772515615E-12 -9.62892053657758E-06  1.97819524807226E-12  9.93933739208551E-12
 -2.07510541620503E-05 -1.62831699778012E-11  1.83007130232464E-05  2.72899672668752E-11 -1.03688261995600E-09
 -7.53522581603983E-09 -3.47816587486559E-08  5.93820440949457E-08  3.94320633944720E-08  2.39456172359665E-08
  8.66083620803863E-10  1.31784656971321E-08  1.68418718318303E-07  6.52876872356676E-08  4.94255780694158E-08
 -8.99029403359350E-04 -1.94484636999741E-02  3.34811022060092E-01  1.56304288469737E-01  1.33023770423422E-01
 -9.13334183060103E-04 -1.97579155167076E-02  3.40138201912328E-01  1.58791252030958E-01  1.35140319524296E-01
  4.59339901571240E-02  1.59970085797589E-02  7.68159454679114E-03  7.25761564556654E-09  3.04670469967295E-09
  1.51083917562588E-09 -1.12876503597481E-09  4.65348482545845E-09  2.10466505012756E-09  4.66647209312454E-02
  1.62515172031183E-02  7.80381032134607E-03 -8.65701129802088E-09 -1.27254281985128E-08 -5.98719711875286E-09
  1.42248085311689E-04 -2.28922846712312E-05  1.74146295863650E-10  1.84625670372903E-10 -3.67287617122812E-05
  5.91012194024319E-06 -9.13956240246564E-05  1.47102317378464E-05 -7.55140367241629E-10 -8.06925847384442E-10
  1.17992632100380E-04 -1.89890566404714E-05  7.54050908183827E-10  8.08187310277858E-10 -2.54762417418822E-05
  5.67140718999118E-12  9.62911453840789E-06 -2.15105549996684E-12 -1.02024888434277E-11  2.07514505983986E-05
  1.65973143125978E-11 -1.83010632628695E-05 -2.75462936118664E-11
* ORBITAL    1   33
 -3.62603646133142E-03 -2.63546810053418E-02 -1.21490063817083E-01 -2.42323576219499E-01 -1.37561356484565E-01
 -9.75937025813849E-02 -2.50584356053929E-03 -4.10875014354667E-02  6.65062012289117E-01  2.94942542302640E-01
  2.35652002489722E-01  1.03024716069152E-10  2.13177410402570E-09  4.40498608160309E-08  1.98321549908655E-08
  1.59904705830778E-08  1.19568067536403E-11  2.53969362617393E-10  4.52780655883746E-09  2.05996453646506E-09
  1.66759911943301E-09 -7.32594963457504E-09 -4.55337123546303E-09 -2.43837062034183E-09  3.24302253875105E-11
  4.70579686257196E-12  1.36014940241375E-12  1.55561576332218E-03  1.46424951136459E-02  8.65938805177899E-03
 -8.01389682720564E-12 -4.29184898152327E-10 -2.62224616891955E-10 -2.69440553525184E-03 -2.53615454858763E-02
 -1.49985000679955E-02  3.27305963359030E-10  4.50510932353755E-10 -6.07086607568865E-13 -5.97293340242158E-13
 -8.44917003506692E-11 -1.16310519168351E-10 -2.17911621951905E-11 -3.13512986796105E-11 -1.00946358299836E-03
 -1.23854688913452E-03  2.79432217119842E-11  4.03792212949633E-11  1.30321188179417E-03  1.59895715830842E-03
  1.94461626357943E-13 -1.23727269100425E-12 -7.07477272963355E-14 -3.18865883639268E-12  8.45554777683766E-05
 -7.83830412214246E-15 -1.26047902376288E-04 -6.67729459159869E-15  1.66745679782183E-04 -3.62656459130863E-03
 -2.63585370710517E-02 -1.21508483118533E-01 -2.42366313289692E-01 -1.37556301022637E-01 -9.75905874780500E-02
  2.50629226828122E-03  4.10954707389224E-02 -6.65009693183426E-01 -2.94922383373222E-01 -2.35636919458033E-01
 -1.02645309963302E-10 -2.12067904568643E-09 -4.41390577265071E-08 -1.98678659290118E-08 -1.60176144336598E-08
 -1.14520782805066E-11 -2.38080080410764E-10 -4.86778239466784E-09 -2.22261193747966E-09 -1.80584624220723E-09
 -7.35668669185076E-09 -4.52999020896550E-09 -2.42253829567007E-09 -7.89760368511123E-11 -1.57596180805546E-11
 -6.00087432604036E-12  1.55754797410227E-03  1.46440650147391E-02  8.65999779942422E-03 -4.84023668767644E-10
 -4.58530128239399E-10 -2.54192038114187E-10 -2.69775223745293E-03 -2.53642646370945E-02 -1.49995561828951E-02
 -3.24303481027088E-10 -4.48027404173918E-10 -5.01613717403577E-13 -3.20829000926260E-13  8.37549176451643E-11
  1.15692225303454E-10  1.70299187822172E-11  2.73086093691705E-11  1.00922036921023E-03  1.23826074445666E-03
 -2.21801871602085E-11 -3.53517911036672E-11 -1.30289789424434E-03 -1.59858774721412E-03 -1.13858457584326E-13
 -6.76324260700478E-13  4.30920676465005E-14 -1.99450359298745E-12  8.45518576893908E-05  5.49057525210865E-13
 -1.26042506656680E-04 -4.68475954197229E-13  1.66738541486709E-04
* ORBITAL    1   34
 -3.05875059172011E-10 -2.22274340895402E-09 -1.03511521345016E-08  4.17444733036968E-09  9.72286984840513E-09
  5.61224145011652E-09 -1.59655222346332E-10 -2.74134714933642E-09  3.07403280367873E-08  1.37334510312947E-08
  1.10999391723105E-08 -2.15933243034062E-03 -4.25833211825926E-02 -7.01398584396661E-01 -3.01881839269789E-01
 -2.37309891691947E-01 -2.22461000998340E-03 -4.38706341787227E-02 -7.22602174611973E-01 -3.11007879165436E-01
 -2.44483898143994E-01 -8.15794572826957E-02 -1.25173216041642E-03  5.11851523192608E-03  1.73844349710132E-09
  3.04641155732604E-09  1.76876283083368E-09 -4.36042253437803E-10 -3.64781634974962E-11 -6.49082839315742E-11
 -8.40455897889333E-02 -1.28955244646951E-03  5.27325864153857E-03 -2.31055454515176E-09 -4.49379466389176E-09
 -2.51327312075375E-09 -1.18288117433333E-03 -2.28446081355049E-03 -2.01697520182875E-10 -3.06698377597547E-10
  3.05419096013976E-04  5.89845848649405E-04  7.70734318414484E-04  1.48849616385593E-03 -7.63926621779445E-11
 -1.09253923682810E-10 -9.95015055154135E-04 -1.92164187624776E-03  3.46387091528103E-10  5.17914389160340E-10
 -7.19063519933178E-05 -1.30610659162461E-11  2.71780682862339E-05  4.94299215911577E-12  3.92907073886888E-12
  5.93961572261468E-05 -9.45078187351805E-12 -5.23825311507157E-05  2.68259932419495E-11 -2.34849093321692E-10
 -1.70371109857331E-09 -7.87464738345507E-09  1.05988292048183E-08  8.76585575531439E-09  4.99446079988971E-09
  9.84001482928882E-11  1.67507899795431E-09 -3.71591691639959E-08 -1.64344803573739E-08 -1.32502850748783E-08
  2.15931397448562E-03  4.25828654121614E-02  7.01402207755420E-01  3.01884402210363E-01  2.37312493563980E-01
  2.22459085818562E-03  4.38701621665673E-02  7.22605842330200E-01  3.11010453380475E-01  2.44486507909927E-01
 -8.15798337284314E-02 -1.25276342292481E-03  5.11792527933260E-03  2.07075068277949E-09  3.00545735855497E-09
  1.72982642310801E-09 -5.24838270804076E-10 -3.63504349244712E-10 -2.20608771270265E-10 -8.40461159098185E-02
 -1.29066228437856E-03  5.27263127485496E-03 -1.79566184258779E-09 -3.96167216203539E-09 -2.28066880571883E-09
  1.18285911081319E-03  2.28441371906090E-03  2.03618870924783E-10  3.07007828129605E-10 -3.05413376004807E-04
 -5.89833671172392E-04 -7.70721245143742E-04 -1.48846623007918E-03  1.11629359825976E-10  1.47546702130137E-10
  9.94998193232463E-04  1.92160324415975E-03 -3.91233609988403E-10 -5.67652953051664E-10 -7.19036148858534E-05
 -1.30841613392604E-11  2.71770340211135E-05  4.93807747175802E-12  4.54379728864961E-12  5.93939995871182E-05
 -1.03806580593104E-11 -5.23806281060486E-05  2.79917346076309E-11
* ORBITAL    1   35
  2.03547564461307E-10  1.47799273103025E-09  6.84533849128586E-09 -6.81288467245405E-09 -6.73647090723716E-09
 -3.80407055093810E-09  9.25283893516542E-11  1.58625235324752E-09 -2.91993311827528E-08 -1.30059008550747E-08
 -1.05159867717938E-08  2.22461001053031E-03  4.38706341905514E-02  7.22602174597682E-01  3.11007879157019E-01
  2.44483898135229E-01 -2.15933243085321E-03 -4.25833211937823E-02 -7.01398584383223E-01 -3.01881839262819E-01
 -2.37309891684729E-01  8.40455897966045E-02  1.28955244180707E-03 -5.27325864442550E-03  1.51279050908596E-09
  2.27449070952977E-09  1.31138208056446E-09  9.96832477257751E-10  1.26579760868545E-09  7.49536876411550E-10
 -8.15794572919371E-02 -1.25173215591116E-03  5.11851523478832E-03  1.69976554816470E-09  3.88979260184144E-09
  2.23526104880118E-09  1.21863877080329E-03  2.35352005709470E-03 -1.51568339358309E-10 -2.30626140669911E-10
 -3.14652017730466E-04 -6.07677272163199E-04  7.48119441620698E-04  1.44481950976377E-03  1.93777402475315E-11
  1.50479826140968E-11 -9.65818820723266E-04 -1.86525491931494E-03 -3.54124135064487E-10 -5.19995462853963E-10
  7.40800390391164E-05 -1.01272856683848E-11 -2.79996583283030E-05  3.82107886367758E-12 -7.79549802137975E-13
  5.76533350466965E-05  5.82625287200840E-12 -5.08454894575633E-05 -2.61831268173946E-11  2.34298839358827E-10
  1.70195285402708E-09  7.91296733635988E-09 -4.16534200224607E-09 -7.20418829825932E-09 -4.10494897864122E-09
 -1.19177653101720E-10 -2.04698949228940E-09  2.64238609257131E-08  1.18211337618096E-08  9.56481283922339E-09
 -2.22459085810542E-03 -4.38701621633486E-02 -7.22605842374356E-01 -3.11010453414435E-01 -2.44486507942995E-01
  2.15931397441081E-03  4.25828654092421E-02  7.01402207796873E-01  3.01884402241973E-01  2.37312493594632E-01
  8.40461160958861E-02  1.29066232373271E-03 -5.27263126125395E-03  1.37757054920765E-09  2.30151373990841E-09
  1.33370204541972E-09  1.16737712849103E-09  1.08967772205374E-09  6.52646434825341E-10 -8.15798339050483E-02
 -1.25276346018242E-03  5.11792526653073E-03  2.17394263510280E-09  4.13536052453823E-09  2.33377215350957E-09
 -1.21861811110284E-03 -2.35347273559374E-03  1.51417218702310E-10  2.31074200803566E-10  3.14646693498016E-04
  6.07665061969274E-04 -7.48105502353090E-04 -1.44478973541001E-03 -3.21922618036251E-12  1.49771794303085E-12
  9.65800788839077E-04  1.86521645352962E-03  3.36898062280346E-10  4.99654189493404E-10  7.40773480754575E-05
 -1.00792433431758E-11 -2.79986412250664E-05  3.81787019293695E-12 -5.03223838745119E-13  5.76511404325540E-05
  5.39728979101897E-12 -5.08435545156583E-05 -2.56428429690421E-11
* ORBITAL    1   36
  1.83943885875079E-02  1.34471684793721E-01  6.45055915516283E-01  2.15030901672391E+00 -9.45696215616051E-02
 -6.75927428894278E-02  1.58107657578068E-02  2.81126608607342E-01  1.40849044861566E+00  5.96609554352114E-01
  4.75075798698002E-01  1.98206399332616E-10  4.46292807539476E-09 -7.71297802116114E-08 -5.46466734259696E-08
 -5.46206548635489E-08  1.66315445319174E-11  4.01994688779111E-10 -1.23033725726130E-08 -7.95916810219883E-09
 -7.70312366795289E-09  7.51995458154083E-09  1.20768115713135E-08  5.92382878286049E-09  7.18236251422336E-12
 -8.55313711192226E-12 -4.78791201482776E-12 -9.74305076914820E-02 -7.20347239883715E-02 -2.97012375953036E-02
  9.63959640618312E-10  1.50948064799067E-09  7.52896972449947E-10  1.68754589529582E-01  1.24767801853496E-01
  5.14440525608282E-02  3.90426649598198E-10  3.68171915874654E-10 -1.06232267726014E-12 -8.81826179081968E-13
 -1.00758866423211E-10 -9.50320375945510E-11 -2.60208705762386E-11 -2.31327920705291E-11 -8.02063936002372E-03
 -9.17284061871895E-03  3.31126420479697E-11  2.95891497034917E-11  1.03546008889468E-02  1.18420863177876E-02
 -1.53499922732509E-11  6.90229924886401E-12  5.80072783812102E-12  1.83144280379636E-11  1.53803584593813E-04
  1.69921042206272E-12 -2.29276717404283E-04 -1.50051604663426E-12  3.03304661255991E-04 -1.83939977656138E-02
 -1.34468856158535E-01 -6.45043237872449E-01 -2.15028206784793E+00  9.45358331090767E-02  6.75708185964970E-02
  1.58106996082140E-02  2.81126181757661E-01  1.40854226475751E+00  5.96633238986391E-01  4.75094660590248E-01
  2.04483479121574E-10  4.58106612925482E-09 -7.51294451364301E-08 -5.37860749022139E-08 -5.39481150794911E-08
  3.33667995803008E-11  7.20773229796637E-10 -6.88682547886417E-09 -5.63621346326215E-09 -5.89006268088580E-09
 -7.74161439876338E-09 -1.21017361839861E-08 -5.92107741301258E-09  1.44021511055335E-11 -3.02814496884338E-12
 -2.12257142762612E-12  9.74345530442919E-02  7.20342304780328E-02  2.97008299096241E-02 -1.45651382989261E-09
 -1.55554214777176E-09 -7.38259442759772E-10 -1.68761596283088E-01 -1.24766947074542E-01 -5.14433464318855E-02
  3.92077093851136E-10  3.72975961108523E-10  2.66931703832504E-12  1.81132057453845E-12 -1.01247603956721E-10
 -9.63063360517918E-11 -3.10006873679604E-11 -3.24154406119978E-11 -8.02090299622004E-03 -9.17320755591458E-03
  4.05709762411082E-11  4.21676206454479E-11  1.03549412423034E-02  1.18425600320493E-02  1.50806545212113E-11
 -7.58862623637563E-12 -5.70056396541148E-12 -2.00524357282964E-11 -1.53819052090947E-04 -1.17129265442047E-12
  2.29299776831860E-04  1.03175771326319E-12 -3.03335164971926E-04
* ORBITAL    1   56
 -1.02234090699086E-12 -7.55926681361677E-12 -3.58024055830524E-11 -1.06184793903388E-10 -3.09995278381121E-11
 -1.75833249394772E-11 -7.17882964454094E-13 -1.28684251069761E-11 -6.64296898104066E-11 -2.45327554527539E-11
 -1.66457682469488E-11  8.82229992021833E-12  1.46573565516268E-10  8.64555386976599E-10  5.82239233917456E-10
  4.95861894755042E-10  3.01991281944546E-11  4.95009184042086E-10  3.01819195925713E-09  2.07020531648091E-09
  1.79458798402309E-09  4.19217696937797E-10  1.14354753419859E-09  6.85726714046910E-10 -3.68657772208456E-02
 -8.41844123875617E-02 -4.46358517079720E-02  4.93388671878004E-03  1.12667146711500E-02  5.97378286060454E-03
  1.29746371329104E-09  3.97437312218283E-09  2.32320306646543E-09  2.84858082022651E-03  6.50484072740113E-03
  3.44896513486972E-03 -4.14887259469236E-10 -3.55864887859029E-10  5.02892338805130E-01  4.25879626926299E-01
 -4.86025735884123E-11 -3.87009848728048E-11 -2.19909692795786E-09 -1.83176015321398E-09 -6.14398256958748E-02
 -5.20309578398532E-02 -3.04288957240583E-09 -2.57954761434332E-09 -4.75910843397737E-02 -4.03030066378644E-02
  3.33624826556376E-11  2.86316936712111E-03 -6.71416990784994E-12 -1.08217630097595E-03  2.64425246694817E-04
  1.09077299784297E-10 -2.36509130595018E-04  2.97803808736439E-10 -3.12872171279377E-04  9.77299794044415E-13
  7.32194025322514E-12  3.46133642502917E-11  9.79654128829527E-11  3.25599394652206E-11  1.95726090221003E-11
 -7.60897913691677E-13 -1.28142890012983E-11 -6.90171568800839E-11 -2.62008562688445E-11 -1.84541477060085E-11
 -8.35842468203027E-12 -1.36952831741887E-10 -8.48602802976349E-10 -5.93156446715365E-10 -5.20467316463674E-10
 -3.00291499677461E-11 -4.92806178461301E-10 -3.01415289823988E-09 -2.07235373593085E-09 -1.80007469497639E-09
  3.55679179334137E-10  1.11888317736728E-09  6.35814493557070E-10 -3.68664265558472E-02 -8.41865049159886E-02
 -4.46368059829438E-02  4.93396931357980E-03  1.12669927340444E-02  5.97390941859528E-03  1.28711496236838E-09
  3.97109561169651E-09  2.31399820713137E-09  2.84862851756770E-03  6.50500131372787E-03  3.44903822031361E-03
  2.23331656852029E-10  1.96300432616462E-10 -5.02888778607002E-01 -4.25876857742202E-01  2.85720230298345E-11
  2.13077444745959E-11  2.26374509267527E-09  1.88604085817710E-09  6.14393910599324E-02  5.20306196491626E-02
  3.04748230337287E-09  2.58385430568680E-09  4.75907476755220E-02  4.03027446789704E-02  3.43852518073562E-11
  2.86325056082573E-03 -8.40221209915498E-13 -1.08220698930477E-03  2.64432833737227E-04  1.07016743769212E-10
 -2.36515916619344E-04  2.95163258196169E-10 -3.12881148139710E-04
* ORBITAL    1   57
 -6.10272404715340E-10 -4.46074220660085E-09 -2.13502005325846E-08 -6.82909838107238E-08 -1.33616889004379E-08
 -7.62676312269076E-09 -5.01635638377167E-10 -8.71415881264662E-09 -4.07045517264465E-08 -1.23453873625058E-08
 -7.64177084499803E-09  1.51688608718105E-03  2.87481061144539E-02  6.22818064354690E-02 -2.34423795999109E-02
 -5.19394037221888E-02 -1.37632457857263E-03 -2.60841770034382E-02 -5.65104960812477E-02  2.12701000943699E-02
  4.71264607776869E-02  4.85895528614934E-02 -3.93035725341212E-02  3.77654712196596E-02 -3.60205296659100E-10
 -9.28894707500179E-12 -2.50709172974421E-10  2.39609883132369E-09  6.25812253312908E-09  2.33404147159602E-09
 -4.40870214922637E-02  3.56615199109570E-02 -3.42659544313494E-02 -5.15382158101065E-09 -1.09391196960140E-08
 -4.80354762020495E-09 -3.69182121581059E-01 -3.02347420362972E-01  8.41100014909054E-10  6.78266959359097E-10
  9.53223844472628E-02  7.80657434293051E-02 -2.11854923466502E-01 -1.73501873442863E-01 -2.42783404064030E-10
 -1.57324906553636E-10  2.73503507661524E-01  2.23989936531064E-01  2.47407564206223E-09  1.95275157991561E-09
 -1.96682849847237E-03 -1.32401077225175E-10  7.43391172403270E-04  5.00504594126957E-11  4.31279801755715E-11
 -1.43084176605118E-03  4.02940970517831E-12  1.26188374713629E-03 -2.76509092540180E-10  6.10639029665197E-10
  4.46316068705482E-09  2.13610797404454E-08  6.83064126004572E-08  1.33607047555491E-08  7.61722385991445E-09
 -5.01855748547648E-10 -8.72012363158410E-09 -4.06892301081454E-08 -1.23360187349295E-08 -7.62338263670469E-09
  1.51691649276558E-03  2.87486956939547E-02  6.22851265323926E-02 -2.34416457973617E-02 -5.19390032558040E-02
 -1.37635213322508E-03 -2.60847108180544E-02 -5.65135023448344E-02  2.12694391886652E-02  4.71261032961239E-02
 -4.85907720396842E-02  3.93004334015008E-02 -3.77667035627540E-02  3.64970886071194E-10  2.55697391017429E-11
  2.62686620883040E-10 -2.42060279915825E-09 -6.28380156571004E-09 -2.36343982399524E-09  4.40881344101647E-02
 -3.56586836638006E-02  3.42670669234678E-02  5.17605359025607E-09  1.09161360892510E-08  4.80270684336756E-09
 -3.69180787012294E-01 -3.02346463156981E-01  9.25896005038672E-10  7.49211426979331E-10  9.53220398535088E-02
  7.80654962696157E-02 -2.11854158662307E-01 -1.73501324537386E-01 -4.18342154680699E-10 -3.03414387294025E-10
  2.73502520343514E-01  2.23989227938043E-01  2.43451216589810E-09  1.91833891084243E-09  1.96689234451257E-03
  1.34323289581606E-10 -7.43415304301194E-04 -5.07627390787975E-11 -4.03950233502881E-11  1.43088833218794E-03
 -6.79827815395353E-12 -1.26192481337908E-03  2.74920236305376E-10
* ORBITAL    1   58
 -7.06179267976533E-10 -5.16164447016074E-09 -2.47061676271340E-08 -7.90749465541119E-08 -1.53804385032235E-08
 -8.76045195947725E-09 -5.80899636345602E-10 -1.01037600416385E-08 -4.70073340404785E-08 -1.42202974758868E-08
 -8.76941884591217E-09  1.37632457856975E-03  2.60841770032302E-02  5.65104960810113E-02 -2.12701000958607E-02
 -4.71264607792727E-02  1.51688608717964E-03  2.87481061143012E-02  6.22818064354140E-02 -2.34423796013162E-02
 -5.19394037237601E-02  4.40870214916264E-02 -3.56615199114383E-02  3.42659544313284E-02  5.01744915595772E-10
  4.96507114076075E-11  3.80213835715292E-10  3.01729988117096E-09  7.27649585833181E-09  2.88098148579643E-09
  4.85895528606300E-02 -3.93035725345573E-02  3.77654712196741E-02 -5.94677331918904E-09 -1.26214488976981E-08
 -5.49101726179002E-09 -3.34972032077980E-01 -2.74330537602349E-01 -1.32251194461971E-09 -1.07089632598526E-09
  8.64893925593973E-02  7.08318282546477E-02  2.33491293166130E-01  1.91221313811051E-01 -9.17336449293575E-10
 -7.01031375829175E-10 -3.01435916716913E-01 -2.46865615348443E-01  2.55702683639867E-09  2.01194668906054E-09
 -1.78457319315715E-03  1.91760912552829E-10  6.74505203161206E-04 -7.24744899132645E-11 -5.04013676255730E-12
  1.57697112541073E-03  5.47076729045959E-11 -1.39075765224545E-03 -2.59621104194171E-10  7.05337360305685E-10
  5.15548123932423E-09  2.46783326070639E-08  7.90641202486280E-08  1.53795341803241E-08  8.77861920345535E-09
 -5.80141638314354E-10 -1.00875215816662E-08 -4.70385917028964E-08 -1.42411382869043E-08 -8.81457134952149E-09
  1.37635213322445E-03  2.60847108191108E-02  5.65135023408180E-02 -2.12694391876788E-02 -4.71261032932916E-02
  1.51691649276805E-03  2.87486956950297E-02  6.22851265284153E-02 -2.34416457964323E-02 -5.19390032530690E-02
 -4.40881344114531E-02  3.56586836616411E-02 -3.42670669250675E-02 -4.91758083389340E-10 -1.63695482803167E-11
 -3.54789590990832E-10 -2.98389782604838E-09 -7.26890070793692E-09 -2.85124974783149E-09 -4.85907720413755E-02
  3.93004333994582E-02 -3.77667035642213E-02  5.89904478838182E-09  1.26414808853374E-08  5.46410355039860E-09
 -3.34970822841246E-01 -2.74329669731844E-01 -1.16068248070786E-09 -9.35390755128014E-10  8.64890803646497E-02
  7.08316042003351E-02  2.33490449115318E-01  1.91220708425893E-01 -7.33759460519277E-10 -5.49431623212169E-10
 -3.01434827041141E-01 -2.46864833787148E-01  2.45997216647084E-09  1.93341789572437E-09  1.78463127085476E-03
 -1.88030143389092E-10 -6.74527153519869E-04  7.10732699831971E-11  2.61464174936733E-12 -1.57702231595618E-03
 -5.17440834872015E-11  1.39080279855152E-03  2.58400992424257E-10
* ORBITAL    1   59
  1.16194286595554E-14  1.00469533697081E-13  2.33691469429154E-13  5.85597112820186E-13  2.38788976762688E-13
  1.34702498677770E-13 -2.87615650162834E-14  9.65423621278933E-14  4.96362505372333E-13  1.71768173090815E-13
  9.81553370542319E-14  4.97495440568693E-10  3.57448911427509E-08  6.20285506137423E-09 -3.25113798983198E-09
 -2.58738621185604E-09 -1.28747685109824E-10 -8.87400341409504E-09 -2.03023204973748E-09  9.13003727728650E-10
  9.62076211679171E-10  3.34664599751165E-09 -2.73138922292204E-09  3.25627401758642E-09  1.55762500677385E-10
  2.03682302861808E-10  2.14836037235984E-10  1.20319515898265E-09  1.74268560275183E-09  1.76800253950234E-09
 -8.18001635923572E-10  8.51955210888588E-10 -1.07686549355903E-09  6.94778086109037E-10  1.00627529053287E-09
  1.02082587532052E-09  1.31972902006725E-01  1.11159391088331E-01  3.35769927477684E-11  2.35236796496658E-11
  5.11128969081459E-01  4.30518566677215E-01  1.09030850126610E-02  9.18355448718280E-03  5.63996643724128E-11
  6.46952497859965E-12  8.44550539835162E-03  7.11356059605574E-03  4.35796165241544E-11  4.92630726525602E-12
  5.03180820520976E-04 -1.31033126906676E-11  1.33129160038354E-03 -5.55203239708691E-11  2.22752333805606E-10
  2.45936583214432E-05  2.64209502874753E-10  2.78866439635092E-05  8.67672337621151E-11 -4.36671572878479E-14
  2.22402776709887E-16 -2.09500787527278E-13 -7.25806144996165E-13 -2.53363308760835E-13 -1.53902558451944E-13
  7.01611978244091E-14  1.29352725675318E-13  5.90849370318561E-13  2.16693041936835E-13  1.63262098892229E-13
  4.97431716260170E-10  3.57612208287425E-08  6.21726126662256E-09 -3.22980872185805E-09 -2.56295067768646E-09
 -1.29860393823555E-10 -8.82546249830767E-09 -1.98691282136415E-09  9.71753570451344E-10  1.03128469093820E-09
 -3.18844228320638E-09  2.69878351883476E-09 -3.27505778528238E-09 -1.13595562008976E-10 -1.86566408161108E-10
 -1.82459300247499E-10 -1.18934910681385E-09 -1.73939909853828E-09 -1.75793160832329E-09  1.25226485275201E-09
 -9.41046234083807E-10  1.02521439013829E-09 -6.86712286743396E-10 -1.00449653832748E-09 -1.01501851642909E-09
  1.31970249743542E-01  1.11157239075786E-01 -3.83809331520593E-11 -3.69468667704436E-11  5.11118696919089E-01
  4.30510231983050E-01  1.09028735668104E-02  9.18338266387899E-03  2.16801423323497E-11 -2.27159065768176E-11
  8.44534160306553E-03  7.11342748823523E-03  1.68785466911175E-11 -1.75242775384497E-11 -5.03209160407000E-04
  1.21418961365317E-11 -1.33136658234639E-03  4.83422782555897E-11 -2.21416667350389E-10 -2.45949575509175E-05
 -2.62387900507547E-10 -2.78881150786709E-05 -8.60710085354390E-11
* ORBITAL    1   60
  9.98572753469226E-15  1.11760423008120E-13  4.83252071290796E-13  2.36972277463991E-12  1.94225737901826E-13
 -2.67264591338037E-14 -2.27108111937723E-14  1.36632424826392E-13  7.59017916497217E-13  1.64108234292706E-13
  4.80347705572527E-14 -1.28794121328433E-10 -8.87509668381790E-09 -2.03342580619850E-09  9.13553487482477E-10
  9.63580744364483E-10 -4.97489072721375E-10 -3.57448389656074E-08 -6.20275001426349E-09  3.25110872201691E-09
  2.58730522335306E-09 -8.22782663754643E-10  8.51116592284774E-10 -1.07827294448087E-09 -1.38939208047026E-09
 -2.01234929795046E-09 -2.04155150405068E-09  1.35197658738779E-10  1.76365321296706E-10  1.86044667272471E-10
 -3.34639284289027E-09  2.73134760574149E-09 -3.25622673537036E-09  7.74985434134496E-11  1.01894516613247E-10
  1.07431582917236E-10 -3.44785082300690E-03 -2.90408886517984E-03 -7.12657230590295E-11 -8.12344077557437E-12
 -1.33535069898874E-02 -1.12475190702569E-02  4.17335031692102E-01  3.51516918077626E-01  2.66254867643851E-11
  1.86536742165368E-11  3.23266362649785E-01  2.72283864351275E-01  2.03619494099251E-11  1.42478636801728E-11
 -1.31458432740011E-05 -1.84638257596674E-10 -3.47807381431942E-05 -3.04732764498699E-10 -4.59519942219749E-11
  9.41365217679508E-04 -3.37316355654744E-11  1.06740797745602E-03 -2.19171121082565E-12  7.71952980157352E-15
 -5.49002277089558E-14 -3.84732351658832E-13  4.77159827563062E-14 -4.47207757603365E-13 -4.09109643242977E-13
  2.49784953429852E-14  2.54010893142159E-13  8.92638792465355E-13  3.78367605629955E-13  2.89258178132673E-13
 -1.29872644083594E-10 -8.82564450965637E-09 -1.98631313420293E-09  9.72179450676137E-10  1.03181374630907E-09
 -4.97426561066519E-10 -3.57611969822654E-08 -6.21724117406180E-09  3.22977704035534E-09  2.56290816802407E-09
  1.24614603617080E-09 -9.42779734914570E-10  1.02546900146002E-09  1.37338573457160E-09  2.00861152397868E-09
  2.02992232835990E-09 -9.80260358260942E-11 -1.61336815082426E-10 -1.57921357718800E-10  3.18859742596390E-09
 -2.69868027809078E-09  3.27503219856273E-09 -5.74597808436540E-11 -9.36590598458430E-11 -9.13743433943770E-11
 -3.44778396311866E-03 -2.90403453775501E-03 -2.74935813711679E-11  2.86730720036939E-11 -1.33532480150056E-02
 -1.12473086196336E-02  4.17326644505002E-01  3.51510112825490E-01 -3.03965648615103E-11 -2.92465842436911E-11
  3.23259865965341E-01  2.72278593030236E-01 -2.33299187642676E-11 -2.24855190483451E-11  1.31465385216440E-05
  1.83246885204473E-10  3.47825735757754E-05  3.02821407618818E-10  3.98237063639388E-11 -9.41418237342659E-04
  2.98806696292971E-11 -1.06746809699750E-03  2.39758725696420E-12
* ORBITAL    1   61
 -5.38708905452598E-03 -3.90410278711977E-02 -1.74155978614364E-01 -1.65819197478207E-01  7.71868519128513E-02
  1.09964974036021E-01 -4.38741288650600E-03 -6.27824475214610E-02  1.93411430323137E-01  1.56630096429843E-01
  2.26914638704914E-01 -1.50085321210550E-11 -1.61637931397177E-10 -2.43775000354524E-09 -9.66588412160750E-10
 -8.01854276250750E-10 -2.21230292196712E-12 -2.56772631910256E-11 -3.55494342875209E-10 -1.22143567414188E-10
 -9.10555745110962E-11 -1.10121902117537E-09 -2.02562726575297E-09 -1.44573041983724E-09 -1.45625020223417E-13
  9.15811512685075E-14 -1.24487395710820E-13  9.59482379334058E-03 -1.57748416812627E-01 -1.30090360457320E-02
 -1.10001073779358E-10 -2.88210197509963E-10 -2.18092553489906E-10 -1.66187222999476E-02  2.73228272733138E-01
  2.25323113886803E-02  1.21820868611974E-09  9.47732593991280E-10 -8.08904042911825E-13 -6.54074405072561E-13
 -3.14380030856094E-10 -2.44567945850657E-10 -1.49324702383873E-10 -1.18541065348598E-10 -3.01890778321561E-01
 -2.43387752272224E-01  1.93237647001141E-10  1.53405424345906E-10  3.89739318937758E-01  3.14212237073628E-01
 -2.44856779907487E-10  2.86967971367845E-12  9.25480316819732E-11  7.69685575983462E-12  8.45770898294841E-04
  2.62626533666296E-11 -1.26080074087219E-03 -2.31738244645023E-11  1.66788264840334E-03 -5.38757605479958E-03
 -3.90445901212092E-02 -1.74173159258203E-01 -1.65873273024536E-01  7.71802358582106E-02  1.09960855094665E-01
  4.38785968878402E-03  6.27904358005054E-02 -1.93376867047620E-01 -1.56622434702486E-01 -2.26911016545829E-01
  1.47846209707562E-11  1.56435808335297E-10  2.42868340697583E-09  9.74226739256591E-10  8.11580586433738E-10
  1.87153004252252E-12  1.64929466985154E-11  3.21863905401133E-10  1.41379370777375E-10  1.19920076251408E-10
 -1.07489587078504E-09 -2.02865770915722E-09 -1.43648202543346E-09  3.38593338766050E-12  6.29801080735382E-13
  4.89042562273158E-13  9.59775646993435E-03 -1.57742869816299E-01 -1.30069536623103E-02 -7.77876006610722E-11
 -2.86905362947480E-10 -1.79829125495143E-10 -1.66238018444463E-02  2.73218665053539E-01  2.25287045948525E-02
 -1.15141745812363E-09 -8.94377769572487E-10  1.96064200416935E-12  1.68694289077606E-12  2.97294731796167E-10
  2.30929181955635E-10  3.54099855094763E-11  2.66693546468429E-11  3.01890875707996E-01  2.43387891996541E-01
 -4.54843733332752E-11 -3.42588583689184E-11 -3.89739444662508E-01 -3.14212417456595E-01 -2.43287395975001E-10
  1.69859786969295E-12  9.19526674627000E-11  4.58160815916635E-12  8.45789740756730E-04  2.29992640998220E-11
 -1.26082882748676E-03 -2.02715306012555E-11  1.66791980468146E-03
* ORBITAL    1   62
  3.81588311559011E-15 -8.86174641397342E-14 -1.80212069489319E-13 -3.31629534027386E-13 -1.83633421272204E-13
 -1.06894488452665E-13  3.45696851468000E-14 -1.90135576213662E-14 -3.21042936067797E-13 -1.18987066176205E-13
 -6.57178647616477E-14 -4.47890940885078E-10 -4.13021188233925E-08 -4.28156348421397E-09 -8.58383756178765E-10
 -3.31075008231367E-09  1.08409892607537E-10  1.01587323662217E-08  1.15111748059658E-09  1.90653592170378E-10
  7.77796708035775E-10 -5.10126607560725E-11 -1.83277291534579E-09 -8.00993405737493E-10 -1.60508904697161E-10
 -5.14549686834489E-11 -2.11503007667029E-10 -1.24912631632855E-09 -3.56925581406025E-10 -1.74831265605478E-09
 -1.44754479150452E-10  5.00694337514140E-10  2.30437218301269E-10 -7.21284727075720E-10 -2.06151295539478E-10
 -1.00943036568607E-09 -1.40504006910715E-01 -1.14233683563340E-01  3.50845152784221E-10  2.88163699269881E-10
 -5.44169679170454E-01 -4.42425154365767E-01 -1.22338879428534E-02 -9.94649271678774E-03  2.66357632946016E-09
  2.19228021813608E-09 -9.47632887138625E-03 -7.70452014834141E-03  2.06328082038004E-09  1.69820102734173E-09
  7.36696999195428E-04  1.49860298142374E-11  1.94911719282727E-03  5.96654864235534E-11 -2.43699011004551E-10
  3.79488185374449E-05 -2.79023337450075E-10  4.30299329466431E-05 -8.73427934386120E-11 -4.55323655792967E-14
  6.61495347079382E-14  1.85178489517374E-13  4.14732806395747E-13  2.01648866556866E-13  1.27712729127745E-13
  3.50825946662727E-14 -2.35436161293884E-14 -3.67359720817594E-13 -1.66259049281918E-13 -1.38730247110031E-13
  4.47745234652825E-10  4.13142046686227E-08  4.26554074634226E-09  8.59760881975503E-10  3.31559422042084E-09
 -1.09792323673742E-10 -1.01275491681377E-08 -1.19255748376875E-09 -1.87708030417975E-10 -7.65361237509968E-10
  2.89180477555597E-11 -1.83613279253060E-09 -8.05486512021114E-10 -1.14697480993101E-10 -2.57968787341413E-11
 -1.75413583989260E-10 -1.23309854791993E-09 -3.50032787874495E-10 -1.73638169402088E-09  3.26419122762338E-11
  4.96238261212525E-10  2.21353823626572E-10 -7.11962452512121E-10 -2.01913208373238E-10 -1.00244818014366E-09
  1.40506487016670E-01  1.14235789852959E-01 -2.78887038609307E-10 -2.29653173064689E-10  5.44179284528461E-01
  4.42433311959633E-01  1.22341110267993E-02  9.94668198907763E-03 -2.63869624081930E-09 -2.17207705318406E-09
  9.47650170919037E-03  7.70466677983543E-03 -2.04402303648433E-09 -1.68255880057159E-09  7.36668227405874E-04
  1.42298590847905E-11  1.94904106767713E-03  5.20993549672958E-11 -2.42363352930298E-10  3.79474499333036E-05
 -2.77124570084673E-10  4.30283837372287E-05 -8.65842348002753E-11
* ORBITAL    1   63
  1.11458233696954E-13  5.65887984651852E-13  2.61733266008488E-12  5.64400693828102E-12  2.97332638168534E-12
  1.79114072410718E-12  1.19840459409681E-13  9.12724097311414E-13  5.41009803657882E-12  2.20090993721183E-12
  1.57907619250385E-12  1.08412205703057E-10  1.01589515672899E-08  1.15231434054467E-09  1.90625409201457E-10
  7.77307452018863E-10  4.47895873323147E-10  4.13021262461538E-08  4.28175373352727E-09  8.58506055008563E-10
  3.31085095253332E-09 -1.44199208236369E-10  5.01396534407824E-10  2.31402165453387E-10  1.44241145233302E-09
  4.12183616985363E-10  2.01879914716460E-09 -1.39373732086377E-10 -4.54371795641068E-11 -1.83466841679934E-10
  5.10004690515334E-11  1.83296790041097E-09  8.01045389271779E-10 -7.97577537501462E-11 -2.42153051405848E-11
 -1.05223983879311E-10  3.86869503965444E-03  3.14535715756133E-03 -3.36923275257121E-09 -2.77307952056348E-09
  1.49833915308689E-02  1.21819159590316E-02 -4.44312682420055E-01 -3.61238625784950E-01  2.77275134928031E-10
  2.27747652207442E-10 -3.44163124008425E-01 -2.79814236444605E-01  2.14910803949117E-10  1.76507493355903E-10
 -2.02844906147012E-05  1.89936474094093E-10 -5.36677500772569E-05  3.29842408686491E-10  4.91486787187040E-11
  1.37823393439986E-03  3.68819362169474E-11  1.56277046365201E-03  2.96049092717090E-12 -5.14567439059527E-14
 -5.93281330101407E-13 -2.71346423003012E-12 -5.47898727226958E-12 -2.96374070596681E-12 -1.79161643762070E-12
  7.56535024706671E-14  9.04462039193927E-13  5.37429212190363E-12  2.16208569771827E-12  1.51239610274800E-12
 -1.09792392864111E-10 -1.01275815711826E-08 -1.19265522664842E-09 -1.87875730468753E-10 -7.65836402484667E-10
 -4.47752164179492E-10 -4.13142266141394E-08 -4.26572743942490E-09 -8.59887567020498E-10 -3.31566254229264E-09
  2.76887531891395E-11  4.96717314986926E-10  2.21159573492743E-10  1.42389344761333E-09  4.04092245681077E-10
  2.00497292923250E-09 -9.89712862241108E-11 -2.14914671649158E-11 -1.51606655341789E-10 -2.87587393102395E-11
  1.83631677321953E-09  8.05585167686252E-10 -5.79978871600816E-11 -1.43466497847330E-11 -8.82277898458764E-11
 -3.86876556570136E-03 -3.14541700052853E-03  3.33779160937351E-09  2.74754156961006E-09 -1.49836647806100E-02
 -1.21821477857059E-02  4.44320525172170E-01  3.61245286438511E-01 -2.20486679476653E-10 -1.81557383482917E-10
  3.44169198962237E-01  2.79819395755183E-01 -1.70814664703871E-10 -1.40661753357524E-10 -2.02837580528401E-05
  1.88449389572485E-10 -5.36658170781552E-05  3.27905964356460E-10  4.26143244853844E-11  1.37818010655203E-03
  3.30090893343959E-11  1.56270942745749E-03  3.33910032132462E-12
* ORBITAL    1   64
 -1.66385087889436E-13 -1.09988192870919E-12 -4.97524362668839E-12 -1.35792090955149E-11 -5.06534953012185E-12
 -2.52525168348158E-12 -4.99294567638298E-14 -1.86071879863818E-12 -1.12640532995454E-11 -3.88669615095323E-12
 -2.56410428057834E-12  1.12506893118551E-12  2.45161596701466E-11  5.78132193499301E-11 -4.16104694525118E-13
  3.21721179097086E-12  3.84048335611453E-12  1.00249000221847E-10  2.49246005087592E-10  2.66925434516552E-11
  2.13024339172784E-11 -2.51613276953371E-10 -1.50546153246725E-12 -3.84792099782392E-10 -6.72798432318540E-02
 -2.16838660247741E-01 -4.34185442843725E-02  6.64188434284937E-03  2.14063720670975E-02  4.28628974850954E-03
 -9.39252102306175E-10  3.10045475942503E-11 -1.53678267075182E-09  3.83469371337638E-03  1.23589746714095E-02
  2.47469053868291E-03  2.79069263031728E-10  2.25877093815636E-10 -6.07103569692756E-01 -4.70180684765614E-01
 -1.11795094370524E-10 -8.86954927517147E-11 -6.86067815760419E-10 -5.96838164391255E-10  5.47114873964724E-02
  4.23721518302926E-02  9.07576405128508E-10  7.02692436237556E-10  4.23793359081262E-02  3.28213276776065E-02
 -2.60826928876848E-11  6.66619059181144E-03  1.72075720981789E-11 -2.51958321401699E-03  4.54123988645079E-04
 -1.34061838361413E-10 -4.06180843554886E-04 -3.30713241410118E-10 -5.37326749697758E-04  1.56154606540207E-13
  1.09681597371051E-12  5.30994319109943E-12  5.41305223236943E-12  5.66159748003933E-12  4.35619931668305E-12
 -1.29302365121124E-13 -1.31187690293268E-12 -1.26788362976132E-11 -4.26187997391012E-12 -2.36799876137349E-12
  9.08012333353730E-13  2.49445574366911E-11  6.60344277759360E-11  1.05868932885123E-11  7.99675925848633E-12
  3.76338715678306E-12  9.95733456518454E-11  2.47212659784744E-10  2.81412800524759E-11  2.11690768487328E-11
  2.16615638859606E-10 -9.09504428923276E-12  3.60885573770225E-10  6.72794207454679E-02  2.16838220400326E-01
  4.34183082407813E-02 -6.64184484238734E-03 -2.14063293262537E-02 -4.28626834286895E-03  9.34412880222301E-10
 -2.89092694594719E-11  1.53224619330962E-09 -3.83467090578336E-03 -1.23589499942798E-02 -2.47467818008161E-03
  2.31601948747714E-10  1.88732192137172E-10 -6.07106506950391E-01 -4.70183292084832E-01 -3.31244880723473E-11
 -2.75087565131453E-11 -7.02222758396216E-10 -6.09506241813693E-10  5.47117524577319E-02  4.23723869452196E-02
  8.71295515670477E-10  6.74480554538341E-10  4.23795412227494E-02  3.28215097959239E-02  2.49795595724378E-11
 -6.66609501771126E-03 -9.90703996076894E-12  2.51954709040591E-03 -4.54117448554349E-04  1.32499713340650E-10
  4.06174993994628E-04  3.27673124805537E-10  5.37319011505356E-04
* ORBITAL    1   65
 -1.78874126955047E-14 -7.20453904673885E-14 -1.80133427838089E-13 -1.12387094908900E-12 -3.75166727735124E-13
 -2.52007932027672E-13 -3.10319704427466E-14 -3.72718372544206E-15 -1.60655777904306E-13 -2.63045547065391E-13
 -3.03989072969986E-13  3.84240240584870E-12  1.00144133363307E-10  2.49262205086737E-10  2.66944200464853E-11
  2.12446740421006E-11 -1.12588346017742E-12 -2.44110281080145E-11 -5.77489902842471E-11  5.64801611880887E-13
 -2.94814813796166E-12 -9.39651617473678E-10  3.09310977622781E-11 -1.53678083018598E-09  7.66938067795245E-03
  2.47179503750580E-02  4.94938207756000E-03  5.82660070279932E-02  1.87787795642720E-01  3.76015690424630E-02
  2.52526835513872E-10  1.90361073737639E-12  3.84859792084180E-10  3.36398948420625E-02  1.08419334364847E-01
  2.17092760087741E-02  1.10472591228633E-09  8.81290253493764E-10  6.92051657200961E-02  5.35970036336796E-02
 -2.71392160888082E-10 -2.70426894654829E-10  2.12676269200215E-10  1.70520657169075E-10  4.79957513914909E-01
  3.71710468826330E-01 -2.11772454832755E-10 -1.72152350656041E-10  3.71773491655967E-01  2.87925691075223E-01
 -2.29604428156823E-10 -7.59894768155883E-04 -2.73174127611617E-10  2.87213225562194E-04  3.98381079139529E-03
 -2.73945011679097E-11 -3.56322869562130E-03  1.49924630423847E-11 -4.71370849653254E-03  6.92066484616079E-14
 -2.21031451718187E-14  1.75542574686338E-13  2.59405271647319E-12  2.63759701384691E-13 -1.29082561756655E-13
  8.70580630766267E-15 -1.27950068041023E-13  1.73799807149537E-13 -1.51928234697979E-13 -2.41350293375204E-13
  3.75145419553108E-12  9.96844522635792E-11  2.47232848894798E-10  2.81512570512279E-11  2.12138879669536E-11
 -9.13642510154819E-13 -2.50960219074533E-11 -6.59978705224627E-11 -1.07190936198624E-11 -8.31533369799023E-12
  9.34050155220465E-10 -2.89679014058940E-11  1.53226245245437E-09 -7.66933574839877E-03 -2.47179010753188E-02
 -4.94935743558535E-03 -5.82656411003457E-02 -1.87787414714162E-01 -3.76013646012840E-02 -2.15741836134615E-10
  9.54549551458103E-12 -3.60760262246608E-10 -3.36396835741406E-02 -1.08419114435912E-01 -2.17091579745831E-02
  1.07804553766305E-09  8.60574101465740E-10  6.92055010247169E-02  5.35973010847319E-02 -3.00664734729778E-10
 -2.93287257315060E-10  1.22320008982731E-10  1.00122414580619E-10  4.79959836014243E-01  3.71712530082033E-01
 -2.00051806865011E-10 -1.62778007171734E-10  3.71775290346869E-01  2.87927287717319E-01  2.27659471350953E-10
  7.59883822121378E-04  2.70368233120340E-10 -2.87209088279664E-04 -3.98375367534148E-03  2.04571741882162E-11
  3.56317760947193E-03 -1.74590967124054E-11  4.71364091589141E-03
* ORBITAL    1   66
  1.28687666160788E-11  9.44106336210704E-11  3.80366742481265E-10  7.72308099278882E-10 -4.17055213182723E-10
 -2.21563622760259E-10  7.18451920913284E-12  8.06035818134483E-11 -6.93402445958255E-10 -4.96866017059162E-10
 -4.11469370666481E-10 -5.37884051852130E-03 -1.04983550060621E-01 -5.17062776420893E-01 -6.41987532381132E-02
 -5.51114514579306E-02  5.03378338152262E-03  9.82487667084669E-02  4.83892764009375E-01  6.00803496788860E-02
  5.15760051003172E-02 -2.10153846371640E-01 -4.82258737191303E-01 -1.06302772478784E-01 -2.26299036237521E-10
  1.64122526881384E-10 -3.29821421862830E-10  8.87116926008126E-11  4.64466588383481E-10  8.43730987351486E-11
  1.96672299474667E-01  4.51321432162646E-01  9.94833589029105E-02 -7.53969148484725E-10 -3.35396888402231E-10
 -1.04993001948559E-09 -4.71399220395904E-01 -3.41579828172975E-01  3.69101031598711E-10  2.44682669283437E-10
  1.21714755415009E-01  8.81955328287437E-02 -2.79013172515145E-01 -2.02175284471948E-01  1.51913853919259E-10
  6.83745107876293E-11  3.60204456918391E-01  2.61007170349308E-01  7.10061828733194E-10  5.15210634626225E-10
  1.06100570953448E-02 -1.49610971712856E-10 -4.01022470858820E-03  5.65548896910797E-11  6.80806238618049E-11
  7.96124169068805E-03 -2.64494960326994E-11 -7.02115526508899E-03 -2.62856591802666E-10  1.22592555161626E-11
  9.01208763542876E-11  3.59673684364649E-10  6.87670680043255E-10 -4.28387506013231E-10 -2.24645504211066E-10
 -6.84547922383354E-12 -7.12034808332088E-11  7.31544816209151E-10  5.05983076101936E-10  4.17353179131280E-10
  5.37883672480064E-03  1.04983449211770E-01  5.17062577798430E-01  6.41989310796297E-02  5.51115286422922E-02
 -5.03377978218083E-03 -9.82486723487404E-02 -4.83892575480633E-01 -6.00805150834168E-02 -5.15760784793817E-02
 -2.10153560635112E-01 -4.82258965245273E-01 -1.06302572905179E-01 -2.23811988101029E-10  1.71086279214117E-10
 -3.30553012142961E-10  9.26863432045987E-11  4.56501544645026E-10  9.26490101814038E-11  1.96672033390676E-01
  4.51321645795228E-01  9.94831745419820E-02 -7.74055582195196E-10 -3.49617451552592E-10 -1.05605009045901E-09
  4.71400244627108E-01  3.41580789806577E-01 -3.93155638904037E-10 -2.61476696237171E-10 -1.21715019874272E-01
 -8.81957811198974E-02  2.79013780139508E-01  2.02175854540756E-01 -9.79988000062999E-11 -2.99402837498973E-11
 -3.60205241347152E-01 -2.61007906311830E-01 -6.93937898747127E-10 -5.03752877602148E-10  1.06099773880410E-02
 -1.52206581846307E-10 -4.01019458162996E-03  5.75231660306526E-11  6.38585144024623E-11  7.96118192559096E-03
 -2.21087075545007E-11 -7.02110255880912E-03 -2.60752254909200E-10
* ORBITAL    1   67
  1.50936886758579E-11  1.11048889271879E-10  4.46139038401709E-10  8.36844751506322E-10 -5.21550277029374E-10
 -2.64350396760319E-10  9.24527306569910E-12  9.08435402512373E-11 -8.42054042019820E-10 -6.07419346287448E-10
 -5.04356157401142E-10 -5.03378338151992E-03 -9.82487667086801E-02 -4.83892764008871E-01 -6.00803496778334E-02
 -5.15760051002612E-02 -5.37884051851517E-03 -1.04983550060850E-01 -5.17062776420539E-01 -6.41987532371234E-02
 -5.51114514580062E-02 -1.96672299474582E-01 -4.51321432162990E-01 -9.94833589030319E-02  3.00474146142541E-10
 -2.34780117600939E-10  4.51465293374512E-10  2.40850615159635E-10  4.55474802920079E-10  2.90383120238463E-10
 -2.10153846371739E-01 -4.82258737191807E-01 -1.06302772478879E-01 -8.70060357147699E-10 -4.60318579683049E-10
 -1.16189090335052E-09 -4.41158561216358E-01 -3.19667193022081E-01 -5.55334282519916E-10 -3.69826695953819E-10
  1.13906650757283E-01  8.25377145953080E-02  2.98139044686328E-01  2.16034051693173E-01 -8.02369841234703E-11
 -9.51199270495396E-11 -3.84895851769714E-01 -2.78898762160747E-01  7.06852602457489E-10  5.22705663052765E-10
  9.92941294484067E-03  2.10631870377672E-10 -3.75296537219447E-03 -7.96063388399689E-11  1.82090184898499E-11
 -8.50697108349901E-03  2.61869846632942E-11  7.50244338629767E-03 -2.46247121430194E-10  1.51294276941077E-11
  1.10933254524502E-10  4.46739429422225E-10  8.71224678574169E-10 -4.93082331597474E-10 -2.54748768615412E-10
 -8.53887619307728E-12 -8.64030641540922E-11  8.39599709965024E-10  5.91233838951455E-10  4.95229067143884E-10
  5.03377978218422E-03  9.82486723474423E-02  4.83892575483829E-01  6.00805150840373E-02  5.15760784772961E-02
  5.37883672480929E-03  1.04983449210474E-01  5.17062577801812E-01  6.41989310803951E-02  5.51115286402581E-02
 -1.96672033388053E-01 -4.51321645794235E-01 -9.94831745418861E-02  3.06498903185752E-10 -2.20291878674768E-10
  4.48214891937078E-10  2.41073701662984E-10  4.70573129136462E-10  2.80575533294461E-10 -2.10153560632140E-01
 -4.82258965244410E-01 -1.06302572905132E-01 -8.64898785512304E-10 -4.73248962235422E-10 -1.14764260734982E-09
  4.41159521947766E-01  3.19668094383706E-01  5.02008618610654E-10  3.31887770131214E-10 -1.13906898809344E-01
 -8.25379473297390E-02 -2.98139692464788E-01 -2.16034659884555E-01  1.61133528182355E-11  4.91998489153729E-11
  3.84896688053166E-01  2.78899547329321E-01 -6.62274863584613E-10 -4.90166180921870E-10  9.92933840531147E-03
  2.05039809591375E-10 -3.75293720009977E-03 -7.75016203965470E-11  2.21640654243857E-11 -8.50690717571954E-03
  2.11785886161244E-11  7.50238702432373E-03 -2.43244491158461E-10
* ORBITAL    1   68
  4.77489593547755E-02  3.49609569994671E-01  1.68793977688168E+00  4.96644430373148E+00  2.01404049305658E-01
  1.34415481126719E-01  4.99288338372791E-02  8.88656121016320E-01  3.45891571730923E+00  3.68016031217919E-01
  2.08042420848157E-01  5.70154283917376E-12  6.57528495537695E-11 -1.03264618313980E-10 -8.36193158031533E-10
  6.30617502153039E-10  1.15333489554501E-12  1.47037499593492E-11  7.95360561597027E-12 -1.09246521594883E-10
  8.82881729726878E-11 -3.07399532461195E-10  5.68783754707185E-10 -1.23688114703075E-09  2.35580734224329E-12
  5.65545070231662E-11 -8.14444593678490E-11 -3.74378804556084E-01 -6.58210760630224E-01 -1.71966605472086E-01
 -4.52753801630111E-12  9.66604746656052E-11 -1.88519315664780E-10  6.48443110767819E-01  1.14005447950594E+00
  2.97854897874582E-01  5.16847212334513E-10  3.66865972309885E-10  1.01485286824088E-12  4.18539437683320E-13
 -1.33458951208715E-10 -9.47263661738583E-11 -5.06349576901245E-11 -3.57165129646185E-11 -3.98077522606463E-01
 -2.74213426922238E-01  6.54486527375775E-11  4.61626371772813E-11  5.13915871851279E-01  3.54008011925433E-01
 -2.27032322754780E-10  1.10340735309444E-11  8.58126360163968E-11  2.82776554763313E-11 -7.62668710224287E-03
  2.46317357463385E-11  1.13691941164069E-02 -2.17334484034930E-11 -1.50400299793455E-02 -4.77489519347756E-02
 -3.49609516630719E-01 -1.68793950093266E+00 -4.96644423939607E+00 -2.01403635823574E-01 -1.34416394012906E-01
  4.99288286886823E-02  8.88655923884680E-01  3.45891585506078E+00  3.68016628772248E-01  2.08042071402162E-01
  5.27944974808264E-12  5.92987952285271E-11 -1.36823016487449E-10 -8.41732673840837E-10  6.23397226349077E-10
  5.48973462448597E-13  7.00934839729019E-12 -2.71548038269142E-11 -1.10717599776199E-10  7.38148000582745E-11
  3.12537595596573E-10 -5.42184895457682E-10  1.24801687427928E-09  2.57431200571868E-12  5.63711001456697E-11
 -8.33434712156837E-11  3.74378701750513E-01  6.58211021529357E-01  1.71966573198075E-01  3.26941704286974E-11
 -6.53434853295230E-11  1.91571328211390E-10 -6.48442932702954E-01 -1.14005493138404E+00 -2.97854841992791E-01
  4.87129527502054E-10  3.47431494719746E-10 -2.45572775164446E-13  1.52296059227466E-13 -1.25772931756005E-10
 -8.97022496955024E-11 -2.00489528121394E-11 -1.58685694441797E-11 -3.98077911181147E-01 -2.74213875521496E-01
  2.57908467466612E-11  2.04393820713983E-11  5.13916373498999E-01  3.54008591064422E-01  2.24109725304462E-10
 -9.36012728369785E-12 -8.47046455497532E-11 -2.60631792995523E-11  7.62664507469768E-03 -1.97317418287319E-11
 -1.13691314671077E-02  1.73902948336289E-11  1.50399471012329E-02
* ORBITAL    1   69
  6.26123957230868E-13  4.31591272582599E-12  2.11112276990828E-11  6.12908142130411E-11  2.70684478564422E-12
  2.00853046116156E-12  6.98025596140398E-13  1.10217073562970E-11  4.34463501505244E-11  4.88495803164339E-12
  2.66631042057126E-12 -1.40073637669573E-11  8.26389068204539E-11 -4.17236704254302E-10 -1.52325532803834E-10
 -1.82422523536571E-09  3.18231897678125E-12 -1.29709549392735E-11  6.95135024445665E-11  2.93717181504514E-12
  3.06840688774869E-10 -3.96889556606247E-10 -3.63360829342943E-10  3.07369577264657E-10 -2.91537307982582E-04
 -1.20851584424998E-02  1.75196987357554E-02 -8.24983433191991E-03 -3.41978910850461E-01  4.95762527704038E-01
  4.92991317307796E-11  6.27220733705769E-11 -6.48702375353117E-11 -4.76304406158930E-03 -1.97441616217540E-01
  2.86228628828748E-01 -7.09947201362024E-10 -5.30017597469132E-10 -1.59389519877518E-04 -5.97437158829985E-05
 -1.18742439049231E-09 -8.68989261765355E-10 -1.39164486965657E-10 -9.99294231674132E-11 -4.11730888363881E-03
 -1.54326900948122E-03 -3.75698998639178E-11 -2.45966389935919E-11 -3.18925373734506E-03 -1.19541102747736E-03
 -9.03684657213546E-12 -7.55672850157238E-05 -2.11015415422685E-11  2.85617491131714E-05  1.47560876455987E-03
 -1.80300358170434E-12 -1.31982460223963E-03 -1.14810555467541E-12 -1.74596383625922E-03 -6.69844562664571E-13
 -4.34853890093001E-12 -2.10762885142352E-11 -6.13049755345158E-11 -2.72524794221585E-12 -2.04789123095675E-12
  6.25355584012198E-13  1.09183235322896E-11  4.35660282872553E-11  4.94914845676149E-12  2.50941607886891E-12
  1.36576623692185E-11 -8.11589178027026E-11  4.11084173701857E-10  1.61871655015628E-10  1.81376342268482E-09
 -1.98524675476614E-12  1.02676782902004E-11 -4.80763050089212E-11 -3.76411179481662E-11 -2.70818958722300E-10
 -4.03362815766390E-10 -3.57467647820534E-10  3.03347055674162E-10 -2.91557556926657E-04 -1.20851189278023E-02
  1.75195371525751E-02 -8.25002868551676E-03 -3.41977805554548E-01  4.95757862853215E-01  5.85866086675715E-11
  4.00767692689290E-11 -3.80513613278893E-11 -4.76315629300369E-03 -1.97440978112868E-01  2.86225935566384E-01
  7.07627851616167E-10  5.28176738936165E-10  1.59409933280915E-04  5.97529467470997E-05  1.18103880775294E-09
  8.64712073842769E-10  1.26830609877476E-10  9.22702740620844E-11  4.11787386151461E-03  1.54354871186897E-03
  2.63658984832211E-11  1.75208517875024E-11  3.18969138768387E-03  1.19562769807176E-03 -9.09094374829442E-12
 -7.55670012066039E-05 -2.12876216715848E-11  2.85616417863953E-05  1.47560175789204E-03 -1.54914747235862E-12
 -1.31981833540037E-03 -1.61987391268218E-12 -1.74595554525340E-03
* ORBITAL    1   70
  6.81784057350428E-12  5.00473923625375E-11  2.41954697307657E-10  7.09956358376383E-10  2.85663078903935E-11
  2.06895206897266E-11  7.21656740397584E-12  1.27373197791043E-10  4.98016367725937E-10  5.41815401831469E-11
  2.95808648818672E-11  3.18589739183902E-12 -1.22239736887482E-11  6.87564095638828E-11  8.91106928956131E-13
  3.08146613621649E-10  1.40131324534335E-11 -8.25098222018123E-11  4.17275122148019E-10  1.52033435496543E-10
  1.82451717569236E-09  5.01998926533273E-11  6.34264232649559E-11 -6.68629154392123E-11 -9.52602161682801E-03
 -3.94883225560286E-01  5.72457261292356E-01  2.52466609494394E-04  1.04660525141955E-02 -1.51725043003285E-02
  3.96816938682902E-10  3.63577897327675E-10 -3.07762122051258E-10  1.45761789644084E-04  6.04257845568455E-03
 -8.75984938621321E-03  2.00297378772888E-11  1.66016913563745E-11 -5.20802721692329E-03 -1.95209567928399E-03
 -1.42560300230968E-10 -1.01435364084409E-10  8.10137493019277E-10  5.88741807158783E-10  1.26008157332025E-04
  4.72311986224662E-05  1.12143588400041E-09  8.30310380278993E-10  9.76056168684412E-05  3.65852103120714E-05
 -1.35692820361497E-13 -2.46916534875148E-03 -2.14601996257452E-12  9.33256779813701E-04 -4.51600472264822E-05
  1.44183426609088E-11  4.03923747728228E-05  1.78620827568843E-11  5.34340849416659E-05 -6.86576865912148E-12
 -5.01988210270295E-11 -2.42436183981283E-10 -7.10358437134541E-10 -2.79507431737411E-11 -2.06822233896394E-11
  7.19507985651038E-12  1.25900030200513E-10  4.98103440870457E-10  5.38897635447102E-11  2.73666658476048E-11
 -1.98182949262910E-12  1.11463660096107E-11 -4.86537742789493E-11 -3.95929027110625E-11 -2.69190856776083E-10
 -1.36568067212653E-11  8.12476865194469E-11 -4.11175057261885E-10 -1.62200684929196E-10 -1.81365356766822E-09
  5.84099173087377E-11  3.91321135331333E-11 -3.63515977889643E-11 -9.52624469801939E-03 -3.94881949216898E-01
  5.72451874341364E-01  2.52488627774578E-04  1.04660187603180E-02 -1.51723656346869E-02  4.02929588662187E-10
  3.57367729455133E-10 -3.02813549012892E-10  1.45774250822111E-04  6.04255853049402E-03 -8.75976943764727E-03
 -2.63132645224285E-11 -2.06473115825610E-11  5.20874195191304E-03  1.95244952738517E-03  1.27026049053164E-10
  9.17498544969855E-11 -8.05057883806456E-10 -5.85460057694664E-10 -1.26024216888557E-04 -4.72384758331264E-05
 -1.11694477097434E-09 -8.27031834284304E-10 -9.76178209599909E-05 -3.65906845032555E-05 -7.40744222095634E-13
 -2.46915362291605E-03 -2.10919631759075E-12  9.33252347864109E-04 -4.51598776113438E-05  1.45723632887975E-11
  4.03922218227845E-05  1.79917887757466E-11  5.34338912611785E-05
* ORBITAL    1   71
  4.71260637980929E-11  3.45139690160281E-10  1.58640525800265E-09  6.08561261188485E-09  1.37326906099040E-09
 -1.47480159562500E-09  4.20437990751204E-11  5.41676672082040E-10  2.27762391209044E-09 -1.29340658360879E-09
  1.93101457028748E-09 -1.58871220569135E-03 -2.55417130552562E-02 -9.35577460301326E-02  6.16506646570256E-02
 -2.87244231187253E-02  1.54551610759554E-03  2.48472487813180E-02  9.10139669753400E-02 -5.99744210739158E-02
  2.79434208994093E-02  1.54868317181754E-03 -2.16920680070702E-01  4.57966406563869E-01 -3.57564984400787E-11
  3.51041895109673E-10 -2.32962930827184E-10 -4.13182800010388E-10  5.01070488318092E-10 -1.27854799953095E-09
 -1.50656668146768E-03  2.11022735257979E-01 -4.45514572553952E-01  6.70439208083982E-10  7.15289825767495E-11
  1.59816546871476E-09  9.05156143963580E-02  4.30395414515323E-02  5.94947088666465E-10  4.24714333551463E-10
 -2.33710312996939E-02 -1.11127613699365E-02  5.56905856985989E-02  2.64804838187338E-02  2.48337969057012E-10
  1.98925336662866E-10 -7.18962371144311E-02 -3.41861571486527E-02  9.82907477203957E-10  6.68282632700398E-10
 -5.75109889445632E-03  4.80224761262237E-11  2.17371085607812E-03 -1.81529374115211E-11 -1.81438075108506E-11
 -4.48576337661851E-03  4.11526481253243E-12  3.95607128514263E-03  8.55564128611042E-11 -4.69208150705865E-11
 -3.44017697374480E-10 -1.58079933829018E-09 -6.07744041672247E-09 -1.35744030144010E-09  1.44781710555292E-09
  4.25943419663282E-11  5.40064057225329E-10  2.29604236939951E-09 -1.28680449675139E-09  1.94696612201445E-09
 -1.58874137591679E-03 -2.55422097418265E-02 -9.35607443778303E-02  6.16491064292812E-02 -2.87252972646839E-02
  1.54554437910962E-03  2.48477326801844E-02  9.10168816938547E-02 -5.99729054201752E-02  2.79442776533095E-02
 -1.54781429422446E-03  2.16921723782947E-01 -4.57963495108425E-01  2.88227621010950E-11 -3.62926406271192E-10
  2.55034413927746E-10  4.31241562284541E-10 -4.86091675241367E-10  1.25391298487194E-09  1.50574067611338E-03
 -2.11023750458843E-01  4.45511736950707E-01 -6.54750790685989E-10 -6.93350427472223E-11 -1.62090552848729E-09
  9.05150521161698E-02  4.30393340490078E-02  5.97950747453577E-10  4.26464092654276E-10 -2.33708861170655E-02
 -1.11127078160265E-02  5.56902408225580E-02  2.64803573757897E-02  2.44220295693833E-10  1.96431988833114E-10
 -7.18957918908287E-02 -3.41859939220067E-02  9.77657611384051E-10  6.65241505103433E-10  5.75107494594021E-03
 -4.87365106101409E-11 -2.17370180518295E-03  1.84170351748903E-11  1.70681797206040E-11  4.48574480480133E-03
 -2.95096383323021E-12 -3.95605490424392E-03 -8.53461124420909E-11
* ORBITAL    1   72
  6.39865125368593E-11  4.69332702589481E-10  2.16549173620432E-09  8.14882178695249E-09  1.71152911850994E-09
 -1.76086925284445E-09  5.99120811579801E-11  7.65555939256218E-10  3.26384984110824E-09 -1.54293375283713E-09
  2.45569312949964E-09 -1.54551610757828E-03 -2.48472487813941E-02 -9.10139669736940E-02  5.99744210692112E-02
 -2.79434208984897E-02 -1.58871220566571E-03 -2.55417130553262E-02 -9.35577460280287E-02  6.16506646521718E-02
 -2.87244231177171E-02  1.50656668186013E-03 -2.11022735257129E-01  4.45514572556175E-01  2.37389833192113E-11
 -4.70918861236046E-10  3.09671227839841E-10 -5.53850380779398E-10  3.49752028040390E-10 -1.47851989643844E-09
  1.54868317187759E-03 -2.16920680069639E-01  4.57966406566499E-01  8.85545459648134E-10  9.77612841547291E-11
  2.09368986741754E-09  8.80545475992641E-02  4.18693209232772E-02 -7.98238388779884E-10 -5.66447540429499E-10
 -2.27355865100569E-02 -1.08106118853909E-02 -5.72471009645102E-02 -2.72205963618446E-02 -3.72341587967934E-11
  5.50814713649527E-12  7.39056898009343E-02  3.51416380861990E-02  1.01971194851628E-09  6.86409273060674E-10
 -5.59472983464517E-03 -6.43631919588028E-11  2.11460898553374E-03  2.43246924378843E-11 -3.47415238693282E-12
  4.61113757176839E-03 -1.19459243341561E-11 -4.06664083415973E-03  8.37277468620863E-11 -6.40194989619547E-11
 -4.69056341852645E-10 -2.16587497731900E-09 -8.15311277277204E-09 -1.74779423434015E-09  1.80384083777783E-09
  5.85843938363181E-11  7.61815295771451E-10  3.24164861578135E-09 -1.53553714810897E-09  2.41952605618654E-09
 -1.54554437917380E-03 -2.48477326782887E-02 -9.10168816981293E-02  5.99729054127352E-02 -2.79442776457632E-02
 -1.58874137598689E-03 -2.55422097398543E-02 -9.35607443826402E-02  6.16491064213435E-02 -2.87252972567906E-02
 -1.50574067668724E-03  2.11023750459515E-01 -4.45511736951410E-01 -4.50188892003719E-11  4.54415575825960E-10
 -2.73878014118626E-10  5.40778587003907E-10 -3.59147851066304E-10  1.50108593567752E-09 -1.54781429490930E-03
  2.16921723783845E-01 -4.57963495108872E-01 -8.80558441890179E-10 -1.01954476536639E-10 -2.09297915672640E-09
  8.80540023064429E-02  4.18691210054082E-02 -7.91777855656673E-10 -5.62734396781474E-10 -2.27354457218462E-02
 -1.08105602730968E-02 -5.72467453476672E-02 -2.72204651905197E-02 -4.25492403837478E-11  3.55985461063838E-12
  7.39052306973592E-02  3.51414687398171E-02  1.03151469166249E-09  6.91975707712011E-10  5.59470667074437E-03
  6.30954049534940E-11 -2.11460022867194E-03 -2.38522550919521E-11  4.67813143950882E-12 -4.61111836993877E-03
  1.03822630159617E-11  4.06662390067583E-03 -8.26420207897429E-11
* ORBITAL    1   73
  1.48807588799275E-14  2.43621816949586E-13  8.84897618333759E-13  3.34506972261212E-12 -8.91015301153835E-13
  4.89632801201452E-12 -3.10455868352105E-14 -3.71083029845448E-13  2.26944859801187E-12  1.15445372709310E-12
  5.81782945233168E-13  6.47966983965584E-12 -9.76435187595236E-11  4.51456159071800E-10 -4.79110158779038E-09
  3.27680843437135E-09  8.26110040799159E-12 -1.48733512278211E-10  6.83168348035919E-10 -7.27964208737452E-09
  4.94623598486905E-09  2.94057252283220E-10 -8.56212370849845E-11  7.99155851615859E-10  4.13761525179855E-02
 -1.88074622537210E-01  6.45590869280284E-01 -1.74918459369722E-02  7.95089680651755E-02 -2.72924980521279E-01
  4.54219832003920E-10 -1.13677363335031E-10  1.20077756962387E-09 -1.00989219609327E-02  4.59045241127345E-02
 -1.57573310966346E-01  1.85856764732128E-10  1.38235042282495E-10  9.31677910417558E-02  4.01954545231265E-02
  1.48837120573660E-10  1.59447246390567E-10  3.22288547307122E-10  3.48465639831800E-10 -3.59551481696880E-02
 -1.55121578886979E-02  5.25571459739887E-10  4.54517769788546E-10 -2.78507380154003E-02 -1.20156658339010E-02
  5.75181400109110E-11 -1.21463820397567E-03  1.36304752139277E-11  4.59090088655932E-04 -3.54342529695817E-04
  8.62402443656792E-12  3.16933593400169E-04  1.22646623083048E-10  4.19263735298611E-04  8.81637536634768E-15
 -3.62944253556000E-13 -1.55174659987470E-12 -3.47176562095506E-12 -8.20226644171522E-12  8.87913906988385E-12
 -3.40455466481578E-14  1.10348002409735E-12  3.06874666143202E-13 -4.12891691309044E-12  5.95518997372135E-12
  5.43457390993466E-12 -9.34791564270364E-11  4.40326016353608E-10 -4.77763848955135E-09  3.22648178156886E-09
  8.37596121598364E-12 -1.49420612200536E-10  6.83102711155428E-10 -7.28197724417057E-09  4.95235278679079E-09
 -3.00550238831860E-10  8.25510500050378E-11 -8.22254151736340E-10 -4.13761743097161E-02  1.88077268527644E-01
 -6.45594600642847E-01  1.74918631693310E-02 -7.95100888725955E-02  2.72926559573779E-01 -4.54037946530288E-10
  1.14918260053845E-10 -1.19658363539591E-09  1.00989319124128E-02 -4.59051712127683E-02  1.57574222635325E-01
  1.96509318679139E-10  1.43682554365272E-10  9.31678676130327E-02  4.01956160138618E-02  1.55157799466825E-10
  1.62734206482506E-10  3.16046386166786E-10  3.45091827613711E-10 -3.59551775572070E-02 -1.55122206760486E-02
  5.18676214429579E-10  4.50407604172564E-10 -2.78507607779240E-02 -1.20157144689288E-02 -5.72658064395247E-11
  1.21463960159913E-03 -1.43971989830397E-11 -4.59090616940873E-04  3.54342939144439E-04 -8.19490416307702E-12
 -3.16933959730496E-04 -1.22367785445811E-10 -4.19264219780294E-04
* ORBITAL    1   74
 -1.22954986225792E-14 -5.51252476618364E-14 -4.67121251438241E-14 -4.06743982335853E-13  6.92096574399806E-13
 -3.06750837238151E-12 -4.24749779242314E-14  4.91636538909816E-13 -3.24858566698154E-13 -6.70797946100345E-13
 -3.60685826163234E-13  8.27018342230891E-12 -1.48744360995250E-10  6.84411546375003E-10 -7.27885218994842E-09
  4.94539868373747E-09 -6.49670156485842E-12  9.78383180529583E-11 -4.53283459576267E-10  4.79103330917797E-09
 -3.27610514947825E-09  4.54479646040370E-10 -1.13156369133877E-10  1.20156067097542E-09 -2.01978547997239E-02
  9.18090461007228E-02 -3.15146622138414E-01 -3.58327684537526E-02  1.62877407753332E-01 -5.59098089992678E-01
 -2.94558949225057E-10  8.47259979189544E-11 -7.99846917471319E-10 -2.06880585119130E-02  9.40373152137085E-02
 -3.22795432764993E-01  3.55825714017794E-10  2.80014274220769E-10 -4.54800650845107E-02 -1.96215004705014E-02
  5.03673351430986E-10  4.99681357283826E-10 -6.28997433436185E-11 -9.16127615036802E-11 -7.36556047424310E-02
 -3.17772957937611E-02 -2.30008188903014E-10 -1.90273017289378E-10 -5.70533861034262E-02 -2.46145874787750E-02
  1.04354755176110E-10  5.92928386569141E-04  6.49921685267173E-11 -2.24105865227300E-04 -7.25885342234577E-04
  1.48398134491929E-11  6.49251587693529E-04 -5.72051744356235E-11  8.58879119553131E-04  1.53071657328731E-14
  1.34828935040889E-13  4.65204976551723E-13  6.66748982772495E-13  5.08358526666801E-12 -5.74866294913152E-12
  2.61717000358112E-14 -3.03231037239845E-13  9.22150932447399E-13  2.65174947276254E-12 -3.52575155846341E-12
  8.36213369577843E-12 -1.49397349678517E-10  6.81802814319531E-10 -7.28245038750922E-09  4.95299571338761E-09
 -5.41395721879225E-12  9.31718584982891E-11 -4.38643362481247E-10  4.77917736889667E-09 -3.22814087546103E-09
 -4.53747596098480E-10  1.15514167310769E-10 -1.19591362441073E-09  2.01978720885469E-02 -9.18103414424950E-02
  3.15148446486036E-01  3.58327869879041E-02 -1.62879699396363E-01  5.59101321575399E-01  2.99998969742453E-10
 -8.30332255999302E-11  8.21146978001102E-10  2.06880692112337E-02 -9.40386382935353E-02  3.22797298518364E-01
  3.51065876746951E-10  2.77063014029676E-10 -4.54801021858217E-02 -1.96215798189666E-02  4.95447802005772E-10
  4.95087012473778E-10 -6.52621896934912E-11 -9.29246480478282E-11 -7.36556652703291E-02 -3.17774234570854E-02
 -2.41298022474373E-10 -1.96001762552172E-10 -5.70534329887782E-02 -2.46146863662960E-02 -1.04340875581459E-10
 -5.92929073537834E-04 -6.44708600636750E-11  2.24106124801770E-04  7.25886177668419E-04 -1.40831070833584E-11
 -6.49252334890272E-04  5.73707715722651E-11 -8.58880108071455E-04
* ORBITAL    1   75
 -9.34609917996326E-04 -6.65256914103365E-03 -2.56945058055818E-02 -4.73194968069976E-02 -3.70899406742884E-01
  5.50748718118714E-01  6.39264092095746E-04  1.59695055224829E-02  4.37299613301592E-02  1.76793028267934E-01
 -8.94071438540014E-02 -2.14775814015402E-11  1.25276619842695E-10 -2.80298741574975E-09  8.58838675776328E-10
 -3.85467260877569E-09 -2.43254358685853E-12  2.56410253503444E-11 -3.47145844498320E-10  4.21208320053898E-10
 -6.66040995150837E-10  2.13314206356645E-10 -2.01844935934990E-11 -1.60141684536681E-09 -1.98802364485324E-12
  3.26482329313196E-12 -1.05424605061455E-11 -9.86578056079723E-03  1.65148395051911E-02 -7.10309687981280E-02
  9.10109242436477E-12  3.54366526570758E-11 -2.53336755509648E-10  1.70880331872699E-02 -2.86045411010906E-02
  1.23029246866837E-01 -7.92309268495183E-11 -8.36586642523927E-11 -1.30181832267275E-12 -3.87758457322713E-13
  2.04537494417786E-11  2.15912969908718E-11  5.35317771395901E-12  4.67157758654906E-12  2.27199194999060E-02
  7.42919479036033E-03 -6.85357147391267E-12 -5.89951253269988E-12 -2.93312899503640E-02 -9.59104923301300E-03
  7.35605194639726E-12 -5.77960841152625E-11 -2.78179589823463E-12 -1.52937972447428E-10  1.08255975358012E-03
  2.39023654357556E-13 -1.61378611254433E-03 -2.17035282995346E-13  2.13483761689398E-03 -9.32690469735043E-04
 -6.63861590411746E-03 -2.56305463953536E-02 -4.71308170369209E-02 -3.70810963688633E-01  5.50663645485903E-01
 -6.40476179526369E-04 -1.59884124725250E-02 -4.38319225372428E-02 -1.76730029788834E-01  8.93215269302900E-02
  2.14367423839011E-11 -1.22072514220011E-10  2.77661570950281E-09 -6.46718483814714E-10  3.72114075750834E-09
  2.39970776364120E-12 -1.58491045146106E-11  2.77039579069720E-10  1.91397757527478E-10  2.80144764234238E-10
  2.16687357268596E-10 -2.94831802866365E-11 -1.54739096944166E-09  2.44709762786805E-12 -3.55041713175837E-12
  1.09005968375644E-11 -9.87030628754286E-03  1.65346778704340E-02 -7.11029136820316E-02  3.83393475240918E-11
 -5.69825082115682E-12 -7.22663744424173E-11  1.70958719768817E-02 -2.86389021591995E-02  1.23153859065920E-01
  7.18894643570742E-11  8.03422949792933E-11 -1.08104586178034E-12  9.23670359916909E-14 -1.85616158863625E-11
 -2.07501554547926E-11  1.03178288693788E-11  1.86913993899803E-12 -2.27202186548564E-02 -7.43088670837927E-03
 -1.32512149275568E-11 -2.25180337121608E-12  2.93316761572533E-02  9.59323348964788E-03  7.94846618147540E-12
 -5.70623034105970E-11 -3.00356575958812E-12 -1.50994545967899E-10  1.08308471363843E-03 -1.13268785217185E-12
 -1.61456867793546E-03  1.00186736450396E-12  2.13587285294310E-03
* ORBITAL    1   76
  6.92366816738837E-03  5.03382864864227E-02  2.32032510098280E-01  6.89581674575709E-01  2.97297068221470E-01
 -2.67885600355661E-01  4.54695875428346E-03  7.21445070649973E-02  3.76300608473365E-01 -1.93335278858392E-01
  2.85103678719549E-01  1.71810277930105E-11  8.54533136314646E-11  3.45614522928906E-09 -1.17740521534072E-08
  7.31092455488347E-09  1.90139838240971E-12  8.83268627084840E-12  4.48280781137587E-10 -1.40301541802444E-09
  8.83935450738624E-10  2.43548430117850E-10  1.99533898911639E-09 -2.67514747762848E-09  5.25579616712047E-13
  7.36736486639661E-13 -5.82197866569661E-12 -1.85291780079769E-02  5.80501554787326E-02 -2.37232044844089E-01
  5.40739761089545E-11  2.37326310047231E-10 -3.07301623052976E-10  3.20934777324239E-02 -1.00545818676186E-01
  4.10897954851649E-01 -1.13439297882202E-09 -6.19034374653748E-10 -1.09653229270551E-12 -5.20519825542965E-13
  2.92907446155183E-10  1.59840243670388E-10  9.00399039578380E-11  4.93954417055662E-11 -1.64802488199513E-03
  3.85594507446085E-03 -1.16332565504110E-10 -6.38237286313902E-11  2.12759097375093E-03 -4.97800368587964E-03
  9.34467045658544E-11  6.43064402424881E-12 -3.53189449625139E-11  1.69042358051040E-11  1.67420973509182E-03
 -9.42541602190454E-12 -2.49576438830705E-03  8.32328575151957E-12  3.30158602449912E-03 -6.92401458103803E-03
 -5.03407544286451E-02 -2.32042241387744E-01 -6.89598626587912E-01 -2.97409849064794E-01  2.68055537531575E-01
  4.54678367338292E-03  7.21397094339485E-02  3.76284203626881E-01 -1.93390888383558E-01  2.85127580535945E-01
  1.72323636322255E-11  8.37986686044976E-11  3.44531207339079E-09 -1.17726901963694E-08  7.29809797350516E-09
  1.89891089180588E-12  5.73029835467482E-12  4.00787562508367E-10 -1.40566706673733E-09  8.56569027052428E-10
 -2.41005940712041E-10 -2.00039062297495E-09  2.68775805883347E-09  5.21891500033797E-12 -4.49137457673228E-12
  9.84226955762976E-12  1.85257890017314E-02 -5.80454549928297E-02  2.37207840949106E-01 -3.10616386026264E-11
 -2.45666259891209E-10  3.51895510067490E-10 -3.20876078005879E-02  1.00537677195028E-01 -4.10856032475038E-01
 -1.13083472469592E-09 -6.17274616354831E-10 -7.29258555686516E-13 -4.13281457961961E-14  2.91974685603124E-10
  1.59377226911525E-10  8.68478508879770E-11  4.76458215007305E-11 -1.65440091710327E-03  3.85393031339593E-03
 -1.12018822541424E-10 -6.14387397211422E-11  2.13582239972563E-03 -4.97540264048312E-03 -9.31974280432871E-11
 -6.96375866290493E-12  3.52275114196199E-11 -1.84966636970752E-11 -1.67388875581988E-03  8.95165349010730E-12
  2.49528590104759E-03 -7.88384614459703E-12 -3.30095304512448E-03
* ORBITAL    1   77
  3.38001294627691E-10  2.47562664934177E-09  1.14722957866598E-08  3.65064932014077E-08  8.36140348041210E-09
 -1.54764688806446E-09  2.68926940024544E-10  4.67161415403150E-09  2.10089704992969E-08  1.09150611035129E-09
  6.71965985234029E-09  4.28338676851251E-05  8.15985064755114E-04 -4.71589281015558E-02  4.24216641925220E-01
 -2.68974529463242E-01  4.00815247392341E-05  7.63553156860420E-04 -4.41287634546440E-02  3.96958820412543E-01
 -2.51691713649045E-01 -1.27772860888640E-02  1.21364694358856E-02 -9.40559449472614E-02  2.73682423947409E-10
 -2.17469963715159E-09  8.57609083734261E-09 -1.77147391813702E-09  4.53333351439605E-10 -1.09854183437765E-08
 -1.19562884324290E-02  1.13566441690804E-02 -8.80124382444761E-02  2.58869124292094E-09  2.78071575899118E-09
  4.89160157055832E-09 -9.05112245761741E-03 -3.46322839148287E-03  1.34292744031021E-09  5.78853733160609E-10
  2.33698927302084E-03  8.94204184373344E-04  5.35661418849463E-03  2.04959728931216E-03 -1.60146813612281E-09
 -7.16694668051163E-10 -6.91535800869915E-03 -2.64602435405556E-03  2.48917394478937E-10  1.40357978056667E-10
 -2.02717326708600E-03 -2.02761167396183E-11  7.66199549805357E-04  7.65068880281098E-12  6.84619090927253E-12
  1.52091813829460E-03 -1.60593000162485E-11 -1.34132385493462E-03  4.43656475608332E-11 -3.37569115783684E-10
 -2.47144762992130E-09 -1.14612738936274E-08 -3.64763173103884E-08 -7.98843780676139E-09  1.00778448600424E-09
  2.69721954730790E-10  4.68739680157884E-09  2.10283119866543E-08  1.27197434867926E-09  6.59417684209329E-09
  4.28340720035135E-05  8.16151885603614E-04 -4.71577359644581E-02  4.24216083208777E-01 -2.68971882236693E-01
  4.00818765983989E-05  7.63711646552029E-04 -4.41276321852036E-02  3.96958305191729E-01 -2.51689233723172E-01
  1.27772917801313E-02 -1.21362776271606E-02  9.40550847036172E-02 -2.97457366564616E-10  2.15468977840165E-09
 -8.53374829593044E-09  1.76215689067260E-09 -4.74806833367386E-10  1.10516115981370E-08  1.19562956008614E-02
 -1.13564722251322E-02  8.80116190775410E-02 -2.59496820905983E-09 -2.76072877185573E-09 -4.96958709004118E-09
 -9.05137074175735E-03 -3.46336917077591E-03  1.34328413845558E-09  5.79490321601565E-10  2.33705337505969E-03
  8.94240541015203E-04  5.35675822660667E-03  2.04967928155170E-03 -1.57744709342008E-09 -7.08709054200319E-10
 -6.91554396532418E-03 -2.64613019854686E-03  2.18061056469785E-10  1.29991457283181E-10  2.02715777544585E-03
  2.00879617255654E-11 -7.66193693471828E-04 -7.60642851900545E-12 -7.86205020103101E-12 -1.52090657284742E-03
  1.76008314270071E-11  1.34131365590187E-03 -4.67520316539768E-11
* ORBITAL    1   78
 -2.45426961403401E-10 -1.79663069423872E-09 -8.33005375703573E-09 -2.64977455408783E-08 -5.85332136306460E-09
  8.38686685948155E-10 -1.96011451129522E-10 -3.40289688012111E-09 -1.52721453510242E-08 -8.61537164953407E-10
 -4.81886099443197E-09 -4.00815246608936E-05 -7.63553155444983E-04  4.41287634649199E-02 -3.96958820407347E-01
  2.51691713653494E-01  4.28338676250240E-05  8.15985063524175E-04 -4.71589281104641E-02  4.24216641920359E-01
 -2.68974529466534E-01  1.19562884316576E-02 -1.13566441682326E-02  8.80124382618913E-02  2.38600244901235E-10
 -1.78244293472386E-09  7.06773931222177E-09  1.38149921157244E-09 -1.11249898418011E-09  1.10136929358998E-08
 -1.27772860884906E-02  1.21364694351131E-02 -9.40559449623380E-02 -1.84908533763855E-09 -2.42047741347962E-09
 -1.92636900955451E-09  8.46954997745216E-03  3.24070131067043E-03  1.11376083378361E-09  4.80670272217307E-10
 -2.18682765919309E-03 -8.36749042079543E-04  5.72443277587640E-03  2.19033645028601E-03  1.56771268165425E-09
  6.95381935105773E-10 -7.39021015081106E-03 -2.82771608590232E-03  1.69115862960566E-10  4.75253779250797E-11
  1.89691824334255E-03 -1.63482952867995E-11 -7.16967812814937E-04  6.19692475596933E-12 -8.33467774162366E-13
  1.62535450843919E-03  8.43938955673569E-12 -1.43342803313860E-03 -3.98220866278467E-11  2.45498592948378E-10
  1.79773227571220E-09  8.33122398803333E-09  2.65085294499321E-08  6.05791922140450E-09 -1.12693333136027E-09
 -1.95505471000418E-10 -3.39503306883318E-09 -1.52678220984002E-08 -7.70666534510171E-10 -4.89247297488233E-09
 -4.00818767261436E-05 -7.63711649348804E-04  4.41276321729798E-02 -3.96958305194991E-01  2.51689233717552E-01
  4.28340721168745E-05  8.16151888004649E-04 -4.71577359540133E-02  4.24216083211922E-01 -2.68971882232416E-01
 -1.19562956117670E-02  1.13564722339216E-02 -8.80116190741355E-02 -2.30326394645814E-10  1.79264781766284E-09
 -7.08796658144235E-09 -1.40222754801677E-09  1.08807964863699E-09 -1.09589027634416E-08  1.27772917894274E-02
 -1.21362776347982E-02  9.40550847006498E-02  1.82992259760069E-09  2.42698928356092E-09  1.91109180348140E-09
  8.46977771824371E-03  3.24083094439998E-03  1.11365405483958E-09  4.80726671546838E-10 -2.18688646417052E-03
 -8.36782508863237E-04  5.72458980411820E-03  2.19042548057312E-03  1.58298305605267E-09  7.00874922539007E-10
 -7.39041286580236E-03 -2.82783103543186E-03  1.49963140540737E-10  4.15033226551355E-11 -1.89690381906696E-03
  1.66008921061659E-11  7.16962361363684E-04 -6.25735474235248E-12  2.95908593623273E-13 -1.62534208801969E-03
 -7.63096276177545E-12  1.43341707782713E-03  3.85135710076689E-11
* ORBITAL    1   79
  2.03617942582490E-10  1.46480177487279E-09  6.29953483520743E-09  7.90421294560455E-09 -5.54663446786514E-09
 -1.28899018794839E-09  7.41186583440980E-11  6.63938304921943E-10 -8.87053612931007E-09 -5.51410911004611E-09
 -9.72121935871177E-09 -6.60784882188288E-03 -1.24515647897890E-01 -6.59742924807462E-01 -3.97702291158292E-01
 -4.47881218041420E-02  5.73924721270206E-03  1.08148068981180E-01  5.73019729669402E-01  3.45424337923437E-01
  3.89007203854835E-02 -1.98731217084061E-01 -2.11653967809811E-01 -6.96446371218188E-01 -3.28336619910565E-11
 -1.31408910135064E-10  2.97720894902302E-10  1.31962603116650E-09  8.06608375513433E-10  8.74609199350053E-09
  1.72608003871908E-01  1.83832058204451E-01  6.04898509923174E-01 -2.39334751876833E-09 -1.80005155676566E-09
 -1.41907692007526E-08 -1.98893382547203E-01 -7.40804686847820E-02 -5.87464521868879E-11 -1.49358969138103E-10
  5.13540508506836E-02  1.91274933659123E-02 -1.09255966962397E-01 -4.06938289964780E-02  2.50756988728203E-09
  7.10017893082004E-10  1.41048847086628E-01  5.25355061239035E-02 -3.38243821359825E-09 -1.27817135757013E-09
  4.12263104948399E-03 -9.23039968394942E-11 -1.55820786857687E-03  3.48943587603686E-11  1.30443727181497E-10
  2.87095607345489E-03 -1.44881448156590E-10 -2.53194512883256E-03 -5.08912738144020E-12  2.03176265299133E-10
  1.46069771935585E-09  6.28098723249416E-09  7.82346589755695E-09 -5.56562700792624E-09 -1.31639560671265E-09
 -7.34261041944163E-11 -6.60311891446103E-10  8.90463048189304E-09  5.53020939513432E-09  9.73861919615636E-09
  6.60783956424243E-03  1.24515574725467E-01  6.59742511805744E-01  3.97702669229000E-01  4.47879408602123E-02
 -5.73923923764123E-03 -1.08148004763191E-01 -5.73019374711082E-01 -3.45424658874848E-01 -3.89005674660594E-02
 -1.98731218580734E-01 -2.11653134469852E-01 -6.96448213015178E-01 -3.36771844328213E-11 -1.33666590334746E-10
  3.17359575709558E-10  1.32626961841396E-09  8.11239855334027E-10  8.71644646717414E-09  1.72608003917349E-01
  1.83831334854533E-01  6.04900110937626E-01 -2.39278689738739E-09 -1.80401668848698E-09 -1.41967211375757E-08
  1.98893771479479E-01  7.40807921844361E-02  5.79609749650800E-11  1.49323544941879E-10 -5.13541512719483E-02
 -1.91275768912069E-02  1.09256180630649E-01  4.06940070440615E-02 -2.50688163855901E-09 -7.10173090349700E-10
 -1.41049122932906E-01 -5.25357359923976E-02  3.38180691134966E-09  1.27759748857502E-09  4.12262608531955E-03
 -9.33863784934492E-11 -1.55820599343941E-03  3.52871020668955E-11  1.29182443048060E-10  2.87095260283982E-03
 -1.43580656682461E-10 -2.53194206391932E-03 -4.47033573178749E-12
* ORBITAL    1   80
  2.33105093067831E-10  1.67650439722685E-09  7.21189450241234E-09  9.00874427275962E-09 -6.42591150859032E-09
 -1.46111394406351E-09  8.50246521222081E-11  7.90416603285949E-10 -1.00731641219160E-08 -6.39508021067183E-09
 -1.10055529001324E-08 -5.73924721271853E-03 -1.08148068981132E-01 -5.73019729673930E-01 -3.45424337917066E-01
 -3.89007203944832E-02 -6.60784882190698E-03 -1.24515647897836E-01 -6.59742924812151E-01 -3.97702291152378E-01
 -4.47881218130138E-02 -1.72608003871516E-01 -1.83832058204844E-01 -6.04898509925411E-01  5.31991470530286E-11
  2.01832274045769E-10 -4.79855954830012E-10  1.51710813069851E-09  1.00742211254754E-09  9.75466180782457E-09
 -1.98731217083514E-01 -2.11653967810387E-01 -6.96446371220372E-01 -2.69225843220792E-09 -2.00832611669487E-09
 -1.62986593264497E-08 -1.72748851933381E-01 -6.43425924308486E-02  8.87744220846238E-11  2.21334779467613E-10
  4.46035619304220E-02  1.66131851650072E-02  1.25791219893558E-01  4.68526030926417E-02  2.91291464785098E-09
  8.93315383243971E-10 -1.62395767054927E-01 -6.04864482873023E-02 -3.85631004105844E-09 -1.39706506569335E-09
  3.58071128484277E-03  1.39135123949506E-10 -1.35338154457263E-03 -5.25842452979183E-11  1.11011370655281E-10
 -3.30545855454465E-03 -1.32576256568253E-10  2.91514018109910E-03  4.48370289217642E-11  2.31863680962147E-10
  1.66780066795084E-09  7.16791627463568E-09  8.91357148859620E-09 -6.38980637284844E-09 -1.40823520253267E-09
 -8.41466701917451E-11 -7.57633338416420E-10  1.01662656189650E-08  6.39436068344910E-09  1.09664051899236E-08
  5.73923923759654E-03  1.08148004764820E-01  5.73019374709823E-01  3.45424658878496E-01  3.89005674692638E-02
  6.60783956420132E-03  1.24515574727050E-01  6.59742511804926E-01  3.97702669232165E-01  4.47879408638993E-02
 -1.72608003917648E-01 -1.83831334853683E-01 -6.04900110940348E-01  4.83696435679976E-11  1.99129441524425E-10
 -4.49420183043207E-10  1.52455824363559E-09  1.02668867075762E-09  9.79568945779041E-09 -1.98731218581279E-01
 -2.11653134468993E-01 -6.96448213018133E-01 -2.70908224589237E-09 -2.04521718917056E-09 -1.63332840778218E-08
  1.72749189773849E-01  6.43428739552457E-02 -8.91914578559999E-11 -2.20989815601064E-10 -4.46036491614147E-02
 -1.66132578604984E-02 -1.25791465876516E-01 -4.68528076932364E-02 -2.92599921612262E-09 -8.98962284761812E-10
  1.62396084616387E-01  6.04867124222679E-02  3.87229141734268E-09  1.40450179396768E-09  3.58070695489875E-03
  1.37456658707627E-10 -1.35337990469450E-03 -5.19632449297130E-11  1.12458157292470E-10 -3.30545457404388E-03
 -1.34380488024210E-10  2.91513667205170E-03  4.57148256525834E-11
* ORBITAL    1   81
 -1.11832573302687E-02 -8.06519199610777E-02 -3.43887293012026E-01 -3.84248975472578E-01  3.70440177559529E-01
  2.46380877336975E-02 -5.84355878585204E-03 -5.41696956254462E-02  3.98915072970915E-01  4.61242115331566E-01
  2.96227866786604E-01 -2.49596417956920E-10 -4.61437124321651E-09 -2.54757130466994E-08 -1.31118668289981E-08
 -5.30865445109549E-09 -3.48166707838557E-11 -6.38748821274494E-10 -3.48798558756662E-09 -1.83170737840513E-09
 -6.87354180590365E-10 -7.56863337270737E-09 -7.96785864126216E-09 -2.54545132285593E-08 -7.02232862117151E-14
  1.24707481670482E-14 -6.00024250242745E-14 -6.61822596061785E-02 -6.10655991585356E-02 -4.45881874272609E-01
 -1.06157239656397E-09 -1.08890637973752E-09 -3.49200966385128E-09  1.14631036197534E-01  1.05768720337119E-01
  7.72290060414320E-01 -7.32898294686174E-09 -2.90443412225819E-09  6.91552197235732E-14 -7.15996578059452E-14
  1.89233705020097E-09  7.49919410145870E-10  6.35129150966921E-10  2.49574831196796E-10 -1.70970199663143E-01
 -5.22351673070820E-02 -8.19949907334380E-10 -3.22156197365488E-10  2.20721578664391E-01  6.74353110221586E-02
 -4.42660762873240E-11 -2.28346235186850E-11  1.67330990904774E-11 -6.04989041608760E-11 -6.79165628039907E-03
  4.09182294617681E-12  1.01244028752752E-02 -3.62049450737808E-12 -1.33933263965895E-02 -1.11834820896209E-02
 -8.06535647901156E-02 -3.43895163871627E-01 -3.84273955421191E-01  3.70438613050901E-01  2.46344062559943E-02
  5.84377140809515E-03  5.41733461139123E-02 -3.98899761473261E-01 -4.61236054419994E-01 -2.96227757349798E-01
  2.49343076704601E-10  4.61491326732035E-09  2.54714183597613E-08  1.31109221301349E-08  5.30930645930784E-09
  3.42193982841210E-11  6.36795891987265E-10  3.48736240618452E-09  1.80460035823945E-09  7.03553405193097E-10
 -7.57060673455516E-09 -7.96240861607623E-09 -2.54688353753711E-08 -3.61389161737924E-13  7.79659484562815E-13
 -2.60036045584882E-13 -6.61809472225937E-02 -6.10632385383213E-02 -4.45881141510070E-01 -1.05541350394449E-09
 -1.08498330757769E-09 -3.51970586505322E-09  1.14628763082663E-01  1.05764631623073E-01  7.72288791232337E-01
  7.33183184158353E-09  2.90521845415296E-09 -2.07890295056645E-13  8.03157044927834E-14 -1.89307004662423E-09
 -7.50132427580800E-10 -6.38080655591402E-10 -2.50396889594031E-10  1.70969584540111E-01  5.22350230890403E-02
  8.23755205349980E-10  3.23303479321383E-10 -2.20720784543954E-01 -6.74351248375443E-02 -4.30625718720858E-11
 -2.24171414641096E-11  1.62759351030534E-11 -5.93847418615455E-11 -6.79162290096973E-03  1.55997384681278E-12
  1.01243531157365E-02 -1.36530722000878E-12 -1.33932605711522E-02
* ORBITAL    1   82
 -1.41423032209349E-03 -1.00132294344295E-02 -4.00354624557019E-02 -1.67765781251646E-01 -1.11207075657653E-01
  1.25742977155813E-01  3.07162236610685E-03  5.23978340473006E-02  2.86374897679574E-01 -3.71763856758292E-01
  6.28486896940322E-01 -7.45379094837000E-11 -1.30101764042049E-09 -5.73163246798591E-09 -7.06574432839837E-09
  5.16630786472029E-09 -9.89583853747022E-12 -1.67008764555449E-10 -7.79411672284561E-10 -8.57536951085955E-10
  5.19043156093225E-10 -2.06641954079404E-09 -3.25205167997677E-09 -7.08351089709878E-09  1.02616803408915E-12
 -2.80384473925787E-13  8.76689533062858E-13 -1.70638906995381E-02  7.02912942712784E-03 -9.99469892415700E-02
 -2.30519258119781E-10 -3.99500383206721E-10 -9.44927182035176E-10  2.95555256665380E-02 -1.21748093007717E-02
  1.73113263430054E-01 -3.08379235271276E-09 -1.09133385310692E-09  1.11566934373093E-13  9.87424561695504E-14
  7.96230003167028E-10  2.81785417323712E-10  2.41030559397254E-10  8.41233469386271E-11  5.60060640538614E-02
  1.04304140821479E-02 -3.11176245106212E-10 -1.08568646796878E-10 -7.23035177890682E-02 -1.34656066780351E-02
  1.54750018981775E-10 -2.00837885783859E-11 -5.84946728634719E-11 -5.32116468276845E-11  4.55559930234427E-03
 -1.61746204058488E-11 -6.79108693607662E-03  1.42832604634082E-11  8.98376332313621E-03 -1.41410357380706E-03
 -1.00122997728585E-02 -4.00310705820213E-02 -1.67753348716945E-01 -1.11206428366053E-01  1.25741364753337E-01
 -3.07176396014000E-03 -5.24001115680025E-02 -2.86384013934880E-01  3.71762951237225E-01 -6.28486947995474E-01
  7.44802130675760E-11  1.30320066092289E-09  5.73497759645994E-09  7.05490155852009E-09 -5.15885424214788E-09
  9.74328341837898E-12  1.70249075701109E-10  7.89419493283340E-10  8.22367927551020E-10 -4.95197755613951E-10
 -2.06848035946781E-09 -3.25662838512662E-09 -7.07006068231979E-09 -3.58173167611457E-12  8.68367786299749E-13
 -1.79405948048278E-12 -1.70648130823576E-02  7.02790076755347E-03 -9.99484726983783E-02 -2.45840362207859E-10
 -4.08026429208237E-10 -9.16660233196142E-10  2.95571232799204E-02 -1.21726811998557E-02  1.73115832852308E-01
  3.07976228196988E-09  1.09049247526719E-09  2.52384199408292E-13  4.10898356148174E-14 -7.95191911441820E-10
 -2.81562921175370E-10 -2.35277872263249E-10 -8.30783222419639E-11 -5.60054007443620E-02 -1.04301852531742E-02
  3.03734776043638E-10  1.07285187148782E-10  7.23026614602141E-02  1.34653112611357E-02  1.53985930987113E-10
 -1.93509975569118E-11 -5.82025669321414E-11 -5.08661255804041E-11  4.55558139546218E-03 -1.42591351772333E-11
 -6.79106024365089E-03  1.25519792931614E-11  8.98372801146913E-03
* ORBITAL    1   83
 -4.02516841551121E-11 -3.00439342711374E-10 -1.10880528799788E-09 -1.41442972650218E-09  5.78758952809254E-10
  1.45031217438888E-09 -3.66299611074016E-11 -5.65708024778158E-10 -2.94404434803534E-10  4.61495484468728E-09
 -2.99256289268857E-09  1.97942477021488E-03  3.67055909232828E-02  3.51097365251929E-01 -1.48150652397750E-01
  5.85474266617840E-01  1.78953153428014E-03  3.31842930592042E-02  3.17415346418920E-01 -1.33938032233566E-01
  5.29307634961255E-01  2.64656568857793E-02  4.07004679580539E-04  2.58041780919087E-01  2.10746370059041E-10
  1.97156297976348E-10 -6.04396954906665E-10 -2.75616930895967E-10 -4.22168207262302E-10 -8.26607016695662E-10
  2.39267105817310E-02  3.67960972707453E-04  2.33286913824725E-01  1.33170796138373E-10  4.01572809001687E-10
  2.42377151327047E-09 -1.44598635742260E-02 -5.68529247969309E-03 -2.79479638577289E-12 -1.19176644835864E-10
  3.73352135152197E-03  1.46793368651982E-03  8.26788638834184E-03  3.25074913101550E-03 -9.26487509642949E-10
 -1.68710230417794E-10 -1.06737968309140E-02 -4.19669348108454E-03  1.19278813814777E-09  3.85971143556147E-10
  2.55271938899049E-03  4.92572086502337E-13 -9.64837319626041E-04 -1.72606109453155E-13 -5.03047015563961E-11
 -1.85037882699582E-03  7.48562712897554E-11  1.63188087802733E-03 -9.83802029610057E-11 -3.21874368794880E-11
 -2.40394800893614E-10 -8.25996054756922E-10 -4.91428910883879E-10  7.05033228692851E-10  1.55384030320126E-09
  3.01041616802497E-11  4.45952600649584E-10 -2.23699049790599E-10 -4.75960169046738E-09  2.90000872102421E-09
 -1.97942800961019E-03 -3.67055147840793E-02 -3.51097488598609E-01  1.48152445829286E-01 -5.85475391629507E-01
 -1.78953442261262E-03 -3.31842245020954E-02 -3.17415456209626E-01  1.33939652224318E-01 -5.29308651303204E-01
  2.64657250963823E-02  4.06789173337500E-04  2.58042628596690E-01  1.95621009769590E-10  1.95251997810636E-10
 -5.72013784419038E-10 -3.26677249769371E-10 -4.78935592228962E-10 -8.74053264363277E-10  2.39267782153208E-02
  3.67763245484877E-04  2.33287683194699E-01  2.07577712080091E-10  4.98483065354184E-10  2.53330408461232E-09
  1.44597318932220E-02  5.68526367599457E-03 -4.52109254088969E-12  1.18085885414666E-10 -3.73348735247494E-03
 -1.46792623875326E-03 -8.26781079984375E-03 -3.25073275958811E-03  9.43547414633471E-10  1.77191539765301E-10
  1.06736992463467E-02  4.19667235573367E-03 -1.21978609386989E-09 -3.97828729341347E-10  2.55271793858653E-03
 -2.31842851442332E-14 -9.64836770914288E-04 -5.28460173857087E-15 -5.01500915193847E-11 -1.85037774979302E-03
  7.46899027096207E-11  1.63187992863006E-03 -9.86449932712622E-11
* ORBITAL    1   84
 -2.24799576898688E-11 -1.67805497939305E-10 -5.78224656519611E-10 -3.58232067306528E-10  5.05024328846585E-10
  1.05394248456830E-09 -2.22475069294229E-11 -3.27507138176631E-10  5.21258367953444E-11  3.39503285285717E-09
 -2.17189976744997E-09  1.78953153436741E-03  3.31842930608442E-02  3.17415346425177E-01 -1.33938032227075E-01
  5.29307634959822E-01 -1.97942477027037E-03 -3.67055909245839E-02 -3.51097365256834E-01  1.48150652393044E-01
 -5.85474266616924E-01  2.39267105833484E-02  3.67960975626390E-04  2.33286913829283E-01 -1.73090171208590E-10
 -1.64649809990233E-10  4.95560541898202E-10 -2.91368694572273E-10 -4.02462659822156E-10 -3.64731201775273E-10
 -2.64656568871315E-02 -4.07004681857503E-04 -2.58041780922389E-01  8.03180246744206E-11  3.03451403049439E-10
  1.83898850779259E-09 -1.30726770675917E-02 -5.13988224735251E-03 -2.09203088699533E-12  1.02956048022552E-10
  3.37535159083529E-03  1.32710834708811E-03 -9.14522032296896E-03 -3.59569622273787E-03 -6.66726040883450E-10
 -8.79328533761412E-11  1.18064296667932E-02  4.64201987898193E-03  8.65134951716295E-10  3.08108073355499E-10
  2.30782791904566E-03  4.52985223775046E-13 -8.72277077280372E-04 -1.53975966520676E-13 -3.54560309063406E-11
  2.04672883379206E-03  5.30046527669004E-11 -1.80504526625609E-03 -7.08084295563615E-11 -2.71482329396028E-11
 -2.02551582365677E-10 -7.41890450926098E-10 -8.90091062682816E-10  4.30734791141283E-10  9.89939805082668E-10
  2.59681694886486E-11  3.97147284517008E-10  2.48088430461846E-10 -3.30727795167532E-09  2.22548079570284E-09
 -1.78953442268365E-03 -3.31842245024356E-02 -3.17415456217932E-01  1.33939652222794E-01 -5.29308651304746E-01
  1.97942800967085E-03  3.67055147842716E-02  3.51097488604961E-01 -1.48152445827894E-01  5.85475391630474E-01
  2.39267782269461E-02  3.67763245153574E-04  2.33287683204520E-01 -1.77884597541800E-10 -1.65857468939068E-10
  5.10305262464617E-10 -2.53848845631552E-10 -3.68083430273465E-10 -3.57731817305399E-10 -2.64657251059498E-02
 -4.06789172861655E-04 -2.58042628604259E-01  5.15046904305766E-11  2.46288762931101E-10  1.76524893360772E-09
  1.30725575506767E-02  5.13985636803620E-03 -1.09215533085842E-12 -1.03551434529536E-10 -3.37532073157807E-03
 -1.32710167151497E-03  9.14513703957670E-03  3.59567801219668E-03  6.61111566985901E-10  8.37621818602023E-11
 -1.18063221498204E-02 -4.64199635247199E-03 -8.46282890298876E-10 -3.00984697754559E-10  2.30782657570612E-03
  1.16494045861847E-13 -8.72276569808802E-04 -5.83954549248246E-14 -3.57602665032529E-11  2.04672767111326E-03
  5.33321834855174E-11 -1.80504423995080E-03 -7.05236349931743E-11
* ORBITAL    1   85
 -8.78375610921646E-02 -6.42027967418090E-01 -3.06771858324687E+00 -9.53889871048581E+00 -9.33647033579119E-01
 -8.72153777024711E-01 -8.00025039638664E-02 -1.39581077373199E+00 -5.81656796489479E+00 -1.75305715126299E+00
 -4.52409782670832E-01  5.58985736528542E-12 -1.42328871299563E-10  6.86949321329356E-10  9.71247963829740E-10
 -5.55031720286809E-10  9.05365682798300E-13 -1.97854380676991E-11  5.54659242844198E-11  1.24770974004685E-10
 -1.00499929722253E-10  1.56938308554873E-11  3.55251100538766E-11 -7.79559397492176E-10  1.57834707254368E-13
 -2.23514625194962E-13  6.57082194958032E-14  4.87241809145999E-01  7.32164509022155E-01  6.30382647666068E-01
  5.27926064180371E-12 -9.75795379894588E-12 -1.19836253179987E-10 -8.43927569012442E-01 -1.26814612912511E+00
 -1.09185477396697E+00 -2.53814627664296E-10  1.71828529950439E-10 -1.53809556584409E-13  3.18582058684895E-14
  6.55389501144300E-11 -4.43570919319271E-11  2.13099193088831E-11 -1.25577023600608E-11  2.94006568083201E-01
  7.80720300351953E-02 -2.75507896073414E-11  1.61272929228408E-11 -3.79560847287024E-01 -1.00790557376935E-01
  2.69696365337146E-10  3.95598859431652E-11 -1.01940419753543E-10  1.04713638408588E-10  4.20576406365507E-03
 -2.86390238975911E-11 -6.26958198006340E-03  2.52723758839274E-11  8.29387789079674E-03  8.78375266700492E-02
  6.42027721134584E-01  3.06771752436392E+00  9.53889767292124E+00  9.33647901363347E-01  8.72154279575681E-01
 -8.00024789990347E-02 -1.39581059132697E+00 -5.81656898404054E+00 -1.75305913348457E+00 -4.52409933382829E-01
  5.64733477195019E-12 -1.37146870096024E-10  7.09795179988216E-10  9.75380247740510E-10 -5.35551468214128E-10
  9.63504911778005E-13 -9.80834628653538E-12  1.14058793241242E-10  1.24832623181874E-10 -3.83697482172170E-11
 -2.09124055628749E-11 -4.32908719683172E-11  7.55730712508403E-10  3.12889341048867E-13  2.97067625566858E-13
  1.96554315178703E-13 -4.87241991140245E-01 -7.32164756843139E-01 -6.30383895328024E-01 -1.02891512691353E-11
 -1.13936052417328E-11  6.52752702143197E-11  8.43927884235784E-01  1.26814655836368E+00  1.09185693498093E+00
 -2.49742042714504E-10  1.72329894526877E-10 -2.44784889233153E-14  3.10797237848766E-13  6.44872896546594E-11
 -4.45084207738127E-11  1.65392335786808E-11 -1.34118017033209E-11  2.94007013982659E-01  7.80723557530074E-02
 -2.12964069922633E-11  1.73958983488390E-11 -3.79561422940867E-01 -1.00790977876718E-01 -2.68428531559801E-10
 -3.90231438216987E-11  1.01457895494939E-10 -1.03481475014667E-10 -4.20576236501731E-03  2.54722270578855E-11
  6.26957944719955E-03 -2.24417686160770E-11 -8.29387454051865E-03
* ORBITAL    1   86
  2.15841224895953E-02  1.56882523717735E-01  7.32049576438313E-01  3.12145510897421E+00  1.05219046579974E+00
  1.49417809576654E+00  3.50684863157783E-03  5.64058650512699E-02  9.02776906114715E-01  4.86924797942004E-01
  1.14814910561425E+00 -1.41055701604727E-12  2.30676697580225E-10 -7.64117679173577E-10 -4.96378157859784E-10
  2.16351905323293E-10 -5.65633436256431E-13  2.73164822751985E-11 -1.04179122567820E-10 -7.61664969834983E-11
  4.27279837943643E-11  3.07402279506625E-10 -1.42661628962701E-10 -2.10652396487865E-10  3.10172323421608E-13
  4.01254335415208E-14 -2.59713444217230E-15  4.60559520692689E-02  6.61352507215763E-02 -8.37427368531749E-02
  5.14336419240882E-11 -2.19385964234341E-11 -3.29992342770769E-11 -7.97712489749439E-02 -1.14549614420993E-01
  1.45046674994514E-01  2.72275280051229E-11 -1.78999339375293E-10 -1.93523486021106E-13  2.24651864691216E-13
 -7.04271952922919E-12  4.62249553793962E-11  1.77234395945213E-12  1.14679444479985E-11  1.10297699288911E-01
 -1.95479756137321E-02 -2.20456728399930E-12 -1.48103777701349E-11 -1.42393717490355E-01  2.52363280013573E-02
  1.18985710718200E-10 -6.56837869963626E-11 -4.49786573786423E-11 -1.73876369346468E-10  5.27635740418528E-03
 -1.38406540445745E-11 -7.86553069590350E-03  1.22040592915804E-11  1.04051182385182E-02 -2.15841224589135E-02
 -1.56882529457097E-01 -7.32049533258544E-01 -3.12145500812533E+00 -1.05219001970834E+00 -1.49417855268208E+00
  3.50685730360193E-03  5.64058927463466E-02  9.02777262409887E-01  4.86924372009763E-01  1.14814969889999E+00
 -1.17945222032958E-12  2.31355839643433E-10 -7.55107017243605E-10 -4.88963369229291E-10  2.07452753906714E-10
 -4.57517242348614E-14  2.88747648684852E-11 -8.40697121499115E-11 -5.50642189659893E-11  1.43655213589701E-11
 -3.09293489178873E-10  1.38715887773526E-10  2.04652998183078E-10  1.07101347720425E-12  1.23383028974013E-13
  1.20930770321833E-13 -4.60559409801483E-02 -6.61352826292594E-02  8.37428144701413E-02 -4.83379318518494E-11
  1.18307838609415E-11  1.89534299864197E-11  7.97712297683460E-02  1.14549669686848E-01 -1.45046809431034E-01
  3.22141123545507E-11 -1.80286305199762E-10 -3.17796476048544E-13 -1.13228824488288E-13 -8.31174742449256E-12
  4.65430512587816E-11 -5.85608096932309E-12  1.40699744594133E-11  1.10297706061645E-01 -1.95478334533301E-02
  7.48171707783101E-12 -1.81726521076213E-11 -1.42393726234001E-01  2.52361444730664E-02 -1.17733815471262E-10
  6.34284119568034E-11  4.44983115721828E-11  1.67615732167166E-10 -5.27635145420281E-03  1.10682845314127E-11
  7.86552183066847E-03 -9.75901013313282E-12 -1.04051065083633E-02
* ORBITAL    1   87
 -6.66758472044029E-14 -3.92783600951158E-15  1.45310422834477E-13 -6.64136162523713E-13  3.51246833005610E-13
  8.08670345205580E-14 -1.84813945126890E-14 -6.38361675854617E-14  6.95788756337836E-13  2.54856376584500E-13
  1.26734732098362E-14  9.05611057857913E-13  2.21606559605934E-11  8.59058543506524E-11  3.53884751557230E-11
  5.91468855177330E-11  3.80687586653153E-12  9.25420302034903E-11  3.32544686730455E-10  1.41531434951572E-10
  2.34357283316577E-10 -3.31192626482214E-11  1.01221031178503E-10  8.89323326830525E-11 -2.23574178022664E-02
 -3.97636636457846E-02 -2.68856694923069E-02  2.50817011333488E-03  4.46089373138162E-03  3.01617386276393E-03
 -1.18155419674016E-10  3.78975051044544E-10  3.49961078186293E-10  1.44809268986150E-03  2.57549819692080E-03
  1.74138879178754E-03  4.54829094258955E-11 -2.58034411696964E-11 -4.76042251822343E-01  5.04296627847814E-01
  3.71951186362516E-11 -4.92372930799630E-11  3.27167766691797E-10 -4.36022554128121E-10  4.87517688261500E-02
 -5.16453162320550E-02  4.04011287751774E-10 -3.83067174298047E-10  3.77629577525705E-02 -4.00042899353639E-02
 -5.32296387089338E-11  1.94791930626002E-02  2.92540735063435E-11 -7.36244294055046E-03  1.50798418707925E-03
 -2.12104415697252E-10 -1.34878206055051E-03 -5.66803154139560E-10 -1.78427095259791E-03  2.36527284575325E-14
 -6.16745324277207E-14 -6.90845074953173E-13  1.57763160763050E-12 -6.29075480586758E-13 -8.47530359399100E-14
 -2.30561357312004E-14 -3.37511658257931E-13  6.93383054967484E-13  7.82289388820888E-14  9.30737353868444E-14
 -8.74400228023451E-13 -2.26990219159405E-11 -8.50306735035093E-11 -3.59584034290990E-11 -5.99428977799752E-11
 -3.74225831823498E-12 -9.19653628347592E-11 -3.31866399172642E-10 -1.41670600374013E-10 -2.34898177616694E-10
 -2.88563392917344E-11  9.42071119761823E-11  8.90804111833090E-11 -2.23576831255971E-02 -3.97642471237048E-02
 -2.68863920396289E-02  2.50820142584352E-03  4.46095958770755E-03  3.01625460162809E-03 -1.17180129140434E-10
  3.76999746927789E-10  3.50590851681830E-10  1.44811076845163E-03  2.57553621840677E-03  1.74143540621307E-03
 -1.58145227711017E-11 -7.00373558484761E-12  4.76040529892496E-01 -5.04293427327136E-01  3.53719858856140E-11
 -3.18813844593600E-11 -3.51712942644447E-10  4.63522922101226E-10 -4.87515924088035E-02  5.16449883012753E-02
 -4.15919519052304E-10  3.95975565966026E-10 -3.77628211002781E-02  4.00040359214600E-02 -5.15878611699320E-11
  1.94793056871237E-02  1.38349813810911E-11 -7.36248550859987E-03  1.50799311938751E-03 -2.08650355948039E-10
 -1.34879004950427E-03 -5.60365080200062E-10 -1.78428152088975E-03
* ORBITAL    1   88
  3.52092139124717E-14 -6.83700847489008E-15  2.05222662865290E-13  1.84649639268503E-13 -4.60765240510755E-14
  7.48445321073228E-15 -1.61980507024368E-14  1.14638633898348E-13  1.74688370985209E-13 -6.96038064144436E-14
 -6.12459997403094E-14 -3.88907931210794E-12 -9.23714841834784E-11 -3.32541360540120E-10 -1.41531293509756E-10
 -2.34354432658061E-10  9.07049412633475E-13  2.24079202853202E-11  8.58959339212591E-11  3.54211044189408E-11
  5.91501693157977E-11  1.18128467323107E-10 -3.78948159283847E-10 -3.49966991357692E-10 -2.89618522953066E-03
 -5.15099640000225E-03 -3.48277755584667E-03 -1.93620882449440E-02 -3.44363431771344E-02 -2.32836726820191E-02
 -3.30764689475386E-11  1.01133980705832E-10  8.89747191257227E-11 -1.11787068603180E-02 -1.98818320031997E-02
 -1.34428346908041E-02 -2.41708198115754E-10  1.79430757179408E-10 -6.16666518436321E-02  6.53267319979191E-02
 -4.60104557751258E-10  5.51798753466055E-10  1.62192987152734E-11 -3.50712038027916E-11 -3.76344444647211E-01
  3.98681490004069E-01  5.62788093047354E-11 -4.29317760814766E-11 -2.91515153311005E-01  3.08817354245052E-01
  4.01791588374999E-10  2.52334013898201E-03  4.52569722919853E-10 -9.53732925819147E-04 -1.16410441894271E-02
  5.07773194863113E-11  1.04120664546708E-02 -3.33747950543114E-11  1.37738692366794E-02  1.21489730950728E-14
 -4.12811751959947E-14 -5.85080429514869E-14  1.74706844695689E-13 -2.25587825745565E-13 -1.77611565440116E-14
  2.00610730784061E-14  7.99311241789566E-15  3.81066826997646E-13  1.87951153090405E-13  6.90246205913663E-14
  3.77445171542617E-12  9.21179323154533E-11  3.31871429657312E-10  1.41667171290521E-10  2.34895125010951E-10
 -8.82804918346041E-13 -2.24976812306813E-11 -8.50596646405284E-11 -3.59422974196017E-11 -5.99394749998644E-11
  1.17161334623812E-10 -3.77022149695191E-10 -3.50580705062882E-10 -2.89622097577578E-03 -5.15107249668355E-03
 -3.48287081899331E-03 -1.93623181143595E-02 -3.44368484734622E-02 -2.32842984199240E-02 -2.89613648395684E-11
  9.43249248633241E-11  8.90509625450680E-11 -1.11788395755480E-02 -1.98821237364089E-02 -1.34431959608494E-02
  2.43086247262513E-10 -1.80576119205384E-10  6.16664286009002E-02 -6.53263169924935E-02  4.87572165094624E-10
 -5.82404989142742E-10  3.87360250601300E-11 -2.65006430823153E-11  3.76343083357735E-01 -3.98678959804994E-01
 -7.85688157102997E-13 -1.87678264464318E-11  2.91514098860494E-01 -3.08815394361065E-01  3.97710927048633E-10
  2.52335509301731E-03  4.46517253544089E-10 -9.53738578229694E-04 -1.16411114945852E-02  3.63372853292388E-11
  1.04121266542483E-02 -3.91112889959360E-11  1.37739488732771E-02
* ORBITAL    1   89
 -2.64933558414403E-14 -3.03721224424660E-15 -5.74404261533125E-14 -1.15346099383439E-14 -8.90472404660330E-15
 -1.42218242879604E-14  6.67286366076834E-14  7.11398681317019E-14 -4.54131936014741E-14  8.22782885090931E-15
 -4.26262691577796E-15 -6.30142790738789E-10 -6.89272749430648E-08  1.36196038625111E-09 -3.42130900778158E-09
  1.33188345258093E-09  5.12413523678839E-11  7.12009579386135E-09 -1.92779185710010E-10  3.45855150296293E-10
 -1.26134185697635E-10  7.02694397389463E-10  2.34881648405357E-10 -3.94203784928745E-10 -5.47093322960300E-11
  7.84200362649610E-11  5.22232246045664E-11 -1.67431434803706E-10  2.73204019387645E-10  2.00884132067437E-10
 -1.25231635657017E-10 -5.08608003308041E-11  5.93596636743244E-11 -9.66139165007956E-11  1.57709776298861E-10
  1.15999339288039E-10 -1.15976024196164E-01  1.29857359764847E-01 -3.72496905655178E-11  5.19785794186272E-11
 -4.49173222755858E-01  5.02935407582904E-01  4.23541522162347E-02 -4.74235811641516E-02  5.85594373101189E-12
  3.80664904012392E-11  3.28073845980795E-02 -3.67341472340727E-02  4.49314016462208E-12  2.95503643688791E-11
  4.67813315104019E-03 -2.39708523817861E-11  1.23771774576467E-02  2.99651861448084E-11 -4.15995587769216E-10
 -1.01072809917641E-03 -5.07969930969386E-10 -1.14605790229049E-03 -1.73045516367891E-10 -4.15383817308227E-14
  2.13337894159750E-14 -3.24395107963838E-14  1.35791305935058E-13  2.32446458900330E-14  1.46782339460982E-14
 -6.99359909590539E-14 -2.83597188480187E-14 -8.68081335323263E-14 -4.48380560958584E-14 -1.51245180289073E-14
 -6.30207438385847E-10 -6.89282607536328E-08  1.37572950338312E-09 -3.41834047804408E-09  1.33398503485394E-09
  5.47025768193191E-11  7.11751956270822E-09 -1.31546052492128E-10  3.58354646526254E-10 -1.14605955514624E-10
 -7.45490872240351E-10 -2.41408876162511E-10  3.87132512248146E-10  4.47183576389894E-11 -7.76168919825017E-11
 -5.57194161346406E-11  1.66140361843892E-10 -2.72448991930585E-10 -2.00966433131222E-10  4.11496995460640E-11
  1.88932418970461E-11 -9.11547681870204E-11  9.59953899085956E-11 -1.57278964223765E-10 -1.15981082297352E-10
 -1.15974641479770E-01  1.29855520192304E-01  4.61625301743813E-11 -3.71309995496118E-11 -4.49167867515256E-01
  5.02928282904640E-01  4.23536467871748E-02 -4.74229089717716E-02  1.16348101236162E-11  3.17653609704046E-11
  3.28069930887068E-02 -3.67336264902773E-02  9.04547524687938E-12  2.45275709366031E-11 -4.67816641272664E-03
  3.04132118841117E-11 -1.23772654609426E-02 -1.26785450924980E-11  4.09703429608080E-10  1.01073553302660E-03
  5.01683945073559E-10  1.14606633613695E-03  1.71476782952794E-10
* ORBITAL    1   90
 -1.67768633642818E-15 -6.13768440802416E-14  9.11121481612074E-14 -2.38796442926329E-13  3.04709256844226E-15
 -7.05471026005032E-15 -3.16920515648290E-14  7.91675337745906E-14 -1.69603341473688E-13 -7.77711384725598E-14
 -2.26448090521406E-14  5.12522537305340E-11  7.12030356954822E-09 -1.92595276689331E-10  3.45888493666022E-10
 -1.25954878887835E-10  6.30140143996234E-10  6.89272404405765E-08 -1.36194455636148E-09  3.42132301002620E-09
 -1.33191132592912E-09 -1.25457144169050E-10 -5.06027412374714E-11  5.93097851863417E-11  1.93312007087509E-10
 -3.15464797167889E-10 -2.31977609428625E-10 -4.73232508849455E-11  6.79290020020366E-11  4.52822603354432E-11
 -7.02640873830174E-10 -2.34904599994024E-10  3.94239163670275E-10 -2.75024782650357E-11  3.92096793038821E-11
  2.60318281289079E-11 -1.33935593265739E-02  1.49966536046480E-02 -7.51065197990964E-12 -4.80491487157584E-11
 -5.18730302053881E-02  5.80817871979755E-02 -3.66748398075888E-01  4.10645037487266E-01 -2.93903428985561E-11
  4.10816188773568E-11 -2.84082091547377E-01  3.18084283284606E-01 -2.26714620517690E-11  3.16228193374334E-11
  5.40256907446772E-04  3.62327071442463E-10  1.42938535035861E-03  5.74241738598134E-10  3.29263926412530E-11
  8.75198592135847E-03 -3.58747257618315E-12  9.92381952825202E-03 -1.93885739817261E-11  1.91240615640664E-14
 -1.23769783055242E-14  3.02736708025232E-13 -8.92862685112156E-15  3.49863516578128E-14 -6.72762448672711E-16
 -5.80609792777645E-14 -1.38859044566845E-13 -7.18090408129473E-14  2.38035421860725E-14  1.93696021272501E-14
  5.46941137469214E-11  7.11755718781611E-09 -1.31578686055827E-10  3.58153407171735E-10 -1.14787138193299E-10
  6.30208063756300E-10  6.89282654025927E-08 -1.37578454680223E-09  3.41838750737726E-09 -1.33396106737561E-09
  4.03437858787738E-11  1.93708841525853E-11 -9.08650759365920E-11 -1.91853616494731E-10  3.14573825976843E-10
  2.32025182913435E-10  3.87665923703553E-11 -6.72450284230818E-11 -4.82248163670579E-11  7.45649428732723E-10
  2.41350096324132E-10 -3.87154763968113E-10  2.22963117858781E-11 -3.87356841608279E-11 -2.79007211672771E-11
 -1.33933994995879E-02  1.49964410791760E-02 -1.46164351224385E-11 -4.02544993364633E-11 -5.18724111791496E-02
  5.80809638817173E-02 -3.66744025541007E-01  4.10639220221079E-01  3.64434744560650E-11 -2.93201788934857E-11
 -2.84078704595402E-01  3.18079777235434E-01  2.81158946385089E-11 -2.25496410330046E-11 -5.40260879143848E-04
 -3.58508336610887E-10 -1.42939586784512E-03 -5.66049817276672E-10 -1.92191186848229E-11 -8.75204814864518E-03
  1.57237614218490E-11 -9.92389008803549E-03  2.16484640382538E-11
* ORBITAL    1   91
  2.86075039439717E-14  2.76865772833265E-14 -3.35167948628047E-15 -2.29007508593703E-13  4.29890780531305E-14
  3.57976609048563E-14 -7.80171067887145E-14 -1.24951492018431E-13 -1.22317359364611E-13 -1.36596388317499E-14
  3.47287004894395E-14  6.46217915299087E-10  6.64980272770363E-08 -7.31894700043946E-10  2.90994812500642E-09
 -3.27622244969346E-09 -8.40805397335207E-11 -9.27211343112426E-09 -2.49550550182670E-10 -3.49162191462430E-10
  5.71340793413478E-10  1.85743042674004E-09  6.99631631787160E-10  2.65280268325163E-10  3.54654942330635E-11
 -6.97298286143162E-11 -1.69722744109629E-11  1.25563076291109E-10 -2.70218317265440E-10 -8.00387464886082E-11
 -3.55656438538848E-10 -2.50509639640223E-10  2.04444680098246E-10  7.24050359175382E-11 -1.56042600767745E-10
 -4.62324380884941E-11  1.07855973740206E-01 -1.41634179219871E-01 -9.19417963603357E-11  1.20690508444676E-10
  4.17724390890408E-01 -5.48546822161947E-01 -2.79731154515382E-02  3.67337026689331E-02 -3.57921663083953E-10
  4.58549183502326E-10 -2.16678840354988E-02  2.84538059076430E-02 -2.77260824730001E-10  3.55173459244352E-10
  6.22629842640992E-03  1.61030410610926E-11  1.64732372365820E-02 -5.22025120444429E-11  4.02737907195994E-10
 -9.55345897292486E-04  5.16451470128532E-10 -1.08326037102183E-03  1.86183244215895E-10  1.08406342920228E-14
  4.27008776187396E-14  2.37372467974374E-14  2.38716103565325E-13 -3.31797541037220E-14 -3.39145365442799E-14
  2.98880564892246E-14 -9.67295542922699E-14 -1.34684722596655E-13 -2.36175482281480E-14  2.69174795952541E-14
 -6.49824627210215E-10 -6.65637676952697E-08  6.10503731295719E-10 -2.87444961652326E-09  3.34019442048443E-09
  7.31622671145585E-11  9.02239732178831E-09 -2.28063036015985E-10  4.88297972448475E-10 -3.18429749188380E-10
  1.90288527809043E-09  7.45855395183979E-10  1.23078515565209E-10  2.96240035383256E-11 -6.27630641193277E-11
 -1.81953485450990E-11  1.24423292692817E-10 -2.68708107702639E-10 -7.99960346081579E-11 -2.10514436105802E-10
 -6.92789974839137E-11 -3.57704693290631E-10  7.20137472169902E-11 -1.55095579658184E-10 -4.61468089282412E-11
 -1.07857484784600E-01  1.41635866825754E-01  8.29266444684619E-11 -1.06520731052442E-10 -4.17730239994227E-01
  5.48553354377008E-01  2.79735084900739E-02 -3.67341421179507E-02  3.56763012218572E-10 -4.56874001093806E-10
  2.16681845536836E-02 -2.84541414899005E-02  2.76340944135694E-10 -3.53932338105852E-10  6.22624067592315E-03
  2.07372760714476E-11  1.64730844745400E-02 -3.21015023756873E-11  3.96517072782320E-10 -9.55336816994312E-04
  5.09867827418259E-10 -1.08325013951859E-03  1.84342550731542E-10
* ORBITAL    1   92
  5.80662952516717E-15 -6.75864000193180E-15  2.80201959359774E-14  8.17012231887184E-13 -1.63483769224631E-13
 -1.36414435859294E-13 -7.18427380710739E-14  1.15622378511308E-14  3.47992550386452E-13  3.61756884437308E-14
 -1.03347834803608E-13 -8.40623545290821E-11 -9.27180887527094E-09 -2.48152319556335E-10 -3.49223360168177E-10
  5.70918034148994E-10 -6.46208747928765E-10 -6.64979032766494E-08  7.32036960468665E-10 -2.91004068841214E-09
  3.27609326676154E-09 -3.55176703723410E-10 -2.50063050161798E-10  2.03846971509106E-10 -1.44937962307564E-10
  3.12039191143409E-10  9.24338588710249E-11  3.06054407764508E-11 -6.04249553413961E-11 -1.47450619898262E-11
 -1.85736350375899E-09 -6.99563585311530E-10 -2.65564808252600E-10  1.79453134120312E-11 -3.47999502432662E-11
 -8.41142852767884E-12  8.84587460112183E-03 -1.16162154086205E-02  4.52754400735582E-10 -5.80013043137954E-10
  3.42599312489321E-02 -4.49894156661220E-02  3.41070536766865E-01 -4.47886603795311E-01 -7.26523601832765E-11
  9.53062756271286E-11  2.64192102012575E-01 -3.46931473014572E-01 -5.62830905691632E-11  7.39662801562763E-11
  5.10653881160625E-04 -3.80462347962672E-10  1.35106307348992E-03 -5.64659257494866E-10 -5.06596315195951E-11
  1.16483377539035E-02 -1.17585037815536E-11  1.32079735280801E-02  1.67561054541438E-11 -1.15029458987657E-14
 -7.39904396786804E-14 -9.69676677961687E-14 -8.83202326145757E-13  1.97274536417470E-13  1.36541314545686E-13
 -5.10886486877001E-14  1.09298670781720E-13  3.25646932349449E-13  7.25043169099232E-15 -1.19907281160972E-13
  7.31714883134201E-11  9.02269499218521E-09 -2.27624835554079E-10  4.87822408574517E-10 -3.18885280027723E-10
  6.49831727745054E-10  6.65638976222658E-08 -6.10256056225582E-10  2.87443586911679E-09 -3.34028806257788E-09
 -2.11478937749719E-10 -6.89327134969452E-11 -3.56515033511769E-10 -1.43760138707024E-10  3.10253350014921E-10
  9.23531556716276E-11  2.58197035552816E-11 -5.43265113205099E-11 -1.57239564547202E-11 -1.90289023376243E-09
 -7.46018997057627E-10 -1.22847186514759E-10  1.45342944920730E-11 -3.14238977843198E-11 -9.14073499482932E-12
 -8.84600128680822E-03  1.16163573105910E-02 -4.51290858304561E-10  5.77956857701602E-10 -3.42604095178533E-02
  4.49899500766865E-02 -3.41075313183969E-01  4.47891938115388E-01  6.55263607828732E-11 -8.42338163562016E-11
 -2.64195800810857E-01  3.46935603737785E-01  5.07932234914562E-11 -6.51832486626305E-11  5.10649005119059E-04
 -3.76238744632581E-10  1.35105029227910E-03 -5.56431734958659E-10 -3.39602859213051E-11  1.16482297237519E-02
  3.37801183848194E-13  1.32078510501343E-02  1.75268301353086E-11
* ORBITAL    1   93
  2.69247788468651E-11  1.97044614086677E-10  9.36976949751704E-10  3.03417529768529E-09  5.34023110438837E-10
  5.84796198408808E-10  2.13323952651956E-11  3.62904692822283E-10  1.59087811222179E-09  5.81559516615250E-10
  4.34513942974435E-10 -1.57180132200664E-03 -2.64930537988457E-02 -5.67025358301722E-02  1.72209497819612E-02
  2.92347033506197E-02  1.14718680853820E-03  1.93360835417130E-02  4.13846204352597E-02 -1.25687934492322E-02
 -2.13370896333426E-02 -2.24223515939349E-02 -2.11601323582873E-02  6.54512271750445E-02 -2.36962936114071E-11
  2.59272834902458E-11 -1.41214407752848E-12 -7.04619122268136E-11 -2.14183801517076E-10 -1.88596570633005E-10
  1.63650621962023E-02  1.54438249376347E-02 -4.77698946922471E-02  2.89797303980327E-11  4.73554970544104E-10
  3.19134011198816E-10 -3.51968497062808E-01  4.30448807271191E-01  1.12471637616525E-10 -1.45338921948624E-10
  9.08778723826263E-02 -1.11141401109622E-01 -1.62468917285728E-01  1.98695486248339E-01  9.95738048795753E-11
 -1.87489808139607E-10  2.09746466000072E-01 -2.56514764448403E-01  2.14103691365352E-10 -2.01804854530018E-10
  3.78711845374817E-03 -1.98311866986084E-10 -1.43139627343073E-03  7.49260759694225E-11  1.15054670608222E-10
  2.21616756899985E-03 -3.57107477810050E-11 -1.95447620415680E-03 -4.91542076638961E-10 -2.69403358393823E-11
 -1.96792192840219E-10 -9.36773285596282E-10 -3.03217888274721E-09 -5.35437295815649E-10 -5.85010023679717E-10
  2.13832092622257E-11  3.62983589187618E-10  1.59187106173515E-09  5.82883473359625E-10  4.34801807143390E-10
 -1.57182695050148E-03 -2.64935401832489E-02 -5.67048392472645E-02  1.72201661442802E-02  2.92345681577762E-02
  1.14720549926238E-03  1.93364385074478E-02  4.13863010988499E-02 -1.25682216813682E-02 -2.13369911556045E-02
  2.24231749717647E-02  2.11616389497641E-02 -6.54499901939338E-02  2.44112630242167E-11 -2.79959653639873E-11
  1.66758490614397E-12  7.02055116611462E-11  2.17733672043803E-10  1.89215678303010E-10 -1.63656623738697E-02
 -1.54449247685474E-02  4.77689924009325E-02 -2.80684281100023E-11 -4.74488973125679E-10 -3.19825590153549E-10
 -3.51967992773360E-01  4.30446747708194E-01  1.15735658499267E-10 -1.49050611244864E-10  9.08777412303377E-02
 -1.11140868094158E-01 -1.62468682059741E-01  1.98694532418214E-01  9.13504325495767E-11 -1.78884168439924E-10
  2.09746167133774E-01 -2.56513539359728E-01  2.07218911753642E-10 -1.93836370542147E-10 -3.78736432972328E-03
  2.07804222093426E-10  1.43148924576317E-03 -7.85717963940399E-11 -1.05162633971357E-10 -2.21631172109488E-03
  2.58961452531956E-11  1.95460317333406E-03  4.85270051052416E-10
* ORBITAL    1   94
  2.51447398419389E-11  1.84268976869402E-10  8.77790126296730E-10  2.82394688368786E-09  4.98520338018394E-10
  5.43458159362086E-10  2.02671008842858E-11  3.39399545066457E-10  1.48981634466397E-09  5.42633499972798E-10
  4.02266276136377E-10 -1.14718680853429E-03 -1.93360835417418E-02 -4.13846204355702E-02  1.25687934491279E-02
  2.13370896333655E-02 -1.57180132200156E-03 -2.64930537988515E-02 -5.67025358303636E-02  1.72209497819003E-02
  2.92347033506354E-02 -1.63650621961188E-02 -1.54438249378530E-02  4.77698946920999E-02  4.65682583068328E-11
 -5.13527462021725E-11  3.76105506580101E-12 -4.70327219919492E-11 -2.22864382769438E-10 -1.73691054286510E-10
 -2.24223515938338E-02 -2.11601323584390E-02  6.54512271749618E-02  3.40097966818843E-11  4.37991914380032E-10
  2.98020362459516E-10 -2.56885911164615E-01  3.14165145432628E-01 -2.09925191921545E-10  2.71879184495884E-10
  6.63276543274477E-02 -8.11170884009020E-02  2.22604424777410E-01 -2.72239731269846E-01  2.40778283217100E-11
 -8.68760281446063E-11 -2.87381072241871E-01  3.51459977009924E-01  1.52771533898340E-10 -1.25345256758262E-10
  2.76404662757548E-03  3.80949037183730E-10 -1.04471152361373E-03 -1.44002056799166E-10  7.31296426613258E-12
 -3.03644992841472E-03  5.97113374910477E-11  2.67789718003585E-03 -3.59392617428072E-10 -2.51244526947024E-11
 -1.83882766450296E-10 -8.76106432171486E-10 -2.82216031854567E-09 -5.00271031930245E-10 -5.43159911503387E-10
  2.02692755222404E-11  3.40778584191510E-10  1.49094781876326E-09  5.44881860351482E-10  4.04503669537304E-10
 -1.14720549924678E-03 -1.93364385069504E-02 -4.13863010987379E-02  1.25682216816241E-02  2.13369911555294E-02
 -1.57182695049267E-03 -2.64935401829051E-02 -5.67048392472243E-02  1.72201661444663E-02  2.92345681577173E-02
  1.63656623741116E-02  1.54449247678337E-02 -4.77689924009580E-02 -4.67145547015052E-11  4.86382320905205E-11
 -3.93423087702927E-12  4.98414738199268E-11  2.18010842853391E-10  1.75716828450181E-10  2.24231749719974E-02
  2.11616389492410E-02 -6.54499901939223E-02 -3.75555706859073E-11 -4.33497983057679E-10 -3.01051810446877E-10
 -2.56885542183506E-01  3.14163641151875E-01 -1.98945757966027E-10  2.59921825595595E-10  6.63275621040204E-02
 -8.11167039894717E-02  2.22604106409191E-01 -2.72238429437872E-01  3.26211535641763E-11 -9.75651852875006E-11
 -2.87380659749129E-01  3.51458294411497E-01  1.46595842501042E-10 -1.17105720999481E-10 -2.76422635958929E-03
 -3.67410666382750E-10  1.04477932698488E-03  1.38850149365452E-10 -1.86655554870889E-11  3.03664705355749E-03
 -4.63017353936045E-11 -2.67807107776818E-03  3.55195848980118E-10
* ORBITAL    1   95
  6.96195332886701E-03  5.02462544242659E-02  2.14803277115732E-01  1.86333754761881E-01 -2.15128560044357E-01
 -1.17757222556475E-02  5.22491939212576E-03  5.94295743684106E-02 -2.02726844184382E-01 -2.76931475945266E-01
 -1.19446583066221E-01  1.19875502890610E-12  3.17355097151607E-11  1.01334577670781E-10  1.13752834245147E-10
  7.10725061112052E-11  3.48430405908821E-14  2.34586392496783E-12  1.24145643254882E-11  1.32582676735439E-11
  8.01390490807522E-12 -2.06851715207140E-11  2.31882921659020E-10  8.74290761015131E-11 -1.14396800384622E-11
 -2.21306330389674E-11 -2.69343619144629E-11  2.16741362653628E-02  7.35391263250290E-02  1.47698454903595E-01
 -4.32461319830172E-12  3.07061688667755E-11  8.08001724787036E-12 -3.75407052229142E-02 -1.27373503141467E-01
 -2.55821228095267E-01  6.59703028819176E-11 -9.66764344978086E-11  8.16212147455755E-11 -1.39869412651477E-10
 -1.70553608098295E-11  2.49852287663210E-11 -5.81354450531611E-12  9.89811611968907E-12 -2.35098116725817E-01
  3.70754159906283E-01  7.72917848739191E-12 -1.30226637197756E-11  3.03510363608823E-01 -4.78641562297322E-01
 -4.84218305281382E-10  7.14190065518369E-12  1.83010797684729E-10 -2.95158808513208E-11  1.57139510477446E-02
  6.08778823991882E-11 -2.34249753925801E-02 -5.35674154383632E-11  3.09883295468998E-02  6.96213877864018E-03
  5.02476117842293E-02  2.14809776513685E-01  1.86352390707414E-01 -2.15128014401522E-01 -1.17756825571996E-02
 -5.22511576372130E-03 -5.94329834373494E-02  2.02713906533457E-01  2.76928644888413E-01  1.19446779657191E-01
 -1.11562669216180E-12 -3.06153212852897E-11 -9.99909187647134E-11 -1.14007049003268E-10 -7.17691505105501E-11
  1.28158725664125E-13 -1.95611719229124E-12 -1.04718178956954E-11 -1.35983173443553E-11 -9.25790597779935E-12
 -1.99136257188056E-11  2.29983168522702E-10  8.94821974863008E-11  1.11419805089691E-11  2.24919389931810E-11
  2.68354052748792E-11  2.16728058568975E-02  7.35370010339632E-02  1.47697263848823E-01 -2.93576891004636E-12
  2.56444687138570E-11  1.18742043022986E-11 -3.75384008855809E-02 -1.27369822024646E-01 -2.55819165122198E-01
 -6.03434518052538E-11  8.89316470458340E-11  8.13096366685470E-11 -1.39496425258175E-10  1.55421616078750E-11
 -2.29189034342002E-11  2.34555394516597E-12 -4.42658132393596E-12  2.35098304394098E-01 -3.70752929093182E-01
 -2.87631588520067E-12  5.55606493291065E-12 -3.03510605873269E-01  4.78639973300272E-01 -4.77280874006148E-10
 -2.78156344017440E-11  1.80405951443033E-10 -2.52790727319409E-11  1.57137515235249E-02  4.38737157109282E-11
 -2.34246779531667E-02 -3.88056778160691E-11  3.09879360723610E-02
* ORBITAL    1   96
  1.47588405801232E-12  1.08009359746414E-11  4.64702205742819E-11  4.00417020196419E-11 -4.68349109557901E-11
 -2.94757450645167E-12  1.07103529330017E-12  1.28411571076002E-11 -4.42582899656230E-11 -6.01884346355823E-11
 -2.61878987691749E-11  2.81852938403885E-13  3.31581746050623E-12 -1.45687589689508E-11  3.58966656925745E-12
 -2.12728026738614E-12  1.47854191206394E-12  2.19039280633306E-11 -4.57839985356350E-11  1.83236831800846E-11
 -4.94386046208543E-12 -2.26515988565751E-11  5.99824157333272E-11 -6.31960880730120E-12  5.24058683638741E-02
  9.96033808477222E-02  1.21627372719194E-01 -5.93087058452348E-03 -1.12723016528761E-02 -1.37647978902477E-02
 -7.22657604844929E-11  2.27918145509012E-10 -1.25869951417530E-11 -3.42418973921603E-03 -6.50806643063318E-03
 -7.94710984129565E-03  3.22598291529902E-11 -7.30164958249462E-11 -3.67307914565623E-01  6.29966883625099E-01
 -1.50584143222960E-11  2.87119769840542E-11 -1.04001313744475E-10  2.09989752355860E-10  3.79470641090303E-02
 -6.50827079392494E-02  8.12084657977691E-11 -1.86851957333341E-10  2.93936695716309E-02 -5.04128489612085E-02
 -5.97683827888345E-11 -7.20930685473253E-02  3.74394661019204E-11  2.72486186611213E-02 -5.63018146488094E-03
 -1.86437354903171E-10  5.03578739036702E-03 -5.96587644584010E-10  6.66172055851106E-03  1.48979839488370E-12
  1.09600192777406E-11  4.72347546379063E-11  3.97898320491210E-11 -4.59316889544317E-11 -2.23100933072606E-12
 -1.10336722549061E-12 -1.25775721033186E-11  4.34512626674167E-11  5.99732319496091E-11  2.56019317319898E-11
  3.80089578568256E-13  5.97425518855423E-12 -7.12611290560144E-12  5.63811263331584E-12 -3.66778526038419E-13
  1.44490994487086E-12  2.26265248914401E-11 -4.18457950402534E-11  1.94580737147726E-11 -4.37616951091875E-12
  1.56829153911432E-11 -5.89469415943606E-11  8.35452570113787E-13 -5.24057685176809E-02 -9.96031322405295E-02
 -1.21627265640266E-01  5.93085923959123E-03  1.12722731662039E-02  1.37647860864682E-02  6.95297773438806E-11
 -2.28973117128926E-10  1.02046573134052E-11  3.42418316773778E-03  6.50804991033181E-03  7.94710287844209E-03
  2.95004104996534E-11 -6.18491561258243E-11 -3.67310230973190E-01  6.29969370066625E-01 -5.86558702379324E-12
  1.19293736594856E-11 -1.05195874656077E-10  2.10607354710977E-10  3.79473033434411E-02 -6.50829646362834E-02
  7.80578025977062E-11 -1.79098947074239E-10  2.93938546716409E-02 -5.04130474661521E-02  6.23189784358743E-11
  7.20928039958473E-02 -1.70681422767434E-11 -2.72485186700992E-02  5.63016044602173E-03  1.80443790349481E-10
 -5.03576859523847E-03  5.88861751887190E-10 -6.66169566830853E-03
* ORBITAL    1   97
  3.00416439102783E-13  2.26594364166967E-12  9.85898708657520E-12  1.09231576345066E-11 -8.58237817375628E-12
 -5.69263965931192E-13  2.84795679653388E-13  3.03072356640403E-12 -5.67322023141152E-12 -1.05883285424422E-11
 -4.90675440624306E-12 -1.44588464473923E-12 -2.18288957629988E-11  4.57196041431796E-11 -1.83289189197205E-11
  4.93364014714817E-12  3.09640756137113E-13  3.55157017762605E-12 -1.44234608316387E-11  3.62875169225823E-12
 -2.12990729883785E-12  7.22431796377001E-11 -2.27935785359622E-10  1.25529285747041E-11  6.84837963561339E-03
  1.30161327739995E-02  1.58942195711640E-02  4.53848153938783E-02  8.62590577959040E-02  1.05332394550893E-01
 -2.24727743749316E-11  5.99946350246779E-11 -6.24523371956220E-12  2.62029353834682E-02  4.98016902326339E-02
  6.08136863352196E-02 -1.15696237013130E-10  2.54587406485640E-10 -4.79996612495756E-02  8.23238373561959E-02
  6.34211486601425E-11 -1.19007065634196E-10 -2.65414398198077E-11  5.51224977494420E-11 -2.90382403213406E-01
  4.98032550614151E-01  2.36517687341968E-11 -5.56032718954511E-11 -2.24929242315989E-01  3.85774354849439E-01
  4.40150576856378E-10 -9.42109560508713E-03  4.43805651908485E-10  3.56083943560724E-03  4.30838493024004E-02
  6.11281786487993E-11 -3.85353663093750E-02 -3.53906139499664E-11 -5.09774979653652E-02  2.53444822311196E-13
  1.82602921820890E-12  7.45806250911585E-12  3.81157423100075E-12 -8.56242936412959E-12 -3.86119142263673E-13
 -1.85649690852423E-13 -1.66894673833905E-12  1.05308012198682E-11  1.16186248143557E-11  4.66642100724529E-12
 -1.53030988496621E-12 -2.26889007196896E-11  4.19021237960338E-11 -1.94395547244487E-11  4.38362590101244E-12
  4.29318617332781E-13  5.78286205862707E-12 -7.26330061082411E-12  5.60111698578518E-12 -3.75850417146928E-13
 -6.95509745159967E-11  2.28953165555997E-10 -1.02417279914317E-11 -6.84836655882588E-03 -1.30160998215795E-02
 -1.58942058615089E-02 -4.53847289266891E-02 -8.62588424940814E-02 -1.05332301807056E-01  1.58817545310532E-11
 -5.89514111716377E-11  9.29630886645861E-13 -2.62028854655046E-02 -4.98015659416599E-02 -6.08136328168719E-02
 -1.13332893129076E-10  2.47862643713216E-10 -4.79999638755565E-02  8.23241619979849E-02  6.58041781996731E-11
 -1.22706468133021E-10 -1.71533002558505E-11  3.55954818783946E-11 -2.90384234450721E-01  4.98034516264461E-01
  2.48954733346299E-11 -5.23228934899128E-11 -2.24930660825303E-01  3.85775877496983E-01 -4.36056866272980E-10
  9.42106043491000E-03 -4.34919399253394E-10 -3.56082614193089E-03 -4.30836911998982E-02 -4.41446068440234E-11
  3.85352248973854E-02  4.70323280491671E-11  5.09773108997911E-02
* ORBITAL    1   98
  7.56745182092318E-13  4.09845797388456E-12  2.31093517245665E-11  3.43929377685575E-11 -1.79004376431957E-11
 -2.83861779493825E-11 -2.20636537582012E-12 -1.72678783138342E-11  6.82634552874565E-12 -7.20423670002080E-11
 -2.97898871649919E-11 -6.94489863653367E-03 -1.30975389803699E-01 -6.25721675348177E-01 -2.04574694837239E-01
 -4.05267514606853E-02  2.83513627428063E-03  5.34684664300409E-02  2.55440189054952E-01  8.35141257744358E-02
  1.65443542558494E-02 -2.25988585090054E-01 -3.92432302965851E-01 -3.28077381795369E-01 -1.66499268803882E-12
 -2.06705071413201E-11  5.56507389941222E-12 -1.38516529025847E-12  4.43014608952605E-11  1.55400183541578E-11
  9.22559809196277E-02  1.60203786550351E-01  1.33931988687275E-01  1.08131451302053E-11 -2.30610169234578E-10
  3.42461034188213E-11  2.17344149345313E-01 -6.32480977237633E-01  1.54383705200799E-11 -1.88325559658984E-12
 -5.61180177608873E-02  1.63305885549787E-01  5.61159056838430E-02 -1.63299739234397E-01 -4.51059279616621E-11
 -1.31171155245395E-11 -7.24453227016112E-02  2.10819056749222E-01  1.49558190953189E-10  3.94481007441204E-11
  2.02034948615283E-01  9.71541915276409E-11 -7.63620335411070E-02 -3.66508348802240E-11 -6.70008129543743E-11
  6.61289714534052E-02 -5.58225578370226E-11 -5.83202711266192E-02  6.91657141471204E-10  6.29298266037993E-13
  3.30144588052741E-12  1.89979716244850E-11  2.55673763323532E-11 -1.88831925755186E-11 -2.86256374053106E-11
  2.38703906178143E-12  1.96661995793014E-11  3.79166070925961E-13  7.36820411341413E-11  2.99001034539563E-11
  6.94489147300824E-03  1.30975275884344E-01  6.25721448106382E-01  2.04574784218498E-01  4.05268572988964E-02
 -2.83513335454333E-03 -5.34684197135017E-02 -2.55440096225823E-01 -8.35141623258253E-02 -1.65443974650674E-02
 -2.25988485927327E-01 -3.92432165406068E-01 -3.28077693626146E-01  6.40922403686044E-13 -1.96403894959056E-11
  8.95721552754912E-12 -1.97507211818183E-12  4.40200904723157E-11  1.33461144090881E-11  9.22559401809491E-02
  1.60203730093507E-01  1.33932116269220E-01  8.78353505604531E-12 -2.33693992067421E-10  3.17049787553036E-11
 -2.17345440243972E-01  6.32482601261408E-01 -1.28227810725107E-11 -9.01532135468017E-12  5.61183510675701E-02
 -1.63306304868925E-01 -5.61162390524793E-02  1.63300158415056E-01  4.23410124462626E-11  2.14906833619627E-11
  7.24457531256302E-02 -2.10819597957330E-01 -1.52116184275024E-10 -3.08666542391886E-11  2.02034043807073E-01
  1.13331271066721E-10 -7.63616915557213E-02 -4.29224429411789E-11 -5.83382088556335E-11  6.61286745824609E-02
 -6.39595606803318E-11 -5.83200093164857E-02  6.83693179430034E-10
* ORBITAL    1   99
 -8.64318840378239E-13 -5.24606936120462E-12 -2.63197097835128E-11 -6.36699212440043E-11  9.36514904925531E-12
  1.16828209807953E-11  1.12289471043196E-12  2.22739768260369E-12 -2.99105506636133E-11  3.43534803197250E-11
  1.36841288488513E-11  2.83513627428827E-03  5.34684664300543E-02  2.55440189054988E-01  8.35141257744553E-02
  1.65443542558206E-02  6.94489863653960E-03  1.30975389803714E-01  6.25721675348253E-01  2.04574694837313E-01
  4.05267514606782E-02  9.22559809196572E-02  1.60203786550408E-01  1.33931988687370E-01  4.26707013416391E-12
 -7.69471756631183E-11  3.06177051239405E-11  8.41556954002772E-12 -4.15284825487008E-11  4.98189147209381E-12
  2.25988585090078E-01  3.92432302965909E-01  3.28077381795448E-01 -1.14054992843520E-11  1.13305751585097E-10
 -1.98652478653720E-11 -8.87270374486575E-02  2.58199558595860E-01  5.58497107586771E-11  1.39150458267545E-11
  2.29092225459697E-02 -6.66668393106400E-02  1.37460509788066E-01 -4.00016093302454E-01  4.00430366233201E-11
  1.88311835473717E-11 -1.77460754593373E-01  5.16418554974365E-01 -7.67302982119128E-11 -2.15210960145233E-11
 -8.24773182263318E-02  4.36767296119049E-10  3.11734962408200E-02 -1.65113679480383E-10 -5.59820732138876E-11
  1.61988333597035E-01  1.17875032950378E-10 -1.42860282818169E-01 -2.93131750824213E-10  7.78867826961331E-14
  1.38862202893847E-12  5.52263417164613E-12  2.64557005293353E-11  1.43669340230610E-11  1.90172409660619E-11
 -1.98181637904380E-12 -1.88660397823304E-11 -2.69951101251202E-11 -4.67746614694830E-11 -1.88453769991881E-11
 -2.83513335454828E-03 -5.34684197139188E-02 -2.55440096225778E-01 -8.35141623259485E-02 -1.65443974649326E-02
 -6.94489147300972E-03 -1.30975275884513E-01 -6.25721448106426E-01 -2.04574784218587E-01 -4.05268572988604E-02
  9.22559401805445E-02  1.60203730093977E-01  1.33932116269043E-01  2.62603758668514E-12 -7.87203943848146E-11
  2.73744189121732E-11 -9.98954405031986E-13 -4.90444628187161E-11 -4.85391127435138E-12  2.25988485927159E-01
  3.92432165406307E-01  3.28077693626115E-01  6.14077216159449E-13  1.24188241865546E-10 -9.40023409129936E-12
  8.87275645792455E-02 -2.58200221407800E-01 -5.97503314916460E-11 -1.79102250923727E-12 -2.29093586800433E-02
  6.66670104781352E-02 -1.37461326225198E-01  4.00017120426431E-01 -4.06263436377369E-11  9.27106356819781E-13
  1.77461808606116E-01 -5.16419880982457E-01  7.35597517981660E-11  1.32322745598180E-11 -8.24769479665687E-02
  4.23698117642476E-10  3.11733562992870E-02 -1.60099753008040E-10 -4.09845634922335E-11  1.61987608137170E-01
  1.01729560019002E-10 -1.42859643022315E-01 -2.95078486876338E-10
* ORBITAL    1  100
  4.52776113494471E-02  3.31123255173759E-01  1.58394039962237E+00  4.55129838481836E+00  1.58625891704883E-01
  4.17916672190799E-02  4.68416918903686E-02  8.15815182566349E-01  3.11348138819333E+00  6.87567709324281E-01
 -7.07812497389882E-03 -1.01251855754954E-12 -1.79786700197209E-11  1.05411078721046E-11  5.14148596616435E-12
  1.19911113542730E-11  5.36275770715825E-14  7.70011177531763E-13  1.13634171143650E-11  4.69020979656133E-12
  1.83593454581020E-12 -3.16690544576086E-11 -1.00249035717684E-10  1.15718687757568E-10 -1.12023726163387E-13
  8.60695605726585E-14  2.40339584903064E-14 -3.17228132589302E-01 -4.96050460790397E-01 -2.96541951918293E-01
  9.00821059661667E-13 -7.60988155316157E-12  2.08346098487689E-11  5.49455243234798E-01  8.59184601206857E-01
  5.13625727297984E-01  2.95848702839920E-10 -6.60189617702206E-11 -2.04776269745971E-14  1.36049211137458E-13
 -7.63827112812222E-11  1.70393641279872E-11 -2.64220731185894E-11  2.86794437194975E-12  3.90056972395848E-02
 -3.78807875937384E-01  3.40321717696999E-11 -3.61804634231011E-12 -5.03561386050747E-02  4.89038864972132E-01
  7.56794172260020E-10  3.24998558567785E-10 -2.86006301009869E-10  8.63707812433154E-10 -1.80676979887525E-01
 -1.05447031918365E-10  2.69337346835888E-01  9.26032979940336E-11 -3.56299814999350E-01 -4.52775845753950E-02
 -3.31123061085070E-01 -1.58393956318684E+00 -4.55129771084224E+00 -1.58626758326259E-01 -4.17916347597265E-02
  4.68416666130846E-02  8.15814893098345E-01  3.11348211807103E+00  6.87568892892435E-01 -7.07779487577814E-03
 -1.09988222586839E-12 -1.96106232922071E-11  1.51713985709174E-12  2.36451994038374E-12  1.13318382374144E-11
 -1.09398105117425E-13 -3.88803120705887E-12 -9.95649837960599E-12 -2.14678403551332E-12  4.50021907554168E-13
  3.60657101045746E-11  1.05356602595877E-10 -1.10696618902056E-10 -2.54377389806236E-13  1.65325666303574E-13
 -1.28682155892811E-13  3.17228176054016E-01  4.96050711312296E-01  2.96542578212005E-01  8.54514525579776E-12
  1.92995391833213E-11 -8.67435010382202E-12 -5.49455318518085E-01 -8.59185035123521E-01 -5.13626812070533E-01
  2.94527765998282E-10 -7.27244734907499E-11 -1.32438302597756E-13  2.75611959364001E-13 -7.60547755736952E-11
  1.87871637167056E-11 -2.28121828655106E-11  1.18718124380581E-11  3.90062573659273E-02 -3.78808808420740E-01
  2.95117809985012E-11 -1.53959605180138E-11 -5.03568617252685E-02  4.89040068803083E-01 -7.50680860638193E-10
 -3.27301421212453E-10  2.83755648467417E-10 -8.64190620437719E-10  1.80674820748218E-01  8.59503649585843E-11
 -2.69334128180083E-01 -7.62117162001405E-11  3.56295557118346E-01
* ORBITAL    1  101
 -7.62461044312305E-12 -5.59639146647418E-11 -2.68476992145653E-10 -7.82730128294982E-10 -2.42176350549556E-11
 -6.10731334661876E-12 -7.68449846039557E-12 -1.39326894197839E-10 -5.13053731442961E-10 -1.07666150356541E-10
 -7.18635661214509E-13 -2.07468342142755E-04 -4.17208904931849E-03 -5.22055110958446E-03  8.20410950595967E-03
  2.81740177799116E-04  2.18446981433306E-04  4.39286421887338E-03  5.49680838222439E-03 -8.63824754735108E-03
 -2.96649028558544E-04 -8.20590909824880E-03 -8.02265147048678E-03  1.42528301441164E-02 -2.95526203672303E-11
 -4.75510324038638E-11 -3.32655436540837E-11  4.65645585299360E-11  3.40131720213690E-11  7.39042999977096E-12
  8.64014255231231E-03  8.44718780532259E-03 -1.50070492608006E-02 -1.53031229589594E-10 -1.76878052265663E-10
 -9.04644092602080E-11 -6.34450657543978E-03 -1.32748563139065E-02  1.84164540292453E-10 -1.83106211787304E-10
  1.63814417965419E-03  3.42755424331900E-03 -4.22495466527415E-03 -8.84003589804303E-03 -4.00011980288406E-11
 -5.00994406444049E-11  5.45439261338648E-03  1.14124384440931E-02  4.27075723453129E-10 -3.13133161861406E-10
  4.52763368349619E-01 -6.27292940091686E-10 -1.71128507276699E-01  2.37160329247805E-10  4.71757618382083E-10
  3.82228195024095E-01 -4.96826291564014E-10 -3.37093616111387E-01 -1.63380800373864E-10  7.51783362335458E-12
  5.52517123816221E-11  2.65345379454552E-10  7.79919005063988E-10  2.74164398227046E-11  6.26056140632935E-12
 -7.59379292398882E-12 -1.38330586000539E-10 -5.16205192874461E-10 -1.11796889990761E-10 -2.73854574643592E-12
 -2.07499053178430E-04 -4.17267446240996E-03 -5.22325651359738E-03  8.20331029550579E-03  2.81641538632076E-04
  2.18479313275093E-04  4.39348054524935E-03  5.49965596233491E-03 -8.63740642898275E-03 -2.96545256829531E-04
  8.20696762120454E-03  8.02448859018852E-03 -1.42515110460005E-02  2.98687823139208E-11  4.86707715736552E-11
  3.27766192859437E-11 -4.81030673981485E-11 -3.74777475604877E-11 -8.77875548056615E-12 -8.64125691528570E-03
 -8.44912144731268E-03  1.50056609263047E-02  1.52251547218492E-10  1.77671671042702E-10  9.52187708348108E-11
 -6.34426301172910E-03 -1.32771444396057E-02  1.87115015765615E-10 -1.88990311645048E-10  1.63808128848026E-03
  3.42814503909435E-03 -4.22479276985485E-03 -8.84155889337225E-03 -5.12478938141150E-11 -3.32250488304181E-11
  5.45418361781543E-03  1.14144046098788E-02  4.30217502199999E-10 -3.10733040594241E-10 -4.52760639135452E-01
  5.40824189190093E-10  1.71127475679598E-01 -2.04344872474586E-10 -5.98454383937704E-10 -3.82225890512779E-01
  6.07040150684605E-10  3.37091583838319E-01  3.28438940337090E-10
* ORBITAL    1  102
  1.22510304486642E-11  9.00400193227748E-11  4.32173254775605E-10  1.26761916893366E-09  4.86619655635655E-11
  1.28421575076673E-11  1.22716369638084E-11  2.24276503641368E-10  8.45778810208758E-10  1.86534609556478E-10
  6.52113214647298E-12  2.18446981441390E-04  4.39286421904272E-03  5.49680838294747E-03 -8.63824754713976E-03
 -2.96649028555592E-04  2.07468342152238E-04  4.17208904953072E-03  5.22055111043332E-03 -8.20410950572069E-03
 -2.81740177793807E-04  8.64014255256010E-03  8.44718780579916E-03 -1.50070492604746E-02 -3.61766892620593E-11
 -5.89873821365637E-11 -3.88349868339314E-11 -9.31884378636268E-11 -9.89434902620546E-11 -4.54636561934563E-11
  8.20590909854510E-03  8.02265147104128E-03 -1.42528301437313E-02  2.20479282964289E-10  2.66472369237461E-10
  1.45286533338326E-10  6.68023962810883E-03  1.39773247366677E-02  2.29897867955861E-10 -2.31337086959297E-10
 -1.72483019861645E-03 -3.60893047067060E-03 -4.01261851071370E-03 -8.39575565076606E-03  1.68266678623150E-10
 -6.21862384539983E-11  5.18026763063368E-03  1.08388756482146E-02 -5.17954751685934E-10  3.79223080131694E-10
 -4.76722328260331E-01 -5.80200178355560E-10  1.80184130356297E-01  2.19116799313182E-10 -5.47738632639764E-10
  3.63018286438187E-01  5.92509782141252E-10 -3.20152084849186E-01  1.03927031162255E-10 -1.25343272962979E-11
 -9.18180156655242E-11 -4.39654160674336E-10 -1.27352488131940E-09 -4.16101397736865E-11 -1.26988790045361E-11
  1.24919746155595E-11  2.26536674319065E-10  8.38764324254204E-10  1.76909158919237E-10  2.75606948632234E-12
  2.18479313270884E-04  4.39348054511028E-03  5.49965596160410E-03 -8.63740642926869E-03 -2.96545256805894E-04
  2.07499053172803E-04  4.17267446225275E-03  5.22325651274101E-03 -8.20331029583837E-03 -2.81641538609051E-04
 -8.64125691502470E-03 -8.44912144685770E-03  1.50056609266695E-02  3.44705987305548E-11  5.63725968741828E-11
  4.00038314040267E-11  9.31195403214038E-11  9.53662014858198E-11  4.04342032695210E-11 -8.20696762089843E-03
 -8.02448858965642E-03  1.42515110464216E-02 -2.21040297714446E-10 -2.62529248341541E-10 -1.35575636527787E-10
  6.67998365563939E-03  1.39797327947624E-02  2.22944709324906E-10 -2.16568377719967E-10 -1.72476411361097E-03
 -3.60955222020742E-03 -4.01246446961558E-03 -8.39720278521516E-03  1.54586108292322E-10 -4.75673327612061E-11
  5.18006875942555E-03  1.08407438970102E-02 -5.05141623480126E-10  3.70100620202576E-10  4.76719454069802E-01
  7.99956608043462E-10 -1.80183044109393E-01 -3.02530293663899E-10  5.11686008538649E-10 -3.63016098215378E-01
 -5.70424286870066E-10  3.20150154957863E-01 -9.53344812121565E-12
* ORBITAL    1  103
 -1.40249473948228E-03 -1.01704013415983E-02 -4.47987710429271E-02 -3.27139928729463E-02  4.73551973406229E-02
 -7.29005092495039E-03 -1.47268340736763E-03 -1.92633538368275E-02  3.55490081724830E-02  6.75966316568068E-02
  1.27442247471733E-02  4.34070496742185E-12  8.67929094886754E-11  3.89230151404080E-10  1.00858455004198E-10
  1.16765215031554E-11  5.24270801326239E-13  1.05919129138652E-11  4.86673886652656E-11  1.33340671943245E-11
  2.35112473227896E-12  1.97666748119567E-10  2.61531762862741E-10  1.77245607565972E-10 -1.72921581953239E-13
 -1.82227604346309E-13  2.29074124940290E-13  1.93615765514896E-04 -1.24280439994568E-02 -3.53805920625777E-02
  2.37034148215544E-11  3.26314965242381E-11  2.43980104237739E-11 -3.35352343668227E-04  2.15260036449368E-02
  6.12809830546168E-02 -5.16543595617894E-10  4.98897801364472E-10 -1.57692232193264E-14 -8.26736838429020E-13
  1.33372687671526E-10 -1.28814608382700E-10  4.57559769803413E-11 -4.27058721289060E-11  1.57156474034197E-02
 -1.85747086576022E-02 -5.90740142215247E-11  5.51187304893123E-11 -2.02888135558805E-02  2.39798457611996E-02
  8.78177956695578E-11 -2.18238564590885E-09 -3.32811546549187E-11 -5.84701238719860E-09  2.62979623598415E-01
 -1.65039078586091E-11 -3.92026926955695E-01  1.52583203921428E-11  5.18602849546433E-01 -1.40303776242431E-03
 -1.01743732125701E-02 -4.48177836391655E-02 -3.27684604359254E-02  4.73534897137588E-02 -7.29045758984068E-03
  1.47325034582868E-03  1.92732329688845E-02 -3.55115266452287E-02 -6.75885742202852E-02 -1.27444103866970E-02
 -4.44447979527211E-12 -8.73581563552667E-11 -3.89883394308834E-10 -1.00201806780592E-10 -1.15595494215252E-11
 -5.64525922085114E-13 -1.14623629794128E-11 -5.02278304191815E-11 -1.24884783199567E-11 -1.76356030294134E-12
  1.98568070811762E-10  2.62050940945296E-10  1.75751023469551E-10 -1.06062505761708E-13 -4.24374643622186E-13
  5.89681666834551E-14  1.97489237756672E-04 -1.24219873870087E-02 -3.53770930671173E-02  2.55094693101262E-11
  3.35392137301755E-11  2.13548606104374E-11 -3.42061394154023E-04  2.15155132844513E-02  6.12749226167093E-02
  5.11560293908639E-10 -4.96232612769658E-10 -2.44571603436503E-13  1.62926111966495E-12 -1.32082945053418E-10
  1.28127182739096E-10 -3.73569429911230E-11  3.77236719370069E-11 -1.57155750402690E-02  1.85703472284225E-02
  4.82352877583759E-11 -4.87421457023563E-11  2.02887201354404E-02 -2.39742151803249E-02  6.59289788124018E-11
 -2.13942889729649E-09 -2.48726867221849E-11 -5.72718881530667E-09  2.62980635398261E-01  1.37867662358844E-11
 -3.92028435340313E-01 -1.24932830713970E-11  5.18604844904978E-01
* ORBITAL    1  104
  1.30079454860637E-13  9.64692531008412E-13  4.27714958934441E-12  9.58967363906992E-12 -1.18623788632017E-12
  2.56010951455089E-13  7.35536604385421E-14  2.18848827679276E-12  4.76094738079605E-12 -7.67960668932421E-13
 -4.26021557156927E-13  3.28970376789545E-13  4.78463638498144E-12  2.94840319707889E-11  1.24637117335927E-11
  1.79618987337712E-13  2.05098409890893E-12  3.28019064266962E-11  1.74459048760649E-10  5.96460653242286E-11
  6.85631394000355E-12 -3.47231653758324E-12  1.59368263814031E-11  2.35796794558365E-11 -5.38526451651215E-03
 -8.51240758558563E-03  3.71054272616395E-03  4.95962540575525E-04  7.83960431660192E-04 -3.41726835598592E-04
  2.93731995705874E-12  1.05292829955209E-10  1.14228023156550E-10  2.86344107930255E-04  4.52619767560991E-04
 -1.97296081750241E-04  1.17017058601474E-10 -2.07082355205911E-11  2.86022502169552E-03 -3.38127752414235E-02
 -3.54202393315400E-11  9.67607907843265E-12 -1.56535021357357E-10 -1.08809278227891E-10 -2.40464785555042E-04
  2.84270594280618E-03  4.86858157070835E-10 -1.04366663470663E-10 -1.86263221065348E-04  2.20195055517716E-03
  2.24993400969749E-10  6.54264889317632E-01 -1.52139223577124E-10 -2.47288884099103E-01  4.15801140567448E-02
 -2.22282169999214E-09 -3.71903846138474E-02 -1.57759584200690E-09 -4.91982544564876E-02 -6.45688624442087E-14
 -3.15705352442676E-13 -1.69430911196025E-12 -7.58729288948242E-12 -1.65549443528837E-12  1.81685318044549E-13
  7.32228353424413E-14  9.42438479199748E-13  6.91201146145420E-12  3.34939933037446E-12  2.49852491677009E-13
 -4.39631572912008E-13 -6.39024772981423E-12 -3.11652247219144E-11 -8.49309875044434E-12 -6.76230485659006E-13
 -2.06732610504764E-12 -3.32583473540287E-11 -1.75078107672270E-10 -5.86371745442160E-11 -6.84553436038991E-12
 -8.92884497984450E-13  2.01014513776540E-11  1.78962807859401E-11 -5.38560135060222E-03 -8.51305162082927E-03
  3.71000957806181E-03  4.95993428467149E-04  7.84019658987502E-04 -3.41677822304994E-04  3.51559632668213E-12
  1.06506299063714E-10  1.12553510290475E-10  2.86361937961494E-04  4.52653958190603E-04 -1.97267786360713E-04
 -1.06735446414750E-10  6.04918525414130E-12 -2.86052770487267E-03  3.38147044826211E-02  2.84054134955093E-11
  9.07247223493797E-14  1.56707826024033E-10  1.08604709245781E-10  2.40490004421905E-04 -2.84286763985426E-03
 -4.83606741357498E-10  9.92374442245581E-11  1.86282755405462E-04 -2.20207580247528E-03  5.18408789046886E-11
  6.54254610084884E-01  7.60772753525553E-11 -2.47284998914866E-01  4.15794607657722E-02 -2.22801527963905E-09
 -3.71898002912788E-02 -1.68839319581201E-09 -4.91974814697538E-02
* ORBITAL    1  105
  2.78703592611249E-14  6.87742497994937E-13  2.77476931144739E-12  2.97969495056873E-12 -2.41788085964215E-12
  3.73376172861878E-13  1.15784904599191E-13  1.18440230834454E-12 -9.99314151257850E-13 -3.30778956717270E-12
 -6.85577295864271E-13 -1.97444844708540E-12 -3.28071372929046E-11 -1.74456164450260E-10 -5.96327278623780E-11
 -6.85535496804451E-12  3.48781992105728E-13  4.79450387085039E-12  2.94799139716457E-11  1.24574547345541E-11
  1.80148737396377E-13 -2.98519368699886E-12 -1.05295945353657E-10 -1.14209090165178E-10 -5.72687525895229E-04
 -9.05239567105625E-04  3.94592184020761E-04 -4.66377131136983E-03 -7.37196144928562E-03  3.21342445623458E-03
 -3.51267349198986E-12  1.59361154253427E-11  2.35772467127653E-11 -2.69262962187253E-03 -4.25620392837237E-03
  1.85527147077319E-03 -5.09098448481787E-10  5.28681354101849E-11  3.04166532534475E-04 -3.59577018930361E-03
 -4.86528660334665E-11  1.41193551866561E-10 -7.88119215032717E-11  1.71207377463929E-11  2.26120614795541E-03
 -2.67313457497900E-02  9.35102997965926E-11 -1.52634791650976E-11  1.75152275235414E-03 -2.07060113839481E-02
  3.55196662226978E-10  6.95768386132147E-02  2.70269507518087E-09 -2.62975731392717E-02 -3.90998056924642E-01
 -2.40020089770520E-10  3.49719293753139E-01  1.27982723817728E-10  4.62635139920658E-01 -5.42682392183538E-15
  4.26925694110582E-13  1.90213495955040E-12  4.44754661373911E-13 -2.47454260899073E-12  3.72722515148940E-13
  1.17909967750480E-14 -8.11485452637824E-13  2.69054693902694E-12  3.68175450892612E-12  6.50462838443631E-13
  2.04548722087955E-12  3.32465365262254E-11  1.75060571647775E-10  5.86443140214196E-11  6.84663032482609E-12
 -3.73049517411538E-13 -6.38172591996619E-12 -3.11625190375699E-11 -8.50022869379663E-12 -6.75188486139745E-13
 -3.40845138637262E-12 -1.06493046065289E-10 -1.12561831641953E-10 -5.72723234743299E-04 -9.05307940411956E-04
  3.94535595506660E-04 -4.66406300584994E-03 -7.37251920274298E-03  3.21296273529853E-03 -8.53939074879730E-13
  2.00958681516008E-11  1.78974199273134E-11 -2.69279803221319E-03 -4.25652594810303E-03  1.85500489571870E-03
  5.06150989627765E-10 -4.82282775202779E-11 -3.04198416760860E-04  3.59597468400631E-03  4.72181292148166E-11
 -1.38987724127999E-10  6.82591974291548E-11 -2.25639301051254E-12 -2.26144544305809E-03  2.67328709554622E-02
 -8.67846777166659E-11  5.52847293933789E-12 -1.75170810955656E-03  2.07071928035718E-02  4.49968001174507E-10
  6.95757455721856E-02  2.75914901732072E-09 -2.62971600100391E-02 -3.90991913890211E-01  4.31888499801880E-11
  3.49713799257095E-01  8.08815166356875E-11  4.62627871385276E-01
* ORBITAL    1  106
  2.70047322957520E-14  3.13680176074065E-14  7.15609580273473E-14  8.96952842382391E-15 -2.00723728063912E-15
 -2.97142205156987E-15  1.62042725408314E-14  3.95592662550954E-14 -5.70208384605610E-15 -2.12295504662145E-15
 -1.89895004833081E-15 -1.05805059203523E-11 -8.77348194131720E-10  4.54170189283633E-10 -6.99452012172284E-10
 -3.19236580466471E-11  3.05517825964375E-12  3.12728805546083E-10 -1.72848349246968E-10  2.50102984166945E-10
  1.10530582161761E-11 -1.76728192639798E-11  8.37218034529800E-10 -1.42727719827624E-09  9.41893755933570E-14
  3.45780154123330E-12  2.49532392436894E-12  8.74215207623511E-12 -4.70808986915896E-11 -7.42537417920301E-11
  1.21097030911951E-10 -3.09375406527922E-10  5.13481491189161E-10  5.03344929086846E-12 -2.71868427158889E-11
 -4.28732009307456E-11 -1.14843085552138E-03  4.60690381007566E-03 -6.00933294632126E-12  1.63639095535205E-11
 -4.44785614518648E-03  1.78424575049198E-02 -4.93189722074849E-04  1.97841837815198E-03 -4.43160350704936E-10
 -4.52709950264339E-12 -3.82023409812396E-04  1.53247579068098E-03 -3.43265959488639E-10 -3.51584930594175E-12
 -2.47161317661808E-01 -6.50440107411623E-10 -6.53927262216616E-01 -1.60869638111458E-09  6.47949729538010E-09
 -6.27947866956137E-02  3.83742957835115E-09 -7.12025725556494E-02 -3.84908423370579E-10  2.97674460586045E-14
  2.55977806979787E-14  1.18359746430743E-14 -2.92315194758154E-14 -1.00512212469891E-15  1.52228075762104E-15
 -6.65928326462614E-14 -1.13049162373050E-14 -3.93363952695622E-15  4.33680648936384E-15 -1.02498670668844E-15
 -1.00684496495202E-11 -8.68809532039574E-10  4.64246625852955E-10 -6.97586623800720E-10 -3.13719229851620E-11
  4.07368767221442E-12  3.29097084094222E-10 -1.52685791035357E-10  2.53925327796676E-10  1.18883822753170E-11
  4.48810898825441E-11 -8.45371132655209E-10  1.42319961758336E-09 -2.33139802871567E-13 -1.95085948045607E-12
 -3.41275062144303E-12 -8.63348884233819E-12  4.78379454538297E-11  7.38853295050883E-11 -9.55969387415128E-11
  2.93671938762623E-10 -5.21481033536149E-10 -5.00658413454175E-12  2.76202834605714E-11  4.26559986783476E-11
 -1.14848133041726E-03  4.60718257990498E-03  9.61951578572575E-12  1.11458528119189E-12 -4.44805162911401E-03
  1.78435371376192E-02 -4.93211410024696E-04  1.97853833418457E-03 -4.36799847215247E-10 -1.10354276258952E-11
 -3.82040211908487E-04  1.53256873188047E-03 -3.38343450823390E-10 -8.54794542682259E-12  2.47150217007745E-01
  5.98761451866759E-10  6.53897892685231E-01  1.89291128035513E-09 -6.48519428201824E-09  6.27919673665573E-02
 -3.93256451758110E-09  7.11993756942210E-02  3.15854217092893E-10
* ORBITAL    1  107
 -1.20907042003311E-14 -1.75714589328803E-14 -1.51647669443863E-14  1.50864468090699E-14  8.47081140673930E-15
  6.74299149651933E-15 -9.22263722345317E-15 -6.56186468111716E-15  5.16919108872645E-14  2.24723397351424E-14
  1.13831044616883E-16 -3.06008765054720E-12 -3.12834865285046E-10  1.72559521155162E-10 -2.50129428998098E-10
 -1.09414989748156E-11 -1.05819926500346E-11 -8.77364519509391E-10  4.54120758108068E-10 -6.99455325017061E-10
 -3.19223876867536E-11 -1.21508677458599E-10  3.09085987008292E-10 -5.13493655711056E-10  1.01230232315856E-11
 -5.43649341441753E-11 -8.57433261971207E-11 -2.05693148113660E-13 -3.00478071520386E-12 -2.16996446462134E-12
 -1.77228098105309E-11  8.37163300497061E-10 -1.42729472467858E-09 -1.03582389354045E-13 -1.70655238734515E-12
 -1.23674876704202E-12 -1.55960104123663E-04  6.25631126963127E-04 -5.60555144696649E-10 -5.72398297140874E-12
 -6.04031814995112E-04  2.42305737055654E-03  3.63165881091246E-03 -1.45683064113207E-02  4.76484043956419E-12
 -1.29812128862221E-11  2.81307163067010E-03 -1.12845602854601E-02  3.66221186519400E-12 -9.95928978374576E-12
 -3.35652334266272E-02  7.42858138728988E-10 -8.88052176377455E-02  7.50393702151351E-09  1.26035332812871E-09
  4.62396443246128E-01  1.16717674226331E-09  5.24308220888707E-01  2.42667561281313E-10 -5.03772885471280E-15
 -2.12649613706711E-14 -6.05434508223071E-14 -2.33287134895423E-14  8.85403766728171E-15  8.63780987982456E-15
  3.60777177289423E-14  1.80631647763694E-14  1.00416637330009E-14 -1.42096473616771E-14 -9.32239664743091E-16
 -4.07015500839390E-12 -3.29049963893118E-10  1.53067920759264E-10 -2.53690369085883E-10 -1.21352519389970E-11
 -1.00673798466463E-11 -8.68800284967370E-10  4.64315361587626E-10 -6.97548376662432E-10 -3.13945524511210E-11
  9.52271442038568E-11 -2.93844379559597E-10  5.21378654146228E-10 -9.91752460161314E-12  5.52380948994366E-11
  8.53147642276075E-11  9.03602729617844E-14  1.69217066218958E-12  2.95423720266274E-12  4.48468960012533E-11
 -8.45396371531574E-10  1.42317027087679E-09  7.97829198810772E-14  9.76611913173577E-13  1.70951868212828E-12
 -1.55966960676769E-04  6.25669046217187E-04 -5.52511094583736E-10 -1.39660079258231E-11 -6.04058379361356E-04
  2.42320430471562E-03  3.63181842378703E-03 -1.45691879355655E-02 -7.62111793872155E-12 -8.47755732916972E-13
  2.81319526485733E-03 -1.12852430990273E-02 -5.87415383359485E-12 -7.33571552365941E-13  3.35637264445249E-02
 -8.54120175439181E-10  8.88012304654944E-02 -7.54281052186572E-09 -1.52747973461202E-09 -4.62375675837708E-01
 -1.25676523375712E-09 -5.24284672882087E-01 -1.76007761008122E-10
* ORBITAL    1  108
 -4.35551789829857E-11 -1.13046352027915E-09 -1.63128202032884E-08 -3.69008586014894E-09  1.41741196169362E-09
  2.18066150667226E-10 -5.63568061465133E-11 -7.25975408537347E-10  1.62241346406933E-09  2.84482391977463E-09
  6.75638135496579E-10 -1.88751680663529E-14 -2.74393829427255E-14 -1.42881574266849E-14 -1.88902270534065E-15
 -4.06179991317492E-15 -5.39393057738063E-15 -4.66213179368798E-14  1.08644472456877E-14  1.74590715403397E-14
 -5.49485207567370E-15  4.68053023510650E-14 -1.22592348023621E-14 -8.10140347462112E-15 -3.85153459678382E-14
 -2.14974498107975E-14  7.51008667659389E-14 -1.98238700096772E-09 -4.04232978132797E-10 -1.65650315245432E-09
 -7.62399823270173E-14  7.15531363144278E-15  3.74752684933191E-15  3.43360506120074E-09  7.00247939795063E-10
  2.86910512405950E-09 -1.60208719795133E-10  8.09631158499734E-12 -4.11818393230525E-14  8.40027329202748E-15
 -6.20499558834092E-10  3.14045978290079E-11  9.30986531312547E-11 -1.52720579284966E-11  5.49804876566686E-10
 -7.09912909155432E-10  7.21014922615303E-11 -1.17833378910368E-11 -7.09813318942424E-10  9.16761814127776E-10
 -2.58357172462452E-09  9.38812334642567E-03 -6.83530661608422E-09  2.48386396547851E-02  5.22454156395943E-01
  8.18608476301144E-10  4.67297178035744E-01  9.28035915648285E-10  8.83108899043716E-02 -4.35055245624692E-11
 -1.12989213230598E-09 -1.63086868289614E-08 -3.62361576393097E-09  1.41547834441188E-09  2.20263610825778E-10
  5.61784525349878E-11  7.21827129699896E-10 -1.60770862742101E-09 -2.84125085740712E-09 -6.77866224387999E-10
  2.59070586540015E-14  3.87068024598097E-14  1.63649433535591E-14  5.98687064225315E-15  1.53991835347368E-16
 -6.11132964213137E-14 -1.42958067909464E-15 -2.38210169884397E-15  1.45004129887130E-14 -1.15960663340843E-14
  2.15765705621143E-14 -1.15246536898244E-14 -8.00687903269817E-15  2.59895884620421E-14 -3.54876922996789E-15
 -2.32617157896796E-14 -1.98760731240278E-09 -3.99486278823599E-10 -1.65490124437390E-09  6.31396628991176E-14
  2.65029603607024E-15  4.12581849717375E-15  3.44287550133005E-09  6.91985936084307E-10  2.86633092733740E-09
  1.58585882768477E-10 -6.65156919206386E-12 -1.38597054472648E-13  2.44064135990672E-13  6.14200360903414E-10
 -2.58312841687129E-11 -7.73991345095295E-11  2.29780366931446E-12 -5.51198293457136E-10  7.07362719375949E-10
 -5.99718809128682E-11  1.81647460744303E-12  7.11606660564342E-10 -9.13413323909144E-10 -2.54928205502312E-09
  9.38532739212592E-03 -6.74482505001935E-09  2.48312422491625E-02  5.22298701417099E-01  6.60506380997634E-10
  4.67158134879149E-01  7.49211284753036E-10  8.82846132136663E-02
* ORBITAL    1  109
 -7.63151988208653E-12 -2.02127552933748E-10 -2.95975130052114E-09 -7.37548064330762E-10  2.49781272915932E-10
  4.57586889762941E-11 -9.66675400844350E-12 -1.21732031262862E-10  2.46926064470650E-10  4.98189473025151E-10
  1.25243045026232E-10  8.61342502577156E-15 -2.45170466060685E-14  3.10080953237287E-15  1.39885289322544E-14
 -9.05933319070821E-15 -6.18268218795078E-14 -1.58301847156684E-14  3.24523447343721E-15 -5.22944582461295E-15
  1.97520720392117E-15 -2.62766151406337E-15  5.32234259438276E-15 -4.01520066321347E-15 -3.08619273510237E-15
  1.34561204633311E-14  5.57732823701513E-16 -3.50476554476266E-10 -6.47280516570690E-11 -2.90557339828583E-10
  7.69537716728414E-14  1.31520068325667E-15 -2.09491907183716E-15  6.07171672168850E-10  1.12151504799489E-10
  5.03116623238870E-10  2.94277996505946E-11 -4.78563809996635E-12  2.97216204227081E-16  1.44724347860939E-14
  1.14009681593348E-10 -1.86629189663699E-11  5.06632803570646E-10 -2.56328924677334E-11  9.93664529936016E-11
 -1.20457554361433E-10  3.92439286258618E-10 -1.98569883837398E-11 -1.28216735792456E-10  1.55493086116785E-10
  4.37294810766645E-10  2.49780856803269E-01  1.15736845550377E-09  6.60858029365476E-01 -1.96366669263759E-02
  4.83341130813910E-09 -1.75635733624021E-02  5.48049608360934E-09 -3.31919909973161E-03 -6.98211734293788E-12
 -1.97614002771924E-10 -2.92836194739411E-09 -7.44556172741052E-10  2.48800103263810E-10  3.48671542404719E-11
  9.29079308128018E-12  1.16699616489039E-10 -3.18976177732552E-10 -5.11813592685575E-10 -1.15617520511858E-10
 -3.45030457105110E-14  3.07089040333178E-14  1.05127265374838E-14  1.87422995687892E-14 -9.65704489775824E-15
  1.31738601520507E-14 -4.51455789648248E-14 -1.48268396265875E-15 -3.59063828846436E-15  1.14671540314803E-15
 -5.26679403864859E-14 -1.60303932255528E-15 -2.53991391713617E-15 -2.57452052574946E-14  1.75852504536441E-15
  3.08257428567980E-15 -3.36464189050769E-10 -8.21933243881001E-11 -2.96765362068048E-10  1.84347483024888E-14
  1.61344748843002E-15  6.32057659990767E-16  5.82748655864581E-10  1.42364254462226E-10  5.14062698795514E-10
 -2.44923387515514E-11  7.66842054182065E-13  1.19934504107743E-14 -2.93659050077390E-15 -9.47981056373675E-11
  2.82842439321900E-12 -5.01493357495876E-10  2.10858951705821E-11 -9.54546585093107E-11  1.30857051288256E-10
 -3.88450568855948E-10  1.63276848549916E-11  1.23450405066076E-10 -1.69307543137694E-10  3.53503827753096E-10
  2.49706535112767E-01  9.34774232210067E-10  6.60661392656699E-01 -1.96308187577408E-02  4.76946288517694E-09
 -1.75583426143893E-02  5.40817352007079E-09 -3.31821057211948E-03
* ORBITAL    1  110
  3.13709702514280E-11  2.88830135224916E-10  2.21559017602460E-09  4.41899950013735E-09 -6.31373962481104E-11
 -1.49091459684336E-10  3.55004357944378E-11  6.39922189349154E-10  1.93937958865388E-09  3.41669337103014E-10
 -1.15121522563163E-10  1.17891827665245E-14 -3.82011371978880E-14 -5.12683980147958E-14 -2.91954478681025E-14
  1.38924415531042E-14 -6.54884244813669E-14  7.42746413628564E-14 -1.08913274384671E-14  6.90338461183584E-16
 -5.71625550010097E-15  1.62457663721821E-14 -2.93813205990631E-14 -2.27072130664638E-14 -2.27011455672560E-14
 -2.62749675686204E-14  1.91661918305468E-14 -1.88774268509853E-10 -3.17031175107225E-10 -1.59138170337071E-10
 -8.92653163369334E-14 -5.59719192366263E-15 -6.16553860159365E-15  3.26810269539670E-10  5.48969676939173E-10
  2.75660970526813E-10 -4.67257974554409E-11  8.14475051111286E-12 -1.97651788390195E-15 -4.07981348417188E-14
 -1.81028269759963E-10  3.17421024303124E-11 -4.96592511379013E-10  5.24888040498421E-11  7.27713095610746E-12
 -2.33491476525800E-10 -3.84656798262617E-10  4.06475251352581E-11 -9.41800041687735E-12  3.01284331543568E-10
  7.17653677664077E-10 -2.47408877403633E-01  1.89845787988345E-09 -6.54582361760657E-01  7.57132627820093E-02
  4.84478488336411E-09  6.77200011080041E-02  5.49339552731241E-09  1.27978771192629E-02 -3.10153466356862E-11
 -2.86518911779576E-10 -2.19584851460291E-09 -4.41886815384198E-09  5.28793786449395E-11  1.48772640336826E-10
  3.56190186068814E-11  6.43218285113174E-10  1.95060766851448E-09  3.56788869863062E-10 -1.10210693918912E-10
  4.73837219391697E-14 -2.00785758194562E-14  5.49758971721878E-14  3.06586221128476E-14 -1.36665254059190E-14
 -1.51057746210445E-14  3.21299768368838E-15  9.65325623255221E-15 -2.52357475041169E-16  4.65089256180401E-15
 -9.73585118730575E-14 -2.93625352446993E-14 -2.57340586348205E-14 -3.28929221321282E-15  1.32161111041197E-14
 -5.85118805151164E-15  1.88163051379746E-10  3.18788347098767E-10  1.68571609064727E-10 -3.26590691018631E-14
 -5.98264322547461E-15 -5.40216082309925E-15 -3.25937893858172E-10 -5.52125715265788E-10 -2.91910350319839E-10
 -4.15118485436981E-11  3.35824518004693E-12  3.01534172213850E-14 -5.21302886163788E-14 -1.60713644984682E-10
  1.28040975681817E-11 -4.93316706275668E-10  4.87562317387038E-11  1.45860810384305E-11 -2.40645645690484E-10
 -3.82123422525429E-10  3.77755016598711E-11 -1.86042888720272E-11  3.10234245790452E-10 -6.48473002475885E-10
  2.47482421480793E-01 -1.71593891868442E-09  6.54776941096877E-01 -7.57357637777787E-02 -4.80216008045540E-09
 -6.77401264923784E-02 -5.44517447470411E-09 -1.28016805689069E-02
* ORBITAL    1  111
  4.42966199416451E-10  4.07861843522022E-09  3.08960650961436E-08  6.06966686367914E-08 -6.42909622052678E-10
 -2.05729414207882E-09  5.03755028395800E-10  9.06420901530887E-09  2.81647195255419E-08  5.12835381649418E-09
 -1.58833093757932E-09 -6.53062654481951E-15 -3.17707938018551E-14 -1.46851401414222E-14 -8.00660811287358E-15
  4.30995588713316E-15  2.93250203355502E-14 -4.62904561961535E-14 -7.09929202705832E-14 -3.06433893097512E-14
  1.15043741699297E-14 -6.58199044121175E-14 -7.26011875110271E-15 -1.02826274596879E-14  4.70221426971548E-14
  5.82344669171404E-14 -1.66220437583240E-14 -2.24297658768665E-09 -4.69359251751331E-09 -2.38496357017614E-09
 -7.20779239547589E-15 -4.48544002441673E-14 -2.77778196466420E-14  3.88501420196179E-09  8.12968757534088E-09
  4.13099339837642E-09  1.57042202683597E-10 -1.66098313215286E-11  1.82262780919056E-14  5.99351170697422E-14
  6.08198203366749E-10 -6.42787189437234E-11 -1.47811895304458E-10  2.59338629334113E-11  1.52324832852080E-10
 -3.46706616635214E-09 -1.14474782791691E-10  2.00042594840950E-11 -1.96729620567145E-10  4.47634374492100E-09
 -2.58959215649393E-09 -3.61978631462277E-02 -6.85141693841137E-09 -9.57705438735039E-02 -5.17492795415284E-01
  1.34207872695074E-09 -4.62859625968601E-01  1.52201777539498E-09 -8.74722486215877E-02 -4.43057090939361E-10
 -4.07957174745664E-09 -3.09053739693067E-08 -6.06969354092861E-08  6.45427738541598E-10  2.05731755751386E-09
  5.03759469202204E-10  9.06287880729271E-09  2.81615599149116E-08  5.12429154169306E-09 -1.58959621138212E-09
 -6.73604925700671E-15 -1.97190406389248E-15  2.01806842328244E-14  1.06128015644284E-14 -1.67750146467683E-15
  5.86841725896889E-14  1.16414538652015E-14  7.01609110370203E-14  3.79193952246379E-14 -1.32296720391156E-14
 -6.67181767919892E-15 -9.03602155388101E-15 -7.90777712714935E-15  3.07048494882304E-15 -5.11092552021476E-15
 -2.63714394532610E-14  2.24406820733071E-09  4.69304828281750E-09  2.38256372275927E-09 -2.82441267707233E-14
 -4.20432305812645E-14 -3.19094011606845E-14 -3.88693240096754E-09 -8.12874346116362E-09 -4.12682664964586E-09
  1.55992234937542E-10 -1.54007767446119E-11 -1.37203447844612E-13  2.46878190749201E-13  6.04193237888686E-10
 -5.97289242476811E-11 -1.31214447364032E-10  1.04321090094232E-11  1.50600698007522E-10 -3.46539297356397E-09
 -1.01662597724015E-10  8.16350231251258E-12 -1.94438012987209E-10  4.47406333032257E-09  2.56690326940437E-09
  3.62086206540473E-02  6.79116261453881E-09  9.57990055672392E-02  5.17646623910643E-01 -1.21369293009534E-09
  4.62997214324925E-01 -1.37621986013933E-09  8.74982504070815E-02
* ORBITAL    1  112
  2.67037609359788E-14  3.38566389723996E-14  4.99498727037019E-14  1.29250371088546E-14  7.48039455453259E-15
 -1.40510574165124E-15 -2.95222470946279E-14  2.35828781233755E-14  6.77613022257915E-14  1.49319117164686E-14
 -4.54262362118629E-15  4.69309596988445E-11  2.10512389151243E-09  4.85422267455171E-09  1.50292485909734E-09
 -1.63199269241234E-11 -9.69060351347618E-12 -4.50355104182370E-10 -1.01032829292707E-09 -3.11781999714198E-10
  4.72860086594279E-12  1.27059818787667E-09  3.62247772182307E-09  2.19613696261011E-09  2.64094401230931E-12
 -2.13880276315112E-12 -6.47826169865528E-13  1.63347536580245E-11 -2.81211586872527E-11 -1.68733462883617E-11
 -1.95553048596256E-10 -7.56225343319429E-10 -4.54398870883415E-10  9.45173493138335E-12 -1.62092198892984E-11
 -9.72807175731023E-12  1.40732624529509E-03 -6.13610627043393E-03 -8.84435235027079E-11  3.01945117009444E-11
  5.45055282367242E-03 -2.37650549364074E-02 -3.37610234560305E-05  1.47202534955191E-04 -4.58596031362785E-10
  9.49954497905055E-11 -2.61510668766570E-05  1.14021437002111E-04 -3.55224045703491E-10  7.35994204074073E-11
 -2.50483315432300E-01  5.60232935218164E-10 -6.62716580601385E-01  5.30466121552817E-10 -6.84520633746826E-09
  3.55495263591776E-03 -3.43463068919660E-09  4.03093519002002E-03  8.74745853929277E-10 -2.85019946248467E-14
 -2.64646497799608E-14 -1.08645197131349E-14  1.09964072859101E-14 -9.33920616136851E-15  5.40625169103618E-16
 -2.71928152204460E-14 -3.99279842057418E-14  7.14292656958905E-14  1.82902826505909E-14  2.53410483552045E-15
 -4.72373449306866E-11 -2.11087506627527E-09 -4.85539503995447E-09 -1.50192587265235E-09  1.63187429768743E-11
  8.93969323129191E-12  4.34962069986427E-10  1.00697799157913E-09  3.14391112722562E-10 -4.55858842556490E-12
  1.27994131114223E-09  3.62394249351495E-09  2.19493258139037E-09  1.35234169544567E-12 -5.99739136473755E-12
 -5.13690132399444E-12  1.58081676314361E-11 -2.95157215047576E-11 -1.85327814721449E-11 -1.72460526660953E-10
 -7.52157503676294E-10 -4.57990539624704E-10  9.12904717261594E-12 -1.70702250933555E-11 -1.07225460907595E-11
 -1.40730423446643E-03  6.13591669015737E-03  7.04476206990901E-11 -9.64363422880503E-12 -5.45046757426714E-03
  2.37643206998427E-02  3.37606284313198E-05 -1.47198272322329E-04  4.53609057806997E-10 -8.87482413802961E-11
  2.61507591741716E-05 -1.14018139315195E-04  3.51360135992914E-10 -6.87221095868335E-11 -2.50494470528700E-01
  5.92454334102501E-10 -6.62746094120352E-01  7.13966889969749E-10 -6.90099419091929E-09  3.55511012329765E-03
 -3.50495894528889E-09  4.03111362017605E-03  8.49954169510757E-10
* ORBITAL    1  113
 -4.41993785378584E-15  6.47018106843779E-14  3.27768670829494E-13  1.14142900554857E-12  4.74089064282208E-14
  3.92239801692259E-14  5.25023132035614E-14  1.79267185020063E-13  6.70588776408230E-13  1.60779456614909E-13
  1.42033723428049E-14  9.68587458511248E-12  4.50253524137173E-10  1.00996353853318E-09  3.11733845001690E-10
 -4.73993514725093E-12  4.69311268381236E-11  2.10513269194719E-09  4.85425783278214E-09  1.50293272314083E-09
 -1.63179119300974E-11  1.95384979581493E-10  7.55993622340316E-10  4.54443448678360E-10  1.88907827427210E-11
 -3.24660327754320E-11 -1.94886990245184E-11 -2.40634813882203E-12  1.75692779818306E-12  5.03894417940420E-13
  1.27060083302344E-09  3.62249352258158E-09  2.19613681178555E-09 -1.22964507127793E-12  1.23459673942109E-12
  4.27775477147859E-13 -1.06762400938236E-05  4.65502366695862E-05 -5.80075285926757E-10  1.20148215274393E-10
 -4.13485537999389E-05  1.80284635677539E-04 -4.45035739503436E-03  1.94040825206912E-02  6.99346998410672E-11
 -2.39561255223992E-11 -3.44723255681738E-03  1.50303432370149E-02  5.41455005483484E-11 -1.83891663013987E-11
  1.90020289614406E-03 -4.03834439658357E-11  5.02746016412473E-03 -7.70840404195217E-09 -3.25793012465066E-10
  4.68611380936974E-01 -6.27320252881470E-10  5.31355371828083E-01 -3.09594346314294E-10 -4.50375157851143E-15
 -2.12334127748971E-14 -3.43228065186205E-13 -1.15711812982609E-12 -6.88950543418500E-14 -3.39984534006304E-14
  2.65617181845615E-14  1.57030617930620E-13  6.86627616059639E-13  1.87430858137666E-13  1.62584322151129E-14
 -8.93940295977794E-12 -4.34911880457393E-10 -1.00690131340751E-09 -3.14448982554795E-10  4.75970531346701E-12
 -4.72383063287948E-11 -2.11088012874335E-09 -4.85541345468005E-09 -1.50192468694713E-09  1.63064721381866E-11
  1.72615751328741E-10  7.51984349769210E-10  4.57760747825876E-10  1.81936640810325E-11 -3.40830327779377E-11
 -2.14045402781902E-11 -1.06574513254856E-12  5.29042598916746E-12  4.52095108403572E-12  1.27992746273263E-09
  3.62395997853736E-09  2.19494847708706E-09 -8.08724155405419E-13  2.82006644176647E-12  2.44696859988194E-12
  1.06761159604980E-05 -4.65488859085301E-05  5.73774107157793E-10 -1.12278346839778E-10  4.13480687041955E-05
 -1.80279418372424E-04  4.45028778956014E-03 -1.94034830180852E-02 -5.56784642454685E-11  7.54789789222739E-12
  3.44717864008152E-03 -1.50298788657991E-02 -4.31629533627600E-11  6.02323642644345E-12  1.90028712407473E-03
 -9.12133867367735E-11  5.02768275202510E-03 -7.78617778078886E-09 -4.79629332197734E-10  4.68632250178507E-01
 -7.30797220466984E-10  5.31379035274817E-01 -3.08993253525802E-10
* ORBITAL    1  114
 -9.99212513088795E-15 -1.55038123872471E-13 -9.60933901633972E-13 -2.55428070630767E-12  1.60575458275677E-14
  6.68959334256193E-15  1.46588048534616E-14 -5.69498204965842E-13 -1.71554131778210E-12 -2.49772188237628E-13
  1.00908631427492E-13 -1.41602862732612E-13 -8.57831703662414E-13  2.67564556270283E-12  2.65699918990793E-12
  3.79903115689349E-12 -7.70680788600548E-13 -8.84972740460931E-12 -1.12502326521499E-11  3.86958391843113E-12
  1.12903012394238E-11  8.40698288778053E-12 -3.50730628142476E-12  7.08863463844312E-12 -2.04799303947116E-02
 -3.83831732804594E-02 -3.09006444413910E-02  1.90630363242296E-03  3.57276529053963E-03  2.87627991047294E-03
  3.02591403535723E-11 -2.93917391291905E-11  1.36245159372183E-11  1.10060491487503E-03  2.06273700160078E-03
  1.66062098037171E-03 -1.19510065384134E-10  5.73158132622067E-11  1.78999945425434E-02 -1.09286412759047E-01
  3.55741717727131E-11 -1.84246747611676E-11  1.79597601075101E-10 -4.36573742874423E-11 -1.52098829837711E-03
  9.28622393852625E-03 -4.80002210985611E-10  2.28473316905860E-10 -1.17815246990885E-03  7.19307813224045E-03
  1.93520051595624E-10 -6.58250637484038E-01 -7.35630191443159E-11  2.48795355304960E-01 -4.22809999341728E-02
 -1.93917605482691E-09  3.78172760030605E-02 -7.34706826714180E-10  5.00275537853380E-02 -5.12115579364516E-15
  1.62953977250333E-13  7.04529658971238E-13  2.61113255912955E-12  6.09759555792689E-14 -2.56970524144577E-14
 -1.09542957050288E-14 -4.88822556241991E-13 -1.75304016852350E-12 -3.77918743555861E-13 -7.94437817002356E-14
 -2.42814545268082E-13 -3.47292260166630E-12 -1.01411666264944E-11 -1.73093124071953E-12  2.18806395788693E-12
 -8.44994164793687E-13 -9.69715659442561E-12 -1.58263873916772E-11  2.25964386486052E-12  1.09838803588309E-11
 -5.03507738355336E-12  1.05928815025623E-11  5.37118882233739E-13  2.04798441768276E-02  3.83830254560459E-02
  3.09006959796220E-02 -1.90629548553658E-03 -3.57275152580210E-03 -2.87628469960064E-03 -2.91456091694315E-11
  3.21048758485031E-11 -1.10098932630095E-11 -1.10060021135577E-03 -2.06272905445783E-03 -1.66062374507073E-03
 -1.06535790373399E-10  4.21731326892285E-11  1.79001556314607E-02 -1.09286045685184E-01  2.85018055540433E-11
 -1.04998438943254E-11  1.78921532859132E-10 -4.24413669458589E-11 -1.52100207921569E-03  9.28619300824030E-03
 -4.76226794078456E-10  2.23128873806829E-10 -1.17816314441330E-03  7.19305417363187E-03 -2.16345446153632E-10
  6.58260878287841E-01  4.55179836816896E-11 -2.48799225964802E-01  4.22816578267167E-02  1.95424112284707E-09
 -3.78178644432523E-02  7.54397812074880E-10 -5.00283322137439E-02
* ORBITAL    1  115
  6.63977610520958E-14  3.65152443058786E-13  1.73722876428110E-12  5.31079758037587E-12  4.72858485499322E-13
  3.44359347544876E-13  1.04926806444540E-13  8.38029099974769E-13  3.35996934109966E-12  8.77406472129084E-13
  2.56284673043085E-13  7.58950612362155E-13  8.77054379156334E-12  1.12398946971251E-11 -3.87896252378495E-12
 -1.12846520350573E-11 -1.24704565608589E-13 -8.83031038556922E-13  2.73639586394444E-12  2.68118373774800E-12
  3.79957053090882E-12 -3.02556795254338E-11  2.93838510446811E-11 -1.36301041596337E-11 -2.20121053286177E-03
 -4.12547398390627E-03 -3.32124200270479E-03 -1.77361449022880E-02 -3.32408029528899E-02 -2.67607433759444E-02
  8.47896512656043E-12 -3.47635137186115E-12  7.12030979658924E-12 -1.02399680330307E-02 -1.91915865318264E-02
 -1.54503223910734E-02  5.11898841805539E-10 -2.27132136644013E-10  1.92391496675237E-03 -1.17462474530374E-02
  2.47662912419904E-11 -5.02103652935315E-11  7.99344304672907E-11 -3.96162166673089E-11  1.41511884656304E-02
 -8.63984956991495E-02 -9.57334522664783E-11  4.54108892266995E-11  1.09614634512648E-02 -6.69239869954644E-02
 -2.57600405248419E-10 -7.07496451101657E-02  2.05747519854259E-09  2.67408523301598E-02  3.93379996977794E-01
 -1.55293806578848E-10 -3.51849765694062E-01  1.36423610330108E-10 -4.65453489441207E-01 -6.75348356062777E-14
 -3.68607748203264E-13 -1.78283612901416E-12 -5.29568638624954E-12 -4.67468777784448E-13 -3.41786227395886E-13
  6.06965992423553E-14  8.24925598099823E-13  3.35712133023575E-12  8.65198450578639E-13  2.26911135185501E-13
  8.78427742714790E-13  9.77315467765441E-12  1.58397883094401E-11 -2.25572074496191E-12 -1.09850165070722E-11
 -2.45474160448165E-13 -3.45440892400691E-12 -1.02013214867242E-11 -1.75862237817210E-12  2.18889214507940E-12
  2.91149221192962E-11 -3.21147792085720E-11  1.10046927437309E-11  2.20120115335729E-03  4.12545809086120E-03
  3.32124753153304E-03  1.77360702265138E-02  3.32406749330015E-02  2.67607880095522E-02 -4.98816703170276E-12
  1.06247822697232E-11  5.68219309745523E-13  1.02399249189601E-02  1.91915126195193E-02  1.54503481603405E-02
  5.08167718002381E-10 -2.21723097511957E-10  1.92393241093998E-03 -1.17462083436481E-02  2.38955702909474E-11
 -4.92148549011114E-11  6.82768137239842E-11 -2.62739228177246E-11  1.41513158149677E-02 -8.63982054988751E-02
 -8.65734790593464E-11  3.45377822968359E-11  1.09615620956591E-02 -6.69237622073160E-02  2.47208113148163E-10
  7.07507458496785E-02 -2.08034476768873E-09 -2.67412683683768E-02 -3.93386117045769E-01  1.41735804513137E-10
  3.51855239649464E-01 -1.70144222549018E-10  4.65460730803756E-01
* ORBITAL    1  116
  8.03286933743412E-13  5.75195441277772E-12  2.00523223206189E-11  1.25397792166867E-11 -1.86681056363874E-11
  2.65336400724495E-12  1.34102492430568E-12  6.34573077969251E-12 -2.53373061286822E-11 -8.20432526306446E-13
 -9.93179690788106E-12  3.67304002642322E-03  7.03902665910608E-02  3.20990179585917E-01  9.12464258887396E-02
  8.60230415957510E-03 -3.01655156071286E-03 -5.78092988771514E-02 -2.63619078468216E-01 -7.49378025785516E-02
 -7.06480022888975E-03  1.30570525222228E-01  2.23117627020386E-01  1.52665730698381E-01 -4.65484162730503E-12
  8.78597990681705E-12  7.74872869677934E-14  1.16249659008664E-11 -3.54452286087132E-12  9.56431302872992E-12
 -1.07233441249587E-01 -1.83239447702790E-01 -1.25379534300296E-01 -3.58516119004370E-11  3.38036726873421E-11
 -1.98212431760074E-11 -1.42162075009325E-02  2.56349028887319E-01  1.11680898271127E-10 -7.07236796570478E-11
  3.67060881000332E-03 -6.61890342464073E-02 -7.38412164438332E-03  1.33151714860387E-01 -6.92120626906902E-11
  3.20764628209281E-11  9.53285991113485E-03 -1.71898124410083E-01  3.87225898541143E-10 -2.33989366694301E-10
  4.89775705886342E-01  2.30091865380471E-10 -1.85117809041900E-01 -8.68952497351166E-11 -2.92124349592672E-10
  3.22507314415594E-01  3.03188221986582E-10 -2.84424711861277E-01  1.24066023361061E-10  7.32256509599289E-13
  5.54721352189153E-12  1.95770936919677E-11  1.00367607923300E-11 -1.98192282724596E-11  1.06712505760822E-12
 -1.44933978772807E-12 -6.68475079424902E-12  2.50276434924395E-11  1.39514783841413E-12  1.14613149389696E-11
 -3.67303730855584E-03 -7.03902188503676E-02 -3.20990108752905E-01 -9.12464975309612E-02 -8.60232140948832E-03
  3.01654932769412E-03  5.78092595687043E-02  2.63619020289158E-01  7.49378614055775E-02  7.06481441673013E-03
  1.30570456461249E-01  2.23117547471514E-01  1.52665879606391E-01 -4.73581411266587E-12  8.80868666281073E-12
 -7.01195813757742E-13  1.19125883383061E-11 -3.55666066882925E-12  1.15866323630747E-11 -1.07233384834308E-01
 -1.83239382320597E-01 -1.25379656662218E-01 -3.52089405320347E-11  3.51770348846981E-11 -1.98555216078910E-11
  1.42164918183932E-02 -2.56349184365594E-01 -1.14555685326145E-10  7.33238628564904E-11 -3.67068221719513E-03
  6.61890743880366E-02  7.38426937152875E-03 -1.33151795773887E-01  7.63922157439244E-11 -3.88070072893622E-11
 -9.53305064033592E-03  1.71898228880408E-01 -3.87991799128216E-10  2.32443836578630E-10  4.89779143845789E-01
  2.35368751211496E-10 -1.85119108481205E-01 -8.90453893070437E-11 -2.86957058998164E-10  3.22509578185107E-01
  2.96187454283456E-10 -2.84426708278446E-01  1.30807343343342E-10
* ORBITAL    1  117
  5.65668163916120E-13  4.53362112578912E-12  1.41755949538431E-11 -1.35211338326875E-11 -2.44113827281250E-11
 -1.51020841753297E-12  1.37897113474038E-12  3.30849750547563E-12 -4.34911470637325E-11 -7.87087170322436E-12
 -1.57660800808587E-11  3.01655156071685E-03  5.78092988771990E-02  2.63619078468415E-01  7.49378025785988E-02
  7.06480022886858E-03  3.67304002643005E-03  7.03902665911127E-02  3.20990179586213E-01  9.12464258888396E-02
  8.60230415958208E-03  1.07233441249682E-01  1.83239447702934E-01  1.25379534300415E-01  7.86147622097028E-12
 -1.38338748897396E-11  1.63506347572873E-12  1.63747629434278E-11 -6.64138273442671E-12  1.56968047417347E-11
  1.30570525222346E-01  2.23117627020591E-01  1.52665730698540E-01 -3.78272965351200E-11  2.90718653713698E-11
 -2.70463198494236E-11 -1.16753213718815E-02  2.10531346465680E-01 -1.82406687747973E-10  1.17937289853853E-10
  3.01455492674498E-03 -5.43589597155640E-02  8.99111919064858E-03 -1.62129361696363E-01 -1.44629068421539E-10
  8.44590237144664E-11 -1.16074846734144E-02  2.09308105294460E-01  3.69091634184001E-10 -2.24554859846002E-10
  4.02237290065187E-01 -3.71145822316798E-10 -1.52031401527061E-01  1.40284552069216E-10 -2.01703913733401E-10
 -3.92694192901993E-01  2.18851514477477E-10  3.46323715853175E-01  3.56332531597061E-11  1.12826524555504E-12
  8.23417797448042E-12  3.17842354877603E-11  3.98740689187073E-11 -1.86386269516906E-11  4.26882294921252E-12
 -1.70476158630315E-12 -1.10672054532814E-11  1.27886431237948E-11 -1.30694431795309E-12  1.11887221204836E-11
 -3.01654932769535E-03 -5.78092595688392E-02 -2.63619020289346E-01 -7.49378614057037E-02 -7.06481441665508E-03
 -3.67303730855870E-03 -7.03902188504932E-02 -3.20990108753201E-01 -9.12464975311186E-02 -8.60232140945291E-03
  1.07233384834300E-01  1.83239382320838E-01  1.25379656662265E-01  7.26504391318898E-12 -1.45047315309188E-11
 -1.13328118331178E-13  1.42655535670919E-11 -9.97548033383393E-12  1.06265551621599E-11  1.30570456461277E-01
  2.23117547471795E-01  1.52665879606492E-01 -3.42766280154805E-11  3.48950786714429E-11 -1.97922294309104E-11
  1.16755549577958E-02 -2.10531474408217E-01  1.77203443987544E-10 -1.11653785709965E-10 -3.01461524748741E-03
  5.43589927575632E-02 -8.99129901077986E-03  1.62129460031063E-01  1.34293402059236E-10 -7.43403250646052E-11
  1.16077168151783E-02 -2.09308232239946E-01 -3.60444049701408E-10  2.15692034776731E-10  4.02240113467623E-01
 -3.69732007701889E-10 -1.52032468638771E-01  1.39699618129091E-10 -2.12494694867891E-10 -3.92696949397857E-01
  2.32694644398830E-10  3.46326146867864E-01  2.53597501126546E-11
* ORBITAL    1  118
 -6.16438535034779E-02 -4.50983204303499E-01 -2.16226435263075E+00 -6.14449174606168E+00 -1.43940663941811E-01
 -2.08969080148578E-02 -6.55722922840776E-02 -1.14519005517241E+00 -4.28320253571507E+00 -8.66064570708147E-01
  4.54103408899255E-02  1.06128313201623E-12  1.06973378878599E-11  8.63455905470214E-12  1.48822163760707E-11
 -2.44212415976012E-11  1.15887559623357E-13 -4.12296965036090E-13 -4.37591328971312E-12 -6.77457090249037E-13
 -4.08025633165445E-12 -1.41833561165541E-11  5.52323069317425E-11 -7.69673792428609E-11  8.83929982848970E-14
 -2.54362678843551E-14  7.98894763882626E-15  4.59306365382330E-01  7.11951996975342E-01  3.84948064228766E-01
 -3.55059589736248E-12  4.46503895670907E-12 -1.42353875316767E-11 -7.95541961081902E-01 -1.23313703131128E+00
 -6.66749605519341E-01  2.57655880164777E-10 -2.16028646161811E-10  4.62863421633255E-14 -3.77744138527075E-14
 -6.65267639102311E-11  5.57803111067122E-11 -2.26403957306116E-11  2.09494316649924E-11  5.62151275688640E-02
  4.62924997491495E-01  2.92603434174599E-11 -2.70836901335836E-11 -7.25734176265440E-02 -5.97633601942117E-01
  4.31967746903213E-11 -1.40720842289419E-10 -1.63080776351827E-11 -3.72800053517700E-10 -2.00538828047111E-01
 -1.24316264550268E-11  2.98945631253942E-01  1.08131277961860E-11 -3.95467899712602E-01  6.16438442978484E-02
  4.50983137336680E-01  2.16226406696552E+00  6.14449151452725E+00  1.43940959406520E-01  2.08969068442475E-02
 -6.55722826456708E-02 -1.14518995827399E+00 -4.28320278811995E+00 -8.66064971323333E-01  4.54102348054569E-02
  1.12927115575729E-12  1.19506162397535E-11  1.57856686271302E-11  1.74305241474760E-11 -2.37381154521717E-11
  7.56095228571419E-14  2.07909450315824E-12  8.18986225324256E-12  4.32818229642249E-12 -2.05953141144324E-12
  1.16303786658088E-11 -5.90359731957849E-11  7.25498285627240E-11  4.01428782092828E-13 -1.30170090905774E-13
  8.98564323353798E-14 -4.59306385006375E-01 -7.11952081219608E-01 -3.84948276676090E-01 -4.70269593919030E-13
 -9.89076556216979E-12  5.30271694041272E-12  7.95541995071765E-01  1.23313717722666E+00  6.66749973488922E-01
  2.55356642263032E-10 -2.10006372664278E-10 -3.92330392749188E-14 -1.30409799777139E-14 -6.59261280133883E-11
  5.42168044605202E-11 -1.86953664080595E-11  1.39596949693739E-11  5.62148876205279E-02  4.62925358606174E-01
  2.41174466093104E-11 -1.79966700719447E-11 -7.25731078544219E-02 -5.97634068139255E-01 -4.26006093084906E-11
  1.35739127989613E-10  1.61075417329226E-11  3.58493114345846E-10  2.00539465263497E-01  4.26934789229090E-12
 -2.98946581150209E-01 -3.95255407939354E-12  3.95469156312829E-01
#OCC
* OCCUPATION NUMBERS
  2.00000000000000E+00  2.00000000000000E+00  2.00000000000000E+00  2.00000000000000E+00  2.00000000000000E+00
  2.00000000000000E+00  2.00000000000000E+00  2.00000000000000E+00  2.00000000000000E+00  2.00000000000000E+00
  2.00000000000000E+00  2.00000000000000E+00  2.00000000000000E+00  2.00000000000000E+00  2.00000000000000E+00
  2.00000000000000E+00  2.00000000000000E+00  2.00000000000000E+00  1.05403514578671E+00  9.45964288455138E-01
  1.21027175462301E+00  1.20541077905565E+00  7.89741856503934E-01  1.21027175471636E+00  7.89741856410926E-01
  1.05403533747158E+00  9.45964096609302E-01  7.94327136878305E-01  1.75840600702401E+00  2.41829986465076E-01
  0.00000000000000E+00  0.00000000000000E+00  0.00000000000000E+00  0.00000000000000E+00  0.00000000000000E+00
  0.00000000000000E+00  0.00000000000000E+00  0.00000000000000E+00  0.00000000000000E+00  0.00000000000000E+00
  0.00000000000000E+00  0.00000000000000E+00  0.00000000000000E+00  0.00000000000000E+00  0.00000000000000E+00
  0.00000000000000E+00  0.00000000000000E+00  0.00000000000000E+00  0.00000000000000E+00  0.00000000000000E+00
  0.00000000000000E+00  0.00000000000000E+00  0.00000000000000E+00  0.00000000000000E+00  0.00000000000000E+00
  0.00000000000000E+00  0.00000000000000E+00  0.00000000000000E+00  0.00000000000000E+00  0.00000000000000E+00
  0.00000000000000E+00  0.00000000000000E+00  0.00000000000000E+00  0.00000000000000E+00  0.00000000000000E+00
  0.00000000000000E+00  0.00000000000000E+00  0.00000000000000E+00  0.00000000000000E+00  0.00000000000000E+00
  0.00000000000000E+00  0.00000000000000E+00  0.00000000000000E+00  0.00000000000000E+00  0.00000000000000E+00
  0.00000000000000E+00  0.00000000000000E+00  0.00000000000000E+00  0.00000000000000E+00  0.00000000000000E+00
  0.00000000000000E+00  0.00000000000000E+00  0.00000000000000E+00  0.00000000000000E+00  0.00000000000000E+00
  0.00000000000000E+00  0.00000000000000E+00  0.00000000000000E+00  0.00000000000000E+00  0.00000000000000E+00
  0.00000000000000E+00  0.00000000000000E+00  0.00000000000000E+00  0.00000000000000E+00  0.00000000000000E+00
  0.00000000000000E+00  0.00000000000000E+00  0.00000000000000E+00  0.00000000000000E+00  0.00000000000000E+00
  0.00000000000000E+00  0.00000000000000E+00  0.00000000000000E+00  0.00000000000000E+00  0.00000000000000E+00
  0.00000000000000E+00  0.00000000000000E+00  0.00000000000000E+00  0.00000000000000E+00  0.00000000000000E+00
  0.00000000000000E+00  0.00000000000000E+00  0.00000000000000E+00  0.00000000000000E+00  0.00000000000000E+00
  0.00000000000000E+00  0.00000000000000E+00  0.00000000000000E+00
#OCHR
* OCCUPATION NUMBERS (HUMAN-READABLE)
  2.0000  2.0000  2.0000  2.0000  2.0000  2.0000  2.0000  2.0000  2.0000  2.0000
  2.0000  2.0000  2.0000  2.0000  2.0000  2.0000  2.0000  2.0000  1.0540  0.9460
  1.2103  1.2054  0.7897  1.2103  0.7897  1.0540  0.9460  0.7943  1.7584  0.2418
  0.0000  0.0000  0.0000  0.0000  0.0000  0.0000  0.0000  0.0000  0.0000  0.0000
  0.0000  0.0000  0.0000  0.0000  0.0000  0.0000  0.0000  0.0000  0.0000  0.0000
  0.0000  0.0000  0.0000  0.0000  0.0000  0.0000  0.0000  0.0000  0.0000  0.0000
  0.0000  0.0000  0.0000  0.0000  0.0000  0.0000  0.0000  0.0000  0.0000  0.0000
  0.0000  0.0000  0.0000  0.0000  0.0000  0.0000  0.0000  0.0000  0.0000  0.0000
  0.0000  0.0000  0.0000  0.0000  0.0000  0.0000  0.0000  0.0000  0.0000  0.0000
  0.0000  0.0000  0.0000  0.0000  0.0000  0.0000  0.0000  0.0000  0.0000  0.0000
  0.0000  0.0000  0.0000  0.0000  0.0000  0.0000  0.0000  0.0000  0.0000  0.0000
  0.0000  0.0000  0.0000  0.0000  0.0000  0.0000  0.0000  0.0000
#ONE
* ONE ELECTRON ENERGIES
 -2.2203E+02 -2.2203E+02 -2.6567E+01 -2.6567E+01 -2.2206E+01 -2.2206E+01 -2.2205E+01 -2.2205E+01 -2.2205E+01 -2.2205E+01
 -3.3500E+00 -3.3469E+00 -2.0824E+00 -2.0690E+00 -2.0690E+00 -2.0659E+00 -2.0659E+00 -2.0601E+00  0.0000E+00  0.0000E+00
  0.0000E+00  0.0000E+00  0.0000E+00  0.0000E+00  0.0000E+00  0.0000E+00  0.0000E+00  0.0000E+00  0.0000E+00  0.0000E+00
  5.6870E-02  5.6870E-02  1.1068E-01  1.6840E-01  1.6840E-01  2.2115E-01  2.3864E-01  3.9199E-01  3.9199E-01  4.9366E-01
  5.1651E-01  5.1651E-01  5.2167E-01  6.4318E-01  6.4318E-01  6.8315E-01  6.8315E-01  7.0294E-01  7.0294E-01  9.8136E-01
  9.8426E-01  9.8426E-01  1.1384E+00  1.4117E+00  1.4978E+00  1.4978E+00  1.5608E+00  1.5608E+00  1.5704E+00  1.5704E+00
  1.6290E+00  1.7080E+00  1.7080E+00  1.9292E+00  1.9292E+00  2.3168E+00  2.3168E+00  2.7586E+00  2.7680E+00  2.7680E+00
  2.9949E+00  2.9949E+00  3.1345E+00  3.1345E+00  3.2144E+00  3.2209E+00  3.2893E+00  3.2893E+00  3.6543E+00  3.6543E+00
  3.6778E+00  3.8592E+00  3.9304E+00  3.9304E+00  4.4606E+00  5.3179E+00  6.1125E+00  6.1125E+00  6.1370E+00  6.1370E+00
  6.3585E+00  6.3585E+00  6.3678E+00  6.3678E+00  6.6776E+00  6.6787E+00  6.6787E+00  7.1324E+00  7.1324E+00  7.5827E+00
  7.8133E+00  7.8133E+00  7.8253E+00  7.8284E+00  7.8284E+00  7.8672E+00  7.8672E+00  7.8952E+00  7.8952E+00  7.9052E+00
  7.9052E+00  7.9349E+00  7.9349E+00  8.0231E+00  8.0231E+00  8.2419E+00  8.2419E+00  8.7498E+00
#INDEX
* 1234567890
0 iiiiiiiiii
1 iiiiiiii22
2 2222222222
3 ssssssssss
4 ssssssssss
5 ssssssssss
6 ssssssssss
7 ssssssssss
8 ssssssssss
9 ssssssssss
0 ssssssssss
1 ssssssss
