# Supplementary material for: Toward a Stochastic Complete Active Space Second-Order Perturbation Theory
Source: J Phys Chem A. 2023 Dec 28;128(1):281–91. doi: 10.1021/acs.jpca.3c05109 (PMC10788896; doi:10.1021/acs.jpca.3c05109)
Supplement: Supplementary file 1 — jp3c05109_si_001.zip [file jp3c05109_si_001.zip › supplementary-information/cr2.RasOrb_2.3]

#INPORB 2.2
#INFO
* RASSCF average (pseudo-natural) orbitals
       0       1       0
     118
     118
*BC:HOST pcal036 PID 28366 DATE Wed Jan 25 12:10:49 2023
#EXTRAS
* ACTIVE TWO-EL ENERGY
 0.242340209828E+02
#ORB
* ORBITAL    1    1
  9.97340211039520E-01 -3.58508212112140E-06 -1.90535171765412E-06 -1.75889131069688E-06  1.02285639700989E-06
 -1.67295457185920E-06  4.14952780142195E-07  2.89885486025443E-07  8.07678588827690E-07  1.26185246758018E-06
 -3.80588905709998E-07 -3.54300155003861E-13  1.25833900644220E-13  4.05182018071409E-16  1.80354180300830E-13
 -7.15258148061541E-14  2.42914481665495E-13 -7.61222756465097E-14  5.14324665795640E-14 -8.74706750328542E-14
  6.51634598004288E-14 -9.34278130394877E-15  3.20528330772721E-14  6.28403678473737E-14  4.91067452918738E-15
 -4.62761246793776E-14 -2.59395323504965E-15 -1.29729818534374E-07 -3.84711865219007E-07 -6.20201681358758E-07
 -4.66703736291312E-14  2.10303342038665E-14  2.24705850395324E-14  2.24698643746680E-07  6.66340495503618E-07
  1.07422075562177E-06  1.94063362063057E-14  3.49667399827382E-14 -1.05635895957815E-14 -1.21110248876691E-14
 -2.52361780255099E-14  2.41336665820075E-14  2.99929858222841E-14  3.03863824708756E-14  8.44942591377694E-09
 -8.40596662567262E-08 -3.84262105154595E-15 -1.08918299208753E-14 -1.09080804534633E-08  1.08520575824316E-07
 -1.03147716547393E-14 -1.55357142726468E-12  4.35360670936471E-14 -4.14388075439553E-12 -2.27108798160246E-08
 -1.20321308012646E-14  3.37767829788896E-08  3.98358271485002E-14 -4.47269649913990E-08 -7.28863843676268E-02
 -1.29345585033207E-08 -9.21092492065434E-07  1.12047103170274E-06  1.72644783417324E-06  8.60631954328046E-07
  1.02558250275427E-07  6.96253090868695E-07 -7.58361470852809E-07 -1.30390233116101E-06 -1.45718185664352E-06
 -2.68695614453561E-14 -5.87618990267699E-15 -1.34183915494648E-13 -4.65161802469381E-14 -4.53797820298150E-14
  1.64435393395809E-14 -4.72777659876701E-15  1.51062815652346E-14 -5.69926311969390E-14 -4.07924955258213E-14
  6.48437549467728E-14  2.52281097639545E-15  1.14533584593922E-14  2.83679194017280E-14 -1.78068840702395E-15
  8.11360060095980E-15 -3.37392314717404E-07 -7.19255769442904E-07 -3.55995669531601E-07 -3.76115543182089E-14
  2.41376344119520E-14  2.42362506963655E-14  5.84380507985484E-07  1.24578748963801E-06  6.16602542189598E-07
 -1.19159287209664E-13 -1.55809770664849E-15 -3.25034781834833E-14  3.47142448327551E-14  2.46143140185401E-14
 -1.55756720182796E-14 -2.70949756273519E-15 -3.30482409514680E-14  6.15526788135849E-07  1.18267648138876E-06
 -2.69271849217686E-14  2.17770771135568E-14 -7.94641727985761E-07 -1.52682873052708E-06 -3.69101744917781E-14
  1.00641281663883E-13  1.75573293717558E-14  3.05948543419184E-13  1.64063271573980E-07  3.72500395799111E-14
 -2.44565358452551E-07 -3.31664095408467E-14  3.23532852825949E-07
* ORBITAL    1    2
  7.28863078182997E-02 -5.39880917137974E-07 -1.21095158593261E-06  8.74118348642933E-07  1.89532002299724E-06
  6.24059753120704E-07 -4.26850114010047E-08 -6.61128983735105E-07  8.85217416368875E-07  1.50334500398647E-06
  1.41691990961292E-06 -2.51014129261039E-14  1.12073141742434E-14 -1.13304880682963E-14  1.20571638044151E-14
 -3.28414877880822E-14  1.83973812107036E-14  6.28691793781687E-15  4.08910619653725E-14  6.32041302249113E-15
  3.04436049432854E-14  6.93181174952458E-15  4.37317223171312E-14  5.83488154685714E-14 -2.09817372549842E-15
 -5.51285589647652E-15  3.70165973608549E-14 -3.60079546011241E-07 -7.83513120650237E-07 -4.50956775107678E-07
 -7.22287743661098E-15  9.41975503909644E-14 -6.32393686570836E-15  6.23676066613175E-07  1.35708451024019E-06
  7.81079926415647E-07  7.55691954645214E-15  2.20741099418477E-15  2.14408268137207E-14  6.52112004396135E-15
 -3.18617538357564E-14  2.26832912543547E-14  2.42527444363218E-14 -1.99873389468331E-14 -6.20895404444500E-07
 -1.20772991006221E-06 -2.57963889814719E-15  9.84245311003598E-15  8.01572482438678E-07  1.55917254584717E-06
  3.59708126659630E-14 -1.24914966893208E-13 -1.07499438659026E-14 -2.99447230592696E-13  1.62487967002091E-07
  2.69159674511901E-14 -2.42228497104556E-07 -2.02462838710122E-14  3.20434865364060E-07  9.97340205444594E-01
 -3.62544355919854E-06 -2.06120061640187E-06 -1.61321025790176E-06  1.28753588227632E-06 -1.56449671576574E-06
 -4.04320298371803E-07 -1.90687364135611E-07 -9.27761432054876E-07 -1.46699782073120E-06  1.70569767111848E-07
  3.48865613733732E-13 -1.19831604201861E-13  8.17175216760236E-14 -1.02218132527731E-13  6.54799926815709E-14
 -2.31831832774160E-13  6.38158618852923E-14 -7.14003805156040E-14 -1.23550726144084E-14 -2.31642365206817E-14
 -4.01602840540004E-15  2.94441428558009E-14 -5.91489164247191E-14  5.22815102449897E-14  2.18932341405705E-14
 -1.13790120301383E-14 -1.80701661523718E-07 -4.94534779269597E-07 -6.79173255829841E-07 -5.02866313450032E-14
  8.97519649941006E-14 -7.15185310509711E-16  3.12984429079006E-07  8.56559388815682E-07  1.17636255791786E-06
 -6.00146517113517E-14 -3.00057424843447E-14 -3.01789591785105E-14  2.31144372869840E-14  4.59526064447131E-14
  6.36883813054764E-14 -2.99538888867715E-14  1.84424580849816E-16  8.19097643560143E-08  2.58753796392979E-07
  9.48064227710408E-15 -4.48830682253897E-14 -1.05745097492173E-07 -3.34049758813790E-07 -1.41580260397456E-14
 -1.52260125629803E-12 -3.56419817856793E-14 -4.12170207528922E-12  1.15389360552844E-09  2.57743349471438E-15
 -1.79870198709894E-09 -1.51636805375651E-14  2.33486968363981E-09
* ORBITAL    1    3
 -7.43620264606754E-06 -7.15608271865255E-01 -1.45295384568979E-04 -5.29450874454933E-04 -1.13326382884440E-05
 -6.14590389674954E-05 -3.85940979420908E-04 -7.78295165884396E-05 -2.88508054746365E-04 -8.17663269115944E-05
 -2.44097738215076E-05  2.42531125532087E-11  2.66700847384935E-12 -3.26687342480594E-12  4.95659394039389E-13
 -9.40163361266977E-13 -1.69944655744419E-11 -1.79663787452735E-12  2.30981222109504E-12 -3.79022090527361E-13
  6.45680685062499E-13 -1.98288305472828E-12 -5.64568529010617E-13 -6.95321373141883E-14  5.35837046356604E-14
 -5.41861890431593E-14 -1.18310834916374E-15  5.05391909571792E-05  2.93362794592077E-05  3.04121963219768E-05
  1.29076011053529E-12  4.09803169024538E-13  6.18735103382978E-14 -8.75364465432075E-05 -5.08119266521853E-05
 -5.26754691995662E-05 -1.02851873705981E-13 -1.72142569547614E-14  4.31173704400482E-14 -2.57023222782172E-14
  2.24364595218457E-14 -1.26707497959868E-14 -7.13609397541598E-14  2.89393389389664E-14  9.61988263141093E-06
  1.36082316521703E-05  5.37939036464213E-14 -7.06188768270533E-14 -1.24192151189499E-05 -1.75681514403995E-05
 -5.26086208827112E-14  1.72046680885765E-10 -2.97642677892673E-14  4.55223987029873E-10 -2.34549003906758E-06
 -4.52519834320112E-15  3.50513110313252E-06  8.43739259442413E-14 -4.63193093204240E-06  7.40917386216381E-06
  6.98576961868474E-01  1.47128766575861E-04  5.23133390975192E-04  1.18110218821457E-05  6.06842404215694E-05
 -3.76863646953285E-04 -7.84206856856149E-05 -2.88278586174115E-04 -8.14983843027843E-05 -2.45686573686079E-05
  2.32208012565331E-11  2.60240909966752E-12 -3.20828685189232E-12  3.58917648657013E-13 -9.25266305679839E-13
 -1.54506157895646E-11 -1.72865521368227E-12  2.09355944490683E-12 -3.16936467771689E-13  5.94187239635755E-13
  1.99154529917464E-12  6.06690336983572E-13  1.02102278265111E-13  4.47946185464827E-16  3.39613537120529E-14
 -5.11337466499522E-15 -4.99714251530109E-05 -2.95825456931410E-05 -3.01641301456219E-05 -1.39286639658944E-12
 -4.02153174930140E-13 -4.79492305879204E-15  8.65530472089441E-05  5.12384721551269E-05  5.22458059710195E-05
 -1.20018828763676E-13  7.49577451296720E-14 -1.45847924821126E-14 -3.84184905219406E-14  6.75813293348123E-14
  2.13481325001251E-14 -3.44474543047272E-14 -6.95214006101023E-15  9.66060201189439E-06  1.36958956881873E-05
  9.89434916968639E-14 -1.87401281598040E-14 -1.24717835400533E-05 -1.76813253003329E-05  3.68804042007303E-14
 -1.68134664653747E-10 -5.08950702404354E-14 -4.44699692745957E-10  2.32668617691608E-06  1.65020163223960E-14
 -3.47689338057251E-06 -1.15689953146062E-14  4.59469304094629E-06
* ORBITAL    1    4
  1.03133074088561E-06  6.98530267035899E-01 -7.78436957013080E-05  2.55963258849393E-04 -2.00296015021469E-05
  3.14502565762659E-05  3.72196043339197E-04 -2.54907416456140E-05  6.05977262417069E-06  1.01385550021661E-05
 -6.88962174235346E-06 -2.37987064130787E-11 -1.95261720001317E-12  6.13403346005867E-12  4.56833855504415E-13
  1.91921013855313E-12  1.66701175053278E-11  1.29971000290850E-12 -4.20346214554472E-12 -3.68078827693486E-13
 -1.33125580017138E-12 -3.75392927200836E-12 -1.73961031381350E-13 -1.64504240007157E-13  3.89386174089507E-14
 -9.73705725663657E-15  5.53737135885248E-14 -2.29687340673761E-05  1.05788259750736E-05 -9.93231121472889E-06
  2.48715950963225E-12  1.01675196638726E-14  1.28744374298625E-13  3.97830142784846E-05 -1.83230639949113E-05
  1.72032676469973E-05  5.96372670595224E-14 -1.14533747070345E-13  3.16981176456761E-14 -1.26628455041065E-14
  1.46248518881589E-14  4.27417013532532E-14 -4.05950759202420E-14 -1.81889128360365E-14  1.80696227041352E-06
  3.80499718136106E-06 -6.65311535527308E-14  7.34260269336220E-14 -2.33277825762231E-06 -4.91223018315768E-06
  1.13855525703622E-13 -1.67844082996688E-10 -6.97878723455150E-15 -4.44180227955936E-10  7.52392089898578E-07
  3.00640681006460E-14 -1.13007000927264E-06 -1.20094688060988E-13  1.49014004140190E-06  1.21012081985214E-06
  7.15562688582754E-01 -7.43201249322352E-05  2.68643478878386E-04 -1.97508090381014E-05  3.29225352648952E-05
 -3.81381998909590E-04  2.36087644432143E-05 -1.30080684354420E-05 -1.21054834961324E-05  6.29911471854363E-06
  2.39158586458009E-11  1.98615241441775E-12 -6.22008516251516E-12 -3.77767889576512E-13 -1.93276196789217E-12
 -1.59149507075606E-11 -1.30140634958522E-12  4.27114805503017E-12  3.45089802693130E-13  1.29223476406794E-12
 -3.77617845207253E-12 -2.03280496837738E-13 -2.09173202191210E-13 -3.53514540540207E-16 -1.19573729710224E-14
 -6.71922877483261E-16 -2.41792370886421E-05  9.86914528470902E-06 -1.06619361129803E-05  2.53525972856541E-12
  1.93929418029003E-14  1.42512338385375E-13  4.18796671630262E-05 -1.70938610045705E-05  1.84670150912144E-05
  6.79273644880370E-15  1.42062220324091E-13 -2.48858020900353E-14 -3.98350896815257E-14  4.02722060760475E-14
 -2.46071495899548E-14 -4.71176176489277E-14  7.04997842260867E-15 -1.57474808862304E-06 -3.47615072333050E-06
  2.61415155303632E-14 -2.40256700569148E-14  2.03299098535450E-06  4.48769129670925E-06  1.06006180700007E-13
 -1.72141235267066E-10 -6.66490028962600E-14 -4.55332070073605E-10  8.08663705709233E-07  1.30399059567351E-14
 -1.21416135104223E-06 -3.39539792160116E-15  1.60126524377033E-06
* ORBITAL    1    5
 -2.00865877146445E-07 -3.78794781296347E-04 -7.41416002542911E-06 -2.11138122707110E-04 -6.68480290186406E-06
  7.54157469352684E-07  7.11232074291292E-01  1.72686897581594E-05  3.71671400590383E-05 -2.13096607058084E-05
  3.39544538806216E-05 -2.13614640147948E-09 -5.72213614272509E-13 -6.27074812190020E-12 -1.38526172797150E-12
 -1.25037825584321E-12  1.59782272588766E-09  3.81164852684007E-13  4.23312875550099E-12  8.90281199916611E-13
  8.01062864582257E-13 -1.15835940926993E-12  5.24393745924034E-13 -2.28942338983384E-12 -2.93756322302621E-14
  3.60834417207390E-15 -6.67275655862038E-14  2.01485840271997E-05  8.40092845136367E-06 -2.01491144688574E-05
  8.90755953721733E-13 -4.06105890414165E-13  1.64047850005875E-12 -3.48983712017707E-05 -1.45508348420966E-05
  3.48992900401969E-05  2.85172009766359E-13 -5.15359690095754E-13  5.69730975205802E-15  1.30542839345702E-14
 -2.84059910222655E-14  1.04217960120874E-13  1.49580675192916E-13 -2.63951060634650E-13 -1.46764363282733E-05
  4.59012574440323E-06 -1.21683833956064E-13  2.71758648117501E-13  1.89471979238321E-05 -5.92582693642756E-06
 -5.41921248524807E-14  6.70902986583432E-13  3.05104506324799E-14  1.63945658228259E-12  3.71645282700030E-07
 -2.49481159071859E-14 -5.53964758714828E-07  1.87278101985598E-14  7.32855638693361E-07 -1.78654811259059E-07
 -3.74245314469410E-04 -6.45807151662137E-06 -2.09358113913678E-04 -6.82137793135595E-06  5.37757799875515E-07
 -7.02957719002257E-01 -1.77960286240833E-05 -3.86720747038202E-05  2.07934015982423E-05 -3.36413838626709E-05
  1.99031769661575E-09  5.85495933659482E-13  6.25341869893283E-12  1.39834659099169E-12  1.22468875750927E-12
 -1.40406724447333E-09 -3.97864531043531E-13 -4.12230929562745E-12 -8.51885180421506E-13 -8.08452743725809E-13
 -1.03047391139628E-12  5.28065934951766E-13 -2.25094462597570E-12 -3.29166374881301E-14 -4.85518306672221E-15
 -1.69706745807634E-14  2.03644745994549E-05  7.85470883938663E-06 -2.00657777288169E-05  6.62263851116259E-13
 -3.24573170199296E-13  1.54881501196369E-12 -3.52723047802079E-05 -1.36047548105179E-05  3.47549464294532E-05
 -3.22855530623941E-13  5.67038100068547E-13  2.79860705051617E-14  3.77136936538761E-15  8.73682103120468E-14
 -1.14663260995730E-13 -6.26360947652165E-14  2.47005966726224E-13  1.47009861657036E-05 -4.31054891426478E-06
  1.74278193519701E-13 -2.69463560113251E-13 -1.89788915146587E-05  5.56489479488970E-06 -2.30531425005259E-14
  1.36264701816516E-12 -5.65206773282486E-14  3.63292434322175E-12  3.81712582210622E-07 -6.70645492563971E-14
 -5.68973106941939E-07 -6.86339172218181E-15  7.52709220276921E-07
* ORBITAL    1    6
 -1.89879535753563E-06 -3.86490787303485E-04 -8.17747847888064E-05 -1.51117113259068E-04  1.17396138692414E-05
  1.85216607159727E-05  7.02955409000068E-01 -4.51449594338280E-05 -1.29004648950573E-04 -4.40987938784381E-05
  2.66070947353121E-05 -2.43717537324583E-09  1.02918772690043E-13  6.93524252132766E-13  6.52835899248338E-13
 -6.46971882726674E-14  1.86236009910125E-09 -7.89027589825019E-14 -5.10768895240625E-13 -4.20587099289396E-13
  1.11520000273218E-13 -1.28334748820306E-12  1.60599922269105E-12 -1.46673212693566E-12 -4.36876479917214E-14
 -1.46583622529695E-14 -1.83420456131796E-14 -1.85407175318717E-05  4.66596991130335E-05 -6.98679409436646E-06
  9.67232890043341E-13 -1.13388229245015E-12  9.93958745062290E-13  3.21134648078442E-05 -8.08169695880314E-05
  1.21014822186196E-05  2.83464543347732E-13 -4.02761578209816E-13  3.91774091578245E-14  8.18341959259879E-16
 -3.88780938334216E-14  1.23328567066761E-13  1.33347288957317E-13 -1.26435504273519E-13  2.18960743153620E-06
  2.38737147312866E-05 -1.60641359228369E-13  1.69282359484934E-13 -2.82677096189307E-06 -3.08208332557542E-05
  1.11864379886443E-14  5.68612933155848E-13  6.89930614643980E-15  1.43727136271551E-12 -8.63010333381761E-07
 -2.46036191993918E-14  1.28654760307109E-06 -1.65558154800255E-14 -1.70191534248880E-06  1.90101097750934E-06
  3.90895597483135E-04  8.18563917250414E-05  1.53575482862692E-04 -1.16605368544353E-05 -1.85292584166299E-05
  7.11229791119231E-01 -4.49390518949261E-05 -1.28560274412598E-04 -4.43459669710338E-05  2.70031302253177E-05
 -2.35310588389802E-09  7.34691949556107E-14  4.11237002388621E-13  5.54731044460478E-13 -1.17316558620663E-13
  1.63572114436462E-09 -4.32869120847446E-14 -2.94550597359886E-13 -4.24835730681484E-13  6.33473975289453E-14
  1.35918496633491E-12 -1.57684174782642E-12  1.51962912886692E-12  2.20618309278095E-14 -8.44393475530061E-14
  3.86686505877307E-14  1.83038086906684E-05 -4.67547910877276E-05  7.22206762466910E-06 -8.66132716704714E-13
  9.53870108028006E-13 -9.97600974423564E-13 -3.17031267340378E-05  8.09816736707739E-05 -1.25089880187636E-05
  3.55964407024414E-13 -4.19612462244354E-13 -2.33711792064006E-14 -2.65698411971263E-14 -9.41373982509158E-14
  4.18094574420490E-14  1.02254033528390E-13 -2.60103439461874E-13  2.01773127042912E-06  2.39258217396271E-05
 -1.65315378113764E-13  2.23508431997636E-13 -2.60487987325896E-06 -3.08881030856041E-05 -1.77772611926506E-14
 -1.32641474394988E-12 -7.09031475702012E-14 -3.55612413918213E-12  8.58607230655235E-07 -8.54337995431586E-18
 -1.27998407366374E-06 -4.04654326467174E-14  1.69323253288116E-06
* ORBITAL    1    7
 -4.15415821042195E-13 -2.77735754984303E-11 -5.51341815397610E-13 -1.45964822603051E-11 -9.00912826787369E-13
 -2.95608206125850E-12 -2.95528441507822E-09 -1.59154945070356E-12 -6.26173673641967E-12 -2.46663202654271E-12
 -1.56158550651652E-12 -6.68821606507371E-01 -7.19849926931293E-06 -9.99384408117406E-06  3.28584887688071E-05
 -1.51776661834335E-05  2.45122377497971E-01  2.63824135536446E-06  3.66272284018595E-06 -1.20426013753529E-05
  5.56259807516241E-06 -5.05068605018598E-06  2.50384351825275E-05 -2.52326856140587E-05 -2.83391155746254E-12
  1.46493890862921E-12 -1.54012986084238E-12 -4.12206070608241E-13  8.89319286905097E-13  2.94240295396166E-15
  1.85105521174773E-06 -9.17654529302629E-06  9.24773933797340E-06 -3.29728597061696E-12  2.46208215662726E-13
 -2.02537879109871E-12 -1.59070276237152E-06 -2.43572267156619E-06 -3.68334861802662E-14 -1.74222664329688E-13
  3.90771528166065E-07  6.39197263326814E-07 -3.71538368820906E-07 -5.63130166480981E-07  1.45650859162887E-13
 -1.07001621039201E-13  4.71511713210397E-07  7.31200199559546E-07 -2.24304834737575E-13 -1.13515651396017E-14
 -2.17496776443971E-06  1.83602266105978E-14  8.22014174209067E-07 -4.72886274009587E-14 -1.34008957943737E-15
 -6.39122324549550E-07 -1.15521104066146E-14  5.63641170123413E-07 -1.10461381986468E-14  4.08295911771121E-13
  2.66553276220513E-11  6.78827360969046E-13  1.38219699123322E-11  9.50068505933557E-13  2.85505450190999E-12
 -2.74871124580793E-09 -1.63049183290227E-12 -6.34174834422618E-12 -2.47966082398420E-12 -1.67913428750164E-12
 -6.58985285749176E-01 -7.01556419090666E-06 -9.29729357033248E-06  3.26857111787177E-05 -1.45684620560556E-05
  2.41517282113769E-01  2.57119630914789E-06  3.40745622536215E-06 -1.19792707519999E-05  5.33932289498119E-06
  4.13781395054035E-06 -2.48344916354326E-05  2.46654034913654E-05  2.65258979893093E-12 -1.20406006385529E-12
  1.43904971618248E-12  4.00554251732996E-13 -8.97577723972390E-13 -6.26703840636729E-14 -1.51651704596277E-06
  9.10182340751950E-06 -9.03985116265491E-06  3.13287757263279E-12 -1.47031387899501E-13  2.07488901279036E-12
 -1.66689037220761E-06 -2.50349685345111E-06 -1.66705746602904E-14 -7.37814375894456E-14  4.10732416276272E-07
  6.56533903607646E-07 -3.89158148032818E-07 -5.78860881622849E-07  1.72584742939488E-13 -9.70141665914823E-14
  4.94375162554518E-07  7.51444160815207E-07 -1.81971315803390E-13 -5.49376035346454E-14  2.18741407462953E-06
 -2.35203162135495E-16 -8.26718711379772E-07  4.48650390939435E-14 -6.00697162835611E-14  6.42781492477315E-07
  5.61940104375290E-14 -5.66862057987215E-07 -2.72200304946684E-14
* ORBITAL    1    8
 -1.02746039773030E-13 -7.30547595548530E-12 -1.02181840830236E-13 -3.65895751971291E-12 -2.63485513784504E-13
 -7.22944232690454E-13 -8.85357763226600E-10 -3.83149710180724E-13 -1.63449303439033E-12 -6.06520658511796E-13
 -3.93398533368795E-13  2.45122378725032E-01  2.63824137361577E-06  3.66272292546687E-06 -1.20426014001913E-05
  5.56259814415751E-06  6.68821620987169E-01  7.19849953012385E-06  9.99384510910584E-06 -3.28584890132343E-05
  1.51776670882835E-05  1.85105532393303E-06 -9.17654532447727E-06  9.24773940851826E-06 -1.99240277499973E-12
  9.27082803555296E-13 -1.00030882139214E-12  2.83032070851077E-12 -1.17481260393733E-12  1.58906852242189E-12
  5.05068740858700E-06 -2.50384354797068E-05  2.52326864567562E-05  7.78890079015261E-13 -8.82664416595043E-13
  3.49313189286667E-13  5.82467637239317E-07  8.92960322006372E-07  5.82550957434588E-14 -5.61098420351290E-14
 -1.45242884703031E-07 -2.33219119127436E-07 -1.01826318207948E-06 -1.53418098639297E-06  1.09409598250282E-14
  1.14895643989867E-13  1.28303445992218E-06  1.99689914236411E-06 -7.91829109970236E-14  1.23012816770183E-13
  7.97121437482480E-07  2.28211072134997E-14 -3.01274171990671E-07 -3.54491461558885E-15 -3.04591380367875E-15
 -1.74387013702304E-06 -9.28699960275787E-14  1.53789106460561E-06  2.79491212062038E-15  1.00600855737913E-13
  6.37773580981917E-12  2.52435088926983E-13  3.39164241263916E-12  1.76683666407265E-13  7.40099162277964E-13
 -7.52846862492662E-10 -4.31942874477052E-13 -1.55121750901973E-12 -5.40138987481948E-13 -3.58123934571607E-13
  2.41517280868393E-01  2.57119628478717E-06  3.40745614101624E-06 -1.19792707325641E-05  5.33932281681923E-06
  6.58985271053246E-01  7.01556392552522E-06  9.29729253250489E-06 -3.26857109100687E-05  1.45684611575712E-05
 -1.51651693062921E-06  9.10182338164675E-06 -9.03985108913715E-06  1.90388125197076E-12 -8.80023565222458E-13
  9.72507118749780E-13 -2.59814862997896E-12  1.01017372951313E-12 -1.44604354435391E-12 -4.13781258999890E-06
  2.48344913299855E-05 -2.46654026429325E-05 -8.02291070142694E-13  6.70742827133663E-13 -3.79634736810449E-13
  6.10398250687331E-07  9.17793416819140E-07  6.19312323389768E-14  2.51351243144342E-15 -1.52528158223750E-07
 -2.39590329583806E-07 -1.06627141494729E-06 -1.57714483693664E-06  7.07076950033953E-14  4.19824951194785E-14
  1.34547029785384E-06  2.05210817050200E-06 -5.17771685735790E-14  1.37497137451044E-13 -8.01683034266565E-07
 -3.15642837791617E-14  3.02993325754454E-07  6.80809568463623E-14 -2.86059032261945E-15  1.75384931746491E-06
 -1.28284156263559E-14 -1.54669221878388E-06 -2.94842700443991E-14
* ORBITAL    1    9
 -6.63168936068429E-14 -1.10966118539236E-11  3.76050908642921E-12 -1.76612863652986E-11 -2.16979201822755E-13
 -7.58842696248504E-13 -9.90168563194981E-10  1.06801736917149E-12 -1.60239349585843E-12 -6.06539662433315E-13
 -2.98964343512620E-13 -6.04488523894725E-01 -1.13284745548353E-05 -4.30886291895318E-05  1.05203650491743E-05
 -3.76537252803243E-05 -3.56632435144435E-01 -6.68350489866039E-06 -2.54211707379494E-05  6.20673944733025E-06
 -2.22147155849939E-05 -5.64735656205136E-05  1.24581119424898E-05 -3.49499196988427E-05 -2.09343177623187E-13
  9.05578693798821E-14 -1.26319347637656E-13 -6.94448124321563E-13  1.85409490959078E-12 -8.77570029388621E-13
 -3.33179545174406E-05  7.34997545015966E-06 -2.06195513262948E-05 -4.47087495238667E-12  9.05871934569219E-13
 -1.25795445055483E-12  4.72950151579615E-06  4.21479211134041E-06 -5.13765240332931E-14  5.72926321200954E-14
 -1.23729418529435E-06 -1.07918859389187E-06 -1.75715129677003E-06 -1.57693671831876E-06  1.19470252413012E-13
  5.42998658259891E-14  2.28714568339910E-06  2.02532671025964E-06 -1.46945614003052E-13 -7.40554133587585E-14
  7.85408609010701E-07  3.28603258869802E-14 -2.96801225022043E-07 -1.44625179654709E-15 -4.69323258940561E-15
 -3.71539583984385E-07  6.44156703855269E-14  3.27620264444370E-07 -2.03372732810986E-14 -4.30096299378739E-14
 -1.12537598343469E-11  4.68250254924398E-12 -1.52078095570689E-11 -1.02695288858401E-13 -6.60068072622107E-13
  1.03842442094993E-09 -1.52091199515329E-12 -8.21933637540424E-14  3.54586245469355E-13  2.62884178518610E-13
  6.13511373256105E-01  1.14258292247772E-05  4.32201165751721E-05 -1.09665477881535E-05  3.78561586858356E-05
  3.61955797901358E-01  6.74094189304538E-06  2.54987420199464E-05 -6.46997968456262E-06  2.23341503239529E-05
 -5.65359367910611E-05  1.27969735134871E-05 -3.52889917103882E-05 -1.73427359305527E-13  9.32845447156181E-14
 -1.19163078103231E-13 -7.37325457940863E-13  1.47467262595536E-12 -9.14922908833145E-13 -3.33547099549537E-05
  7.54986765908503E-06 -2.08195778360465E-05 -4.15967075887359E-12  1.37805763651573E-12 -1.07252702115004E-12
 -4.70737321083506E-06 -4.18122913175557E-06  1.05068062348974E-14 -1.01569493493485E-14  1.23182549351380E-06
  1.07039522104082E-06  1.74877263345192E-06  1.56446681319264E-06 -9.45216342539048E-14  8.93708764416841E-14
 -2.27661126723340E-06 -2.00908496564662E-06  1.42446244743047E-13 -6.53038416765665E-14  7.55767328448395E-07
 -3.70147212481607E-14 -2.85601244429694E-07 -3.33965916564090E-14  1.69642539241053E-14 -3.57517021168441E-07
  2.45128560932166E-14  3.15249258068664E-07 -8.86226644784805E-15
* ORBITAL    1   10
 -1.26331458582752E-13 -2.41973456205569E-11  8.39799220985063E-12 -3.49884491048868E-11 -5.74735382097321E-13
 -1.60662078703698E-12 -2.45187771005220E-09  2.56959460510006E-12 -1.89048755661073E-12 -9.60455923957138E-13
 -5.93439470714732E-13 -3.56632447300765E-01 -6.68350503455344E-06 -2.54211709292823E-05  6.20674003425067E-06
 -2.22147158624647E-05  6.04488515543402E-01  1.13284744641707E-05  4.30886290681176E-05 -1.05203646302396E-05
  3.76537251026324E-05 -3.33179546030410E-05  7.34997589991566E-06 -2.06195517825924E-05 -2.83285456703154E-12
  2.06596793151292E-12 -1.38717324586751E-12  3.70647361479031E-12 -2.85571504286792E-13  6.74977256745890E-13
  5.64735655601749E-05 -1.24581116295027E-05  3.49499193856232E-05 -5.99947745906025E-12  2.95939175047267E-13
 -9.41651280111042E-13  2.78973502942204E-06  2.48693213365006E-06  9.10829134233919E-14 -6.03139109782573E-15
 -7.32116402154893E-07 -6.35488763544768E-07  2.98131439851294E-06  2.67122041628754E-06  2.30701736218244E-13
 -4.94997399048853E-14 -3.87438331561431E-06 -3.43419603436242E-06 -2.16182571291888E-13 -9.29544898782078E-15
  4.63374672706630E-07  1.39651079604046E-14 -1.75101601081330E-07 -4.79296641057309E-14 -5.81333759564152E-15
  6.29747423988674E-07 -3.18034909844185E-14 -5.55316021922962E-07  2.65874275432143E-14 -1.07647420833476E-13
 -2.33689714542575E-11  8.93581240315543E-12 -3.33197590415771E-11 -2.39099003076611E-13 -1.38060832647385E-12
  2.22692411617310E-09 -2.76092202776121E-12  1.06843424791468E-12  6.93228730621838E-13  3.50725667032771E-13
  3.61955785923815E-01  6.74094176467349E-06  2.54987418557450E-05 -6.46997908995140E-06  2.23341500656504E-05
 -6.13511381484610E-01 -1.14258293184603E-05 -4.32201166915323E-05  1.09665481912633E-05 -3.78561588651912E-05
 -3.33547098849290E-05  7.54986720146462E-06 -2.08195773873428E-05 -2.72023427407941E-12  1.95285387298292E-12
 -1.33384758644864E-12  3.59165772118475E-12 -3.16619697408976E-13  6.13490726742111E-13  5.65359368465573E-05
 -1.27969738242806E-05  3.52889920210271E-05 -5.88217813066754E-12  3.78026455512779E-13 -8.01152730104252E-13
 -2.77666017102992E-06 -2.46712791077457E-06 -1.97240932042973E-14  3.16710524681597E-14  7.28919084454852E-07
  6.30284789063259E-07 -2.96716928899855E-06 -2.65007132928919E-06 -1.67024701068124E-13  7.13304897125410E-14
  3.85650913367565E-06  3.40669117346536E-06  2.47706431158767E-13 -6.42243022619558E-14  4.45884033760693E-07
 -3.08162559744798E-14 -1.68487338704378E-07 -4.77892256775303E-16  1.86830103029309E-14  6.05980292193643E-07
  3.94474047692157E-15 -5.34359583007230E-07 -1.33460073454738E-14
* ORBITAL    1   11
 -2.33298003394234E-05 -1.50945504178639E-04  7.05722920146293E-01 -3.00070382471747E-04 -1.06711620728091E-03
  4.30725074621154E-05 -3.66489676678739E-05  2.77637067214499E-03  4.78928382503510E-04  2.17123131071301E-04
 -1.68587190160786E-04  2.94948911762866E-12 -2.86922588120038E-10 -3.13286683562217E-11  5.95533130411505E-11
 -2.52370900426241E-12 -1.96562181790837E-12  1.93612283171622E-10  2.11747516708505E-11 -3.98406450153487E-11
  1.63871078890666E-12  3.83831959939115E-11 -1.42900437833060E-11 -4.66225313544510E-12  3.57995502320139E-13
 -5.84038837774712E-14  2.22977006454108E-14 -9.78223522623815E-04 -3.32506113885581E-04  4.38356248334157E-05
 -2.51693136798483E-11  9.58444823003259E-12  2.99562943984532E-12  1.69433284238561E-03  5.75917483200241E-04
 -7.59255293902506E-05  3.62870650011499E-12  9.06527931213257E-13  2.34773246155788E-14  4.09142590761319E-14
 -9.40532709026664E-13 -1.52396867343869E-13  1.49633951670214E-12  3.63649360184711E-13 -3.33579572946028E-04
 -2.60298833140614E-04 -1.96040668971491E-12 -4.35612101200036E-13  4.30649376775252E-04  3.36044348666892E-04
  6.51459882191032E-13 -6.62840564316817E-10 -2.37319709291641E-13 -1.75365098926334E-09  3.87308678279251E-05
  4.05009238538056E-13 -5.77702920966281E-05 -3.14347512053712E-13  7.64037938979916E-05 -2.33295090169138E-05
 -1.50944792302885E-04  7.05713174327277E-01 -3.00009071067543E-04 -1.06707716166955E-03  4.30789433846144E-05
  3.66493804815123E-05 -2.77636893373048E-03 -4.78951456739492E-04 -2.17131130787305E-04  1.68576731095550E-04
 -2.93557136868545E-12  2.85245318826618E-10  3.11322999765435E-11 -5.94156959012716E-11  2.56900238811236E-12
  1.94220635113988E-12 -1.89187789789788E-10 -2.04609033758282E-11  3.92421251556690E-11 -1.71840321211159E-12
  3.89697021002139E-11 -1.42349248189347E-11 -4.65931777860676E-12 -2.66697361573683E-13  6.40875368570683E-14
 -3.05175079616878E-14 -9.78221819767056E-04 -3.32506232017100E-04  4.38342106598005E-05 -2.65648103913663E-11
  9.57476686393393E-12  3.13931819787967E-12  1.69432989282181E-03  5.75917687493773E-04 -7.59230799673427E-05
 -3.56741780047885E-12 -9.06904767116353E-13 -2.61569192964923E-14  8.23823102899157E-14  8.86443281666526E-13
  1.97526022249443E-13 -1.53679373375431E-12 -3.30892302668256E-13  3.33579143593248E-04  2.60298516940053E-04
  1.96204726407023E-12  4.83760066567356E-13 -4.30648822549682E-04 -3.36043940426649E-04  7.17654337390220E-13
 -6.74148220669302E-10 -3.18373139858508E-13 -1.78359614456874E-09  3.87306345904545E-05  3.27734790437906E-13
 -5.77699382807508E-05 -3.65541767095215E-13  7.64033292445861E-05
* ORBITAL    1   12
  2.32398690321516E-05  1.31975913070482E-04 -7.06822085916162E-01  5.13664345071863E-03  2.23729847435748E-03
  8.71295152975420E-04 -3.72320289320793E-05  1.09973102915634E-03  1.93997205208353E-03  4.09098836141292E-04
  7.98567779457622E-04 -2.96930693672561E-12  2.90215940345978E-10  4.24773161726645E-11 -5.65545156100972E-11
  6.29540360275273E-12  1.98835327915906E-12 -1.95738179507228E-10 -2.87229899297447E-11  3.78776126059262E-11
 -4.12221221215215E-12 -4.99402000192570E-11  1.46340135120206E-11  4.99501316467817E-12 -3.16931514682374E-13
  1.81670164144588E-13  4.05443807027815E-14  1.43296271205184E-04 -4.37812974480994E-05 -1.27435011693722E-04
  3.26773792458184E-11 -9.94347376070216E-12 -3.34825077075377E-12 -2.48196422301433E-04  7.58314315164503E-05
  2.20723915036191E-04 -3.83451062923126E-12 -1.13656985644788E-12  3.95738940667281E-14 -4.78010386705327E-15
  9.58743539877426E-13  2.65850059970415E-13 -1.55469162950316E-12 -4.88068480975937E-13  3.57088290943448E-05
  1.95331153453461E-05  2.04205096750987E-12  6.03654941217161E-13 -4.60999001403376E-05 -2.52171436456376E-05
 -6.46910491174116E-13  6.56019764832852E-10  2.15274683864471E-13  1.73574722563130E-09 -1.73593000878520E-05
 -3.84529044628383E-13  2.59111000384401E-05  4.00318933477168E-13 -3.42582369945917E-05 -2.32401798266143E-05
 -1.31978808882559E-04  7.06831815118044E-01 -5.13665258487666E-03 -2.23730394771427E-03 -8.71299478503722E-04
 -3.72316795676381E-05  1.09970766080567E-03  1.93996750360735E-03  4.09092900215191E-04  7.98570315133930E-04
 -2.96409073296856E-12  2.88587777658122E-10  4.24671050625386E-11 -5.63132491507672E-11  6.33099965273578E-12
  1.97405143571703E-12 -1.91293681249180E-10 -2.79149786208751E-11  3.71898625789523E-11 -4.23403022733684E-12
  4.98993719796956E-11 -1.47859194301042E-11 -5.05962962786296E-12 -3.55955077801952E-13 -1.79422008982209E-14
 -6.87380957688971E-14 -1.43311047667703E-04  4.37768434444525E-05  1.27435757950656E-04 -3.29728149780176E-11
  9.96306914675615E-12  3.25716042370423E-12  2.48222015862606E-04 -7.58237170575841E-05 -2.20725207440990E-04
 -3.81863536415391E-12 -1.12237580817987E-12  6.95201525467756E-16  7.48215973872634E-14  1.04447024179293E-12
  2.57531289120208E-13 -1.60986328807882E-12 -4.51637981730174E-13  3.57134600822223E-05  1.95366505415928E-05
  2.00804198841356E-12  6.24604584344795E-13 -4.61058787528483E-05 -2.52217074858042E-05  6.43545383357152E-13
 -6.67290694165359E-10 -2.77797672312595E-13 -1.76558227740760E-09  1.73598301851511E-05  3.31148940332159E-13
 -2.59118852549298E-05 -2.74293908286139E-13  3.42592785098296E-05
* ORBITAL    1   13
 -9.66511457128471E-05 -7.55279645171317E-04 -9.98025923842108E-03  1.22471985075491E-03  2.36997419368842E-04
 -2.48681330647961E-04 -2.84273183483213E-04  7.00264528093406E-01  6.12510343761283E-03 -2.53595833685966E-03
 -2.04900655894443E-03  3.57303745668142E-14  2.66880484268369E-09  2.48215541124960E-11 -5.09068056762393E-12
  1.98681050906920E-12 -2.85835061466744E-14 -1.76150927883601E-09 -1.63118024379857E-11  3.30677444555155E-12
 -1.31648698853858E-12 -2.72200341987656E-10  1.93703980745374E-11  5.33255923414470E-11 -4.69416863356637E-13
 -3.08352631345661E-14  5.53741981574970E-14 -2.12508769187064E-03 -8.42711708393056E-04 -1.12355420039211E-04
  1.84621196832413E-10 -1.32991852841932E-11 -3.57594565529445E-11  3.68075985231007E-03  1.45961949575383E-03
  1.94605296117963E-04  2.52236802656148E-11  7.80438046593684E-12  1.12505034452630E-13 -2.23091679195973E-14
 -6.52491646426215E-12 -1.98946393514808E-12  1.05624110605676E-11  3.17880990172749E-12 -1.35487796567214E-03
 -8.67091670783719E-04 -1.36006739020859E-11 -4.17349191987202E-12  1.74913993243418E-03  1.11941053344910E-03
  1.18830765473066E-12  8.06295488053951E-12 -4.47157129191516E-13  2.13208976951292E-11  1.28367589991602E-04
  5.71227653684896E-13 -1.91358258464835E-04 -6.03511874341250E-13  2.53143661579728E-04 -9.66512375083161E-05
 -7.55280265544863E-04 -9.98025428165706E-03  1.22472004184918E-03  2.37003876911456E-04 -2.48679870859397E-04
  2.84274521784187E-04 -7.00263386587983E-01 -6.12508972947287E-03  2.53594481747337E-03  2.04900616121168E-03
 -3.90275432860589E-14 -2.68127567071946E-09 -2.50508174712324E-11  5.06926606831693E-12 -1.99499282707289E-12
  2.24153311326865E-14  1.78710089244530E-09  1.69598602292802E-11 -3.39512987415426E-12  1.33096050383692E-12
 -2.69852254694138E-10  1.96492525714870E-11  5.31999660733816E-11 -2.70260533494524E-13 -2.45008724021401E-13
 -5.07687046231475E-15 -2.12508080384433E-03 -8.42711161269745E-04 -1.12356339545282E-04  1.78214018775791E-10
 -1.32104152753488E-11 -3.51723823275409E-11  3.68074792233450E-03  1.45961854736017E-03  1.94606888606869E-04
 -2.53148528822752E-11 -7.72431963029508E-12  1.81320090770577E-13 -7.48989136441109E-14  6.58524999106098E-12
  1.93637132863387E-12 -1.07985178839233E-11 -3.27919772401607E-12  1.35487838490876E-03  8.67091992316465E-04
  1.38501005937192E-11  4.32254809028678E-12 -1.74914047366540E-03 -1.11941094852130E-03  1.14724981296014E-12
  2.50696877488782E-11 -4.03355746116901E-13  6.64145497595066E-11  1.28367590590660E-04  5.89612854207063E-13
 -1.91358267515826E-04 -5.17984737655188E-13  2.53143668835951E-04
* ORBITAL    1   14
 -2.58848788017642E-12 -2.11643569247697E-11 -3.09034985131571E-10 -1.97185153813368E-10 -1.49349028332373E-10
 -3.66368288577267E-11 -2.58239422436327E-12 -2.93719766999624E-09 -1.65394543451240E-10 -4.35170854745349E-11
 -3.65479056979900E-11  4.21677444866340E-05 -6.57462566488461E-01 -3.27331857683163E-03  1.42059784942007E-03
  7.87030074563822E-04  1.65069313573620E-05 -2.57369417632361E-01 -1.28136869295886E-03  5.56105374651093E-04
  3.08089817101650E-04 -1.63938958523866E-03 -4.49736426012859E-04 -1.57580499134498E-04 -7.79169106455743E-11
  6.32650680038499E-12  1.45181873572944E-11 -2.30228707126053E-10  3.52872826534208E-11  5.42587388563717E-11
 -6.41752551741379E-04 -1.76053323014969E-04 -6.16861278533660E-05 -2.91613664852952E-10 -3.59683079903116E-12
  3.81548450166146E-11 -7.62788645940308E-04 -5.30010175473979E-04  4.32801410900565E-12  2.08667084663302E-12
  1.96829456804816E-04  1.36903098964404E-04  1.88891485217317E-04  1.31201725057315E-04  1.43120678821437E-11
  7.17772173768394E-12 -2.43759987564603E-04 -1.69425274057078E-04  1.51322919045399E-11  6.07715293556415E-12
 -1.47846586427701E-04  2.55977777832163E-13  5.58807351234604E-05 -8.96646426807425E-14 -5.12318951343800E-13
  4.64039297320505E-05  3.11970487355468E-13 -4.09243359634607E-05  1.02054943155248E-12  2.58757145237938E-12
  2.11570031577590E-11  3.09071025552093E-10  1.96873355239083E-10  1.49408989961554E-10  3.66380850346104E-11
 -2.59007859146366E-12 -2.93495249371994E-09 -1.65460818070979E-10 -4.35206186383938E-11 -3.67001999191784E-11
  4.21688004748009E-05 -6.57454480804072E-01 -3.27328342583864E-03  1.42056728743360E-03  7.87017875306914E-04
  1.65073412400528E-05 -2.57366273045682E-01 -1.28135546931277E-03  5.56093367530549E-04  3.08084910092779E-04
  1.63938154292954E-03  4.49735787896658E-04  1.57579828176183E-04  7.34628415000291E-11 -6.38801813991811E-12
 -1.41356617101399E-11  2.26578706205474E-10 -3.54098185964565E-11 -5.40297329889796E-11  6.41750867935761E-04
  1.76052881266121E-04  6.16861204592778E-05  2.89525295667729E-10  3.81224271461988E-12 -3.79358850038807E-11
 -7.62787380986677E-04 -5.30009098925116E-04  4.48749045399940E-12  2.01469079852091E-12  1.96829281017504E-04
  1.36902896112172E-04  1.88891350567718E-04  1.31201624622326E-04  1.44376091653864E-11  7.09350541641079E-12
 -2.43759351144889E-04 -1.69424909901726E-04  1.51647028968122E-11  6.07330515285650E-12  1.47846190574597E-04
 -1.63659736174174E-13 -5.58805408649447E-05  1.38709308611043E-13  4.46288486173792E-13 -4.64037617111738E-05
 -2.94002544064914E-13  4.09242970857811E-05 -1.03804332636835E-12
* ORBITAL    1   15
 -3.69582521833229E-12 -3.02634990387047E-11 -4.45428844763477E-10 -2.82219850731101E-10 -2.14740777452041E-10
 -5.26387247989336E-11 -3.69062813422970E-12 -4.23490687105685E-09 -2.35912931212832E-10 -6.20968647093013E-11
 -5.23504031252291E-11  1.65069313670304E-05 -2.57369417620226E-01 -1.28136869274199E-03  5.56105374834339E-04
  3.08089817181856E-04 -4.21677444846046E-05  6.57462566473530E-01  3.27331857676765E-03 -1.42059784945444E-03
 -7.87030074642802E-04 -6.41752551635716E-04 -1.76053322716824E-04 -6.16861277863352E-05 -3.45232073274695E-10
  2.88200913869151E-11  6.61383026790412E-11  1.67245881605282E-10  9.38377736564611E-12 -1.69135606540700E-11
  1.63938958547370E-03  4.49736426608220E-04  1.57580499208501E-04 -1.33842963780007E-10 -2.88353239489754E-11
  2.04333161976115E-13 -2.98603728148929E-04 -2.07475438837131E-04  2.05512883495507E-11  9.38736386360553E-12
  7.70372519569059E-05  5.35981198327567E-05 -4.82504439755947E-04 -3.35174150140518E-04 -6.07878442720212E-12
 -2.10698489027294E-12  6.22718089579768E-04  4.32795024912481E-04  7.34724128519880E-13 -5.62193943077307E-13
 -5.78758393658071E-05  1.04496439479926E-12  2.18749442959682E-05 -3.71654088737558E-13  3.28691112074076E-13
 -1.18540994664026E-04 -4.60137848765213E-13  1.04543303248726E-04  2.90866770232823E-13  3.70523113112579E-12
  3.02819062476279E-11  4.41204698861145E-10  2.82510637453981E-10  2.12602126239202E-10  5.22971336528225E-11
 -3.70600343542195E-12 -4.20660606036625E-09 -2.35911935373704E-10 -6.20733161440133E-11 -5.23489606546360E-11
  1.65073412366693E-05 -2.57366273057797E-01 -1.28135546952963E-03  5.56093367423830E-04  3.08084910034600E-04
 -4.21688004819946E-05  6.57454480818946E-01  3.27328342584859E-03 -1.42056728743760E-03 -7.87017875320898E-04
  6.41750868488294E-04  1.76052881609457E-04  6.16861205187759E-05  3.41001376125292E-10 -2.88430102484497E-11
 -6.57187198862434E-11 -1.61429569730635E-10 -9.35404848761519E-12  1.63659894552707E-11 -1.63938154296372E-03
 -4.49735788062462E-04 -1.57579828209404E-04  1.32659723507958E-10  2.90166407632200E-11 -1.57169130929676E-13
 -2.98603232225468E-04 -2.07475136388336E-04  2.06800546421220E-11  9.42462662496821E-12  7.70368311860022E-05
  5.35978934596451E-05 -4.82503547445788E-04 -3.35173423303157E-04 -6.26865440894039E-12 -2.00230715915907E-12
  6.22717176006719E-04  4.32794205303054E-04  7.11257181819696E-13 -7.32943224699204E-13  5.78756684428088E-05
 -1.03001461792574E-12 -2.18749673259129E-05  3.32895242306893E-13 -3.93600780917794E-13  1.18540693071568E-04
  4.55671665671026E-13 -1.04542981585457E-04 -2.85053600043637E-13
* ORBITAL    1   16
 -9.94729620206456E-13 -9.45770790445681E-12 -2.58965311938736E-10  2.27386311971479E-10 -7.46657835790240E-11
  1.48217910006908E-11 -1.36886477828305E-12  1.89435799610017E-09  2.27429262596767E-11  7.22742501835973E-13
 -2.35398024600540E-12 -1.88992767219316E-05 -6.66989735064125E-01 -2.34168084787071E-03  1.61179210987974E-03
  1.15887052080297E-03 -6.72381474679986E-06 -2.37295664839560E-01 -8.33102929299983E-04  5.73428942571881E-04
  4.12292687032247E-04  6.94674324863009E-04 -1.46287541284005E-04 -2.61442738715621E-04 -8.73300768621214E-11
  5.82893884164422E-12  1.51855023639614E-11 -2.30279928494545E-10  9.84226494244481E-12  3.87510313041095E-11
  2.47144938829754E-04 -5.20452514135588E-05 -9.30137320885389E-05 -2.75345025263520E-10  2.91457310122603E-11
  5.31535396743790E-11 -1.61387243897791E-04 -1.13421990034100E-04  5.61221967623085E-12  2.89932612332824E-12
  4.15484641005299E-05  2.93431245298827E-05  3.63506204004092E-05  2.55031642761772E-05  7.69329956642892E-12
  1.56898867279405E-12 -4.68381723608169E-05 -3.29675883708152E-05  2.77126783978827E-11  1.67457400565755E-11
 -3.95407743329215E-05  4.03448008045698E-13  1.49450673264927E-05 -1.14134295914055E-13 -1.43194678697311E-13
  1.12790551834253E-05 -2.95677810646129E-13 -9.94715833316118E-06  2.44957890387526E-12 -1.00475763227123E-12
 -9.53054719690659E-12 -2.59252704226493E-10  2.26426606669990E-10 -7.47696374604345E-11  1.47826285999989E-11
  1.38124515390549E-12 -1.88854869639724E-09 -2.23191639365816E-11 -5.15773059626402E-13  2.49532810161828E-12
  1.88979179886158E-05  6.66997880597107E-01  2.34171363545664E-03 -1.61179880530294E-03 -1.15888234877928E-03
  6.72333461646101E-06  2.37298583147246E-01  8.33113454543132E-04 -5.73431558761765E-04 -4.12296808835022E-04
  6.94670778812649E-04 -1.46294218019010E-04 -2.61447194673888E-04 -8.31184570695518E-11  5.85714376873086E-12
  1.47952206702233E-11 -2.27136065447036E-10  9.89863891086963E-12  3.84660582287295E-11  2.47143957418606E-04
 -5.20468612991304E-05 -9.30153898114832E-05 -2.73382102083637E-10  2.88592360138238E-11  5.28184255220626E-11
  1.61397194897597E-04  1.13428784101603E-04 -5.81091765108535E-12 -2.91630105037482E-12 -4.15511638484419E-05
 -2.93449474871648E-05 -3.63533066346297E-05 -2.55050169391314E-05 -7.68241368968794E-12 -1.58657536072366E-12
  4.68411954770677E-05  3.29697529321374E-05 -2.77135583136752E-11 -1.67217151560174E-11 -3.95426489769993E-05
  3.55386618170147E-13  1.49457338210504E-05 -1.66107949814162E-13 -1.68195284084450E-13  1.12795935897860E-05
 -2.80038871484648E-13 -9.94774459381727E-06  2.40120148486743E-12
* ORBITAL    1   17
 -1.34834290819472E-12 -1.28143807878873E-11 -3.50708371910619E-10  3.01353233928021E-10 -1.02484698325475E-10
  1.87211181685394E-11 -1.82919146370983E-12  2.52684232229605E-09  2.95861129077879E-11  2.97308018709279E-13
 -3.78907985534142E-12 -6.72381473871657E-06 -2.37295664852079E-01 -8.33102929415725E-04  5.73428942800419E-04
  4.12292687101887E-04  1.88992767270841E-05  6.66989735078642E-01  2.34168084816191E-03 -1.61179210989008E-03
 -1.15887052085515E-03  2.47144938678561E-04 -5.20452512319093E-05 -9.30137320827906E-05 -3.37111938382658E-10
  2.31647480363616E-11  6.01479976290936E-11  1.59774240299569E-10 -1.85658911050888E-11 -3.10330954613458E-11
 -6.94674325175572E-04  1.46287541852299E-04  2.61442738785446E-04 -1.02081307613461E-10  2.05643633676986E-11
  2.33790530096921E-11 -5.74200942561809E-05 -4.03504641193259E-05  2.30209881913804E-11  1.15252349451562E-11
  1.47687086169662E-05  1.04457321856950E-05 -1.02144684883916E-04 -7.16990356066819E-05 -1.84637706194379E-11
 -1.24141890685572E-11  1.31676044622749E-04  9.26542770526820E-05  1.46556580308984E-11  1.13018967163987E-11
 -1.40674416025644E-05  1.40945157822943E-12  5.31696641061263E-06 -5.49709123758624E-13  1.20821620078409E-12
 -3.17031283495480E-05 -1.61196377726901E-12  2.79596052150447E-05  1.59727877441531E-12 -1.31505317144345E-12
 -1.25299303515640E-11 -3.44891500289046E-10  3.03525281376175E-10 -9.86012565357918E-11  2.03755422854886E-11
  1.82803246090418E-12 -2.51884949508209E-09 -3.08228231846885E-11 -1.31524015354232E-12  2.69463058559156E-12
  6.72333462134968E-06  2.37298583134733E-01  8.33113454520629E-04 -5.73431558664882E-04 -4.12296808854932E-04
 -1.88979179811187E-05 -6.66997880582652E-01 -2.34171363554168E-03  1.61179880519509E-03  1.15888234868028E-03
  2.47143957670254E-04 -5.20468615738574E-05 -9.30153898556741E-05 -3.33383564337933E-10  2.30434206680139E-11
  5.97213290659814E-11  1.54215387856398E-10 -1.87265729139202E-11 -3.05847540545891E-11 -6.94670778760682E-04
  1.46294218149652E-04  2.61447194708503E-04 -1.00914877961179E-10  2.06663066038557E-11  2.33784307639628E-11
  5.74240693871823E-05  4.03532541955992E-05 -2.30654680246255E-11 -1.14802319819849E-11 -1.47694535052081E-05
 -1.04463088961621E-05  1.02150898625695E-04  7.17032904720812E-05  1.86701507498382E-11  1.24659628193174E-11
 -1.31684272658152E-04 -9.26598787053154E-05 -1.45946106918129E-11 -1.13018706008914E-11 -1.40681524943208E-05
  1.46511312306029E-12  5.31732443944606E-06 -6.09396769268924E-13  1.22166599653008E-12 -3.17046462808464E-05
 -1.61987618482793E-12  2.79608914459175E-05  1.66509931896072E-12
* ORBITAL    1   18
  1.12287633580132E-04  8.79879645332642E-04  8.20443414146748E-03  5.11920916412883E-03  9.21301191262488E-04
 -2.87585639515736E-06  2.77879281102992E-04  7.13774203089092E-01  7.06963891634520E-03 -8.69957045896619E-04
 -5.94234871170746E-04  7.87060271291767E-14 -4.18537690605144E-09 -3.50899496156685E-11  5.07399334818501E-12
  7.89567741438349E-12 -5.42346179484467E-14  2.80163756565211E-09  2.34251976781751E-11 -3.54865970516433E-12
 -5.42310032076421E-12 -2.47772310217713E-10  1.57701573932608E-11  5.00967766070168E-11  3.74695356367902E-13
 -9.31904965825102E-14  5.57308184331042E-14  3.71649482470256E-04 -7.77270284613836E-04 -4.26893790749021E-04
  1.67067327110149E-10 -1.06140709756995E-11 -3.34980429272752E-11 -6.43715786917330E-04  1.34627162473233E-03
  7.39401735076903E-04  2.51829837868917E-11  8.33696031614185E-12  1.55825999749967E-13 -4.46186283702878E-14
 -6.52090300124313E-12 -2.14828564845863E-12  1.05815469767681E-11  3.44421779533169E-12 -2.28069649083945E-04
 -7.17814428202304E-05 -1.36659571092436E-11 -4.47778337603342E-12  2.94436650996823E-04  9.26694441969736E-05
  5.36030889077193E-13  4.37446581971039E-12 -1.71218201389980E-13  1.16438093392373E-11 -4.01934486273219E-06
  1.81465559933893E-13  5.99235170507489E-06 -2.41969986789900E-13 -7.92675851969361E-06 -1.12287442767175E-04
 -8.79878324733693E-04 -8.20443343774403E-03 -5.11921569571499E-03 -9.21309177957716E-04  2.87620995929397E-06
  2.77877926007654E-04  7.13775323924953E-01  7.06964077451413E-03 -8.69950005923353E-04 -5.94239984809321E-04
  9.55538741846814E-14 -4.19327107192943E-09 -3.47942322865945E-11  5.11342254021126E-12  7.90232125811729E-12
 -6.34752471258434E-14  2.80725293345010E-09  2.33927786718720E-11 -3.26887902510201E-12 -5.10374078789836E-12
  2.45551737758118E-10 -1.61138866931834E-11 -5.00850319049275E-11 -6.73467419125267E-13  1.24864424872296E-13
 -1.11537972360842E-13 -3.71652113498633E-04  7.77271846016151E-04  4.26895356770772E-04 -1.61808018377369E-10
  1.05728642383023E-11  3.29518665823856E-11  6.43720343530664E-04 -1.34627432865321E-03 -7.39404447575225E-04
  2.52518381618140E-11  8.23236434261796E-12 -1.46461630072016E-13  5.70852792221303E-14 -6.55899867121758E-12
 -2.07410148301392E-12  1.07111880706545E-11  3.42955982532244E-12 -2.28072156937538E-04 -7.17828122519827E-05
 -1.37646996089338E-11 -4.57763179141873E-12  2.94439888532132E-04  9.26712120416444E-05 -4.77989446711404E-13
 -2.17113466446129E-11  1.52866082918911E-13 -5.72576849703320E-11  4.01918798287122E-06 -1.96433549422996E-13
 -5.99210945644899E-06  1.99700216643031E-13  7.92644274674840E-06
* ORBITAL    1   19
  8.10923436860937E-14  2.55492479191945E-13  1.26520359558118E-12  2.39317318453228E-12  1.20426701195685E-12
  6.26166683086882E-13  7.98419001589701E-14  8.60874765067337E-13  6.74069188994631E-12  8.72721111665227E-13
  2.49982709103024E-13 -5.11464449631843E-12 -3.38303047858196E-10 -1.02521640944430E-09 -3.72065130375026E-10
 -1.95353881220403E-10 -3.04325248750275E-12 -2.01350664659457E-10 -5.72557349886223E-10 -2.16565041903753E-10
 -1.15670630820719E-10  1.33657134535154E-09 -1.54607957066540E-10 -4.54792252449085E-11  3.94731639455035E-02
  5.58539944878185E-04 -1.68271243517767E-05  6.02652549231871E-01  8.52778330887241E-03 -2.56780589299437E-04
  6.60484833599217E-10 -9.36937542489809E-11 -2.67633300864290E-11  3.47941611527809E-01  4.92351798630975E-03
 -1.48252342928817E-04 -1.23130696424753E-10 -7.88703487854131E-11  6.54837185324118E-05  4.95302884141699E-05
 -1.94158444741788E-10 -1.22425962256966E-10  1.57787206560880E-10  1.00077235778954E-10  9.12725775500386E-04
  6.90355684413699E-04  6.86321324212498E-11  4.28773877144043E-11  7.06994345487286E-04  5.34747213661975E-04
  5.49838971107767E-12  1.53411441587854E-05  6.92952457989466E-12 -5.79840757488149E-06 -1.61632345876334E-04
 -5.09831376865106E-12  1.44568364915600E-04 -3.71440635387063E-12  1.91245970509565E-04 -2.82912040604864E-14
 -2.47580167930498E-13 -1.38316169409121E-12 -5.10153083264502E-12 -4.51526266445455E-13 -2.61842491446050E-13
  2.95458973910072E-14  5.13367906197596E-13  2.42038908065519E-12 -7.91375856766293E-14 -3.18357943537391E-13
  5.07224689473589E-12  3.37653606797513E-10  1.04062388950697E-09  3.72194506594027E-10  1.94040649578237E-10
  3.10249522002142E-12  2.00033026265518E-10  6.10745224922339E-10  2.16923136658191E-10  1.12495803182062E-10
  1.42841795507144E-09 -1.55234060094154E-10 -4.62992261815032E-11  3.94715329617934E-02  5.58567625703181E-04
 -1.68044273249263E-05  6.02652652504917E-01  8.52775538708126E-03 -2.56780066138191E-04  8.63015164442792E-10
 -9.39345413193150E-11 -2.82063519528183E-11  3.47941671155095E-01  4.92350186677513E-03 -1.48252040808098E-04
  1.21855989874648E-10  7.81050043254420E-11 -6.54913666493954E-05 -4.95351846085783E-05  1.92762830179367E-10
  1.21432568143842E-10 -1.52105582416544E-10 -9.62419400802466E-11 -9.12718736899781E-04 -6.90351482940002E-04
 -6.70031675104094E-11 -4.16006819504573E-11 -7.06988893472869E-04 -5.34743959275495E-04  5.61215749675410E-12
  1.53415812396015E-05  6.91975396599588E-12 -5.79857265408961E-06 -1.61632471801304E-04 -5.48814258466463E-12
  1.44568477674359E-04 -3.70485987146279E-12  1.91246119574179E-04
* ORBITAL    1   20
  5.98202593345752E-14  7.97495387320514E-13  3.63887250293198E-12  1.47171679052604E-11  2.20508671669148E-12
  1.28649139100298E-12  2.82510733262252E-14  2.21964438636398E-12  8.39711631181223E-12  1.24994850681279E-12
  4.20908594161982E-13  2.80156284486503E-12 -1.93313192165422E-10 -1.45328021104132E-09 -4.48132634244680E-10
 -1.68080844026092E-10  1.53239245557259E-12 -1.17704599398880E-10 -8.23321451818581E-10 -2.61681583197256E-10
 -1.00168188115318E-10  1.02753389106593E-09 -3.95200748518163E-10 -1.59993641811994E-10  4.06526405779305E-02
  2.71398344384130E-04 -1.01604334489481E-04  6.19829221732387E-01  4.13790628755446E-03 -1.54917446150270E-03
  4.80887942700714E-10 -2.33002051126548E-10 -9.36391818408631E-11  3.57858568022806E-01  2.38902130720707E-03
 -8.94416292776914E-04 -1.28197291626420E-10 -7.87749072600095E-11 -6.49692848916904E-05 -4.74518999355177E-05
 -1.57765081025608E-10 -7.92377369286294E-11  1.42135296818298E-10  7.87213509469312E-11 -9.04271680114863E-04
 -6.60460779028573E-04  4.67547756154290E-11  1.88071907162897E-11 -7.00445831688493E-04 -5.11590719827453E-04
  8.21340432557924E-12  9.00549857372503E-08  1.02213171540698E-11 -3.40376082573302E-08 -9.41902376045439E-07
 -7.85785597988806E-12  8.42462895108825E-07 -5.40659840950966E-12  1.11447359678827E-06 -1.18053442939925E-13
 -7.46522957369782E-13 -3.81119978587708E-12 -2.07785467241968E-11 -1.53499415480054E-12 -9.34109239123523E-13
  8.33723070508193E-14  1.84486248097587E-12  2.21783582527457E-12  5.42415235826415E-13  2.57928674615694E-13
  3.01751755913917E-12 -1.88598821659187E-10 -1.46975411792561E-09 -4.48122253548810E-10 -1.66516227151372E-10
  1.82579427086849E-12 -1.07758277249603E-10 -8.65634528595671E-10 -2.62497615625017E-10 -9.69636628409979E-11
 -1.13053909884718E-09  3.94265942616764E-10  1.60210126557218E-10 -4.06511469378111E-02 -2.71380851017533E-04
  1.01600237415838E-04 -6.19829274790279E-01 -4.13786644270247E-03  1.54917835134051E-03 -7.07656460700501E-10
  2.30713879448480E-10  9.41516618127635E-11 -3.57858598658575E-01 -2.38899830438415E-03  8.94418538091116E-04
 -1.27570186235089E-10 -7.84520569506478E-11 -6.49660516498204E-05 -4.74502981802885E-05 -1.56154819847535E-10
 -7.83233768779839E-11  1.37626140786775E-10  7.57440439144552E-11 -9.04279735615650E-04 -6.60465509368380E-04
  4.40615465719086E-11  1.69687269192383E-11 -7.00452071286736E-04 -5.11594383713792E-04 -8.18233553527250E-12
 -8.87644408025801E-08 -1.03022193840411E-11  3.35497452361276E-08  9.42033309137764E-07  7.91488871397736E-12
 -8.42580098666118E-07  5.45197786633069E-12 -1.11462871264411E-06
* ORBITAL    1   21
 -1.20373959320345E-11 -8.55497555969539E-11 -4.02571473262565E-10 -3.74306089270961E-09 -1.25799319798714E-11
 -1.61020969845701E-11 -1.33784689865753E-11 -4.76479390174818E-10 -1.82071863340652E-10 -4.86878579634479E-11
 -3.91175000044242E-12  3.75586499883543E-04  9.03310635251032E-03 -8.62844175361347E-03 -3.59912055511169E-04
  7.99507851654103E-04 -9.67262326654062E-04 -2.32633069761537E-02  2.22212171275571E-02  9.26909600778478E-04
 -2.05899517375466E-03 -2.43624862903345E-01 -7.99297488073027E-03 -6.64934060542530E-04  7.86447587449910E-10
  1.45886985874308E-10  2.23529713384735E-11 -1.73110451980205E-09 -1.24736223163664E-10 -3.36271321831141E-11
  6.27415586500341E-01  2.05846176925526E-02  1.71243712376254E-03  2.85022604780375E-09  1.54907040740338E-10
  4.84874335433101E-11 -1.86606807993733E-03 -1.28901535022205E-03 -2.11429374236377E-10 -1.38450345604647E-10
  4.81814409928932E-04  3.32820043351646E-04 -3.03942722350021E-03 -2.09953192156041E-03  1.10182358942748E-10
  7.07399889067569E-11  3.92387925001178E-03  2.71047859241234E-03 -6.32732104335789E-11 -3.96614451806986E-11
 -2.67246516101206E-04  1.08731700701709E-11  1.01008843254709E-04 -4.13125251050719E-12  5.32844285349083E-12
 -5.51828037493432E-04 -7.02792869708297E-12  4.86664351245880E-04  6.11293788504040E-12  7.87815214996672E-12
  5.51300999307692E-11  2.37270092584489E-10  3.34269687704971E-09 -2.75931834330604E-11 -8.50968801645383E-12
 -4.99050785334971E-12 -2.99006941401948E-10 -2.58016058472372E-10 -4.04148923243042E-11  1.25316032147562E-11
  3.75586694578386E-04  9.03310598574864E-03 -8.62851650574003E-03 -3.59928618055063E-04  7.99499976854139E-04
 -9.67261921529658E-04 -2.32632810316626E-02  2.22212703281393E-02  9.26923063417813E-04 -2.05898904268622E-03
  2.43624492339259E-01  7.99297978560310E-03  6.64942447387489E-04 -9.26711907018453E-10 -1.51936434291615E-10
 -2.36115372833895E-11  4.81531470439740E-10  9.43981672118308E-11  3.50396537687950E-11 -6.27415780615407E-01
 -2.05846061210197E-02 -1.71244321966814E-03 -3.63622045134750E-10 -8.98963760037618E-11 -4.82636198748498E-11
 -1.86606446226752E-03 -1.28901291799143E-03 -2.07866556782737E-10 -1.35843571258216E-10  4.81814779007865E-04
  3.32820178070213E-04 -3.03942233168357E-03 -2.09952908026898E-03  1.19686365865099E-10  7.67030148930402E-11
  3.92387189330252E-03  2.71047431963300E-03 -8.18558017865294E-11 -5.20387417935554E-11  2.67246608971972E-04
 -1.10448418425341E-11 -1.01008992087496E-04  4.20492710170120E-12 -4.00429425901508E-12  5.51828396401013E-04
  5.09761685805938E-12 -4.86664596817586E-04 -3.20977208760263E-12
* ORBITAL    1   22
 -8.65333430975504E-04 -6.40733262240033E-03 -3.49846056631331E-02 -1.14704053887885E-01 -1.01051772991968E-02
 -5.93771689757790E-03 -1.84205233967849E-03 -3.87929447610469E-02  7.53694028567347E-03 -2.77978039125449E-03
 -3.55474334147892E-03 -6.05036034349068E-12 -3.46011452024757E-10 -3.34156808872926E-09 -8.54932152627439E-10
 -4.35824231837646E-10  6.16988819195036E-12  2.83661131793726E-10  2.17522416845780E-09  5.70158735321042E-10
  2.97549065032017E-10  3.51559397655072E-09  5.22028603105966E-11 -8.18518959081296E-12 -7.02958882668942E-11
  1.05410182038450E-12  9.78564997329468E-14 -3.37477209415558E-01 -7.97860446931566E-03  3.36343562410582E-04
 -3.69650784859058E-09 -8.09976005365967E-11  2.01400404444220E-13  5.84527673110310E-01  1.38193483089620E-02
 -5.82564140379275E-04 -1.94133553595529E-10 -1.25305382640876E-10  7.48974682995720E-13  4.75431181899938E-13
  5.01282199784837E-11  3.23364333346684E-11 -7.70083092789408E-11 -4.93111857805289E-11 -3.46454983456885E-03
 -2.25152593258373E-03  9.93569544144159E-11  6.36090959465185E-11  4.47271460347166E-03  2.90670747994894E-03
  1.21789845060904E-11  1.76724573409991E-10 -4.55404545829571E-12  4.67606168346376E-10  3.57109751325622E-04
  7.62898667630710E-12 -5.32340932408161E-04 -6.75828932346998E-12  7.04224745721010E-04 -8.65332518304326E-04
 -6.40732598060194E-03 -3.49845747155239E-02 -1.14703839192157E-01 -1.01051396293045E-02 -5.93769440362113E-03
  1.84205145774281E-03  3.87929129059778E-02 -7.53692403134577E-03  2.77978106870009E-03  3.55474374881886E-03
  5.81287313131146E-12  3.38711677995862E-10  3.34036090091224E-09  8.51156460158031E-10  4.32001976862212E-10
 -1.72901632343768E-12 -1.74674790919379E-10 -2.26632425194962E-09 -5.65901796369334E-10 -2.80985797842526E-10
  3.33269441658122E-09  4.61001332319592E-11 -8.84937651131115E-12 -7.50559582462421E-11  7.99769857116869E-12
  2.44189568591665E-12 -3.37477262589591E-01 -7.97860161930040E-03  3.36338851154524E-04 -8.09245370060870E-10
  1.36483613123366E-11  8.88402668767344E-12  5.84527765207969E-01  1.38193433754348E-02 -5.82555979709226E-04
  1.94263205072511E-10  1.25431280692883E-10 -5.06703804102958E-13 -3.27895446153114E-13 -5.00628354295621E-11
 -3.23875909599682E-11  8.80261823006622E-11  5.69470400419964E-11  3.46454223178667E-03  2.25152174466391E-03
 -1.13696022145810E-10 -7.34857768735895E-11 -4.47270478842804E-03 -2.90670207332359E-03  1.20030854121151E-11
  9.82562676877927E-11 -4.52394068264496E-12  2.60000905487226E-10  3.57109980894149E-04  5.18092462606588E-12
 -5.32341239083023E-04 -4.56874156150094E-12  7.04225171482050E-04
* ORBITAL    1   23
 -4.19784092171793E-11 -3.05616120671676E-10 -1.48721608435008E-09  5.79210524918756E-09  5.77517084512811E-10
  1.26121374462418E-10 -3.32793509104684E-11 -3.82031254815627E-10  2.91737559649534E-09  8.25218374381184E-10
  3.36045869162833E-10  3.41586541360477E-04  8.36620811384919E-03  6.73364869794672E-03  2.38195637620384E-04
 -3.39846531262874E-04 -8.77266904265622E-04 -2.14862054701357E-02 -1.72934923391516E-02 -6.11734779820574E-04
  8.72806365700853E-04  2.68675552698223E-01  2.23955662268311E-03 -5.00592103221666E-04 -1.49010965163716E-09
 -7.52103664229977E-10 -3.05114036259886E-10  2.01812539083614E-09  9.22844656934625E-11  1.64840120810708E-11
 -6.90015025617950E-01 -5.75165519314052E-03  1.28562275934729E-03 -3.07558871730317E-09  1.71799744577839E-10
  1.07232122308034E-10 -5.58944149719581E-04 -3.36707118822258E-04  6.51822658252328E-11 -1.47598684019984E-11
  1.44313251015106E-04  8.69319211902512E-05 -9.07889378660279E-04 -5.46913071161288E-04 -5.50436913382647E-11
 -8.64241715677985E-12  1.17206129572967E-03  7.06044385413135E-04  4.54185036344836E-11  1.53115840274188E-11
  5.02480849456085E-06 -2.33207602653070E-11 -1.89286964238826E-06  8.83028341672473E-12 -1.07769807491558E-11
  1.03499970245315E-05  1.42258029745851E-11 -9.11182874109601E-06 -1.15703469254520E-11 -3.72486851812468E-11
 -2.70783981208668E-10 -1.30902696664006E-09  5.37481023825417E-09  5.11704493570734E-10  9.91314783380170E-11
  2.45778469670185E-11  2.07270487189429E-10 -3.08782326278379E-09 -8.31217443118136E-10 -3.27137694210738E-10
 -3.41586932464892E-04 -8.36622402801739E-03 -6.73371616656689E-03 -2.38200135663857E-04  3.39852352292361E-04
  8.77266897352465E-04  2.14862151186254E-02  1.72935472725909E-02  6.11750038434960E-04 -8.72804313604133E-04
  2.68675163520343E-01  2.23954962387570E-03 -5.00587710582251E-04 -1.64992202974202E-09 -7.53237419543195E-10
 -3.04428734371127E-10  6.33725672780840E-10  8.36489655359752E-11  1.82629709007817E-11 -6.90015128354024E-01
 -5.75163526742317E-03  1.28561835782610E-03 -3.12468927426272E-10  1.87604385714160E-10  1.01907196703747E-10
  5.58948385134392E-04  3.36708913816763E-04 -6.22687859850565E-11  1.66733235658397E-11 -1.44313376901886E-04
 -8.69321466340290E-05  9.07893632132153E-04  5.46915078181833E-04  4.46617676912711E-11  2.60501657019765E-12
 -1.17206756016148E-03 -7.06047179384062E-04 -3.70413126369306E-11 -1.05903359372629E-11  5.02461012607389E-06
 -2.34239126960256E-11 -1.89275795219455E-06  8.87533723984215E-12 -1.08397073063963E-11  1.03505228088111E-05
  1.43403574789561E-11 -9.11231243060519E-06 -1.17274585285374E-11
* ORBITAL    1   24
 -6.11088552016323E-12 -4.24796784131630E-11 -1.87398561550035E-10 -2.32927848871071E-09  1.70632824777538E-11
  3.90294083668835E-12 -4.79306168724754E-12 -2.37797188471194E-10 -1.70651714999121E-10 -3.12610670505659E-11
  5.18133624885340E-12  9.67262326663080E-04  2.32633069762730E-02 -2.22212171114037E-02 -9.26909599838713E-04
  2.05899517333618E-03  3.75586499873784E-04  9.03310635189863E-03 -8.62844176615596E-03 -3.59912055940081E-04
  7.99507852544662E-04 -6.27415586500552E-01 -2.05846176970629E-02 -1.71243712488675E-03  7.59759534146215E-11
  3.08250645861998E-11  4.91940408306036E-12  1.81045010975966E-10  7.44239698145209E-11 -2.22118469737884E-12
 -2.43624862902955E-01 -7.99297488180125E-03 -6.64934061084919E-04  1.24802059643490E-09  1.62496642201440E-10
  4.82566149181903E-11 -4.80575369617447E-03 -3.31964810077317E-03 -4.83805811968707E-11 -3.16064908814469E-11
  1.24083747117128E-03  8.57125998396009E-04  1.18020648642907E-03  8.15246290710651E-04 -1.09228179206087E-10
 -7.25182477176503E-11 -1.52363639112788E-03 -1.05247481640652E-03 -2.04309982096517E-10 -1.32512201778601E-10
 -6.88249694532323E-04  2.30584984409366E-12  2.60132142498985E-04 -8.78885085304357E-13 -4.45600114204883E-12
  2.14274206341748E-04  2.73608964253274E-12 -1.88971032968589E-04  1.17684057780764E-11  7.23051431944651E-12
  5.10325074947526E-11  2.33755340982848E-10  2.45444265946391E-09 -3.50532548148870E-12  4.40273358806640E-12
 -7.19484539625865E-12 -2.89251381967370E-10 -1.71585234380303E-10 -3.67193581672393E-11 -2.80966237718415E-13
  9.67261921512997E-04  2.32632810308448E-02 -2.22212703235964E-02 -9.26923063377448E-04  2.05898904254308E-03
  3.75586694606511E-04  9.03310598637204E-03 -8.62851650248035E-03 -3.59928618300073E-04  7.99499976326217E-04
  6.27415780617193E-01  2.05846061250469E-02  1.71244322087553E-03 -2.35040582809578E-10 -3.69766325698881E-11
 -6.30468490663191E-12  1.31884771238525E-10 -6.95515771122850E-11  4.61017437172337E-13  2.43624492338019E-01
  7.99297978456061E-03  6.64942446892345E-04 -2.08543986416375E-09 -1.83433616290772E-10 -4.81298128293708E-11
 -4.80574532347870E-03 -3.31964323779742E-03 -4.44631805122509E-11 -2.88105580934909E-11  1.24083465101546E-03
  8.57124360641879E-04  1.18020340083118E-03  8.15244285598499E-04 -1.11095358396669E-10 -7.35315246932031E-11
 -1.52363446806440E-03 -1.05247343381651E-03 -1.95888393381508E-10 -1.26862724175394E-10  6.88250117109918E-04
 -2.46022100951432E-12 -2.60132245298439E-04  9.87476228776440E-13  4.05157790350998E-12 -2.14274240512631E-04
 -2.09141076462372E-12  1.88971205019481E-04 -1.28544864644712E-11
* ORBITAL    1   25
 -2.69179312630118E-11 -1.96220033275800E-10 -9.49450870732533E-10  3.79670155674845E-09  3.66378096946312E-10
  7.05802535293328E-11 -1.89372972644763E-11 -1.76722535840281E-10  2.12467775334609E-09  5.78948395271626E-10
  2.29015634069107E-10  8.77266904216611E-04  2.14862054689891E-02  1.72934923164580E-02  6.11734777311320E-04
 -8.72806366064838E-04  3.41586541339276E-04  8.36620811316637E-03  6.73364871214523E-03  2.38195639227732E-04
 -3.39846530788917E-04  6.90015025616269E-01  5.75165519257961E-03 -1.28562275908181E-03 -2.09942651443515E-10
 -1.65616939833908E-10 -6.77486936890295E-11 -7.61659798416082E-10 -6.93929052823356E-10 -2.93198522737037E-10
  2.68675552697504E-01  2.23955662089987E-03 -5.00592104012332E-04 -1.64591685925184E-09 -3.01850869721814E-10
 -1.02462447867349E-10 -1.43548760511340E-03 -8.64734866494315E-04  1.57121207403890E-11 -2.43385539535046E-12
  3.70629382918287E-04  2.23262607455010E-04  3.53510692975063E-04  2.12955638054442E-04  2.49355953822392E-11
 -1.71885598465419E-11 -4.56371632660156E-04 -2.74915876405535E-04  7.43837710466980E-11 -1.75006773961390E-12
  1.29030534643057E-05 -5.10838202920323E-12 -4.86405884542504E-06  1.91733649052999E-12  8.52773391891288E-12
 -4.03104758504280E-06 -4.28080936860446E-12  3.54715557322421E-06 -2.72863226373903E-11 -2.81661595523169E-11
 -2.05465079931327E-10 -9.98049178820127E-10  3.91638745509570E-09  3.85800443812834E-10  7.85088731968487E-11
  2.14115417050195E-11  2.30390515528391E-10 -2.11383768282065E-09 -5.81898943835938E-10 -2.32344755854274E-10
 -8.77266897292135E-04 -2.14862151171196E-02 -1.72935472625807E-02 -6.11750036571976E-04  8.72804314202989E-04
 -3.41586932492848E-04 -8.36622402880980E-03 -6.73371615840500E-03 -2.38200135574573E-04  3.39852351726523E-04
  6.90015128350732E-01  5.75163526315937E-03 -1.28561835906557E-03 -3.90176698068217E-10 -1.66009801017636E-10
 -6.66721231493715E-11 -4.14227234414957E-10 -6.93749245614014E-10 -2.94060197221900E-10  2.68675163521575E-01
  2.23954962412566E-03 -5.00587710478250E-04 -2.58237305283378E-09 -3.04679865492111E-10 -9.94852633422453E-11
  1.43549480424109E-03  8.64738164340112E-04 -1.27125013751251E-11  4.41580577476715E-12 -3.70631730312110E-04
 -2.23263586852312E-04 -3.53513963906113E-04 -2.12956918869903E-04 -2.07800627206018E-11  1.98187950068953E-11
  4.56374325156650E-04  2.74917153372203E-04 -7.48885990291278E-11  1.57654095057193E-12  1.29037163698887E-05
 -5.09285386664480E-12 -4.86432537803347E-06  1.98422886374063E-12  8.58035798310872E-12 -4.03090137673507E-06
 -4.41705603803241E-12  3.54698094096025E-06 -2.71886284866641E-11
* ORBITAL    1   26
 -4.83332999667790E-14 -1.90254507485073E-13 -1.85513835277032E-12  2.02427119461907E-11  3.25386615101509E-12
  1.82127677022140E-12 -8.66254608317599E-14 -2.77886805620907E-12 -2.03120083678310E-12  7.92625006296285E-13
  1.04355096480822E-12 -3.04581533845954E-12 -2.01463146831159E-10 -5.73675554300891E-10 -2.16636890051820E-10
 -1.15652529361200E-10  5.11461241541277E-12  3.38329080815029E-10  1.02682878094924E-09  3.72081446941539E-10
  1.95215279779549E-10  6.63341920545972E-10 -9.38933903546373E-11 -2.68025419727357E-11  6.95883149445736E-01
  9.84756194003764E-03 -2.96145419950346E-04 -3.41847164651222E-02 -4.83735379317209E-04  1.45546520203873E-05
 -1.34349392199541E-09  1.54327373186814E-10  4.54401399074036E-11 -1.97365551735898E-02 -2.79284757764752E-04
  8.40312994227201E-06  7.52518043577611E-13 -1.95632522926982E-13  1.15460599422831E-03  8.73317794586455E-04
  1.72048180725964E-10  1.08876215946458E-10  1.29539472033441E-10  8.11892294986420E-11 -5.17735026006767E-05
 -3.91603207487273E-05  1.89816202933525E-10  1.20884932336516E-10 -4.01035820011836E-05 -3.03334533652476E-05
 -8.64705737730332E-13  2.70462322043873E-04 -6.25601899085449E-12 -1.02225149170760E-04  9.16823626689037E-06
 -3.60864614395735E-12 -8.20031975801749E-06 -8.10899576306326E-12 -1.08480033254504E-05 -1.88692115055786E-13
 -1.17653391555710E-12 -5.67898067882686E-12 -7.22097846975754E-12 -8.23142244936186E-13 -4.18659922374903E-13
  1.79686179157642E-13  4.41650811196959E-12  1.17643464845326E-11  2.40891942407261E-12  1.04707343656776E-12
  3.10253708562261E-12  2.00024697738681E-10  6.11015647624715E-10  2.16951794258372E-10  1.12483748059094E-10
 -5.06181694597561E-12 -3.37478961358195E-10 -1.04227700141567E-09 -3.72257935075253E-10 -1.93978887365144E-10
  8.60846012675835E-10 -9.41233176873287E-11 -2.83001213931277E-11  6.95883264688714E-01  9.84753039748464E-03
 -2.96144295237872E-04 -3.41833914463180E-02 -4.83743450389440E-04  1.45461411057619E-05 -1.42951936714320E-09
  1.55018084894573E-10  4.61797988578178E-11 -1.97357901619120E-02 -2.79289411635887E-04  8.39821773223277E-06
 -1.40186724314654E-12 -2.23844878384748E-13 -1.15459721951645E-03 -8.73312542072279E-04 -1.66219550874067E-10
 -1.04842140942789E-10 -1.28763310959926E-10 -8.06731583394566E-11  5.17772076127164E-05  3.91630231661619E-05
 -1.88088073266016E-10 -1.19678440961673E-10  4.01064524464815E-05  3.03355472642118E-05 -7.42640161169561E-13
  2.70462549617368E-04 -6.56140201028703E-12 -1.02225235103996E-04  9.16815033880737E-06 -3.45223148532296E-12
 -8.20024306398644E-06 -8.19802034540515E-12 -1.08479016702913E-05
* ORBITAL    1   27
 -2.05326018198527E-13 -1.36098283249203E-12 -6.63403617156331E-12 -2.72189937510428E-11 -1.21104567894651E-12
 -5.58303246975708E-13 -3.47274640213585E-13 -5.90632456213614E-12  3.26359507621765E-12  3.04725801151504E-13
  7.39790786046547E-15 -1.53457196914473E-12  1.17683034770207E-10  8.24406862265990E-10  2.61774580407418E-10
  1.00149334108553E-10  2.81019628387445E-12 -1.93159016921562E-10 -1.45486488072533E-09 -4.48145086865161E-10
 -1.67945430806242E-10 -4.85151974799491E-10  2.32766086310733E-10  9.36234606163766E-11 -7.15717172945641E-01
 -4.77846873057405E-03  1.78867960762213E-03  3.52062647540795E-02  2.35047278079608E-04 -8.79888075619555E-05
  1.03229358572232E-09 -3.95251765206333E-10 -1.59944571602624E-10  2.03263463306405E-02  1.35704606310361E-04
 -5.08003621944890E-05  1.32235650112770E-11  1.38055479105204E-11  1.14377885725418E-03  8.35406331389860E-04
 -1.49044971799085E-10 -7.97492252816571E-11 -9.41870227116715E-11 -4.16961158652263E-11 -5.13584176698344E-05
 -3.75118115427329E-05 -1.80071033153187E-10 -1.03637895887254E-10 -3.97820589191095E-05 -2.90565241568736E-05
  1.08945092947541E-12 -1.55609882031974E-06  9.47854146694031E-12  5.88150273916884E-07 -5.30239751183598E-08
  5.24386365771374E-12  4.74261063286821E-08  1.20860175623189E-11  6.27388298885969E-08  2.06224547679405E-13
  1.86987085260239E-12  9.47513937943002E-12  1.49752733112807E-11 -2.37997141920863E-12 -1.18096707505004E-12
 -3.81148339500124E-13 -6.54804152883724E-12  8.89871607040663E-12  1.22247039307381E-12  4.37541401457913E-13
 -1.82009831871219E-12  1.07862586196401E-10  8.65916396354836E-10  2.62509914415871E-10  9.69787407843303E-11
  3.01535643275045E-12 -1.88677451058729E-10 -1.47171927185490E-09 -4.48266356192806E-10 -1.66372240418167E-10
  7.06546804646531E-10 -2.30636411601776E-10 -9.40716463536257E-11  7.15717238228780E-01  4.77842218872232E-03
 -1.78868433117909E-03 -3.52048834956020E-02 -2.35043124358786E-04  8.79805169980842E-05 -1.12915017531627E-09
  3.94670485217169E-10  1.60422990212514E-10 -2.03255488588757E-02 -1.35702204250596E-04  5.07955770289319E-05
  1.38536840318076E-11  1.43295078786734E-11  1.14378876828251E-03  8.35412146933909E-04 -1.43809615053948E-10
 -7.62653438408264E-11 -9.30443093241075E-11 -4.08275306057128E-11 -5.13615609827309E-05 -3.75138334567795E-05
 -1.78879799716969E-10 -1.02997248878264E-10 -3.97844924739308E-05 -2.90580895230644E-05 -1.11746525438512E-12
  1.55628470105087E-06 -9.55372224869924E-12 -5.88220429755897E-07  5.28346239885388E-08 -5.23917110165941E-12
 -4.72568243639131E-08 -1.20142414184946E-11 -6.25147585718730E-08
* ORBITAL    1   28
 -9.57150145130200E-04 -7.06118326717942E-03 -3.64260918480188E-02  1.14017546789904E-01  1.26687022264524E-02
  5.02668849613914E-03 -1.89509421713370E-03 -3.91089195915983E-02 -2.37050280097090E-02 -7.30158270056554E-04
  1.17185998152601E-03 -1.48497365869466E-11 -1.18003516233511E-10  5.76653117521966E-09  1.73652607826299E-09
  9.97516766531703E-10  1.19332306287250E-11  1.27614268272851E-10 -3.80033770382875E-09 -1.15740353711295E-09
 -6.67199007722075E-10 -3.55466574721413E-09  3.31695796371914E-10  2.21311256071050E-10  7.73929709448024E-11
  1.28981999938784E-11  2.72965624409095E-12  3.61648705400800E-01  1.73434452048729E-03 -8.33835833476865E-04
  3.90297844868987E-09 -2.09615524674394E-10 -1.51245582454475E-10 -6.26393932251708E-01 -3.00397282215078E-03
  1.44424603046668E-03  1.23833007555126E-10  5.06131026660211E-11  7.65911488532729E-13  4.16312300071815E-13
 -3.19825424026815E-11 -1.30326199987256E-11  5.64831150647276E-11  2.39637945836095E-11 -1.40748005861269E-03
 -7.83103686895476E-04 -7.29049374870618E-11 -3.08599084780334E-11  1.81704894269122E-03  1.01098251274236E-03
 -2.40249635050931E-11 -1.05962242107352E-09  9.03143542464283E-12 -2.80365884751762E-09  1.14644191424647E-05
 -1.27456954969372E-11 -1.71453336176787E-05  1.12647002509377E-11  2.26498566228768E-05  9.57150012427446E-04
  7.06118236742664E-03  3.64260842862614E-02 -1.14017319639547E-01 -1.26686088699540E-02 -5.02662858322889E-03
 -1.89509491827532E-03 -3.91089392174556E-02 -2.37049214832225E-02 -7.30141195713377E-04  1.17186936329444E-03
 -1.46282385487431E-11 -1.13753557967921E-10  5.76255623118421E-09  1.73236428668909E-09  9.94074976356145E-10
  7.82164756118885E-12  2.93584534767539E-11 -3.86833747265531E-09 -1.14926401292225E-09 -6.54016721563828E-10
  3.34655290333156E-09 -3.33997791571801E-10 -2.21630440939184E-10 -8.99747196358737E-11 -5.79402856291135E-12
 -1.62102266685086E-14 -3.61648699123780E-01 -1.73433134311583E-03  8.33832965550243E-04 -6.07643114164958E-10
  2.46450496313941E-10  1.49334831629105E-10  6.26393921375511E-01  3.00395000108000E-03 -1.44424106203387E-03
  1.22111273159909E-10  4.94276008856306E-11  1.12788936527310E-12  8.09708334567835E-13 -3.14785023102270E-11
 -1.26723295943302E-11  4.95040072798812E-11  1.98271200700950E-11 -1.40748887263778E-03 -7.83107893384624E-04
 -6.39259282225373E-11 -2.55060575418901E-11  1.81706032115252E-03  1.01098794298298E-03  2.40874737155593E-11
  1.12800589206131E-09 -9.08869680620731E-12  2.98451073400326E-09 -1.14641158371285E-05  1.28934854322097E-11
  1.71448431810611E-05 -1.12830618294815E-11 -2.26492295238718E-05
* ORBITAL    1   29
 -2.32109024971484E-03 -1.73734092794425E-02 -8.39256065739101E-02  5.49672967086846E-01  2.18659592495673E-02
  7.83172553352654E-03 -2.14452203524292E-03 -4.74276125388158E-02  1.67632377570908E-02  3.13052495476659E-03
  4.05566351420950E-04 -2.16180474424046E-11  6.79206064515429E-10  1.01582448429701E-08  2.42480298831023E-09
  1.28996593863685E-09  1.49508427050426E-11 -4.43453447995100E-10 -6.83055962484908E-09 -1.62687479793699E-09
 -8.63218225729395E-10 -6.87585380628989E-09 -2.18408293082257E-10 -4.25905928249203E-11 -2.88459086201771E-11
 -2.39959535448854E-12  4.63157389837617E-13 -5.90618677035478E-02 -1.97669338994615E-03  9.77478290205544E-06
  4.62471713421102E-09  1.52107124901089E-10  3.09916582255875E-11  1.02298155662287E-01  3.42373338368954E-03
 -1.69304202927610E-05 -1.39121978026901E-11 -4.20811431983077E-12 -4.66240298443798E-13 -2.68080598345241E-13
  3.63426729775841E-12  1.10488429184946E-12 -4.85766333440410E-12 -1.14321227996873E-12 -5.80874710576770E-04
 -3.87946354811063E-04  6.32152777588712E-12  1.42399505370480E-12  7.49906027734920E-04  5.00836590979353E-04
  1.21054186305085E-12 -2.52705285645537E-10 -4.66560027984192E-13 -6.68307388304499E-10  3.98373851290119E-05
  6.42536557489041E-13 -5.93985053369162E-05 -5.53144152757346E-13  7.85697849363016E-05 -2.32108506341297E-03
 -1.73733725850844E-02 -8.39254245084222E-02  5.49673155287354E-01  2.18658343521043E-02  7.83166783224146E-03
  2.14452010502389E-03  4.74275422735952E-02 -1.67639979864907E-02 -3.13070822115638E-03 -4.05665480393995E-04
  2.12940968051431E-11 -6.83562241893498E-10 -1.01007941959160E-08 -2.40716022762867E-09 -1.27827279277437E-09
 -1.40435256123077E-11  4.55971758602444E-10  6.68805123898631E-09  1.58619615856547E-09  8.37738960218231E-10
 -6.87951923824320E-09 -2.17904727989374E-10 -4.22553689032186E-11 -1.17070399564921E-11 -2.20370524948468E-12
  3.99994379919242E-15 -5.90617292929324E-02 -1.97668967552780E-03  9.77324483729244E-06  4.70295524287445E-09
  1.53453020052145E-10  3.00403788231413E-11  1.02297915914593E-01  3.42372694932390E-03 -1.69277563351667E-05
  1.34328429361079E-11  3.93024515994459E-12  5.87289511620557E-13  3.48722919145804E-13 -3.54733307193071E-12
 -1.03598523036561E-12  5.36997867636099E-12  1.43392593788541E-12  5.80873711547345E-04  3.87946300016920E-04
 -7.03089036580490E-12 -1.86702159311875E-12 -7.49904737166501E-04 -5.00836519779172E-04  1.25599800779635E-12
 -2.30331089866408E-10 -3.98062786091016E-13 -6.09374718191614E-10  3.98373855979275E-05  5.44853031327955E-13
 -5.93985179148469E-05 -5.39578377968088E-13  7.85697949439105E-05
* ORBITAL    1   30
  4.37921467914605E-03  3.21732761057607E-02  1.61554952372793E-01  1.11467160234731E+00 -3.63943512783116E-02
 -1.26137633497402E-02  4.85204597887099E-03  9.65827126242526E-02  5.04540345435782E-02 -1.20358580725079E-03
 -4.36258246059563E-03 -1.35943135495230E-10 -2.76870419017101E-09  3.97733499319236E-08  1.01034064048694E-08
  4.99552371267319E-09  9.02711824255665E-11  1.83773303872533E-09 -2.66605402734269E-08 -6.75120404660331E-09
 -3.32426581074209E-09 -9.63492354667054E-09  4.83781034718569E-09  2.20907698108531E-09 -3.07936507961873E-11
  2.23353490202935E-11  3.03206355626514E-12 -8.99379353409632E-02  5.29735512393131E-03  1.38360038766774E-03
  6.46887774355662E-09 -3.22908247302157E-09 -1.47425044041568E-09  1.55777073531136E-01 -9.17528822383265E-03
 -2.39646616814544E-03  3.31551718082503E-10  2.29642166056863E-10  2.71575102571977E-12  1.66740378516901E-12
 -8.54206170323753E-11 -5.92015201170840E-11  1.43638855010477E-10  1.00272744977347E-10  2.08853302489460E-03
  1.28024971885556E-03 -1.85220701511437E-10 -1.29380982496933E-10 -2.69628453890784E-03 -1.65279527845594E-03
 -4.29237530621805E-12 -2.04695092535368E-09  1.03517654752492E-12 -5.41583045765650E-09 -3.16559742162386E-05
 -2.27222905385046E-12  4.70903519905349E-05  1.78492746005987E-12 -6.23511416343976E-05 -4.37920177505600E-03
 -3.21731818445020E-02 -1.61554516030629E-01 -1.11467150686949E+00  3.63949085248386E-02  1.26141454144153E-02
  4.85203189321299E-03  9.65824667841042E-02  5.04560668188660E-02 -1.20312325860550E-03 -4.36238579760865E-03
 -1.36312600125058E-10 -2.77549485994065E-09  3.96318525892328E-08  1.00662574717844E-08  4.97538618969490E-09
  9.12023145612103E-11  1.85899666221469E-09 -2.62937436984162E-08 -6.65622935180997E-09 -3.27209187741992E-09
  9.60882121393586E-09 -4.84558415801835E-09 -2.21350328285154E-09  2.27681134197589E-11 -1.07019397733184E-11
  1.60875083008484E-12  8.99378549686861E-02 -5.29729781865179E-03 -1.38358426520027E-03 -6.52322523926315E-09
  3.25254642456893E-09  1.48725562652767E-09 -1.55776934315717E-01  9.17518896582390E-03  2.39643824418272E-03
  3.32821543373968E-10  2.30437607311819E-10  1.18994022571936E-12  6.57545297355738E-13 -8.57332754428197E-11
 -5.94406912412949E-11  1.43321060803492E-10  9.99629690186991E-11  2.08853091801503E-03  1.28025127556611E-03
 -1.85007252361992E-10 -1.29005569452418E-10 -2.69628182122509E-03 -1.65279728977960E-03  4.47171044254106E-12
  1.90245016938513E-09 -1.11568001449273E-12  5.03350104344405E-09  3.16563445568636E-05  2.32782276897968E-12
 -4.70909315019656E-05 -1.86766141963307E-12  6.23518924798179E-05
* ORBITAL    1   37
 -3.65616553047752E-03 -2.63663065906635E-02 -1.13851455025631E-01 -2.97524484464403E-01  5.24470736785489E-01
  3.44043169781701E-01  6.99860319340861E-04  2.47045187776348E-02  3.96366957997219E-01  1.98979252619831E-01
  1.60895390597921E-01  1.62789632725089E-11  2.01679532977086E-10  6.55735188911926E-09  2.28840968313323E-09
  1.57613578599886E-09 -1.07372832344601E-11 -1.31786066723706E-10 -4.39055440176445E-09 -1.52533544931934E-09
 -1.04662682397416E-09 -3.39522453807406E-11 -7.18890634152845E-10 -3.66422783643746E-10 -5.82630211633721E-12
 -1.36041526876763E-12 -4.72264146063764E-13 -5.78242121504720E-02 -6.77704809944945E-03 -1.56522228674865E-03
  3.48377921694311E-11  4.83640810020017E-10  2.46500081650090E-10  1.00154473347051E-01  1.17381916308420E-02
  2.71104452446045E-03 -5.00040251312826E-12  2.11522601902202E-11  1.34368943056460E-13  1.12444723427186E-13
  1.28483426051862E-12 -5.46468609440992E-12 -1.94415221823300E-12  9.10883253078867E-12 -5.18337717667164E-03
 -6.78841520527834E-03  2.50038449221371E-12 -1.17639148170702E-11  6.69171116064874E-03  8.76380634565567E-03
  1.39821313714825E-12  3.12600420497853E-12 -5.26921281719619E-13  8.26087285617311E-12  2.73668242386918E-04
  7.46190043786961E-13 -4.07960356090603E-04 -6.57567331349032E-13  5.39680921441796E-04 -3.65604271919046E-03
 -2.63654096102740E-02 -1.13847193687091E-01 -2.97510528131430E-01  5.24470489276504E-01  3.44043001217685E-01
 -6.99964797632510E-04 -2.47063370471457E-02 -3.96375283375931E-01 -1.98982510683589E-01 -1.60897871980490E-01
 -1.63789498203489E-11 -2.03955145280745E-10 -6.52695419620199E-09 -2.28685774990309E-09 -1.58024620556989E-09
  1.08452321089812E-11  1.36609655100385E-10  4.31919054816872E-09  1.52155288241454E-09  1.05608663865916E-09
 -3.26460285416905E-11 -7.16612693913786E-10 -3.64854064357894E-10  3.25008804449436E-13  1.02087527152103E-12
  5.05136197510034E-13 -5.78247738713540E-02 -6.77749901962352E-03 -1.56540208347356E-03  2.41325566680037E-11
  4.75197897676012E-10  2.41437974326866E-10  1.00155446280986E-01  1.17389726490292E-02  2.71135594217042E-03
  5.37169994011315E-12 -2.08128139667661E-11 -8.70444501574226E-14 -4.70272146025608E-14 -1.37740767937718E-12
  5.37878129126004E-12  2.22729303192608E-12 -8.73009654121673E-12  5.18342906362011E-03  6.78847327543424E-03
 -2.87507919858863E-12  1.12703322669810E-11 -6.69177814650205E-03 -8.76388131393602E-03  1.39856580617183E-12
  3.56546085938739E-12 -5.28001217255829E-13  9.43740126005915E-12  2.73669311401497E-04  7.54804048874890E-13
 -4.07961949994688E-04 -6.64343013735074E-13  5.39683029794917E-04
* ORBITAL    1   40
 -2.09942427718094E-02 -1.53546759824289E-01 -7.41946939529967E-01 -2.67034103325925E+00 -6.88906518006849E-01
 -4.38691004244063E-01 -1.63244103576460E-02 -2.94334927207961E-01 -1.72660777868602E+00 -3.79989199294882E-01
 -1.25237728873620E-01 -8.71457511687226E-12 -1.46389973608870E-10  2.85456374050180E-09 -7.37211167528465E-10
 -1.60880730176376E-09  5.70955973028060E-12  9.56407709408828E-11 -1.92337037070159E-09  4.88019271234226E-10
  1.07338542583375E-09 -5.63380463241265E-10  8.74542545216330E-10  4.63030181487152E-10 -1.11178969275908E-11
  6.42877982376184E-11  3.71528456145531E-11  8.03108400412170E-02 -1.04273063843639E-01 -6.42281651932374E-02
  3.84512238431868E-10 -5.87728583408751E-10 -3.11108659430129E-10 -1.39102455350254E-01  1.80606244518595E-01
  1.11246445437133E-01 -1.53519115510058E-10 -2.01129862375464E-10  1.23863158656345E-12  1.07175234010789E-12
  3.96325780122700E-11  5.19295478951407E-11 -6.47522425722133E-11 -8.49301611246613E-11  9.87072771999913E-03
  1.11895725833060E-02  8.35934775538568E-11  1.09645244908898E-10 -1.27430546906035E-02 -1.44456760880369E-02
 -4.58364684147062E-12 -7.92237172385832E-12  1.73466333959285E-12 -2.08799295317733E-11 -1.16916130732760E-04
 -2.41837725641299E-12  1.74287810827177E-04  2.13469612894845E-12 -2.30561366488308E-04  2.09942512892357E-02
  1.53546820724763E-01  7.41947186539342E-01  2.67034147480356E+00  6.88906606622248E-01  4.38691111979464E-01
 -1.63244052294744E-02 -2.94334794406736E-01 -1.72660746111100E+00 -3.79987815426831E-01 -1.25236133679933E-01
 -8.79790346018506E-12 -1.47807262928531E-10  2.84969782442113E-09 -7.43870576951109E-10 -1.61533799502778E-09
  5.97267726402630E-12  1.00213185933355E-10 -1.90242591399055E-09  5.10047987369601E-10  1.09445254813586E-09
  5.54318860061874E-10 -8.67128076839857E-10 -4.59155771898541E-10  1.48651595305402E-12  6.92627715279538E-11
  3.93227408332098E-11 -8.03106859825593E-02  1.04273097744189E-01  6.42281682297069E-02 -3.76268915994545E-10
  5.64619207389677E-10  2.99759720496272E-10  1.39102188501494E-01 -1.80606303086061E-01 -1.11246450610548E-01
 -1.53292048584481E-10 -2.00771123757395E-10 -1.14197533125529E-12 -9.55895464798530E-13  3.95778106023963E-11
  5.18411889291249E-11 -6.43704800853444E-11 -8.42881989416217E-11  9.87070883977190E-03  1.11895501759197E-02
  8.31009203713654E-11  1.08815934480023E-10 -1.27430303185211E-02 -1.44456471620833E-02  4.62321942578626E-12
  1.09144761441964E-11 -1.74993912595489E-12  2.89456806373796E-11  1.16914774198956E-04  2.49951643505214E-12
 -1.74285789712526E-04 -2.20333827324978E-12  2.30558692142809E-04
* ORBITAL    1   41
  1.64544247598513E-12  1.16521939947885E-11  5.66040928006096E-11  2.03555838022642E-10  5.39452957560187E-11
  3.44538452084708E-11  1.26238456391523E-12  2.19089280795025E-11  1.34148830398550E-10  2.75128996272275E-11
  7.35625751840745E-12 -2.86733400028653E-13  4.12294408942831E-11 -1.04035168924873E-09 -9.15187546929464E-10
 -1.00828713356655E-09 -1.31363356405070E-13  2.56817201313408E-11 -6.12023581575559E-10 -5.42706581529735E-10
 -6.00596035772979E-10  7.84548654258612E-10  4.47015526394875E-10  2.06422183292515E-10 -3.06587355402853E-03
  2.56684872884807E-02  1.47744798853402E-02 -5.55072023886396E-02  4.64726081521440E-01  2.67490875258000E-01
  4.69518624766450E-10  2.69655317314156E-10  1.24699665160124E-10 -3.20470982236654E-02  2.68309728249677E-01
  1.54435928825558E-01 -7.83214009515060E-11 -1.05818459706792E-10  4.62015832257475E-04  3.97132876174966E-04
 -9.37429027455243E-11 -1.40834028033576E-10  8.49153433791952E-11  1.21233849746203E-10  7.63595626093352E-03
  6.56360397975215E-03  2.58393317116554E-11  4.26388141321347E-11  5.91478628756904E-03  5.08414578253009E-03
 -1.21114673075553E-12 -9.21242469725536E-06 -2.15077993026073E-12  3.48196923646328E-06  1.15096034537477E-04
  1.36433635596426E-12 -1.02945022871134E-04  1.20263219562627E-12 -1.36183464582280E-04 -1.59823213615569E-12
 -1.19275766224244E-11 -5.75616255904629E-11 -2.05605297085047E-10 -5.09760713202795E-11 -3.23394002674815E-11
  1.31346072178564E-12  2.32660208435594E-11  1.30234889914488E-10  3.09804267993159E-11  1.21893024138318E-11
  3.63380669042805E-13 -4.10033828898179E-11  1.04408402071963E-09  9.11451194567019E-10  1.00185980633616E-09
  2.64554398180340E-13 -2.54972437580028E-11  6.20203243842826E-10  5.34608670720879E-10  5.86453652554994E-10
  7.88928370353745E-10  4.46919991806581E-10  2.05829815655710E-10 -3.06584571191256E-03  2.56684895204260E-02
  1.47744809634987E-02 -5.55071409049452E-02  4.64726301631773E-01  2.67490997683736E-01  4.78491885303532E-10
  2.67707905029915E-10  1.22511690431767E-10 -3.20470627571422E-02  2.68309855365688E-01  1.54435999530159E-01
  7.76271813173843E-11  1.04998786149972E-10 -4.62015993506668E-04 -3.97132736309291E-04  9.25547206031134E-11
  1.39442673127525E-10 -8.11103494795960E-11 -1.16810368522261E-10 -7.63594605906681E-03 -6.56359196867709E-03
 -2.40408470772283E-11 -4.05601152346621E-11 -5.91477838211859E-03 -5.08413647522203E-03 -1.19043216390487E-12
 -9.21239581183786E-06 -2.14809788977868E-12  3.48195832365468E-06  1.15096068626970E-04  1.31087551034998E-12
 -1.02945053349444E-04  1.20368199985314E-12 -1.36183504977966E-04
* ORBITAL    1   42
  2.54719853877592E-12  1.83593283454090E-11  8.81474540642717E-11  3.11093025494389E-10  8.59678690676598E-11
  5.58127485717572E-11  1.80021408344457E-12  3.07050859814525E-11  2.02109728757981E-10  1.65863525818285E-11
 -1.85231256121120E-11 -1.34313794363628E-13  2.56889812352726E-11 -6.12568575492823E-10 -5.42921455745059E-10
 -6.00717327358422E-10  2.91874531431097E-13 -4.12412281812791E-11  1.04101342830049E-09  9.15757448990360E-10
  1.00881244609676E-09  4.69376340600416E-10  2.69649622720362E-10  1.24711575796412E-10 -6.40949332530677E-02
  5.36619434337845E-01  3.08871877997256E-01  2.65514837320578E-03 -2.22295598836795E-02 -1.27950748338858E-02
 -7.84870863361746E-10 -4.47204396083245E-10 -2.06515416523687E-10  1.53295064003211E-03 -1.28342424109057E-02
 -7.38723991615994E-03 -9.83824481937079E-12 -8.76320955009201E-12  9.65879549296384E-03  8.30236722494110E-03
  8.82179348600997E-11  1.28219665537475E-10  5.51455811306441E-11  8.75257995767959E-11 -3.65255078617903E-04
 -3.13960743946629E-04  1.09024230467539E-10  1.52895833442643E-10 -2.82925366387547E-04 -2.43192945446303E-04
  4.24632383533424E-13 -1.92592786086610E-04  1.76869045808331E-12  7.27932308964808E-05 -5.50548464612965E-06
  1.33721413562545E-12  4.92425519143131E-06  2.07783393678588E-12  6.51417723165999E-06 -2.32586935982700E-12
 -1.68398833724469E-11 -8.22044542836467E-11 -2.88892889274029E-10 -7.71662969501802E-11 -4.84637141459047E-11
  2.01285871032077E-12  3.68647770289880E-11  2.04102584531613E-10  6.98064704375464E-11  4.41920409990575E-11
  2.69171132594633E-13 -2.54584068486297E-11  6.20156465926545E-10  5.35045506350874E-10  5.86993062381581E-10
 -3.61120119523659E-13  4.10187308670599E-11 -1.04433503557888E-09 -9.12284594929123E-10 -1.00281649447560E-09
  4.78128862383804E-10  2.67619499498935E-10  1.22490092387269E-10 -6.40948614804509E-02  5.36619688418298E-01
  3.08872019293521E-01  2.65513765546552E-03 -2.22295643824522E-02 -1.27950775515861E-02 -7.89007211305170E-10
 -4.46876473306560E-10 -2.05817595914942E-10  1.53294440266404E-03 -1.28342449495431E-02 -7.38724144900278E-03
  9.98355793114850E-12  8.92473375019341E-12 -9.65878257076278E-03 -8.30235202254047E-03 -8.40073352884724E-11
 -1.23331333987348E-10 -5.43294421325871E-11 -8.65740607252522E-11  3.65255421272998E-04  3.13960713595116E-04
 -1.07909506750354E-10 -1.51588157346450E-10  2.82925636143143E-04  2.43192926992500E-04  4.52637271347679E-13
 -1.92592843236013E-04  1.72289889247433E-12  7.27932524975713E-05 -5.50546527332261E-06  1.34049990737812E-12
  4.92423787448004E-06  2.05754232044000E-12  6.51415421997253E-06
* ORBITAL    1   44
 -1.36604138066305E-10 -9.98443571161432E-10 -4.76923399911649E-09 -1.96620491361276E-08 -1.30289611370569E-09
 -7.37409823323133E-10 -1.16750820835370E-10 -2.09614658968091E-09 -6.19406838566146E-09 -2.54365119279133E-09
 -1.89641127789049E-09 -4.07479606604430E-04 -7.33642497595588E-03 -2.92076409524499E-02  5.57008519530058E-03
  1.24350531984224E-02  3.01861917620107E-03  5.43484235694902E-02  2.16370952494585E-01 -4.12635884203251E-02
 -9.21194914254704E-02 -9.93272813051358E-03  7.93332894329357E-02  4.31831817321615E-02  1.93393507759096E-10
 -3.66993933435959E-09 -1.93903297959305E-09  6.91011353749719E-10  2.37959783924296E-09  1.15205910506263E-09
  7.35818739217753E-02 -5.87703155349286E-01 -3.19902171018555E-01 -1.37899009040084E-09 -5.42807056801244E-10
 -1.05188925679173E-10 -5.20091319391306E-03 -5.38586021001607E-03  2.99311019608653E-10  3.37496161986324E-10
  1.34287008578447E-03  1.39062312301908E-03 -2.43675600636334E-02 -2.52340829955221E-02 -9.21156066864293E-11
 -1.21440931703780E-10  3.14583859259279E-02  3.25770614926615E-02 -1.21675219587190E-10 -1.14508332997024E-10
 -2.39618456941160E-04 -2.01273905496951E-12  9.05672089666685E-05  7.61024372891834E-13 -3.04145846149885E-12
 -1.42324621300449E-03  4.17669528593190E-12  1.25518488033713E-03 -4.09551051124653E-12  1.36615234274702E-10
  9.98642781466985E-10  4.77016145986418E-09  1.96572613307307E-08  1.30471956414214E-09  7.39098754165499E-10
 -1.16834066870138E-10 -2.09738637642835E-09 -6.19985807157525E-09 -2.55040017115559E-09 -1.90586640643487E-09
 -4.07478966599069E-04 -7.33641424088609E-03 -2.92075774339539E-02  5.57019462185062E-03  1.24351711248422E-02
  3.01861599331726E-03  5.43483665465891E-02  2.16370564851196E-01 -4.12639057944538E-02 -9.21198028769511E-02
  9.93270339075174E-03 -7.93333224971624E-02 -4.31831957260222E-02 -1.97321907982355E-10  3.66906439247292E-09
  1.93913018178972E-09 -6.86495809995981E-10 -2.37110302294075E-09 -1.14792853606408E-09 -7.35817786016266E-02
  5.87703399562368E-01  3.19902290383215E-01  1.38358681532998E-09  5.32834541439356E-10  9.87126389206135E-11
 -5.20091233918075E-03 -5.38585959901186E-03  2.97208825493065E-10  3.35186233792853E-10  1.34287003727054E-03
  1.39062307873580E-03 -2.43675683469613E-02 -2.52340921658902E-02 -8.66105746171797E-11 -1.15361644297419E-10
  3.14583965558025E-02  3.25770732894855E-02 -1.22784509424709E-10 -1.15600511863003E-10  2.39618310213007E-04
  1.98252691315267E-12 -9.05671548642328E-05 -7.48634310635664E-13  3.01286138391033E-12  1.42324560057078E-03
 -4.15030259425251E-12 -1.25518433979512E-03  4.13826058010254E-12
* ORBITAL    1   45
 -1.54395085130480E-10 -1.12830326435799E-09 -5.38937624172509E-09 -2.22154331182225E-08 -1.46386527485796E-09
 -8.28686564843461E-10 -1.32025236201880E-10 -2.37023633997357E-09 -6.99431396767280E-09 -2.87256530496037E-09
 -2.14299289900352E-09 -3.01861917622596E-03 -5.43484235693797E-02 -2.16370952499666E-01  4.12635884105477E-02
  9.21194914150547E-02 -4.07479606581483E-04 -7.33642497568131E-03 -2.92076409507604E-02  5.57008520401428E-03
  1.24350532081956E-02 -7.35818739282544E-02  5.87703155347785E-01  3.19902171018557E-01  9.09342211427351E-11
 -1.78952440491270E-09 -9.45187654461919E-10  1.04060806091832E-09 -2.23953636502269E-09 -1.30226849190382E-09
 -9.93272813138758E-03  7.93332894326470E-02  4.31831817318393E-02 -1.41640412402063E-09 -3.46221999249910E-09
 -1.62312230617781E-09 -3.85284961187109E-02 -3.98985887275460E-02  1.47335631634499E-10  1.66133518935717E-10
  9.94801565166215E-03  1.03017715816386E-02  3.28934627597304E-03  3.40631708656998E-03  2.64880887723287E-10
  2.78724906054300E-10 -4.24652789799107E-03 -4.39753644354682E-03  1.46890806862170E-10  1.91364106564648E-10
 -1.77509979680324E-03 -1.01012760904478E-12  6.70924420555180E-04  3.82066797185628E-13 -1.55173997433319E-12
  1.92122198557473E-04  3.02968638881397E-12 -1.69435784487989E-04 -6.85369756093108E-12  1.54315937041629E-10
  1.12829162857180E-09  5.38971433911040E-09  2.22137347638525E-08  1.46348473985221E-09  8.28406716625924E-10
 -1.32117767154112E-10 -2.37156276744214E-09 -6.99317023023192E-09 -2.87751258792721E-09 -2.14970375075059E-09
 -3.01861599326492E-03 -5.43483665454405E-02 -2.16370564849942E-01  4.12639058040252E-02  9.21198028880726E-02
 -4.07478966619861E-04 -7.33641424101616E-03 -2.92075774337610E-02  5.57019461270450E-03  1.24351711139580E-02
  7.35817786028233E-02 -5.87703399563276E-01 -3.19902290383590E-01 -9.70379454048735E-11  1.78709801293695E-09
  9.44805669201939E-10 -1.04475263005772E-09  2.24049433388713E-09  1.30343808993754E-09  9.93270339235019E-03
 -7.93333224974534E-02 -4.31831957265427E-02  1.41537506252975E-09  3.45931748466832E-09  1.62158432231653E-09
 -3.85285091759744E-02 -3.98986032007426E-02  1.43665008426868E-10  1.61995315328052E-10  9.94801898258242E-03
  1.03017752919736E-02  3.28934563058267E-03  3.40631663119142E-03  2.63942400384573E-10  2.77675424856366E-10
 -4.24652733701551E-03 -4.39753603508261E-03  1.44676307783977E-10  1.88949673487241E-10  1.77509903279952E-03
  9.58237792679914E-13 -6.70924131456226E-04 -3.60170924783552E-13  1.57311067764868E-12 -1.92122080428800E-04
 -3.05260033647667E-12  1.69435682024637E-04  6.84281077852230E-12
* ORBITAL    1   48
 -1.33449343616619E-13 -9.46842630373866E-13 -4.68902904286127E-12 -1.67311837016238E-11 -4.17847255619643E-12
 -2.63487762077543E-12 -1.07211834240867E-13 -1.69838719692863E-12 -1.14568167954846E-11 -3.17256894361094E-12
 -1.59628504047372E-12  1.14172016991768E-11  1.75478486984264E-10  2.06527709299786E-09 -3.69677664929924E-10
 -7.67909974101037E-10  6.74222479212577E-12  1.04474696995733E-10  1.23195109179645E-09 -2.25147804312236E-10
 -4.62505145783328E-10 -1.27588656240736E-11 -2.84558266663057E-09 -1.51632304856063E-09 -3.21958971306662E-03
 -3.55227859705368E-02 -1.83373979036950E-02 -5.77215426554712E-02 -6.36858870522117E-01 -3.28756146354317E-01
 -9.40834560782866E-12 -1.70746288991910E-09 -9.09621631789471E-10 -3.33255481949082E-02 -3.67690640333144E-01
 -1.89807449595680E-01  3.46658750595903E-10  3.70438745779810E-10  1.80890996534038E-03  1.75144300432336E-03
  2.08837444661979E-10  2.40687152912899E-10 -2.74074212055597E-10 -3.01263076110143E-10  2.96048284090037E-02
  2.86643180887658E-02  2.64273977591040E-12 -6.92349907902959E-12  2.29318014791481E-02  2.22032853176253E-02
  3.08118578873212E-12  6.00130920633252E-06 -7.29939928354476E-12 -2.26828166388318E-06 -7.42457845689507E-05
  4.18428468604456E-13  6.64074485387480E-05  5.37004146034273E-12  8.78487970078981E-05  1.59018517255019E-13
  1.16424758943564E-12  5.78885034252567E-12  1.83527559276517E-11  3.18122244274908E-12  2.00033463848819E-12
 -1.74267696509255E-13 -2.33760863727022E-12 -9.09571891151915E-12 -2.37988170658042E-12 -1.15370159076766E-12
  1.15086656690784E-11  1.76546500433493E-10  2.06390435462353E-09 -3.58956926311227E-10 -7.55848814189870E-10
  6.88549377792569E-12  1.06510450974820E-10  1.23100608446191E-09 -2.09686008833439E-10 -4.46051512275193E-10
  1.22099544937696E-11  2.84100250752911E-09  1.51428121650202E-09  3.21961024250781E-03  3.55227722680313E-02
  1.83373896735712E-02  5.77215824676679E-02  6.36858710531588E-01  3.28756059670169E-01  6.03941695480910E-12
  1.69619484507227E-09  9.04370206928752E-10  3.33255711786192E-02  3.67690547960484E-01  1.89807399547648E-01
  3.46309057558185E-10  3.69956214018863E-10  1.80891152580693E-03  1.75144465707285E-03  2.07362400937286E-10
  2.39098906634846E-10 -2.69999587254454E-10 -2.96790168817006E-10  2.96048526673746E-02  2.86643428347622E-02
  5.18228583537773E-12 -4.28464701984757E-12  2.29318202693264E-02  2.22033044855728E-02 -3.13284553557936E-12
 -6.00128048330503E-06  7.27206042285480E-12  2.26827081302160E-06  7.42456603327949E-05 -2.76035136804812E-13
 -6.64073374176605E-05 -5.32610457362537E-12 -8.78486500107885E-05
* ORBITAL    1   49
 -4.35565919149802E-13 -3.43805256922201E-12 -1.60011980313330E-11 -6.64206789001220E-11 -7.68639618242566E-12
 -4.32316442737383E-12 -3.49839114021533E-13 -5.82714028618238E-12 -1.97639224270683E-11 -7.47431285494868E-12
 -5.23672829640730E-12 -6.74388696189834E-12 -1.04332484436073E-10 -1.23228799324826E-09  2.27565188525280E-10
  4.65442567512660E-10  1.13992950509864E-11  1.75367001963493E-10  2.06558785284245E-09 -3.69348774334208E-10
 -7.67615124170756E-10  9.51674705020956E-12  1.70738533572947E-09  9.09506442196920E-10  6.66507178945834E-02
  7.35381269618338E-01  3.79614913358836E-01 -2.78822267159384E-03 -3.07636353648748E-02 -1.58806537969522E-02
 -1.29438508227012E-11 -2.84491348982219E-09 -1.51595238011046E-09 -1.60978110366659E-03 -1.77613931578830E-02
 -9.16869974380085E-03 -1.10638377254668E-10 -1.12609846229640E-10 -3.74474848349556E-02 -3.62578205832743E-02
  2.50676288806870E-10  2.79435950396411E-10  5.48248634661959E-11  7.46785584665295E-11  1.43006958269389E-03
  1.38463778902395E-03  4.00955101495573E-10  4.35384253166520E-10  1.10772713451156E-03  1.07253581853211E-03
 -4.54803139453307E-12 -1.24236450239112E-04 -2.88227209458285E-12  4.69569644463271E-05 -3.58645287944842E-06
 -7.88983008789606E-12  3.20782098681814E-06 -6.90521828252256E-13  4.24354827036976E-06  3.94595302979516E-13
  2.83820452480150E-12  1.36012968751114E-11  6.20160192652879E-11  1.01755907952696E-11  5.94790899780791E-12
 -3.32196755551196E-13 -5.22179236891337E-12 -2.37984184886675E-11 -1.13811296792010E-11 -9.06681525941089E-12
 -6.88105356858490E-12 -1.06591674544031E-10 -1.23096315634363E-09  2.07318281265113E-10  4.43262359631182E-10
  1.15188099138960E-11  1.76397977122368E-10  2.06408370045437E-09 -3.59383740842189E-10 -7.56418900577807E-10
 -6.38921168499087E-12 -1.69620386820711E-09 -9.04438792582489E-10 -6.66507630350876E-02 -7.35381084930686E-01
 -3.79614813332880E-01  2.78825589248483E-03  3.07636219782297E-02  1.58806450789476E-02  1.23676568179139E-11
  2.84035053276119E-09  1.51389999189569E-09  1.60980029183596E-03  1.77613854343538E-02  9.16869471252372E-03
 -1.11612591904389E-10 -1.13495759282119E-10 -3.74475155572784E-02 -3.62578519129103E-02  2.45996416557389E-10
  2.74342367217922E-10  5.36265992098068E-11  7.34328043767823E-11  1.43007019685558E-03  1.38463863576627E-03
  4.00024772821581E-10  4.34290490151352E-10  1.10772761065462E-03  1.07253647476083E-03  4.57981604595676E-12
  1.24236242447406E-04  2.73364372971368E-12 -4.69568859110243E-05  3.58643484378732E-06  7.89091883403084E-12
 -3.20780485134964E-06  6.34603617594516E-13 -4.24352691235452E-06
* ORBITAL    1   50
 -1.07061776757399E-02 -7.73403926618892E-02 -3.33972185558459E-01 -4.11863429312251E-01  2.57291253193717E-01
  1.45527279218025E-01 -5.14118497985057E-03 -4.51859447759975E-02  4.53229617188288E-01  4.58820239920413E-01
  4.41351361103882E-01  3.22248403531826E-10  6.17152818832520E-09  3.45534967691266E-08  1.53075448400393E-08
  1.17179847980854E-08 -2.15896356209863E-10 -4.13506030240382E-09 -2.31533592476761E-08 -1.02528917912201E-08
 -7.84688906054491E-09  9.99184757884563E-09  3.54878603929941E-08  1.60234375810826E-08  4.68423686807152E-12
 -1.58778516645369E-12 -1.06081450388018E-12 -5.58351657165634E-02 -4.27291487303842E-01 -2.01673697946119E-01
 -6.70223584294496E-09 -2.37796177338758E-08 -1.07369426441368E-08  9.67093438730241E-02  7.40090565649627E-01
  3.49309091391271E-01 -3.42751637527819E-09 -3.04078793721815E-09 -4.89558620807499E-14  1.23529352132835E-15
  8.84974333863799E-10  7.85126453710529E-10 -1.45380358058419E-09 -1.28985240457711E-09  7.82360924827507E-02
  7.02627591590102E-02  1.87685972142054E-09  1.66520005531797E-09 -1.01002361086107E-01 -9.07088320272095E-02
  6.05862262403033E-11 -1.45399435816462E-11 -2.29002761443954E-11 -3.84617260300229E-11 -7.45710895244978E-04
  3.25706688135990E-11  1.11163948003147E-03 -2.87246935161627E-11 -1.47056119641283E-03 -1.07061649378741E-02
 -7.73402995791753E-02 -3.33971739902979E-01 -4.11862163473598E-01  2.57291398630242E-01  1.45527379389721E-01
  5.14117304369296E-03  4.51857378349124E-02 -4.53230596831134E-01 -4.58820392294280E-01 -4.41351376430235E-01
 -3.22187121363229E-10 -6.17133300170958E-09 -3.45553045059524E-08 -1.53069801846486E-08 -1.17173923132166E-08
  2.15943107154811E-10  4.13511796716935E-09  2.31576379664708E-08  1.02512985039174E-08  7.84516629632107E-09
  9.98921349177807E-09  3.54846588424518E-08  1.60217863993064E-08  1.97994024354028E-12  2.03698159533959E-12
  1.11970765621850E-12 -5.58352345427483E-02 -4.27291586188774E-01 -2.01673742045489E-01 -6.69701162204710E-09
 -2.37709584743087E-08 -1.07324316604232E-08  9.67094630823245E-02  7.40090736925844E-01  3.49309167775140E-01
  3.42452014624310E-09  3.03794419568773E-09  2.96116059930854E-13  2.41745942494092E-13 -8.84208648288766E-10
 -7.84397350876437E-10  1.44909740866131E-09  1.28527654717886E-09 -7.82361195978107E-02 -7.02627836630553E-02
 -1.87077217959689E-09 -1.65928352135841E-09  1.01002396091654E-01  9.07088636619411E-02  6.05091180055979E-11
 -1.33564950209306E-11 -2.28703238925389E-11 -3.53498965038670E-11 -7.45710106825027E-04  3.24045995610522E-11
  1.11163830413637E-03 -2.85798765487591E-11 -1.47055964118129E-03
* ORBITAL    1   51
 -5.08875295384591E-11 -3.67244843112453E-10 -1.58514902419085E-09 -1.99706486749652E-09  1.18600775543982E-09
  6.62664301918704E-10 -2.35528294333183E-11 -1.97770866704119E-10  2.06029697263644E-09  2.23640130508885E-09
  2.16525237243904E-09  4.36469743689303E-03  8.35511078531734E-02  4.76869718437850E-01  1.98335683915873E-01
  1.47775335045812E-01  8.57962290008789E-03  1.64235210214817E-01  9.37375928717563E-01  3.89865598342849E-01
  2.90479851977648E-01  1.38578533697495E-01  4.78327924603540E-01  2.15754338106195E-01 -1.71537673139919E-11
  1.79599747527780E-10  9.78293449868431E-11 -2.55569519286233E-10 -2.34858205568102E-09 -1.13109738018002E-09
  2.72401821890562E-01  9.40242311193089E-01  4.24105194037510E-01  5.11062731555174E-10  3.41975103950190E-09
  1.60590605059828E-09 -4.43573370508316E-02 -3.87572985261338E-02 -2.84965906506160E-10 -2.75962378004735E-10
  1.14530165461071E-02  1.00070924807175E-02  5.51454253646649E-02  4.81834093516864E-02  8.07647433797412E-10
  7.55390113083643E-10 -7.11924432815027E-02 -6.22045179939874E-02 -2.10130830402389E-10 -1.68812212113184E-10
  5.78289551208351E-04  7.90204372658035E-12 -2.18573053346905E-04 -2.98637953148125E-12  5.83581359105297E-12
 -9.11415852568630E-04 -3.63053875673043E-12  8.03793690526885E-04 -1.53220099604697E-11 -5.08996457870599E-11
 -3.67141432828728E-10 -1.58435276918446E-09 -1.96531101382339E-09  1.20655618392154E-09  6.74403660736867E-10
  2.37715701062942E-11  2.01184590749341E-10 -2.05353710613442E-09 -2.24543979718271E-09 -2.17706350632030E-09
 -4.36469785723410E-03 -8.35511157433994E-02 -4.76869755596259E-01 -1.98335673252826E-01 -1.47775316587411E-01
 -8.57962370825891E-03 -1.64235224072988E-01 -9.37376019430733E-01 -3.89865575729227E-01 -2.90479807638796E-01
  1.38578537766037E-01  4.78327857213250E-01  2.15754306322424E-01 -1.72918416341943E-11  1.80489621367530E-10
  9.83062632182150E-11 -2.51631438843005E-10 -2.33367659988449E-09 -1.12363074787971E-09  2.72401842136145E-01
  9.40242181301880E-01  4.24105133691315E-01  5.03207421784644E-10  3.40766594777624E-09  1.59977993570755E-09
  4.43573542158151E-02  3.87573143681018E-02  2.85565524280494E-10  2.76569388350367E-10 -1.14530208448915E-02
 -1.00070964826138E-02 -5.51454489917021E-02 -4.81834308384355E-02 -8.00304059868069E-10 -7.48288675998552E-10
  7.11924738654995E-02  6.22045457870355E-02  2.09471074217734E-10  1.68330466774932E-10  5.78290212518549E-04
  7.92899221156100E-12 -2.18573302274577E-04 -2.99661668893641E-12  5.60363470124669E-12 -9.11416841273088E-04
 -3.37977257511332E-12  8.03794563045443E-04 -1.52774511699665E-11
* ORBITAL    1   52
  4.22758369389137E-10  3.05299982409599E-09  1.31740419695242E-08  1.64502996995165E-08 -9.93724080572272E-09
 -5.55194263889212E-09  1.96472606051205E-10  1.65260604280247E-09 -1.70772949979649E-08 -1.86522097133406E-08
 -1.80791551442340E-08  8.57962290008568E-03  1.64235210215112E-01  9.37375928714765E-01  3.89865598343493E-01
  2.90479851979112E-01 -4.36469743689196E-03 -8.35511078530058E-02 -4.76869718438478E-01 -1.98335683915167E-01
 -1.47775335044894E-01  2.72401821891303E-01  9.40242311193329E-01  4.24105194037526E-01  3.41699746445931E-11
 -3.24043894119470E-10 -1.76602526035349E-10  2.37388814904228E-09  1.70085132325087E-08  8.03175761738236E-09
 -1.38578533696836E-01 -4.78327924603116E-01 -2.15754338106023E-01 -4.07689244162214E-09 -2.98187517161367E-08
 -1.41070461115449E-08 -8.71925765685299E-02 -7.61846619413927E-02  5.09815486053733E-10  4.93808923222738E-10
  2.25130297925706E-02  1.96707976587197E-02 -2.80540423667162E-02 -2.45122672277976E-02 -3.12839993305158E-09
 -2.80719512815970E-09  3.62176151221427E-02  3.16452025481845E-02  4.50407874985803E-09  4.07469748892353E-09
  1.13673544892606E-03 -1.42297384797482E-11 -4.29645984991432E-04  5.37848721091340E-12  2.69893501490113E-11
  4.63663098648378E-04 -3.74167616639285E-11 -4.08912601463547E-04  3.83238328976765E-11  4.22921744542783E-10
  3.05427298407636E-09  1.31802580177713E-08  1.64440754199504E-08 -9.95141422688583E-09 -5.56002051677789E-09
 -1.96859461690877E-10 -1.65782219158755E-09  1.70606105038326E-08  1.86558073034361E-08  1.80867095174393E-08
 -8.57962370825232E-03 -1.64235224072792E-01 -9.37376019430720E-01 -3.89865575729869E-01 -2.90479807639420E-01
  4.36469785723018E-03  8.35511157431224E-02  4.76869755597227E-01  1.98335673252224E-01  1.47775316586546E-01
  2.72401842135765E-01  9.40242181301085E-01  4.24105133690773E-01  3.37994828412743E-11 -3.17172677480169E-10
 -1.73198794805568E-10  2.36998105637034E-09  1.69979223200977E-08  8.02656313796745E-09 -1.38578537763988E-01
 -4.78327857213729E-01 -2.15754306322847E-01 -4.06998959561943E-09 -2.98021423905980E-08 -1.40989663473207E-08
  8.71926139757774E-02  7.61846959475897E-02 -5.04413543726969E-10 -4.88489950206372E-10 -2.25130395027006E-02
 -1.96708064731050E-02  2.80540533042929E-02  2.45122773012877E-02  3.12505107559862E-09  2.80397656818915E-09
 -3.62176290320975E-02 -3.16452154132304E-02 -4.50073123613761E-09 -4.07153672556676E-09  1.13673668224675E-03
 -1.39635732029090E-11 -4.29646451599546E-04  5.27698931150695E-12  2.70898050476865E-11  4.63663629228783E-04
 -3.75599460898486E-11 -4.08913068132335E-04  3.84720285851548E-11
* ORBITAL    1   54
 -8.32890790748232E-02 -6.08547456315031E-01 -2.89823584450985E+00 -8.97937326684431E+00 -1.04692012657293E+00
 -6.34451853932329E-01 -7.41704191846349E-02 -1.27914649682828E+00 -5.34293987231864E+00 -1.23073933455363E+00
 -5.84146309725511E-01 -4.16411307881438E-12 -3.02664741726504E-11 -6.43686492662919E-10 -5.09873822488905E-11
 -8.09038734816578E-12  2.83009923275153E-12  2.09570386132220E-11  4.37517287854337E-10  3.67290765477656E-11
  7.05473771769110E-12 -2.20653265904509E-10 -1.46130604307757E-10 -4.49204770595743E-10  4.43873591510932E-13
 -5.67160225539054E-14  9.90312641110697E-15  4.13072406803753E-01  7.77921185875001E-01  3.07107620565676E-01
  1.48422260562728E-10  1.01333016335709E-10  3.01687191619510E-10 -7.15462395788699E-01 -1.34739901821913E+00
 -5.31926002210939E-01  1.49641597146501E-09  1.25565409287775E-09  7.69876232266864E-13  6.19091401085513E-13
 -3.86306914427733E-10 -3.24158017652914E-10  6.33525581309917E-10  5.31642434724477E-10 -1.28275654466899E-01
 -9.94346945202570E-02 -8.17872689938808E-10 -6.86345382582751E-10  1.65603157825620E-01  1.28369638638120E-01
 -2.97269409803851E-11  1.57639592281997E-11  1.12332328233743E-11  4.16983658735410E-11 -2.17625602605783E-03
 -1.60502490924887E-11  3.24417168863391E-03  1.41533651592725E-11 -4.29163532504262E-03  8.32890825901364E-02
  6.08547481790973E-01  2.89823595375286E+00  8.97937338634258E+00  1.04692004722250E+00  6.34451785518047E-01
 -7.41704211407175E-02 -1.27914652298695E+00 -5.34293976865643E+00 -1.23073920667053E+00 -5.84146162077951E-01
 -4.19846237447070E-12 -2.96467738921847E-11 -6.36920222652992E-10 -4.79291203876313E-11 -5.43976739891999E-12
  2.66631379758557E-12  1.93772105912381E-11  4.18671021871091E-10  2.83365204526792E-11 -1.16618530557901E-13
  2.16773052366855E-10  1.42558872868228E-10  4.47451752194788E-10 -2.18774585451917E-12 -9.44350656698682E-14
  1.34305476659694E-13 -4.13072394435554E-01 -7.77921061554805E-01 -3.07107580735309E-01 -1.41259123113649E-10
 -9.06449908199485E-11 -2.96134684708665E-10  7.15462374366606E-01  1.34739880289011E+00  5.31925933222880E-01
  1.49362975360452E-09  1.25324089766963E-09 -8.88843687550193E-13 -7.61770652877877E-13 -3.85618779155474E-10
 -3.23558828252068E-10  6.28560848001141E-10  5.27331672192513E-10 -1.28275727047198E-01 -9.94347547918382E-02
 -8.11495334293531E-10 -6.80810025658351E-10  1.65603251524474E-01  1.28369716446807E-01  2.95250718859325E-11
 -1.41944790275695E-11 -1.11571921693154E-11 -3.75802254997139E-11  2.17625701996166E-03  1.56126969233722E-11
 -3.24417317144374E-03 -1.37691054094156E-11  4.29163728595701E-03
* ORBITAL    1   43
  1.88188960219670E-03  1.32513611905168E-02  4.87343048538334E-02  1.59350904869708E-01  7.78589760683499E-02
  6.68804528733297E-02 -3.14831976439019E-03 -7.29011987478532E-02  2.86372177902830E-02 -5.21914675345214E-01
 -6.25765921866175E-01 -1.39775502029103E-11 -2.72462397106008E-10 -1.28240518159246E-09 -1.78341173596350E-09
 -1.92021829773463E-09  9.28672938740144E-12  1.79825246031915E-10  8.44831754045015E-10  1.18065354894039E-09
  1.27235566952075E-09 -1.16448716650162E-09 -1.13651474338531E-09 -3.63670329058220E-10  7.94812788131674E-12
 -2.56317638445817E-11 -1.50870815325425E-11  5.42793289884611E-02 -1.33470953192512E-02 -1.40836599348479E-02
  7.57189444559550E-10  7.50186947664982E-10  2.38858434481465E-10 -9.40145556112209E-02  2.31178472218659E-02
  2.43936145612110E-02  2.87470489337912E-11  1.76754513998006E-11 -5.82753102026113E-13 -4.54165361887011E-13
 -7.42253095100815E-12 -4.56303709719453E-12  1.15429646407945E-11  6.89029313829533E-12  1.30825931684279E-02
  1.49326218035205E-02 -1.48979455269160E-11 -8.89205605062462E-12 -1.68895551557302E-02 -1.92779318535659E-02
 -1.17432937180330E-12 -6.10125259812011E-12  4.44368927487420E-13 -1.61816140972461E-11 -6.11301400463053E-04
 -6.17365538187451E-13  9.11274045989289E-04  5.45997589994180E-13 -1.20550240864800E-03  1.88182836513185E-03
  1.32509133280837E-02  4.87321467200355E-02  1.59342692320746E-01  7.78571294069218E-02  6.68792960281435E-02
  3.14836785726421E-03  7.29020494519123E-02 -2.86327683316339E-02  5.21915792056355E-01  6.25766418886502E-01
  1.39338226220164E-11  2.71550595996227E-10  1.27825385062513E-09  1.78415466851532E-09  1.92174550564995E-09
 -9.20265005169575E-12 -1.78879004371029E-10 -8.40776203251395E-10 -1.18067231069877E-09 -1.27269377423631E-09
 -1.17511729567091E-09 -1.14509488322398E-09 -3.68596954379373E-10  8.83434148494713E-12 -2.66503127253836E-11
 -1.56150814659197E-11  5.42795917289705E-02 -1.33472803859071E-02 -1.40837948044291E-02  7.75120978356160E-10
  7.58711212939840E-10  2.44893931377451E-10 -9.40150106866286E-02  2.31181677691392E-02  2.43938481632561E-02
 -2.94903686387523E-11 -1.85709303092667E-11  4.01543588421407E-13  3.36947341118061E-13  7.61353677283444E-12
  4.79501759023086E-12 -1.24134694643909E-11 -7.95864382089173E-12 -1.30826246441240E-02 -1.49326565670001E-02
  1.60297151983908E-11  1.02738153249853E-11  1.68895957907193E-02  1.92779767330862E-02 -1.17259608092631E-12
 -5.04334531698063E-12  4.42484499579202E-13 -1.33735223374136E-11 -6.11301777894951E-04 -6.27566597010017E-13
  9.11274608054003E-04  5.52577443331211E-13 -1.20550315252240E-03
* ORBITAL    1   53
 -3.83510858569331E-02 -2.79509750228916E-01 -1.31408493247268E+00 -4.64528075466319E+00 -1.52731006575493E+00
 -8.65032868709976E-01 -2.24494481745857E-02 -3.71753885015391E-01 -1.77526736585250E+00 -1.10412534793930E+00
 -9.51107528677073E-01  1.22197347048810E-11  3.54570478058208E-10 -3.99470832350004E-09 -6.82867905848269E-10
 -2.32347128110412E-10 -8.16486030724946E-12 -2.37541288077093E-10  2.67338675606627E-09  4.53998678615728E-10
  1.51961747930693E-10  8.23655544228813E-10 -7.79929533850547E-10 -4.69383600367713E-10  2.92943741737107E-12
 -4.03623701148356E-12 -2.89139897821343E-12  5.34859944970903E-02  1.55977606285697E-01  3.31707903894984E-02
 -5.60840862565481E-10  5.14992039805313E-10  3.11142438438057E-10 -9.26404599639135E-02 -2.70161138928536E-01
 -5.74534942808805E-02  4.24860156834154E-10  3.78387868100265E-10  9.35460413584392E-13  8.08966420613458E-13
 -1.09647440108187E-10 -9.76613194251958E-11  1.79740104930079E-10  1.60021499622049E-10  8.18331238582819E-02
  7.15257770923111E-02 -2.31978779431967E-10 -2.06538824953487E-10 -1.05646108623341E-01 -9.23393811673926E-02
  2.00652675713512E-11 -1.49135083018786E-11 -7.59291101886812E-12 -3.94705468643307E-11 -4.91992880691369E-04
  1.08168652749531E-11  7.33419014354313E-04 -9.54256097834663E-12 -9.70222538906942E-04  3.83510835900795E-02
  2.79509734097671E-01  1.31408484867003E+00  4.64528078233640E+00  1.52731003484197E+00  8.65032845251058E-01
 -2.24494459985212E-02 -3.71753834084353E-01 -1.77526761787958E+00 -1.10412537114360E+00 -9.51107524481862E-01
  1.22077692576771E-11  3.54492802152296E-10 -3.98045698258018E-09 -6.79075877667496E-10 -2.29473873573666E-10
 -8.05685454436004E-12 -2.35224700400413E-10  2.64733613112539E-09  4.48869140352627E-10  1.48007998803783E-10
 -8.16319182298927E-10  7.82639434443527E-10  4.71167098245818E-10 -2.72922289927260E-12  2.46163752072800E-12
  1.85560692861364E-12 -5.34859920048993E-02 -1.55977651091880E-01 -3.31708122672453E-02  5.46494743400522E-10
 -5.33046693045484E-10 -3.21146886140149E-10  9.26404556447121E-02  2.70161216535273E-01  5.74535321747201E-02
  4.25832846844108E-10  3.79245249138539E-10  4.26637483466031E-13  3.78951051448297E-13 -1.09895437285924E-10
 -9.78821510869756E-11  1.82006735612513E-10  1.62044497819418E-10  8.18331158511842E-02  7.15257692599350E-02
 -2.34957864546098E-10 -2.09186917503418E-10 -1.05646098287193E-01 -9.23393710566303E-02 -1.99911678118302E-11
  1.13027931923329E-11  7.56504400784138E-12  2.98962241294469E-11  4.91992325678025E-04 -1.06601391741369E-11
 -7.33418186856046E-04  9.40334737920398E-12  9.70221444303389E-04
* ORBITAL    1   31
  3.85301315430971E-10  2.79847262606197E-09  1.28619007642895E-08 -6.90571467401278E-09 -1.05150017962373E-08
 -6.27183839469309E-09  3.22042037606602E-10  4.94755973204070E-09  5.06656769934518E-08  1.87114812172242E-08
  1.37728384505625E-08 -1.37752696374187E-03 -2.92068384070930E-02  4.74141050285124E-01  2.21477847430406E-01
  1.88464701763755E-01  1.55900665001200E-05  3.30546803042472E-04 -5.36603216777999E-03 -2.50654946664149E-03
 -2.13292790520619E-03 -7.09824670701214E-02 -2.41464995776934E-02 -1.14023605160818E-02  1.30197543700811E-09
  5.44190159327034E-10  2.69726936852065E-10  1.57768329197999E-10 -1.60414642117786E-09 -6.99273614820626E-10
  8.03310761920871E-04  2.73271692309033E-04  1.29043877606968E-04  3.63918618755735E-09  4.38157854036688E-09
  2.00154545831586E-09  3.71897409831128E-04  2.64035682575539E-04 -3.15883138557023E-11 -3.34459560855496E-11
 -9.60215930367837E-05 -6.81712931609714E-05  2.66159250652057E-06  1.88954236367672E-06 -2.52935812175252E-10
 -2.66636955939932E-10 -3.43631069681646E-06 -2.43969074250283E-06  2.50914079083752E-10  2.64070155029582E-10
  4.90668710209964E-05  1.16032205546487E-12 -1.85455327106865E-05 -4.37955143857951E-13  3.60461843132872E-12
  4.45236003288033E-07 -5.99297493208502E-12 -3.92662469918204E-07  1.03753787028797E-11 -3.85041877968986E-10
 -2.79676863447966E-09 -1.28536767392067E-08  6.84830467363291E-09  1.04860986373640E-08  6.25377704825014E-09
  3.21939337004366E-10  4.94567588503550E-09  5.06593145699838E-08  1.87099071576318E-08  1.37718093592350E-08
 -1.37752522929983E-03 -2.92067987988398E-02  4.74141687987262E-01  2.21478120596242E-01  1.88464911843673E-01
  1.55900168309932E-05  3.30544870325699E-04 -5.36608148365699E-03 -2.50656907048820E-03 -2.13294266897375E-03
  7.09824854251359E-02  2.41465288089898E-02  1.14023773326253E-02 -1.34716136481464E-09 -5.43163208512772E-10
 -2.66419327410485E-10 -1.68439543345847E-10  1.60491814370688E-09  7.00455991402963E-10 -8.03365514932218E-04
 -2.73280648563820E-04 -1.29046867035437E-04 -3.65203288967152E-09 -4.38188176591168E-09 -2.00109377174081E-09
  3.71901414947613E-04  2.64040555130605E-04 -3.10834919720575E-11 -3.31170772188884E-11 -9.60226310031825E-05
 -6.81725534023562E-05  2.66210542698169E-06  1.88998570224589E-06 -2.53009563451803E-10 -2.66803833301296E-10
 -3.43703955886768E-06 -2.44030002546410E-06  2.51265009203568E-10  2.64441640660787E-10 -4.90668033343844E-05
 -1.21905607047702E-12  1.85455070337874E-05  4.61766409560142E-13 -3.59974418827272E-12 -4.45241066968823E-07
  5.99281146679494E-12  3.92665510577408E-07 -1.04007162432405E-11
* ORBITAL    1   32
  2.50898437549204E-10  1.82270690958800E-09  8.37770315318490E-09 -4.51195857432756E-09 -6.85899618024993E-09
 -4.09175583610906E-09  2.09651644024154E-10  3.22161226260807E-09  3.29607019781147E-08  1.21715340012017E-08
  8.95856508744465E-09  1.55900664915883E-05  3.30546803225162E-04 -5.36603217163174E-03 -2.50654946849441E-03
 -2.13292790674426E-03  1.37752696375257E-03  2.92068384071674E-02 -4.74141050281738E-01 -2.21477847429986E-01
 -1.88464701763892E-01  8.03310771104365E-04  2.73271693939721E-04  1.29043878144442E-04  1.95827529094863E-09
  8.01913104496644E-10  3.95304209576083E-10 -2.11640186265218E-09 -1.96472766382459E-09 -9.10569341476872E-10
  7.09824670909392E-02  2.41464995810019E-02  1.14023605171300E-02  1.06415738896480E-09  2.31505231269695E-09
  1.03787163003488E-09 -4.20847566739455E-06 -2.98781384533334E-06 -4.63235093961254E-11 -4.90960103288134E-11
  1.08675632109490E-06  7.71641264713826E-07  2.35209740903297E-04  1.66992314294602E-04 -1.15676226052404E-10
 -1.21656995555110E-10 -3.03651457346583E-04 -2.15582313442340E-04  2.00913905740606E-10  2.11670231289227E-10
 -5.55307294835084E-07  1.73301023965266E-12  2.09887416692533E-07 -6.56118804430982E-13  3.70283329722854E-12
  3.93410191133419E-05 -5.10497763914193E-12 -3.46955159766862E-05  5.11475431547742E-12 -2.50307879786499E-10
 -1.81816999191929E-09 -8.35619323346364E-09  4.38270956349860E-09  6.79464334116903E-09  4.05167366022237E-09
  2.09296865759555E-10  3.21613444532668E-09  3.29551683205877E-08  1.21715008523916E-08  8.95901542626844E-09
  1.55900168279898E-05  3.30544870084438E-04 -5.36608147945205E-03 -2.50656906897405E-03 -2.13294266791902E-03
  1.37752522924691E-03  2.92067987976168E-02 -4.74141687988386E-01 -2.21478120598281E-01 -1.88464911846069E-01
 -8.03365507068932E-04 -2.73280647659159E-04 -1.29046866781364E-04 -1.97375793608661E-09 -8.01404712737908E-10
 -3.94054898052126E-10  2.16695620993505E-09  1.96511432296364E-09  9.08001026131294E-10 -7.09824854240936E-02
 -2.41465288097364E-02 -1.14023773330790E-02 -1.05929327558656E-09 -2.31737453261281E-09 -1.03986558556106E-09
 -4.20932733160053E-06 -2.98853728360393E-06 -4.61737012043266E-11 -4.90073235938511E-11  1.08701832989699E-06
  7.71851378895396E-07  2.35212271527966E-04  1.66995394589775E-04 -1.16634030801029E-10 -1.22531329062012E-10
 -3.03654730383879E-04 -2.15586293442805E-04  2.01321570072146E-10  2.12258515054251E-10  5.55313102109298E-07
 -1.74749689791259E-12 -2.09888471490313E-07  6.61142592543659E-13 -3.76635981835447E-12 -3.93409648925845E-05
  5.18017313713047E-12  3.46954680292264E-05 -5.12665370209614E-12
* ORBITAL    1   46
  2.48594922714755E-12  1.76444246244752E-11  5.80106720837658E-11  6.16724526888698E-10  9.47301322725499E-11
  6.55865200875568E-11 -5.93005847361458E-13 -2.87340748402679E-11 -4.47623255526046E-11 -3.33141371799000E-10
 -3.82472964805076E-10 -5.00442492096619E-04 -9.31609199499001E-03  1.14210362275620E-02 -2.46357527023440E-01
 -2.92105983943688E-01 -1.18894428702579E-03 -2.21330412901256E-02  2.71339090977111E-02 -5.85292601644530E-01
 -6.93981111275127E-01  1.29403343571218E-02  5.50186217341385E-03  1.02065918213027E-02 -9.82038982455681E-11
  1.87668129256467E-10  2.39954003841670E-10  1.57805138305890E-10 -1.10639789567204E-10 -2.60957011458648E-10
  3.07434275168489E-02  1.30713146429829E-02  2.42487116086010E-02 -1.82940885538165E-11 -3.41756038089013E-10
 -2.55239070210915E-10 -1.26502234911927E-02 -1.16477450408525E-02  5.86650553077863E-11  5.94751097623155E-11
  3.26627315197653E-03  3.00743514095493E-03  1.90079596677060E-02  1.75016553215148E-02 -8.19766833716923E-11
 -8.18880037418531E-11 -2.45391677923655E-02 -2.25945414042671E-02 -3.83458785960283E-11 -4.05225204867826E-11
 -1.52351325377147E-04  4.14222691572149E-12  5.75834254041326E-05 -1.56497655377491E-12  4.20253171000889E-12
  2.90209036809424E-04 -4.01442515605219E-12 -2.55940472554088E-04 -3.61766705030230E-12  1.58684064933002E-12
  1.09619947952955E-11  2.64744087440629E-11  4.65352844508349E-10  7.70777031682847E-11  5.58112971491839E-11
  1.41698716779697E-12  4.31606001440721E-11  8.82218318830734E-11  3.45365918731903E-10  3.89112266970259E-10
  5.00443145854937E-04  9.31609682265146E-03 -1.14209696890849E-02  2.46357498828057E-01  2.92105937715312E-01
  1.18894515961140E-03  2.21330401914009E-02 -2.71337934512381E-02  5.85292541059147E-01  6.93981016430598E-01
  1.29403074572834E-02  5.50196626367827E-03  1.02066535536077E-02 -9.68373274313507E-11  1.88548124425046E-10
  2.40448521364175E-10  1.85584029933461E-10 -1.30084439889527E-10 -2.69990630870582E-10  3.07434211700661E-02
  1.30714193157539E-02  2.42487776065101E-02 -2.66889551495016E-11 -3.51425106966243E-10 -2.59182541867634E-10
  1.26502344249174E-02  1.16477556935396E-02 -5.85268829512557E-11 -5.93574924164389E-11 -3.26627598849061E-03
 -3.00743790057068E-03 -1.90079688789477E-02 -1.75016640515152E-02  8.22365684039699E-11  8.20769087243122E-11
  2.45391796766789E-02  2.25945526697388E-02  3.84116426548180E-11  4.06744799054821E-11 -1.52351582464304E-04
  4.14505981250892E-12  5.75835279055262E-05 -1.56709109549549E-12  4.13638473534262E-12  2.90209075874618E-04
 -3.94451468291907E-12 -2.55940504946649E-04 -3.61539050952001E-12
* ORBITAL    1   47
 -1.11433345726192E-11 -8.01298626981843E-11 -2.44983503879044E-10 -2.87301013719504E-09 -4.56587713860507E-10
 -3.22352616616938E-10  4.52694429234648E-12  1.78715018066288E-10  3.31341257315782E-10  1.78251385437501E-09
  2.03072684724420E-09 -1.18894428694643E-03 -2.21330412887824E-02  2.71339091060938E-02 -5.85292601643530E-01
 -6.93981111275598E-01  5.00442492095303E-04  9.31609199533651E-03 -1.14210362264176E-02  2.46357527024397E-01
  2.92105983944641E-01  3.07434275265435E-02  1.30713146347541E-02  2.42487116034747E-02  1.28411799290014E-10
 -2.64466809425603E-10 -3.52527378871080E-10 -1.95655010339108E-10 -7.93535651903168E-10 -4.44376375331559E-10
 -1.29403343547796E-02 -5.50186216898194E-03 -1.02065918191155E-02  5.34420922342171E-10  1.00240089982214E-09
  2.91547468637462E-10 -3.00542215058425E-02 -2.76725477622161E-02 -8.84198491115830E-11 -8.96779484149008E-11
  7.75996496766994E-03  7.14502208292727E-03 -8.00070413968105E-03 -7.36668060090961E-03  1.72918327042715E-11
  1.08556860992046E-11  1.03288638261982E-02  9.51034424084937E-03 -1.18221749221923E-10 -1.11233617041103E-10
 -3.61954318394882E-04 -6.31296092105170E-12  1.36806000966183E-04  2.38606484475123E-12  3.06478600535922E-13
 -1.22152800197256E-04  1.01789207527576E-12  1.07728689887013E-04 -7.20526030086936E-12 -1.03317725682144E-11
 -7.40013434655945E-11 -2.15978974958423E-10 -2.73133999157852E-09 -4.40689320321740E-10 -3.13674838534698E-10
 -5.29488834276773E-12 -1.91947822731248E-10 -3.69891512038011E-10 -1.79351237228074E-09 -2.03673077087403E-09
  1.18894515962859E-03  2.21330401916041E-02 -2.71337934507426E-02  5.85292541056900E-01  6.93981016427807E-01
 -5.00443145885018E-04 -9.31609682324809E-03  1.14209696859862E-02 -2.46357498828785E-01 -2.92105937715579E-01
  3.07434211699734E-02  1.30714193282948E-02  2.42487776132102E-02  1.47483460590435E-10 -2.91174983130844E-10
 -3.64901463870551E-10 -2.06332821744946E-10 -7.95910028565417E-10 -4.45439732361813E-10 -1.29403074523621E-02
 -5.50196626498137E-03 -1.02066535546419E-02  5.49498886373335E-10  9.99375758164669E-10  2.89680812102919E-10
  3.00542360674238E-02  2.76725615643337E-02  8.84218053927868E-11  8.96821826805076E-11 -7.75996872274715E-03
 -7.14502564347655E-03  8.00071104689734E-03  7.36668733298419E-03 -1.75606951198336E-11 -1.10361236513237E-11
 -1.03288727645909E-02 -9.51035294635546E-03  1.18118741951497E-10  1.11059062938158E-10 -3.61954366474556E-04
 -6.24567592039202E-12  1.36806017485122E-04  2.36012467958672E-12  3.30781345663333E-13 -1.22153004450477E-04
  9.83257664349895E-13  1.07728876684247E-04 -7.16423469483078E-12
* ORBITAL    1   33
 -4.07314927852130E-03 -2.95360177697887E-02 -1.34138135349645E-01 -2.38226036963965E-01 -1.37518135968901E-01
 -9.91450469399887E-02 -2.66509694697474E-03 -4.18039288305188E-02  6.80961550221378E-01  3.02628563462485E-01
  2.41403319576054E-01  2.56185844686666E-11  5.21640914634863E-10  9.91120559201658E-09  4.41634508770362E-09
  3.53903240141596E-09 -1.71168763272438E-11 -3.48423385788394E-10 -6.57489431796416E-09 -2.93040697667107E-09
 -2.34854539500911E-09 -1.61422122806667E-09 -9.38864922137734E-10 -5.02749501257490E-10  4.89922525984672E-12
  1.69198860900092E-12  7.63205039390872E-13 -4.52708303608357E-03  1.38132121396712E-02  8.57033335405343E-03
  1.05108328690881E-09  6.24061619071470E-10  3.35310743525615E-10  7.84113781828942E-03 -2.39251852439069E-02
 -1.48442528078870E-02  6.85848762547044E-11  9.70493836013354E-11  4.59660112696588E-14  6.17047600371679E-14
 -1.77013971785151E-11 -2.50548259246762E-11  2.88696570713687E-11  4.08970780091570E-11 -1.21760989035653E-03
 -1.52339179540405E-03 -3.72656120896187E-11 -5.27933732086782E-11  1.57192760915364E-03  1.96669035108759E-03
 -1.96721011584183E-13  1.94880847197185E-13  7.51645261822586E-14  5.01918384464272E-13  8.79478244370231E-05
 -8.15542406104473E-14 -1.31104866230443E-04  7.29925310704228E-14  1.73435441360967E-04 -4.07309060615007E-03
 -2.95355900964017E-02 -1.34136117291980E-01 -2.38221575577867E-01 -1.37518651481233E-01 -9.91453572807607E-02
  2.66504786580305E-03  4.18030891935494E-02 -6.80966750491908E-01 -3.02630513738298E-01 -2.41404757055824E-01
 -2.55633682734118E-11 -5.21049928588025E-10 -9.92621273121524E-09 -4.42390562767107E-09 -3.54564677929295E-09
  1.70248400657078E-11  3.45938418871505E-10  6.60600545469991E-09  2.94410567580014E-09  2.35951774041825E-09
 -1.63817341543179E-09 -9.40434129762162E-10 -5.02378666444199E-10  9.01161378671667E-12  2.39358148486417E-12
  9.99806177472512E-13 -4.52725617271415E-03  1.38130030585560E-02  8.57024748129329E-03  1.08819685849030E-09
  6.21692554708582E-10  3.31812383208175E-10  7.84143771067584E-03 -2.39248231026336E-02 -1.48441040711325E-02
 -6.81615842504473E-11 -9.66963488101938E-11 -7.42070448582960E-14 -7.03172369985096E-14  1.75948522890957E-11
  2.49659133945729E-11 -2.82786815509447E-11 -4.03473424232892E-11  1.21763795353523E-03  1.52342292767325E-03
  3.65088630664353E-11  5.20884532371097E-11 -1.57196383846429E-03 -1.96673054259989E-03 -2.35167320673151E-13
  5.11394861572547E-13  8.97625057346733E-14  1.34725133331324E-12  8.79483088813071E-05 -1.55188380503644E-13
 -1.31105588584021E-04  1.36153579872386E-13  1.73436396834654E-04
* ORBITAL    1   34
  5.87237819121713E-11  4.26229926380085E-10  1.96028021753818E-09 -3.72528798914437E-10 -1.54688584282697E-09
 -8.64653319560186E-10  2.93983522228476E-11  4.80048067531825E-10 -5.68079623570355E-09 -2.56790006350514E-09
 -2.07514505130756E-09 -8.37118765004401E-05 -1.63573361529141E-03 -2.41820918751803E-02 -1.03107515768237E-02
 -8.05734784478817E-03 -3.61542540181826E-03 -7.06455602181277E-02 -1.04439842463583E+00 -4.45310475078680E-01
 -3.47988468825608E-01 -2.85382771995310E-03 -1.30675670600431E-04  1.36918538980029E-04  5.00684724069456E-10
  7.54457451762479E-10  4.37173751603663E-10 -3.58705457172018E-10 -7.60454126179418E-10 -4.36723391281671E-10
 -1.23253013555132E-01 -5.64349760725803E-03  5.91346110321298E-03 -2.78813879348082E-11  2.64443563372294E-10
  1.44111025393155E-10 -4.87671537813786E-05 -8.78868452236195E-05 -5.59504542314460E-11 -8.32093908290907E-11
  1.25917167340164E-05  2.26924068407766E-05  1.33207064022261E-03  2.40063188217846E-03  7.07505209427961E-11
  1.03930133013797E-10 -1.71969443330279E-03 -3.09920023007603E-03 -2.71704849804883E-11 -3.87278381482718E-11
 -2.14498593606265E-06 -3.58735617370139E-12  8.10742532497296E-07  1.35604690086774E-12 -3.42990050338935E-12
  7.42765404222399E-05  4.21228804712335E-12 -6.55055183213121E-05 -2.00460555269248E-12  4.47082991933823E-11
  3.23918860524828E-10  1.47629711994954E-09 -1.65951567337541E-09 -1.41568743882840E-09 -7.82772245929914E-10
 -1.74132356829010E-11 -2.74744491058385E-10  6.77786417781920E-09  3.00065470926217E-09  2.40836701468867E-09
  8.37119498364014E-05  1.63573501734520E-03  2.41821002803946E-02  1.03107658253479E-02  8.05736382578509E-03
  3.61542658903768E-03  7.06455921477510E-02  1.04439816303821E+00  4.45310319456977E-01  3.47988313142354E-01
 -2.85379651852517E-03 -1.30663173729273E-04  1.36924035158976E-04  5.10478312581541E-10  7.51104677645576E-10
  4.34784408984647E-10 -3.33039629527923E-10 -6.92526618656101E-10 -4.04868613110820E-10 -1.23253016069818E-01
 -5.64343821423387E-03  5.91350133074793E-03 -1.37751182007941E-10  1.63092324148484E-10  1.01346011677324E-10
  4.87666203104555E-05  8.78866250580131E-05  5.59530815600940E-11  8.31502614175766E-11 -1.25915125242885E-05
 -2.26923090324696E-05 -1.33207281463739E-03 -2.40063515111419E-03 -7.73230066503212E-11 -1.10851263883552E-10
  1.71969723291904E-03  3.09920444546032E-03  3.53680729733811E-11  4.77508333708024E-11 -2.14495495718970E-06
 -3.59154614048149E-12  8.10728397013042E-07  1.35675762313260E-12 -3.55317831607656E-12  7.42767528375990E-05
  4.39649662607064E-12 -6.55057053978095E-05 -2.24481649619600E-12
* ORBITAL    1   35
  8.45596811273274E-11  6.13562411627731E-10  2.81319458978408E-09 -1.32004133288000E-09 -2.36250824846536E-09
 -1.31498453688224E-09  3.93862749794766E-11  6.36582933379922E-10 -9.63338414911620E-09 -4.32058768014285E-09
 -3.48283667515109E-09  3.61542540182554E-03  7.06455602182049E-02  1.04439842463610E+00  4.45310475080208E-01
  3.47988468827357E-01 -8.37118764816595E-05 -1.63573361494364E-03 -2.41820918768929E-02 -1.03107515782871E-02
 -8.05734784630590E-03  1.23253013570721E-01  5.64349761000513E-03 -5.91346110241600E-03  3.25209348963072E-10
  5.26534007707541E-10  3.06237144365296E-10  3.38273860128301E-10  2.05803600815442E-10  1.22209001419545E-10
 -2.85382772065680E-03 -1.30675670820112E-04  1.36918538920168E-04  4.12791044601591E-10  1.15172365508146E-09
  6.62355360446948E-10  2.10618777558975E-03  3.79573093635961E-03 -3.92927055654207E-11 -5.84464357830186E-11
 -5.43814479663644E-04 -9.80052120046764E-04  3.08429999772791E-05  5.55844473376516E-05  2.21505980827988E-11
  2.94741898221802E-11 -3.98182870244585E-05 -7.17594043957544E-05 -1.19978021084582E-10 -1.73940018726628E-10
  9.26390396517104E-05 -2.52216741524202E-12 -3.50140789125768E-05  9.53942582756230E-13 -9.63012024196253E-13
  1.71980984486524E-06  2.71386435101784E-12 -1.51674725689498E-06 -8.66526395110888E-12  7.89354704795631E-11
  5.71805916158321E-10  2.61612466905049E-09 -1.84215542161974E-09 -2.30728645659665E-09 -1.28047786336185E-09
 -3.46148105092403E-11 -5.52969559092417E-10  1.00806116972841E-08  4.49767845477613E-09  3.61944438843511E-09
 -3.61542658907709E-03 -7.06455921486320E-02 -1.04439816304006E+00 -4.45310319458548E-01 -3.47988313143873E-01
  8.37119498446722E-05  1.63573501757678E-03  2.41821002782122E-02  1.03107658238705E-02  8.05736382436500E-03
  1.23253016075310E-01  5.64343821383033E-03 -5.91350133123135E-03  3.57252860264486E-10  5.18238603106261E-10
  2.99980240084823E-10  3.69118726507092E-10  2.28084212904269E-10  1.31098362228300E-10 -2.85379651480732E-03
 -1.30663173046918E-04  1.36924035370703E-04  3.79299025559348E-10  1.10662839580362E-09  6.42253734005581E-10
 -2.10619120891359E-03 -3.79573610203214E-03  3.94633232833021E-11  5.83888932364161E-11  5.43815361410698E-04
  9.80053450823791E-04 -3.08427032028707E-05 -5.55843331409361E-05 -2.47643687752640E-11 -3.23640359452448E-11
  3.98177987572191E-05  7.17591921463521E-05  1.23360888954668E-10  1.77575051265205E-10  9.26393044769942E-05
 -2.52505562557891E-12 -3.50141788107348E-05  9.55325882518236E-13 -1.01115893897760E-12  1.71978586664795E-06
  2.78847829524646E-12 -1.51672306585354E-06 -8.76840275137694E-12
* ORBITAL    1   36
  2.30320043576978E-02  1.68148849798789E-01  7.98932567533431E-01  2.53473677584820E+00 -9.13747424800907E-02
 -6.05199329160054E-02  1.96911400097006E-02  3.42179695755812E-01  1.58765794135212E+00  6.28204162336503E-01
  4.83717091323924E-01  4.43176530041810E-11  9.74021242543850E-10 -1.61667247558790E-08 -1.16675124174297E-08
 -1.17142649315597E-08 -2.84212523578512E-11 -6.27430608484628E-10  1.10700518048811E-08  7.92029232326665E-09
  7.92844807206455E-09  1.73305512050674E-09  2.54593420381732E-09  1.24046297181830E-09  3.54861623522927E-12
  4.58393160821841E-12  2.05690197598258E-12 -1.09215136663868E-01 -9.15434060750808E-02 -3.77651406084673E-02
 -1.12698793295806E-09 -1.69953678101550E-09 -8.30482875042549E-10  1.89166165656867E-01  1.58557830418929E-01
  6.54111422884443E-02  4.41891987319534E-11  3.04768627056520E-11  9.95850166181722E-14  5.25316876546581E-14
 -1.13940702714702E-11 -7.86075262031265E-12  1.87434516275947E-11  1.25304430279593E-11 -9.79686353312513E-03
 -1.08767452825033E-02 -2.41796753366023E-11 -1.61657885246176E-11  1.26476964365483E-02  1.40418177802009E-02
 -6.56766801330381E-12 -1.77093748250385E-11  2.47471637892857E-12 -4.68508430833057E-11  1.96403334034492E-04
 -3.54322799324961E-12 -2.92781657576197E-04  3.12187941485102E-12  3.87313243216445E-04 -2.30320376918372E-02
 -1.68149090669493E-01 -7.98933637984208E-01 -2.53473882644895E+00  9.13768550694127E-02  6.05212845067696E-02
  1.96911467577819E-02  3.42179739772627E-01  1.58765357416070E+00  6.28202098946395E-01  4.83715433551097E-01
  4.53874011335260E-11  9.94830710312246E-10 -1.58508341634659E-08 -1.15328588944957E-08 -1.16095780864315E-08
 -3.13465846997622E-11 -6.82327594706702E-10  1.02452637297668E-08  7.56881616148305E-09  7.65517571509264E-09
 -1.76159483629469E-09 -2.54902643058068E-09 -1.23976561630441E-09 -6.38803953408187E-12 -2.31183857603438E-12
 -7.14081655448690E-13  1.09214823539612E-01  9.15434337700963E-02  3.77651653958671E-02  1.21434799146784E-09
  1.70992455678560E-09  8.29451848027631E-10 -1.89165623310571E-01 -1.58557878388667E-01 -6.54111852216798E-02
  4.48802834127100E-11  3.15676562189390E-11 -1.10965359037316E-13 -1.03847489654735E-13 -1.15723005243878E-11
 -8.14204887714338E-12  1.96807616287116E-11  1.41890344418645E-11 -9.79683455655828E-03 -1.08767076783773E-02
 -2.54055441741480E-11 -1.83192332553564E-11  1.26476590277298E-02  1.40417692333239E-02  6.53493381052718E-12
  1.58151647023022E-11 -2.46259883807714E-12  4.18452666962690E-11 -1.96401709060601E-04  3.46859571217125E-12
  2.92779234859726E-04 -3.05718355847104E-12 -3.87310038464111E-04
* ORBITAL    1   38
  3.26806965270989E-10  2.38899893244086E-09  1.13827618739512E-08  5.01934386942095E-08 -1.00438502272083E-09
 -9.88443810775296E-10  2.82386033526566E-10  5.07684065983788E-09  1.31357235017193E-08  7.40534216736903E-09
  6.78451764400806E-09  5.10702483963503E-04  1.52185678117896E-02 -3.69738444724648E-01  2.69801328629927E-01
  4.22372779607610E-01 -2.18460771834159E-05 -6.50999074040908E-04  1.58162422225060E-02 -1.15412225081702E-02
 -1.80677402529663E-02  9.38554859421496E-02 -4.69083926840012E-02 -3.05630832314034E-02 -4.93006204533125E-10
 -6.86961466458783E-10 -2.70155165267441E-10 -2.50391300933955E-09 -2.61340552824004E-09 -1.11727482272119E-09
 -4.01480990285420E-03  2.00659632108342E-03  1.30739234429670E-03  2.92978303227776E-09  2.61504589954532E-09
  1.17903244779129E-09 -3.99400196385738E-03 -1.75680054926592E-03  5.36039462954780E-11  4.76943108458133E-11
  1.03124723386617E-03  4.53602078536291E-04 -1.08055126407154E-04 -4.75289535258183E-05 -1.18385934028975E-10
 -1.30112403047954E-10  1.39498459588913E-04  6.13597334938277E-05  2.73593547711217E-10  2.75649123537846E-10
  3.95602055768036E-04 -1.24650306361230E-12 -1.49523508589046E-04  4.70598809815885E-13  3.32202711871469E-12
  1.35682553676526E-05 -4.34298223325307E-12 -1.19660746515794E-05  3.33808668995044E-12 -3.26898317671594E-10
 -2.38997980414361E-09 -1.13873165315679E-08 -5.01893499914170E-08  1.01983253995688E-09  9.97784660648040E-10
  2.82389721096391E-10  5.07689341550334E-09  1.31250307116608E-08  7.39967424896132E-09  6.78005109703797E-09
  5.10703823484859E-04  1.52185801216551E-02 -3.69738346578787E-01  2.69801495365499E-01  4.22372968558742E-01
 -2.18464023757498E-05 -6.51004280486119E-04  1.58161976781103E-02 -1.15412515893167E-02 -1.80677671783382E-02
 -9.38555316711496E-02  4.69083339011223E-02  3.05630667107853E-02  5.21620965643719E-10  7.03099419707620E-10
  2.80117633464043E-10  2.50865057189619E-09  2.61923116959299E-09  1.12075962362279E-09  4.01486366223970E-03
 -2.00658178501535E-03 -1.30738790623009E-03 -2.91998356894417E-09 -2.61376575604803E-09 -1.17803179368311E-09
 -3.99400110456733E-03 -1.75679904171604E-03  5.36899750061006E-11  4.80424067035489E-11  1.03124701564288E-03
  4.53601691331329E-04 -1.08055680773988E-04 -4.75292585815353E-05 -1.18258436329701E-10 -1.29923616435377E-10
  1.39499271417931E-04  6.13601808504906E-05  2.73521978498929E-10  2.75637157342772E-10 -3.95602310341159E-04
  1.24274902561007E-12  1.49523604993873E-04 -4.70469663588564E-13 -3.31124184497559E-12 -1.35682578205948E-05
  4.33117232982083E-12  1.19660811377476E-05 -3.32916144695193E-12
* ORBITAL    1   39
 -1.99366368773199E-10 -1.45776415814958E-09 -6.94553356992875E-09 -3.06264047171337E-08  6.02248416772244E-10
  5.96349761205240E-10 -1.72382206737655E-10 -3.09859842543252E-09 -8.03122112259656E-09 -4.52422277719488E-09
 -4.14345414900178E-09  2.18460771984392E-05  6.50999074192117E-04 -1.58162422209484E-02  1.15412225087826E-02
  1.80677402534854E-02  5.10702483955998E-04  1.52185678122183E-02 -3.69738444725086E-01  2.69801328629974E-01
  4.22372779607836E-01  4.01480990785218E-03 -2.00659631923089E-03 -1.30739234356147E-03  7.04948435308724E-10
  9.56570754950648E-10  3.78459369027633E-10  7.35008706604498E-10  4.96490489574247E-10  2.48682395930888E-10
  9.38554859524793E-02 -4.69083926811664E-02 -3.05630832303432E-02 -2.25784024116547E-09 -2.23287797273598E-09
 -9.70585979111233E-10 -1.70850089634743E-04 -7.51499465188271E-05 -7.39701278983339E-11 -6.59558193803855E-11
  4.41132347959210E-05  1.94037076423980E-05  2.52602841583730E-03  1.11109937292751E-03  1.50143935076315E-10
  1.48794929689231E-10 -3.26108923322634E-03 -1.43442016128924E-03 -1.06309347285220E-10 -1.14216320790668E-10
  1.69225869953916E-05  1.70207044568479E-12 -6.39613520468113E-06 -6.44045484724732E-13 -6.72321896538009E-13
 -3.17187295119759E-04  1.44840597244066E-12  2.79732883248450E-04 -3.67606829034152E-12  1.99653898099724E-10
  1.45968949395134E-09  6.95464634652926E-09  3.06120892852070E-08 -6.35076371468262E-10 -6.16104447159531E-10
 -1.72453416480610E-10 -3.09912326744427E-09 -8.01359006623318E-09 -4.51645166226357E-09 -4.13821476214501E-09
  2.18464023533952E-05  6.51004280022369E-04 -1.58161976807267E-02  1.15412515885373E-02  1.80677671778560E-02
  5.10703823452250E-04  1.52185801210423E-02 -3.69738346582228E-01  2.69801495364033E-01  4.22372968557637E-01
 -4.01486365829768E-03  2.00658178522761E-03  1.30738790617282E-03 -7.13722399494289E-10 -9.61759331672630E-10
 -3.81702051615210E-10 -7.02142911170867E-10 -4.83772242146316E-10 -2.40653241663058E-10 -9.38555316706677E-02
  4.69083339008564E-02  3.05630667105722E-02  2.25922488444343E-09  2.24434485817016E-09  9.77203253489112E-10
 -1.70851024950319E-04 -7.51504615519366E-05 -7.40318133403003E-11 -6.60989744168821E-11  4.41135369683709E-05
  1.94038744063346E-05  2.52602787010454E-03  1.11109841818939E-03  1.50097137242125E-10  1.48984829664323E-10
 -3.26108853437245E-03 -1.43441893190374E-03 -1.06111757515136E-10 -1.13901535483304E-10 -1.69225915816963E-05
 -1.69793795364680E-12  6.39614040374836E-06  6.42304195822218E-13  6.64528813679099E-13  3.17187499155721E-04
 -1.43301870651585E-12 -2.79733063431098E-04  3.64919147728854E-12
* ORBITAL    1   55
  1.60531626228022E-13  1.08281579402789E-12  5.11379636419403E-12  1.55505331925971E-11  2.33266414541801E-12
  1.19502132310617E-12  9.42817213920252E-14  2.03994740918630E-12  8.37169823851546E-12  2.14569823344024E-12
  9.59555832170880E-13 -5.23015727321412E-12 -8.59339393615932E-11 -4.97116746870084E-10 -3.07121308757830E-10
 -2.59862047257102E-10  8.61466858565499E-12  1.41601276673946E-10  8.22502945517688E-10  5.09136518741862E-10
  4.31903643250495E-10 -1.81499404340605E-10 -5.89174187706595E-10 -3.32850933687180E-10 -4.35740008921090E-02
 -8.45183690548122E-02 -5.00500304176832E-02  1.68021809077575E-03  3.25902971860035E-03  1.92992979992522E-03
  2.95823315147318E-10  9.73805930980804E-10  5.47675331966278E-10  9.70074367076028E-04  1.88160168773376E-03
  1.11424549073366E-03  1.27406729353533E-11  1.41240715896715E-11  5.05716535938002E-01  4.27524994472236E-01
 -5.24363096516108E-10 -4.41388990518868E-10 -4.08662986142997E-10 -3.39698953662327E-10 -1.78013821717026E-02
 -1.50490152146514E-02 -6.04220015360477E-10 -5.12256231603331E-10 -1.37888913397503E-02 -1.16569170619630E-02
  7.18338118433263E-13  3.28743823025569E-03  4.55494108445748E-11 -1.24253485825101E-03  8.74752233902883E-05
  1.92984895625189E-11 -7.82402183335365E-05  6.03614743400006E-11 -1.03502080128180E-04 -1.50175926464926E-13
 -1.00499301782619E-12 -4.50865737948808E-12 -1.37934601931719E-11 -2.60684272984707E-12 -1.74076269923618E-12
  6.84307792263155E-14  1.76003751234650E-12  9.28151197610366E-12  2.64484394294534E-12  1.70668127815822E-12
  5.11744130288942E-12  8.50177442994279E-11  4.96203033665214E-10  3.08044891622096E-10  2.62249941903794E-10
 -8.52234115358725E-12 -1.41177779568640E-10 -8.22106501761324E-10 -5.09522312794135E-10 -4.32910897179063E-10
 -1.74264782906464E-10 -5.86643015813446E-10 -3.27457314475592E-10 -4.35739736060602E-02 -8.45182928469634E-02
 -5.00499915320141E-02  1.68021042245227E-03  3.25902653176489E-03  1.92992847847687E-03  2.92672452832547E-10
  9.72579628029449E-10  5.45335746688986E-10  9.70069938103206E-04  1.88159984193016E-03  1.11424472550922E-03
  5.52872805338179E-12  1.06543876101638E-12 -5.05716619345967E-01 -4.27525063381840E-01  5.28046639324232E-10
  4.44575651155435E-10  4.15260152477756E-10  3.45213790670164E-10  1.78013856486054E-02  1.50490179863119E-02
  6.00340953057768E-10  5.09062396789358E-10  1.37888940322328E-02  1.16569192083366E-02  5.69952964053119E-13
  3.28743418885592E-03  4.47132434681889E-11 -1.24253333074494E-03  8.74751528494613E-05  1.91777858291086E-11
 -7.82401552354986E-05  6.01159275100994E-11 -1.03501996688955E-04
* ORBITAL    1   56
  6.62719519040730E-14  7.71753851797378E-13  3.77877175203236E-12  1.11005179138588E-11  2.30889854394046E-12
  1.43559800873256E-12  9.05890827314860E-14  1.50156133452874E-12  7.27420289272074E-12  2.11226559536985E-12
  1.25296202551746E-12 -8.62735437487579E-12 -1.41552588649137E-10 -8.22497018756323E-10 -5.09120657424028E-10
 -4.31885740173235E-10 -5.20076257095269E-12 -8.59404002901798E-11 -4.97139585355587E-10 -3.07126384441678E-10
 -2.59858234241662E-10 -2.95976585905719E-10 -9.73793674661470E-10 -5.47663752816226E-10 -1.94013833867244E-03
 -3.76320400462115E-03 -2.22849197376194E-03 -3.77360947593978E-02 -7.31950582563424E-02 -4.33446069634275E-02
 -1.81494221744684E-10 -5.89188096094029E-10 -3.32867648477940E-10 -2.17869444663649E-02 -4.22591865850135E-02
 -2.50250204972660E-02  3.93473794805403E-10  3.36260422833122E-10  2.25171654670158E-02  1.90356659853567E-02
  6.14202881253898E-10  5.14508370952945E-10 -4.86705376015118E-10 -4.11034517830673E-10  3.99804026027936E-01
  3.37988184716614E-01 -1.95543119955515E-10 -1.61478198357535E-10  3.09686866910465E-01  2.61804522124371E-01
 -4.43272258108011E-11  1.46374033664031E-04 -4.52894645035727E-11 -5.53241844999674E-05 -1.96462005517788E-03
  3.99233412470266E-11  1.75720959733105E-03  2.19389057812760E-11  2.32456979799478E-03 -1.07318703921230E-13
 -8.66766983814679E-13 -3.95036332604777E-12 -1.19522814059767E-11 -2.15317266474721E-12 -1.21546673365416E-12
  6.26332032579061E-14  1.51468732305958E-12  6.82695222821736E-12  1.99002484854120E-12  1.17841072218284E-12
  8.59264679018087E-12  1.41241298555665E-10  8.22090629876179E-10  5.09511840288193E-10  4.32907595861427E-10
  5.18060108316689E-12  8.49885956072007E-11  4.96208749043977E-10  3.08050072859401E-10  2.62260875372974E-10
 -2.92728735465019E-10 -9.72571884562654E-10 -5.45332171809727E-10 -1.94013819479667E-03 -3.76319949964624E-03
 -2.22848959909084E-03 -3.77360707386608E-02 -7.31949922928064E-02 -4.33445733244713E-02 -1.74205983579171E-10
 -5.86667076074934E-10 -3.27466255162581E-10 -2.17869306000463E-02 -4.22591485055916E-02 -2.50250010775313E-02
 -3.87293672330950E-10 -3.31138813035437E-10 -2.25171694697479E-02 -1.90356692063832E-02 -6.18782422512328E-10
 -5.18353196539687E-10  4.82849642299982E-10  4.07941509817214E-10 -3.99804091984150E-01 -3.37988239206304E-01
  2.13824444107579E-10  1.76724948022944E-10 -3.09686918000418E-01 -2.61804564332281E-01 -4.41636726253649E-11
  1.46373929820494E-04 -4.50685311008016E-11 -5.53241452499411E-05 -1.96461763954069E-03  3.92532804733624E-11
  1.75720743672556E-03  2.14170671268999E-11  2.32456693975936E-03
* ORBITAL    1   57
 -2.66036143550830E-15  2.57987843729358E-14  1.81582545530255E-14  5.83406627542970E-14  9.01376707894148E-14
  5.49696575266411E-14 -1.06804988683876E-14  3.39697124351888E-14  6.25909253833684E-14  5.34071444719373E-14
  4.79970569369360E-14 -3.85064038292381E-10 -2.86752459216561E-09  1.80879981202074E-10 -8.43250921816391E-11
 -4.90169170923974E-10  7.82048813897549E-09  5.46957581777790E-08 -5.15167177508170E-09  5.33338320828345E-10
  9.35603140886273E-09  6.85798061390406E-10 -5.72294353485460E-10  1.36238129398024E-10 -3.00459384057209E-10
 -4.74482135096474E-10 -4.62015659884275E-10 -1.24233232811645E-10 -1.94126897390584E-10 -1.89633567391650E-10
 -2.32840798898956E-09  8.30680317430063E-09 -4.22520840709332E-09 -7.16694731088401E-11 -1.12066124009067E-10
 -1.09484666025558E-10  1.93368878603643E-02  1.63144881359286E-02 -1.12278168103809E-11  2.40768425360240E-12
  7.48914549680546E-02  6.31857491762856E-02  4.10883189812267E-01  3.46661209252002E-01 -6.49633761818379E-12
 -1.02936734136569E-12  3.18268813023768E-01  2.68522668914905E-01 -5.02047368180386E-12 -7.87950047473420E-13
  9.33038378305468E-05 -3.59183192521852E-11  2.46858798052124E-04 -5.45856039052136E-11  4.67611169991345E-11
  1.17291172207496E-03  3.50247128304520E-11  1.32995746511692E-03  2.76349597178162E-12  1.14256351627853E-14
  2.07080698152677E-14 -4.15248125322545E-14 -2.48335466050300E-14 -8.85249724145403E-14 -4.94471392458468E-14
  6.41476085356749E-14  2.00343466678961E-14  6.30583753591647E-14  5.19792158348837E-14  4.54846348284672E-14
 -3.82772482676664E-10 -2.51752429346978E-09  3.39960963488861E-10  1.70534317858706E-11 -4.52215603112265E-10
  7.82061771725749E-09  5.47131212191621E-08 -5.14487827238379E-09  5.38335105590939E-10  9.35811667557970E-09
  2.63627223203402E-10  2.98122575379959E-10 -2.85682736159598E-10  2.97777738920680E-10  4.73369997630026E-10
  4.59926337613628E-10  1.19887605524461E-10  1.92421752410642E-10  1.86269227534828E-10  2.37239492286245E-09
 -8.31961637945161E-09  4.21828798341589E-09  6.92322102173254E-11  1.11075261134606E-10  1.07538912928264E-10
  1.93368949779041E-02  1.63144941219111E-02 -6.95961930420088E-12  5.97870163086810E-12  7.48914824659749E-02
  6.31857723934904E-02  4.10883363990745E-01  3.46661354002705E-01 -7.06677294245677E-13  3.81754294550914E-12
  3.18268947943082E-01  2.68522781037911E-01 -5.39042149763774E-13  2.96427001951589E-12 -9.33036638142221E-05
  3.57459922915522E-11 -2.46858355334784E-04  5.44442957520078E-11 -4.59609059258311E-11 -1.17290935173516E-03
 -3.44959464724417E-11 -1.32995477692273E-03 -2.77008316909161E-12
* ORBITAL    1   58
  1.29275400494858E-14  5.36960258719207E-14  3.30117381052546E-13  9.35226060591631E-13  2.32319155646206E-13
  1.36888409045999E-13 -7.79700686609941E-15  1.25074605455596E-13  6.12697771616425E-13  1.93558138554515E-13
  1.21119940509311E-13 -7.82047254810599E-09 -5.46954924241553E-08  5.15209697443721E-09 -5.33577389920354E-10
 -9.35651384762126E-09 -3.84998953264247E-10 -2.86638403173111E-09  1.82905210877153E-10 -8.51900854765029E-11
 -4.92243282594958E-10  2.32836693668507E-09 -8.30729889622980E-09  4.22553552079624E-09 -1.43424220776313E-10
 -2.24154519721600E-10 -2.18970340362336E-10  2.60220410802852E-10  4.10817326801958E-10  4.00076483292603E-10
  6.87365051614375E-10 -5.74299192717254E-10  1.37666109544282E-10  1.50313319951829E-10  2.37388768851860E-10
  2.31064157316759E-10  1.29932634780018E-01  1.09623868610625E-01 -8.20493547285838E-12 -1.29275301368539E-12
  5.03227129070939E-01  4.24571578361146E-01 -6.11486148076868E-02 -5.15909464598382E-02  8.90529734440325E-12
 -1.87633382274032E-12 -4.73655166387722E-02 -3.99621779371950E-02  6.87878525432721E-12 -1.47068109890835E-12
  6.26947481081280E-04  1.41767609576736E-11  1.65874820957395E-03  5.67443044858105E-11  3.91575778564735E-11
 -1.74555513494762E-04  4.93233146333027E-11 -1.97927373142232E-04  1.74286344563667E-11 -5.01800914988774E-14
 -1.30388632209231E-13 -3.23103726030987E-13 -9.02021501497928E-13 -2.32287131869952E-13 -1.41127454726026E-13
  2.03397469348137E-14  1.26619891297896E-13  6.22677718212740E-13  1.98128801101255E-13  1.27601662517073E-13
 -7.82059951113410E-09 -5.47127880788299E-08  5.14551793488327E-09 -5.38529125128438E-10 -9.35861661791067E-09
 -3.82704394300822E-10 -2.51617381379941E-09  3.42408498830406E-10  1.63438707603776E-11 -4.54162061673906E-10
 -2.37299243858519E-09  8.31998785570313E-09 -4.21866764983550E-09  1.38453225724003E-10  2.22180726884889E-10
  2.15080485184739E-10 -2.57867022393054E-10 -4.09859692465225E-10 -3.98276435106690E-10  2.61594043482954E-10
  2.99787725923579E-10 -2.87243132228158E-10 -1.49023841065864E-10 -2.36842316347359E-10 -2.30014991504983E-10
  1.29932689859307E-01  1.09623914385061E-01 -8.89521255129247E-13  4.82933424927971E-12  5.03227342396140E-01
  4.24571755643530E-01 -6.11486372736321E-02 -5.15909654097996E-02  5.47974522318163E-12 -4.74662101970729E-12
 -4.73655340191145E-02 -3.99621926262853E-02  4.26044454522707E-12 -3.66441132190405E-12 -6.26946214251148E-04
 -1.40221633788140E-11 -1.65874485695531E-03 -5.57995720532261E-11 -3.90761546162935E-11  1.74555194189009E-04
 -4.91393133196649E-11  1.97927020542867E-04 -1.73312799584660E-11
* ORBITAL    1   59
 -1.13922291273397E-10 -8.31466028205882E-10 -3.94637020615296E-09 -1.20403899134855E-08 -1.93420243669639E-09
 -1.12333921449494E-09 -9.55626751671534E-11 -1.62194087910375E-09 -7.11478465567585E-09 -1.91173222575078E-09
 -1.08675033194058E-09  2.10879994983475E-03  3.90604569368620E-02  7.16393669733703E-02 -2.36200843213669E-02
 -6.37103636969076E-02  1.42248329864277E-03  2.63480884377537E-02  4.83240717035995E-02 -1.59328428122874E-02
 -4.29755946290301E-02  6.17139166183837E-02 -6.37910965565506E-02  4.06154599880807E-02  8.88692203599992E-13
 -1.31534305040565E-12 -4.54262494716450E-13  3.65270878361301E-10  1.04337135159291E-09  3.46324386462535E-10
  4.16288992426444E-02 -4.30300541182868E-02  2.73970089825145E-02 -9.52044329514453E-10 -1.81602128174242E-09
 -8.01231071045007E-10 -4.11680031381380E-01 -3.34309580857144E-01  2.83810551388827E-12  2.44091600038534E-12
  1.06295286497456E-01  8.63183283262574E-02  1.75631191579891E-01  1.42623362350432E-01  1.00741862535639E-10
  8.62340096128702E-11 -2.26738840616785E-01 -1.84125924455736E-01  4.68552814013625E-10  3.67219478863927E-10
 -2.18091824384764E-03  1.35678945999419E-13  8.24309574999525E-04 -5.06811375689844E-14  2.32369177830213E-11
  1.17952848774825E-03 -1.43435648912897E-11 -1.04024630491699E-03 -6.15704493724285E-11  1.13851668889471E-10
  8.31735866035173E-10  3.94731889705081E-09  1.20399400384581E-08  1.93440552615876E-09  1.12296682010329E-09
 -9.55681215670414E-11 -1.62253535152402E-09 -7.11404682121449E-09 -1.91118217630679E-09 -1.08538766853141E-09
  2.10879850851741E-03  3.90604290806566E-02  7.16392160834066E-02 -2.36201265244769E-02 -6.37103899746042E-02
  1.42248234757418E-03  2.63480700914015E-02  4.83239735636438E-02 -1.59328689884348E-02 -4.29756096924829E-02
 -6.17138581186501E-02  6.37912330325263E-02 -4.06153941146351E-02 -1.68608437665056E-12 -8.84623331882359E-13
 -1.43439324163554E-12 -3.67139967492257E-10 -1.04576942087284E-09 -3.49169713405136E-10 -4.16288557510948E-02
  4.30301406522095E-02 -2.73969671597205E-02  9.53666877137753E-10  1.81392314778074E-09  8.00728189883829E-10
 -4.11680053945532E-01 -3.34309598894617E-01 -7.67960801563186E-12 -6.30864071068333E-12  1.06295292372540E-01
  8.63183330301113E-02  1.75631200689905E-01  1.42623369872722E-01  8.59411403656963E-11  7.39826907068179E-11
 -2.26738852280733E-01 -1.84125934075163E-01  4.63612346327599E-10  3.63029167692503E-10  2.18091491126065E-03
 -4.68029122539851E-13 -8.24308314436870E-04  1.78002549400398E-13 -2.29226399514504E-11 -1.17952662995183E-03
  1.40366469503432E-11  1.04024466796419E-03  6.13367172003011E-11
* ORBITAL    1   60
 -2.78303942664627E-10 -2.03202038772907E-09 -9.64386778045088E-09 -2.93994632131797E-08 -4.73589038382799E-09
 -2.74882660979445E-09 -2.33464173543211E-10 -3.96235800860364E-09 -1.73795399925214E-08 -4.67361267730819E-09
 -2.65544416831697E-09  1.42248329863930E-03  2.63480884376636E-02  4.83240717039153E-02 -1.59328428124958E-02
 -4.29755946294648E-02 -2.10879994983923E-03 -3.90604569369173E-02 -7.16393669731153E-02  2.36200843212734E-02
  6.37103636966867E-02  4.16288992435749E-02 -4.30300541186739E-02  2.73970089822262E-02 -1.59747816946554E-10
 -4.40089877662299E-12 -1.00670521175352E-10  1.23258142434445E-09  2.55908345454199E-09  1.06084237061949E-09
 -6.17139166175437E-02  6.37910965562288E-02 -4.06154599884080E-02 -2.13649575075611E-09 -4.42984541931729E-09
 -1.83653457025453E-09 -2.77697264483025E-01 -2.25507308976069E-01  3.66558239063853E-10  2.93036410957217E-10
  7.17010920322919E-02  5.82257086102986E-02 -2.60369338091291E-01 -2.11435964812975E-01 -4.72884756277290E-10
 -3.64446293113937E-10  3.36135306017806E-01  2.72962602642819E-01  6.05852559307189E-10  4.66505357757472E-10
 -1.47113047790994E-03 -5.69530638629852E-11  5.56035021596742E-04  2.15272269536565E-11 -2.64070681624253E-11
 -1.74862476909904E-03  3.94123282133588E-11  1.54214204229061E-03 -5.23301378735928E-11  2.78149746065773E-10
  2.03126589626602E-09  9.64057207732097E-09  2.93985974676872E-08  4.73511259925650E-09  2.75087706893996E-09
 -2.33367811924332E-10 -3.96027663166144E-09 -1.73833222554558E-08 -4.67546554116157E-09 -2.66032946960324E-09
  1.42248234757711E-03  2.63480700915151E-02  4.83239735637724E-02 -1.59328689881604E-02 -4.29756096922562E-02
 -2.10879850852104E-03 -3.90604290806995E-02 -7.16392160830715E-02  2.36201265245805E-02  6.37103899745917E-02
 -4.16288557506651E-02  4.30301406522139E-02 -2.73969671597136E-02  1.58782636459394E-10  1.29764141888238E-12
  9.79776832937970E-11 -1.22790623598858E-09 -2.55786024176247E-09 -1.05685318669890E-09  6.17138581181878E-02
 -6.37912330323965E-02  4.06153941148071E-02  2.13011824364064E-09  4.43212065476470E-09  1.83341987012884E-09
 -2.77697278827737E-01 -2.25507320813567E-01  3.51878432711435E-10  2.80823681396548E-10  7.17010956754092E-02
  5.82257116092359E-02 -2.60369352331751E-01 -2.11435976192061E-01 -4.51191958136978E-10 -3.46654517510538E-10
  3.36135324480324E-01  2.72962617407372E-01  5.95061953133047E-10  4.57856189309940E-10  1.47112816134525E-03
  5.65025955733871E-11 -5.56034147194963E-04 -2.13564974072373E-11  2.60210586030320E-11  1.74862209742448E-03
 -3.89564760336212E-11 -1.54213968490170E-03  5.21971184412600E-11
* ORBITAL    1   61
 -6.49712270006207E-03 -4.70179418766281E-02 -2.06420135794973E-01 -1.75696201967319E-01  7.98704432840227E-02
  1.23365078742866E-01 -5.33837519687094E-03 -7.17443517198138E-02  2.46967701469327E-01  1.67228497923476E-01
  2.40411747527281E-01 -3.79874820929562E-12 -3.89771130170735E-11 -5.59432754398501E-10 -2.11943601362003E-10
 -1.79824766274031E-10  2.53533381480024E-12  2.65937034487856E-11  3.75405105888034E-10  1.41202501887874E-10
  1.19380116269230E-10 -2.03028301518611E-10 -4.27789309204597E-10 -2.98592982859562E-10  1.60846142287900E-12
 -3.20910333247687E-13 -4.94843398276648E-13  7.95279079072581E-03 -1.78793898192793E-01 -2.06239814223411E-02
  1.33275515378010E-10  2.86850142804090E-10  2.01672832769396E-10 -1.37746377099702E-02  3.09680115753118E-01
  3.57217836775131E-02  2.43710970369675E-10  1.86855292510208E-10  9.86244921496093E-13  8.80485438142802E-13
 -6.28742155341625E-11 -4.82064360441324E-11  1.07251393436894E-10  8.23889691742007E-11 -2.97876386369873E-01
 -2.38089781593562E-01 -1.38473929634351E-10 -1.06374199762897E-10  3.84556761212753E-01  3.07372586337816E-01
 -4.95258448440147E-11 -4.28132928838875E-12  1.87180333156637E-11 -1.13177310470302E-11  7.40390710386823E-04
 -2.66516127857964E-11 -1.10370960163026E-03  2.35038789531076E-11  1.46007039490791E-03 -6.49709776116538E-03
 -4.70177598700741E-02 -2.06419266460872E-01 -1.75693613118461E-01  7.98707410688197E-02  1.23365257148131E-01
  5.33835292277854E-03  7.17439620519784E-02 -2.46969322622736E-01 -1.67228852923750E-01 -2.40411906100888E-01
  3.78129196569420E-12  3.86996063490602E-11  5.57992029098940E-10  2.12755734417018E-10  1.81014426870640E-10
 -2.45112969227894E-12 -2.55203471943185E-11 -3.71898038911822E-10 -1.43433940377409E-10 -1.22612404745244E-10
 -2.01815847148939E-10 -4.27905883730040E-10 -2.96886320282897E-10  1.85005565572397E-12  7.46842854455580E-14
 -1.65987439283008E-13  7.95265524264411E-03 -1.78794139809373E-01 -2.06240831984605E-02  1.30540191369126E-10
  2.87327766565809E-10  1.97256822638389E-10 -1.37744029346981E-02  3.09680534245371E-01  3.57219599590693E-02
 -2.36326052387626E-10 -1.80953314080377E-10 -1.01650538019633E-12 -8.94984835550874E-13  6.09988028706602E-11
  4.67074837744805E-11 -9.48258927478675E-11 -7.24843751558903E-11  2.97876354730287E-01  2.38089757872886E-01
  1.22425660937892E-10  9.35768992487807E-11 -3.84556720366083E-01 -3.07372555714429E-01 -4.93345434317699E-11
 -7.78124135423899E-12  1.86474064444825E-11 -2.05840362338571E-11  7.40389973808921E-04 -2.62161479756022E-11
 -1.10370850190120E-03  2.31210785740111E-11  1.46006894107471E-03
* ORBITAL    1   62
  3.38435864546406E-14  9.43101286420928E-16 -1.00705861331379E-13 -2.40594913616967E-13 -7.03530242269631E-14
 -4.76326031392413E-14  1.44338743297614E-14 -3.39362997709762E-14 -1.77815132013244E-13 -5.75200025179350E-14
 -3.70692333378665E-14  1.54968415648694E-09  1.17572914280735E-08  1.60829835690746E-09  5.15837965741657E-10
  1.09482199150894E-09 -8.69584619418473E-09 -6.48566327349688E-08 -9.25006144640497E-09 -2.90333331528884E-09
 -6.22052380648317E-09 -3.48630922512719E-09  1.10203442178218E-09  6.61573821118509E-10  3.33668956679561E-10
  7.46614513845077E-11  4.77873279606380E-10  9.53002031348768E-11  2.19029158585918E-11  1.35210495237675E-10
  1.55568733163481E-08 -5.94662781205780E-09 -3.41627574059315E-09  5.49934794168238E-11  1.25931061642073E-11
  7.80427382521263E-11 -3.83740135668229E-02 -3.11094565671841E-02 -7.51808907425710E-10 -6.16762354680432E-10
 -1.48621915210822E-01 -1.20486406828455E-01 -4.30230577561732E-01 -3.48783935052126E-01 -1.94138354907430E-10
 -1.59259628476335E-10 -3.33255171690336E-01 -2.70166873597017E-01 -1.50374205789916E-10 -1.23358608408667E-10
  2.37209239301069E-04  3.42295888174390E-11  6.27596625523429E-04  5.19076058161881E-11 -5.52528168524051E-11
  1.57336560201539E-03 -4.49208310455534E-11  1.78402876148363E-03 -5.93885675365491E-12  1.34339805025176E-14
 -1.95419558512304E-14  1.02878651996848E-13  3.13774814667453E-13  7.46437068991958E-14  4.15742730327555E-14
  6.41253962743443E-14 -3.16674641377030E-14 -1.85532100040776E-13 -6.12952774522411E-14 -3.97933803390509E-14
 -1.54888977538042E-09 -1.13920486759095E-08 -1.67783531933915E-09 -4.94767751669680E-10 -1.09194583681514E-09
  8.69599549682898E-09  6.49217817913556E-08  9.23704493228846E-09  2.90709712736708E-09  6.22140669749933E-09
 -1.96467297249835E-09  9.91400277030542E-10  5.41537148319239E-10  3.30004294278306E-10  7.25074435821235E-11
  4.74943304378919E-10  9.09832279557949E-11  1.93233979515088E-11  1.31645653335927E-10  1.58310789155444E-08
 -5.96671289099695E-09 -3.43790139195849E-09  5.25135136026124E-11  1.12199156839564E-11  7.60290852308914E-11
  3.83739983850218E-02  3.11094440592641E-02  7.46946403895354E-10  6.12794493372425E-10  1.48621856138280E-01
  1.20486358244185E-01  4.30230418217878E-01  3.48783803787564E-01  1.88907292851322E-10  1.54993202597265E-10
  3.33255048279501E-01  2.70166771928600E-01  1.46322105652842E-10  1.20054857911523E-10  2.37209587989680E-04
  3.40521153671344E-11  6.27597516782858E-04  5.18910900245395E-11 -5.43926560813698E-11  1.57336804386045E-03
 -4.43649629542443E-11  1.78403153327864E-03 -5.95363145979810E-12
* ORBITAL    1   63
 -2.96358406049559E-15  8.64006993391223E-15  1.44276488716044E-14 -1.40375469313738E-13 -6.47177575327217E-15
 -4.26116096236116E-15  3.11486221451046E-14 -3.88860555913616E-14 -8.47374076146067E-14 -1.02649934558492E-14
  8.65833334664694E-15  8.69584732716003E-09  6.48566408970409E-08  9.25016959720875E-09  2.90338785075403E-09
  6.22051663648882E-09  1.54968209343605E-09  1.17573227178472E-08  1.60836953769554E-09  5.15730675057464E-10
  1.09466924542993E-09 -1.55565814779409E-08  5.94666444349913E-09  3.41629103323111E-09  1.10076980341755E-10
  2.52694906957616E-11  1.56115041046639E-10 -2.89060358027280E-10 -6.46450368540482E-11 -4.13831058204897E-10
 -3.48696369797494E-09  1.10191155454733E-09  6.61568452349170E-10 -1.66901203059861E-10 -3.73397580719797E-11
 -2.38945421002548E-10 -1.36050854840026E-01 -1.10295165081345E-01 -2.45553827903729E-10 -2.01440341904388E-10
 -5.26922692835267E-01 -4.27171335062771E-01  1.21349285673951E-01  9.83767392985174E-02  5.94352469805912E-10
  4.87588425352928E-10  9.39967524150702E-02  7.62022944754863E-02  4.60425260588885E-10  3.77719688493876E-10
  8.40999339181122E-04 -2.10046005012418E-11  2.22507484164219E-03 -6.82978409976020E-11 -3.72152337922854E-11
 -4.43777840488822E-04 -4.69545952624351E-11 -5.03196756615481E-04 -1.66230176498735E-11 -4.97882920943851E-14
 -1.82252043857448E-14  5.00592093395790E-14  2.10038154954553E-13  7.54073992427586E-15  4.88636100242227E-15
  2.14440062932325E-14 -2.47012225532268E-14 -1.12941533775391E-13 -2.43002984316692E-14 -1.79318352958517E-14
 -8.69599728191552E-09 -6.49217619153573E-08 -9.23711571473403E-09 -2.90714281696390E-09 -6.22141484655439E-09
 -1.54888629135738E-09 -1.13919021094261E-08 -1.67792228839225E-09 -4.94672817710279E-10 -1.09182251533877E-09
 -1.58311764039849E-08  5.96671640220403E-09  3.43785270544892E-09  1.05068018886748E-10  2.23365663569132E-11
  1.52023502339521E-10 -2.85876826863874E-10 -6.28198915654856E-11 -4.11311838986400E-10 -1.96548425968363E-09
  9.91395245568390E-10  5.41463568759182E-10 -1.65104171693778E-10 -3.62108308833767E-11 -2.37455774104958E-10
  1.36050804440896E-01  1.10295123566425E-01  2.38965424957901E-10  1.96064584818499E-10  5.26922497692667E-01
  4.27171174304053E-01 -1.21349237496867E-01 -9.83766996581319E-02 -5.90492510340623E-10 -4.84442732565846E-10
 -9.39967150115981E-02 -7.62022637261938E-02 -4.57423890149276E-10 -3.75272252017903E-10  8.41000643340599E-04
 -2.08505259655947E-11  2.22507829773923E-03 -6.72866253280777E-11 -3.72483077039071E-11 -4.43778481771707E-04
 -4.68224699229157E-11 -5.03197467028748E-04 -1.65052710289468E-11
* ORBITAL    1   64
 -1.01236486413944E-14  3.29062641749563E-14  7.72863909957813E-14 -8.25791266573805E-13  1.05013004047239E-13
  1.50073913612768E-13 -2.47862572929840E-14 -6.92515171303632E-15  3.66626051733859E-13  3.10729288900248E-14
 -6.61581034125472E-14  9.32908494825498E-13  2.36361118145569E-11  5.61640495462868E-11  3.09492410392784E-12
  1.26349304700333E-12  5.53638652396885E-13  1.39840117677628E-11  3.28557449797198E-11  1.19044785448591E-12
  4.50275198489978E-13 -1.99499035488006E-10  1.46802359111705E-11 -3.42394880430868E-10  4.05328526245142E-03
  1.21164122619360E-02  2.55335907611704E-03  7.03541225074862E-02  2.10308187064897E-01  4.43194208934930E-02
 -1.20410544171093E-10  7.98744480762462E-12 -2.05506475485606E-10  4.06189715685903E-02  1.21421488414790E-01
  2.55878295832154E-02  2.14716476853106E-10  1.71505316176259E-10  3.10084747440075E-02  2.38278081986583E-02
 -5.36380305173477E-11 -5.41211324421614E-11 -8.52091636350323E-11 -6.25990804449798E-11  4.91328458053906E-01
  3.77550987428428E-01  1.03780351967176E-10  8.92360101930474E-11  3.80581387112166E-01  2.92449737330937E-01
 -4.73747142749502E-11 -3.98301834960178E-04 -5.35279042257309E-11  1.50543943146316E-04  4.77072935537665E-03
  4.44643316399014E-11 -4.26707005635958E-03  2.72795803195099E-11 -5.64480309799986E-03  4.66302327407274E-14
 -2.67024555759532E-15  3.01443625542303E-14  3.71115221933772E-13 -9.84095393324556E-14 -9.84470231086821E-14
  1.93230511819451E-14  4.25204940525036E-16  3.63803344794996E-13  8.53075598438243E-14  3.01002422991254E-14
  8.69309005128008E-13  2.36068714920486E-11  5.69826683910831E-11  3.78773431882522E-12  1.63114757638211E-12
  5.67771479918970E-13  1.42126589737023E-11  3.48452630106907E-11  2.79001487397690E-12  1.28628547434217E-12
  1.97410903689365E-10 -1.54335820941079E-11  3.41116783220080E-10 -4.05329074412392E-03 -1.21164124835958E-02
 -2.55336109198458E-03 -7.03541377158489E-02 -2.10308186581229E-01 -4.43194451792238E-02  1.16304085591170E-10
 -9.63859192483057E-12  2.02463852217377E-10 -4.06189803490346E-02 -1.21421488135683E-01 -2.55878436046311E-02
  2.11229924542652E-10  1.68795250245522E-10  3.10084717323465E-02  2.38278057934877E-02 -5.51498993611882E-11
 -5.52670043101844E-11 -7.51999100317890E-11 -5.48557253767360E-11  4.91328400810895E-01  3.77550942163671E-01
  1.02696240159146E-10  8.83284926072237E-11  3.80581342771999E-01  2.92449702269076E-01  4.70958210006027E-11
  3.98302040080703E-04  5.33360703704335E-11 -1.50544020677981E-04 -4.77073210866445E-03 -4.35337689468066E-11
  4.26707251897104E-03 -2.68945552427240E-11  5.64480635573821E-03
* ORBITAL    1   65
 -2.25567547727999E-14 -9.43174605681557E-15  8.45846317868024E-15  3.67040239276576E-12 -1.42106023638208E-12
 -8.54799308479536E-13  3.60773750365728E-14  3.65453701880308E-13 -4.56267220651720E-13 -6.52891411618383E-13
 -6.23441437137016E-13 -5.32636767407779E-13 -1.39837141507544E-11 -3.28564139226122E-11 -1.19863188946930E-12
 -4.64934223930880E-13  1.00769604708647E-12  2.36370411908410E-11  5.61467045342110E-11  3.09223598119947E-12
  1.27307014146462E-12  1.20356537577924E-10 -8.00724352030781E-12  2.05500873445810E-10 -8.12378674213898E-02
 -2.42842989201248E-01 -5.11756729994056E-02  3.51024334448402E-03  1.04931213104237E-02  2.21127456182209E-03
 -1.99467121493636E-10  1.46857240546833E-11 -3.42384750137040E-10  2.02663993851991E-03  6.05820641293974E-03
  1.27667996356232E-03 -1.29037295313271E-10 -1.06730109118039E-10 -6.21486803016784E-01 -4.77568420980128E-01
  3.72394777677151E-11  2.22220792036761E-11 -1.34153049237964E-10 -1.17511678878502E-10  2.45143518598384E-02
  1.88375364968897E-02  1.76026998556006E-10  1.36141760229449E-10  1.89887352989694E-02  1.45914930269922E-02
 -3.31420450390992E-12  7.98295691621593E-03 -5.20604628797890E-11 -3.01727410388990E-03  2.38030864586673E-04
 -2.51540631597814E-11 -2.12901277588799E-04 -6.69094192997066E-11 -2.81641917142463E-04  3.43510208333200E-15
 -2.42614840496641E-14 -3.53445723758212E-15 -3.64018126864674E-12  1.44277729094747E-12  7.69443756004947E-13
  2.73903855065513E-15  1.42509503138945E-13 -3.99970557716426E-13 -7.38438923629017E-13 -7.86507013634829E-13
 -5.02960501619761E-13 -1.41947734111103E-11 -3.48266789379826E-11 -2.78369038842437E-12 -1.28345448155348E-12
  9.24061024344022E-13  2.36267527910439E-11  5.69640735433898E-11  3.78423546520355E-12  1.64004326398106E-12
 -1.16333227533552E-10  9.63138050306662E-12 -2.02463002017370E-10  8.12378848117973E-02  2.42842988641195E-01
  5.11757010615440E-02 -3.51025116682037E-03 -1.04931215323536E-02 -2.21127593816394E-03  1.97470962932104E-10
 -1.54335533469853E-11  3.41110495782278E-10 -2.02664445503571E-03 -6.05820654093826E-03 -1.27668075808274E-03
 -1.24053062272855E-10 -1.02815597312812E-10 -6.21486730622825E-01 -4.77568363738481E-01  2.84978403822650E-11
  1.54886410764811E-11 -1.34146012721886E-10 -1.17479481921185E-10  2.45143492621013E-02  1.88375343597467E-02
  1.72234421912176E-10  1.33208228687963E-10  1.89887332868138E-02  1.45914913716114E-02  3.40896883348003E-12
 -7.98296152271616E-03  5.10608548715519E-11  3.01727584498489E-03 -2.38030995144087E-04  2.51157298233668E-11
  2.12901394360052E-04  6.65715742797318E-11  2.81642071614884E-04
* ORBITAL    1   66
 -2.30002901409127E-14 -4.11095452692407E-13 -1.36823793006991E-12 -1.01611262247373E-12  3.89832487222842E-12
  1.91432851824310E-12 -9.19750105093463E-14 -4.32939633213803E-13  5.89778933332437E-12  3.80852171528153E-12
  2.82522258117256E-12 -5.25844318026352E-03 -1.00491749387144E-01 -4.59767530696990E-01 -5.06565464322065E-02
 -3.96488124332274E-02 -8.12714140511244E-03 -1.55314155002078E-01 -7.10589733712575E-01 -7.82917873930450E-02
 -6.12788798032077E-02 -1.89085577945223E-01 -4.02482349596737E-01 -9.19222429505219E-02  3.57586495933305E-11
 -3.80014083366179E-11  6.55590045077827E-11 -7.34876009013089E-11  7.58479964492241E-11 -1.33937237004354E-10
 -2.92239580177966E-01 -6.22053117726800E-01 -1.42069629371015E-01 -3.72386554032658E-11  4.64909561020909E-11
 -7.06443743936181E-11 -3.63489829054512E-01 -2.59650376304712E-01 -5.68786127544168E-11 -3.62452902061761E-11
  9.38526703927687E-02  6.70414385727765E-02  3.55306285874259E-01  2.53804655899993E-01  1.10358431165669E-10
  7.07532086317344E-11 -4.58698442976197E-01 -3.27660400902738E-01  7.94333948443730E-11  5.02957570738750E-11
  9.45498808610296E-03  2.50846152999497E-11 -3.57364947999387E-03 -9.48277314656797E-12  3.54021189654318E-11
 -1.17165259411378E-02 -3.19048751398618E-11  1.03330043644113E-02 -4.06053046184728E-11 -5.94053336656175E-14
 -7.38958270747108E-13 -2.86956694082429E-12 -7.38602477338830E-12  6.19974216332972E-13  5.34174960925943E-13
 -8.40567327083182E-15  4.90086832679885E-13 -2.44604974935905E-12 -1.74222897596307E-12 -1.55394081425583E-12
  5.25844299584016E-03  1.00491749582294E-01  4.59767526809806E-01  5.06565500222416E-02  3.96488079610150E-02
  8.12714115261226E-03  1.55314155218068E-01  7.10589729119403E-01  7.82917934361620E-02  6.12788722358106E-02
 -1.89085584994366E-01 -4.02482335463428E-01 -9.19222761496649E-02  3.56297828925775E-11 -3.84374810403243E-11
  6.56300278444777E-11 -7.40094898983313E-11  7.38218263140612E-11 -1.32689969532825E-10 -2.92239593194198E-01
 -6.22053095928596E-01 -1.42069678612090E-01 -3.78566133844471E-11  4.62331888840051E-11 -7.18262945322428E-11
  3.63489821147060E-01  2.59650369914108E-01  5.82806999966656E-11  3.72175069404752E-11 -9.38526683590156E-02
 -6.70414369440045E-02 -3.55306277096853E-01 -2.53804648990167E-01 -1.02132019580356E-10 -6.49621909817795E-11
  4.58698431638183E-01  3.27660391964790E-01 -7.99417229975259E-11 -5.07430726497731E-11  9.45499107955236E-03
  2.52709195856538E-11 -3.57365061366491E-03 -9.55257274435861E-12  3.47276015126189E-11 -1.17165295974556E-02
 -3.11774476209882E-11  1.03330075875012E-02 -4.04668111773174E-11
* ORBITAL    1   67
  5.51804683699792E-12  3.98441051658414E-11  1.56902440413705E-10  2.83444604616334E-10 -1.68083647719012E-10
 -9.14168024228765E-11  2.95618544533176E-12  2.72306018128551E-11 -3.17476265826121E-10 -2.06390783291033E-10
 -1.72673926935356E-10 -8.12714140511700E-03 -1.55314155002251E-01 -7.10589733712403E-01 -7.82917873930001E-02
 -6.12788798034269E-02  5.25844318026489E-03  1.00491749387155E-01  4.59767530697147E-01  5.06565464321938E-02
  3.96488124331861E-02 -2.92239580178263E-01 -6.22053117727041E-01 -1.42069629370985E-01 -8.23053811486344E-11
  8.89180362400242E-11 -1.51264938962369E-10  1.09342610638708E-10  1.32442585090541E-10  1.31889174376612E-10
  1.89085577945031E-01  4.02482349596748E-01  9.19222429506461E-02 -2.60813957914063E-10 -1.53354593650121E-10
 -3.59635855353795E-10 -5.61788565359546E-01 -4.01300396131658E-01  1.35904470465334E-10  8.67427652873991E-11
  1.45053184045580E-01  1.03615316149786E-01 -2.29891153164374E-01 -1.64217317079267E-01 -5.84825993099661E-11
 -5.17333967408477E-11  2.96788202701382E-01  2.12003644243134E-01  1.68379779916353E-10  1.25976453140433E-10
  1.46130751868037E-02 -5.85592104913535E-11 -5.52322305444159E-03  2.21324400180114E-11 -7.50334330815691E-12
  7.58085561311447E-03  2.01256068773382E-11 -6.68568608951406E-03 -6.20984487910832E-11  5.55967019465342E-12
  4.03622516035822E-11  1.59444760926594E-10  2.94637797037965E-10 -1.64209827015041E-10 -8.99958993222786E-11
 -2.98872438984690E-12 -2.77847668654795E-11  3.12469153604030E-10  2.03956976924272E-10  1.71095189982731E-10
  8.12714115261497E-03  1.55314155218043E-01  7.10589729119536E-01  7.82917934362771E-02  6.12788722358067E-02
 -5.25844299583735E-03 -1.00491749582205E-01 -4.59767526809998E-01 -5.06565500222485E-02 -3.96488079609732E-02
 -2.92239593194569E-01 -6.22053095928704E-01 -1.42069678611961E-01 -8.30508866938528E-11  8.70283827987385E-11
 -1.50807397995946E-10  1.08705089659342E-10  1.33140039038344E-10  1.30686806276054E-10  1.89085584994084E-01
  4.02482335463481E-01  9.19222761498021E-02 -2.59470366836386E-10 -1.53694657847091E-10 -3.57716800751338E-10
  5.61788551477271E-01  4.01300385195547E-01 -1.29686470561623E-10 -8.24219079276951E-11 -1.45053180457054E-01
 -1.03615313315026E-01  2.29891148158455E-01  1.64217313024508E-01  5.31720728367327E-11  4.79629994508648E-11
 -2.96788196251190E-01 -2.12003639042035E-01 -1.63800331317811E-10 -1.22685502988395E-10  1.46130797465183E-02
 -5.77792638778965E-11 -5.52322477666990E-03  2.18395589547029E-11 -7.12040973300749E-12  7.58085801241765E-03
  1.96207040119253E-11 -6.68568820830079E-03 -6.16926837853330E-11
* ORBITAL    1   68
  3.85570526192099E-14  8.45845342910443E-14  3.27259386894775E-13  7.90102950505290E-13  4.17088898426755E-13
  4.42685597763277E-14  3.61100512813175E-14  2.85277897763707E-13  9.29211899550385E-13  1.57552016339973E-13
  4.51153680421020E-13 -3.45449323432874E-12  4.46092554408556E-12 -1.44690586485159E-10 -5.24680286629516E-11
 -3.93393848294784E-10 -2.18769531040468E-12  2.91511528151980E-12 -8.83466436960580E-11 -2.97687812809626E-11
 -2.40482120746493E-10 -1.20972248903356E-10 -1.16229146683973E-10  4.88551846013062E-11 -4.21671837419148E-04
 -1.67616589227464E-02  2.41649786724374E-02 -8.62647265361583E-03 -3.42905216031536E-01  4.94360182483489E-01
 -7.31849216206613E-11 -7.08517710712136E-11  3.12255436544090E-11 -4.98049630930202E-03 -1.97976418781717E-01
  2.85418984434039E-01 -1.81579248724354E-10 -1.32488215974918E-10  1.28487786590970E-04  1.30787499861371E-04
 -2.33080058700574E-10 -1.70855441871360E-10  2.00378291870923E-10  1.46389825100608E-10  2.39954054838798E-03
  2.44249099967736E-03  6.56187112129486E-11  4.81514290681252E-11  1.85867611671303E-03  1.89194539310766E-03
 -1.52647850910598E-12 -1.37149350948714E-04 -5.88671295412930E-12  5.18375821562176E-05  1.93616003174900E-03
  2.67330873612763E-12 -1.73175417851537E-03  3.54986646719794E-12 -2.29089544414379E-03  2.65087614963844E-14
 -1.20632364013945E-13 -5.79076288169056E-13 -8.69472786904513E-13 -1.85489147323514E-13 -7.97257029183521E-15
  8.55848503281458E-15  1.62638808640977E-13  6.67216837017233E-13 -1.46818920694192E-14  6.65077490414831E-14
  3.34967469057659E-12 -4.42774489062918E-12  1.43869720658551E-10  5.44499742206012E-11  3.91391586697753E-10
  2.00596456289161E-12 -2.56918072688150E-12  8.62915025886342E-11  3.42359048337921E-11  2.35953092359573E-10
 -1.21489922572142E-10 -1.15156655811426E-10  4.76625270733179E-11 -4.21675498826210E-04 -1.67616595680168E-02
  2.41649742576191E-02 -8.62649740812379E-03 -3.42905211270901E-01  4.94360114376037E-01 -7.42709014135479E-11
 -6.83445420348576E-11  2.82334806115805E-11 -4.98051060098684E-03 -1.97976416033834E-01  2.85418945111580E-01
  1.81531511783647E-10  1.32448822360224E-10 -1.28486341573039E-04 -1.30786846348273E-04  2.32388130811693E-10
  1.70417973262926E-10 -1.98865131427783E-10 -1.45317894758485E-10 -2.39951435574743E-03 -2.44247437773712E-03
 -6.40146206649974E-11 -4.70852627327124E-11 -1.85865582774677E-03 -1.89193251768476E-03 -1.49132217471616E-12
 -1.37149373508552E-04 -5.89668462672729E-12  5.18375906748748E-05  1.93615992603370E-03  2.59825681000265E-12
 -1.73175408396126E-03  3.60188082276219E-12 -2.29089531905880E-03
* ORBITAL    1   69
 -2.60477074803106E-14 -5.26700648630313E-14 -1.73954472874729E-13 -3.90022195379970E-13  8.07001583337339E-14
 -4.65840727141059E-13 -7.63780019874029E-15 -2.23600737894586E-13 -2.73190436320061E-13 -3.98107069540230E-14
 -1.37976443289520E-13 -2.18910222325968E-12  2.88255352677502E-12 -8.83258492602165E-11 -2.97232464701047E-11
 -2.40553797296573E-10  3.45532429951427E-12 -4.53144126765627E-12  1.44536204226321E-10  5.24461993552234E-11
  3.93432124799736E-10 -7.32108776574957E-11 -7.08563753929628E-11  3.12915050978300E-11 -9.96103948829877E-03
 -3.95952855420567E-01  5.70837959000026E-01  3.65182162256040E-04  1.45160235966628E-02 -2.09274849037944E-02
  1.20901406821615E-10  1.16137708045967E-10 -4.89019071118113E-11  2.10838020690783E-04  8.38083013109969E-03
 -1.20824890421699E-02 -1.88994316714257E-11 -1.36224736829097E-11  3.03520052989657E-03  3.08952955239357E-03
  2.09993340801345E-10  1.53498088346569E-10  1.42370416747689E-10  1.04606153730415E-10 -1.01578203061976E-04
 -1.03396312734329E-04  2.58868679363114E-10  1.89202272236377E-10 -7.86821377686720E-05 -8.00904395046170E-05
  1.88628729258088E-12 -3.23981604790238E-03  4.02262768320633E-12  1.22453536520089E-03 -8.19624323346033E-05
  4.48465430264686E-12  7.33094281185479E-05  4.10357607196107E-12  9.69792577807223E-05 -1.15896000321839E-14
 -4.15003339823833E-14  2.88961195122763E-14 -2.19523621710421E-12  6.08356080598690E-14  1.34440237307626E-13
 -6.80116805236309E-14  1.79854652322612E-13 -7.09180748850280E-13 -3.10029133967864E-13  3.05582977809715E-13
  2.00625281798998E-12 -2.58767110264952E-12  8.62665708569589E-11  3.42707820898927E-11  2.35955629407568E-10
 -3.34893589170507E-12  4.36405117024433E-12 -1.43726272576429E-10 -5.44195293108418E-11 -3.91427404378204E-10
 -7.42781858307169E-11 -6.83045617387834E-11  2.81805173906103E-11 -9.96106821017460E-03 -3.95952849969371E-01
  5.70837880361248E-01  3.65183138702760E-04  1.45160234452468E-02 -2.09274812164460E-02  1.21562927028543E-10
  1.15075869304750E-10 -4.77209764639330E-11  2.10838585721172E-04  8.38083004426256E-03 -1.20824869141275E-02
  1.98157640269729E-11  1.41951312738973E-11 -3.03516738742438E-03 -3.08950851538108E-03 -2.07978742860217E-10
 -1.52095697860366E-10 -1.41754005006489E-10 -1.04217852324137E-10  1.01577252965844E-04  1.03395982204562E-04
 -2.58551976782061E-10 -1.88987924845457E-10  7.86814012567751E-05  8.00901830333707E-05  1.96800249122681E-12
 -3.23981587043511E-03  3.98152833070038E-12  1.22453529812387E-03 -8.19624536146861E-05  4.51282493285026E-12
  7.33094471651672E-05  4.07875432391254E-12  9.69792829460261E-05
* ORBITAL    1   70
  5.99027058410251E-02  4.38024684736455E-01  2.09137638316539E+00  5.78039630490488E+00  6.55494824999191E-02
  1.56130031846910E-02  6.31856622995980E-02  1.09440888910543E+00  3.97885451174373E+00  2.88464094167853E-01
  1.71799470992531E-01  7.13172384969171E-13  2.20050833654271E-12 -8.92650155547328E-12 -2.73383584598315E-10
  1.84257315742645E-10 -5.12328155786393E-13 -2.03068265989723E-12  3.16989933429136E-12  1.81953724805521E-10
 -1.23585065451060E-10 -4.55636679875008E-11  2.59032183804183E-11 -6.97061650518701E-11  4.61926458888711E-13
 -2.59228911272672E-15 -8.16068948577325E-13 -4.34947269121443E-01 -7.02968247089983E-01 -2.24131203451863E-01
  2.79858031938897E-11 -1.92365553911170E-11  4.68229589025214E-11  7.53350768731472E-01  1.21757672006739E+00
  3.88206631940647E-01  9.15920153048856E-11  5.91828410560739E-11 -1.64112677881532E-13 -4.97367016234966E-14
 -2.36505529481485E-11 -1.52838441145028E-11  3.97814465005092E-11  2.57024614397479E-11 -4.04156660236539E-01
 -2.73896354361417E-01 -5.13594799915646E-11 -3.31795342471370E-11  5.21764004785033E-01  3.53598673009584E-01
 -4.64583200815471E-11 -1.00736963818621E-11  1.75594416363184E-11 -2.66693634988417E-11 -8.66706622233787E-03
 -2.50685902896906E-11  1.29200989218636E-02  2.21102243852060E-11 -1.70916846543292E-02 -5.99027049265077E-02
 -4.38024678125992E-01 -2.09137635675886E+00 -5.78039627042040E+00 -6.55495172727297E-02 -1.56129994076208E-02
  6.31856611869489E-02  1.09440889077113E+00  3.97885454743298E+00  2.88464131964270E-01  1.71799486167416E-01
  7.56102915090178E-13  1.88810459297730E-12 -1.04161577288444E-11 -2.73343366280410E-10  1.83607995228041E-10
 -4.04851679239085E-13 -7.26836242840155E-13  9.17384013943702E-12  1.82365993544609E-10 -1.21468441499074E-10
  4.73401732188966E-11 -2.49372695426207E-11  6.99093899123624E-11 -2.17703199601027E-13 -1.90114635908587E-13
  1.01400541013911E-12  4.34947279756871E-01  7.02968254308858E-01  2.24131234301462E-01 -3.18416076581096E-11
  1.51442624152508E-11 -4.85467494329989E-11 -7.53350787153046E-01 -1.21757673257055E+00 -3.88206685374293E-01
  8.98269492721677E-11  5.80476319164360E-11 -1.95588555090465E-13 -1.00422275400543E-13 -2.31940032231334E-11
 -1.49914263523842E-11  3.62398724588428E-11  2.34371275344462E-11 -4.04156668606368E-01 -2.73896357987519E-01
 -4.67853720638361E-11 -3.02514904628773E-11  5.21764015590357E-01  3.53598677690861E-01  4.61885825408738E-11
  1.26197689207113E-11 -1.74575128683220E-11  3.34118211310506E-11  8.66706829527918E-03  2.44329471255842E-11
 -1.29201020132736E-02 -2.15486579419024E-11  1.70916887431634E-02
* ORBITAL    1   71
  7.15109605920584E-12  5.22069719754095E-11  2.69878335424947E-10  4.10505885372598E-10 -2.57661228336997E-10
  3.49373060566125E-10  9.77015973606136E-12  2.17409552072241E-10  7.48826548734711E-10  3.84205485747581E-10
 -3.68887841195723E-10 -2.34124097640697E-05 -3.64090192992430E-04 -1.23841090301933E-03  8.51565551992425E-04
 -3.61930280238037E-04 -2.60480436561887E-03 -4.05077771431927E-02 -1.37782440255511E-01  9.47430945772392E-02
 -4.02675612864044E-02  6.04835885231331E-05 -2.57807612820433E-03  5.79824343117562E-03  7.69097958072535E-12
 -1.24135782607709E-10  5.32392632985034E-11 -5.97941384951131E-11 -1.89742476280921E-10  1.64570192668004E-10
  6.72951048745296E-03 -2.86830311632630E-01  6.45098189136414E-01  9.61498207606125E-11  4.98184039008551E-10
 -3.58222425081917E-10  1.32292247645262E-03  6.39585122192129E-04 -2.14795338394473E-10 -1.51303985492036E-10
 -3.41577114892547E-04 -1.65140054058889E-04 -9.30880518492594E-02 -4.50047134082522E-02  6.53729583123190E-11
  4.51105154563188E-11  1.20176157831763E-01  5.81008367496287E-02  1.54901939834582E-10  1.10010524987436E-10
 -8.52077300488543E-05 -1.79023429402473E-11  3.22054483107310E-05  6.76632225105391E-12 -1.59072789737969E-11
  7.60091168443700E-03  1.93442613454835E-11 -6.70337469054048E-03 -8.24621523022869E-12 -7.11658049053747E-12
 -5.21394169503650E-11 -2.69363820872317E-10 -4.09300180106165E-10  2.61244757432621E-10 -3.53916682201989E-10
  9.90250413022706E-12  2.17646307832797E-10  7.51952445210016E-10  3.84049776133981E-10 -3.63763153860266E-10
 -2.34123773636872E-05 -3.64090527427665E-04 -1.23841036069129E-03  8.51565598320741E-04 -3.61931906858234E-04
 -2.60480555036827E-03 -4.05078074940755E-02 -1.37782560796273E-01  9.47430655788302E-02 -4.02675566423616E-02
 -6.04875184838381E-05  2.57807587372100E-03 -5.79824244767686E-03 -8.62800417600437E-12  1.23438125422217E-10
 -5.16659595489427E-11  6.21185666971547E-11  1.91669003668299E-10 -1.68395496493577E-10 -6.72945122777970E-03
  2.86830395657907E-01 -6.45098121933612E-01 -9.55659703045245E-11 -4.97472095993173E-10  3.56014967268240E-10
  1.32292276688995E-03  6.39585543859454E-04 -2.14542923704405E-10 -1.51124771724891E-10 -3.41577222065608E-04
 -1.65140207538486E-04 -9.30880056094930E-02 -4.50046849378906E-02  6.55897333828258E-11  4.50006099959403E-11
  1.20176098140945E-01  5.81008000007763E-02  1.53410421872193E-10  1.09271830795233E-10  8.52077871232786E-05
  1.78201394233786E-11 -3.22054697922824E-05 -6.73514921918328E-12  1.56524156826928E-11 -7.60091121679890E-03
 -1.90443110720738E-11  6.70337427814226E-03  8.17207545938990E-12
* ORBITAL    1   72
 -1.10881359864311E-11 -8.10321945435681E-11 -4.17860631367764E-10 -6.43519676998512E-10  3.95879987852457E-10
 -5.36595198733825E-10 -1.51695202467623E-11 -3.35689703224558E-10 -1.15716441008769E-09 -5.87837501233047E-10
  5.60398532075414E-10 -2.60480436561687E-03 -4.05077771434169E-02 -1.37782440255430E-01  9.47430945781924E-02
 -4.02675612873629E-02  2.34124097576244E-05  3.64090192915913E-04  1.23841090273702E-03 -8.51565551952879E-04
  3.61930280227725E-04  6.72951048801901E-03 -2.86830311632751E-01  6.45098189135938E-01 -3.77748031062276E-12
  8.48023497506477E-11 -3.66179822562368E-11  8.15928857636720E-11  5.11512546490901E-10 -3.45649721287309E-10
 -6.04835880954580E-05  2.57807612799786E-03 -5.79824343142645E-03 -1.56592470297991E-10 -6.37604472905126E-10
  4.91779097367714E-10  1.47185133181821E-01  7.11587008695588E-02  1.46542628381470E-10  1.03024530286200E-10
 -3.80030377539201E-02 -1.83730985549954E-02  8.36689638574007E-04  4.04509218847007E-04  2.47361151625242E-10
  1.75460339598636E-10 -1.08016167912653E-03 -5.22218974993514E-04  3.13687076645952E-11  2.05480222591316E-11
 -9.48000268782911E-03  1.22645912673594E-11  3.58310475918076E-03 -4.63566985720585E-12  2.36394024728235E-12
 -6.83181876968169E-05 -9.90479308364040E-12  6.02509202498327E-05  3.84181149270281E-11  1.10018422136477E-11
  8.09473228436029E-11  4.17599336442976E-10  6.42903812852952E-10 -3.97521288690162E-10  5.38885878536237E-10
 -1.51932279819648E-11 -3.35700898427658E-10 -1.15858485453048E-09 -5.88130064839466E-10  5.58742153386806E-10
 -2.60480555036317E-03 -4.05078074940598E-02 -1.37782560796089E-01  9.47430655799077E-02 -4.02675566427904E-02
  2.34123773666596E-05  3.64090527395032E-04  1.23841036093285E-03 -8.51565598054550E-04  3.61931906665702E-04
 -6.72945122837052E-03  2.86830395657993E-01 -6.45098121933454E-01  5.94461363059227E-12 -8.26949521881609E-11
  3.20876672833410E-11 -8.09604177964843E-11 -5.10986382866479E-10  3.44202306670321E-10  6.04875182585792E-05
 -2.57807587376352E-03  5.79824244758667E-03  1.57341046415903E-10  6.38084184711973E-10 -4.92438729523338E-10
  1.47185060073095E-01  7.11586558578154E-02  1.45803125754508E-10  1.02493743373485E-10 -3.80030188801646E-02
 -1.83730869369698E-02  8.36689802517529E-04  4.04509458202774E-04  2.46861297332006E-10  1.75199626218293E-10
 -1.08016194161924E-03 -5.22219354551266E-04  3.16077316917639E-11  2.06001971396603E-11  9.48000210459014E-03
 -1.20379806060447E-11 -3.58310453874526E-03  4.54715298995135E-12 -2.36854295558933E-12  6.83182334780884E-05
  9.88098531275314E-12 -6.02509605396837E-05 -3.82724471684497E-11
* ORBITAL    1   73
 -8.35163145278404E-15  1.87226890890725E-14  2.03888746124601E-13  6.21796602910461E-13 -8.92370814635403E-13
  5.51589802179582E-13  1.30817044460165E-14  2.52578669490863E-13  6.61410478880039E-13  2.01854485238657E-13
 -7.66058072845956E-13  2.22746301939055E-12 -3.31173464801808E-11  1.98958732532780E-10 -2.07030019356917E-09
  1.39042014288294E-09  1.44559875760826E-12 -2.01399949782235E-11  1.20205488021308E-10 -1.24606051669560E-09
  8.38608259323107E-10  1.28934464075163E-10 -6.21484613231112E-11  4.05869686015906E-10 -2.38439527490226E-03
  9.15139264481310E-03 -3.39328580277423E-02 -4.41815525008957E-02  1.69570488869318E-01 -6.28758008876985E-01
  7.74653369835621E-11 -3.81108909617989E-11  2.44590790801095E-10 -2.55082312284402E-02  9.79015673963127E-02
 -3.63013605681900E-01  5.59676206710102E-11  5.01095577093627E-11 -5.10137232214516E-03 -2.19158707339834E-03
  1.03760472574061E-10  1.04630575550920E-10 -7.75892547737098E-11 -7.46225869932313E-11 -8.62898037120389E-02
 -3.70707353704146E-02 -3.86601591356540E-11 -4.08863839213201E-11 -6.68397945443867E-02 -2.87148681438762E-02
  3.09641191510842E-11  4.98758651902757E-05  1.19087399521309E-11 -1.88513051015666E-05 -6.37740426247158E-04
 -2.19772213784654E-11  5.70412378034020E-04 -2.39309137375891E-12  7.54584648484999E-04 -2.19829284756229E-14
 -2.08622345589990E-14 -1.63103833780393E-13 -5.80074197743718E-13  6.89352231921611E-13 -4.46512875893533E-13
 -3.56341852551515E-14  3.75391125761027E-13  7.75021037164545E-13  2.14478619486952E-13 -4.07850274588845E-13
  2.12767802134427E-12 -3.28247681610057E-11  1.98430303056767E-10 -2.06977612727102E-09  1.38777800420685E-09
  1.39882830471512E-12 -1.94770411590903E-11  1.19113025863441E-10 -1.24476162349928E-09  8.32708081193494E-10
 -1.29249242466533E-10  6.19992016849622E-11 -4.06865341448732E-10  2.38439079250687E-03 -9.15139435985356E-03
  3.39328600421255E-02  4.41815410016487E-02 -1.69570528963915E-01  6.28758056413669E-01 -7.79954417679939E-11
  3.76481622777879E-11 -2.47006735642821E-10  2.55082245897515E-02 -9.79015905451508E-02  3.63013633126886E-01
  5.62174014222795E-11  5.02209115928283E-11 -5.10137180320482E-03 -2.19158685567283E-03  1.03194120948406E-10
  1.04328155498243E-10 -7.68877618772461E-11 -7.40891060037132E-11 -8.62897993069538E-02 -3.70707316457715E-02
 -3.69481404214833E-11 -3.99220700986610E-11 -6.68397911321271E-02 -2.87148652587656E-02 -3.09286479564352E-11
 -4.98759501770304E-05 -1.18805135539478E-11  1.88513372171025E-05  6.37741410551675E-04  2.18488080419034E-11
 -5.70413258428104E-04  2.34246077433851E-12 -7.54585813127920E-04
* ORBITAL    1   74
  6.89464770082000E-14  5.58122697684574E-13  2.70118027352374E-12  1.37910963485923E-11 -2.78058269921693E-13
 -2.34399189636750E-12  1.49134672503366E-13  1.54286483132867E-12  3.94077688086708E-12 -9.02347496308768E-13
  3.89249848629762E-13 -1.44559086257493E-12  2.01230539123943E-11 -1.20165377156073E-10  1.24615852690542E-09
 -8.38688723596701E-10  2.22161800781639E-12 -3.31112281613152E-11  1.98856154124811E-10 -2.07050056158375E-09
  1.39052382503796E-09 -7.75090631082061E-11  3.81439164805776E-11 -2.44646120274586E-10  5.10165104565532E-02
 -1.95803150986455E-01  7.26027203281905E-01 -2.06494768349807E-03  7.92533901205876E-03 -2.93867167584273E-02
  1.28942647186805E-10 -6.22559773715186E-11  4.06059008589230E-10 -1.19219810140144E-03  4.57569661288089E-03
 -1.69664288289902E-02  4.84513720438946E-12  8.06146103401410E-12  1.09148923074782E-01  4.68911793590804E-02
  8.65507902487809E-11  8.47024130860740E-11  7.31690232464368E-11  7.63003463552235E-11 -4.03298870055086E-03
 -1.73260148162360E-03  9.24469964632052E-11  8.73963138965995E-11 -3.12393961369478E-03 -1.34206733636791E-03
 -8.16311547942036E-12 -1.06714453142052E-03  2.05441640928641E-11  4.03342720460670E-04 -2.98065572664234E-05
 -3.95824775926925E-12  2.66597952922881E-05  3.29386042304399E-11  3.52675941460994E-05 -1.21829477354890E-13
 -6.73436311638850E-13 -3.07040960127081E-12 -1.42438925463870E-11  1.45649734491013E-12  1.07374981146092E-12
  1.08590892083552E-13  1.56904499868248E-12  3.58921099432332E-12 -8.73168975906618E-13 -3.30203653984070E-13
 -1.39477414283089E-12  1.94762268126983E-11 -1.19132085057787E-10  1.24486254113455E-09 -8.32774634865839E-10
  2.13117798243803E-12 -3.28051697279519E-11  1.98414607645650E-10 -2.06991322285086E-09  1.38790506812477E-09
  7.80096315108597E-11 -3.76471210277539E-11  2.47068832361464E-10 -5.10164970223175E-02  1.95803197254935E-01
 -7.26027258166056E-01  2.06494613607451E-03 -7.92534085285006E-03  2.93867184588005E-02 -1.29236651898376E-10
  6.20839364937499E-11 -4.07115137625377E-10  1.19219720687360E-03 -4.57569767500457E-03  1.69664298113363E-02
  3.52644203607067E-12  7.37025170326339E-12  1.09148917494217E-01  4.68911746381537E-02  8.52380483260583E-11
  8.38398931210035E-11  7.25350573250444E-11  7.59659564704444E-11 -4.03298842318435E-03 -1.73260146368484E-03
  9.24748045223974E-11  8.73878486180205E-11 -3.12393939929905E-03 -1.34206732261561E-03  8.15116394735248E-12
  1.06714617919215E-03 -2.04073231901960E-11 -4.03343343259540E-04  2.98065982503078E-05  3.96413164580044E-12
 -2.66598319549444E-05 -3.28918837147387E-11 -3.52676426773601E-05
* ORBITAL    1   75
 -1.53297487215847E-03 -1.09242220046654E-02 -4.25338556714488E-02 -6.39944802575885E-02 -3.43934079623046E-01
  5.43503294455216E-01  5.02538301144291E-04  1.64871590087746E-02  6.50916246133474E-02  2.15377710593148E-01
 -8.94794766935134E-02 -5.18419048017934E-12  1.27171274086548E-11 -6.38647042092526E-10  1.24044689070147E-10
 -8.08604400468649E-10  3.38267346916092E-12 -9.00378197361009E-12  4.28469578629442E-10 -1.13034434425356E-10
  5.57952293578837E-10  3.66790143398816E-11 -2.57646874763485E-11 -3.54963950046519E-10 -5.52264348502349E-14
 -3.21766195333793E-13  9.52931027454130E-13 -1.34275486935866E-02  1.92950215262024E-02 -9.78472023115383E-02
 -2.21472817978074E-11  1.50171604736071E-11  2.44035755679413E-10  2.32571965584994E-02 -3.34199576165799E-02
  1.69476325782256E-01 -3.29334465649999E-11 -2.74045625652225E-11  1.22025136426267E-13  2.36734637065834E-14
  8.50170054160995E-12  7.06975823459953E-12 -1.41188062921868E-11 -1.16205374182063E-11  1.77896390960658E-02
  4.52894281735459E-03  1.82222983189832E-11  1.49945400443075E-11 -2.29663253180621E-02 -5.84684003592877E-03
  8.93430017117502E-14  4.27050142105299E-11 -3.33102807512447E-14  1.12997785425361E-10  8.08867862794335E-04
 -8.03476499670484E-14 -1.20578689493897E-03  7.03636730517794E-14  1.59510733236617E-03 -1.53297597904463E-03
 -1.09242305809957E-02 -4.25338742951935E-02 -6.39946071994763E-02 -3.43934330634990E-01  5.43503447427478E-01
 -5.02540676737357E-04 -1.64872042307333E-02 -6.50916764811894E-02 -2.15377839543825E-01  8.94796959564373E-02
  5.08729444942807E-12 -1.23503064272708E-11  6.35297600345038E-10 -9.53420719956223E-11  7.90578839321012E-10
 -3.40112836636998E-12  7.92612479053548E-12 -4.19112254100181E-10  3.47808226229467E-11 -5.08863216692401E-10
  3.77746282311677E-11 -2.78188100642933E-11 -3.46116826890755E-10 -5.46902589771966E-13  2.07874894710265E-13
 -7.42461146473629E-13 -1.34275782823611E-02  1.92948976717562E-02 -9.78470203268912E-02 -2.49625140620718E-11
  1.96440645388689E-11  2.21791792460542E-10  2.32572478075111E-02 -3.34197430942798E-02  1.69476010575353E-01
  3.21411704828074E-11  2.70988835913260E-11  8.51358349882746E-14  1.46859956245621E-14 -8.29555567872835E-12
 -6.99337606536988E-12  1.29464119897023E-11  1.11328880003187E-11 -1.77895931211350E-02 -4.52890953426354E-03
 -1.67134333851740E-11 -1.43697019657960E-11  2.29662659646746E-02  5.84679706758427E-03  2.28005266359147E-13
  4.18167097171649E-11 -8.39927225317136E-14  1.10647057132832E-10  8.08864890136041E-04  2.33740157862355E-13
 -1.20578246299470E-03 -2.08226258995010E-13  1.59510146976928E-03
* ORBITAL    1   76
 -1.31790282187498E-03 -1.00772880447850E-02 -6.14945603179603E-02 -1.39869410098273E-01  2.81298009128043E-01
 -2.59927311808996E-01 -4.82763570515893E-03 -9.46682186719171E-02 -2.28955719935308E-01 -2.19062040847603E-01
  2.53884356128457E-01  4.78123899538540E-12  3.81273211343989E-11  7.68498259137802E-10 -2.59241122632066E-09
  1.58938264682429E-09 -3.19113907296731E-12 -2.56784924189946E-11 -5.14764697868896E-10  1.72988933346639E-09
 -1.06199114930936E-09  4.69344472523238E-11  3.95101299776069E-10 -5.52112546702391E-10 -1.78784313867870E-13
  1.09788576530136E-12 -2.18219141020950E-12  5.19497782319477E-02  1.74116140702565E-01 -2.20795250252791E-01
 -3.08943171731680E-11 -2.63364338217767E-10  3.65628936876123E-10 -8.99796553411672E-02 -3.01578002113277E-01
  3.82428591504119E-01 -3.34717335539720E-10 -1.78004939706589E-10 -2.60081717129901E-13 -1.03174310024291E-13
  8.64254491697782E-11  4.59624355187722E-11 -1.41467170705166E-10 -7.51610753857724E-11  6.21520783338304E-02
  4.51945340645301E-02  1.82635042387383E-10  9.70358582646937E-11 -8.02379881067167E-02 -5.83458925906073E-02
  3.47335318824365E-11  1.49934004194579E-11 -1.31248784830672E-11  3.96509387490601E-11  3.90105309732402E-03
  1.86445016356743E-11 -5.81534578787852E-03 -1.64389782544538E-11  7.69297983531405E-03  1.31790359532359E-03
  1.00772930133400E-02  6.14945840937568E-02  1.39869449168294E-01 -2.81297729217755E-01  2.59926895765109E-01
 -4.82763535204528E-03 -9.46682015428149E-02 -2.28955671312336E-01 -2.19061890293657E-01  2.53884287122774E-01
  4.75551467246807E-12  3.79676422589937E-11  7.66352408023142E-10 -2.59284558666756E-09  1.58836123110692E-09
 -3.23951580375497E-12 -2.52294281901020E-11 -5.08597296031021E-10  1.73102031191476E-09 -1.05881354341773E-09
 -4.60541244118035E-11 -3.95661352259723E-10  5.54280324884944E-10 -7.91429417665664E-13 -3.02157739940044E-13
  1.48992087501821E-12 -5.19497741074949E-02 -1.74116163625277E-01  2.20795312014408E-01  2.93197088664937E-11
  2.64692285066959E-10 -3.71925998740653E-10  8.99796481963672E-02  3.01578041817128E-01 -3.82428698479013E-01
 -3.34161446975261E-10 -1.77638389037195E-10 -2.42642862876961E-13 -1.21966560623066E-13  8.62843198717606E-11
  4.58677050443003E-11 -1.40569716263895E-10 -7.45949424932193E-11  6.21521000474330E-02  4.51945422770298E-02
  1.81475856625778E-10  9.62999619230025E-11 -8.02380161388818E-02 -5.83459031929464E-02 -3.46591846717519E-11
 -1.76853352589741E-11  1.30999110634010E-11 -4.68116658740163E-11 -3.90105406758190E-03 -1.84772889788760E-11
  5.81534723581076E-03  1.62915070266191E-11 -7.69298174985752E-03
* ORBITAL    1   77
  3.02888946643058E-11  2.21219765227646E-10  1.00459960103412E-09  3.14975512729055E-09  7.99117638212786E-10
 -1.49342041986147E-10  2.12135474522388E-11  3.52329771170765E-10  1.63827537694959E-09  7.95671040252741E-11
  6.44900445037549E-10 -2.01325177371570E-05 -2.31711829871481E-04 -5.25050014685179E-02  4.64027556782331E-01
 -2.93111519062463E-01 -1.51370203427502E-05 -1.74217110584063E-04 -3.94767975295094E-02  3.48887147722929E-01
 -2.20380968972745E-01 -1.46559718248338E-02  1.60634810291538E-02 -1.09804508307946E-01  9.04938608921499E-12
 -4.03431163216350E-11  1.73372335820976E-10 -2.09514219245153E-10  6.50446600620251E-10 -3.20047868767858E-09
 -1.10193454708500E-02  1.20776044733490E-02 -8.25584227185929E-02  9.10351100154020E-11  3.34862790369370E-10
 -6.64772038770903E-10 -3.32999132674560E-03 -8.59675944752919E-04  2.87615018218131E-11  1.24750158134471E-11
  8.59801425435154E-04  2.21962316799957E-04  1.58348605324559E-03  4.08798624963777E-04 -3.98126676880401E-10
 -1.58948072823641E-10 -2.04427367306335E-03 -5.27749379387473E-04 -3.17731187859959E-10 -1.54439432462939E-10
 -3.09612999067924E-03 -3.93502425150706E-13  1.17022695496715E-03  1.47926437235201E-13  8.44682867637595E-13
  1.86645549534783E-03 -3.79761516643370E-12 -1.64605880636424E-03  1.50908372524497E-11 -3.03066119985413E-11
 -2.21607333770579E-10 -1.00567765104257E-09 -3.15191780682987E-09 -8.13659300860969E-10  1.71781422959488E-10
  2.12172547283287E-11  3.51614521236484E-10  1.63660593043986E-09  7.04022778687193E-11  6.50020603279483E-10
 -2.01323987288962E-05 -2.31732837157366E-04 -5.25050590897190E-02  4.64027510760142E-01 -2.93111492320758E-01
 -1.51368539472050E-05 -1.74231778316953E-04 -3.94768338784291E-02  3.48887116268178E-01 -2.20380947649671E-01
  1.46559915361931E-02 -1.60634586663410E-02  1.09804559395206E-01 -7.46920652967882E-12  4.17899897393336E-11
 -1.76437344820143E-10  2.11353370144172E-10 -6.47696678231244E-10  3.19292518668470E-09  1.10193614730292E-02
 -1.20775911127449E-02  8.25584554620147E-02 -8.95126340373216E-11 -3.34939919050014E-10  6.68110957812647E-10
 -3.33001255818689E-03 -8.59685741144801E-04  2.88067809627746E-11  1.24860195231758E-11  8.59806901150932E-04
  2.21964834707776E-04  1.58349495434974E-03  4.08802743132339E-04 -3.98822597665714E-10 -1.59123500107600E-10
 -2.04428517488010E-03 -5.27754715346585E-04 -3.16734001849738E-10 -1.54178393832219E-10  3.09612957593127E-03
  4.15258765980537E-13 -1.17022679285426E-03 -1.58018334195244E-13 -8.38677683547967E-13 -1.86645525539177E-03
  3.77652987933958E-12  1.64605860202456E-03 -1.49981068286229E-11
* ORBITAL    1   78
 -8.62442670977930E-11 -6.30306486162936E-10 -2.86032504798444E-09 -8.96594766731666E-09 -2.32091212807689E-09
  4.94302376338783E-10 -6.01986875885290E-11 -9.98710757092049E-10 -4.65048867639374E-09 -1.96942513312155E-10
 -1.85310351625899E-09  1.51370203358289E-05  1.74217110261705E-04  3.94767975286055E-02 -3.48887147723125E-01
  2.20380968972312E-01 -2.01325177438983E-05 -2.31711830036606E-04 -5.25050014690419E-02  4.64027556782297E-01
 -2.93111519062581E-01  1.10193454718784E-02 -1.20776044740541E-02  8.25584227184375E-02  1.36040134101966E-10
 -7.30838363781128E-10  3.10436437853076E-09  2.68615457475538E-10 -8.49808610397334E-11  1.59866740924828E-09
 -1.46559718238914E-02  1.60634810284695E-02 -1.09804508307285E-01 -4.47133861323250E-10  6.64956509976283E-11
 -2.42226952071937E-09  2.50371249112424E-03  6.46362862593761E-04  5.09353801280319E-10  2.20249352740986E-10
 -6.46457030523527E-04 -1.66885508444795E-04  2.10607060215461E-03  5.43709904176728E-04  1.13606322395193E-11
 -3.32489481079948E-11 -2.71892760942566E-03 -7.01918471147303E-04  3.22913664628280E-11  6.32956125571188E-11
  2.32787891991147E-03 -7.11820330907752E-12 -8.79855354210274E-04  2.69119613140253E-12 -1.42043844936575E-11
  2.48242670483614E-03  2.13155011166565E-11 -2.18929433849452E-03 -2.87560688499317E-11  8.61775916774553E-11
  6.29176049866287E-10  2.85642420241286E-09  8.95862247702886E-09  2.27248607479428E-09 -4.19581848030834E-10
 -6.02647838596257E-11 -1.00084647442289E-09 -4.65634183902475E-09 -2.27376482376031E-10 -1.83608444003516E-09
  1.51368539448102E-05  1.74231778503048E-04  3.94768338791996E-02 -3.48887116267803E-01  2.20380947650034E-01
 -2.01323987340335E-05 -2.31732837211552E-04 -5.25050590894862E-02  4.64027510760482E-01 -2.93111492320768E-01
 -1.10193614728602E-02  1.20775911126686E-02 -8.25584554631941E-02 -1.38363554190365E-10  7.28461175311449E-10
 -3.09945582653822E-09 -2.68069743202293E-10  8.85273155793191E-11 -1.61231686540098E-09  1.46559915355961E-02
 -1.60634586660462E-02  1.09804559393930E-01  4.49432884228821E-10 -6.98242319269891E-11  2.43989335515622E-09
  2.50372657188961E-03  6.46369386148361E-04  5.09293263311773E-10  2.20224330958898E-10 -6.46460672850865E-04
 -1.66887205058858E-04  2.10608403375462E-03  5.43716106971800E-04  8.87653967401370E-12 -3.38793324262426E-11
 -2.71894493975917E-03 -7.01926460661825E-04  3.55727074283235E-11  6.41278891456489E-11 -2.32787862320368E-03
  7.07461561846980E-12  8.79855247896108E-04 -2.67456573536796E-12  1.43003519493795E-11 -2.48242637419294E-03
 -2.14654704171878E-11  2.18929404022370E-03  2.89849237132407E-11
* ORBITAL    1   79
 -4.68070800606829E-11 -3.36436632357201E-10 -1.41850612019260E-09 -1.66814342326017E-09  1.27784672668146E-09
  1.87666214670746E-10 -1.66686097373673E-11 -1.07488877898602E-10  2.14322194432305E-09  1.17581666033794E-09
  2.11098392052529E-09 -1.81511838270567E-03 -3.35892263888657E-02 -1.69580417243822E-01 -9.30386985627678E-02
 -1.17837902851662E-02 -1.07049018505068E-02 -1.98096924028665E-01 -1.00012304201864E+00 -5.48708077447311E-01
 -6.94964722925933E-02 -5.04745980891981E-02 -5.75756036297228E-02 -1.58967639662085E-01  6.97371383984668E-12
  3.95417558251252E-11 -9.19716980636162E-11 -3.15088664358881E-10 -3.21444780279801E-10 -1.62811771900529E-09
 -2.97680649258161E-01 -3.39559771033879E-01 -9.37532774679347E-01  5.32301127857255E-10  4.81490167246593E-10
  2.99706966380316E-09 -4.64062292426079E-02 -1.73980034775858E-02  1.49555296719116E-11  4.71002820906851E-11
  1.19820367949147E-02  4.49214531275375E-03  1.73094795907745E-01  6.48943869303184E-02 -5.57657075222062E-10
 -2.25222445814964E-10 -2.23464419050567E-01 -8.37782966667267E-02  6.96577415803428E-10  2.18279317277669E-10
  7.48643089672329E-04  3.13697279622452E-11 -2.82960539320928E-04 -1.18563733688315E-11  4.55219400294153E-12
 -3.54005287429287E-03  3.80488171851440E-12  3.12203398232507E-03 -4.70496822648953E-11 -4.67114584191733E-11
 -3.35240164583219E-10 -1.41291717809095E-09 -1.65898275637799E-09  1.27365210848236E-09  1.81345734724093E-10
  1.65027594161065E-11  1.03355676014612E-10 -2.15457828604219E-09 -1.17524790752175E-09 -2.10689744060080E-09
  1.81511845762810E-03  3.35892251829781E-02  1.69580416148885E-01  9.30387052655804E-02  1.17837861964612E-02
  1.07049021748594E-02  1.98096918444940E-01  1.00012302873695E+00  5.48708131176570E-01  6.94964405950047E-02
 -5.04745979236341E-02 -5.75755995104269E-02 -1.58967643690274E-01  6.96262348334431E-12  3.94895017471771E-11
 -9.11316411680066E-11 -3.15547836812127E-10 -3.23406772121593E-10 -1.63471879297687E-09 -2.97680644288244E-01
 -3.39559746784641E-01 -9.37532795000928E-01  5.34273502667617E-10  4.85563916853264E-10  3.00040132228510E-09
  4.64062296019518E-02  1.73980034251750E-02 -1.49863639673155E-11 -4.70889755499534E-11 -1.19820368976331E-02
 -4.49214533872620E-03 -1.73094797025542E-01 -6.48943859180812E-02  5.58933527256803E-10  2.25599101881901E-10
  2.23464420492790E-01  8.37782953554666E-02 -6.98234246381570E-10 -2.19096893362113E-10  7.48643716434456E-04
  3.13196376924030E-11 -2.82960773389651E-04 -1.18380785222258E-11  4.29567190480018E-12 -3.54005585059756E-03
  4.08672092007152E-12  3.12203660749486E-03 -4.70469630330234E-11
* ORBITAL    1   80
  1.04560978431575E-10  7.50686253621177E-10  3.16443359880400E-09  3.71703714083118E-09 -2.85143861562298E-09
 -4.15308828968177E-10  3.71965544325268E-11  2.36553233036644E-10 -4.79989538211616E-09 -2.62777849075291E-09
 -4.71410819947331E-09 -1.07049018505182E-02 -1.98096924028542E-01 -1.00012304201848E+00 -5.48708077447464E-01
 -6.94964722913551E-02  1.81511838271237E-03  3.35892263889818E-02  1.69580417244255E-01  9.30386985625046E-02
  1.17837902859608E-02 -2.97680649257687E-01 -3.39559771034157E-01 -9.37532774678908E-01 -6.73142760574283E-12
 -3.76415062728442E-11  8.85588103730509E-11  6.86095961776862E-10  6.13048315295437E-10  3.89192546877246E-09
  5.04745980893570E-02  5.75756036297234E-02  1.58967639662275E-01 -1.20243149093957E-09 -1.14085296324716E-09
 -6.55716037446521E-09 -2.73686902133147E-01 -1.02607037103290E-01 -1.43011585189246E-11 -4.43844762457487E-11
  7.06656532752782E-02  2.64930252015535E-02 -2.93498764498600E-02 -1.10034634655076E-02  1.20995346117465E-09
  3.88209413291795E-10  3.78905274526933E-02  1.42054104579009E-02 -1.58647181623000E-09 -5.78092421666781E-10
  4.41522194666477E-03 -2.97119647748740E-11 -1.66879768136137E-03  1.12294803367033E-11  4.83162168582338E-11
  6.00249828550331E-04 -6.08458284965542E-11 -5.29370650720574E-04  3.61250831737234E-11  1.04449137989882E-10
  7.50390037140820E-10  3.16275902488256E-09  3.71679013520462E-09 -2.84885131711016E-09 -4.11522118137331E-10
 -3.71217039990174E-11 -2.34972339751248E-10  4.80356988230391E-09  2.62699397035489E-09  4.71157952382877E-09
  1.07049021748606E-02  1.98096918444928E-01  1.00012302873642E+00  5.48708131177312E-01  6.94964405934028E-02
 -1.81511845762353E-03 -3.35892251830248E-02 -1.69580416149089E-01 -9.30387052655015E-02 -1.17837861971639E-02
 -2.97680644287913E-01 -3.39559746785004E-01 -9.37532795000266E-01 -6.06936278903780E-12 -3.72994066756663E-11
  8.45006968248957E-11  6.86670161580688E-10  6.14012086984479E-10  3.89281489501941E-09  5.04745979240693E-02
  5.75755995102930E-02  1.58967643690664E-01 -1.20318113221587E-09 -1.14244764811409E-09 -6.56028905452697E-09
  2.73686903900043E-01  1.02607035500089E-01  1.42998084190318E-11  4.41781819187085E-11 -7.06656537309518E-02
 -2.64930247847873E-02  2.93498766711080E-02  1.10034634081701E-02 -1.21054016335139E-09 -3.88463686674734E-10
 -3.78905277539538E-02 -1.42054104464149E-02  1.58726436578770E-09  5.78394447535405E-10  4.41522565890067E-03
 -2.94455877068232E-11 -1.66879908469762E-03  1.11276679827212E-11  4.83373930825458E-11  6.00250332064830E-04
 -6.08965947913334E-11 -5.29371091283166E-04  3.62638819285362E-11
* ORBITAL    1   81
 -1.30970669871497E-02 -9.42578411703549E-02 -3.94851645307572E-01 -4.31250608388607E-01  4.00150916809236E-01
  1.69461156303176E-02 -5.96613025884748E-03 -4.17848970759881E-02  5.40601803901948E-01  4.18761983290090E-01
  4.33929502216552E-01 -8.54500690819945E-11 -1.56825979058710E-09 -8.08553835935715E-09 -4.08635474446599E-09
 -1.16278925104839E-09  5.70564587990518E-11  1.04713785446304E-09  5.39796879582673E-09  2.72970930830405E-09
  7.74825028739203E-10 -2.39612829417582E-09 -2.73029506569389E-09 -7.33498574244025E-09 -7.60361732988549E-13
  1.79240561998373E-13 -3.50884698147946E-13 -8.10115765444570E-02 -8.89027346807109E-02 -4.64414317845222E-01
  1.60026466358938E-09  1.82259727530847E-09  4.89652074594915E-09  1.40316166575672E-01  1.53984053399114E-01
  8.04389194270073E-01 -2.17895779850925E-09 -8.48706124250784E-10 -3.81401712316429E-14 -5.41813813647995E-14
  5.62604651652332E-10  2.19129035011149E-10 -9.20008643265352E-10 -3.58225453701165E-10 -1.73878796201316E-01
 -5.52288993214136E-02  1.18772635045575E-09  4.62469374822681E-10  2.24476560648742E-01  7.13002024337261E-02
 -3.25073451743405E-12  2.43900395686529E-11  1.22677852029454E-12  6.45270471703338E-11 -6.97118357445371E-03
 -1.85792316705421E-12  1.03920280609195E-02  1.63719317773216E-12 -1.37473602775020E-02 -1.30970727955302E-02
 -9.42578834039141E-02 -3.94851848944221E-01 -4.31251163175700E-01  4.00150906071225E-01  1.69460929859316E-02
  5.96613621746320E-03  4.17850016102160E-02 -5.40601429607371E-01 -4.18761927048183E-01 -4.33929491057210E-01
  8.55206219801621E-11  1.56821236097769E-09  8.08558862482669E-09  4.08520112428236E-09  1.16348874236069E-09
 -5.70468565275714E-11 -1.04697272267355E-09 -5.39802470598485E-09 -2.72662255842838E-09 -7.76658782835524E-10
 -2.39581326819911E-09 -2.73021937261418E-09 -7.33585732099917E-09 -2.16772953200572E-13 -1.85025349025137E-13
  2.50442234891197E-13 -8.10115342032461E-02 -8.89026660834307E-02 -4.64414294447101E-01  1.59970880833756E-09
  1.82246332157332E-09  4.89873260010597E-09  1.40316093238805E-01  1.53983934584975E-01  8.04389153743684E-01
  2.17909594515131E-09  8.48708598519448E-10 -2.91599792935853E-14  2.22044726901633E-14 -5.62639743390902E-10
 -2.19135388593978E-10  9.20247802672349E-10  3.58225840163027E-10  1.73878761850077E-01  5.52288807315435E-02
 -1.18803539900743E-09 -4.62466879725511E-10 -2.24476516301525E-01 -7.13001784343177E-02 -3.10386222472500E-12
  2.19468725687215E-11  1.17361188281828E-12  5.80765072518061E-11 -6.97118366454293E-03 -1.53480559244754E-12
  1.03920281963991E-02  1.35583999606598E-12 -1.37473604560647E-02
* ORBITAL    1   82
  1.46948834034669E-03  1.07933525010360E-02  4.73749181684394E-02 -8.80021230514127E-02 -2.03474381925595E-01
  1.35602974181317E-01  5.11490692357667E-03  7.16591740889514E-02  1.94919750208864E-01 -4.44792670272635E-01
  5.67062906095498E-01 -8.66997401055657E-12 -1.43233545708442E-10  9.24951357658935E-11 -1.68419912888684E-09
  2.98070249879632E-09  5.82907920410972E-12  9.62258833406439E-11 -5.41538572316487E-11  1.12272614754557E-09
 -1.97731191065305E-09 -3.13347854317344E-10 -6.81725965564943E-10 -3.54149934513419E-10  3.58479914026813E-14
 -1.85429865081323E-13  1.89515117320371E-13  1.07375370447715E-03  3.70294504978126E-02 -1.68540487069561E-02
  2.09337236901105E-10  4.54444448353660E-10  2.43853547983628E-10 -1.85979597136762E-03 -6.41368896384396E-02
  2.91920686734450E-02 -6.32553883875065E-10 -2.22688818302981E-10 -8.58641661077220E-15  1.84815663555503E-14
  1.63322601331100E-10  5.74994136224859E-11 -2.67057948534214E-10 -9.38933734234815E-11  1.06731732953522E-01
  2.22293185132388E-02  3.44769132981390E-10  1.21212373968314E-10 -1.37790074746995E-01 -2.86979267997526E-02
  4.89030895378127E-11  1.19976504464400E-11 -1.84850691343741E-11  3.17567233722468E-11  7.27628199481304E-03
  2.62368821407413E-11 -1.08468400859855E-02 -2.31366677057460E-11  1.43490210803351E-02  1.46949208915107E-03
  1.07933796025063E-02  4.73750535356220E-02 -8.80017889450081E-02 -2.03474416583465E-01  1.35602940157415E-01
 -5.11491055664864E-03 -7.16592619844212E-02 -1.94920015492909E-01  4.44792632271516E-01 -5.67062863681104E-01
  8.71843383116098E-12  1.43499665604204E-10 -9.20635526400559E-11  1.68295179233397E-09 -2.97988661898151E-09
 -5.89308396668821E-12 -9.68126833879932E-11  5.29044900966186E-11 -1.11923700987442E-09  1.97497795014209E-09
 -3.14293354876899E-10 -6.81990927004299E-10 -3.52803073404612E-10  5.52237084999850E-14 -1.97290331605970E-13
  1.82934745104614E-13  1.07372230925851E-03  3.70294050251456E-02 -1.68540674036898E-02  2.10847541281814E-10
  4.55400830736446E-10  2.39773604356010E-10 -1.85974159280776E-03 -6.41368108775970E-02  2.91921010574333E-02
  6.32046830878841E-10  2.22578711749461E-10 -6.14652224546104E-16  2.78189109532142E-14 -1.63195918667577E-10
 -5.74672092137382E-11  2.66100909480572E-10  9.37034225608531E-11 -1.06731708794483E-01 -2.22293086846435E-02
 -3.43531531845404E-10 -1.20974349648119E-10  1.37790043557763E-01  2.86979141110797E-02  4.87348986365415E-11
  1.53973649374900E-11 -1.84217724752066E-11  4.07463365917059E-11  7.27628198783146E-03  2.58858555407667E-11
 -1.08468400772095E-02 -2.28285794766692E-11  1.43490210678166E-02
* ORBITAL    1   83
 -3.44172350020808E-13 -2.61804265653601E-12 -7.81009139256396E-12  3.39733715728841E-11  3.83295945121282E-11
  2.95435427841767E-12 -7.36403347863117E-13 -8.30397538901549E-12  7.31185210850558E-12  1.03378146782372E-10
 -8.29744869811603E-11  1.63169695763242E-03  2.99722217688703E-02  2.87238418653410E-01 -1.05499524853111E-01
  4.73084609599643E-01  2.27233603276173E-03  4.17399558704791E-02  4.00014355296472E-01 -1.46920891330691E-01
  6.58827728739511E-01  1.73246086153814E-02 -4.00211557021525E-03  2.02925969238388E-01  2.18266142711494E-11
  2.06940597853149E-11 -6.39558052602038E-11 -5.74367043738807E-11 -5.95836169256624E-11  1.33776911237816E-10
  2.41266189011150E-02 -5.57343090743449E-03  2.82599036822073E-01 -2.21263344953823E-11 -7.41786610424417E-12
  1.16144381617951E-10 -1.72946650708800E-02 -6.93666402075789E-03 -4.75848067245262E-13 -1.44691957666165E-11
  4.46546238595357E-03  1.79104249169513E-03  1.52326418930197E-02  6.10960905055966E-03 -2.23727974453124E-11
  2.44929020286899E-11 -1.96652535880936E-02 -7.88748109894096E-03  3.25044105648604E-11  3.12203167075883E-11
  2.43753229295874E-03  3.42591506537964E-13 -9.21300421872336E-04 -1.28281845672103E-13 -8.69909724558425E-13
 -2.72170271550023E-03  1.64464750485119E-12  2.40031576874745E-03 -3.55748625705777E-12 -1.01204623823852E-12
 -7.87350629457584E-12 -3.22127852915696E-11 -4.24477234556219E-11  2.94085340880467E-11 -4.70483787336287E-12
  1.32561403426260E-12  1.86838083270702E-11  3.51665554986562E-11 -9.23445612577697E-11  8.95364976825911E-11
 -1.63169648050466E-03 -2.99722272564523E-02 -2.87238424698535E-01  1.05499542821907E-01 -4.73084618503232E-01
 -2.27233534767548E-03 -4.17399637465370E-02 -4.00014362828275E-01  1.46920915580929E-01 -6.58827740774558E-01
  1.73246064773545E-02 -4.00211861823075E-03  2.02925969045455E-01  2.23160402800029E-11  2.06842324763544E-11
 -6.50775294138220E-11 -5.25187980028457E-11 -5.49718227273091E-11  1.34428624711058E-10  2.41266177274025E-02
 -5.57343654471078E-03  2.82599038045251E-01 -2.74031856119942E-11 -1.52477199105303E-11  1.06410492063442E-10
  1.72946658450121E-02  6.93666525874524E-03  7.60601962221497E-13  1.45441244935113E-11 -4.46546259601474E-03
 -1.79104282947534E-03 -1.52326424617679E-02 -6.10961023822764E-03  2.17985651105730E-11 -2.49187666144972E-11
  1.96652543127907E-02  7.88748261586833E-03 -3.00750520857009E-11 -3.02659173401116E-11  2.43753257895902E-03
  3.60587566845083E-13 -9.21300524749051E-04 -1.37292637165853E-13 -9.20726087091206E-13 -2.72170301983522E-03
  1.68621756926654E-12  2.40031604089091E-03 -3.51164501647137E-12
* ORBITAL    1   84
 -2.03949645782004E-11 -1.50114034434595E-10 -5.79798790939425E-10 -2.09828072639039E-10  8.96028022309869E-10
  1.92951022312106E-11 -2.74289772731779E-11 -3.71093106427519E-10 -3.69201597274363E-10  2.66923531275861E-09
 -2.31256190284619E-09  2.27233603277295E-03  4.17399558706054E-02  4.00014355297866E-01 -1.46920891330208E-01
  6.58827728739656E-01 -1.63169695761414E-03 -2.99722217685251E-02 -2.87238418651671E-01  1.05499524854063E-01
 -4.73084609599588E-01  2.41266189020187E-02 -5.57343090716311E-03  2.82599036823402E-01 -6.07328637003872E-11
 -5.53378397701185E-11  1.73947001861406E-10 -9.74464194923376E-11 -2.74201712398538E-10 -3.68515696301171E-10
 -1.73246086147233E-02  4.00211557079036E-03 -2.02925969236833E-01  1.25027841819216E-10  4.33535220519294E-10
  7.66183495205466E-10 -2.40849200288414E-02 -9.66014606522847E-03  2.21571243989097E-12  3.84813060128099E-11
  6.21869800756891E-03  2.49424514307429E-03 -1.09381071709036E-02 -4.38712936425850E-03 -6.38595280796839E-10
 -1.42733625387529E-10  1.41210341607919E-02  5.66376525707214E-03  8.25199646797382E-10  2.07898435842960E-10
  3.39455954603250E-03 -9.76064968344078E-13 -1.28302258342963E-03  3.71930095034149E-13 -3.93629907081437E-11
  1.95437378946734E-03  5.87995276646492E-11 -1.72359543909526E-03 -7.82663563217982E-11 -1.93957041204332E-11
 -1.42410161542139E-10 -5.44256072794541E-10 -9.88522236461408E-11  9.09295536095768E-10  3.09313926643724E-11
  2.65668125290482E-11  3.56127136136563E-10  3.07485730484966E-10 -2.68556878598445E-09  2.30275568196705E-09
 -2.27233534769169E-03 -4.17399637468356E-02 -4.00014362829518E-01  1.46920915580098E-01 -6.58827740774498E-01
  1.63169648048936E-03  2.99722272561570E-02  2.87238424696748E-01 -1.05499542822753E-01  4.73084618503083E-01
  2.41266177275981E-02 -5.57343654418100E-03  2.82599038046251E-01 -5.91508257693178E-11 -5.52450197844751E-11
  1.69644930037680E-10 -1.02909451223481E-10 -2.80779750708022E-10 -3.73882314628662E-10 -1.73246064767322E-02
  4.00211861884969E-03 -2.02925969043924E-01  1.33501927689303E-10  4.44966079900654E-10  7.77732802613705E-10
  2.40849209223133E-02  9.66014793306188E-03 -1.17971513869248E-12 -3.82351100000923E-11 -6.21869823220689E-03
 -2.49424561504802E-03  1.09381076543052E-02  4.38713013608267E-03  6.40370776148934E-10  1.43583397823357E-10
 -1.41210348008661E-02 -5.66376628223117E-03 -8.27961037213521E-10 -2.09102826526870E-10  3.39455992694160E-03
 -9.01378769592267E-13 -1.28302273039419E-03  3.41426185870758E-13 -3.93350898516732E-11  1.95437402062164E-03
  5.87652149520898E-11 -1.72359563644409E-03 -7.82472982419945E-11
* ORBITAL    1   85
 -1.10710934955902E-01 -8.08256380161872E-01 -3.82570979909264E+00 -1.13706838455037E+01 -8.64098492518117E-01
 -9.09371228412727E-01 -1.00874547106566E-01 -1.71722912667754E+00 -6.79051760796132E+00 -1.85980574222322E+00
 -4.34963311648072E-01  1.03271950878869E-12 -3.21134507668422E-11  1.50237645693868E-10  1.83694447570580E-10
 -1.06788576176828E-10 -7.18133627533259E-13  2.18531487418280E-11 -9.75807180914817E-11 -1.22361210824656E-10
  7.39654814888118E-11 -3.78414873142533E-12 -8.98869802660822E-13 -1.44208371127945E-10 -7.59742907186755E-14
 -2.66487366926856E-14  2.53432910145768E-14  5.63812502737910E-01  8.37394502096237E-01  6.54742751765515E-01
  2.90081169169774E-12  1.54636778781974E-12  9.84507126920041E-11 -9.76551900684495E-01 -1.45040982360961E+00
 -1.13404771194498E+00 -5.21887759465342E-11  3.73299874780556E-11 -2.66537418329891E-14  5.33049536850300E-14
  1.34772947353220E-11 -9.63397734431137E-12 -2.20738858046568E-11  1.57074065522606E-11  3.08115833895608E-01
  7.69508842006303E-02  2.84989246027760E-11 -2.02756219153702E-11 -3.97775831126757E-01 -9.93431643282409E-02
  5.69520724038596E-11 -3.83660023101631E-11 -2.15241577613801E-11 -1.01507574089008E-10  3.26904113766749E-03
  3.06435809897787E-11 -4.87320065163580E-03 -2.70210118462783E-11  6.44663745880496E-03  1.10710934827919E-01
  8.08256378974198E-01  3.82570979709477E+00  1.13706838421583E+01  8.64098497130980E-01  9.09371232928626E-01
 -1.00874547458329E-01 -1.71722912263427E+00 -6.79051760016634E+00 -1.85980576449380E+00 -4.34963299241961E-01
  1.07765518767227E-12 -3.16011101227965E-11  1.52738108489166E-10  1.83852739684653E-10 -1.04228595231604E-10
 -7.21961677673811E-13  2.04525492657375E-11 -1.04473400009135E-10 -1.22872390451188E-10  6.70550426649856E-11
  3.79858512241339E-12 -1.24000353765913E-13  1.42009692349026E-10  2.53014372538222E-13 -1.57717139400568E-14
  3.34705690585783E-15 -5.63812503297824E-01 -8.37394497920966E-01 -6.54742760583369E-01 -2.30623814471881E-12
  1.09367229838790E-12 -9.22334991424683E-11  9.76551901654269E-01  1.45040981637787E+00  1.13404772721788E+00
 -5.18711134408820E-11  3.73635177183511E-11  2.28571224088788E-14 -2.28401829212886E-14  1.33929832917934E-11
 -9.64516731834106E-12 -2.15292247810755E-11  1.57088746649777E-11  3.08115838985211E-01  7.69508850345414E-02
  2.77931829371889E-11 -2.02814417027903E-11 -3.97775837697346E-01 -9.93431654048819E-02 -5.67640796269628E-11
  3.52743542636449E-11  2.14540082373862E-11  9.33287471252098E-11 -3.26904317237157E-03 -3.02319215156774E-11
  4.87320368682585E-03  2.66631418061290E-11 -6.44664147283271E-03
* ORBITAL    1   86
  1.72915395535694E-02  1.25316584212400E-01  5.78195117658917E-01  2.77208332331718E+00  1.12582387294398E+00
  1.53782395113132E+00 -3.34045263121724E-03 -6.06473671845867E-02  5.27613817227032E-01  4.54338705107278E-01
  1.15977901058608E+00 -2.70304308523619E-14  4.86873380596421E-11 -1.62788635872907E-10 -9.53899966071495E-11
  3.72520760627301E-11  2.31617434809754E-14 -3.23439375208531E-11  1.09735614681544E-10  6.47144180457493E-11
 -2.61889300923177E-11  6.59139484085357E-11 -3.45801008468463E-11 -4.41214396507770E-11  3.13839801896999E-13
 -1.68715111992910E-13  1.17490298360619E-13  8.99510417140139E-02  1.26080606098919E-01 -5.47412734186986E-02
 -4.42418751416588E-11  2.36442093094222E-11  3.01549314189253E-11 -1.55799774442521E-01 -2.18378015612377E-01
  9.48146668322350E-02  5.53773193929277E-13 -3.54597437342891E-11  1.76607914919233E-15 -1.55864272443936E-14
 -1.42326112906883E-13  9.15309437802874E-12 -2.15780349200545E-13 -1.47760085812267E-11  1.34775454025275E-01
 -2.10187882436368E-02  2.87587242022142E-13  1.90593718559474E-11 -1.73994362972544E-01  2.71351389417015E-02
  2.93939834788375E-11  4.01957326918985E-11 -1.11179612776335E-11  1.06375589324048E-10  5.67411219184595E-03
  1.59096947288455E-11 -8.45846488441359E-03 -1.40276098408640E-11  1.11894985057191E-02 -1.72915397275836E-02
 -1.25316584738258E-01 -5.78195128483015E-01 -2.77208331650586E+00 -1.12582385780794E+00 -1.53782396714267E+00
 -3.34045282980581E-03 -6.06473580303189E-02  5.27613815148045E-01  4.54338688862504E-01  1.15977902709765E+00
  5.30398490979940E-14  4.87743150169194E-11 -1.61673959511240E-10 -9.45213660532027E-11  3.59947336492921E-11
 -3.85687645306017E-14 -3.26089094329276E-11  1.06533579625277E-10  6.23094419045249E-11 -2.31453852607541E-11
 -6.57568741523322E-11  3.40250012257777E-11  4.34624368522201E-11 -3.43567751738199E-13  8.73871071170976E-14
 -1.10487422835331E-13 -8.99510433407194E-02 -1.26080608918092E-01  5.47412747504601E-02  4.45342185374688E-11
 -2.21442300201052E-11 -2.83571081530299E-11  1.55799777259923E-01  2.18378020495392E-01 -9.48146691389485E-02
  1.09083713987535E-12 -3.56416999620524E-11  6.45050169293012E-14 -6.35299105582149E-14 -2.79518520124584E-13
  9.19729896359692E-12  7.49881089372622E-13 -1.50612892805904E-11  1.34775457747859E-01 -2.10187863765587E-02
 -9.66251569778149E-13  1.94460751514754E-11 -1.73994367778328E-01  2.71351365312933E-02 -2.92231837693717E-11
 -4.57096368090242E-11  1.10484926586501E-11 -1.20959032388430E-10 -5.67411365961299E-03 -1.55372833148019E-11
  8.45846707408196E-03  1.37099980091952E-11 -1.11895014014425E-02
* ORBITAL    1   87
  4.91802788624604E-14  2.95328589981814E-14 -1.09134240703488E-13  6.34030451964508E-14 -6.14146297398611E-14
 -7.99764957535073E-15  7.38678707413063E-14  4.39590760618102E-14 -1.26377019743195E-13 -2.59367078193580E-14
 -3.12493729671474E-14 -1.04175374671112E-12 -2.43464015431177E-11 -9.03301080179157E-11 -3.70561998726075E-11
 -5.53975234396067E-11 -6.28117042462883E-13 -1.44445379130307E-11 -5.39210002820878E-11 -2.20756631263243E-11
 -3.30492382709137E-11  2.10322990203486E-11 -8.97486014753673E-11 -8.30738267712150E-11 -1.22493297212036E-03
 -2.12053289701780E-03 -1.19112360244561E-03 -2.17811546419070E-02 -3.77062777426427E-02 -2.11799745644254E-02
  1.28847568740392E-11 -5.40193626228430E-11 -4.95333264170048E-11 -1.25753554957585E-02 -2.17697296049190E-02
 -1.22282640162529E-02 -4.87550485103850E-11  3.04675346584954E-11 -2.33950992097986E-02  2.47160491737841E-02
 -8.57993323407689E-11  1.05452448556784E-10  5.32899803058521E-11 -5.20807229512242E-11 -3.79754465705390E-01
  4.01196418489289E-01  2.13525712341611E-11 -3.75169047618842E-11 -2.94156544264874E-01  3.10765409473267E-01
  8.20408985986781E-11  9.71208406212146E-04  8.57874591402848E-11 -3.67082273454254E-04 -1.19171235079553E-02
 -7.50656425839442E-11  1.06589993039780E-02 -4.24930239087619E-11  1.41005306916241E-02  1.07597887695354E-14
 -1.85370108794201E-14  2.66908303019316E-14  1.21509971740583E-13 -1.16799775707784E-14  1.24176053213121E-14
 -3.05109780837414E-14 -6.42916283713587E-14 -5.52629754925238E-14 -2.04194501627902E-15  1.54232562938755E-14
  1.05658361352136E-12  2.44323156458751E-11  9.03064200378676E-11  3.70904826479698E-11  5.54255788606848E-11
  5.39750002771786E-13  1.45443847094495E-11  5.38719269822433E-11  2.21399706914028E-11  3.31147923014479E-11
  2.07899431585333E-11 -8.94198062898436E-11 -8.30482816896790E-11 -1.22493304990467E-03 -2.12053353697291E-03
 -1.19112403252727E-03 -2.17811616038528E-02 -3.77062847215910E-02 -2.11799839933653E-02  1.24604168767306E-11
 -5.32243697025453E-11 -4.94683467706409E-11 -1.25753595152289E-02 -2.17697336341447E-02 -1.22282694600234E-02
  5.12161099499085E-11 -3.32085524282246E-11  2.33950975345481E-02 -2.47160457222331E-02  9.71042905668955E-11
 -1.17973675225259E-10 -8.24566839267901E-11  8.44147787290766E-11  3.79754440130227E-01 -4.01196367118487E-01
 -4.53381120076938E-11  6.40601362162678E-11  2.94156524454531E-01 -3.10765369681741E-01  8.16347557424501E-11
  9.71209087463227E-04  8.56432868416487E-11 -3.67082530920736E-04 -1.19171300901731E-02 -7.39928319443980E-11
  1.06590051913157E-02 -4.24365260305638E-11  1.41005384798030E-02
* ORBITAL    1   88
  4.42421057894714E-14  5.21831675626820E-14  2.86247790932438E-13  7.34622044988200E-13 -3.74970178837844E-14
 -3.45806855029743E-14  3.34040220467226E-15  2.55724430922686E-13  4.61166421386824E-13  1.16281114517036E-13
 -3.90246094880083E-14 -6.19829319252556E-13 -1.44217443496561E-11 -5.39205747083451E-11 -2.20705589081856E-11
 -3.30468251636055E-11  1.12408928091828E-12  2.43866586224353E-11  9.03306920700194E-11  3.70569597384176E-11
  5.54055385330465E-11  1.29106633535115E-11 -5.40207041395588E-11 -4.95253847400392E-11 -2.51507138301846E-02
 -4.35394595340961E-02 -2.44565279719721E-02  1.06082255106872E-03  1.83643542780972E-03  1.03154331789763E-03
 -2.10260117992593E-11  8.97529465607182E-11  8.30811545434287E-11  6.12466185632512E-04  1.06026648872194E-03
  5.95561812385816E-04 -1.43053181600200E-12 -1.38936035814761E-11 -4.80355625378567E-01  5.07477788587136E-01
  5.75244505966895E-11 -6.28194237327421E-11  5.97017991378899E-11 -8.50020085044577E-11  1.84954498621706E-02
 -1.95397524235864E-02  7.88114682181702E-11 -6.97927551108356E-11  1.43265138594124E-02 -1.51354271451080E-02
 -2.45761827287475E-12  1.99411611380801E-02 -8.62251020295378E-11 -7.53705046077008E-03  5.80408014436228E-04
 -3.74626606061404E-11 -5.19132709962316E-04 -1.12639528180912E-10 -6.86748024043515E-04  2.14059538378594E-14
 -2.84409807390430E-14 -1.76084728544783E-13 -9.30334756899382E-13  2.99552344612176E-14  3.66311223412278E-14
  2.99143028420463E-14  3.21377338908737E-13  4.95840927107514E-13  1.16642795528311E-13 -5.58109359913895E-14
  5.72068977113973E-13  1.45539420853803E-11  5.38660956293835E-11  2.21385607794812E-11  3.31149809513163E-11
 -1.05758589000191E-12 -2.43768769043541E-11 -9.03098428488069E-11 -3.70898271115431E-11 -5.54284874057313E-11
  1.24233136873091E-11 -5.32240294307334E-11 -4.94668509465568E-11 -2.51507218041486E-02 -4.35394675984051E-02
 -2.44565388617508E-02  1.06082392991450E-03  1.83643587029199E-03  1.03154364707139E-03 -2.08490300984089E-11
  8.94255675662180E-11  8.30482472804723E-11  6.12466981500487E-04  1.06026674384974E-03  5.95562002232179E-04
 -9.02396416832494E-12  2.54484456612600E-11  4.80355593024241E-01 -5.07477723595496E-01 -9.35144850366948E-11
  1.02695199135323E-10 -6.87766000891186E-11  9.50417840762954E-11 -1.84954486154517E-02  1.95397499187573E-02
 -8.53169629887122E-11  7.70114440083801E-11 -1.43265128936076E-02  1.51354252049551E-02 -2.89320256869344E-12
  1.99411721514344E-02 -8.52422808806794E-11 -7.53705462340439E-03  5.80408430452147E-04 -3.75141654954386E-11
 -5.19133082081494E-04 -1.12202332528965E-10 -6.86748516281859E-04
* ORBITAL    1   89
  7.02895311799968E-15 -6.12125046410998E-14 -3.03672822067033E-14 -7.34276412638110E-14  3.43778415654460E-15
  8.88976473453318E-15  4.17567217138919E-14  2.80977220124949E-14 -5.36801156815921E-14 -8.84411530480006E-15
  6.48914820436735E-15 -8.37845995443821E-09 -5.31782674167531E-08  8.73365189539562E-10 -2.34594594586323E-09
  9.24047067081241E-10 -1.89704686368232E-08 -1.20489082359543E-07  2.10587162965513E-09 -5.27522074303017E-09
  2.07223106311035E-09  4.70228890937480E-11  6.32831284076973E-11 -2.89161056396275E-10  3.00056805149448E-11
 -4.95465832249151E-11 -3.80227905868704E-11  3.44748868869186E-11 -5.35265137688604E-11 -4.08699025260608E-11
  7.68499815977759E-10  1.87337441024106E-10 -6.26344696745445E-10  1.98910390076647E-11 -3.09256038536259E-11
 -2.36066470859576E-11  3.65828232018164E-02 -4.05463176323243E-02 -2.49344684476432E-12 -7.04352254550191E-12
  1.41684658005608E-01 -1.57035203312372E-01 -3.52406994105228E-01  3.90587836776428E-01  1.29467752164824E-11
 -2.33276947392192E-11 -2.72973278696443E-01  3.02548030461021E-01  1.00201195459426E-11 -1.80747617141336E-11
 -1.68173815409475E-03  7.47534975067674E-11 -4.44946072816650E-03  1.38510508721029E-10 -4.74670183634340E-11
  9.58428450864152E-03 -1.63587348818429E-11  1.08675569184497E-02  1.17063643960742E-11  3.33262970873839E-14
 -1.84858105758798E-14 -1.37708371286863E-14  9.42390063369759E-14 -4.07426151024861E-15 -6.89023007002408E-15
 -2.08595418979686E-14  7.10714674443536E-14 -5.84696023779886E-14 -6.16839598261226E-15  2.47810955438707E-15
 -8.37543176599397E-09 -5.32207740959692E-08  9.59960411313576E-10 -2.31747574741910E-09  9.15208463413378E-10
 -1.89718150867216E-08 -1.20470189664209E-07  2.06876901763080E-09 -5.28763912731919E-09  2.07628227744167E-09
 -5.38639337808704E-10 -9.32659103585689E-11  2.52571733725665E-10 -2.99221125897266E-11  4.95661586307117E-11
  3.80692104839713E-11 -3.19807390162011E-11  5.58726743569961E-11  4.24521383873872E-11 -5.58992158716286E-10
 -1.74388788934555E-10  6.41995782040520E-10 -1.85105493278040E-11  3.22808587706785E-11  2.45204991242003E-11
  3.65828156865002E-02 -4.05463070956046E-02 -3.34785969851551E-12 -6.13696905774133E-12  1.41684628842917E-01
 -1.57035162711109E-01 -3.52406920379764E-01  3.90587734716008E-01 -1.89753037319801E-11  1.04762117261469E-11
 -2.72973221596775E-01  3.02547951377113E-01 -1.47008166982422E-11  8.10225907287032E-12  1.68173907909610E-03
 -7.42612518650637E-11  4.44946321372368E-03 -1.37113125026158E-10  4.68562987882771E-11 -9.58429018095387E-03
  1.44682696635809E-11 -1.08675633411530E-02 -1.28255948066536E-11
* ORBITAL    1   90
 -2.24834361493212E-14  4.08377192089372E-15 -1.43886473167037E-14  2.00994181387121E-13 -7.03640173471417E-15
  3.57777260708902E-15  5.77519771517270E-14  2.43019783381524E-14  6.62401397393597E-14  1.27440044337339E-14
  1.74251196170178E-15  1.89704606791048E-08  1.20488976008103E-07 -2.10589942298962E-09  5.27524668347875E-09
 -2.07222172795977E-09 -8.37845964080051E-09 -5.31781744750756E-08  8.73492182677763E-10 -2.34581956065164E-09
  9.24028819465134E-10 -7.68544346831669E-10 -1.87316911329611E-10  6.26386099627447E-10  3.98003174007656E-11
 -6.18359489709102E-11 -4.72067752970815E-11 -2.60316292637006E-11  4.28945867330465E-11  3.29143289170289E-11
  4.70689395683897E-11  6.33399413425727E-11 -2.89026364426241E-10 -1.49089724579123E-11  2.47779072790103E-11
  1.90174997644974E-11 -1.11440879631459E-01  1.23514723314743E-01  1.61570710799794E-11 -2.92795798527611E-11
 -4.31608654597584E-01  4.78370444423597E-01 -1.15685040262832E-01  1.28218708554967E-01  1.85615027855230E-12
  5.68018547580110E-12 -8.96092446512463E-02  9.93177815368012E-02  1.43962136923896E-12  4.41430954498878E-12
  5.12301563619825E-03  8.70408580261717E-12  1.35542249394600E-02 -5.08190356439004E-11 -1.03652058222369E-10
  3.14624392348946E-03 -1.13649739712609E-10  3.56750517369735E-03 -3.33624616447892E-11 -3.39614729116522E-14
 -3.29321041141152E-15 -6.61507091581859E-14 -2.24143502862618E-13  8.57284912365000E-15 -3.62229449576928E-15
  9.40127483318984E-15 -7.25167021052404E-15  6.32635520523708E-14  7.53584826530294E-15  2.92780408150925E-15
  1.89718080984282E-08  1.20470152242257E-07 -2.06879939080353E-09  5.28768442818249E-09 -2.07628727843451E-09
 -8.37543217560803E-09 -5.32208598675820E-08  9.59779368291576E-10 -2.31752614087104E-09  9.15220877780148E-10
  5.59013591564915E-10  1.74385264880037E-10 -6.42045098421468E-10 -3.69647858996008E-11  6.45076759187837E-11
  4.90104363128736E-11  2.59231349152698E-11 -4.29327179668788E-11 -3.29702247299209E-11 -5.38609386986105E-10
 -9.30943374841408E-11  2.52615403316236E-10  1.49095670324242E-11 -2.47976900422830E-11 -1.90444927785241E-11
 -1.11440856312629E-01  1.23514691057707E-01 -2.37941975289547E-11  1.30271596232521E-11 -4.31608564308882E-01
  4.78370319403258E-01 -1.15685016463037E-01  1.28218675362025E-01  2.75944917123221E-12  4.72897414604378E-12
 -8.96092261982928E-02  9.93177558909121E-02  2.13607643497362E-12  3.67303343767500E-12 -5.12301867137466E-03
 -1.05964276366614E-11 -1.35542329528225E-02  4.95615696983571E-11  1.02520627133204E-10 -3.14624566750665E-03
  1.12695776640791E-10 -3.56750717170922E-03  3.32012913002636E-11
* ORBITAL    1   91
 -3.32920247578480E-15  1.34246997650207E-14  1.84047686850452E-14 -1.18355420023249E-13 -7.42804817902714E-16
 -1.06945357674061E-14 -1.43591979476686E-15 -2.21204119752138E-14 -1.68247948503766E-14 -2.12299305741891E-15
 -4.46226541929053E-15  2.30465167125359E-09  1.43715063962323E-08 -1.56725268590357E-10  5.71547830552017E-10
 -5.95914887239954E-10  2.04391981223978E-08  1.28118693686472E-07 -4.60423598010652E-10  4.81628356959816E-09
 -5.55944966278623E-09  3.70010793637150E-10  1.49470095330175E-10  1.43887530317261E-10 -2.83824460406474E-11
  6.46566772648291E-11  1.77651609102438E-11 -1.72573684349827E-11  3.87533118190734E-11  1.04151363547484E-11
  2.51640972119280E-09  1.71156139805038E-09  5.39382508392422E-10 -9.99009364499012E-12  2.23764849253375E-11
  6.01622989689152E-12 -1.47852222147809E-03  1.96840383130573E-03  9.07491582234405E-11 -1.18010306024869E-10
 -5.72629038105972E-03  7.62359246163766E-03  3.39711559989587E-01 -4.52268792959648E-01  4.90202137899826E-11
 -6.39758749004503E-11  2.63139443271178E-01 -3.50325898744272E-01  3.79669359709315E-11 -4.95464673069693E-11
 -1.05772735863160E-04 -7.84575913008722E-11 -2.79848356749221E-04 -1.14054770675275E-10  7.82000843761472E-11
  1.43777313735544E-02  4.70812409009289E-11  1.63028147663381E-02 -4.06163294565884E-12 -4.43644846546751E-15
  5.15779308502922E-14 -2.23848767368363E-14  6.18072966541315E-14  8.43458143170799E-15  1.04900852816735E-14
  4.17052222937475E-14  9.26608826623846E-14 -2.40523246806119E-14 -8.00202675432662E-15 -9.81439302889026E-15
 -2.30796081773416E-09 -1.45270247107591E-08  5.87172062212522E-12 -5.03833548913105E-10  6.62119307560679E-10
 -2.04388893465305E-08 -1.28102020137931E-07  4.76399732492183E-10 -4.82362734566134E-09  5.55249494921779E-09
  1.85405932586863E-10  2.02883772753847E-10 -4.59931252235319E-11 -2.81461170815621E-11  6.43344267033885E-11
  1.77911242102443E-11 -1.66948847996256E-11  3.80348730704475E-11  1.04409152692216E-11  2.53931190718795E-09
  1.70589476360063E-09  5.59507672999387E-10 -9.66557116117959E-12  2.19667519513383E-11  6.03712809322833E-12
  1.47852193136464E-03 -1.96840326582118E-03 -9.04138928831676E-11  1.17472911692712E-10  5.72629264153003E-03
 -7.62359463674497E-03 -3.39711648910345E-01  4.52268887280194E-01 -4.82666290793048E-11  6.27456766621769E-11
 -2.63139512035616E-01  3.50325971658339E-01 -3.73782541056912E-11  4.85899916177331E-11 -1.05772734027463E-04
 -7.80305000949970E-11 -2.79848278281877E-04 -1.13197123247283E-10  7.62583792185659E-11  1.43777252604665E-02
  4.56551416169134E-11  1.63028078391537E-02 -4.16361452639411E-12
* ORBITAL    1   92
  3.10063662601770E-14  1.60758388159863E-14  2.22046824049323E-14  1.85798581829100E-14 -8.35961589871816E-15
 -6.37442130286732E-16 -1.17960293480670E-14  3.12900557077482E-14 -3.50020712174046E-15 -1.24895333438627E-14
 -4.47193721827475E-15 -2.04391897052182E-08 -1.28118631905122E-07  4.60349008477312E-10 -4.81636358426831E-09
  5.55943274304955E-09  2.30465896042707E-09  1.43715741781490E-08 -1.56419847916749E-10  5.71363663918475E-10
 -5.96047132097279E-10 -2.51637978443292E-09 -1.71164040700930E-09 -5.39493323174178E-10 -1.99304054472910E-11
  4.47496606805950E-11  1.20238137924931E-11  2.46763030243148E-11 -5.59917612525385E-11 -1.53721500440881E-11
  3.70140428830642E-10  1.49589296053685E-10  1.43484726646660E-10  1.42716107174273E-11 -3.23301487875267E-11
 -8.88918261632941E-12  1.07426227460616E-01 -1.43019951190918E-01  6.19968944285088E-11 -8.09115736050417E-11
  4.16059991166164E-01 -5.53913883178150E-01  4.67549683491388E-03 -6.22463774868483E-03 -7.17636083466772E-11
  9.33348163372062E-11  3.62162378421855E-03 -4.82158278597305E-03 -5.55755481106357E-11  7.22696963702152E-11
  7.68522076286263E-03  9.89546401650084E-12  2.03331825000751E-02  9.08281381800781E-11  8.09308180390772E-11
  1.97882669973307E-04  1.05442871312136E-10  2.24377858421654E-04  3.86751435201459E-11  6.74024201692277E-15
 -2.25729186712795E-15  6.98797648691985E-14 -4.72569347670842E-14 -5.80589418345134E-15 -9.43212190603122E-16
  5.67329869815139E-14 -7.05804217404592E-14  1.65514018908859E-14  1.12843545710049E-14  5.81769257674731E-15
  2.04388869107225E-08  1.28102037409944E-07 -4.76232106643661E-10  4.82366588855373E-09 -5.55251768081732E-09
 -2.30794744206495E-09 -1.45269125903365E-08  6.17231467921947E-12 -5.03936992706824E-10  6.62010964361583E-10
 -2.53934105681672E-09 -1.70597736513533E-09 -5.59505577580738E-10 -1.93035954820148E-11  4.39234107480673E-11
  1.20608917485397E-11  2.43492205971391E-11 -5.57169417470067E-11 -1.54045537706724E-11  1.85286180190638E-10
  2.02852259844273E-10 -4.56692683482469E-11  1.40651595475479E-11 -3.21748984013516E-11 -8.91004646698968E-12
 -1.07426255648719E-01  1.43019981106668E-01 -6.10385188703725E-11  7.93510746159391E-11 -4.16060099982002E-01
  5.53913998581267E-01 -4.67549799178908E-03  6.22463863613430E-03  7.14781793240862E-11 -9.28666651347775E-11
 -3.62162574635667E-03  4.82158484854861E-03  5.53549484301308E-11 -7.19072623541044E-11  7.68521749374286E-03
  9.33333286488176E-12  2.03331738589803E-02  8.84881717466708E-11  8.02728120194696E-11  1.97882640526924E-04
  1.04772037393491E-10  2.24377785655778E-04  3.84897657968910E-11
* ORBITAL    1   93
 -3.40009083596621E-12 -2.46166467955425E-11 -1.15907072073424E-10 -3.61496559349131E-10 -5.41150232437595E-11
 -6.01650895051920E-11 -2.76909686390642E-12 -4.55782755489092E-11 -1.86871797037298E-10 -6.40196130842834E-11
 -4.26825285084243E-11 -6.62630348883153E-04 -1.07940126285443E-02 -2.10410850094519E-02  8.21368692114434E-03
  9.64605073366826E-03 -2.33239402742401E-03 -3.79938690515106E-02 -7.40625614214466E-02  2.89113750343045E-02
  3.39531555587388E-02 -7.71396023196451E-03 -5.49807095113298E-03  2.63684672972044E-02  9.28191669263617E-12
 -6.59356102694976E-12  3.29994765710740E-12 -4.32012890965323E-12  3.61917800478859E-11  1.63813298393461E-11
 -2.71523858101944E-02 -1.93526722107039E-02  9.28144270564373E-02 -1.44833500664278E-11 -4.67717869522209E-11
 -3.61151456718513E-11 -1.17151564126723E-01  1.48133523234679E-01 -3.89651304418484E-11  5.60310911998553E-11
  3.02484042974146E-02 -3.82479117248110E-02  2.60800656723123E-01 -3.29772124629369E-01  4.28006998982920E-11
 -5.46738705582166E-11 -3.36692208038439E-01  4.25733991245742E-01  1.97662686443646E-11 -3.71260585766398E-11
 -8.92933202108412E-04  6.43563687979818E-11  3.37497034971341E-04 -2.43192550392401E-11  5.77451685040767E-11
  2.52003618111892E-03 -5.86686825853662E-11 -2.22246322196065E-03 -3.11921160981125E-11  3.37506511415474E-12
  2.45633638022965E-11  1.15794639511273E-10  3.61364411059851E-10  5.42376944930079E-11  6.01105470127318E-11
 -2.72710844792538E-12 -4.55876846813429E-11 -1.86954554355948E-10 -6.41270868666416E-11 -4.28089863668090E-11
 -6.62630556694320E-04 -1.07940166517014E-02 -2.10411023321549E-02  8.21368208883171E-03  9.64605070307448E-03
 -2.33239477916901E-03 -3.79938831854418E-02 -7.40626233211871E-02  2.89113576506050E-02  3.39531551615811E-02
  7.71396768816764E-03  5.49808135667568E-03 -2.63684597362580E-02 -9.31591354317981E-12  6.56188548726189E-12
 -3.29627977265664E-12  4.00843600815744E-12 -3.55118994687028E-11 -1.65075578284554E-11  2.71524119460983E-02
  1.93527087401163E-02 -9.28143996113000E-02  1.47391045619174E-11  4.63649641812489E-11  3.62984249618861E-11
 -1.17151560388244E-01  1.48133506323715E-01 -3.89442386572753E-11  5.60021929820105E-11  3.02484041877694E-02
 -3.82479084764031E-02  2.60800648963249E-01 -3.29772087527993E-01  4.13819582863385E-11 -5.29819152355943E-11
 -3.36692197766445E-01  4.25733943015986E-01  1.98348262099674E-11 -3.73625205190581E-11  8.92928515589212E-04
 -6.41958768713419E-11 -3.37495306398308E-04  2.42532962938702E-11 -5.60399544925095E-11 -2.52002317227066E-03
  5.68178059391081E-11  2.22245173919914E-03  3.08765151670225E-11
* ORBITAL    1   94
  1.04575080876830E-11  7.67744074665604E-11  3.62174358074666E-10  1.13118861778484E-09  1.69526880428512E-10
  1.88370550526414E-10  8.58553232606437E-12  1.42202298471470E-10  5.83412527090559E-10  2.00016924867727E-10
  1.33926522851191E-10 -2.33239402744173E-03 -3.79938690516766E-02 -7.40625614215202E-02  2.89113750342505E-02
  3.39531555587448E-02  6.62630348885586E-04  1.07940126285513E-02  2.10410850093267E-02 -8.21368692120377E-03
 -9.64605073367436E-03 -2.71523858101309E-02 -1.93526722108126E-02  9.28144270564131E-02 -1.09098117414192E-11
  7.96265708755499E-12 -3.86352452462797E-12 -2.48299930986635E-11 -8.49902588816113E-11 -6.46878035178634E-11
  7.71396023192168E-03  5.49807095106057E-03 -2.63684672972991E-02  2.43555350810371E-11  1.60395699350628E-10
  1.05449263470772E-10 -4.12362050144475E-01  5.21415516843008E-01  4.59447462014524E-11 -6.59522235518081E-11
  1.06471428569598E-01 -1.34628913238775E-01 -7.40931545087204E-02  9.36878659503315E-02  1.12060905117087E-11
 -3.71638423516814E-11  9.56538519602089E-02 -1.20950515629044E-01  4.91877632749861E-11 -4.35473612468053E-11
 -3.14303740560954E-03 -7.69241320824336E-11  1.18795664652618E-03  2.90800154601320E-11  2.87059751738637E-12
 -7.15939306922080E-04  1.86388533472895E-11  6.31399129680521E-04 -1.15693647964411E-10 -1.05079466715468E-11
 -7.67363679901577E-11 -3.62053208822133E-10 -1.13124573436395E-09 -1.69553373257761E-10 -1.88330880522181E-10
  8.65468282578557E-12  1.42331198689662E-10  5.83408339186942E-10  2.00063672342701E-10  1.33990182304977E-10
 -2.33239477917323E-03 -3.79938831854652E-02 -7.40626233210828E-02  2.89113576506253E-02  3.39531551615907E-02
  6.62630556682116E-04  1.07940166516176E-02  2.10411023323193E-02 -8.21368208880825E-03 -9.64605070306159E-03
  2.71524119460319E-02  1.93527087400566E-02 -9.28143996113595E-02  1.09026593200138E-11 -7.57564258232647E-12
  3.84993816411687E-12  2.49374579627869E-11  8.47675037526750E-11  6.47427123884144E-11 -7.71396768827701E-03
 -5.49808135675747E-03  2.63684597361984E-02 -2.46270121379662E-11 -1.59933347378927E-10 -1.05549006343985E-10
 -4.12362037719396E-01  5.21415457977253E-01  4.48428814292187E-11 -6.47377499015573E-11  1.06471425201143E-01
 -1.34628897830148E-01 -7.40931516177931E-02  9.36878545668006E-02  1.15158634214200E-11 -3.75710696883139E-11
  9.56538495861255E-02 -1.20950502707590E-01  4.86964457314973E-11 -4.29113486374681E-11  3.14302117721387E-03
  7.49844311864494E-11 -1.18795050475180E-03 -2.83410589800073E-11 -3.17274891360893E-12  7.15935534105203E-04
 -1.81452676436816E-11 -6.31395855884116E-04  1.14782736045971E-10
* ORBITAL    1   95
 -1.66934599812743E-14 -3.60972106431695E-14 -2.27576084597819E-13 -6.07383255367457E-13 -1.78578433512316E-13
 -8.95045889175803E-14  6.67732240887987E-14 -2.76477339859243E-14 -4.63653358646403E-13 -1.64897370370654E-13
 -1.05661507528484E-13 -3.96774842878357E-13 -6.10456480627099E-12  8.59690499188418E-12 -3.14599664258250E-12
  9.71969121554103E-13 -2.08616026581217E-13 -3.48207713978021E-12  5.50399942492155E-12 -1.82792648828858E-12
  6.10228472441898E-13  1.23049724130232E-11 -4.92692076922706E-11  6.59850799059737E-12  3.04063532488305E-03
  5.66543773924875E-03  6.46368692871465E-03  5.43554367951549E-02  1.01277300538505E-01  1.15547079144013E-01
  7.87228787213056E-12 -2.95824047667564E-11  4.21007642380941E-12  3.13821260654543E-02  5.84724767285366E-02
  6.67111372477210E-02 -2.76689373055776E-11  6.22652265353594E-11 -1.73298958342151E-02  3.12371693026197E-02
  1.39229721601183E-11 -2.68615399134083E-11  7.58426601279318E-12 -1.92474336256492E-11 -2.82802981965100E-01
  5.09752896805330E-01 -1.69546848227388E-11  3.62841706036076E-11 -2.19058247881653E-01  3.94852896001409E-01
  9.19895919619145E-11 -4.25316686206211E-03  8.14848084877444E-11  1.60754597162087E-03  5.24664180056984E-02
 -8.02208257208835E-11 -4.69273908786741E-02 -3.86484978349015E-11 -6.20791029709827E-02  2.15776013159158E-14
  2.54154067151227E-14  3.08599239930835E-13  7.67261715744081E-13  4.63053790955570E-14  9.49362339673602E-14
  1.37843604616263E-14 -6.79166188495549E-14 -3.37408643705626E-13 -3.61913463227669E-14 -4.43512870471223E-14
 -3.73147612966726E-13 -6.18499909843349E-12  8.26670147146761E-12 -3.22323748146784E-12  9.19611319555041E-13
 -2.82072199763960E-13 -3.82345559063735E-12  4.63689513378692E-12 -2.00856029508612E-12  4.88098501636166E-13
 -1.20404922743100E-11  4.92121294735825E-11 -6.38544376180743E-12 -3.04063502978381E-03 -5.66543740238689E-03
 -6.46368696387018E-03 -5.43554334750455E-02 -1.01277298550920E-01 -1.15547077686606E-01 -7.05446620908834E-12
  2.94813690065221E-11 -3.68138031839013E-12 -3.13821241486645E-02 -5.84724755811091E-02 -6.67111364064517E-02
 -2.74078517157319E-11  6.14617002995417E-11 -1.73298983307067E-02  3.12371714727899E-02  1.41821852920398E-11
 -2.72169111360421E-11  6.57444969994091E-12 -1.69462509421110E-11 -2.82803021943296E-01  5.09752933613388E-01
 -1.71408442181071E-11  3.59089839122958E-11 -2.19058278848832E-01  3.94852924513170E-01 -9.15229354784887E-11
  4.25316613069479E-03 -8.07992650163280E-11 -1.60754569522116E-03 -5.24664122714068E-02  7.83151341745568E-11
  4.69273857497150E-02  3.71570094344848E-11  6.20790961861299E-02
* ORBITAL    1   96
 -3.27655312611698E-14 -3.79816499269346E-14 -1.29954298461362E-13  7.57720850795349E-13  3.21743635351038E-13
  9.22932361170380E-14  1.93186777037936E-14  1.15090640945381E-13  4.13961889481365E-13  4.21876584576888E-13
  1.81470121066821E-13 -1.99626720763514E-13 -3.40039280447743E-12  5.51924063300544E-12 -1.82570607562809E-12
  6.06385378816983E-13  3.87887094927160E-13  6.03972346528481E-12 -8.61891579265138E-12  3.14318304481520E-12
 -9.78184957803274E-13  7.82777420331284E-12 -2.95749231417737E-11  4.21378936482771E-12  6.27642601661032E-02
  1.16944952795075E-01  1.33422274608965E-01 -2.63326798710315E-03 -4.90641295344686E-03 -5.59771708790108E-03
 -1.23648401902939E-11  4.92613832821250E-11 -6.61147085523484E-12 -1.52031798113605E-03 -2.83271883920866E-03
 -3.23184346709715E-03 -1.85634206526601E-11  4.09370650298230E-11 -3.57720620663812E-01  6.44792079064714E-01
  2.68857810594434E-13 -3.34467213698455E-12 -2.37419737191848E-11  4.93133636930496E-11  1.37004856863043E-02
 -2.46951507316768E-02  1.99064222348932E-11 -4.65778926904983E-11  1.06123505791253E-02 -1.91287815023124E-02
  3.35420593096499E-12 -8.77931100460264E-02 -8.89660201564577E-11  3.31826765723602E-02 -2.54175339221348E-03
 -2.90022826511106E-11  2.27341334684640E-03 -1.19408884790195E-10  3.00744317134128E-03 -3.90362026073176E-14
 -3.99232157370420E-14 -5.27786592953408E-13 -1.21325691962128E-12  2.11092768712910E-13 -8.62323536858315E-14
  1.78223725697919E-14  1.44252168745466E-14 -1.25493966068555E-13 -2.98088887602796E-13 -4.74973490317763E-14
 -2.39951902669118E-13 -3.78971124718748E-12  4.62608980835932E-12 -2.01302468278087E-12  4.87110338711682E-13
  3.41232608921121E-13  6.19519741243999E-12 -8.24399647951116E-12  3.22785376942203E-12 -9.17421200948374E-13
 -7.10201104907940E-12  2.94913713071530E-11 -3.67517054233053E-12 -6.27642563557148E-02 -1.16944950497480E-01
 -1.33422272926302E-01  2.63326734839365E-03  4.90641271076163E-03  5.59771711568255E-03  1.20164199581351E-11
 -4.92276111970415E-11  6.37784204359210E-12  1.52031761257286E-03  2.83271869956884E-03  3.23184348394715E-03
 -1.83281984562843E-11  3.96534754111119E-11 -3.57720671241638E-01  6.44792125631321E-01 -7.38195925456438E-13
 -1.36525908582801E-12 -2.38392055462083E-11  4.92635343734239E-11  1.37004874985463E-02 -2.46951523079895E-02
  1.95762667528506E-11 -4.56999735902217E-11  1.06123519838034E-02 -1.91287827249734E-02 -3.78444401740209E-12
  8.77931004533719E-02  8.65973948800569E-11 -3.31826729467132E-02  2.54175292309311E-03  2.86080871193960E-11
 -2.27341292718100E-03  1.18683990876223E-10 -3.00744261644259E-03
* ORBITAL    1   97
  8.73861889813808E-03  6.29524338576267E-02  2.64014660230349E-01  2.05713234025129E-01 -2.57773095032556E-01
 -1.38583644252735E-03  6.53292698614819E-03  6.75132404022432E-02 -2.65862477363201E-01 -3.23179894198539E-01
 -1.17314024715085E-01 -1.22006971741046E-13  3.29676693604084E-12  7.30931324511574E-12  1.96312285290778E-11
  1.55919993408362E-11  2.11207780913112E-14 -2.07686940072288E-12 -5.07037645592966E-12 -1.30514219416087E-11
 -1.03474843344785E-11 -4.94825321021730E-12  3.74356605081543E-11  8.81047306715186E-12  8.58765162966336E-14
  1.10268173625413E-13  1.45973069384106E-13  3.16381659551891E-02  9.75529685267051E-02  1.64143685224913E-01
  3.32206909329853E-12 -2.52358399739021E-11 -5.65673746390260E-12 -5.47989108926968E-02 -1.68966697917438E-01
 -2.84305202551234E-01  7.27079229802628E-12 -3.05021985936469E-11 -3.59536218229955E-13  6.43858301069797E-13
 -1.89273800228066E-12  7.89418767684847E-12  3.09642017629256E-12 -1.29892552711577E-11 -2.18882001690442E-01
  3.82738832875440E-01 -3.99569727843301E-12  1.67622449978340E-11  2.82575449110776E-01 -4.94113708558211E-01
 -8.95943337120209E-11  1.63166465586212E-11  3.38610792418704E-11  4.33533103355242E-11  3.05399408112892E-02
 -4.91599241011030E-11 -4.55262553604356E-02  4.33374556914096E-11  6.02255751466339E-02  8.73862439384270E-03
  6.29524738938879E-02  2.64014851169657E-01  2.05713742777891E-01 -2.57773101918661E-01 -1.38584529427698E-03
 -6.53293276035717E-03 -6.75133415157777E-02  2.65862124471716E-01  3.23179831959764E-01  1.17314038125760E-01
  5.43519218341519E-14 -3.25385750084110E-12 -7.23625942660870E-12 -1.96719749737498E-11 -1.56397321266425E-11
 -7.64607321689913E-14  2.12074431056332E-12  4.81878127462914E-12  1.31367400369963E-11  1.04770796504722E-11
 -4.83406766792538E-12  3.72263603996306E-11  8.97781608975613E-12  5.80141534754107E-14 -1.32414394784835E-13
 -1.29071375464513E-13  3.16381263855441E-02  9.75529127185669E-02  1.64143656329354E-01  3.06051591062150E-12
 -2.46696555183530E-11 -6.15857457364032E-12 -5.47988423558860E-02 -1.68966601254825E-01 -2.84305152502491E-01
 -7.10507479663830E-12  3.01659462723550E-11 -3.80452485287608E-13  6.82202928392960E-13  1.84935034933706E-12
 -7.80645673879898E-12 -2.67063214340855E-12  1.22323259870100E-11  2.18882007267805E-01 -3.82738795896909E-01
  3.43363997597545E-12 -1.57775415547193E-11 -2.82575456310810E-01  4.94113660818531E-01 -8.86613064083625E-11
  8.34704484176662E-13  3.35036295181530E-11  1.84447156943407E-12  3.05399318119931E-02 -4.71796056987338E-11
 -4.55262419375277E-02  4.16160578748785E-11  6.02255573940189E-02
* ORBITAL    1   98
  1.05453473387029E-15 -2.75384561504732E-13 -3.39085955610289E-13  4.45536569393853E-12  2.19500782103551E-12
 -3.17845324440078E-12 -3.69563781493526E-13 -3.50835688964044E-12  7.97140646518605E-12 -2.78990170502149E-12
 -1.74078743216091E-12  1.26822098974130E-03  2.34407652276616E-02  1.05709627482332E-01  3.18536658155849E-02
  5.28586943763185E-03  9.36283789088015E-03  1.73055079560797E-01  7.80417697622496E-01  2.35164621768688E-01
  3.90237498154715E-02  3.81685915989539E-02  6.46209740670462E-02  5.04855248165208E-02  2.79971170825442E-13
 -1.43519171814942E-11  6.43608587229870E-12 -1.14497939499794E-12  2.21076186943171E-11 -1.05957099375597E-11
  2.81785539691628E-01  4.77074349476939E-01  3.72717206955268E-01  1.23267185556540E-12 -1.31407360159091E-11
  6.47046855310993E-12 -2.77983375594663E-02  9.21536671196717E-02  1.51905624363424E-11 -1.22665855970110E-12
  7.17749991821440E-03 -2.37939745861179E-02  1.29796023245415E-01 -4.30283986640558E-01 -2.17954416262170E-11
 -6.66781933520716E-12 -1.67565946477753E-01  5.55494240077910E-01  6.32944693397960E-12  9.46761276049694E-12
 -3.43401824831063E-02  7.62759974641995E-11  1.29793689132513E-02 -2.88163237364776E-11  6.72363073827709E-11
  2.03269585372829E-01 -7.55055572824688E-11 -1.79266921984785E-01  1.87537335197444E-12 -1.82002520098741E-13
 -1.01436210511650E-12 -4.04589306515712E-12 -4.99989999300945E-12  2.04893076096600E-12 -3.68771684260925E-12
  5.37342340972629E-13  5.39794218864562E-12 -1.45922695597333E-12  3.93940861781749E-12  2.02699467387985E-12
 -1.26822097430288E-03 -2.34407646858758E-02 -1.05709626569798E-01 -3.18536663181846E-02 -5.28586971924037E-03
 -9.36283776746295E-03 -1.73055076307815E-01 -7.80417691237722E-01 -2.35164625062554E-01 -3.90237519246839E-02
  3.81685912561052E-02  6.46209739188863E-02  5.04855259556093E-02  1.10210400363272E-13 -1.44144469903006E-11
  6.30732127100313E-12  7.13020957268792E-14  2.31681021990137E-11 -9.40073986918867E-12  2.81785536396583E-01
  4.77074349245896E-01  3.72717214346709E-01 -2.33469272520941E-13 -1.43801956525247E-11  5.49988355497155E-12
  2.77983429515430E-02 -9.21536725045985E-02 -1.52759272646463E-11  1.65502769868452E-12 -7.17750133258780E-03
  2.37939759932819E-02 -1.29796047853259E-01  4.30284011993003E-01  2.18597726153950E-11  3.95867884363789E-12
  1.67565978244701E-01 -5.55494272806450E-01 -5.76712108758295E-12 -9.00888475327079E-12 -3.43401808718377E-02
  7.57367744422032E-11  1.29793683174204E-02 -2.86162397632206E-11  6.55242123015327E-11  2.03269578855078E-01
 -7.37685928584093E-11 -1.79266916236040E-01  2.62558945168940E-12
* ORBITAL    1   99
 -1.42602309571820E-13 -1.15324045450974E-12 -3.53256746817171E-12  1.98760740282492E-12  4.58169913547139E-12
 -6.96449187911696E-12 -9.10349363372187E-13 -8.62087430104334E-12  1.14920159318778E-11 -6.40105320747497E-12
 -3.82020835647832E-12 -9.36283789086549E-03 -1.73055079560708E-01 -7.80417697622656E-01 -2.35164621768734E-01
 -3.90237498155667E-02  1.26822098973533E-03  2.34407652276168E-02  1.05709627482325E-01  3.18536658155898E-02
  5.28586943761012E-03 -2.81785539691570E-01 -4.77074349476959E-01 -3.72717206955390E-01  3.91834540698386E-13
 -1.25761521069608E-11  5.94067866667103E-12 -4.93765148860957E-13  1.10905751986654E-11 -5.04878085936502E-12
  3.81685915989496E-02  6.46209740670376E-02  5.04855248165148E-02  1.26846592208822E-12 -4.79134483690186E-11
  2.16061194118915E-11  2.05225532956192E-01 -6.80338720431927E-01  1.33447870734238E-11 -5.15556972917791E-13
 -5.29890053895010E-02  1.75662703497698E-01  1.75812123564409E-02 -5.82830965366282E-02 -1.04835723614824E-11
 -1.51045428784312E-11 -2.26972475912837E-02  7.52431541623411E-02  3.83587698804203E-11  1.74660788616941E-11
  2.53521714493122E-01  6.92951991415401E-11 -9.58221995990273E-02 -2.61961050441979E-11  6.48198069081085E-12
  2.75333994757379E-02 -3.68597909888558E-11 -2.42821758430457E-02  1.56649856134684E-10 -2.16183664972151E-13
 -1.64658990443245E-12 -5.56394455952860E-12 -3.07999205953246E-12  4.52317092623029E-12 -7.22285965147763E-12
  1.00587683005298E-12  9.71556285710863E-12 -7.97324755120086E-12  7.03783742393548E-12  3.95656751973945E-12
  9.36283776745603E-03  1.73055076307788E-01  7.80417691237882E-01  2.35164625062597E-01  3.90237519247575E-02
 -1.26822097431304E-03 -2.34407646859433E-02 -1.05709626569768E-01 -3.18536663182027E-02 -5.28586971922526E-03
 -2.81785536396491E-01 -4.77074349245941E-01 -3.72717214346784E-01  3.74713583188184E-14 -1.28734095491097E-11
  5.38789844562094E-12 -1.16227480279496E-13  1.14849266679567E-11 -4.76439201165291E-12  3.81685912560767E-02
  6.46209739188870E-02  5.04855259556171E-02  4.97918921213216E-13 -4.87135567921466E-11  2.08706514349738E-11
 -2.05225571863512E-01  6.80338760516741E-01 -1.37572024852938E-11  2.39572635930775E-12  5.29890154342737E-02
 -1.75662713846708E-01 -1.75812157530888E-02  5.82830999320475E-02  1.02879234062965E-11  1.47679953875490E-11
  2.26972520115564E-02 -7.52431585725461E-02 -3.82220054384111E-11 -1.63764446151159E-11  2.53521706363969E-01
  6.71631118130876E-11 -9.58221965260354E-02 -2.53844288582149E-11  6.60833398421530E-12  2.75333981792506E-02
 -3.68191937384769E-11 -2.42821747159031E-02  1.55819151666762E-10
* ORBITAL    1  100
  5.66924354369218E-02  4.14078979661985E-01  1.95996538525062E+00  5.34965696332343E+00  4.38769814153026E-02
 -1.05357924930544E-02  5.86747335764281E-02  9.95812245101351E-01  3.59611249301986E+00  7.08061553347771E-01
 -6.42268381788647E-02 -2.72617091436221E-13 -4.49719981757265E-12 -5.08041661816498E-14  3.20165003115741E-12
  2.00159419598112E-12  1.53816737971193E-13  2.67054410369302E-12 -1.03080278789972E-12 -2.53754022822385E-12
 -1.37370483106780E-12 -9.75973711876101E-12 -1.88574569554861E-11  2.73110627261120E-11 -1.06710352038877E-13
  1.19562337899961E-14 -5.97839908840279E-15 -3.62698300602122E-01 -5.52156205782916E-01 -3.11291735273437E-01
  6.05288293696065E-12  1.20648713573284E-11 -1.88973150109799E-11  6.28211884461679E-01  9.56362602130388E-01
  5.39173101469791E-01  6.25194219416885E-11 -1.69872204193442E-11  2.39807567053577E-14 -1.46080582663525E-14
 -1.61341544206537E-11  4.37667914749228E-12  2.66456944438922E-11 -6.96977690017838E-12  1.85333606332739E-02
 -3.63300276464567E-01 -3.43979018464260E-11  8.99728994681356E-12 -2.39264656940221E-02  4.69018640139891E-01
  1.91785676772168E-10 -3.52977076081056E-10 -7.24515613432563E-11 -9.34177912249376E-10 -1.93185539845826E-01
  1.05726149118349E-10  2.87983981855505E-01 -9.32206892433600E-11 -3.80967008827162E-01 -5.66924349213651E-02
 -4.14078976005566E-01 -1.95996536945181E+00 -5.34965695165546E+00 -4.38769967235818E-02  1.05357924576593E-02
  5.86747333468480E-02  9.95812240206899E-01  3.59611250773754E+00  7.08061574094077E-01 -6.42268323948871E-02
 -2.08916704823922E-13 -4.75857051937636E-12 -1.16488163231833E-12  2.87343495511335E-12  1.97520832247460E-12
  1.59213183938965E-13  3.41220095493875E-12  1.88136455145854E-12 -1.68065335100094E-12 -1.22164222677364E-12
  1.01920984093395E-11  1.94862747677406E-11 -2.67449889543597E-11 -1.33842398304235E-14 -5.31303999955020E-15
  4.58273744903059E-15  3.62698302146872E-01  5.52156211898712E-01  3.11291744782559E-01 -7.31259554468013E-12
 -1.36707477783475E-11  1.74213701646385E-11 -6.28211887137217E-01 -9.56362612723328E-01 -5.39173117940053E-01
  6.22263515599285E-11 -1.76686083475816E-11  1.35251276421403E-15  4.26528390575892E-15 -1.60630982058053E-11
  4.55742972413851E-12  2.61440519170732E-11 -8.06326317264632E-12  1.85333781099314E-02 -3.63300299574311E-01
 -3.37579913208757E-11  1.04140552074619E-11 -2.39264882562083E-02  4.69018669974366E-01 -1.90969942195482E-10
  3.45885841786604E-10  7.21794088047136E-11  9.15567902423957E-10  1.93185540862624E-01 -1.04203293646460E-10
 -2.87983983367280E-01  9.19311319648334E-11  3.80967010829755E-01
* ORBITAL    1  101
  2.51272113331381E-12  1.79626449939848E-11  8.52975904850698E-11  2.33579113390239E-10  1.88912659403990E-12
 -6.63563886877862E-13  2.49918948823997E-12  4.34364246095865E-11  1.55259535238215E-10  3.00380126118017E-11
 -2.55356741748915E-12  3.58783609522899E-04  6.68060567048831E-03  7.68783976273225E-03 -1.22277271690601E-02
  5.96834820398100E-04  2.96721262937038E-04  5.52499529174173E-03  6.35799784775012E-03 -1.01125765374271E-02
  4.93594384884168E-04  1.10097970029644E-02  8.89948316175924E-03 -2.10785718260376E-02 -1.27713624622731E-12
 -2.16155565678213E-12 -1.48976346068232E-12 -7.68867727497210E-12 -5.49915599894578E-12 -6.42517315765402E-13
  9.10532349749422E-03  7.36005143060757E-03 -1.74324032229962E-02  3.91957246187613E-11  5.27634095768625E-11
  2.87273249854388E-11  1.21942634313556E-02  9.82516460936255E-03  7.27981598980449E-12 -7.62705530399684E-12
 -3.14854576648917E-03 -2.53684489862177E-03 -6.37825132620124E-03 -5.13908717083494E-03 -3.11034942595794E-11
  3.78542549450355E-11  8.23428786483967E-03  6.63453026997048E-03 -7.92460321270831E-11  7.91888114978570E-11
 -5.05949771047672E-01 -2.57512204013996E-11  1.91230984426164E-01  9.64623588349398E-12 -1.28353984049589E-10
  3.35490900541642E-01  1.25590503863380E-10 -2.95875095321711E-01  9.49576153849570E-11 -2.45077090024225E-12
 -1.79825409560314E-11 -8.51919339300244E-11 -2.33415797174044E-10 -2.05868569624070E-12  6.41939956762901E-13
  2.55032378342044E-12  4.33909375287467E-11  1.55477640117570E-10  3.02590670435655E-11 -2.44527884830834E-12
  3.58783733289249E-04  6.68060828408762E-03  7.68785018932914E-03 -1.22277246709324E-02  5.96835067503722E-04
  2.96721368820819E-04  5.52499751018350E-03  6.35800713884158E-03 -1.01125742384554E-02  4.93594631994719E-04
 -1.10098016510422E-02 -8.89949028353446E-03  2.10785677188441E-02  1.41575799994135E-12  2.30480926171182E-12
  1.39927341318569E-12  7.80235762528749E-12  5.80088057423903E-12  6.32260169821569E-13 -9.10532765169843E-03
 -7.36005776748939E-03  1.74323994868479E-02 -3.91737454841264E-11 -5.27837735496836E-11 -2.90201272956724E-11
  1.21942567823967E-02  9.82517448637875E-03  7.68018137592451E-12 -8.41060908216890E-12 -3.14854407086242E-03
 -2.53684742735294E-03 -6.37824770809448E-03 -5.13909272017564E-03 -3.00847250406426E-11  3.63925533280600E-11
  8.23428316060227E-03  6.63453746805161E-03 -7.93957387315976E-11  7.88229411879932E-11  5.05949763603824E-01
  1.54530760690090E-11 -1.91230981757918E-01 -5.96656432190011E-12  1.39360326704834E-10 -3.35490895951474E-01
 -1.35304196712841E-10  2.95875091092799E-01 -1.07516160982805E-10
* ORBITAL    1  102
 -8.78490543955027E-12 -6.44749901964181E-11 -3.05599030278322E-10 -8.37919602190729E-10 -7.60394486034534E-12
  1.92727870782525E-12 -8.99080329523419E-12 -1.55368875684655E-10 -5.57553942200982E-10 -1.08732687814716E-10
  8.55986018345897E-12 -2.96721262939737E-04 -5.52499529177882E-03 -6.35799784782322E-03  1.01125765374059E-02
 -4.93594384880232E-04  3.58783609522104E-04  6.68060567044710E-03  7.68783976261527E-03 -1.22277271691052E-02
  5.96834820396343E-04 -9.10532349742951E-03 -7.36005143064829E-03  1.74324032229694E-02 -1.29394668072578E-11
 -2.16183737372352E-11 -1.38071324421098E-11  6.57697769570263E-11  8.50778752389449E-11  4.45318235220284E-11
  1.10097970030084E-02  8.89948316168063E-03 -2.10785718260999E-02 -1.16578210539403E-10 -1.51667515141479E-10
 -8.01219863368387E-11 -1.00849013359632E-02 -8.12560859964888E-03  7.31113478942185E-11 -7.84113549421227E-11
  2.60391084050168E-03  2.09802138648515E-03 -7.71232906788107E-03 -6.21398074831843E-03 -8.51430129671563E-11
  7.98019600443173E-11  9.95657478383368E-03  8.02221197038704E-03  1.21802420047534E-10 -1.15421558998377E-10
  4.18430644695567E-01 -1.84717854741791E-10 -1.58151863591726E-01  6.97853031694652E-11  7.94395172349194E-11
  4.05662311614758E-01 -1.09133920614263E-10 -3.57760463387406E-01  1.07080914092156E-10  8.80531261932505E-12
  6.45372693865963E-11  3.06138389037917E-10  8.38393332454854E-10  7.16334661753342E-12 -1.99872858261592E-12
 -9.02669263544019E-12 -1.55361019540322E-10 -5.56955501782318E-10 -1.08189681661737E-10  8.89316252196968E-12
 -2.96721368820928E-04 -5.52499751017822E-03 -6.35800713877389E-03  1.01125742384810E-02 -4.93594631993559E-04
  3.58783733290559E-04  6.68060828410596E-03  7.68785018946114E-03 -1.22277246709029E-02  5.96835067511491E-04
  9.10532765170582E-03  7.36005776744195E-03 -1.74323994868900E-02  1.28371657470822E-11  2.13687981279529E-11
  1.39600893583129E-11 -6.56838643221610E-11 -8.47066061135846E-11 -4.42973062582029E-11 -1.10098016511705E-02
 -8.89949028361242E-03  2.10785677187891E-02  1.16525559266212E-10  1.51346750523114E-10  7.95144393890037E-11
 -1.00848955948735E-02 -8.12561739459307E-03  7.24069836344061E-11 -7.70448381294363E-11  2.60390933709870E-03
  2.09802367879088E-03 -7.71232484974515E-03 -6.21398700838701E-03 -8.35359813662457E-11  7.80627320754768E-11
  9.95656937166718E-03  8.02222001807466E-03  1.20391295174709E-10 -1.14574939026345E-10 -4.18430638906713E-01
  2.02578613930744E-10  1.58151861258741E-01 -7.67667673331122E-11 -7.20868694390706E-11 -4.05662305595076E-01
  1.02133423027369E-10  3.57760458259632E-01 -1.14015167001267E-10
* ORBITAL    1  103
 -5.44746107931146E-14  9.63814971885891E-15 -7.41325698691274E-14 -8.59468389999341E-13 -5.30730643837178E-13
  7.01536036530650E-14 -2.59677709009794E-14 -7.49058168106471E-14 -1.36779149994753E-12 -8.70401261674639E-13
 -1.11442753896709E-13 -5.42441965023180E-13 -9.05804306593187E-12 -4.45119549879957E-11 -1.38515785963980E-11
 -1.39451840301158E-12 -2.92382776736959E-13 -5.13013912209947E-12 -2.55683451292345E-11 -8.16369615057298E-12
 -7.43681535202986E-13 -9.82018252036732E-13 -2.59312503469752E-11 -2.61960702122737E-11 -3.32339839254265E-04
 -4.88283534977730E-04  2.94622981508784E-04 -5.78568476632054E-03 -8.50050403246849E-03  5.12907807886537E-03
 -1.74271762946170E-13 -1.47727779853971E-11 -1.54656085286828E-11 -3.34036665750578E-03 -4.90776829210621E-03
  2.96127460852290E-03 -1.10553006547312E-10  9.41987936915148E-12  4.37420104609889E-05 -1.82603963987264E-03
 -7.69161316092526E-12  3.03430589868177E-11  5.96478700830071E-11 -2.02218964473958E-11  6.95152160443669E-04
 -2.90196496822553E-02 -3.42015669231378E-11 -1.26824884397440E-11  5.38462548427591E-04 -2.24785239872060E-02
  6.49885701412934E-11  3.26505854297306E-02  4.75108075666272E-10 -1.23407613158714E-02 -3.92241877469902E-01
 -1.69578624536655E-10  3.50831800660537E-01 -3.02714139916412E-10  4.64106848272873E-01  8.12656298225872E-14
  2.29126894403274E-13  9.34469455074541E-13  1.64505450299239E-12 -4.97937024316805E-13  6.86271226960222E-14
 -4.11464541969766E-14 -3.65712871913621E-13 -4.57936600848554E-13  5.09294190603905E-13  1.44419244846863E-13
  5.99151742480886E-13  9.18204718785889E-12  4.45786553378035E-11  1.36764954951325E-11  1.43522081889907E-12
  3.56648491644963E-13  5.32032109754021E-12  2.57756057704385E-11  7.70977868306716E-12  8.31345610082320E-13
 -1.09184218649684E-12 -2.60852690952225E-11 -2.59548049347836E-11 -3.32339573766088E-04 -4.88283612637807E-04
  2.94622965917641E-04 -5.78568630032586E-03 -8.50050676722094E-03  5.12907644018785E-03 -4.40334320563569E-13
 -1.51669770878432E-11 -1.47972480305334E-11 -3.34036754279625E-03 -4.90776987036444E-03  2.96127366279759E-03
  1.09974099759592E-10 -8.75645849578977E-12 -4.37422916481070E-05  1.82603980212264E-03  7.68150296825490E-12
 -3.03072139634094E-11 -5.84962617785424E-11  1.88076950359479E-11 -6.95159448295716E-04  2.90196582645876E-02
  3.35483775876627E-11  1.34384250131082E-11 -5.38468193568146E-04  2.24785306346779E-02  7.42753215214780E-11
  3.26505841023287E-02  4.76670158192871E-10 -1.23407608141997E-02 -3.92241859286157E-01 -1.94915346959527E-10
  3.50831784397586E-01 -2.99231869429049E-10  4.64106826758149E-01
* ORBITAL    1  104
  3.04431845217410E-14  1.67726785688320E-13  8.76763069595794E-13  7.21929401894304E-13 -8.03339469138017E-13
  1.12841538765390E-13 -1.03084306602512E-14  3.75359157511255E-13 -6.15128858500444E-13 -1.06019362680681E-12
 -1.89980406553819E-13 -3.13214886094790E-13 -5.09234025086925E-12 -2.55685413518593E-11 -8.14972379190178E-12
 -7.46903726240653E-13  5.84320430732876E-13  9.07594219412034E-12  4.45166246717248E-11  1.38635822939989E-11
  1.39496075684277E-12 -1.80021680357240E-13 -1.47768921263508E-11 -1.54442861642014E-11 -6.68073282763126E-03
 -9.81553708332362E-03  5.92254964716418E-03  2.87814216972833E-04  4.22865962736159E-04 -2.55151016998612E-04
  9.69063978763248E-13  2.59310252326676E-11  2.62159136575593E-11  1.66169615592151E-04  2.44141776839212E-04
 -1.47311509614292E-04 -5.50047082735400E-11 -3.66398852300022E-12  8.79305091901098E-04 -3.67072756053790E-02
  4.12736699338010E-11 -2.35914416280493E-11 -3.66228083743346E-11 -2.41611721620769E-11 -3.45810546795861E-05
  1.44361103844098E-03  1.04578316835841E-10 -2.06462817393511E-11 -2.67863692406475E-05  1.11821630116284E-03
 -1.87681925165802E-10  6.56346199231874E-01 -2.91416263294889E-10 -2.48075545304486E-01  1.95124569720825E-02
 -3.89704715872365E-10 -1.74524720768843E-02 -2.79273477139289E-10 -2.30874504505673E-02  4.55111585810874E-15
  2.04075941459560E-13  7.53502350786767E-13  4.29870528697979E-13 -8.09189441610092E-13  1.04926535802129E-13
 -2.39999637406822E-14 -2.37392868503225E-13  8.17306015768784E-13  1.10517808120755E-12  1.92693995354459E-13
  3.47720019326952E-13  5.36229475424587E-12  2.57642803987412E-11  7.71851660931846E-12  8.29500203316913E-13
 -5.69385334480462E-13 -9.16437476137880E-12 -4.45939166863130E-11 -1.36698915497235E-11 -1.43661990124951E-12
 -4.44420030004807E-13 -1.51545462412252E-11 -1.48159837946429E-11 -6.68073455251615E-03 -9.81554024018791E-03
  5.92254775653426E-03  2.87814946315613E-04  4.22866041353476E-04 -2.55150977824137E-04  1.06734070712451E-12
  2.60989900612476E-11  2.59430235914375E-11  1.66170036600519E-04  2.44141822150463E-04 -1.47311487032010E-04
  5.39323553437651E-11  4.89047621419587E-12 -8.79314307981779E-04  3.67072864565193E-02 -4.04670046758056E-11
  2.25832782015933E-11  3.64224376982418E-11  2.43833146481163E-11  3.45813171507556E-05 -1.44361124355496E-03
 -1.04060439306076E-10  2.00098390740035E-11  2.67865725401011E-05 -1.11821645999916E-03 -1.73887249990924E-10
  6.56346168815551E-01 -3.12281774388589E-10 -2.48075533807898E-01  1.95124560478084E-02 -3.86415548434732E-10
 -1.74524712503264E-02 -2.88973198458904E-10 -2.30874493569693E-02
* ORBITAL    1  105
 -2.50918380049648E-03 -1.81246896948916E-02 -7.74581427649840E-02 -5.28732256726446E-02  7.77008425846264E-02
 -9.97720813820476E-03 -2.38857163793330E-03 -2.82045200420447E-02  6.97218147894851E-02  1.04393055282561E-01
  1.90536677083938E-02  1.23320714285478E-12  2.43314829160462E-11  1.04138430620114E-10  2.42096709181039E-11
  1.48864284705716E-12 -8.96721755900375E-13 -1.63674486375343E-11 -6.98724634417551E-11 -1.63063692119744E-11
 -1.06519413945355E-12  5.02765462093505E-11  6.64369392671204E-11  4.36306793711288E-11 -2.96082202732367E-14
 -1.08672738276527E-13  6.30063165731039E-14 -3.81284437335545E-03 -2.60899600801824E-02 -5.36277497511084E-02
 -3.37134651485276E-11 -4.45686148120519E-11 -2.94134109697565E-11  6.60404017617054E-03  4.51891364261596E-02
  9.28859872645738E-02 -1.06061877826562E-10  1.15365815451723E-10  5.15086696239018E-15 -3.77137903079998E-13
  2.73827372227768E-11 -2.97800036280593E-11 -4.52073771129964E-11  4.92052993741363E-11  2.52468178143052E-02
 -4.41794743433908E-02  5.83621310762349E-11 -6.35244832494301E-11 -3.25935016464839E-02  5.70354561249467E-02
  8.73678278906820E-12  1.95530414317119E-09 -3.22051768487349E-12  5.15162782755745E-09  2.61315513831734E-01
  3.91180500961218E-12 -3.89546065994075E-01 -3.31785858077156E-12  5.15321065440190E-01 -2.50918479831016E-03
 -1.81246969432593E-02 -7.74581775326156E-02 -5.28733182306111E-02  7.77008435238951E-02 -9.97720799801225E-03
  2.38857265134207E-03  2.82045384435663E-02 -6.97217512690873E-02 -1.04393044955900E-01 -1.90536688802647E-02
 -1.30916506668661E-12 -2.43913358218975E-11 -1.04187528911566E-10 -2.42103118282596E-11 -1.46408563055585E-12
  8.99026704462227E-13  1.63902891523771E-11  6.99929409295145E-11  1.62966159540131E-11  9.91963851886582E-13
  5.03953900345607E-11  6.64338611098880E-11  4.35652766960644E-11 -1.10059121578686E-13 -1.07159878045564E-13
  6.31023625403203E-14 -3.81283679942090E-03 -2.60899495766873E-02 -5.36277449734874E-02 -3.38205989622271E-11
 -4.45748149168254E-11 -2.92086071711554E-11  6.60402705757098E-03  4.51891182336394E-02  9.28859789895312E-02
  1.05506431102943E-10 -1.14960936335842E-10 -3.60076718225097E-15  3.80221047091696E-13 -2.72452882804006E-11
  2.96853982899211E-11  4.42535406888264E-11 -4.85082292374630E-11 -2.52468144683062E-02  4.41794664664239E-02
 -5.71328262009993E-11  6.26191349992000E-11  3.25934973268492E-02 -5.70354459559531E-02  9.37663066959990E-12
  2.09678756469807E-09 -3.43541602413673E-12  5.52609120099877E-09  2.61315511278986E-01  4.62898162159193E-12
 -3.89546062257519E-01 -4.15644457445735E-12  5.15321060458521E-01
* ORBITAL    1  106
 -1.15873708367004E-14  8.56330237397372E-14  4.01190265134350E-14  2.00015306739268E-13 -1.56530441706132E-14
  3.12312365963857E-16 -1.29425960001377E-14  1.10949117216578E-13  5.39501902465816E-14 -3.68917470096129E-15
 -5.63035288688127E-15  9.89258204282086E-11  4.62323910907439E-10 -2.03356996114684E-10  3.74904789964261E-10
 -1.42998649741788E-11  4.09976034706238E-10  1.72407599938184E-09 -1.00560032749075E-09  1.57219067979591E-09
 -7.00776464782312E-11 -3.25433122902745E-11 -3.33285591563900E-10  7.53672260341736E-10  1.58788278666520E-12
 -1.11715307683765E-11 -1.68097016425008E-11  1.06937410991583E-12 -8.26133754425082E-12 -1.26667863488696E-11
  3.41748064633317E-10 -1.51432204733859E-09  3.15320100127504E-09  6.36698498307369E-13 -4.76038618465403E-12
 -7.32249172187570E-12 -1.57898640974719E-04  7.17967359292829E-04 -1.02679484950497E-10 -4.79791951515894E-12
 -6.11537141093469E-04  2.78067652611773E-03  3.77468199830019E-03 -1.71635768591764E-02 -7.21015201221710E-11
 -2.15302990245518E-12  2.92385386951033E-03 -1.32948508100762E-02 -5.58354094977415E-11 -1.67708157835485E-12
 -3.26857910829783E-02  2.28434285503103E-10 -8.64785209423372E-02  1.44459295342808E-09 -3.63933128733208E-10
  4.62270473486043E-01 -5.91177960677976E-10  5.24165553025397E-01 -2.62449220369328E-10 -4.75742083832693E-15
  6.64037033120210E-15 -9.13187823078912E-14 -2.38317142786690E-13 -9.78415411606836E-15 -1.48228636269362E-15
  2.33168569452114E-14  2.85928233384640E-14  7.79330229515407E-14  2.99156791609749E-14  2.02705875488520E-15
  9.37857747605778E-11  3.58957837747368E-10 -2.72642746867422E-10  3.64043453862722E-10 -1.78351025684551E-11
  4.11173831554218E-10  1.74828356484824E-09 -9.89480874833194E-10  1.57471234834971E-09 -6.92547019994777E-11
  2.76578089212886E-11  3.76486830788339E-10 -7.25562073797256E-10 -1.50484948968694E-12  1.12174331188337E-11
  1.67740661732470E-11 -1.19204657735721E-12  8.42887324162040E-12  1.25621889930881E-11 -3.42680925059177E-10
  1.50436780577446E-09 -3.15974199481463E-09 -6.93886295834383E-13  4.83583814934431E-12  7.22392093445606E-12
 -1.57898862871909E-04  7.17967590753397E-04 -1.02208881319479E-10 -5.24203406434131E-12 -6.11538011814394E-04
  2.78067761395057E-03  3.77468760362691E-03 -1.71635829590739E-02 -7.05153569829957E-11 -3.52730826841743E-12
  2.92385821054586E-03 -1.32948555210308E-02 -5.46334764204580E-11 -2.70123530001814E-12  3.26857856587355E-02
 -2.35633019468247E-10  8.64785064507270E-02 -1.45279409594902E-09  3.85552931639946E-10 -4.62270393415729E-01
  5.96277757242076E-10 -5.24165462251533E-01  2.55133418966625E-10
* ORBITAL    1  107
  2.37758247186471E-14  3.92042573300113E-15 -8.71792766885484E-14 -8.94070406397660E-13  4.09150756805876E-14
  9.76205067013684E-15  7.68981919912745E-14 -6.67785536587884E-14 -3.77164165717983E-14  4.21995632896558E-15
  3.98062117921943E-15  4.09976127365047E-10  1.72407719533256E-09 -1.00559919906162E-09  1.57221621419454E-09
 -7.00903796485297E-11 -9.89247926558931E-11 -4.62302256643131E-10  2.03345580551784E-10 -3.74973017944576E-10
  1.42957567103593E-11  3.41644599034683E-10 -1.51434339069905E-09  3.15323359266517E-09 -1.26122550797216E-12
  9.53350111752743E-12  1.46335227522655E-11  1.39265420836542E-12 -9.67800158255770E-12 -1.45570145800488E-11
  3.26456569712824E-11  3.33270073854249E-10 -7.53787548385031E-10  6.90452110075552E-13 -5.57376689684856E-12
 -8.40367593433483E-12 -1.19366062366577E-03  5.42759874477606E-03  9.11923846592066E-11  2.71802222665309E-12
 -4.62302065256938E-03  2.10210037945240E-02 -4.99318324895239E-04  2.27041269246420E-03 -8.11777857970259E-11
 -3.79289404030962E-12 -3.86769784471873E-04  1.75865439407392E-03 -6.28792733591154E-11 -2.93617634081556E-12
 -2.47093924446614E-01  4.93873567235884E-10 -6.53749271614492E-01  5.54300831675188E-10  1.22474955092159E-09
 -6.11495322030629E-02  7.98574086860602E-10 -6.93370769102227E-02 -1.74239359823368E-11  3.21116065933799E-14
  4.69427344211538E-14  1.59950438933204E-13  8.35314977814669E-13 -4.53964810878466E-14 -1.19428103525877E-14
  3.69908487601575E-16 -3.55048948607101E-14 -3.13474409546186E-14  9.38367034600930E-15  6.61466840228745E-15
  4.11173667475952E-10  1.74828387370620E-09 -9.89491229106676E-10  1.57472953337589E-09 -6.92550911916993E-11
 -9.37847527608559E-11 -3.58925516330150E-10  2.72722601746239E-10 -3.64084642322427E-10  1.78416588781762E-11
 -3.42657519107586E-10  1.50438975054863E-09 -3.15976671676803E-09  1.37005775777682E-12 -9.72097942417770E-12
 -1.44913087964247E-11 -1.38456858839273E-12  9.71841261775604E-12  1.45280632371571E-11 -2.77533108716450E-11
 -3.76555810759764E-10  7.25642886787566E-10 -6.67449066300047E-13  5.59432838744380E-12  8.38031101693528E-12
 -1.19366239674313E-03  5.42760068230971E-03  8.91968592005226E-11  4.46365171056745E-12 -4.62302751699545E-03
  2.10210112542325E-02 -4.99319033501574E-04  2.27041354154982E-03 -8.08076319221127E-11 -4.13348916437532E-12
 -3.86770336992323E-04  1.75865511243085E-03 -6.25922531547377E-11 -3.19475196059285E-12  2.47093881641431E-01
 -4.86388694980769E-10  6.53749158394862E-01 -5.76706200124702E-10 -1.23088837761578E-09  6.11495220054301E-02
 -8.07634779032356E-10  6.93370652722703E-02  1.36814338409604E-11
* ORBITAL    1  108
  2.23217210151937E-10  6.24137758598097E-09  2.49297586716414E-08  1.07786103381133E-08 -5.60973971330474E-09
 -7.47962285649123E-12  1.52551702908172E-10  1.54510895901807E-09 -5.94588982012237E-09 -8.76058081075076E-09
 -1.93040962261727E-09  2.81059760770539E-14 -2.13785465094026E-14 -7.73959505472542E-15 -4.78535594303867E-16
  1.83754424824702E-15  6.05352170415520E-14 -1.62886581437291E-14  1.42181365149000E-15 -1.23588978704793E-15
  3.72424096693762E-15 -3.99809023772132E-14 -4.56397337073162E-15  2.71584192380744E-15 -5.02913771790434E-15
  1.07175617183950E-15 -2.88653183979580E-15  1.63909161793812E-09  1.86917798107966E-09  4.82976787069373E-09
 -4.86421457565982E-14  2.31770557951932E-16  2.87473149491485E-15 -2.83867766166801E-09 -3.23747191610338E-09
 -8.36544917931669E-09 -3.28429022571901E-11  8.59534706956452E-13  3.78660688577665E-15  2.01694545444167E-14
 -1.27183163385716E-10  3.33701739458068E-12 -7.03419990024019E-11  2.77967341730577E-12 -1.94314577703644E-09
  3.51183593596702E-09 -5.44859918849788E-11  2.14952951926429E-12  2.50855864720627E-09 -4.53361852288807E-09
 -4.47992592512442E-10 -2.25884722757953E-04 -1.18544712049856E-09 -5.97634800432829E-04  5.22680483337628E-01
 -5.63076690685592E-10  4.67499687668344E-01 -6.38431680422375E-10  8.83490881906802E-02  2.22736268422001E-10
  6.23779667979976E-09  2.49097208623506E-08  1.07133146682068E-08 -5.60705657384594E-09 -5.83188195616296E-12
 -1.52249447005977E-10 -1.54097796749330E-09  5.97338974757619E-09  8.76531120364233E-09  1.92831117806102E-09
 -2.28917537118766E-14 -3.64342560861220E-14  3.29232919387678E-15  2.65512660720988E-15 -1.99608829017865E-15
  1.98398900116420E-14  4.95703631699192E-14 -3.57188077710466E-15 -3.97866157372113E-16 -3.36276438328761E-15
 -5.00000681111045E-14 -2.01117357468596E-15 -6.02521775383354E-15  3.52737468714364E-14  2.91001668833551E-15
 -1.35421646023473E-14  1.63292439776628E-09  1.87394219468721E-09  4.83191878094310E-09  1.40975103533647E-14
  1.31314475373721E-15  1.05055157876878E-15 -2.82816004941444E-09 -3.24570559018835E-09 -8.36915171564203E-09
  3.26184772139155E-11 -6.85237950865083E-13  2.56473665396572E-15 -1.26107283775315E-14  1.26354431987092E-10
 -2.68793893268652E-12  6.85436318525997E-11 -1.45271686282535E-12  1.94123745554751E-09 -3.51397032265281E-09
  5.30917645484924E-11 -1.12481198351493E-12 -2.50610683579259E-09  4.53634104747732E-09 -4.45151205164030E-10
 -2.25885536136598E-04 -1.17751101053129E-09 -5.97636951971980E-04  5.22679722324145E-01 -5.50050725243268E-10
  4.67499007001306E-01 -6.23733599866606E-10  8.83489595532194E-02
* ORBITAL    1  109
  2.14000601249940E-11  6.16414887543853E-10  2.44492947582920E-09  1.16697553003945E-09 -5.62580791946083E-10
  4.49364312737877E-12  1.54506917713145E-11  1.69429751525270E-10 -7.16358418487681E-10 -8.97013070878539E-10
 -1.81814349786047E-10 -3.55012839411071E-14  1.83143764735546E-14 -1.48797156072355E-14 -4.68074370008285E-15
 -1.87255744023445E-15 -1.56762630948996E-14  6.15751393969979E-14 -8.42250707758536E-15 -7.45909315431721E-15
  1.00969155283550E-15 -9.43323752356663E-15 -6.98862543566733E-15 -7.14939326595540E-15  1.49520796065839E-13
  1.62070738837375E-15 -8.09213804522004E-15  1.07396669413159E-10  2.13879738160208E-10  4.91991861234715E-10
  1.20607068472674E-14 -4.95296789141610E-15 -9.54714392106230E-15 -1.85880150295937E-10 -3.70449305004043E-10
 -8.52137845162878E-10 -2.22418494098515E-11  8.65035362465834E-13 -1.14194944569374E-14  1.79083170385768E-15
 -8.61503310305577E-11  3.40090310547587E-12  1.03839502875030E-10 -2.70926908201055E-12 -1.82378967441022E-10
  3.61205787285422E-10  8.04374276461930E-11 -2.10418995518344E-12  2.35438417272695E-10 -4.66330153512537E-10
 -3.00953533196728E-10  2.49889077145997E-01 -7.96196270733252E-10  6.61144353479844E-01  4.72469654751479E-04
  8.38084652587435E-10  4.22594809362511E-04  9.50088887162829E-10  7.98580907693142E-05  2.30329236444018E-11
  6.28768146114016E-10  2.52771075476112E-09  9.52412803545983E-10 -5.50990356779320E-10 -6.82087222920352E-12
 -1.49373586263357E-11 -1.39425635123475E-10  4.69326522801466E-10  8.44875487726247E-10  2.01926995450368E-10
  1.93545360082115E-14  4.33885964292222E-14  1.58704660552286E-14  4.31502134077808E-15  1.07028026051537E-15
 -4.02583924775697E-14 -1.04148311260355E-15  1.14565053639626E-14  1.02093768219516E-15  1.13539508401553E-16
 -5.51957957152452E-14 -8.87043879630094E-15 -7.45600637419780E-15  5.55124967627709E-14  7.84914492627410E-15
 -2.11991466947859E-15  2.24916252629837E-10  1.56819986730489E-10  4.68903538576362E-10 -3.14701411068868E-15
 -1.01525103126504E-14  2.34107651857425E-16 -3.89576615104811E-10 -2.71635892859135E-10 -8.12146462903829E-10
  2.16776694078935E-11 -4.51300961376789E-13  1.73945071963702E-16 -9.14822480240068E-15  8.39465736370662E-11
 -1.78348925075317E-12 -1.03170059247302E-10  2.19581117134388E-12  2.03417666454844E-10 -3.36748333926720E-10
 -7.99148912335386E-11  1.71923038365737E-12 -2.62617755015792E-10  4.34784195108373E-10 -2.94078212858272E-10
  2.49888713313516E-01 -7.78050488371421E-10  6.61143390868973E-01  4.72471371750328E-04  8.32792331888669E-10
  4.22596308193920E-04  9.44527647062576E-10  7.98584089617354E-05
* ORBITAL    1  110
 -1.96624295896158E-10 -2.11639402362422E-09 -9.50768462324446E-09 -2.72048713701889E-08  8.30903785930651E-10
  7.89128940407641E-10 -2.05149738827907E-10 -3.62052667734248E-09 -1.01381723308954E-08 -1.61893873449314E-09
  6.40198298607427E-10  1.34538499693050E-14 -2.06511793058337E-14  7.91529393385612E-15  2.96743047243532E-15
  2.53418871829975E-15 -6.35424621548999E-14  5.20633993087729E-14 -3.72446016703053E-15 -1.65738379882177E-15
 -2.09997244804936E-15  4.61530161671847E-15  5.32437344807739E-15  7.24070657672566E-15 -1.78033700019748E-13
  4.11283060056615E-15  2.24188056749044E-14 -2.74828638430096E-10  1.57311786811246E-09  7.76321390899700E-10
 -1.99832198135152E-14 -1.48751616190625E-15 -3.37161895252573E-15  4.75968227598916E-10 -2.72469283913926E-09
 -1.34460279474781E-09  2.40744779572530E-11 -2.57578065840895E-12  1.07162897213688E-14  9.91211408538593E-15
  9.32560320997985E-11 -1.00077951893052E-11 -1.01846396231697E-10  9.73981868446974E-12 -3.18903922203368E-11
  1.04231162150262E-09 -7.88931443392809E-11  7.54992844268389E-12  4.11672017886305E-11 -1.34553673157773E-09
 -3.36885127757096E-10 -2.49827279291987E-01 -8.91422180084140E-10 -6.60980851726380E-01 -2.49097277360001E-02
  8.53160707107449E-10 -2.22799383419754E-02  9.67276398869837E-10 -4.21051207151146E-03  1.98308136964788E-10
  2.12909428248043E-09  9.59089725704974E-09  2.71592814156056E-08 -8.91584469162003E-10 -7.85610567185499E-10
 -2.04247086583120E-10 -3.58359635203728E-09 -1.00853634657619E-08 -1.55160166818183E-09  6.59671464503275E-10
  4.43917825921001E-14  5.20182659721232E-14 -9.04272144813774E-15 -1.89766547405930E-15 -2.49586348733394E-15
 -1.01425438354915E-14  4.36908380585949E-14  4.97891206641556E-15  6.40466547574950E-16  1.93901739411962E-15
 -6.52445862755562E-14  6.57785276065169E-15  1.37172231991349E-15  1.05564103752212E-13 -1.57913430449626E-15
 -2.26278815693297E-14  1.78282294781975E-10 -1.55638015475193E-09 -7.39723964552320E-10 -2.49307866361081E-15
 -4.30473659634473E-15 -6.06013825176037E-16 -3.08968844804435E-10  2.69568487318266E-09  1.28122430563077E-09
  2.34800502096217E-11 -2.09341898466016E-12 -2.22493715131066E-15  1.10107080254933E-14  9.09479536345337E-11
 -8.09748482399115E-12 -1.01230962356875E-10  9.19975267232106E-12  4.50550894836997E-12  9.98772256433901E-10
 -7.84157753240748E-11  7.13740316366766E-12 -5.84185517923435E-12 -1.28930072644836E-09  3.31823105044341E-10
  2.49827642333712E-01  8.78020751541278E-10  6.60981812245264E-01  2.49097661784842E-02 -8.49731969252753E-10
  2.22799730722237E-02 -9.63412626418579E-10  4.21051830775904E-03
* ORBITAL    1  111
 -1.34479639752188E-09 -1.44425874652767E-08 -6.49827360277488E-08 -1.84919829450526E-07  5.85126613794202E-09
  5.34568571873582E-09 -1.39371653217275E-09 -2.45215068364368E-08 -6.89076055100126E-08 -1.08081671892491E-08
  4.41839416170056E-09 -3.55572545713942E-15  2.55534496366409E-14  1.99083119842677E-14  5.24623621155927E-15
  2.74498880190651E-15 -3.92727959974692E-14  8.71135491232216E-16  1.99281529905691E-14  4.30154474057175E-15
  3.25643027965205E-15  2.68246161849709E-14  1.59578256744293E-14  1.15130815703539E-14  1.57554871195445E-15
 -9.64647342270192E-15 -1.00435308759759E-14 -1.50707275061633E-09  1.06591616694834E-08  5.16687757067942E-09
  4.14472731452053E-14  1.05741513380694E-14  9.88817628234817E-15  2.61007985012295E-09 -1.84620297483315E-08
 -8.94916081773197E-09  3.22044288860001E-11 -3.06768041036856E-12  6.37898077436001E-15 -4.66640192390839E-14
  1.24736626350896E-10 -1.19399138477897E-11  7.61484411346679E-11 -8.18447180694753E-12 -8.96535224319555E-11
  6.95012958523382E-09  5.89769448815189E-11 -6.32011582240908E-12  1.15678739890676E-10 -8.97216432509919E-09
 -4.56087499670979E-10  1.19091278031090E-02 -1.20679300468995E-09  3.15085904993338E-02 -5.22551243269719E-01
 -6.30327967084532E-10 -4.67384045520720E-01 -7.14637514571197E-10 -8.83272776455539E-02  1.34454702299763E-09
  1.44407277450957E-08  6.49703871170252E-08  1.84926680204064E-07 -5.84241189409443E-09 -5.34627183634730E-09
 -1.39383939174522E-09 -2.45266887924471E-08 -6.89155206230274E-08 -1.08179724204608E-08  4.41556523459158E-09
 -1.57917470761852E-14  1.93112383167539E-14 -2.84558525378219E-14 -8.31823609691226E-15 -1.52820874195367E-15
 -5.14823499032925E-15  8.92399144539706E-15 -1.52166425912767E-14 -2.07531225961090E-15 -7.72811350596722E-16
  2.59020407569166E-14  1.69880152476932E-14  1.09838100128783E-14  1.01895608940806E-13  1.60552708066315E-14
  6.26516793522099E-15  1.52031016911281E-09 -1.06616154216004E-08 -5.17219300790943E-09 -5.12412089412526E-15
  1.08963488398847E-14  4.36568255570508E-15 -2.63317501967214E-09  1.84663028897289E-08  8.95835668132024E-09
  3.20159833412977E-11 -2.92920949031618E-12  1.46221529554344E-14 -5.42775361849772E-14  1.23976835954103E-10
 -1.12515642697764E-11  7.42575233565062E-11 -6.60372199690652E-12 -9.49384861639851E-11  6.95643088759831E-09
  5.75215121663805E-11 -5.13313326041292E-12  1.22488952236664E-10 -8.98034763478501E-09  4.54108447940517E-10
 -1.19091462517118E-02  1.20148902664905E-09 -3.15086393099390E-02  5.22552002649157E-01  6.20825927798385E-10
  4.67384724679153E-01  7.03874762285327E-10  8.83274060416028E-02
* ORBITAL    1  112
 -1.19121195068773E-14  5.95794687751972E-14  1.88689512205933E-15 -9.68637276105031E-14 -9.48583368020231E-15
 -6.24854238371357E-15  4.92497667768691E-14  3.94841056291510E-14 -7.77834655049768E-14 -1.76364235540119E-14
 -6.09259976446668E-15 -1.66271206379170E-10 -1.19930521964866E-09 -2.05041590136234E-09 -6.02623100624595E-10
  4.21180592396688E-11 -7.50621578524614E-10 -5.53256880362235E-09 -9.13113815775522E-09 -2.65458961711477E-09
  1.85219087188765E-10  2.05026031244651E-09 -1.58450926226495E-09 -8.46001666555564E-10  3.62062900075772E-12
 -6.40265489307523E-12 -3.33732505946401E-12  2.62801351872651E-12 -4.60149343716098E-12 -2.34732606578466E-12
  9.55620158516054E-09 -7.07986093698969E-09 -3.74355530489245E-09  1.57580584509666E-12 -2.68693734142014E-12
 -1.37474251703632E-12  2.01153596720953E-04 -9.24636863674135E-04 -1.08896367575773E-10  2.31444336920761E-11
  7.79064045306287E-04 -3.58109624187983E-03 -5.18954912741165E-03  2.38546232185912E-02 -7.49167397716858E-11
  1.67545393972009E-11 -4.01980680899950E-03  1.84777019217403E-02 -5.80241058559825E-11  1.29540757458288E-11
 -3.04942075545983E-02 -6.04999451080096E-11 -8.06800834963328E-02 -1.41472880734387E-09  2.82494691494923E-10
  4.65428979750820E-01  6.33060153618198E-10  5.27746843239475E-01  3.35300424968303E-10  2.48773347160832E-15
  4.75352438552170E-15  1.77683565968772E-14  1.30391078059273E-13  5.05902629522218E-15  7.36497988972558E-15
 -4.15130848860974E-16 -3.47541420458223E-14 -7.42405286666554E-14 -1.36519608807648E-14 -2.19389530920128E-15
  1.70619320877356E-10  1.28802688456253E-09  2.06112616677158E-09  5.91149705835061E-10 -4.02885950494292E-11
  7.49655345817369E-10  5.51272071303187E-09  9.12876775242674E-09  2.65713780530119E-09 -1.85624532276424E-10
  1.93813095332766E-09 -1.59040396589156E-09 -8.39166103247139E-10  3.49934199158609E-12 -6.51363270327173E-12
 -3.46060628912660E-12  2.53729570987996E-12 -4.99264850919442E-12 -2.76919736696130E-12  9.58064645565948E-09
 -7.07858967911359E-09 -3.74505424221737E-09  1.44864793397666E-12 -2.85605520205381E-12 -1.58764382571918E-12
 -2.01153415499504E-04  9.24636678440616E-04  1.08368705144117E-10 -2.25747332281310E-11 -7.79063370484827E-04
  3.58109551020796E-03  5.18954500467777E-03 -2.38546192803832E-02  7.32210925602913E-11 -1.49962781357205E-11
  4.01980361365174E-03 -1.84776988722059E-02  5.67167328309048E-11 -1.16300626171415E-11 -3.04942127878749E-02
 -6.37126911751550E-11 -8.06800978691389E-02 -1.42156020242675E-09  2.93726520899114E-10  4.65429059462150E-01
  6.40556520869418E-10  5.27746933561460E-01  3.35239394254494E-10
* ORBITAL    1  113
  2.97269582310329E-14  4.37539634572472E-14  3.42542656511337E-14  1.14604419050114E-13  1.08319520783764E-14
 -5.53620385044257E-15 -6.37524236794137E-14  2.46740251311624E-14  9.52514342616408E-14  3.15476482601187E-14
 -4.26318206050296E-15 -7.50620205498889E-10 -5.53257016355250E-09 -9.13118081373782E-09 -2.65459173580416E-09
  1.85207272959892E-10  1.66274450839626E-10  1.19935300038749E-09  2.05065439578938E-09  6.02675922593738E-10
 -4.21235873182709E-11  9.55608877302832E-09 -7.07990438110296E-09 -3.74357034615284E-09 -3.06697928318837E-12
  5.33048769887786E-12  2.72566092700415E-12  3.04939022734356E-12 -5.56135132168536E-12 -2.90516804366762E-12
 -2.05021532229021E-09  1.58465360871659E-09  8.46100791881576E-10  1.82728883469095E-12 -3.17072057593469E-12
 -1.64365528472135E-12  1.64107993134419E-03 -7.54350019212914E-03  9.47547704407520E-11 -2.11673974885127E-11
  6.35587315688076E-03 -2.92158197225396E-02  6.36103228280732E-04 -2.92395425264817E-03 -8.60863856924228E-11
  1.82818053405459E-11  4.92723288603271E-04 -2.26488303267315E-03 -6.66923764869915E-11  1.41954062069632E-11
 -2.48782259223710E-01 -5.92538949973328E-10 -6.58215962460037E-01 -4.91848363164314E-10 -1.24220563502552E-09
 -5.70494363112821E-02 -6.67539992095143E-10 -6.46879771202622E-02  1.25403434067204E-10 -2.91982117781612E-14
 -4.93441073930412E-14 -1.02329975772204E-13 -9.46601078324559E-14  1.44083332588794E-14  4.26875534145693E-15
 -1.40150699402639E-15  1.79244738813384E-14  7.06676432799769E-14 -4.28280150155364E-16 -6.22670968820921E-15
  7.49654888386907E-10  5.51272945700958E-09  9.12881892254357E-09  2.65714489475501E-09 -1.85619910729582E-10
 -1.70621029813093E-10 -1.28807116001252E-09 -2.06135636409380E-09 -5.91204770911365E-10  4.02910770746779E-11
  9.58057606941628E-09 -7.07862683677833E-09 -3.74506829863557E-09 -2.91516845655082E-12  5.74764942509589E-12
  3.18928209938254E-12  3.07124684127845E-12 -5.63293874903074E-12 -2.99709688628955E-12 -1.93812033060118E-09
  1.59057506257204E-09  8.39253825062222E-10  1.78057231398511E-12 -3.27324402661598E-12 -1.72971864357150E-12
 -1.64107862877553E-03  7.54349894614957E-03 -9.26204554492999E-11  1.89837548064932E-11 -6.35586810609449E-03
  2.92158149000474E-02 -6.36102671778595E-04  2.92395365816066E-03  8.56714057976330E-11 -1.78482756713535E-11
 -4.92722866070015E-04  2.26488256764283E-03  6.63667425838169E-11 -1.38225669924503E-11 -2.48782301852919E-01
 -5.94845311068220E-10 -6.58216075130033E-01 -5.05154370701126E-10 -1.24779706625424E-09 -5.70494462881381E-02
 -6.73156220186837E-10 -6.46879887147121E-02  1.24030448685468E-10
* ORBITAL    1  114
  3.85616136651665E-15 -8.94488578580547E-14 -3.67791198126216E-13 -1.58137491331916E-12 -2.12696400189295E-13
 -1.86783558046889E-13  4.92913906162514E-14 -1.34329003420324E-13 -8.15267275202575E-13 -2.66328969702713E-13
 -1.40423133260588E-13  2.38035144169002E-13  2.55609365461267E-12  2.78552873349226E-12 -1.18253994829623E-12
 -2.15507292132087E-12  1.19963624412056E-13  1.40879198139304E-12  1.22965524028363E-12 -8.63637384483314E-13
 -1.35738351507816E-12 -7.36096782049433E-12  6.91227352467537E-12 -3.59333721302682E-12 -1.37983796716940E-03
 -2.50743426116076E-03 -1.86635246190678E-03 -2.40963219424301E-02 -4.37877121109295E-02 -3.25924014115627E-02
 -4.54758740585036E-12  3.88807466641341E-12 -2.44271731489194E-12 -1.39120179600616E-02 -2.52808473746457E-02
 -1.88172317286672E-02  1.08926188083399E-10 -5.08623692108379E-11  9.31643335613665E-04 -6.69748269789379E-03
  1.89655962436797E-12 -7.71208355933596E-12 -5.61056263568115E-11  2.98690628566133E-11  1.48518916478390E-02
 -1.06768632490958E-01  3.69128679616440E-11 -1.37681667278672E-11  1.15042258023605E-02 -8.27026271069873E-02
 -6.64731956271726E-11 -3.27693694374670E-02  3.45539129142265E-10  1.23856574499630E-02  3.94894545506286E-01
 -6.43022207477161E-11 -3.53204419080176E-01 -2.37692383860559E-10 -4.67245527426262E-01 -4.62562274314836E-16
  1.49019035122317E-13  4.42719954653225E-13  1.52370005159206E-12  1.95964773879034E-13  1.89116004584932E-13
 -3.72819363335939E-15 -2.04271353333568E-13 -8.02188131244440E-13 -2.44024115064796E-13 -1.29722920017729E-13
  2.77708458504075E-13  2.69149341769204E-12  3.42376927990452E-12 -9.78348670481255E-13 -2.08608443257727E-12
  1.34928920033214E-13  1.74659854819806E-12  2.55415723047779E-12 -4.33287552052955E-13 -1.21713872241032E-12
  7.20252095304016E-12 -7.25454593734030E-12  3.24427086848764E-12  1.37983779666963E-03  2.50743424251309E-03
  1.86635247330267E-03  2.40963213350352E-02  4.37877116625209E-02  3.25924017889279E-02  4.11426062221889E-12
 -4.56922525621542E-12  1.70815369111481E-12  1.39120176094384E-02  2.52808471157386E-02  1.88172319465119E-02
  1.08234904394475E-10 -5.00923891503559E-11  9.31643228350123E-04 -6.69748275396561E-03  1.93204485031020E-12
 -7.77006625035512E-12 -5.47974882040448E-11  2.85019689408623E-11  1.48518888519436E-02 -1.06768630854555E-01
  3.59587283925713E-11 -1.27692619842496E-11  1.15042236366550E-02 -8.27026258394216E-02  6.66716722730056E-11
  3.27693709884587E-02 -3.46554815458294E-10 -1.23856580362390E-02 -3.94894564103914E-01  6.53369358845485E-11
  3.53204435714119E-01  2.40543992436124E-10  4.67245549430732E-01
* ORBITAL    1  115
  4.26104754488433E-14  2.00222148805515E-13  8.83851414587282E-13  2.30076556434319E-12 -1.61374687268679E-14
 -3.71829205874080E-14  5.30986718391675E-14  4.70364333714071E-13  1.59383369313620E-12  2.82204082855629E-13
 -5.38995475673470E-14  8.18984953261099E-14  1.42872719860398E-12  1.25265168904486E-12 -8.58756663681449E-13
 -1.35743825972237E-12 -1.74177469624877E-13 -2.60357682353623E-12 -2.84328226626193E-12  1.16834171961282E-12
  2.15466293086658E-12 -4.50764319523065E-12  3.89964633315016E-12 -2.43316161926752E-12 -2.78240578254672E-02
 -5.05616942158878E-02 -3.76344641669175E-02  1.19497540801269E-03  2.17150174382585E-03  1.61630867193529E-03
  7.30691806244920E-12 -6.95197416003973E-12  3.56786561036616E-12  6.89919373814114E-04  1.25371711692599E-03
  9.33176247137328E-04  5.60779604775065E-11 -2.44335582134408E-11  1.87863224861580E-02 -1.35052825123148E-01
 -3.69453220389865E-11  2.19902184947268E-11  4.13112922679031E-11 -1.29898859299612E-11 -7.36528761035418E-04
  5.29482501552850E-03 -1.00797967921458E-10  4.97282188075874E-11 -5.70512725067687E-04  4.10135382154644E-03
 -1.80057688380528E-10 -6.60784961759703E-01 -1.67987997256252E-10  2.49753239843712E-01 -1.95834438608749E-02
 -3.36502789977536E-10  1.75159646831107E-02 -1.02911343671133E-10  2.31714432621482E-02 -5.39872430671826E-14
 -1.31759131277335E-13 -8.75586612780328E-13 -2.37002593814617E-12  2.19230563585033E-14  3.62337281206483E-14
 -4.36097864779302E-16  4.64562200508656E-13  1.58632401017389E-12  2.81091428345046E-13 -5.53033826551483E-14
  1.76346795321261E-13  1.72365259411783E-12  2.53237382075947E-12 -4.40831813792775E-13 -1.21986940519848E-12
 -1.97724372672455E-13 -2.64403968037314E-12 -3.36433602639481E-12  9.94790853989199E-13  2.08446966915104E-12
  4.15506803761920E-12 -4.55734414273807E-12  1.71988871970903E-12  2.78240571028227E-02  5.05616936980136E-02
  3.76344646024645E-02 -1.19497578105916E-03 -2.17150172835970E-03 -1.61630868599052E-03 -7.25274738043808E-12
  7.21687121832370E-12 -3.26899213665782E-12 -6.89919589220863E-04 -1.25371710800292E-03 -9.33176255241102E-04
  5.46931677769522E-11 -2.30085869980268E-11  1.87863189517417E-02 -1.35052823055064E-01 -3.61233240878133E-11
  2.11389833055711E-11  4.10094905718829E-11 -1.26867126008555E-11 -7.36528638948138E-04  5.29482502815025E-03
 -1.00186656375975E-10  4.91187550727632E-11 -5.70512630494396E-04  4.10135383131808E-03  1.82069958390411E-10
  6.60784992868716E-01  1.70219540639002E-10 -2.49753251602035E-01  1.95834449220615E-02  3.37568825862975E-10
 -1.75159656320498E-02  1.03137094261340E-10 -2.31714445175220E-02
* ORBITAL    1  116
  6.79200669299201E-14  1.47187661917862E-13  6.69482834446958E-13  1.33492855460524E-12  2.22884195095750E-15
  2.35266340231356E-13  3.00520435487771E-14  2.41519839132716E-13  5.52024136951468E-13  3.44510241631816E-13
  1.16518020673763E-13  4.13506097196812E-03  7.74090610664394E-02  3.31422842467851E-01  8.50172838937579E-02
  4.78050309697316E-03  5.81244693628444E-03  1.08810018228668E-01  4.65864396892427E-01  1.19504513908189E-01
  6.71971243024448E-03  1.34781578408790E-01  2.23512904422345E-01  1.41613534913977E-01  6.49377333193995E-13
 -1.85160673057254E-12  1.82852012251718E-13 -1.18220126277482E-12  3.83676904386444E-12 -6.40961292477837E-13
  1.89455676258534E-01  3.14180832068294E-01  1.99059013408796E-01 -9.69964449406588E-13  2.91190481286648E-12
 -2.56013232358023E-13 -2.09175677596765E-03  2.34487454705577E-01 -1.70459182759751E-11  1.10527705389689E-11
  5.40089436634474E-04 -6.05444008581573E-02  1.85959436921577E-03 -2.08461899580294E-01  3.40668684042637E-11
 -2.26382892429198E-11 -2.40072648149211E-03  2.69123156238593E-01  3.01002511623934E-11 -1.95010367067666E-11
  3.60904862511145E-01 -2.74045326700039E-11 -1.36409221875043E-01  1.03579982242120E-11 -4.45412148798231E-11
 -4.06749520406927E-01  4.04707699751644E-11  3.58719371336497E-01  4.95566086735394E-11 -1.26494482058536E-14
 -7.11035212539341E-14 -3.90839701938679E-13 -1.34490870839609E-12 -2.81657157836603E-13 -1.05801177862864E-13
  1.77887930326865E-14  9.69026544141416E-14  9.49870030587414E-13  9.79091533677233E-14  1.45960523573702E-13
 -4.13506096720820E-03 -7.74090605322301E-02 -3.31422841762137E-01 -8.50172845776538E-02 -4.78050315453904E-03
 -5.81244693279549E-03 -1.08810017585387E-01 -4.65864395912882E-01 -1.19504514869331E-01 -6.71971249911695E-03
  1.34781577654550E-01  2.23512904303994E-01  1.41613535901328E-01  6.12800126021731E-13 -1.81630453488615E-12
  2.51578892764328E-13 -9.79877128069750E-13  4.03656180349343E-12 -2.04397621962259E-13  1.89455675130516E-01
  3.14180831930123E-01  1.99059014752696E-01 -1.09135811202174E-12  2.71827587388912E-12 -5.65774003250269E-13
  2.09175793070353E-03 -2.34487457116774E-01  1.72217742393757E-11 -1.12896609965112E-11 -5.40089756676180E-04
  6.05444014955945E-02 -1.85959537349781E-03  2.08461901642804E-01 -3.30248145712254E-11  2.15426751406412E-11
  2.40072775802999E-03 -2.69123158887676E-01 -3.04056000318822E-11  1.96999622081046E-11  3.60904870201391E-01
 -2.73747377335784E-11 -1.36409224727412E-01  1.03564347100963E-11 -4.40498445954473E-11 -4.06749529064461E-01
  3.98180049324961E-11  3.58719379010760E-01  4.98348732718327E-11
* ORBITAL    1  117
  3.46822067324830E-13  2.24656481757783E-12  7.74865269711643E-12  2.08222215770877E-12 -8.29473113882127E-12
  1.22851759897599E-12  6.25383511338424E-13  3.24042497482539E-12 -1.21239578553930E-11 -8.08095916343922E-13
 -3.41881810806998E-12  5.81244693627815E-03  1.08810018228641E-01  4.65864396892596E-01  1.19504513908232E-01
  6.71971243027827E-03 -4.13506097196913E-03 -7.74090610664538E-02 -3.31422842467832E-01 -8.50172838937619E-02
 -4.78050309695007E-03  1.89455676258732E-01  3.14180832068376E-01  1.99059013408888E-01 -1.52426903687971E-12
  4.78036391031426E-12 -6.82238342875353E-13  6.35460874929771E-12 -4.66969015120818E-12  5.10571794140443E-12
 -1.34781578408737E-01 -2.23512904422351E-01 -1.41613534913956E-01 -1.22873826999186E-11  1.17809096741036E-11
 -9.21770992632194E-12 -2.94027715559698E-03  3.29607204697794E-01  4.53651210811528E-11 -2.98358755632020E-11
  7.59176596869828E-04 -8.51042150061053E-02 -1.32294304698990E-03  1.48302887680051E-01 -5.89498194132264E-11
  3.75668673325740E-11  1.70791238174898E-03 -1.91458205348670E-01  1.03943997511159E-10 -6.65629202130993E-11
  5.07305786906797E-01  7.29163112803117E-11 -1.91743574323054E-01 -2.75401167172843E-11 -3.89518911603519E-11
  2.89367643282036E-01  4.83573006114000E-11 -2.55198280985820E-01 -2.52657186019271E-11  3.35857466031056E-13
  2.59231952634437E-12  9.30662318784879E-12  6.50631527536385E-12 -7.87464504037762E-12  1.74932855743833E-12
 -7.08768845628764E-13 -3.92028361072535E-12  9.82644190172606E-12  1.33267717995623E-13  3.01749201249398E-12
 -5.81244693279700E-03 -1.08810017585417E-01 -4.65864395913049E-01 -1.19504514869375E-01 -6.71971249914627E-03
  4.13506096721418E-03  7.74090605322722E-02  3.31422841762107E-01  8.50172845776609E-02  4.78050315452000E-03
  1.89455675130637E-01  3.14180831930209E-01  1.99059014752781E-01 -1.37631980229980E-12  4.85285564267903E-12
 -4.59514617684460E-13  6.26153556236439E-12 -4.90194582885618E-12  4.68638904859647E-12 -1.34781577654480E-01
 -2.23512904303998E-01 -1.41613535901318E-01 -1.20719677592914E-11  1.21278301455609E-11 -8.61239403641026E-12
  2.94027873126820E-03 -3.29607207950582E-01 -4.47264103545110E-11  2.90962350789771E-11 -7.59176991070483E-04
  8.51042158373661E-02  1.32294376388890E-03 -1.48302889195902E-01  5.80139132117954E-11 -3.66479593399663E-11
 -1.70791334192411E-03  1.91458207329189E-01 -1.03019140612308E-10  6.57324485573390E-11  5.07305797718399E-01
  7.24629319427646E-11 -1.91743578440790E-01 -2.73836367681331E-11 -3.95203978674318E-11  2.89367649467226E-01
  4.91437141029248E-11 -2.55198286372879E-01 -2.62248277750347E-11
* ORBITAL    1  118
 -8.92640437525619E-02 -6.52206415740860E-01 -3.09350136844227E+00 -8.31482366667812E+00  5.33915955486246E-02
  7.80662834363967E-02 -9.53204601552868E-02 -1.62242496427783E+00 -5.71649218648516E+00 -1.00230073720021E+00
  1.57114353406932E-01  2.45140978833035E-13  2.46033988228336E-12  2.60053908173552E-12  2.15030114225641E-12
 -5.36100796998356E-12 -5.49818579517282E-14 -1.41461034142024E-12 -9.55831072782328E-13 -1.13439935272775E-12
  3.64296889145916E-12 -1.86230399316927E-12  1.04921122948393E-11 -1.76606200513499E-11  7.34213499871174E-14
 -1.89752359254834E-14 -3.28884412648043E-15  6.12285246740925E-01  9.20696242234962E-01  4.61594287637352E-01
  1.36741011586267E-12 -6.62889729072712E-12  1.22848535474425E-11 -1.06050915608030E+00 -1.59469266988867E+00
 -7.99504758671430E-01  4.40128113923344E-11 -4.05569999700276E-11 -1.21709985060674E-14 -1.88142492408634E-14
 -1.13641125201500E-11  1.04707853224424E-11  1.87363891515842E-11 -1.75244963979946E-11  1.02947424928818E-01
  5.26255099209146E-01 -2.41864942298310E-11  2.26199853850432E-11 -1.32904554094707E-01 -6.79392411697995E-01
 -1.58392598214869E-12  8.63160485547218E-11  6.09245991209248E-13  2.28702721434232E-10 -1.90603859948151E-01
 -3.76995600630607E-13  2.84135463135974E-01  3.37096740867109E-13 -3.75875884378034E-01  8.92640435249030E-02
  6.52206414163250E-01  3.09350136128292E+00  8.31482366194555E+00 -5.33915886826355E-02 -7.80662837493627E-02
 -9.53204601565561E-02 -1.62242496137283E+00 -5.71649219233479E+00 -1.00230074767612E+00  1.57114351837291E-01
  1.55844522805167E-13  2.66586284395947E-12  3.31004200466806E-12  2.39412006663179E-12 -5.28431187406179E-12
 -1.26755369266753E-13 -1.84173952735965E-12 -3.02531029652571E-12 -1.86681267436199E-12  3.42734238633034E-12
  1.52217902213332E-12 -1.08294410999787E-11  1.72205375901631E-11 -7.58360447756162E-14  1.95217778362981E-14
  1.47667840040095E-15 -6.12285247031924E-01 -9.20696244964102E-01 -4.61594291894410E-01 -7.14822077392083E-13
  7.63721260401767E-12 -1.10527416879545E-11  1.06050915658433E+00  1.59469267461575E+00  7.99504766044860E-01
  4.37926946176027E-11 -4.00503171956473E-11  4.30885309759564E-15 -3.28712256727917E-14 -1.13107419684255E-11
  1.03443669233199E-11  1.83742359494523E-11 -1.65858281676667E-11  1.02947420348624E-01  5.26255107395353E-01
 -2.37213205383214E-11  2.14129132556224E-11 -1.32904548181747E-01 -6.79392422266273E-01  1.82650746387708E-12
 -9.98805320758521E-11 -6.99885570129417E-13 -2.64531796651285E-10  1.90603863636296E-01  7.22913987713080E-13
 -2.84135468627392E-01 -6.42715811476971E-13  3.75875891646142E-01
#OCC
* OCCUPATION NUMBERS
  2.00000000000000E+00  2.00000000000000E+00  2.00000000000000E+00  2.00000000000000E+00  2.00000000000000E+00
  2.00000000000000E+00  2.00000000000000E+00  2.00000000000000E+00  2.00000000000000E+00  2.00000000000000E+00
  2.00000000000000E+00  2.00000000000000E+00  2.00000000000000E+00  2.00000000000000E+00  2.00000000000000E+00
  2.00000000000000E+00  2.00000000000000E+00  2.00000000000000E+00  1.06915454544946E+00  9.30841431567221E-01
  1.25982218007222E+00  1.24899285474338E+00  7.40195216107099E-01  1.25982218009993E+00  7.40195216079414E-01
  1.06915414703678E+00  9.30841829411870E-01  7.50550484080975E-01  1.77221535776450E+00  2.28214557587148E-01
  0.00000000000000E+00  0.00000000000000E+00  0.00000000000000E+00  0.00000000000000E+00  0.00000000000000E+00
  0.00000000000000E+00  0.00000000000000E+00  0.00000000000000E+00  0.00000000000000E+00  0.00000000000000E+00
  0.00000000000000E+00  0.00000000000000E+00  0.00000000000000E+00  0.00000000000000E+00  0.00000000000000E+00
  0.00000000000000E+00  0.00000000000000E+00  0.00000000000000E+00  0.00000000000000E+00  0.00000000000000E+00
  0.00000000000000E+00  0.00000000000000E+00  0.00000000000000E+00  0.00000000000000E+00  0.00000000000000E+00
  0.00000000000000E+00  0.00000000000000E+00  0.00000000000000E+00  0.00000000000000E+00  0.00000000000000E+00
  0.00000000000000E+00  0.00000000000000E+00  0.00000000000000E+00  0.00000000000000E+00  0.00000000000000E+00
  0.00000000000000E+00  0.00000000000000E+00  0.00000000000000E+00  0.00000000000000E+00  0.00000000000000E+00
  0.00000000000000E+00  0.00000000000000E+00  0.00000000000000E+00  0.00000000000000E+00  0.00000000000000E+00
  0.00000000000000E+00  0.00000000000000E+00  0.00000000000000E+00  0.00000000000000E+00  0.00000000000000E+00
  0.00000000000000E+00  0.00000000000000E+00  0.00000000000000E+00  0.00000000000000E+00  0.00000000000000E+00
  0.00000000000000E+00  0.00000000000000E+00  0.00000000000000E+00  0.00000000000000E+00  0.00000000000000E+00
  0.00000000000000E+00  0.00000000000000E+00  0.00000000000000E+00  0.00000000000000E+00  0.00000000000000E+00
  0.00000000000000E+00  0.00000000000000E+00  0.00000000000000E+00  0.00000000000000E+00  0.00000000000000E+00
  0.00000000000000E+00  0.00000000000000E+00  0.00000000000000E+00  0.00000000000000E+00  0.00000000000000E+00
  0.00000000000000E+00  0.00000000000000E+00  0.00000000000000E+00  0.00000000000000E+00  0.00000000000000E+00
  0.00000000000000E+00  0.00000000000000E+00  0.00000000000000E+00  0.00000000000000E+00  0.00000000000000E+00
  0.00000000000000E+00  0.00000000000000E+00  0.00000000000000E+00
#OCHR
* OCCUPATION NUMBERS (HUMAN-READABLE)
  2.0000  2.0000  2.0000  2.0000  2.0000  2.0000  2.0000  2.0000  2.0000  2.0000
  2.0000  2.0000  2.0000  2.0000  2.0000  2.0000  2.0000  2.0000  1.0692  0.9308
  1.2598  1.2490  0.7402  1.2598  0.7402  1.0692  0.9308  0.7506  1.7722  0.2282
  0.0000  0.0000  0.0000  0.0000  0.0000  0.0000  0.0000  0.0000  0.0000  0.0000
  0.0000  0.0000  0.0000  0.0000  0.0000  0.0000  0.0000  0.0000  0.0000  0.0000
  0.0000  0.0000  0.0000  0.0000  0.0000  0.0000  0.0000  0.0000  0.0000  0.0000
  0.0000  0.0000  0.0000  0.0000  0.0000  0.0000  0.0000  0.0000  0.0000  0.0000
  0.0000  0.0000  0.0000  0.0000  0.0000  0.0000  0.0000  0.0000  0.0000  0.0000
  0.0000  0.0000  0.0000  0.0000  0.0000  0.0000  0.0000  0.0000  0.0000  0.0000
  0.0000  0.0000  0.0000  0.0000  0.0000  0.0000  0.0000  0.0000  0.0000  0.0000
  0.0000  0.0000  0.0000  0.0000  0.0000  0.0000  0.0000  0.0000  0.0000  0.0000
  0.0000  0.0000  0.0000  0.0000  0.0000  0.0000  0.0000  0.0000
#ONE
* ONE ELECTRON ENERGIES
 -2.2203E+02 -2.2203E+02 -2.6572E+01 -2.6572E+01 -2.2212E+01 -2.2211E+01 -2.2210E+01 -2.2210E+01 -2.2210E+01 -2.2210E+01
 -3.3559E+00 -3.3510E+00 -2.0925E+00 -2.0742E+00 -2.0742E+00 -2.0696E+00 -2.0696E+00 -2.0613E+00  0.0000E+00  0.0000E+00
  0.0000E+00  0.0000E+00  0.0000E+00  0.0000E+00  0.0000E+00  0.0000E+00  0.0000E+00  0.0000E+00  0.0000E+00  0.0000E+00
  5.6294E-02  5.6294E-02  1.1500E-01  1.7227E-01  1.7227E-01  2.1905E-01  2.3681E-01  3.8950E-01  3.8950E-01  5.0758E-01
  5.1422E-01  5.1422E-01  5.3455E-01  6.5527E-01  6.5527E-01  6.9743E-01  6.9743E-01  7.0932E-01  7.0932E-01  9.9452E-01
  1.0007E+00  1.0007E+00  1.1864E+00  1.4399E+00  1.4863E+00  1.4863E+00  1.5578E+00  1.5578E+00  1.5687E+00  1.5687E+00
  1.6486E+00  1.7179E+00  1.7179E+00  1.9714E+00  1.9714E+00  2.4177E+00  2.4177E+00  2.7590E+00  2.7590E+00  2.9040E+00
  3.0061E+00  3.0061E+00  3.1485E+00  3.1485E+00  3.2153E+00  3.2340E+00  3.2867E+00  3.2867E+00  3.6895E+00  3.6895E+00
  3.7184E+00  3.9207E+00  3.9564E+00  3.9564E+00  4.5844E+00  5.4121E+00  6.1160E+00  6.1160E+00  6.1218E+00  6.1218E+00
  6.3709E+00  6.3709E+00  6.4192E+00  6.4192E+00  6.7213E+00  6.7213E+00  6.7897E+00  7.1976E+00  7.1976E+00  7.6414E+00
  7.7921E+00  7.7921E+00  7.8076E+00  7.8076E+00  7.8235E+00  7.8537E+00  7.8537E+00  7.8897E+00  7.8897E+00  7.9035E+00
  7.9035E+00  7.9427E+00  7.9427E+00  8.0586E+00  8.0586E+00  8.3580E+00  8.3580E+00  9.0172E+00
#INDEX
* 1234567890
0 iiiiiiiiii
1 iiiiiiii22
2 2222222222
3 ssssssssss
4 ssssssssss
5 ssssssssss
6 ssssssssss
7 ssssssssss
8 ssssssssss
9 ssssssssss
0 ssssssssss
1 ssssssss
