# Supplementary material for: Toward a Stochastic Complete Active Space Second-Order Perturbation Theory
Source: J Phys Chem A. 2023 Dec 28;128(1):281–91. doi: 10.1021/acs.jpca.3c05109 (PMC10788896; doi:10.1021/acs.jpca.3c05109)
Supplement: Supplementary file 1 — jp3c05109_si_001.zip [file jp3c05109_si_001.zip › supplementary-information/cr2.RasOrb_1.5]

#INPORB 2.2
#INFO
* RASSCF average (pseudo-natural) orbitals
       0       1       0
     118
     118
*BC:HOST pcal036 PID 30294 DATE Wed Jan 25 12:26:38 2023
#EXTRAS
* ACTIVE TWO-EL ENERGY
 0.275240889456E+02
#ORB
* ORBITAL    1    1
  7.02674313561454E-01 -2.47485113661797E-05 -1.23926071032602E-04 -1.85009424998388E-04  6.43334942853596E-05
  3.20593132154031E-05  9.32028333822473E-06 -5.60192093488433E-05 -1.15486216449223E-04  4.13090065301861E-06
  2.11382490976454E-05  8.19803350032357E-16 -3.01679042344499E-14 -6.11615904256729E-14 -3.05014686901708E-14
 -1.19755760064588E-14  1.01939424836277E-14  2.39655173048877E-13  6.53544515582751E-13  9.94117714587871E-14
  1.04127935767809E-14 -1.29628594515586E-14 -8.90788641409021E-15 -7.36781073283770E-14  2.19666100923978E-14
  8.10540318139672E-14  8.58758353728623E-14  1.20368255617181E-05  1.30566651304667E-05  3.09502900610055E-06
  1.74278406305663E-13  2.90747322011473E-13  1.27141651008956E-13 -2.08483934829936E-05 -2.26148073078151E-05
 -5.36074749695039E-06  1.59197719840153E-14 -3.85447277948759E-15  3.35046335382280E-14  6.02308980527732E-14
  1.66407968748921E-14  1.57978450100501E-14 -4.38487668238237E-14 -1.16475684734323E-13  2.61602746634799E-06
  1.80172265862944E-06  6.87555087532079E-14  9.83312700236244E-14 -3.37727696648113E-06 -2.32601393045004E-06
 -6.27889257270049E-15  3.77742364028901E-14  1.83268765459957E-14  3.92238569759257E-14  2.48038385995413E-07
 -4.63241982832645E-14 -3.69753832089488E-07  4.54348259067142E-15  4.89138355295641E-07 -7.11503744115355E-01
  2.46941891345657E-05  1.23949256619844E-04  1.85021563460813E-04 -6.43166079563228E-05 -3.20852640114714E-05
  9.49575485437845E-06 -5.60013820875231E-05 -1.15446938911900E-04  4.12769147011478E-06  2.11943239278946E-05
  4.61687834841667E-15  1.51318850198905E-14  6.34039262202620E-14  1.67486238637243E-14  1.85691220455444E-14
 -2.39996628508427E-14 -2.38850647865299E-13 -6.21540805164086E-13 -9.20670827724932E-14 -9.07592840704689E-15
 -2.34840337908710E-14 -5.92387988218276E-14  1.15119485427782E-14 -5.61404589453494E-14 -1.07306237564445E-13
 -7.89644414218998E-14 -1.20446440503178E-05 -1.30565791598863E-05 -3.08588272200357E-06  2.26426912658241E-13
  3.24485857158717E-13  1.55279211156163E-13  2.08619355277857E-05  2.26146584327500E-05  5.34490572266903E-06
  1.75437721533171E-14  7.72900023788350E-15  6.39065027515029E-14  9.89500487549275E-14 -2.83417599344685E-14
 -1.23254756319804E-14  7.57640825823006E-14  5.19470037269074E-14  2.63235284070639E-06  1.80722380483752E-06
 -4.82140257440029E-14 -9.44666201999918E-14 -3.39835293361238E-06 -2.33311586299927E-06  9.63046005050654E-15
 -1.82602880466351E-14  2.37140574814261E-15  3.14842268370766E-14 -2.42224879142949E-07 -9.43898584580499E-15
  3.61087561979755E-07 -3.08912007219414E-14 -4.77673959148721E-07
* ORBITAL    1    2
  7.11507742057927E-01  4.19581088784795E-06 -2.63069434788839E-06 -2.12727692939743E-06 -9.50553632810747E-07
  2.27840386301413E-06  1.41111395928961E-05  1.07798956546457E-06  2.42479410197975E-06 -2.31164241803341E-07
  4.62283250102845E-06 -3.36229721654232E-15 -9.51361100244691E-14 -2.93605403770535E-13 -4.32690381615090E-14
 -7.35852235357226E-14 -7.42526009796951E-15 -1.27274158454518E-14 -2.78564450412399E-14  7.72111882581791E-14
  5.21420242328844E-14 -8.23330965186034E-14 -7.84167880777789E-14 -5.48537765202376E-14  3.61781703855804E-14
  8.74503853749711E-15  1.69228326381281E-14  7.01278818794340E-07  7.45644962260151E-08 -7.13198057882467E-07
 -3.99184613635461E-14 -1.35031595729063E-14  1.78547758597692E-14 -1.21465052546356E-06 -1.29149332552128E-07
  1.23529531457924E-06 -3.55715700648779E-14 -4.54647720210241E-14  2.39671197558416E-15  6.79250636882653E-14
  1.02361775480352E-14  1.50849646354296E-14  7.03080482253949E-15  2.95352874558463E-16  1.32376213429679E-06
  4.51781536685479E-07  3.87741638996166E-15 -4.70627647256065E-16 -1.70896949333733E-06 -5.83247348445860E-07
 -2.23733745906757E-14 -2.01176392804502E-14  3.70212845908801E-14 -7.64220995559622E-15 -4.64033708747146E-07
  2.50760000348627E-14  6.91740587703114E-07  1.26871798354539E-14 -9.15086746042395E-07  7.02678361740112E-01
  4.50450837984130E-06 -1.08308380469094E-06  1.83022865787168E-07 -1.75377663835018E-06  1.87792155844738E-06
 -1.39936623019718E-05 -1.77738929427666E-06 -3.86662662380535E-06  2.82724616148040E-07 -4.35853119079111E-06
  3.08057437771711E-15  9.16860366620478E-14  2.92346064378139E-13  9.05493364075442E-14  5.23635469268940E-14
  8.38945179592742E-15  1.33791591464819E-14  1.73155940602493E-14 -4.25890292751204E-14 -6.63724428052239E-14
 -8.04335868352280E-14 -8.62402611977903E-14 -4.61342925203306E-14 -2.60552769820452E-15 -1.65677990332940E-14
 -6.41794612247065E-14  5.50926439353988E-07 -8.84733889674369E-08 -7.51788775805846E-07 -4.02431353775456E-14
 -7.19889331386092E-15  3.20629975364886E-14 -9.54232568554173E-07  1.53240297229644E-07  1.30213625860726E-06
  5.33391449195196E-14  5.99866232420678E-14  2.49279592093662E-15  1.02010643758251E-14 -9.63986489041258E-15
 -1.24563460510767E-14 -4.75534991702760E-15 -2.23207040774274E-15 -1.29099384630120E-06 -4.29249116182882E-07
 -4.25480833326101E-15  4.66924974623501E-15  1.66666597383493E-06  5.54158271681442E-07 -7.57776532581536E-15
  2.29064860370112E-14  2.42178402682095E-14  5.24703675162909E-15 -4.67094634829775E-07  1.13585208846140E-15
  6.96303491484636E-07 -1.93228120816272E-14 -9.21123024477043E-07
* ORBITAL    1    3
 -8.53022718349545E-06  7.06800565450530E-01 -1.53870935908491E-04  4.15839352557575E-05  4.08432066817180E-06
  2.77201120062643E-05  3.57912646957113E-03  6.50231371300942E-05 -1.13513047534850E-04  9.02981269062478E-05
 -1.59220460258042E-04  4.61235898587050E-13  2.88354264261344E-13  6.24675396994950E-13  8.32785608028436E-14
 -8.61196206351068E-14 -9.50697591230428E-13 -1.85818878342842E-13 -2.27502538099384E-13 -2.81799052279709E-14
  4.98464438131902E-14  2.44644187340369E-13  3.40931219254339E-13  1.18161267746999E-13 -4.90538886172993E-14
 -1.59178648358358E-14  6.19846458597464E-14 -1.93320489677593E-04  1.56932376007554E-05 -1.80377694619698E-06
 -1.47195743600629E-13 -1.76121914866789E-13 -1.55369150642660E-13  3.34840910239054E-04 -2.71814849263026E-05
  3.12423336679080E-06  1.11027829503893E-13  1.36779289266829E-13 -1.04997861587358E-14  7.71268201095178E-14
 -2.75998697675540E-14 -3.46276154986701E-14  9.37247564148740E-14  6.10600906625976E-14 -4.41445696316805E-05
 -5.98496793425267E-06 -1.13499140408277E-13 -1.09389977206898E-13  5.69903943374793E-05  7.72656045860625E-06
 -8.77294438261376E-15 -1.63573735624571E-13  3.07268696112545E-14 -3.91585838143511E-13  8.82796389647055E-06
  3.19648865592662E-14 -1.31599512507656E-05 -2.16624288891346E-14  1.74089793366615E-05 -8.47739473022589E-06
  7.07328342673427E-01 -1.52199727299798E-04  4.47482990129502E-05  3.48779344046458E-06  2.75030931873147E-05
 -3.58183319114444E-03 -6.57451401969740E-05  1.11912682605443E-04 -9.05080601307136E-05  1.59425776017875E-04
 -4.91593084576470E-13 -2.86560550846676E-13 -6.07911726109085E-13 -5.02513082042437E-14  7.39400013655506E-14
  9.55602487292713E-13  2.18320626985768E-13  2.65959437443137E-13  6.60005346298062E-14 -3.73184326030979E-14
  3.24275226499032E-13  2.71556175963869E-13  1.55299374833089E-13 -1.80066975334357E-14 -2.84478172317887E-14
  2.78154579880509E-14 -1.93451862438734E-04  1.55606268443194E-05 -1.87695133683870E-06 -1.82541416104061E-13
 -1.39855049658897E-13 -4.06870668546941E-14  3.35068454487760E-04 -2.69517961764264E-05  3.25097504013428E-06
 -9.44195027829227E-14 -1.33841963533042E-13 -7.05757081723662E-15  6.55084796731124E-16  7.53193497602451E-14
  1.96457633539989E-14 -4.48439963205641E-14 -2.40108203822782E-14  4.41615576815025E-05  5.98696691473244E-06
  8.19461897181101E-14  4.55205931406079E-14 -5.70123258402750E-05 -7.72914105735005E-06  4.14441970810423E-15
 -1.40156187895618E-13 -4.47715174151245E-14 -3.98945495802438E-13  8.82675589850122E-06  6.00360613180332E-15
 -1.31581504973243E-05 -1.47663630737069E-14  1.74065970853597E-05
* ORBITAL    1    4
 -7.08352426337034E-05 -7.07900201166769E-01 -2.24067839414447E-03 -4.24262564917144E-03  7.99864991811367E-04
  2.90972435963790E-04 -3.63051180129674E-03 -9.68106328586635E-04 -2.14568497675527E-03 -2.81482365497940E-04
  2.75360699700215E-04 -4.85662698850273E-13 -1.02797902360398E-13 -7.38707194075187E-14 -8.41437714971819E-14
  3.78847245230966E-14  9.61660981592676E-13  1.91797628336545E-13  3.36136096079782E-13  1.31035221983407E-13
  1.85763289349472E-15 -2.87134161205328E-14 -9.17234456750294E-14 -1.74986613616043E-14 -1.24282929505533E-14
  5.19340457794707E-14  3.93480398168499E-14  1.76222682848856E-04  1.77808854947148E-04  9.80928175527192E-05
  8.11543321540211E-14  7.77587219414683E-14  1.37837271251627E-13 -3.05226640150674E-04 -3.07973970758735E-04
 -1.69901743905836E-04 -9.99950949116873E-15 -7.61022141192487E-14  1.00166006869721E-14 -2.95707179498727E-14
 -2.07720997624781E-14  1.98565052435545E-14 -1.37085433414761E-14 -3.83276921290566E-14  2.28005220232859E-05
  2.68419652185731E-06  4.81520352299076E-14  9.41500770645380E-14 -2.94353473985066E-05 -3.46528288603923E-06
 -3.40122230485106E-14  1.77373892132739E-13 -1.76273130380357E-14  4.99219159062036E-13  1.61433013268422E-06
  3.12532908586010E-14 -2.40650165474535E-06 -9.90007915554075E-15  3.18350217388902E-06  7.08415825594351E-05
  7.07372850608675E-01  2.24079249479571E-03  4.24259343507105E-03 -7.99867789642554E-04 -2.90993032652646E-04
 -3.62784133906895E-03 -9.68057567485484E-04 -2.14576909319959E-03 -2.81414959252517E-04  2.75241851525210E-04
 -4.62399285147580E-13  3.47739569437586E-14  1.55555008217386E-13 -3.11287506973208E-14  1.41203014785619E-14
  9.39569824691547E-13 -6.05051964663321E-14 -4.82600278160342E-13 -2.36211761062524E-14 -2.07578114108497E-14
 -6.24928793235393E-14 -1.03998764490178E-13 -3.30346287157027E-14  1.07450646508857E-14 -2.75478957537188E-14
 -1.45780531789643E-14 -1.76078469965109E-04 -1.77820512852779E-04 -9.80914611617785E-05  1.18805090876304E-13
  1.91579075070966E-13  1.12964743799476E-13  3.04976856062915E-04  3.07994162973483E-04  1.69899394488791E-04
  3.66013155950237E-14  5.41960464419972E-14 -5.53928528114568E-14  1.69720059558765E-14  6.81274072662620E-15
 -2.21435235688676E-14 -2.46098386307719E-15  2.03977722403348E-14  2.27675923247020E-05  2.67973555252286E-06
 -2.22879308716886E-14 -4.41581790915767E-15 -2.93928353296834E-05 -3.45952368977778E-06 -1.60917371851895E-14
 -1.46612060283401E-13 -2.53106143893825E-14 -5.10602590562954E-13 -1.62091462552338E-06  9.97783859946108E-15
  2.41631723926536E-06  2.57475723906018E-14 -3.19648703148151E-06
* ORBITAL    1    5
 -2.76339435349524E-05 -3.69278063464200E-03 -2.89638961239699E-04 -3.90436487012829E-04  2.26615374774460E-04
  1.70376602819896E-05  7.07073015710001E-01  5.50436044711887E-05  5.26569649400310E-04  1.88156238682326E-04
  2.29899052173142E-04  2.20360902259404E-10 -4.90286644032005E-15  2.60356565920809E-13  5.00889791425432E-14
  1.31303561422527E-13 -3.50850485663465E-10 -2.61876795108672E-13 -1.23743586583320E-12 -2.35318847158417E-13
 -1.27483537855963E-13  2.58397746743959E-13 -1.20427008325706E-13  1.68923430121110E-13  2.40728036086078E-14
 -2.36873977274596E-14  6.80370660962341E-14 -6.61767714514230E-04  6.83292001783442E-05 -1.92153694896742E-04
 -4.73293802464342E-13 -2.00314894778671E-13 -5.04391123015373E-13  1.14621530428704E-03 -1.18349646226726E-04
  3.32819962464859E-04  2.26271474409527E-14 -5.66819177175935E-15  7.35943804321460E-14 -3.88729406415639E-15
 -2.14568496457434E-14 -1.17558815237311E-14  4.85404871630292E-14  2.92150211952038E-14 -9.26473885371722E-05
 -1.24330348530421E-05 -7.89442140631012E-14 -1.05338317515132E-14  1.19607264269047E-04  1.60509790028336E-05
 -9.73254171261532E-15  1.89120424433210E-14 -6.56748026914268E-15 -1.58517838711246E-13  1.24278767295867E-05
  7.76099722003285E-16 -1.85263847436921E-05  4.17109517441945E-15  2.45081034348951E-05 -2.76339308725015E-05
 -3.69289486155131E-03 -2.89623480548583E-04 -3.90398055085998E-04  2.26616106419963E-04  1.70357947501839E-05
 -7.07096356141736E-01 -5.50441718157282E-05 -5.26583901232496E-04 -1.88159866244853E-04 -2.29900157465951E-04
 -1.52441959712305E-10 -1.10428506819539E-14 -2.87589796473457E-13 -4.62686322635177E-14 -1.15567963322903E-13
  3.45134109071915E-10  2.39000167857720E-13  1.26283859896153E-12  2.00102261162766E-13  1.32755470407148E-13
  8.72593571033283E-14 -5.78531734120372E-14  1.33486990369791E-13  4.10024268668628E-14 -4.18922971257772E-14
 -3.68203374833544E-14 -6.61772223871153E-04  6.83333111309665E-05 -1.92159468914427E-04 -5.04167440790660E-13
 -1.87038532140678E-13 -5.45058972256055E-13  1.14622311479795E-03 -1.18356766769561E-04  3.32829963318841E-04
 -3.82824452912552E-15 -1.41142543926589E-14 -2.04983030828617E-14 -1.46928053355504E-14 -2.86659094049075E-14
  4.23686835023878E-14 -1.48519938339740E-14 -6.41791403001722E-14  9.26477223309757E-05  1.24319603037875E-05
  1.06234022520267E-13  4.46289402531552E-14 -1.19607695280409E-04 -1.60495917378851E-05 -9.81833234978114E-15
 -9.72274151255276E-14 -3.77193621492152E-14 -1.07981290817611E-13  1.24278343353779E-05  5.14821785782936E-14
 -1.85263215163899E-05  5.35979638644824E-15  2.45080198207249E-05
* ORBITAL    1    6
  2.39601632669708E-07 -3.46250497790159E-03  4.64873056810326E-04  1.15541284775912E-03  2.35757548425134E-05
 -5.58828604822230E-05  7.07114016039461E-01  1.70837679041735E-05  4.27064032888326E-04  1.08955679402167E-04
  3.42025112966960E-05  2.73222329488251E-10 -7.87120826633209E-14  3.81962532902515E-14 -6.38465849443260E-14
 -6.46944677041964E-15 -5.94315486841596E-10  2.01697037718799E-13  1.14640373731672E-13  1.79906493279409E-13
 -3.63287346635605E-15  4.50729192757373E-13 -1.57721564492499E-13  1.55600459129579E-13  6.10775338468184E-15
  2.52373756397050E-14 -3.94627256465587E-14 -1.36753334692670E-04  1.24930507341054E-04 -1.74846583953706E-04
 -9.55487646680009E-13  3.70773886950780E-13 -2.12063824687249E-13  2.36863723719696E-04 -2.16385986029678E-04
  3.02843166948510E-04  5.43895430600001E-14 -1.36628880754838E-14  5.96348560716001E-15 -3.95301700740422E-14
 -2.17158491135656E-14  2.44077074100859E-14 -4.51812430346037E-15 -1.74189399745323E-14 -1.01867525062526E-05
  3.24139521899900E-05 -5.97903781901512E-14  7.01894034637574E-15  1.31510408991405E-05 -4.18462322527006E-05
  3.01506595938220E-14 -1.25059321660248E-13  3.44561789152798E-15 -3.05851470939047E-13 -1.26932228776873E-06
  2.73026483172410E-14  1.89219415512351E-06 -1.27689498108013E-14 -2.50313744882359E-06 -2.40514765856384E-07
  3.46238304705869E-03 -4.64882638215170E-04 -1.15542571894023E-03 -2.35682631562467E-05  5.58834227458823E-05
  7.07090676194693E-01  1.70819246466572E-05  4.27046620744782E-04  1.08949469171500E-04  3.41948995556489E-05
  2.53677054048553E-10 -7.76200795945756E-14 -2.46881191671928E-14 -5.93569651563009E-14  5.41624833779284E-14
 -5.26219945659655E-10  1.14072543317360E-13 -2.03383135982720E-13  2.54738631079622E-14 -1.22829394379324E-13
 -4.22146791265959E-13  1.28713239303208E-13 -8.86693308892810E-14 -2.66501503481573E-14 -1.46090778184032E-14
 -1.18824857174131E-14  1.36731472561533E-04 -1.24928253750365E-04  1.74840234382910E-04  1.04161010762267E-12
 -2.63374358297245E-13  2.97112117356634E-13 -2.36825857604104E-04  2.16382082829217E-04 -3.02832169144755E-04
  2.53494712266330E-14  1.79413606899135E-14  2.24315367332961E-14 -4.86589461511296E-14 -2.83444019659082E-16
 -2.98449798812103E-14  8.10278224360164E-15  1.71174108742101E-14 -1.01836912002108E-05  3.24143676227702E-05
 -6.44151751671094E-14  3.73243939341485E-14  1.31470888920724E-05 -4.18467686879552E-05  1.13390037480368E-14
  1.39863016790868E-13 -1.93928186153492E-14  2.98955897546391E-13  1.26973296992859E-06 -6.04375639229538E-15
 -1.89280647224644E-06 -5.14412548450513E-16  2.50394751113286E-06
* ORBITAL    1    7
  2.25892502208411E-14 -1.26122298588897E-12  7.74216799349244E-13  2.18681082490400E-12  1.95475079603067E-13
  1.66923479507463E-13  4.18970898821507E-10  9.23554281374080E-14  6.91595873837962E-13  2.81206480778283E-13
  1.51569263080437E-13 -6.88120370873970E-01  1.61493674273537E-04 -1.01595485230986E-05  6.85673776542909E-05
 -3.19195533431578E-05  1.62643173322261E-01 -3.81704251014690E-05  2.40130017327663E-06 -1.62064905016362E-05
  7.54446064258675E-06 -9.40542357896335E-04  2.11945677283567E-04 -2.51598443334603E-04  6.62769780688670E-14
 -1.33463361026209E-13  6.02024669771868E-14 -7.40179125296827E-14  1.21411154480858E-13 -5.75184584160429E-14
  2.22305307296347E-04 -5.00951842947589E-05  5.94674568258495E-05  2.13517920992802E-13 -1.59972877584695E-13
  2.56155092759284E-13 -7.38898563717734E-05 -4.28429121840066E-05 -3.36671107727708E-14 -3.78950339179578E-14
  1.90782793013033E-05  1.10619919265194E-05 -1.10455213023298E-05 -6.40443023291225E-06  9.31798124940860E-14
  5.90418900311261E-14  1.42597095379595E-05  8.26808133699444E-06 -9.63948615297469E-15 -4.43110185243342E-14
 -1.51366640879188E-05 -4.23221879924037E-14  5.72112127266747E-06 -1.09421362056968E-14  3.79089919081444E-15
 -2.86852629346191E-06  1.53228225123533E-14  2.52980228911917E-06  3.19752251870629E-14 -2.15355185400541E-14
  9.18186968826578E-13 -6.91545760972597E-13 -2.18258038376419E-12 -2.27864342922142E-13 -8.36851964836143E-14
  3.51559409135940E-10  1.03561319194070E-13  7.97250837369309E-13  2.77305576085076E-13  2.14636544464902E-14
 -6.88154109073088E-01  1.61487128035599E-04 -1.02080140246224E-05  6.85544934339704E-05 -3.19306049727383E-05
  1.62651147472471E-01 -3.81688778121782E-05  2.41275508180563E-06 -1.62034453723900E-05  7.54707261994805E-06
  9.40562337184417E-04 -2.11942356789644E-04  2.51621690525805E-04 -9.42914517022769E-14  1.09548034092164E-13
 -9.19211198011397E-14  1.14080395791112E-14 -8.78952284033655E-14  1.36488895684907E-13 -2.22310029658816E-04
  5.00943993518290E-05 -5.94729511960054E-05 -1.27439499521413E-13  1.06627303259922E-13 -2.70128384582383E-13
 -7.38904412188094E-05 -4.28440787618449E-05 -8.84669640366469E-14  3.36984687237107E-14  1.90784303685899E-05
  1.10622931871105E-05 -1.10456087140611E-05 -6.40460468998706E-06  7.81452982221438E-14  3.84099881730241E-15
  1.42598225137878E-05  8.26830648581088E-06 -1.57617647598143E-14 -1.80168988225884E-14  1.51366987120122E-05
 -8.47280831186241E-15 -5.72113441334258E-06  1.33779425020907E-14  7.02105984680329E-14  2.86853282449508E-06
  1.27993957257567E-14 -2.52980809406319E-06 -4.94613136705357E-14
* ORBITAL    1    8
  6.65695097734722E-14 -1.09637250294534E-12  2.12378013350512E-12  4.69225324003175E-12 -4.39319729233962E-13
 -1.73094631737197E-13  4.79663345480846E-10  6.19424527440152E-13  1.95740583297274E-12  2.40729267401827E-13
 -8.82017595034972E-14  1.62643173305488E-01 -3.81704250922067E-05  2.40130010418638E-06 -1.62064905256590E-05
  7.54446056007480E-06  6.88120372009622E-01 -1.61493674018978E-04  1.01595503417187E-05 -6.85673771884717E-05
  3.19195537908356E-05  2.22305307308749E-04 -5.00951842809105E-05  5.94674567663729E-05  5.72925783875693E-14
  4.96062392746442E-15 -4.06207748614149E-15 -2.76855890058737E-13  8.34567373547036E-14 -2.98976894039951E-13
  9.40542358600288E-04 -2.11945677120990E-04  2.51598444184546E-04  3.16791071185797E-13  2.35827561199982E-14
  3.45504421393923E-13  1.74645043856228E-05  1.01262917859824E-05 -2.23348182232229E-15 -3.76018827060187E-14
 -4.50931749213633E-06 -2.61459568207639E-06 -4.67320481804365E-05 -2.70962371389463E-05  6.39511755781907E-14
 -1.22426758469090E-14  6.03308154364277E-05  3.49810909877327E-05 -5.15939963117138E-14 -2.27766876747194E-14
  3.57768080629333E-06  3.84026327219454E-14 -1.35223620520234E-06 -3.52304333147985E-14 -1.30666380338138E-14
 -1.21363309412795E-05  2.96847364993596E-14  1.07032378173138E-05 -7.20573500214900E-16 -6.23497812292821E-14
  1.17146278102664E-12 -2.05656113699362E-12 -4.59439698495980E-12  3.72222253515829E-13  1.46655993636600E-13
  4.89722776567823E-10  6.43391338437667E-13  2.15562384959765E-12  3.62222782523241E-13 -4.83379155517506E-14
  1.62651147489243E-01 -3.81688778163374E-05  2.41275515496523E-06 -1.62034453393825E-05  7.54707269872859E-06
  6.88154107937491E-01 -1.61487128295807E-04  1.02080122026876E-05 -6.85544939040994E-05  3.19306045272188E-05
 -2.22310029646271E-04  5.00943993672600E-05 -5.94729512553397E-05 -3.30289171651857E-15  1.14220666831858E-14
 -8.47967923736725E-14  3.48497362831941E-13 -6.90927307219238E-14  3.03665462730530E-13 -9.40562336480373E-04
  2.11942356954023E-04 -2.51621689675213E-04 -3.70727285164790E-13 -7.54270259738893E-14 -3.58900156577122E-13
  1.74646426569944E-05  1.01265675495031E-05  4.86233532388722E-14 -2.97568458262828E-15 -4.50935318285106E-06
 -2.61466684931192E-06 -4.67324180011667E-05 -2.70969748051212E-05  4.83101997376491E-14 -3.68485660030588E-15
  6.03312929891581E-05  3.49820435028117E-05 -7.88125031780036E-15 -4.38242567468359E-14 -3.57768900974660E-06
 -6.25457241746794E-14  1.35223923117456E-06 -3.63847877223221E-14 -1.60964482287540E-14  1.21363586487303E-05
 -4.00570089794781E-14 -1.07032623720093E-05  2.04581611047856E-14
* ORBITAL    1    9
 -1.13592940726615E-15  7.85787750324718E-13 -4.61198953070985E-14 -2.88555867421576E-13  1.02092726243486E-13
  1.77932600902447E-14 -3.09668807370793E-10 -1.75069951734237E-13 -4.34142918605582E-13 -7.91447259021050E-14
 -1.05250123339211E-13 -2.02935667752915E-01 -3.96881440131612E-05 -2.92270242449522E-04 -7.75414215104688E-05
 -6.65251268264693E-05 -6.77394797273341E-01 -1.32478151617316E-04 -9.75591644052160E-04 -2.58831564517654E-04
 -2.22059414247798E-04 -1.20460929547664E-04 -2.02364992393595E-05 -1.39996791452867E-04 -3.69090189202645E-14
  9.07698634637217E-15 -1.60427324549788E-15  5.91833495088387E-13 -9.67523213362330E-14  2.24485634426505E-13
 -4.02095928313054E-04 -6.75489887239247E-05 -4.67306215476805E-04 -5.58465643190735E-13  9.93933457414547E-15
 -1.99837051796896E-13 -3.53624452510263E-06 -7.13855290703260E-06 -3.45411106303701E-14 -3.30854876106111E-14
  9.13056443697141E-07  1.84316469323562E-06  7.46544633615650E-06  1.50703605794820E-05 -1.62988233545896E-14
  6.95458991876446E-14 -9.63785046321681E-06 -1.94557512909117E-05 -4.14372912315334E-14  4.77088918991824E-14
 -2.15889525929626E-07  8.52082596736170E-15  8.15984551604490E-08 -9.66437325679903E-15  1.11013190510136E-14
  5.77793262707722E-07 -6.54874050240420E-14 -5.09565736611280E-07 -2.79378903532233E-14  1.36572863337488E-14
  6.02846223662774E-13  4.32652068479425E-13  1.93678324312558E-13 -1.82938015149963E-13 -1.65831365677761E-13
  2.50009323707079E-10 -6.59753332016168E-14 -1.02082840983269E-14  2.44372254548592E-13  2.18198722721457E-13
  2.02925719460771E-01  3.96904769704988E-05  2.92270094373743E-04  7.75424148458588E-05  6.65246641689533E-05
  6.77361591092453E-01  1.32485938924393E-04  9.75591149932502E-04  2.58834879852816E-04  2.22057869789750E-04
 -1.20447320849998E-04 -2.02395639865812E-05 -1.39993150897661E-04 -1.99064838291333E-14 -2.34884920832471E-14
 -1.78330734058298E-14  4.47181436266507E-13 -2.59275484253750E-13  1.64054800503860E-13 -4.02050503812351E-04
 -6.75592181271031E-05 -4.67294063608727E-04 -3.88554709988784E-13  4.57292027365007E-14 -1.16496784890954E-13
  3.53517720309703E-06  7.13792992766665E-06  1.42810102828358E-14  2.73042326008090E-14 -9.12780918948251E-07
 -1.84300385201725E-06 -7.46319330948805E-06 -1.50690453200320E-05  3.67232913090705E-14  1.34064335202184E-14
  9.63494166625044E-06  1.94540533833873E-05  3.06459662596718E-14 -3.61894289816655E-14 -2.15670312134133E-07
 -2.49664534197296E-14  8.15155533553835E-08  2.37679374409762E-14 -1.31240346979979E-14  5.77206559300787E-07
 -6.10302466657012E-14 -5.09048311309209E-07  2.60992380776258E-14
* ORBITAL    1   10
 -3.69951464872823E-14 -1.05080899450113E-12 -1.04525885882113E-12 -1.34405767381703E-12  4.33930168310418E-13
  2.22776965779381E-13  2.97532814433354E-10 -2.09148929821257E-13 -2.31715504044744E-13  1.93569312492185E-13
  2.60709179408425E-13 -6.77394798405931E-01 -1.32478151348170E-04 -9.75591644005051E-04 -2.58831564407715E-04
 -2.22059414300237E-04  2.02935667669242E-01  3.96881440344158E-05  2.92270242462490E-04  7.75414215225107E-05
  6.65251268230693E-05 -4.02095929829413E-04 -6.75489883206742E-05 -4.67306215869651E-04  2.00572864049781E-13
 -1.51314247859109E-13  6.94810925813214E-14 -2.20496004212487E-13  7.65493419105059E-14 -1.16584681403374E-13
  1.20460929443751E-04  2.02364992923848E-05  1.39996791440469E-04  5.22776048344319E-13 -9.03567749082079E-14
  2.74490764200803E-13 -1.18039076358066E-05 -2.38283319824154E-05  1.15495230506092E-14  1.06137225526678E-14
  3.04775619606564E-06  6.15244856061593E-06 -2.23651613117012E-06 -4.51481834009788E-06  5.44050271681251E-14
 -3.95965847715931E-14  2.88733318641947E-06  5.82860269123152E-06  3.07461772640899E-14  4.57135575640743E-14
 -7.20634806438967E-07  2.44673138847238E-15  2.72374333206821E-07 -7.13762405452317E-15 -1.73788359880675E-14
 -1.73096772045038E-07 -2.02190209813477E-14  1.52656844613269E-07  2.10522455034772E-14  1.01590747265085E-14
 -5.31639142570265E-13  3.96267490865773E-13  1.34540552795724E-12 -5.88153839043065E-14 -2.22817862567095E-14
 -2.59297967443753E-10 -3.75097814489119E-13 -1.14834062171464E-12 -2.17084083232191E-13 -1.46948803480836E-13
  6.77361589959804E-01  1.32485939154197E-04  9.75591149834617E-04  2.58834879976273E-04  2.22057869746407E-04
 -2.02925719544451E-01 -3.96904769718710E-05 -2.92270094404300E-04 -7.75424148347095E-05 -6.65246641695947E-05
 -4.02050502232895E-04 -6.75592184511754E-05 -4.67294063198101E-04  2.34823208983123E-13 -1.22071002612364E-13
  1.10144397302768E-13 -4.17828718298362E-13 -7.71402096985674E-14 -1.80656828972430E-13  1.20447320973434E-04
  2.02395639554319E-05  1.39993150916644E-04  7.06943810764154E-13  1.30627666550821E-13  2.83158338643926E-13
  1.18003449030617E-05  2.38262523430142E-05  2.53991852029006E-14  5.84623956285136E-15 -3.04683637561317E-06
 -6.15191155216209E-06  2.23584114218388E-06  4.51442433940558E-06 -1.08874229734019E-14  2.65523190455242E-14
 -2.88646174236611E-06 -5.82809399195976E-06 -3.34649242533516E-14 -5.06493951639435E-14 -7.19903040638085E-07
 -4.77717504790876E-14  2.72097755338982E-07  2.47912482947088E-14  2.27814278561259E-14 -1.72920982493225E-07
  6.31931207400311E-15  1.52501783650278E-07  3.41711569372569E-14
* ORBITAL    1   11
 -5.46724623226597E-04 -4.49494726964257E-03  6.74288950073149E-01  7.03621127408742E-03 -1.61534846520373E-04
 -8.73943123816333E-04 -2.35618312214939E-03  7.60324239758481E-02  1.39089398386772E-03 -2.26841928655130E-03
 -1.74869349464070E-03 -1.32128095394858E-14  2.97028401806812E-12 -8.17348911796331E-13 -8.07461129984670E-13
 -2.45883950279668E-13  5.64460316334854E-14 -5.66614635615677E-12  2.40975773699677E-12  1.78289821921891E-12
  5.23887129075947E-13  2.34180549651805E-13  4.18866185570862E-13  2.26988946394635E-13 -8.66286694922288E-14
  1.26577138542802E-14  1.62563399174948E-14 -5.24617774380791E-03  7.09776954414667E-04  1.41861764977203E-03
  3.81712170503366E-14 -4.09777332521665E-13 -3.61121955312095E-13  9.08664639782531E-03 -1.22936974694030E-03
 -2.45711784585071E-03  1.18776472677787E-13  7.93405965769639E-14  2.07734462428869E-14  7.27170720409872E-14
  5.51952452451507E-14  1.67240782617694E-15  2.00257321357164E-14 -6.13323905268463E-14 -3.42805991033371E-03
 -7.65756072650350E-04  2.62470165323935E-14  1.31979378342303E-13  4.42560631428461E-03  9.88586838971799E-04
  3.15686139129760E-14 -1.53824174490509E-12  2.99290268193316E-16 -4.10416932917837E-12  5.66071430819064E-04
  5.85700325362754E-14 -8.43849462736091E-04 -7.65617758955615E-14  1.11630791330738E-03 -5.46724538536830E-04
 -4.49494660607383E-03  6.74289019642920E-01  7.03621553693027E-03 -1.61534290063199E-04 -8.73943040968937E-04
  2.35618294490912E-03 -7.60324238484641E-02 -1.39089545907504E-03  2.26841898599384E-03  1.74869334362413E-03
  1.06435934985051E-14 -3.01461593697616E-12  7.62833844334140E-13  9.26925405830008E-13  2.16511572160667E-13
 -5.31293583942894E-14  5.68754646033176E-12 -2.44322381516458E-12 -1.82181859283516E-12 -5.01764268190278E-13
  9.81328828231721E-14  3.77219339776831E-13  1.56200770252285E-13 -2.36064261345548E-13 -9.09716358749970E-14
 -3.28276885576236E-14 -5.24617774181936E-03  7.09776654092625E-04  1.41861758072897E-03  2.68619613506635E-14
 -4.17981725684155E-13 -3.09180759283144E-13  9.08664639416801E-03 -1.22936922705575E-03 -2.45711772638770E-03
 -1.09191702422282E-13 -1.67192502185925E-14 -1.58722584866927E-15  5.11096509868471E-14  3.82576203188875E-14
 -2.15710498522804E-14  4.87371845728955E-14  1.33793571263572E-13  3.42805988579079E-03  7.65756110248790E-04
 -7.66328232485169E-14 -1.64545051136749E-13 -4.42560628247433E-03 -9.88586887367739E-04  7.20574703628298E-14
 -1.53826825078174E-12 -5.34412985718542E-14 -4.06194787771098E-12  5.66071420314083E-04  7.03592939661773E-14
 -8.43849447016039E-04 -2.19125116731845E-15  1.11630789240832E-03
* ORBITAL    1   12
 -2.57750984098456E-04 -2.32740568784436E-03 -7.22454089498001E-01 -6.26016888493811E-04 -1.07300408693555E-03
  3.14881773068650E-04 -1.35303042850522E-03  1.86848147938866E-02 -8.21201382791587E-04 -1.32532517014594E-04
 -1.36708854718199E-04  2.36918811844988E-15 -3.67017360674894E-12  5.27090475843045E-13  5.91715792905245E-13
 -7.43645686471604E-14  1.09034020763710E-14  7.82143283211431E-12 -1.60081583091710E-13 -1.18978540787951E-12
 -1.08970887580964E-14  3.34301060320977E-12 -1.15038201164839E-13 -2.17101170316122E-13  3.34063846448498E-14
  2.57108341496560E-14  2.84960247458921E-14 -2.56766318912245E-03  1.32289062967191E-03 -7.41165079518131E-05
 -6.46192732232544E-12  6.21789466674362E-13  5.35080444999869E-13  4.44732310030526E-03 -2.29131378362601E-03
  1.28373557252244E-04  1.02387670195587E-13  1.14001370407658E-13  3.51362524437677E-15  3.64542860098492E-14
 -6.31514971623769E-14 -1.04226702558532E-14  8.92361467256900E-14  1.05376727271759E-13 -3.40106004069637E-04
  6.56869558908300E-06 -6.83496670242507E-14 -7.71986928249147E-14  4.39074963268216E-04 -8.48014953483318E-06
  1.41051437934645E-14  2.36251684870450E-12 -6.29759818912905E-15  6.14387846449104E-12  7.05944900007317E-05
 -7.83766501541589E-14 -1.05236057875099E-04  6.10251497465584E-14  1.39214215982683E-04  2.57751063750465E-04
  2.32740632196533E-03  7.22454027559034E-01  6.26015173997736E-04  1.07300444366181E-03 -3.14881745605195E-04
 -1.35303067484924E-03  1.86848247299123E-02 -8.21200275600707E-04 -1.32532602830734E-04 -1.36709080655801E-04
 -5.26941796565746E-15 -3.87956827330948E-12  2.40308409749920E-14  5.50387148855702E-13 -2.97596721472482E-14
 -1.27466938836451E-14  7.48242695116089E-12 -8.51542603004727E-13 -1.28385775498209E-12  7.51100346215749E-14
 -3.19652277996255E-12  3.65862488016269E-13  3.05374580498652E-13 -6.89105487096911E-14  3.15156175786259E-14
 -7.10483263862828E-14  2.56766323502967E-03 -1.32289045065492E-03  7.41164438450107E-05  6.84483031038646E-12
 -2.27640160865278E-13 -4.74955411040651E-13 -4.44732317980490E-03  2.29131347355419E-03 -1.28373446391602E-04
  1.27180404456432E-13  3.48482198332744E-14  1.38508924293168E-14  5.76853319784784E-14 -2.48063787610977E-14
  1.95776032250636E-14  1.73214115643585E-13  1.38467752100574E-13 -3.40106403803606E-04  6.56856843455077E-06
 -2.79353632935003E-13 -2.43935655787451E-13  4.39075479205454E-04 -8.47998531328900E-06  5.33197464351268E-15
 -2.39976835299537E-12 -4.43620199872600E-14 -6.24578559384239E-12 -7.05945576662565E-05  3.58661875988605E-14
  1.05236158675137E-04  2.38567147473593E-14 -1.39214349189536E-04
* ORBITAL    1   13
 -9.83840731188545E-04 -8.08680769186581E-03 -1.43459822683451E-01  5.71300638817877E-03 -3.59297567170738E-03
 -1.76232234494427E-03 -4.14404045276513E-03  6.55334419232792E-01 -3.80700175054872E-04 -3.26844323570205E-03
 -3.02411053265004E-03 -1.25682630032720E-14 -5.43015267671325E-12 -3.01853471671697E-13  5.92581122285243E-13
  2.17623399263168E-13  1.38976123743805E-14  1.06967621595947E-11  4.52915340378682E-13 -9.55162913388073E-13
 -2.80965278708954E-13  1.85885156687158E-12 -1.11042409348704E-12 -6.60912522182837E-13  1.13313027244049E-13
  1.20088187186359E-14 -5.46618975631003E-14 -1.11298498229020E-02  5.35554536064708E-03  2.94528941273693E-03
 -3.96735457892314E-12  2.22796481900761E-12  1.40787628574343E-12  1.92774653741251E-02 -9.27607666683262E-03
 -5.10139090586597E-03 -2.75896170871377E-13 -3.19101800659035E-13 -3.12212727324856E-14  2.36148260935459E-14
  7.83195214303920E-14  9.17740726108629E-14 -3.15758436045918E-13 -3.53266807805148E-13 -5.77795983363079E-03
 -1.39532621006516E-03  3.34410010806870E-13  4.44868086086112E-13  7.45931407031038E-03  1.80135839144727E-03
 -5.01485285818320E-14 -5.91589682523423E-13 -4.20021920957844E-15 -1.62678202300799E-12  9.19372887838034E-04
 -9.40496141306452E-15 -1.37052018140500E-03  2.48173866872971E-14  1.81302778418190E-03 -9.83840778090700E-04
 -8.08680799345176E-03 -1.43459819280507E-01  5.71300152751159E-03 -3.59297531291190E-03 -1.76232219375287E-03
  4.14404034349111E-03 -6.55334443543623E-01  3.80702931021830E-04  3.26844300067548E-03  3.02411036779989E-03
  1.03739954629083E-14  5.20140620653201E-12  2.59600623288641E-13 -5.15263217488125E-13 -2.33358732512993E-13
 -1.13109872261103E-14 -1.03703365284863E-11 -4.48331432892200E-13  9.63105689667717E-13  3.29410802970889E-13
  1.90163153905773E-12 -1.14943043767094E-12 -7.38703690766208E-13  1.09794805684733E-13 -1.33334908780133E-14
  1.22205111315324E-14 -1.11298495155539E-02  5.35554530559074E-03  2.94528947783249E-03 -3.96204776962453E-12
  2.20161605906925E-12  1.47504078689241E-12  1.92774648415252E-02 -9.27607657162916E-03 -5.10139101859265E-03
  3.14983290385692E-13  3.58049588697040E-13 -4.93907826962841E-14 -1.44416418799920E-16 -9.55677478426285E-14
 -2.00799078907164E-14  2.39030510526655E-13  3.49801356048584E-13  5.77795963317257E-03  1.39532612067515E-03
 -3.13476250917345E-13 -4.18292011085843E-13 -7.45931381137224E-03 -1.80135827586319E-03 -5.79928316881680E-14
 -5.92157596358605E-13  4.59629000252453E-15 -1.65804003788264E-12  9.19372884733068E-04 -1.70626990915172E-14
 -1.37052017663181E-03 -3.50797300298087E-14  1.81302777785083E-03
* ORBITAL    1   14
 -3.46663359981980E-13 -2.58432834202124E-12 -1.82818003192893E-11 -2.32513408842540E-11 -1.83258060168622E-12
 -4.36299803175609E-13 -2.73740522980705E-13 -9.02957408506407E-12 -9.68836777749488E-12 -8.18818301675463E-13
 -5.05623950316864E-13 -1.20306897706977E-04  7.53429915343156E-02  1.36273059113210E-04  4.77843143173545E-05
 -5.42065955487239E-06  1.09319635996399E-03 -6.84621426890518E-01 -1.23827770470267E-03 -4.34203044755198E-04
  4.92563673179097E-05  3.64504956292898E-03 -2.37903376736581E-04 -3.84007673327880E-04 -3.37099318639873E-12
  3.92677172069242E-13  6.00445772313550E-13  6.40034914586083E-12  1.73496143610644E-13 -9.50540189123802E-13
 -3.31215852955793E-02  2.16176341402222E-03  3.48937403906061E-03 -5.80979916082415E-13 -1.86419341611340E-12
 -3.48756559929423E-13  8.50577599262532E-04  3.15807976117381E-04  3.87046262720706E-13  1.04781693233348E-13
 -2.19618191396731E-04 -8.15412931266507E-05  4.88822938778475E-03  1.81493359490572E-03 -8.55986704737863E-13
 -3.81084950641830E-13 -6.31067700418793E-03 -2.34306917154360E-03  1.41546985299718E-13 -8.50367169726014E-14
  2.06506413368903E-04 -1.39974837149177E-14 -7.80520935432117E-05  2.55325712161353E-14 -2.15545748279157E-16
  1.50452155420550E-03  7.16694999982702E-14 -1.32686328696287E-03 -2.20638584103196E-14  3.44860372828271E-13
  2.56962243424810E-12  1.81531555754312E-11  2.32453847919832E-11  1.83767157482997E-12  4.41324134075905E-13
 -2.72775547877357E-13 -9.36524735973146E-12 -9.78387660558349E-12 -8.06032273370795E-13 -3.45179062101710E-13
 -1.20306887736024E-04  7.53430025465157E-02  1.36272832500193E-04  4.77844213780499E-05 -5.42058910407675E-06
  1.09319626968411E-03 -6.84621527046524E-01 -1.23827563756130E-03 -4.34204016842565E-04  4.92557260710831E-05
 -3.64504940639483E-03  2.37903405401041E-04  3.84007685154555E-04  3.45414138240078E-12 -4.20205937051802E-13
 -6.00103147727815E-13 -6.43202670502244E-12 -1.99242028003800E-13  9.55020607449601E-13  3.31215838652669E-02
 -2.16176367936483E-03 -3.48937414748026E-03  5.35747732965960E-13  1.82263974959885E-12  3.50133775318654E-13
  8.50577589991428E-04  3.15807967596740E-04  3.85487520143359E-13  1.50878445463417E-13 -2.19618188706957E-04
 -8.15412909038167E-05  4.88822933338980E-03  1.81493354521126E-03 -8.84025418819302E-13 -3.81915610602162E-13
 -6.31067693422376E-03 -2.34306910740939E-03  1.08664938997721E-13 -5.69682922689469E-14 -2.06506413256951E-04
  7.21996348910095E-14  7.80520934728020E-05 -2.92497845819806E-15  5.63678653530188E-14 -1.50452155323472E-03
 -4.53436634345049E-14  1.32686328613905E-03  7.46906819501693E-14
* ORBITAL    1   15
  9.81043694922272E-14  7.35004341654815E-13  5.75317372303954E-12  6.41725602655181E-12  7.17072170544084E-13
  1.52430083943348E-13  7.49969742798103E-14  2.91738783724587E-12  2.61952097820024E-12  1.28449338965539E-13
  1.30728995449265E-13  1.09319636000015E-03 -6.84621426887197E-01 -1.23827770383728E-03 -4.34203044568061E-04
  4.92563673193257E-05  1.20306897682623E-04 -7.53429915346117E-02 -1.36273059911100E-04 -4.77843143775162E-05
  5.42065961224200E-06 -3.31215852952881E-02  2.16176341445364E-03  3.48937403924288E-03  5.27853461772596E-12
 -7.30274759468210E-13 -9.91959598710227E-13  2.31790604471712E-12 -6.01474332331332E-13 -5.05283299422638E-13
 -3.64504956325327E-03  2.37903376326957E-04  3.84007673174782E-04  2.72683116143470E-12  2.49898773059425E-13
 -3.93738183340580E-13 -7.72896929553929E-03 -2.86966196594399E-03 -6.46250074047195E-13 -3.61985682074520E-13
  1.99561129127246E-03  7.40943518198564E-04  5.37952508364813E-04  1.99734486721272E-04 -1.88915909726114E-13
 -1.16275336274972E-13 -6.94493701403027E-04 -2.57856152035731E-04 -4.10532178642172E-13 -1.01891201130761E-13
 -1.87646806066302E-03  4.84391708710812E-14  7.09238258021342E-04  2.87924270699484E-14 -1.77808104538711E-14
  1.65573479443703E-04  2.93092072568632E-14 -1.46022090719712E-04  6.61679568868930E-14 -9.63750826722274E-14
 -7.29695992355257E-13 -5.70302074565532E-12 -6.38182368607792E-12 -8.22157307634725E-13 -2.11060199245176E-13
  7.79305051576232E-14  3.07639094236695E-12  2.67496511838294E-12  1.46328192463149E-13  1.15815992584430E-13
  1.09319626965601E-03 -6.84621527049851E-01 -1.23827563850950E-03 -4.34204016938865E-04  4.92557260784550E-05
  1.20306887761043E-04 -7.53430025462210E-02 -1.36272831587812E-04 -4.77844212729871E-05  5.42058904674835E-06
  3.31215838655180E-02 -2.16176367893027E-03 -3.48937414730001E-03 -5.28691141634687E-12  7.82456151792070E-13
  1.00473954529209E-12 -2.30755531779836E-12  5.97411720994230E-13  4.37255338704463E-13  3.64504940611698E-03
 -2.37903405808667E-04 -3.84007685310212E-04 -2.88778037185816E-12 -2.30922638894837E-13  3.74240998039493E-13
 -7.72896920985307E-03 -2.86966188756382E-03 -5.73550651395457E-13 -3.29802022650215E-13  1.99561126930714E-03
  7.40943497974656E-04  5.37952502564229E-04  1.99734481234189E-04 -1.90178701444641E-13 -5.02075300896902E-14
 -6.94493693446383E-04 -2.57856144911275E-04 -3.64872410967734E-13 -9.87500975941589E-14  1.87646805948206E-03
  1.25566488306211E-14 -7.09238257578710E-04  1.02069037966644E-14  2.22162154764963E-14 -1.65573479345203E-04
  2.12543693218604E-14  1.46022090606785E-04 -2.97887378723164E-14
* ORBITAL    1   16
 -1.33762434338539E-14 -1.45572615498795E-13 -6.62369872956361E-12 -1.64046731787690E-11 -2.32477626956526E-12
  6.50367024737354E-14 -1.16696874810846E-14  8.58886791230821E-12  3.59568593593936E-12  1.79010505096362E-12
  6.49209214627050E-13 -7.04774727137979E-05 -6.92711524050788E-02  3.26493818890568E-04 -1.99232543096963E-04
 -7.28773675413207E-05 -7.26926547931316E-04 -7.14484207789876E-01  3.36756021478318E-03 -2.05494649378039E-03
 -7.51680061802748E-04  5.79403523719084E-04 -1.06886864342148E-04  6.71498980442829E-06 -4.66710875184137E-12
  1.19015689526421E-13  4.48601790769528E-13  1.09158868117872E-11 -4.19396271932197E-13 -1.21837939761836E-12
  5.97614892526511E-03 -1.10246405782905E-03  6.92606203112482E-05  5.82358005530638E-12  3.69513480123626E-13
  1.67838704082864E-13  8.86284074321211E-05  1.82869297842472E-06  2.73949226939280E-13  1.97670267071215E-13
 -2.28837227206959E-05 -4.72172620465096E-07 -5.78153476873379E-04 -1.19291865162017E-05 -1.60893652559897E-12
 -8.68002002223875E-13  7.46392909380893E-04  1.54005175992594E-05  8.70140291697716E-13  4.76246449295650E-13
  1.02544029693181E-06 -7.35605401544871E-14 -3.87591595189786E-07  8.21558980363614E-15  5.15670230931852E-14
 -8.48025578052958E-06 -4.37968594033655E-14  7.47888765932721E-06  7.95813280668343E-14  3.05070193986882E-14
  1.60351031629176E-13 -5.27568359564914E-12 -1.34280293135209E-11 -2.57277462890623E-12 -1.08092778597229E-13
 -1.18775821962128E-14 -9.00215355311838E-12 -4.94461169726519E-12 -2.02731833919801E-12 -6.12195377533336E-13
  7.04774956653530E-05  6.92711431643290E-02 -3.26493964668153E-04  1.99232596758863E-04  7.28773964832762E-05
  7.26926784203090E-04  7.14484112369171E-01 -3.36756172053847E-03  2.05494704712198E-03  7.51680361032635E-04
  5.79404436208785E-04 -1.06886872618436E-04  6.71493103526998E-06 -4.77623094338730E-12  4.48610386233481E-14
  3.77852762189061E-13  1.09960284809398E-11 -4.66470879466890E-13 -1.21953473175998E-12  5.97615828534582E-03
 -1.10246414654688E-03  6.92600158525909E-05  5.94081228846773E-12  4.93624925682934E-13  3.65687490252272E-13
 -8.86285416171390E-05 -1.82875710100935E-06 -2.59213826976151E-13 -8.91551226510849E-14  2.28837570823661E-05
  4.72189191417747E-07  5.78154350991680E-04  1.19296045211830E-05  1.52972275972384E-12  7.44249950333123E-13
 -7.46394037607346E-04 -1.54010571383682E-05 -8.85725723269170E-13 -4.51946325142245E-13  1.02547147026416E-06
 -2.91326584565631E-14 -3.87603459552079E-07 -2.90485129358728E-14 -3.73295666824424E-15 -8.48051365508898E-06
  1.91771228604417E-15  7.47911510800834E-06  6.79654330350747E-14
* ORBITAL    1   17
 -3.75576716602194E-14 -2.38287860976140E-13  2.62345832937796E-12  6.65369496641404E-12  1.41271123735516E-12
 -2.52301968599015E-14 -3.00636056542204E-14 -6.14056384917213E-12 -3.89513002105069E-12 -1.49211169534385E-12
 -5.44108220196556E-13 -7.26926547748847E-04 -7.14484207790330E-01  3.36756022129857E-03 -2.05494649323081E-03
 -7.51680062107665E-04  7.04774727191176E-05  6.92711524045979E-02 -3.26493818492290E-04  1.99232543155330E-04
  7.28773675922789E-05  5.97614892758159E-03 -1.10246405467321E-03  6.92606214574543E-05  1.24339359695782E-11
 -1.80524589175617E-13 -9.41140948803441E-13  4.04161220729985E-12  1.80351848139457E-13 -6.49611006436674E-14
 -5.79403523679057E-04  1.06886864510020E-04 -6.71498973957163E-06  2.37269850522628E-12 -5.79793497405584E-13
 -7.58148399322975E-13  9.14140900684690E-04  1.88617032511269E-05 -7.12220814358608E-13 -3.61315899737463E-13
 -2.36030153111225E-04 -4.87007337981976E-06  5.60535471712103E-05  1.15656321389788E-06  4.54870393833631E-13
  2.60700376570577E-13 -7.23647649997025E-05 -1.49312638105212E-06 -1.07589299919430E-12 -5.39817820751617E-13
  1.05767390938242E-05  1.98090783569659E-14 -3.99763562079635E-06 -7.30015946137160E-14 -7.60806230873840E-14
  8.22177249536896E-07  3.75722414365961E-14 -7.25106618075878E-07 -3.46807834757237E-14  3.59598642476632E-14
  2.95666798112826E-13  5.00536638890285E-12  1.19122168086931E-11  1.45137515419612E-12  7.86807072821883E-14
 -2.97546086368964E-14  4.90582936466107E-12  1.75786604884144E-12  1.00757496933325E-12  2.41169870280927E-13
  7.26926784042314E-04  7.14484112363977E-01 -3.36756172720917E-03  2.05494704658588E-03  7.51680361390224E-04
 -7.04774956672682E-05 -6.92711431650449E-02  3.26493964337582E-04 -1.99232596793570E-04 -7.28773965007120E-05
  5.97615828787883E-03 -1.10246414342888E-03  6.92600169148327E-05  1.24313473939409E-11 -1.66657097577092E-13
 -8.97983746695397E-13  3.93292367854586E-12  1.40526529455272E-13 -7.03499840318194E-14 -5.79404436069629E-04
  1.06886872769517E-04 -6.71493099413070E-06  2.68626327574093E-12 -2.92189792298374E-13 -6.53387017199852E-13
 -9.14142282688100E-04 -1.88623641312837E-05  6.86775468347373E-13  3.46901017728768E-13  2.36030509790573E-04
  4.87024395915739E-06 -5.60536321981616E-05 -1.15660375189063E-06 -4.29463955626750E-13 -2.02403691234179E-13
  7.23648743147887E-05  1.49317872931413E-06  9.36499443928344E-13  5.29244350992737E-13  1.05770607178604E-05
  1.58355709666349E-14 -3.99775728147483E-06  2.64282344894973E-14 -5.05677809301120E-14  8.22202191247721E-07
 -4.91453084200839E-15 -7.25128758766076E-07  3.92623136901617E-14
* ORBITAL    1   18
  9.44042795254248E-04  7.74487196736419E-03  8.47398056758453E-02  3.71348242057899E-03 -1.50175802069746E-05
 -3.89706506749382E-05  4.11340520004022E-03  7.57388074369545E-01  2.90533840065100E-03 -1.91903387665247E-05
 -5.38399755377306E-04  3.31376487480088E-14  2.34676195188646E-12  1.18091907084452E-13  4.10319606364573E-14
 -1.79198362346649E-13 -3.59183469192127E-14 -5.03350393718938E-12  8.69785963653412E-13 -9.44636716277805E-14
  2.80169175640425E-13  1.39821141300991E-12 -6.13165630809581E-13 -6.34128259835890E-13  2.39459183460197E-14
 -4.53075835201335E-14  1.90954609926006E-14  1.36017721967286E-02 -2.23765250986908E-03 -9.83391280522297E-04
 -2.47756496984111E-12  1.77050299121017E-12  1.46954831185314E-12 -2.35589605173898E-02  3.87572783703911E-03
  1.70328366168403E-03 -2.31265513534825E-13 -2.79371544260545E-13 -1.69189018121743E-14 -2.38321108583099E-14
  1.07241508751951E-13  5.50920457307176E-14 -4.10558437754155E-13 -4.37542494426933E-13  2.01476794119542E-03
  3.02043709309565E-04  4.79829710152525E-13  5.75709307322898E-13 -2.60105422746443E-03 -3.89936751947676E-04
  8.45943362107415E-14 -2.97793596865847E-12 -2.23445710855396E-14 -7.85721234171261E-12 -1.49335033994290E-04
  3.22313122306753E-14  2.22615531670222E-04 -1.88689141624579E-14 -2.94492663645512E-04 -9.44042861241444E-04
 -7.74487247410248E-03 -8.47398103419030E-02 -3.71347819659570E-03  1.50173430003383E-05  3.89704902943810E-05
  4.11340536563184E-03  7.57388052145079E-01  2.90533646439385E-03 -1.91891745282396E-05 -5.38398805195940E-04
  1.80774014991748E-14  2.66458707261342E-12 -4.41363264284670E-13  6.65045102245474E-14 -1.26020076913462E-13
 -6.37933742941258E-14 -5.41822860912156E-12 -1.76157859358426E-13 -2.07735470685207E-13  3.04634286027777E-13
 -1.17404187581180E-12  8.67659521959863E-13  7.29540476202036E-13 -4.38757336131133E-14 -2.05072095147635E-14
  3.80283956121861E-15 -1.36017701620338E-02  2.23765255285463E-03  9.83391237285775E-04  2.86483312814720E-12
 -1.27712185018458E-12 -1.22644530250923E-12  2.35589569935273E-02 -3.87572791146187E-03 -1.70328358667126E-03
 -3.64583956281758E-13 -3.41713356324429E-13  4.85947526250246E-15 -3.31657402792247E-14  7.49210996729230E-14
  7.98210283209181E-14 -3.37158265909025E-13 -3.88582548183121E-13  2.01476822351324E-03  3.02043863959394E-04
  4.34777541558879E-13  4.79136887251843E-13 -2.60105459195984E-03 -3.89936951577018E-04 -7.34531347971756E-15
  2.95543524376833E-12  7.88850274708329E-15  7.82923355073728E-12  1.49335060735613E-04  3.18951783748674E-14
 -2.22615571623750E-04  4.34658974048186E-14  2.94492716395870E-04
* ORBITAL    1   19
 -3.63790976383408E-14 -1.20068379018742E-13 -5.36596582807075E-13  6.27610463980904E-14  3.15067628333095E-13
  1.84441009793605E-13  2.01077632542570E-14 -5.14914625566887E-13 -1.30644260053444E-12 -1.43528827735517E-14
  1.00774098016748E-13 -1.60844182536271E-14 -1.72873290448371E-12  9.19287180851417E-13 -2.54049246603036E-13
 -3.13004097247513E-13  2.28463331650275E-13  1.37818117910810E-11 -1.22386243098208E-11  2.07325769983796E-12
  2.99622786089020E-12 -1.30366716456440E-12 -1.76314250718883E-13  5.54390952699997E-14 -3.57415353815545E-01
 -7.90016300606236E-03  9.80188668557393E-04  4.83887775492431E-01  1.06956618412522E-02 -1.32702865534275E-03
  1.00546422875997E-11  5.85389965400429E-13 -4.86546878050605E-13  2.79372737438375E-01  6.17514324288311E-03
 -7.66160351392487E-04  9.43798819171485E-13  5.85425086723355E-13 -1.21266238694653E-02 -6.42155895835696E-03
  4.54044848902971E-12  2.98713417846037E-12 -2.98846445021733E-12 -1.90732511031275E-12  1.49872084711236E-02
  7.93635946528253E-03 -7.17103373522517E-13 -4.11640469266073E-13  1.16090417627873E-02  6.14747760758387E-03
 -5.08283385523134E-14 -1.49617307388034E-03 -1.99639215733389E-13  5.65500267478605E-04 -1.39779546616644E-03
  2.14000492617068E-13  1.25022627245593E-03  2.17289829258269E-14  1.65389389969253E-03  4.45419323544929E-14
  1.87437547175862E-13  5.85284012861130E-13  1.04339588602425E-12 -6.43727779840026E-13 -3.19638447807808E-13
 -1.58914317354358E-14 -3.24900646484678E-13  1.03902542029880E-14  2.52112406609820E-13  1.76589501593683E-13
  3.97729090321321E-14  1.65704705878227E-12 -8.39919365772284E-13  2.30847270936146E-13  3.16170681239007E-13
 -2.47619379211643E-13 -1.39053031454554E-11  1.22841901547042E-11 -2.08784578508699E-12 -3.01104425627456E-12
 -1.08462935342699E-12 -3.47978939740559E-13 -4.74244396199019E-14 -3.57415350813146E-01 -7.90016063180119E-03
  9.80189414731468E-04  4.83887771558371E-01  1.06956586195144E-02 -1.32702966588157E-03  9.81279741720238E-12
  5.91700080305145E-13 -4.66091453515881E-13  2.79372735167355E-01  6.17514138309424E-03 -7.66160934955945E-04
 -9.91578559890404E-13 -5.55928202172818E-13  1.21266239376439E-02  6.42155898936195E-03 -4.48058586266610E-12
 -2.93910396239232E-12  3.03902920591521E-12  1.96245633774164E-12 -1.49872085539899E-02 -7.93635950263880E-03
  6.72843033570749E-13  4.26620395375705E-13 -1.16090418271244E-02 -6.14747763667261E-03 -9.32528605839851E-14
 -1.49617310555101E-03 -1.70455669467427E-13  5.65500279395534E-04 -1.39779549576083E-03  1.61284248510972E-13
  1.25022629887195E-03  3.68003423877644E-14  1.65389393474434E-03
* ORBITAL    1   20
  9.97150680372702E-14  3.07018169965179E-13  1.28184651032527E-12  1.95480003947381E-12 -7.40981646883056E-13
 -1.61003035389845E-13  5.92399096083804E-14  4.64018584902018E-13  1.11494841559919E-13 -3.36326373456804E-13
 -2.68025346030978E-13  2.50272172460585E-14 -7.66246789187419E-13 -1.31647309197910E-12 -8.52377916783977E-13
 -2.37470906368110E-14  5.28160204738234E-14  6.21845313662100E-12  1.03419972591447E-11  6.83104502728595E-12
  4.62596565246420E-13  1.38368225198668E-12 -6.25531720419086E-13 -3.11582048981331E-13 -3.91119394891582E-01
  4.83462291078256E-02  1.04903242519340E-02  5.28837503239997E-01 -6.53695586587925E-02 -1.41841037409113E-02
 -1.37300980691146E-11  5.38699844641937E-12  2.80540295519952E-12  3.05324474853674E-01 -3.77411322884278E-02
 -8.18919611323342E-03 -1.70705374931507E-13 -5.07866988565967E-13  1.35272030041696E-03 -2.33936121621696E-04
 -8.86934943765308E-13 -1.70551808319735E-12  1.06110406227764E-12  8.41776459938420E-13 -1.66966986473583E-03
  2.88747702992450E-04 -3.31835029832912E-13  6.52210338061890E-13 -1.29332071601054E-03  2.23663008952935E-04
 -1.80682557943780E-13  5.47054130915974E-04 -7.10021891883757E-13 -2.06767026284722E-04  5.10426601510170E-04
  7.64121080940659E-13 -4.56539431361239E-04 -5.10349913370432E-14 -6.03944899628228E-04 -1.05086439042502E-14
 -2.07670523912829E-13 -7.54699868717824E-13 -1.61236406502359E-12  5.47221203303049E-13  2.25888686271772E-13
  3.13308304961686E-14  6.25151777821885E-13  1.06238581947432E-12  1.01933556499311E-13 -7.28122247292147E-14
 -3.97070370608570E-14 -6.37015120704294E-13 -1.18935205892258E-12 -6.58182517334965E-13 -2.47760371906229E-14
  7.72831744911509E-14  6.46872854798177E-12  1.07718534614732E-11  6.89164883899449E-12  3.46692847644548E-13
 -1.68597490185867E-12  6.35803297166872E-13  3.27386399810920E-13  3.91119398619298E-01 -4.83462373285694E-02
 -1.04903260771656E-02 -5.28837508387277E-01  6.53695697368021E-02  1.41841062193872E-02  1.37482090079216E-11
 -5.63187668097883E-12 -2.85120164651464E-12 -3.05324477825768E-01  3.77411386837713E-02  8.18919754380985E-03
 -9.98255928791996E-14 -4.28170552668823E-13  1.35272041033843E-03 -2.33935919817050E-04 -9.77227653979188E-13
 -1.75119473935196E-12  9.95091249047600E-13  7.14900332767805E-13 -1.66966997909094E-03  2.88747462922359E-04
 -3.13516900260423E-13  6.82509653823929E-13 -1.29332080456412E-03  2.23662823167245E-04  2.04092693492106E-13
 -5.47054146747667E-04  6.25044349120045E-13  2.06767032325323E-04 -5.10426616321843E-04 -7.63277609579390E-13
  4.56539444571063E-04  3.54193707191491E-14  6.03944917100963E-04
* ORBITAL    1   21
 -1.32587511317056E-13 -1.23464487958713E-12 -1.20228755644190E-11 -8.29357142390551E-12 -4.15359809733887E-12
 -2.07766913951106E-12  2.32913312478184E-13  2.35756269610551E-12 -1.47437044528274E-11 -1.57988719890402E-12
  2.70452378232862E-14  5.96398609452581E-03  1.12038489427717E-01 -1.99125304616957E-02  2.75566571976290E-03
  1.81142977837706E-03 -3.12219310656908E-03 -5.86530205889809E-02  1.04243650617633E-02 -1.44261249716381E-03
 -9.48297685945392E-04 -5.71747658396802E-01  1.78491974162564E-02  1.59880675642181E-02 -1.42631970252479E-11
 -1.02616134217470E-12  1.00219815303003E-13  6.55533977777195E-14 -3.18503280062961E-13  1.43866677978230E-13
  2.99314347741646E-01 -9.34419330696212E-03 -8.36987774773379E-03  2.97068290238559E-13  4.00419664197773E-13
 -3.31721869559990E-13 -2.50532425112912E-02 -9.89339691666192E-03  4.55781068318601E-12  2.73724543274099E-12
  6.46871940036332E-03  2.55446410198820E-03 -8.29501315743465E-03 -3.27565817741608E-03 -2.10486506140423E-12
 -1.40403538798203E-12  1.07088159725854E-02  4.22885644593247E-03  2.49662431653957E-12  1.58667898808490E-12
 -3.58760495789445E-03 -2.11367240766074E-13  1.35598721091932E-03  2.40448567297347E-14 -3.22467009323027E-14
 -1.50586131635505E-03  1.01791327597824E-13  1.32804500744074E-03 -7.44587128226915E-14  1.40473116921110E-13
  1.22296474106101E-12  1.23893948488853E-11  8.15930634856741E-12  4.07502219693116E-12  2.07624722150221E-12
  1.71888517378056E-13  2.21911162566219E-12 -1.49831146992656E-11 -1.55591418085315E-12  9.60589824955862E-14
  5.96398619403071E-03  1.12038486762159E-01 -1.99125237734218E-02  2.75566596955648E-03  1.81142946475375E-03
 -3.12219315803168E-03 -5.86530191906432E-02  1.04243615976774E-02 -1.44261262254013E-03 -9.48297520454591E-04
  5.71747652240691E-01 -1.78491999206950E-02 -1.59880683688907E-02  1.43804727521089E-11  1.02435648829492E-12
 -2.87794286470535E-14  3.00281565938271E-13  2.79939945700424E-13 -1.96700470697958E-13 -2.99314344554059E-01
  9.34419461899324E-03  8.36987816885550E-03 -1.40682122946962E-12 -5.70253561839702E-13  3.48981521202453E-13
 -2.50532427930125E-02 -9.89339711493313E-03  4.51342157056017E-12  2.72360951580199E-12  6.46871947312265E-03
  2.55446415316520E-03 -8.29501325036642E-03 -3.27565824238893E-03 -2.12305128629482E-12 -1.45344686052342E-12
  1.07088160920287E-02  4.22885653048610E-03  2.60941532045389E-12  1.70395204134148E-12  3.58760502632159E-03
  1.99451791763129E-13 -1.35598723673023E-03 -6.83186311386005E-14 -2.18908727857072E-14  1.50586134427857E-03
 -6.16228871854774E-14 -1.32804503358056E-03  8.19075678267126E-14
* ORBITAL    1   22
 -3.62411979159256E-03 -2.66918851329331E-02 -1.16516442676460E-01  3.63758335876380E-01  4.17111253872874E-02
  1.68336864206599E-02 -7.23245211430789E-03 -8.44412307164395E-02 -1.71718594918579E-01 -1.11371218840028E-02
  7.49646995204992E-03 -3.60075174414953E-13 -4.24756084869863E-12 -1.46160725799272E-10 -3.73716300549954E-11
 -2.07052193926703E-11  7.99022840193831E-13  8.49209262818155E-12  2.95835519280233E-10  7.53590773054852E-11
  4.15382331752912E-11  4.71242486234908E-11  5.84077704687730E-12  1.96661989266147E-12 -8.94318312481100E-12
  1.08822328966506E-14  9.82737840859914E-14 -2.60358382431215E-01  1.80923717187071E-02  8.35884775940938E-03
 -9.72216934705307E-11 -1.22674344431414E-11 -4.09342071025450E-12  4.50953946533971E-01 -3.13369070466183E-02
 -1.44779490119476E-02  9.39192760937276E-14 -1.34034400938200E-13 -3.46134842957582E-13 -2.41744299105020E-13
 -1.43580957389919E-14  4.25318735758449E-14  1.27681094414272E-13 -2.05321449330387E-15 -8.59263175348912E-03
 -1.26287186132985E-03 -1.88514892478205E-13  3.85070752599539E-14  1.10930398932951E-02  1.63036056221787E-03
 -3.59189938295849E-14  3.98851237772901E-11  6.59196918840306E-14  1.05655957727529E-10  1.25882200270292E-03
 -1.29117758441233E-13 -1.87654113818921E-03  8.18328401694537E-14  2.48243053612836E-03 -3.62411962363865E-03
 -2.66918839392557E-02 -1.16516437323287E-01  3.63758373560619E-01  4.17111236936795E-02  1.68336855607443E-02
  7.23245210589271E-03  8.44412323644748E-02  1.71718594727170E-01  1.11371212060700E-02 -7.49647116413707E-03
  4.59622437493095E-13  4.39127634180788E-12  1.46401957994124E-10  3.70646719747179E-11  2.03110092268609E-11
 -8.36906506739953E-13 -8.57473336789842E-12 -2.95834968006817E-10 -7.53460081342671E-11 -4.14810942986412E-11
  4.83941497348359E-11  5.94093015574857E-12  1.95717456342991E-12 -8.86161354800925E-12  4.70559356404854E-14
  1.11492954781624E-13 -2.60358374415485E-01  1.80923715444499E-02  8.35884763908286E-03 -9.70257682273007E-11
 -1.22921165493607E-11 -4.13378490683398E-12  4.50953932650999E-01 -3.13369067441129E-02 -1.44779488032825E-02
 -1.44443503802133E-13  2.85654229165103E-14  3.11002795867291E-13  2.42343675530264E-13 -2.39889945127090E-14
 -4.80564041681358E-14 -1.38178104272446E-13 -2.40082488987372E-14  8.59263217354474E-03  1.26287208112312E-03
  2.52131688702052E-13 -4.44902189155757E-14 -1.10930404356822E-02 -1.63036084601098E-03 -2.87218036635353E-14
  3.99080118555560E-11  9.47113463593896E-15  1.05704708475259E-10  1.25882203952134E-03 -8.50084804821001E-14
 -1.87654119306551E-03  1.33882200660574E-13  2.48243060878860E-03
* ORBITAL    1   23
  9.94236254926564E-13  7.28137147774736E-12  3.07246586085293E-11 -8.57196782142398E-11 -1.10767656331074E-11
 -2.00887116418069E-12  6.82449054848941E-13  3.90962847668756E-12 -1.08623806000584E-11 -2.72619561270499E-15
  4.20500105855676E-12  4.59560046117681E-03  8.87540746969225E-02  8.13959313391094E-02 -3.31232367678233E-02
 -2.87353857156074E-02 -2.42105806860612E-03 -4.67574959406064E-02 -4.28810735900241E-02  1.74500119291811E-02
  1.51384003863447E-02  6.88357956515050E-01 -9.91475657198047E-02 -1.49210443386689E-02 -1.03539680977219E-11
  2.66170199615870E-12  5.41933135008320E-13  1.89841597953611E-11  1.05729612938739E-12  5.95733525718284E-13
 -3.62641317763605E-01  5.22330059477257E-02  7.86071688134096E-03 -3.21864654077192E-11 -2.00711755672234E-12
 -1.09206757969877E-12 -7.74655138622276E-03 -1.03419810528985E-03  1.26451698931212E-12  1.60805235417453E-12
  2.00015098826516E-03  2.67028840570283E-04 -2.58107975411274E-03 -3.44585876503650E-04 -4.86253224474531E-13
 -3.78776923614205E-13  3.33215923277033E-03  4.44857311709901E-04  5.63913033266069E-13  4.58415479874476E-13
 -1.06414442405053E-03  6.63989755232996E-13  4.02208967109317E-04 -2.12035886959902E-13  2.21865707569484E-13
 -4.49493105567125E-04 -3.28125250293209E-13  3.96411268730590E-04  3.83024426319920E-13  1.07070974198574E-12
  7.55955220466928E-12  3.20506325271254E-11 -8.18442769348663E-11 -1.11906341353948E-11 -2.07618509989419E-12
 -6.63743259667555E-13 -3.60886823010221E-12  8.39959612037746E-12 -2.85660043984128E-13 -4.11588161103878E-12
 -4.59560063899887E-03 -8.87540769714325E-02 -8.13959235563279E-02  3.31232352125013E-02  2.87353838610248E-02
  2.42105816174030E-03  4.67574971285929E-02  4.28810695108160E-02 -1.74500111114347E-02 -1.51383994141475E-02
  6.88357962203127E-01 -9.91475754890459E-02 -1.49210458160190E-02 -1.02634208092820E-11  2.62390203715947E-12
  4.27364778987678E-13  2.07019531777287E-11  5.67751811956094E-13  5.14194880619738E-13 -3.62641320779154E-01
  5.22330110875093E-02  7.86071766447188E-03 -3.57555996685898E-11 -1.10128782103979E-12 -8.71182444290813E-13
  7.74655130118290E-03  1.03419802189987E-03 -1.25921121186175E-12 -1.65147714734688E-12 -2.00015096660251E-03
 -2.67028819330913E-04  2.58107972568023E-03  3.44585851589003E-04  4.70597774624554E-13  4.01280786306069E-13
 -3.33215918651899E-03 -4.44857269981442E-04 -5.36081327769099E-13 -4.18519461777889E-13 -1.06414429598556E-03
  5.78538693957518E-13  4.02208917205961E-04 -2.18993090419662E-13  2.15038199391461E-13 -4.49493032234490E-04
 -2.60161732407906E-13  3.96411242244325E-04  3.42153578488276E-13
* ORBITAL    1   24
  1.36087352432958E-13  1.09673786944543E-12  9.83740069264393E-12  7.60374112001486E-12  2.70459892912552E-12
  1.33017995357531E-12 -1.19215894137706E-13 -1.27000904459688E-12  1.19885807664074E-11  1.29642270721551E-12
 -5.06026037149150E-14  3.12219310656696E-03  5.86530205889808E-02 -1.04243650612619E-02  1.44261249738776E-03
  9.48297686128224E-04  5.96398609449853E-03  1.12038489427386E-01 -1.99125304628673E-02  2.75566571950817E-03
  1.81142977824048E-03 -2.99314347741761E-01  9.34419330701453E-03  8.36987774778108E-03 -1.90748015774866E-13
  5.04474744731447E-14  5.21991562921413E-14 -1.18749180659844E-11 -7.75318123837003E-13 -1.74776634527202E-13
 -5.71747658396905E-01  1.78491974157178E-02  1.59880675639686E-02 -7.86266743561896E-12 -6.26343802502523E-13
  3.90270313482185E-13 -1.31155674202103E-02 -5.17927029121514E-03  1.39233263018420E-13  1.54397815080217E-13
  3.38642496790175E-03  1.33728179015255E-03  1.58450618220668E-02  6.25713360919595E-03  5.06345371027258E-12
  3.05980128846630E-12 -2.04558868511910E-02 -8.07792475807979E-03  8.90740209732948E-13  5.22889847515394E-13
 -1.87813909469701E-03  2.64200467220838E-14  7.09869978861750E-04 -1.15689400822403E-14  1.71362615085596E-13
  2.87648327186107E-03 -1.12030020933120E-13 -2.53681978800326E-03 -5.03809831773289E-14 -1.41302265985757E-13
 -1.12278275825424E-12 -9.83424924478897E-12 -7.67977575418199E-12 -2.58039309458955E-12 -1.40961681849645E-12
 -2.07707021096694E-13 -1.43252515980629E-12  1.15037965002401E-11  1.12143457048940E-12 -5.56631265641317E-14
  3.12219315802991E-03  5.86530191905897E-02 -1.04243615976900E-02  1.44261262231300E-03  9.48297520208301E-04
  5.96398619405464E-03  1.12038486762493E-01 -1.99125237719949E-02  2.75566596985492E-03  1.81142946488505E-03
  2.99314344554034E-01 -9.34419461901339E-03 -8.36987816883914E-03  4.04816990958936E-13  3.65905427491763E-14
  1.98959665666999E-14  1.25477694145600E-11  7.50520652227129E-13  7.98837813368154E-14  5.71747652240638E-01
 -1.78491999212467E-02 -1.59880683691038E-02  7.28469200710452E-12  8.05658108067470E-13 -3.21162308432190E-13
 -1.31155675667893E-02 -5.17927039432536E-03  7.64346070798581E-14  9.19788666475678E-14  3.38642500541867E-03
  1.33728181720788E-03  1.58450620001339E-02  6.25713373451099E-03  5.05729597551453E-12  3.07180856625249E-12
 -2.04558870810954E-02 -8.07792491982261E-03  8.56704950802622E-13  4.73424395693767E-13  1.87813913005069E-03
  7.42279544675619E-15 -7.09869993437326E-04 -1.30350773255958E-14 -1.85090829712685E-13 -2.87648332674150E-03
  2.00401591268308E-13  2.53681983633224E-03  4.36059347022520E-14
* ORBITAL    1   25
 -7.22092387385489E-13 -5.45461548014741E-12 -2.28567116923049E-11  6.07234252059507E-11  8.24829814950039E-12
  1.49458800291336E-12 -5.51764061022582E-13 -2.42068025608960E-12  6.99957683457661E-12  3.48999166226492E-14
 -3.05866192585728E-12  2.42105806858436E-03  4.67574959402973E-02  4.28810735889478E-02 -1.74500119293173E-02
 -1.51384003864179E-02  4.59560046124672E-03  8.87540746978891E-02  8.13959313421877E-02 -3.31232367673071E-02
 -2.87353857154202E-02  3.62641317763263E-01 -5.22330059480757E-02 -7.86071688150645E-03 -4.29084872955031E-13
  7.08529439780538E-14  1.93241028794850E-14 -2.42063585922406E-11  1.65223984075492E-12 -5.58453377410000E-14
  6.88357956516351E-01 -9.91475657181798E-02 -1.49210443380686E-02  2.09947087011384E-11  2.29622163888759E-12
  1.03521506297238E-12 -4.08104517695906E-03 -5.44837410396040E-04  5.36710723209627E-14  2.18660609478431E-14
  1.05372107972491E-03  1.40675692203847E-04  4.89934926536025E-03  6.54084289456167E-04  1.29692532643558E-12
  1.49961351907507E-12 -6.32503273715557E-03 -8.44419246786806E-04  4.32385940687864E-13  6.92263714711452E-13
 -5.60614847820979E-04  3.15452693080306E-14  2.11888976443771E-04  2.54359968236701E-14 -5.21254953427810E-13
  8.53213617143279E-04  4.94653856955579E-13 -7.52463907386032E-04  1.99091767200298E-13 -7.76740496635991E-13
 -5.51453891244163E-12 -2.31818087493378E-11  6.08087445616101E-11  8.26062682329927E-12  1.43307153754658E-12
  5.25669774710137E-13  2.97693541604127E-12 -7.63776650987542E-12 -4.83426346514693E-14  3.11189748719499E-12
 -2.42105816172072E-03 -4.67574971282796E-02 -4.28810695096717E-02  1.74500111115281E-02  1.51383994141458E-02
 -4.59560063907581E-03 -8.87540769724936E-02 -8.13959235594262E-02  3.31232352119720E-02  2.87353838609401E-02
  3.62641320778936E-01 -5.22330110878627E-02 -7.86071766464031E-03 -9.19213375644376E-14  9.61566575188789E-14
  9.84318669805213E-15 -2.23496965109021E-11  1.41678619249560E-12 -4.43440537134750E-14  6.88357962203968E-01
 -9.91475754874893E-02 -1.49210458154020E-02  1.83705626209100E-11  2.87729368098734E-12  1.07103876194418E-12
  4.08104512614613E-03  5.44837365144629E-04 -2.29570001173258E-14 -5.49376956258491E-14 -1.05372106057270E-03
 -1.40675674471197E-04 -4.89934921144379E-03 -6.54084236552829E-04 -1.22481478845795E-12 -1.50810856172319E-12
  6.32503266801008E-03  8.44419178952035E-04 -4.12126228365236E-13 -7.39798279465218E-13 -5.60614769857684E-04
  2.79209123584212E-14  2.11888977596735E-04 -3.03625822202448E-14 -5.01576585612775E-13  8.53213515000448E-04
  5.36780304744497E-13 -7.52463815431756E-04  1.45363933978727E-13
* ORBITAL    1   26
 -8.99095660435490E-14 -5.79918486606399E-13 -2.52374076046646E-12  7.71398837557767E-12  8.50210888831031E-13
  2.79316418482168E-13 -1.01300013174733E-13 -1.41735942634813E-12 -3.31469210279759E-12 -4.67912289435670E-13
  9.12927629913486E-15  2.12789023131340E-13  1.38004779168946E-11 -1.23940576170401E-11  2.10620471723889E-12
  3.01837158730810E-12  9.74616129735643E-15  1.69078859966438E-12 -9.77560069886538E-13  3.26840733065994E-13
  3.05918770024882E-13  1.00554750569275E-11  5.72581284219382E-13 -4.56766998527739E-13  5.58745474362413E-01
  1.23502886741131E-02 -1.53232004481642E-03  3.09530775826400E-01  6.84174303171928E-03 -8.48867930902259E-04
  1.41354409010716E-12  1.94731530991793E-13  4.43991426446889E-15  1.78707676752777E-01  3.95008218044883E-03
 -4.90094128648611E-04  5.47056515944672E-13  3.72175838677494E-13  1.89574858998853E-02  1.00387889914777E-02
 -3.06274080071283E-12 -1.94356888396427E-12 -3.74695411419508E-12 -2.46178076099989E-12  9.58693798352122E-03
  5.07668815957465E-03 -2.66436808947321E-12 -1.72756826488285E-12  7.42601023040608E-03  3.93238573915818E-03
 -5.83939871924046E-14  2.33895929743908E-03  1.89447183945014E-13 -8.84043518202117E-04 -8.94134475383071E-04
  1.56528458914562E-13  7.99738187076028E-04  1.32611418045907E-13  1.05795417861682E-03 -9.01513639867792E-14
 -2.99851523886815E-13 -1.35536456230769E-12  1.00950040980015E-11  6.26881640800938E-13  1.60148591892414E-13
  1.43457910194998E-13  1.02286731099009E-12  2.00448659929688E-12  1.91806731121535E-13  7.24881064290235E-14
 -2.65478051411724E-13 -1.38750806343504E-11  1.22339736526294E-11 -2.10878988212566E-12 -3.00819811726785E-12
 -4.53246921120234E-14 -1.67440406519407E-12  7.85939137001225E-13 -2.97079244346550E-13 -3.04648682819204E-13
  9.88326736223357E-12  5.78872811217720E-13 -4.69366885144378E-13  5.58745469800739E-01  1.23502849561113E-02
 -1.53232121135014E-03  3.09530773215434E-01  6.84174097672508E-03 -8.48868576878851E-04  1.02495828927620E-12
  2.83247145099570E-13  1.06251667775419E-13  1.78707675245233E-01  3.95008099409219E-03 -4.90094501559098E-04
 -5.46321466669202E-13 -3.72819593299942E-13 -1.89574860047932E-02 -1.00387890388494E-02  3.01536097299151E-12
  1.93906244446169E-12  3.74621123964172E-12  2.50439949068990E-12 -9.58693803746109E-03 -5.07668818409541E-03
  2.71044609951768E-12  1.69316560246263E-12 -7.42601027213206E-03 -3.93238575816581E-03 -6.31630706871809E-14
  2.33895934706189E-03  1.68746543241221E-13 -8.84043537003708E-04 -8.94134494303370E-04  9.23219803759169E-14
  7.99738204068995E-04  1.75798888280524E-13  1.05795420105922E-03
* ORBITAL    1   27
 -8.68629436410316E-14 -2.49476245350027E-13 -1.45747376095516E-12 -1.39337865963551E-11  1.18347956137170E-13
  9.09419169927141E-14 -2.77961029122679E-14 -5.63500445834349E-13  4.94273670854902E-12  4.36998723495454E-13
 -2.69250793385366E-13 -6.43136636644405E-14 -6.34578587231710E-12 -1.06470408083349E-11 -6.95306265847564E-12
 -5.26418025749804E-13  1.37101882095766E-14 -5.89005664122386E-13 -7.50706144567033E-13 -7.11824052072266E-13
  1.05089890237188E-14  1.36434269849832E-11 -5.47978234720100E-12 -2.85434742527268E-12 -6.10648949918624E-01
  7.54822642963880E-02  1.63783915927242E-02 -3.38719331963103E-01  4.18690625728394E-02  9.08488698326933E-03
  1.47066486724391E-12 -4.19936121419996E-13 -2.60818521771072E-13 -1.95559697488999E-01  2.41731145476713E-02
  5.24516194532188E-03  7.34263772575222E-13 -3.00015517596549E-13  2.11198375821005E-03 -3.65240226230688E-04
 -7.85848886605006E-13 -9.94480253381341E-13 -8.61886259502997E-13 -1.43550201979785E-12  1.06941923130824E-03
 -1.84942777604223E-04 -4.80139155306390E-13 -1.06387192207866E-12  8.28368574939202E-04 -1.43256059228972E-04
  4.33811624935193E-13  8.54106483429334E-04 -6.59512181583173E-13 -3.22821906907899E-04 -3.26927151848498E-04
 -5.02420988622022E-13  2.92412534033619E-04 -5.21382666226736E-13  3.86825422660802E-04  4.91260626185562E-14
  1.97579868114096E-13  1.43778710742735E-12  1.37491688602535E-11 -6.46300999847015E-14 -1.01319461781316E-13
  3.36437778674129E-14 -6.87144247931645E-13  4.66017946211008E-12  2.29292892566011E-13 -3.89791932075276E-13
 -6.70492689922152E-14 -6.33985532726075E-12 -1.04064857098168E-11 -6.79471660594009E-12 -2.86999371307699E-13
 -3.06751645480241E-14 -8.17644229456106E-13 -1.67085191412920E-12 -8.15602083768021E-13 -8.86814406397418E-14
 -1.37400492693162E-11  5.52108817084382E-12  2.80167553940217E-12  6.10648955876990E-01 -7.54822770763556E-02
 -1.63783944531646E-02  3.38719335199718E-01 -4.18690696856983E-02 -9.08488856331278E-03 -1.61616052206344E-12
  8.22058193056070E-13  3.73599138602229E-13  1.95559699357621E-01 -2.41731186541847E-02 -5.24516285741942E-03
  6.83303573534371E-13 -3.26110629187398E-13  2.11198390050499E-03 -3.65239924356315E-04 -7.89705051142222E-13
 -1.02751277954397E-12 -8.05976515657332E-13 -1.31254711807258E-12  1.06941931701944E-03 -1.84942618887639E-04
 -5.51414966999320E-13 -1.11913068867054E-12  8.28368641297613E-04 -1.43255936378941E-04 -3.55330525634664E-13
 -8.54106508763299E-04  6.51038530166068E-13  3.22821916489751E-04  3.26927161459725E-04  4.95684247795150E-13
 -2.92412542739050E-04  4.39115539217315E-13 -3.86825434174768E-04
* ORBITAL    1   28
 -1.99928094225138E-03 -1.55704110485698E-02 -9.76131825588011E-02 -5.32130034149217E-01  4.51575917433993E-02
  1.92182786799208E-02 -5.86990036832548E-03 -1.17214516688663E-01  2.98169787352071E-01  2.55421435057525E-02
 -1.45700063076358E-02 -2.66276793591764E-12 -4.42401467195729E-11  4.15635660712034E-10  8.12744260623489E-11
  2.53935966399273E-11  5.58339943031221E-12  9.04750929350142E-11 -8.42322069745224E-10 -1.64751832657621E-10
 -5.13846442321611E-11 -6.70615311776442E-11  2.32997727382083E-12 -1.49337779342456E-12  7.15851637827131E-12
 -2.93082704777400E-12 -8.98562008702869E-13  2.24950259790611E-01 -4.29350973989140E-02 -4.36595827765693E-03
  1.40740161979970E-10 -4.70742011078009E-12  3.05198457765496E-12 -3.89625279122255E-01  7.43657701184171E-02
  7.56206155950564E-03  4.83640109776839E-12  2.78798652792888E-12 -1.77674599615125E-14  8.82568613437207E-14
 -1.29516281614959E-12 -6.76308672144513E-13  6.28204527242570E-12  3.48464969011775E-12 -1.46970652602923E-02
 -7.73334618680658E-03 -7.93404252475997E-12 -4.45496818584498E-12  1.89738296637751E-02  9.98370699731427E-03
 -6.44266004969516E-13 -4.47679227760799E-10  2.29228186560170E-13 -1.18436421359025E-09  4.51961523600099E-04
 -1.09913935085116E-12 -6.73743427553045E-04  8.93264632929830E-13  8.91279363719977E-04  1.99928176266074E-03
  1.55704168364154E-02  9.76132048475120E-02  5.32130036722530E-01 -4.51576159434260E-02 -1.92182907552053E-02
 -5.86990027636542E-03 -1.17214511431842E-01  2.98169860069953E-01  2.55421659366463E-02 -1.45699954618501E-02
 -2.77881946055997E-12 -4.51491090168464E-11  4.14727173994628E-10  8.11743106445012E-11  2.52279951341012E-11
  5.62115474758416E-12  9.07330920394562E-11 -8.41219220155934E-10 -1.64576425862230E-10 -5.13382231246989E-11
  7.14801253641724E-11 -2.05032637431303E-12  1.64556673232408E-12 -7.09154582416573E-12  2.90993543671814E-12
  9.00652248265295E-13 -2.24950255337421E-01  4.29350976502923E-02  4.36595900018779E-03 -1.40378461096995E-10
  4.20708308247746E-12 -3.25274432620931E-12  3.89625271409873E-01 -7.43657705543095E-02 -7.56206281087060E-03
  4.71586609513316E-12  2.61489584085936E-12  2.08262416375955E-14  7.12319434023511E-14 -1.21487330723346E-12
 -6.64144649897686E-13  6.02842596777474E-12  3.42271923675375E-12 -1.46970643866434E-02 -7.73334595930221E-03
 -7.85652324619793E-12 -4.45860267332446E-12  1.89738285360002E-02  9.98370670364046E-03  6.93346458357547E-13
  4.47419103780497E-10 -2.37360558799552E-13  1.18361782414950E-09 -4.51961471028479E-04  1.13548647974520E-12
  6.73743349858390E-04 -9.68038478669483E-13 -8.91279260530035E-04
* ORBITAL    1   29
 -8.17408418460175E-04 -5.48303444725616E-03 -3.17529248877897E-02  4.26250741894945E-01  2.75624647053348E-03
 -2.04739215160901E-03  4.36908469854542E-03  4.53432301775190E-02  1.39006988815160E-02 -1.63396055958733E-02
 -1.94485811093452E-02 -2.53852680657074E-13  3.99426470363651E-13 -1.03821819694968E-10 -2.96278148593237E-11
 -1.77779752271784E-11  5.47514422789996E-13 -1.01243128917660E-12  2.10615133891624E-10  5.98166435735753E-11
  3.55880202891174E-11  3.70310722021485E-11  7.27023515276345E-12  2.56161789910958E-12 -3.73921799143613E-12
  1.51186976200722E-13  1.39023561196667E-13  1.97202178039098E-01 -1.95336648544881E-02 -1.03209975383547E-02
 -7.43147336960367E-11 -1.48536713808620E-11 -5.28202890189432E-12 -3.41564191732223E-01  3.38332999860281E-02
  1.78764921214257E-02 -2.17630675752738E-12 -1.38490842001210E-12 -1.43397336295636E-13 -1.12875368112715E-13
  5.74516057854350E-13  3.40367173360839E-13 -2.92274120705922E-12 -1.79054470237371E-12  1.45190641932563E-02
  4.96655295580800E-03  3.66976996179376E-12  2.29667710654193E-12 -1.87440312745674E-02 -6.41179229543516E-03
  1.14109042763528E-13 -2.14075258912998E-11  2.04047783269132E-15 -5.66475344788947E-11 -1.42204805370366E-03
  1.65721542463327E-13  2.11986412612853E-03 -1.61913932022778E-13 -2.80431661764186E-03 -8.17408164300288E-04
 -5.48303257696200E-03 -3.17529140127609E-02  4.26250771591545E-01  2.75624399470790E-03 -2.04739337908338E-03
 -4.36908499481276E-03 -4.53432421689411E-02 -1.39006913017479E-02  1.63396051905374E-02  1.94485796640165E-02
  2.31903738133192E-13 -4.93983798190144E-13  1.04081240883359E-10  2.94147675255594E-11  1.74283583599956E-11
 -6.02603169107599E-13  9.57467336512047E-13 -2.10756340751386E-10 -5.97902291958511E-11 -3.56694513637352E-11
  3.63002323597652E-11  7.35289407279337E-12  2.60805043863945E-12 -3.77378413801283E-12  1.60294515385397E-13
  1.18484389484423E-13  1.97202173763715E-01 -1.95336665444659E-02 -1.03209982030862E-02 -7.45681361404647E-11
 -1.49601201388907E-11 -5.26684119619144E-12 -3.41564184326683E-01  3.38333029135384E-02  1.78764932726537E-02
  2.27191689116685E-12  1.36539868514358E-12  1.35220393839022E-13  1.31782511191667E-13 -5.50565445261089E-13
 -3.91183645830045E-13  2.86752363005092E-12  1.70717893018919E-12 -1.45190643822150E-02 -4.96655307676785E-03
 -3.63735986009696E-12 -2.20090526612971E-12  1.87440315183465E-02  6.41179245148160E-03  1.17430745065763E-13
 -2.15029686434412E-11 -7.82461312090825E-14 -5.68206707392719E-11 -1.42204808026349E-03  1.24131053643271E-13
  2.11986416566219E-03 -2.07186506156976E-13 -2.80431666993039E-03
* ORBITAL    1   30
  4.71021676063406E-04  2.89917407043470E-03  8.08754337199469E-03  6.34735723444241E-01 -9.92830938973922E-03
 -7.78863279605028E-03 -5.24834429871189E-03 -8.40163670214765E-02 -1.21051222440130E-01 -3.42192500166571E-03
  1.07168166948111E-02  2.33562637961097E-12  3.69343378599943E-11 -3.44456274203087E-10 -7.40202179780070E-11
 -2.26501767835378E-11 -4.64271801004495E-12 -7.41844262996036E-11  6.99403750208404E-10  1.49667575292922E-10
  4.55360926845579E-11  5.75498186574699E-11 -8.79766063105824E-12 -3.17799167647042E-12 -4.96876601937413E-12
  2.74374671211587E-12  7.98527588623436E-13  2.95492170156230E-01 -6.26094178020726E-02 -1.17694224947582E-02
 -1.12685306331681E-10  1.69844553977703E-11  6.40276384577316E-12 -5.11807451955954E-01  1.08442692669196E-01
  2.03852377377987E-02 -2.05101166084678E-12 -1.41023444745143E-12  2.30655661023601E-14 -5.32440945072342E-14
  5.15320647141902E-13  3.61402141658385E-13 -2.64228193709168E-12 -1.84244080325998E-12 -3.97273774097794E-03
  4.99850377351571E-05  3.39289567670743E-12  2.33615514816552E-12  5.12878237002327E-03 -6.45304061901716E-05
  1.16078540852006E-12 -7.73447326516960E-10 -4.41337479307561E-13 -2.04638168476603E-09  5.26473332095460E-04
  1.83472556787770E-12 -7.84818315404432E-04 -1.64882093607456E-12  1.03821805862068E-03 -4.71022581177660E-04
 -2.89918052738954E-03 -8.08756906141662E-03 -6.34735721717292E-01  9.92832948209799E-03  7.78864325873148E-03
 -5.24834387392242E-03 -8.40163647068912E-02 -1.21051292144798E-01 -3.42193949290671E-03  1.07168103678512E-02
  2.27938158788597E-12  3.63055085365014E-11 -3.45155795877204E-10 -7.36463780206044E-11 -2.21592199982730E-11
 -4.72236345101583E-12 -7.43208447985382E-11  6.99081833338406E-10  1.49656241125714E-10  4.54596968723037E-11
 -5.39231474966889E-11  7.97157639421797E-12  3.10879950729655E-12  4.99786191753770E-12 -2.70526478447466E-12
 -7.58911384997630E-13 -2.95492185250944E-01  6.26094220668202E-02  1.17694235559950E-02  1.13442653929458E-10
 -1.70227581426121E-11 -6.39640125714688E-12  5.11807478100546E-01 -1.08442700056016E-01 -2.03852395758131E-02
 -2.05866185304469E-12 -1.42228756984939E-12  2.68567831796252E-14 -8.38306661687581E-14  5.09841241976095E-13
  3.70785303601425E-13 -2.60790994861690E-12 -1.75327911271504E-12 -3.97273637521866E-03  4.99858377366415E-05
  3.35420910226635E-12  2.35526432372540E-12  5.12878060677335E-03 -6.45314390873990E-05 -1.11255816622398E-12
  7.72929412028776E-10  4.55130572223514E-13  2.04499228306938E-09 -5.26473188173016E-04 -1.81404748599290E-12
  7.84818102155294E-04  1.64543344799669E-12 -1.03821777586401E-03
* ORBITAL    1   35
 -9.83417910577907E-03 -6.79479817157332E-02 -2.24196212815046E-01 -2.63315392998076E-01  6.23301938404155E-01
  3.58073923316914E-01  2.47109424131023E-03  1.12569987577856E-01  6.67125149300126E-01  2.09950252060310E-01
  9.53902586665363E-02 -4.43708448448326E-11 -7.64092600071646E-10 -5.31837047795070E-09 -1.89962904943288E-09
 -1.34240528961103E-09  9.11807001289708E-11  1.56596316433535E-09  1.09004879341174E-08  3.89442178442930E-09
  2.75254261827609E-09 -4.21978569570952E-10 -1.64801253368428E-10 -4.10616288001229E-11 -5.96850361147751E-14
 -5.79380821952461E-14 -3.76836366927745E-14 -5.15332787878924E-02 -1.16880834035224E-01 -5.09850880100043E-02
  8.65074225122022E-10  3.37945706030360E-10  8.42134465475335E-11  8.92582571412730E-02  2.02443542980000E-01
  8.83087628616992E-02 -1.61888913558283E-11 -2.29785035318439E-11  4.66840311452623E-15  4.93679245066662E-15
  4.18057284714261E-12  5.93354246135284E-12 -2.10142688495070E-11 -2.98163050062139E-11 -3.20760315531240E-02
 -3.04524423283817E-02  2.71301585899495E-11  3.84925758834954E-11  4.14099786725692E-02  3.93139339964025E-02
  1.94209054355662E-12 -7.12241492841780E-13 -7.35367659468686E-13 -1.88660176736237E-12  1.28005187309880E-03
  3.18991095374250E-12 -1.90818866697316E-03 -2.81251953307311E-12  2.52429633465132E-03 -9.83569651758613E-03
 -6.79589208473301E-02 -2.24244268881661E-01 -2.63430439028446E-01  6.23309557896310E-01  3.58076549466742E-01
 -2.47019675266496E-03 -1.12556351379467E-01 -6.67077566180061E-01 -2.09936430691161E-01 -9.53812222269014E-02
  4.44499744469261E-11  7.63966508530890E-10  5.31842258328013E-09  1.90044158005330E-09  1.34341051040337E-09
 -9.11524625818859E-11 -1.56597008294515E-09 -1.09006327975807E-08 -3.89439996424162E-09 -2.75247158752557E-09
 -4.22149562596906E-10 -1.64831110625214E-10 -4.10546838429044E-11 -1.27637383017972E-13 -7.03852888462305E-14
 -3.75654056402154E-14 -5.15316704689374E-02 -1.16878912046539E-01 -5.09842263486779E-02  8.65032210599230E-10
  3.37917205532044E-10  8.42048385902726E-11  8.92554714514968E-02  2.02440213998195E-01  8.83072704205962E-02
  1.62338866831253E-11  2.30253367731259E-11 -1.45479736592811E-15 -2.41275432054490E-15 -4.19082485495207E-12
 -5.94375346892525E-12  2.10136303973378E-11  2.98164072286939E-11  3.20761377190406E-02  3.04525252460566E-02
 -2.71311960632568E-11 -3.84932816810764E-11 -4.14101157321586E-02 -3.93140410426371E-02  1.93967891883820E-12
 -7.12597838553204E-13 -7.32698336055604E-13 -1.88340343785006E-12  1.28007203966254E-03  3.18931509685425E-12
 -1.90821872951764E-03 -2.81246045372977E-12  2.52433610365711E-03
* ORBITAL    1   36
  7.82388774245296E-02  5.64030135182783E-01  2.47780394754202E+00  5.93319447056489E+00 -3.92430395437000E-01
 -1.35177546599322E-01  4.62788015228502E-02  7.03135668582701E-01  2.45256499901873E+00  7.12251402291594E-01
  4.65638337364596E-01 -1.35643479095936E-12 -2.49465409316793E-11  1.32506357499118E-10  1.18100799415824E-10
  1.24332749266153E-10  1.70443866111182E-12  3.22514047730775E-11 -3.96780755992271E-10 -2.84132799798927E-10
 -2.83458340915804E-10 -1.28682635384722E-11 -5.11760597670024E-12 -2.84965855959791E-12  2.45687943505128E-13
  3.97401783621250E-13  1.74957238687337E-13 -8.29064071148799E-02 -9.91129286628268E-02 -4.44239580097134E-02
  1.66138094988403E-11  6.39586948946340E-12  4.76704681812524E-12  1.43598109396710E-01  1.71668628132347E-01
  7.69445523467523E-02  2.33238826346149E-12  3.28741430593110E-12 -1.30432529617169E-14 -1.31245410464460E-14
 -6.01854206688000E-13 -8.48907452290754E-13  3.19013579350763E-12  4.53319090305538E-12  5.46245613986125E-03
  4.26555865659372E-03 -4.12752974826999E-12 -5.85715616372379E-12 -7.05200055292171E-03 -5.50681254629094E-03
  1.90680481596121E-13  2.50687936864283E-12 -7.17507218599938E-14  6.62662211133142E-12 -1.03908919517146E-03
  2.65483039424590E-13  1.54898271093757E-03 -2.33733069159921E-13 -2.04911152241264E-03 -7.82386966075577E-02
 -5.64028887578338E-01 -2.47779987183822E+00 -5.93318957305455E+00  3.92418379478168E-01  1.35170616114853E-01
  4.62788492014268E-02  7.03137810336741E-01  2.45257701013858E+00  7.12255066050866E-01  4.65639871226638E-01
 -4.15118769458465E-13 -8.46348462179410E-12  2.45032058029479E-10  1.57899637170945E-10  1.52465468519494E-10
  1.81633020907022E-12  3.56472386192278E-11 -3.73397565506303E-10 -2.75708218487702E-10 -2.77490539140081E-10
  3.85225996382832E-12  1.49827280134597E-12  1.91943265472605E-12 -2.32429939337986E-13 -3.79432722669817E-13
 -1.67524429110534E-13  8.29073007338303E-02  9.91151887278337E-02  4.44249504965073E-02 -1.84329044283630E-11
 -7.12861750961023E-12 -4.94597151801288E-12 -1.43599657189990E-01 -1.71672542679500E-01 -7.69462713842025E-02
  2.64370894137418E-12  3.74586157082112E-12 -1.26590076929663E-14 -1.16678004981277E-14 -6.83826757353491E-13
 -9.69228680965995E-13  3.15287453551422E-12  4.47346959225679E-12  5.46184109616383E-03  4.26497403049651E-03
 -4.06814975823003E-12 -5.77190339729020E-12 -7.05120653496699E-03 -5.50605779728971E-03 -1.50027967955495E-13
 -2.50398014400996E-12  5.69055938773420E-14 -6.62153980010315E-12  1.03906470672879E-03 -2.72327879625890E-13
 -1.54894620573651E-03  2.40189153508930E-13  2.04906323055871E-03
* ORBITAL    1   40
  6.84431847994484E-14  2.44248297967358E-13  1.05070560715452E-12  1.96725157006598E-12 -4.75552853597089E-14
  6.43733371440924E-14  9.51682712517707E-14  2.25864952414277E-13  3.87018601364913E-13  5.13253610352501E-14
  3.59682237319064E-14 -7.01494059229872E-14  2.24370767372954E-14  2.93168064715556E-12  1.68734551646843E-12
  1.63332883744135E-12  7.28025920012097E-14  4.04195868723404E-13 -2.91380684922938E-11 -1.53280226017197E-11
 -1.44491109859259E-11 -4.97941004032597E-13 -6.41692304574456E-13 -2.41015961087439E-13 -6.03822435193499E-02
  2.68919084201384E-01  1.58337196044981E-01  8.29589738673605E-02 -3.69467106580343E-01 -2.17538988754971E-01
  5.48717026613391E-12  6.53464993579185E-12  2.49623526229084E-12  4.78963858939557E-02 -2.13311933441281E-01
 -1.25596193717130E-01 -4.47298291577735E-13 -6.60137686154389E-13 -1.35918930996077E-02 -1.13076776193507E-02
 -1.72226978007732E-12 -2.65921041516423E-12  8.38124877513322E-13  1.47662172182490E-12  1.70468241203192E-02
  1.41819826596787E-02  6.98700731306915E-13  8.40851266241228E-13  1.32044131846984E-02  1.09853165313803E-02
 -3.83972576016182E-15 -1.51792652969294E-03  1.20422602249675E-14  5.73722300861911E-04 -1.43911418681572E-03
 -7.23973490530810E-14  1.28718285964403E-03  5.71983701914215E-14  1.70278286923425E-03 -1.84422287648261E-14
 -7.69737311585350E-14 -4.98466398655342E-13 -1.81548484814157E-12 -8.92655846018789E-14 -2.75834379248355E-14
  1.62540087579765E-14  2.93931312213275E-13  1.05818388093962E-12  2.67805624330803E-13  8.94046354299594E-14
  2.79048818477456E-15  1.55877616212001E-14 -3.11684524226292E-12 -1.53646523873734E-12 -1.41203592033385E-12
 -4.31112617584306E-14 -3.78212711298105E-13  2.91505244197417E-11  1.53126678956930E-11  1.44431989660156E-11
 -7.09884744718980E-13 -7.68070020865134E-13 -2.98423278450343E-13 -6.03822299946020E-02  2.68919095662703E-01
  1.58337200698098E-01  8.29589552487476E-02 -3.69467122347064E-01 -2.17538995156259E-01  5.51380600319077E-12
  6.53402798833205E-12  2.49110030316209E-12  4.78963751442848E-02 -2.13311942544132E-01 -1.25596197412876E-01
  4.50682877249239E-13  6.63463422404570E-13  1.35918934931720E-02  1.13076779305086E-02  1.72864589899624E-12
  2.66675107807021E-12 -8.40897853878003E-13 -1.47920563076766E-12 -1.70468246149081E-02 -1.41819830506112E-02
 -7.05426509146023E-13 -8.43234851660370E-13 -1.32044135678421E-02 -1.09853168342223E-02 -6.61876706728648E-15
 -1.51792652080987E-03  1.25177917541018E-14  5.73722297503916E-04 -1.43911417838465E-03 -7.38589951823153E-14
  1.28718285210134E-03  5.77720988698283E-14  1.70278285925943E-03
* ORBITAL    1   41
 -1.75800893451404E-14 -2.24994153084963E-13 -8.81759495640871E-13 -2.27342055048305E-12  1.56333497225898E-13
  2.38762972990471E-14 -2.17171304291496E-14 -8.14815165448892E-14  3.20431053030482E-14  1.65176849637262E-13
  1.36950721580855E-13 -6.15511833214712E-14 -4.00294885169500E-13  2.90169533987279E-11  1.52449509953011E-11
  1.43868358518580E-11 -6.82318193961275E-15 -7.46230237886538E-15  3.03516611430527E-12  1.63382935451242E-12
  1.55358981877533E-12 -5.52317268129330E-12 -6.56673337669376E-12 -2.51009008686946E-12 -9.57927742214776E-02
  4.26623866742160E-01  2.51192387587476E-01 -5.22925581529875E-02  2.32890758404483E-01  1.37124034222710E-01
 -4.86820394850165E-13 -6.11441259694183E-13 -2.34161723654233E-13 -3.01911225261227E-02  1.34459542057012E-01
  7.91685980710418E-02 -3.07754745512672E-13 -1.85588759384325E-13 -2.15627166164466E-02 -1.79389468922922E-02
 -1.04734929054600E-12 -1.68799518207315E-12 -1.40820896200986E-12 -2.18360227714561E-12 -1.07453350673644E-02
 -8.93950413927806E-03 -1.09336015281206E-12 -1.65907746068995E-12 -8.32330075300887E-03 -6.92451013090145E-03
 -8.43250326458334E-14 -2.40809864593552E-03  3.64165610693037E-14  9.10175735664589E-04  9.07134614610695E-04
  1.28917779944706E-14 -8.11365865205215E-04  2.01003479117311E-15 -1.07333615080115E-03  1.85960369990048E-14
  2.74552267234703E-14  4.59372122282845E-13  1.14569524736027E-12  1.63892859279727E-13  8.49849204886181E-14
 -2.59522575111624E-14 -3.07208922052474E-13 -1.33034367197667E-12 -4.23668283045345E-13 -2.37690112318816E-13
  5.73715751321494E-14  4.26296790007062E-13 -2.90814594634321E-11 -1.52751240736382E-11 -1.44061428058857E-11
  6.13637487825593E-14 -7.31850584158095E-14 -3.18499282793364E-12 -1.60386961606722E-12 -1.48591178641016E-12
 -5.55690153251867E-12 -6.55051777265107E-12 -2.49622824583519E-12 -9.57927527387394E-02  4.26623884937164E-01
  2.51192394974650E-01 -5.22925464495697E-02  2.32890768324291E-01  1.37124038250077E-01 -6.46190662634576E-13
 -7.33193545449151E-13 -2.87413113705062E-13 -3.01911157690448E-02  1.34459547784188E-01  7.91686003962190E-02
  3.19223055293718E-13  1.93254952086583E-13  2.15627172416505E-02  1.79389473864555E-02  1.05349429818854E-12
  1.69361873401674E-12  1.40868812120829E-12  2.18623013462800E-12  1.07453353782680E-02  8.93950438507364E-03
  1.09803759235065E-12  1.66352650266338E-12  8.32330099385301E-03  6.92451032131034E-03 -8.39024547362057E-14
 -2.40809863184590E-03  3.61947727463780E-14  9.10175730339511E-04  9.07134609306252E-04  1.47184233394488E-14
 -8.11365860460226E-04  3.11972112567000E-16 -1.07333614452751E-03
* ORBITAL    1   43
 -2.72292068856338E-12 -1.97376962524179E-11 -9.02812142433126E-11 -2.56463005051085E-10 -3.42678586667605E-11
 -2.24689366149167E-11 -1.44498458286790E-12 -2.40048080903602E-11 -1.06236977536656E-10 -2.14528940165067E-11
 -6.50224742723826E-12 -8.74125166616619E-03 -1.09147482837359E-01 -2.28629007937172E-01  6.27813484610762E-02
  8.64596301544454E-02 -1.69441876241638E-04 -2.11573297081461E-03 -4.43178284035192E-03  1.21696414098931E-03
  1.67594793967089E-03  8.02105169610201E-02  6.95549052182257E-01  3.69599782653799E-01  3.07621666923735E-11
  1.17181876895670E-10  5.62971515608332E-11  1.54530824643586E-11  3.99025511141782E-11  1.89874070492066E-11
  1.55481376603082E-03  1.34826386868258E-02  7.16438374513757E-03  4.88139576646366E-12  5.22066846945587E-11
  2.54144386193083E-11 -8.00877372847699E-02 -6.13561981183785E-02 -7.07202039524369E-12 -7.11922585035914E-12
  2.06785648618998E-02  1.58421022438217E-02  9.81845515959112E-04  7.52203893623319E-04 -2.00034913736722E-12
 -1.77533146615312E-12 -1.26755707016342E-03 -9.71091017188263E-04 -3.40777653152761E-12 -3.73539086673586E-12
 -1.13813458827003E-03  5.72413471730867E-13  4.30174442161081E-04 -2.16404721382520E-13 -6.82795785519239E-14
  1.76887887396422E-05 -9.05612421334420E-16 -1.56000394972312E-05  4.23186999578896E-13  2.72212996495694E-12
  1.96671124401926E-11  9.01433268714671E-11  2.56472098046335E-10  3.43090594665114E-11  2.24838883053373E-11
 -1.46500779073134E-12 -2.40094469608606E-11 -1.06381575355225E-10 -2.16124593324119E-11 -6.63572834886425E-12
 -8.74125092244531E-03 -1.09147470833093E-01 -2.28628964321262E-01  6.27813726626641E-02  8.64596511313269E-02
 -1.69441862061490E-04 -2.11573274018284E-03 -4.43178200467317E-03  1.21696460517917E-03  1.67594834214005E-03
 -8.02105364658650E-02 -6.95549069959174E-01 -3.69599788164312E-01 -3.06788065741355E-11 -1.17218631037131E-10
 -5.63206637135061E-11 -1.56162593837371E-11 -3.98954531166598E-11 -1.89745466872770E-11 -1.55481414005532E-03
 -1.34826390282318E-02 -7.16438385092767E-03 -4.89138168374814E-12 -5.20577292368496E-11 -2.53370263669137E-11
 -8.00877372974841E-02 -6.13561979695313E-02 -7.09447724818103E-12 -7.13773193464770E-12  2.06785648651588E-02
  1.58421022053783E-02  9.81845516026512E-04  7.52203891792641E-04 -1.98395963897406E-12 -1.76070022428631E-12
 -1.26755707030862E-03 -9.71091014840320E-04 -3.41473755471098E-12 -3.74331486337485E-12  1.13813460939838E-03
 -5.71355352826085E-13 -4.30174450152029E-04  2.16754139550875E-13  6.74184289523102E-14 -1.76887890656195E-05
  2.16608400519071E-15  1.56000397810472E-05 -4.22931912954523E-13
* ORBITAL    1   44
 -5.83006755066278E-12 -4.19913743836172E-11 -1.92378532525525E-10 -5.47193710611298E-10 -7.32218668014894E-11
 -4.79868079380882E-11 -3.12223676282661E-12 -5.12038950475416E-11 -2.26761367622252E-10 -4.59404523242440E-11
 -1.40139157085113E-11 -1.69441876232019E-04 -2.11573297058761E-03 -4.43178283955617E-03  1.21696414130783E-03
  1.67594793992101E-03  8.74125166611479E-03  1.09147482836466E-01  2.28629007934543E-01 -6.27813484610607E-02
 -8.64596301540283E-02  1.55481376623316E-03  1.34826386872360E-02  7.16438374529530E-03  1.58438873296919E-11
  6.06410741942079E-11  2.91406723478378E-11 -2.28530172259574E-11 -1.28362663621027E-10 -6.20687523389464E-11
 -8.02105169619112E-02 -6.95549052183651E-01 -3.69599782654344E-01 -2.18859486135454E-11 -1.20693408799119E-11
 -5.10252279164001E-12 -1.55243404560112E-03 -1.18933876360423E-03 -3.66822194257895E-12 -3.69039943161521E-12
  4.00836721396802E-04  3.07085926926632E-04 -5.06519324858505E-02 -3.88050669178435E-02  7.51491096788809E-12
  8.07449036366166E-12  6.53913636769793E-02  5.00971259904999E-02  1.84720922769139E-12  1.20535103243632E-12
 -2.20617936167825E-05  2.94478735840144E-13  8.33856952057206E-06 -1.11497819081884E-13  5.71383840028650E-13
 -9.12537789747807E-04 -6.49320201136764E-13  8.04782687404868E-04  5.05233059297153E-14  5.82281540135566E-12
  4.19788202050884E-11  1.92420576192842E-10  5.47202659039357E-10  7.32349120153851E-11  4.79995536585612E-11
 -3.09636597230299E-12 -5.11899989804241E-11 -2.26795257113129E-10 -4.59586302235877E-11 -1.40362908388759E-11
 -1.69441862071355E-04 -2.11573274042025E-03 -4.43178200539951E-03  1.21696460480891E-03  1.67594834182214E-03
  8.74125092250443E-03  1.09147470834052E-01  2.28628964323766E-01 -6.27813726625658E-02 -8.64596511315515E-02
 -1.55481413977837E-03 -1.34826390278217E-02 -7.16438385079507E-03 -1.59197176121392E-11 -6.05762861948915E-11
 -2.90932811258776E-11  2.28538946971250E-11  1.28408310232624E-10  6.21000791243260E-11  8.02105364648616E-02
  6.95549069957879E-01  3.69599788163791E-01  2.18640363153520E-11  1.20781903769876E-11  5.11082566778280E-12
 -1.55243404583367E-03 -1.18933876080590E-03 -3.65636362127677E-12 -3.68135603856665E-12  4.00836721496180E-04
  3.07085926214220E-04 -5.06519324942559E-02 -3.88050668240316E-02  7.54085395535835E-12  8.09536449720821E-12
  6.53913636877638E-02  5.00971258693475E-02  1.84947982422167E-12  1.20462352497019E-12  2.20617940301184E-05
 -2.96781293447659E-13 -8.33856967320644E-06  1.12127954124394E-13 -5.72342318442317E-13  9.12537806714800E-04
  6.49120922668815E-13 -8.04782702370212E-04 -4.98933998124757E-14
* ORBITAL    1   46
  4.11196144923383E-13  3.05861638786820E-12  1.23058670526846E-11  2.00558688159776E-11 -4.26319517043835E-12
 -1.47327451331016E-12  2.87878442006387E-13  3.50242511414745E-12  6.82117103655021E-12 -1.73863160450066E-12
 -2.20666779016854E-12  8.18386065902837E-14  4.85756196877445E-13  1.73037416159314E-12 -1.07023133953364E-13
 -2.80264461539407E-13  1.11545774371864E-12  1.46571022383879E-11  4.77159044893543E-11 -1.17558546400624E-11
 -1.73744320439288E-11 -5.96043533038658E-13 -3.31859070649121E-12 -1.75893809568083E-12 -1.17024212936314E-01
 -3.74473596044067E-01 -1.76307903317800E-01  2.23923877552600E-01  7.16548995420906E-01  3.37362239737341E-01
 -1.91426646580383E-11 -1.01998692847186E-10 -5.36319853951877E-11  1.29282510984452E-01  4.13699755395436E-01
  1.94776179927207E-01  2.55308906325814E-12  2.43105120642174E-12  1.31149405455471E-02  1.16592839200510E-02
  8.00144143734241E-12  7.91806651894177E-12 -1.39726031735186E-11 -1.21193125913754E-11 -2.29086970698625E-02
 -2.03660095221402E-02  6.78337472777935E-12  4.54256357585349E-12 -1.77450004469333E-02 -1.57754431416478E-02
 -7.94751919701142E-14 -1.15722243120657E-03 -1.99999489484974E-13  4.37388966366610E-04 -1.52803001076611E-03
  1.80966679629310E-13  1.36671159028607E-03  7.50790898442281E-14  1.80798949093568E-03 -3.12316455030379E-13
 -2.11357326231018E-12 -9.37743039382000E-12 -1.78654065033192E-11  2.77719767741095E-12  1.14392857958969E-12
  3.51040849233324E-13  4.50341000763709E-12  1.29617707815200E-11  2.16975266834436E-12  9.18155367876182E-13
  2.85708097559594E-14  5.10297115311668E-13  1.37339946822608E-12 -6.79940305344422E-13 -8.62984208384256E-13
  1.08994279510392E-12  1.45930876743908E-11  4.76719654399520E-11 -1.17232497651215E-11 -1.73184270262988E-11
  6.66845763478242E-13  3.40530174109330E-12  1.77832870404035E-12  1.17024215473336E-01  3.74473591126199E-01
  1.76307899534601E-01 -2.23923882412577E-01 -7.16548986026876E-01 -3.37362232511560E-01  1.92254521036803E-11
  1.02058006308045E-10  5.36512853406107E-11 -1.29282513792088E-01 -4.13699749976469E-01 -1.94776175757339E-01
  2.53465413593179E-12  2.41466670399540E-12  1.31149400583796E-02  1.16592835183858E-02  8.01962121767329E-12
  7.93485826742145E-12 -1.39776439488936E-11 -1.21212340885892E-11 -2.29086962244087E-02 -2.03660088248910E-02
  6.77863383191321E-12  4.53818597851711E-12 -1.77449997916528E-02 -1.57754426011466E-02  7.80855443157117E-14
  1.15722247104791E-03  2.02622073237147E-13 -4.37388981426912E-04  1.52803006333652E-03 -1.81312160994262E-13
 -1.36671163730337E-03 -7.43383069568152E-14 -1.80798955317053E-03
* ORBITAL    1   47
  1.31845154456666E-13  1.20199868283317E-12  4.69898035657388E-12  8.69769220473363E-12  2.17783278551706E-13
  5.38516164070596E-13  1.82816529021787E-14  7.55708251305271E-13  3.88073142917229E-12 -1.45096825171302E-12
 -2.22493854518949E-12  1.09538605328087E-12  1.46016732524970E-11  4.76072063296649E-11 -1.18782941990408E-11
 -1.74854758777567E-11 -2.52379044325971E-14 -4.40881775768422E-13 -1.46467467907464E-12  3.81862574461680E-13
  5.48872144181017E-13 -1.91850038952427E-11 -1.02036964337087E-10 -5.36397765468740E-11  2.58565021776743E-01
  8.27399510803890E-01  3.89552359880009E-01  1.01345941241156E-01  3.24303647219671E-01  1.52687123167804E-01
  7.06303671184409E-13  3.40670194628238E-12  1.78131788418613E-12  5.85121064572214E-02  1.87236798019602E-01
  8.81539516618854E-02  1.17485061773946E-11  8.95737459055280E-12 -2.89774643886713E-02 -2.57611907765154E-02
 -1.01505007525943E-11 -9.33284891520327E-12 -6.35198585598377E-12 -6.32156655508799E-12 -1.03682708761160E-02
 -9.21747326859006E-03 -5.50089448707952E-12 -5.35607687008312E-12 -8.03122808669466E-03 -7.13982409289977E-03
 -1.92608614309631E-14  2.55688324906585E-03  1.95812830241166E-13 -9.66411029782952E-04 -6.91572673473790E-04
  1.41000618942458E-13  6.18561403707634E-04  1.62880329823179E-13  8.18279822397432E-04 -7.18734172051900E-14
 -7.23742568737722E-13 -3.31516269146855E-12 -6.83946923075222E-12 -9.96524858893444E-13 -6.88901757999034E-13
  1.02338149226331E-13  1.78363462597579E-12  7.66969532355040E-12  2.51899873240865E-12  1.60985256560720E-12
  1.11105066852787E-12  1.46554579111247E-11  4.77577981066634E-11 -1.16248169411087E-11 -1.72204993562129E-11
 -8.51217624754958E-14 -5.42410086013061E-13 -1.64416147952126E-12  3.74623701498720E-13  5.68294555202623E-13
  1.91883928376595E-11  1.01995589465691E-10  5.36308049371061E-11 -2.58565027388474E-01 -8.27399499964731E-01
 -3.89552351541506E-01 -1.01345943437289E-01 -3.24303642963757E-01 -1.52687119894153E-01 -5.50159808525133E-13
 -3.28669115332048E-12 -1.73762941015857E-12 -5.85121077257599E-02 -1.87236795565224E-01 -8.81539497728453E-02
  1.17525010011652E-11  8.96164263089693E-12 -2.89774633197987E-02 -2.57611898949522E-02 -1.01636352355891E-11
 -9.34688758319788E-12 -6.35837044476673E-12 -6.32524162936393E-12 -1.03682704918306E-02 -9.21747295176068E-03
 -5.50312024213211E-12 -5.35803438345252E-12 -8.03122778852483E-03 -7.13982384703503E-03  2.11361693814305E-14
 -2.55688333701987E-03 -1.96998658092854E-13  9.66411063025405E-04  6.91572697259862E-04 -1.40319153892207E-13
 -6.18561424982308E-04 -1.65045272233354E-13 -8.18279850565271E-04
* ORBITAL    1   50
 -4.51527465449737E-02 -3.14505938402903E-01 -1.07462326798845E+00 -5.63520557917327E-01  5.47068267126995E-01
  1.82839093172554E-01 -3.57665286142619E-03  2.34971398576006E-01  2.07190000186058E+00  8.54332891903838E-01
  5.20364033959844E-01 -1.20468676641631E-12 -1.90920928831190E-11 -6.51087192250969E-11 -2.12257635462764E-11
 -1.36749689700809E-11  2.48248053946987E-12  3.86091588817149E-11  1.31287395119910E-10  4.26754919700262E-11
  2.73078290132160E-11 -1.85915347655260E-11 -3.81772911196372E-11 -1.47257638245286E-11  7.65366448604959E-14
  2.99074065487777E-15 -1.47854492894559E-15 -3.32946399100781E-01 -6.89000915192496E-01 -2.98256392557127E-01
  3.75428331303958E-11  7.70775929159448E-11  2.97353151072726E-11  5.76680079440612E-01  1.19338459157682E+00
  5.16595225592068E-01  2.06801591794504E-12  2.06480675078894E-12 -7.59172006539033E-15 -7.73847033132094E-15
 -5.32047383604389E-13 -5.31892515411867E-13  2.65555747659901E-12  2.64991471769035E-12  4.35419418061623E-02
  2.08316840680826E-02 -3.42688558392532E-12 -3.41838894569989E-12 -5.62124051590590E-02 -2.68935884897904E-02
 -4.06712746075516E-13 -5.15268743335126E-13  1.53637604304779E-13 -1.36634682920131E-12  2.06692840900307E-03
 -6.63327546201071E-13 -3.08119495022388E-03  5.85224186687071E-13  4.07603779028156E-03 -4.51527463312654E-02
 -3.14505936824335E-01 -1.07462325993765E+00 -5.63520534362774E-01  5.47068273986063E-01  1.82839097844025E-01
  3.57665277590340E-03 -2.34971400319204E-01 -2.07190001511213E+00 -8.54332895289719E-01 -5.20364034453855E-01
  1.24486730172028E-12  1.91313368254722E-11  6.50469125213224E-11  2.12730578887575E-11  1.36816238759759E-11
 -2.47737344448968E-12 -3.86158343475198E-11 -1.31265915811255E-10 -4.26711836437670E-11 -2.73278709932882E-11
 -1.85669366560917E-11 -3.81242038437725E-11 -1.47004804488966E-11  1.47174531108462E-13 -5.08351327924979E-14
 -3.21752500678181E-14 -3.32946400551276E-01 -6.89000912417375E-01 -2.98256390863165E-01  3.75738985980508E-11
  7.70930094532830E-11  2.97424948763702E-11  5.76680081951368E-01  1.19338458676572E+00  5.16595222655918E-01
 -2.07481689238221E-12 -2.06994169843877E-12  6.96877000159149E-15  8.12009826004079E-15  5.37182345088693E-13
  5.35056651546552E-13 -2.65944993574997E-12 -2.65319177743701E-12 -4.35419425037996E-02 -2.08316844980818E-02
  3.43923284047295E-12  3.43059692836306E-12  5.62124060594755E-02  2.68935890447299E-02 -4.09642399322540E-13
 -5.18505764788716E-13  1.54414735095542E-13 -1.37094614507445E-12  2.06692837337097E-03 -6.65232343522585E-13
 -3.08119489711257E-03  5.85379653174849E-13  4.07603772000885E-03
* ORBITAL    1   51
  1.31442606585112E-12  8.85422351752688E-12  3.01796252646017E-11  3.34873103673580E-11 -1.54204234994671E-11
 -5.19439618036109E-12 -3.79251712438228E-13 -1.26486977248293E-11 -6.51785298905692E-11 -4.26317931103794E-11
 -3.39734542780958E-11  5.48419224755528E-04  8.39669287500767E-03  2.81519513824986E-02  4.19419149303205E-03
  8.79184779482299E-04  7.05319088658218E-02  1.07989426716937E+00  3.62060769178728E+00  5.39412807925772E-01
  1.13071541693042E-01  8.50287553775613E-03  1.44734648746168E-02  5.44019170193674E-03 -2.46786415440419E-12
 -1.51624759355970E-12 -1.16611958941290E-12  1.44811454304131E-11  2.92551069387723E-11  1.29895173648435E-11
  1.09355041706850E+00  1.86142472256980E+00  6.99660201516106E-01 -1.48272509183859E-11 -4.45658089286623E-11
 -1.77552744374889E-11 -3.62916539030299E-04 -2.77474301386609E-04  6.93106293737077E-12  5.96329842847853E-12
  9.37046769498100E-05  7.16435881686303E-05  2.95195504298751E-02  2.25696974552828E-02 -1.39193001428992E-11
 -1.16117163428152E-11 -3.81095757538753E-02 -2.91373541461760E-02 -5.45594295059492E-12 -5.16124338398686E-12
  8.97990344728911E-05 -2.91161679305622E-13 -3.39407849894570E-05  1.09748233551047E-13 -6.79794341750887E-13
 -9.25980318081832E-03  8.00183402364539E-13  8.16637876812209E-03 -2.10456719753278E-13  1.31168443589201E-12
  9.03805716796651E-12  3.08907802605892E-11  3.50824979200597E-11 -1.53759189530367E-11 -5.14288085811180E-12
  3.51118980761206E-13  1.23655113525775E-11  6.45399098638633E-11  4.25229655765661E-11  3.39342039810679E-11
 -5.48419225228421E-04 -8.39669288146107E-03 -2.81519513835321E-02 -4.19419149045912E-03 -8.79184785811904E-04
 -7.05319089240451E-02 -1.07989426804536E+00 -3.62060769161053E+00 -5.39412807635683E-01 -1.13071542659160E-01
  8.50287554702891E-03  1.44734648402936E-02  5.44019166845042E-03 -2.47795824549335E-12 -1.46374663581578E-12
 -1.14289032806199E-12  1.44355151731512E-11  2.92770293329819E-11  1.30108502776195E-11  1.09355041805640E+00
  1.86142471814656E+00  6.99660197121288E-01 -1.47447077106612E-11 -4.45137343157046E-11 -1.77480538451942E-11
  3.62916531791242E-04  2.77474295396195E-04 -6.93497394240167E-12 -5.96685362360059E-12 -9.37046775330681E-05
 -7.16435887341205E-05 -2.95195497960107E-02 -2.25696969427259E-02  1.39435090993593E-11  1.16311514409439E-11
  3.81095749372492E-02  2.91373534859219E-02  5.44256104804219E-12  5.15333598971452E-12  8.97990345183087E-05
 -2.91244953756708E-13 -3.39407855629256E-05  1.11107015554275E-13 -6.81583837459335E-13 -9.25980319954295E-03
  8.00551766600004E-13  8.16637878494975E-03 -2.10619367741565E-13
* ORBITAL    1   52
 -7.02695102716184E-13 -4.63804478971274E-12 -1.59356485168786E-11 -1.87754721667765E-11  7.61833358468371E-12
  2.49712744563171E-12  2.05827692747739E-13  6.08706289831575E-12  3.20808018329246E-11  2.13190752514461E-11
  1.70467180049701E-11  7.05319088657502E-02  1.07989426716863E+00  3.62060769178552E+00  5.39412807928453E-01
  1.13071541695580E-01 -5.48419224737504E-04 -8.39669287482921E-03 -2.81519513819705E-02 -4.19419149305801E-03
 -8.79184779555754E-04  1.09355041706780E+00  1.86142472256976E+00  6.99660201515965E-01  5.15572889256806E-12
  3.07162639943475E-12  2.38084534116273E-12 -2.91324376277869E-12 -1.20680977044459E-11 -4.48896516753736E-12
 -8.50287553763423E-03 -1.44734648742570E-02 -5.44019170183914E-03  9.91553923527281E-12  2.39081903970686E-11
  1.00965175490203E-11 -4.66745074434096E-02 -3.56858250430762E-02 -1.43494128825541E-11 -1.23439825528230E-11
  1.20513060140501E-02  9.21404041971866E-03 -2.29528554737331E-04 -1.75490137553507E-04 -4.18059691691245E-12
 -3.78043232331813E-12  2.96320136647146E-04  2.26556843390539E-04 -5.93526841983601E-12 -4.86671619709974E-12
  1.15490036451486E-02  5.99175434270663E-13 -4.36511304941075E-03 -2.27007890619382E-13 -1.17521524522647E-14
  7.19994255660255E-05 -8.51587860031289E-14 -6.34974503419899E-05  5.24155714174363E-13 -6.60619701799043E-13
 -4.38646334670395E-12 -1.47314406021366E-11 -1.57449059904424E-11  7.92074960095307E-12  2.71587617250114E-12
 -2.19614975962212E-13 -6.41325371609245E-12 -3.33290182322112E-11 -2.15520824797828E-11 -1.71563949113629E-11
 -7.05319089240043E-02 -1.07989426804509E+00 -3.62060769160887E+00 -5.39412807638225E-01 -1.13071542661612E-01
  5.48419225218509E-04  8.39669288125050E-03  2.81519513830895E-02  4.19419149042733E-03  8.79184785813913E-04
  1.09355041805571E+00  1.86142471814539E+00  6.99660197120696E-01  5.09884314592623E-12  3.09336876350656E-12
  2.40471128031639E-12 -2.89552193275508E-12 -1.21751938649577E-11 -4.54102640128854E-12 -8.50287554683205E-03
 -1.44734648400219E-02 -5.44019166832684E-03  1.00649371076658E-11  2.40212880112015E-11  1.01383598555956E-11
  4.66745064430524E-02  3.56858242343516E-02  1.43675393497739E-11  1.23592403395537E-11 -1.20513057569231E-02
 -9.21404021190857E-03  2.29528548751352E-04  1.75490132567908E-04  4.17053923887304E-12  3.77200178235629E-12
 -2.96320132798800E-04 -2.26556840294714E-04  5.93410426904097E-12  4.86813523240494E-12  1.15490036686410E-02
  6.01490401033452E-13 -4.36511305854433E-03 -2.28369714456009E-13 -1.16727932280266E-14  7.19994253839794E-05
 -8.49088721554975E-14 -6.34974508730051E-05  5.24303457012354E-13
* ORBITAL    1   62
 -8.03869933587940E-02 -5.82901961601415E-01 -2.65759326063559E+00 -6.22064970388860E+00  6.54150079686879E-01
  2.64141953135395E-01 -4.82947831425878E-02 -8.63053252363182E-01 -3.06342241220775E+00 -1.70444517783005E-01
  1.55830851105744E-01  2.93231106206779E-14  2.74728118912206E-13 -8.02209288600844E-12 -1.16712062835703E-12
  7.16256448756959E-13  2.80694898467442E-14 -4.76881854689219E-13  1.65111282932651E-11  2.49227569045505E-12
 -1.25988169602305E-12  3.54343948263758E-12  5.87609868610852E-13  3.63102013807151E-12  4.01350700751953E-14
  8.29120226406059E-14  6.46232583994976E-14  5.45310499798349E-02  1.13977520958473E-01  9.32351762066645E-02
 -7.29252571777666E-12 -1.22098111825721E-12 -7.36863777052994E-12 -9.44505491557940E-02 -1.97414857221549E-01
 -1.61488062243116E-01 -7.09564610606392E-13 -7.69701333034185E-13  6.43255512342597E-14  4.86014301623824E-14
  1.84554186311352E-13  1.99047231331373E-13 -8.31297340360366E-13 -9.30389189150354E-13 -4.16577807129721E-01
 -3.12608923635678E-01  1.06552016723848E-12  1.19508857713795E-12  5.37799636469875E-01  4.03576385037980E-01
  6.44301730686228E-13 -3.28554669488259E-12 -2.45217338395589E-13 -8.68513566642741E-12 -4.30265188669806E-03
  1.04565495284554E-12  6.41401474236464E-03 -9.24258706550760E-13 -8.48494395257294E-03  8.03869943968958E-02
  5.82901968815009E-01  2.65759328406894E+00  6.22064970959008E+00 -6.54150085637871E-01 -2.64141958659179E-01
 -4.82947837315889E-02 -8.63053251845544E-01 -3.06342237778577E+00 -1.70444508515967E-01  1.55830850876327E-01
 -5.11681319536030E-15  3.48337116298494E-13 -8.16848272370197E-12 -1.28532858053995E-12  5.82572467869450E-13
  4.07312729225618E-15 -5.16334771256272E-13  1.64956668914722E-11  2.48667118208951E-12 -1.25092893822460E-12
 -3.66425450894403E-12 -5.33976303721164E-13 -3.60001133215897E-12 -4.30675750871750E-14 -1.08722987244287E-13
 -3.59965768164983E-14 -5.45310447757592E-02 -1.13977511276155E-01 -9.32351709934466E-02  7.30997545559647E-12
  1.22915528279839E-12  7.36840615735849E-12  9.44505401420069E-02  1.97414840451252E-01  1.61488053213499E-01
 -7.16790669098337E-13 -7.69567817917579E-13  5.32750517007032E-14  3.87245839343436E-14  1.84677111038500E-13
  1.98216880023579E-13 -8.37351416402551E-13 -9.37031285372444E-13 -4.16577814902211E-01 -3.12608929208850E-01
  1.08583904836272E-12  1.21103605979182E-12  5.37799646503901E-01  4.03576392232828E-01 -6.45473380692535E-13
  3.28228329644963E-12  2.44073353841313E-13  8.67900242613831E-12  4.30265208476905E-03 -1.04744168396678E-12
 -6.41401503761648E-03  9.24744659351025E-13  8.48494434316504E-03
* ORBITAL    1   31
 -1.34670080255597E-11 -9.67523451229242E-11 -4.14211990631346E-10 -5.88924111541362E-10  1.32641083535859E-10
  5.88779172752954E-11 -7.47994676601844E-12 -1.06997423316699E-10 -6.49452195739480E-10 -1.90152874357349E-10
 -1.21694456822935E-10 -2.39013918260830E-03 -4.18720489502242E-02  4.52670142685297E-01  1.98988097848895E-01
  1.63883647568468E-01 -4.05791451551621E-04 -7.10892480014840E-03  7.68531292465409E-02  3.37836683615786E-02
  2.78237284403008E-02 -4.65879351778680E-02 -6.24838946761784E-03 -3.40914992595988E-03 -1.85224075266240E-11
 -1.10428435038071E-11 -5.47490523865817E-12  1.60579373832517E-11  1.46625072201498E-11  6.47873882543498E-12
 -7.90957575198993E-03 -1.06083491791682E-03 -5.78796380787213E-04 -5.45945300953148E-11 -4.13096787687477E-11
 -1.90740993990468E-11 -5.69270243043588E-04  2.04597686014790E-03  1.42289880454321E-13  2.65728435934704E-13
  1.46984968565775E-04 -5.28268935735600E-04  6.11263542812923E-05 -2.19690038289469E-04 -1.27674417557320E-12
 -1.03089603107791E-12 -7.89137302567502E-05  2.83618660511366E-04  1.81274316084903E-12  1.64079506554210E-12
 -4.37736160696287E-04 -3.32125832801483E-14  1.65448718592788E-04  1.16811590876950E-14  2.64239226716233E-13
  5.95867083433982E-05 -3.83819289815083E-13 -5.25505349046376E-05  4.76909755905024E-13  1.34757013538997E-11
  9.68461626177336E-11  4.14706063121167E-10  5.89545226268574E-10 -1.33518248995540E-10 -5.94034241107290E-11
 -7.49804059915200E-12 -1.06830511108120E-10 -6.47636334168229E-10 -1.89573696424977E-10 -1.21313430253194E-10
 -2.39013905704047E-03 -4.18720460421597E-02  4.52670141675871E-01  1.98988095045345E-01  1.63883644921585E-01
 -4.05791430432108E-04 -7.10892430929119E-03  7.68531290825265E-02  3.37836678892561E-02  2.78237279936790E-02
  4.65879233248455E-02  6.24838784414857E-03  3.40914942305760E-03  1.87435040149767E-11  1.11156937809086E-11
  5.50769744797041E-12 -1.59041032322717E-11 -1.45325498636199E-11 -6.42210368616370E-12  7.90957375981685E-03
  1.06083464480508E-03  5.78796296138266E-04  5.43195902427291E-11  4.11877506977664E-11  1.90546789627423E-11
 -5.69270524964722E-04  2.04597670200689E-03  1.35540002620742E-13  2.62274777140481E-13  1.46985041345030E-04
 -5.28268894914520E-04  6.11263842644781E-05 -2.19690021477860E-04 -1.30602408641580E-12 -1.05518947298378E-12
 -7.89137690005854E-05  2.83618638779722E-04  1.87167615326872E-12  1.68985395245968E-12  4.37736165379146E-04
  3.40094797281173E-14 -1.65448720361915E-04 -1.32832487587435E-14 -2.62942936259202E-13 -5.95867089673425E-05
  3.86358804208850E-13  5.25505354554965E-05 -4.74683452439315E-13
* ORBITAL    1   32
  4.56442275542208E-11  3.27961931306427E-10  1.40471611140600E-09  2.01258709091707E-09 -4.47901488573943E-10
 -1.98699155700549E-10  2.54608571863696E-11  3.62875916569762E-10  2.18899693269680E-09  6.40420588745253E-10
  4.10030650607915E-10  4.05791451542617E-04  7.10892480019555E-03 -7.68531292467338E-02 -3.37836683617203E-02
 -2.78237284404071E-02 -2.39013918258468E-03 -4.18720489498571E-02  4.52670142686325E-01  1.98988097848759E-01
  1.63883647568066E-01  7.90957575221695E-03  1.06083491790680E-03  5.78796380770995E-04  1.35265624679393E-11
  8.04340084576483E-12  3.97697335951671E-12 -1.09130610780724E-10 -8.23497001492682E-11 -3.81368210927819E-11
 -4.65879351776086E-02 -6.24838946716568E-03 -3.40914992578361E-03  1.51810190751378E-10  1.20469249217182E-10
  5.50870150168719E-11  9.66492193635037E-05 -3.47360475010450E-04 -9.49344364559984E-14 -1.88190790291316E-13
 -2.49546871229531E-05  8.96881146821800E-05  3.60038099795597E-04 -1.29398939467735E-03  4.82702900115830E-12
  4.28902871689370E-12 -4.64807225881203E-04  1.67053309678008E-03 -6.00146321772639E-12 -5.10106884025002E-12
  7.43176816518070E-05  2.46426006568934E-14 -2.80894415083023E-05 -8.94681621618146E-15 -8.27952341663563E-13
  3.50969729356632E-04  1.24630831406789E-12 -3.09526208811654E-04 -1.69701029364973E-12 -4.56400217106615E-11
 -3.27997053158111E-10 -1.40464749919809E-09 -2.01258487124815E-09  4.48112347030771E-10  1.98809260765033E-10
  2.54776931168132E-11  3.62816715301344E-10  2.18897439840599E-09  6.40371230570248E-10  4.09999642583813E-10
  4.05791430429046E-04  7.10892430927435E-03 -7.68531290822269E-02 -3.37836678892026E-02 -2.78237279936790E-02
 -2.39013905706059E-03 -4.18720460425180E-02  4.52670141675016E-01  1.98988095045358E-01  1.63883644921738E-01
 -7.90957376011351E-03 -1.06083464481841E-03 -5.78796296148679E-04 -1.33739607496206E-11 -7.98933726747666E-12
 -3.96225864656993E-12  1.09299175941674E-10  8.23324293064804E-11  3.81321975177627E-11  4.65879233252435E-02
  6.24838784457997E-03  3.40914942324446E-03 -1.51916863332180E-10 -1.20388116021297E-10 -5.50355321207774E-11
  9.66492667901906E-05 -3.47360448406195E-04 -1.02988921690469E-13 -1.92053431034616E-13 -2.49546993901795E-05
  8.96881077980217E-05  3.60038278171793E-04 -1.29398929459155E-03  4.83732636303132E-12  4.29828640635988E-12
 -4.64807456143436E-04  1.67053296758592E-03 -6.01867122235064E-12 -5.11964235495849E-12 -7.43176824324593E-05
 -2.41866054541214E-14  2.80894418043395E-05  8.64193646515753E-15  8.31017020263385E-13 -3.50969733122180E-04
 -1.24895019277521E-12  3.09526212131638E-04  1.70002307380932E-12
* ORBITAL    1   33
 -2.95867275817032E-11 -2.02603328745348E-10 -6.24056483247858E-10 -5.87371704656851E-10  2.40115547377954E-09
  1.40065831045243E-09  1.06181175169646E-11  4.30735649963817E-10  2.05549409457975E-09  5.67217831476339E-10
  1.74660138390928E-10  1.31016936682876E-02  2.25287059899707E-01  1.56292600691301E+00  5.58995354042472E-01
  3.95517383982895E-01 -1.08697474486973E-03 -1.86908159360731E-02 -1.29667287117313E-01 -4.63767386092186E-02
 -3.28138797251643E-02  1.24690538376879E-01  5.01155713737839E-02  1.27059243275070E-02  9.56038625104770E-12
 -1.33343008854944E-11 -8.62788160852810E-12 -1.45593921828081E-10 -4.57899784880728E-10 -2.04895553166865E-10
 -1.03448826814428E-02 -4.15781063977027E-03 -1.05413999003763E-03  2.59820065344229E-10  7.82563160615423E-10
  3.48077383895369E-10  4.81833433864178E-03  6.80465529026866E-03  3.17820511265256E-12  3.29349078308175E-12
 -1.24408857624815E-03 -1.75695444310953E-03  2.52824349497950E-04  3.57049240475805E-04 -1.20409551980642E-10
 -1.14643910715689E-10 -3.26394832593953E-04 -4.60948597820109E-04  1.57500140161679E-10  1.50127293846466E-10
 -5.62492436199154E-04  9.18914970539489E-14  2.12602144457655E-04 -3.42085806367941E-14  4.75672659157585E-12
 -3.74167619661874E-05 -7.10492845124910E-12  3.29984388911445E-05  9.44867832038131E-12 -3.50329766569588E-11
 -2.42237233714412E-10 -7.97847709854423E-10 -1.00337781024493E-09  2.42847335413296E-09  1.41003637737601E-09
 -7.39366602283572E-12 -3.81536441642751E-10 -1.88300845286286E-09 -5.17070745792044E-10 -1.41850836651614E-10
 -1.31016936812372E-02 -2.25287060324303E-01 -1.56292601032113E+00 -5.58995354436598E-01 -3.95517384172552E-01
  1.08697474576961E-03  1.86908159689969E-02  1.29667287398198E-01  4.63767386363043E-02  3.28138797342204E-02
  1.24690538193516E-01  5.01155692396496E-02  1.27059236991018E-02  9.62745201249520E-12 -1.33823504050608E-11
 -8.66036296258763E-12 -1.39833450870649E-10 -4.50964337654133E-10 -2.01773998135348E-10 -1.03448826768442E-02
 -4.15781046366502E-03 -1.05413993797670E-03  2.49918577501974E-10  7.70625371648278E-10  3.42695401360867E-10
 -4.81833437548022E-03 -6.80465532240980E-03 -3.17973162485201E-12 -3.29490845544928E-12  1.24408858589279E-03
  1.75695445152637E-03 -2.52824351462022E-04 -3.57049241964994E-04  1.20814425187704E-10  1.14958303241053E-10
  3.26394835691711E-04  4.60948600237353E-04 -1.58013817328207E-10 -1.50523954020837E-10 -5.62492416709364E-04
  8.98008946447782E-14  2.12602137211551E-04 -3.52308860582350E-14  4.83178746044177E-12 -3.74167604403607E-05
 -7.21489356956789E-12  3.29984379516855E-05  9.59556962581155E-12
* ORBITAL    1   34
  5.52910970906577E-11  3.80239899612589E-10  1.22268818826334E-09  1.40150265711646E-09 -4.06348847000153E-09
 -2.36362481534032E-09 -1.47154990235225E-11 -6.75868798862735E-10 -3.29303828064919E-09 -9.07411214547056E-10
 -2.63879262304406E-10  1.08697474489313E-03  1.86908159364547E-02  1.29667287118382E-01  4.63767386093488E-02
  3.28138797251847E-02  1.31016936682180E-02  2.25287059898610E-01  1.56292600691080E+00  5.58995354042831E-01
  3.95517383983677E-01  1.03448826820308E-02  4.15781064016393E-03  1.05413999015655E-03 -3.76345565631320E-12
  5.26461303705201E-12  3.40031613948297E-12  2.53639473030715E-10  7.43711640972492E-10  3.28879428609630E-10
  1.24690538375581E-01  5.01155713724850E-02  1.27059243271198E-02 -4.20032688995178E-10 -1.31483821630498E-09
 -5.86911694708383E-10  3.99750396809534E-04  5.64544424831490E-04 -1.25196699544634E-12 -1.29655174843814E-12
 -1.03215109193882E-04 -1.45764750310761E-04 -3.04738220761596E-03 -4.30364188035959E-03  2.07013566369311E-10
  1.97376617237161E-10  3.93415351263637E-03  5.55597778019676E-03 -2.62062308652513E-10 -2.49430514309355E-10
 -4.66668859000572E-05 -3.61833073797250E-14  1.76383900966478E-05  1.36812868570562E-14 -8.16064001021646E-12
  4.50997285723857E-04  1.21329851435248E-11 -3.97742204085528E-04 -1.59222636272145E-11  5.36175407212936E-11
  3.68568448494964E-10  1.17152701251594E-09  1.27901978363012E-09 -4.05538965263909E-09 -2.36084735793720E-09
  1.56594640806247E-11  6.90417521868273E-10  3.34385875834500E-09  9.22144593944619E-10  2.73501730106848E-10
 -1.08697474579491E-03 -1.86908159693786E-02 -1.29667287399144E-01 -4.63767386363472E-02 -3.28138797341123E-02
 -1.31016936811662E-02 -2.25287060323223E-01 -1.56292601031828E+00 -5.58995354437545E-01 -3.95517384174213E-01
  1.03448826773611E-02  4.15781046419332E-03  1.05413993818684E-03 -3.85011602462675E-12  5.24349010372745E-12
  3.40000979127442E-12  2.55211908021483E-10  7.45696821732495E-10  3.29764297619320E-10  1.24690538192669E-01
  5.01155692382611E-02  1.27059236985970E-02 -4.22984525037740E-10 -1.31837867475474E-09 -5.88498391875596E-10
 -3.99750400255923E-04 -5.64544427502398E-04  1.25283201736417E-12  1.29774889090883E-12  1.03215110437377E-04
  1.45764751311242E-04  3.04738223093506E-03  4.30364190072417E-03 -2.06901219226095E-10 -1.97288692239855E-10
 -3.93415354294358E-03 -5.55597780666346E-03  2.61919151468518E-10  2.49317706997085E-10 -4.66668841388831E-05
 -3.55538555028556E-14  1.76383897571247E-05  1.36405182091974E-14 -8.13929838151159E-12  4.50997270049186E-04
  1.21011924006840E-11 -3.97742190410730E-04 -1.58783148983746E-11
* ORBITAL    1   37
 -1.30234152648755E-02 -9.21914624782737E-02 -3.56197495684422E-01 -2.79773369704265E-01  1.08964948523064E-01
  2.75207429555406E-02  4.38937107809716E-04  5.70013360369790E-02  1.20858686784435E+00  5.32678511038050E-01
  4.11359738810572E-01  6.61586437229675E-12  1.12563936936065E-10  7.38933610462977E-10  2.58873906273829E-10
  1.81134158749662E-10 -1.34575518363019E-11 -2.28879536030281E-10 -1.50064271126659E-09 -5.26307708934259E-10
 -3.68545767706506E-10  7.56959477340246E-11  3.70782219900308E-11  1.15826498280774E-11 -2.12544012676134E-13
 -5.75901947500727E-14 -2.62923657569782E-14 -1.36288763852533E-01 -1.31031398865347E-02  2.79713334913160E-03
 -1.53818382040697E-10 -7.53445252383776E-11 -2.35119816289744E-11  2.36059063493324E-01  2.26953040220672E-02
 -4.84477707629513E-03  3.12575645831075E-12  3.61777676345945E-12 -1.22195454365173E-14 -8.78809434099129E-15
 -8.08585589647504E-13 -9.34053508027186E-13  4.03940662333887E-12  4.67039518942749E-12 -1.02315928622244E-02
 -8.78204102673033E-03 -5.21447050605171E-12 -6.02932117202250E-12  1.32089295868503E-02  1.13375662140905E-02
 -2.15422068746083E-13  1.54747526452643E-12  8.15431782181557E-14  4.10075673523228E-12  4.70765804299139E-04
 -3.49302266336111E-13 -7.01776230208625E-04  3.07880785505981E-13  9.28362688518275E-04 -1.30233524204288E-02
 -9.21910093661605E-02 -3.56195502579291E-01 -2.79768529065094E-01  1.08964647001131E-01  2.75206420007884E-02
 -4.38974205512134E-04 -5.70019020141521E-02 -1.20858881490742E+00 -5.32679074495010E-01 -4.11360106379866E-01
 -6.61849188054439E-12 -1.12732022723970E-10 -7.38049984241938E-10 -2.59082505156652E-10 -1.81556660599951E-10
  1.35282526433761E-11  2.28942219587904E-10  1.50077633799295E-09  5.26401834364719E-10  3.68631113509110E-10
  7.57543958462038E-11  3.70885038865932E-11  1.15704309093179E-11 -1.83057821226133E-13 -5.26573478895608E-14
 -2.31329933916238E-14 -1.36288821928452E-01 -1.31032157554954E-02  2.79709904419518E-03 -1.53796763297709E-10
 -7.53720524365837E-11 -2.35319317150770E-11  2.36059164083780E-01  2.26954354313405E-02 -4.84471765821468E-03
 -3.16331556883619E-12 -3.64953279197876E-12  1.13108800461492E-14  7.25105050364962E-15  8.14066706906304E-13
  9.40133478850396E-13 -4.04086326342033E-12 -4.67377830782639E-12  1.02315886771363E-02  8.78203773924763E-03
  5.21903315994693E-12  6.03287624020475E-12 -1.32089241839283E-02 -1.13375619699660E-02 -2.11153869286130E-13
  1.54944876061399E-12  8.05589563142551E-14  4.10208293888284E-12  4.70764983273715E-04 -3.48840334925125E-13
 -7.01775006300125E-04  3.09203889149058E-13  9.28361069437675E-04
* ORBITAL    1   38
  3.75140049200696E-11  2.71005638998883E-10  1.20564158820486E-09  3.37803063893939E-09 -5.87194377162984E-11
  5.23176482357863E-12  2.24283686751254E-11  3.51047750223008E-10  9.58153637170975E-10  2.68926651155173E-10
  1.71149686041902E-10 -2.11897592802907E-04 -3.31063113752472E-03  2.94950808081749E-02 -2.45023889158528E-02
 -3.74097736742892E-02  2.35162694488028E-03  3.67411876553161E-02 -3.27334654917888E-01  2.71926057782296E-01
  4.15171447717155E-01 -9.87250532320984E-03 -1.49020889357093E-03  3.54791699207221E-04 -5.02635719804639E-12
 -8.87317233274883E-12 -3.17851692269166E-12 -1.60293804487306E-11 -1.08697986018270E-11 -6.03305233622434E-12
  1.09564473576294E-01  1.65382487361431E-02 -3.93745767516375E-03  4.41195580517631E-11  4.78150744274933E-11
  2.08007138703796E-11 -2.31566510378060E-03 -2.00094241748613E-03  7.09339428869419E-13  6.39041005305392E-13
  5.97902107773181E-04  5.16641072746351E-04 -1.62535465228192E-02 -1.40445225974951E-02  2.25839322442324E-13
 -2.55490684715012E-13  2.09832383808202E-02  1.81314007438011E-02 -2.20915377479024E-12 -1.39006874975516E-12
 -2.30625251319000E-04 -1.95113591239261E-14  8.71681483958823E-05  7.49267221999494E-15 -5.33042063144130E-13
 -2.05213762720696E-03  7.83780787379180E-13  1.80981527485776E-03 -9.90428288598127E-13 -3.75259544900378E-11
 -2.71048351422567E-10 -1.20562607729157E-09 -3.37805590323273E-09  5.86750733283212E-11 -5.23148279035992E-12
  2.23864573705850E-11  3.51099161911365E-10  9.58284180939078E-10  2.69002564289708E-10  1.71229997780469E-10
 -2.11897566948019E-04 -3.31063060380009E-03  2.94950817022148E-02 -2.45023890638590E-02 -3.74097738858965E-02
  2.35162665241528E-03  3.67411816242345E-02 -3.27334665249370E-01  2.71926059282430E-01  4.15171449963112E-01
  9.87250394842088E-03  1.49020850336413E-03 -3.54791825759572E-04  4.89731074382848E-12  8.81368540772278E-12
  3.15076489889465E-12  1.60309035372825E-11  1.07738469152074E-11  5.97923919097560E-12 -1.09564458059185E-01
 -1.65382443306793E-02  3.93745910218777E-03 -4.42121270695916E-11 -4.78114087136672E-11 -2.07972137649205E-11
 -2.31566514603532E-03 -2.00094244123280E-03  7.15858642219529E-13  6.42602512407511E-13  5.97902118712303E-04
  5.16641078900878E-04 -1.62535468204320E-02 -1.40445227636254E-02  2.22348668333736E-13 -2.57196232131109E-13
  2.09832387650178E-02  1.81314009582609E-02 -2.20520670075018E-12 -1.39181446092209E-12  2.30625251714943E-04
  1.88162677168726E-14 -8.71681485504239E-05 -7.92066798168562E-15  5.33615540558913E-13  2.05213763086408E-03
 -7.82284039112555E-13 -1.80981527807802E-03  9.88637463895556E-13
* ORBITAL    1   39
  1.45501634853242E-11  1.05079603757226E-10  4.67585194279179E-10  1.30870016539878E-09 -2.24047886478687E-11
  2.28306537987663E-12  8.70375082088707E-12  1.36200626653874E-10  3.72011054108859E-10  1.04477614104706E-10
  6.64085723288939E-11 -2.35162694488173E-03 -3.67411876553731E-02  3.27334654919190E-01 -2.71926057781610E-01
 -4.15171447716509E-01 -2.11897592820400E-04 -3.31063113779797E-03  2.94950808073240E-02 -2.45023889158608E-02
 -3.74097736742482E-02 -1.09564473576318E-01 -1.65382487361224E-02  3.93745767517744E-03 -8.13945632518649E-12
 -1.44672575675118E-11 -5.16065835098218E-12 -1.31767438638816E-11 -1.69958293629169E-11 -6.95809222014072E-12
 -9.87250532331809E-03 -1.49020889384305E-03  3.54791699130653E-04  1.30024971967106E-11  1.15103042052508E-11
  5.56922857414316E-12 -2.56991135628851E-02 -2.22063400504408E-02  1.16989940958536E-12  1.05081250468850E-12
  6.63548261952499E-03  5.73365236870029E-03  1.46455523653483E-03  1.26550712447688E-03  9.82930875541334E-13
  7.01586384596272E-13 -1.89073259949066E-03 -1.63376261259045E-03 -8.92187377332713E-14  1.55804326782977E-13
 -2.55946530464075E-03 -3.29524673995927E-14  9.67386956897144E-04  1.24480923574939E-14 -1.86467744664512E-13
  1.84911574381081E-04  2.84385836172240E-13 -1.63076676148455E-04 -4.05004290453655E-13 -1.45511113345250E-11
 -1.05108957171235E-10 -4.67503450928136E-10 -1.30957189141078E-09  2.34166242744959E-11 -1.59849028989759E-12
  8.65244034431156E-12  1.35940589094120E-10  3.71989889744502E-10  1.04523624970746E-10  6.66105800743628E-11
 -2.35162665242512E-03 -3.67411816243919E-02  3.27334665248205E-01 -2.71926059282973E-01 -4.15171449963599E-01
 -2.11897566934815E-04 -3.31063060357284E-03  2.94950817029211E-02 -2.45023890638472E-02 -3.74097738859854E-02
  1.09564458059066E-01  1.65382443303345E-02 -3.93745910242235E-03  8.25939816783869E-12  1.46168624963001E-11
  5.24236386315494E-12  1.33205398660182E-11  1.65253472473863E-11  6.70767059529760E-12  9.87250394794598E-03
  1.49020850297944E-03 -3.54791825898629E-04 -1.32436852219155E-11 -1.10880171099431E-11 -5.37988159457418E-12
 -2.56991140335667E-02 -2.22063403132300E-02  1.17478064441069E-12  1.05552665246553E-12  6.63548274103345E-03
  5.73365243653488E-03  1.46455526315089E-03  1.26550713939412E-03  1.03835085400599E-12  7.62243047999984E-13
 -1.89073263389895E-03 -1.63376263188436E-03 -1.82512806929873E-13  6.22202650341444E-14  2.55946530921747E-03
  3.29501176708596E-14 -9.67386958625589E-04 -1.23816236743852E-14  1.88344419043637E-13 -1.84911574685404E-04
 -2.88078917857748E-13  1.63076676421364E-04  4.11103053262645E-13
* ORBITAL    1   42
 -4.10942661232992E-02 -2.98916491136403E-01 -1.40279303967355E+00 -4.51632099953362E+00 -6.93022356659727E-01
 -4.35829644982252E-01 -1.71893189547648E-02 -3.28548152767589E-01 -1.71945634702265E+00 -4.13835427237468E-01
 -1.36277530951825E-01  1.67404600331656E-14 -8.87398535859193E-13  7.14430095720604E-11 -1.40268692716907E-12
 -1.32846210232131E-11 -3.39395077671289E-14  1.73456065926388E-12 -1.45045906716385E-10  2.70690356299439E-12
  2.67791105866627E-11 -1.47011023177635E-11 -3.76517863363071E-11 -1.88452739020977E-11  9.80167284468641E-13
  1.86196907801635E-12  8.49547454712794E-13 -6.21086050029379E-02 -2.79082830791587E-01 -1.23028677323335E-01
  2.96611796127499E-11  7.62368472897649E-11  3.81826803158031E-11  1.07575259451759E-01  4.83385642448768E-01
  2.13091919910764E-01  4.11398670253851E-12  3.79989907256618E-12 -6.01530295670095E-14 -5.23045862512755E-14
 -1.06739710014606E-12 -9.84012661378284E-13  5.28295760660468E-12  4.87729740386016E-12 -1.00006989991322E-02
 -4.82436873264261E-03 -6.81882870273936E-12 -6.29727258503595E-12  1.29108468911701E-02  6.22823325228978E-03
 -2.51387970601208E-13 -2.28921338770398E-11  9.44458019518416E-14 -6.05805420002626E-11  1.98450570673922E-03
 -4.10368264048428E-13 -2.95832638834517E-03  3.58928880469930E-13  3.91349799029424E-03  4.10942667898825E-02
  2.98916495776210E-01  1.40279305633811E+00  4.51632102168597E+00  6.93022346917755E-01  4.35829641448778E-01
 -1.71893184727662E-02 -3.28548143510014E-01 -1.71945629421345E+00 -4.13835380383939E-01 -1.36277486537075E-01
  1.24726230282751E-14 -8.69734886413191E-13  7.15423735463399E-11 -1.31113172957098E-12 -1.31759916293649E-11
 -1.47236738766672E-14  1.82009540805349E-12 -1.44778180130514E-10  2.71789682012881E-12  2.67428593888928E-11
  1.46194172813495E-11  3.75649566393657E-11  1.88168644337933E-11 -1.00430793072547E-12 -1.89334409290333E-12
 -8.67404406104526E-13  6.21086113249686E-02  2.79082839959030E-01  1.23028679898623E-01 -2.97852612875945E-11
 -7.64137035872311E-11 -3.82515837030383E-11 -1.07575270401966E-01 -4.83385658327682E-01 -2.13091924371424E-01
  4.10586414650880E-12  3.79336765328772E-12 -5.74749041504138E-14 -5.34372109752240E-14 -1.06235355958740E-12
 -9.80483777107761E-13  5.28207864689896E-12  4.88033420970459E-12 -1.00007013624806E-02 -4.82437070124285E-03
 -6.82109934788759E-12 -6.30013340402661E-12  1.29108499423288E-02  6.22823579383850E-03  2.52497836080362E-13
  2.28774855501384E-11 -9.42279785248446E-14  6.05414932355231E-11 -1.98450576588875E-03  4.12914520210953E-13
  2.95832647655576E-03 -3.61383742555836E-13 -3.91349810696209E-03
* ORBITAL    1   45
  5.65872171385243E-04  3.21037593059021E-03  1.10411063752492E-02  2.64358607839319E-01 -2.15857139419575E-02
  3.82306512685683E-03 -1.32727571324460E-02 -1.72368854415812E-01 -2.92330997617701E-01 -6.98418766752115E-01
 -7.74954493996594E-01  1.36430442092994E-12  2.19917169794826E-11  8.36372107858821E-11  5.56112920013076E-11
  5.10432356314080E-11 -2.83926153710584E-12 -4.46844436901172E-11 -1.69688733117966E-10 -1.13264978388901E-10
 -1.04107604778036E-10  2.55257532710992E-11  3.78689510669937E-11  1.24674751785377E-11 -5.17842638571912E-13
 -1.23999536467014E-12 -5.71786979979500E-13 -2.79835746225029E-02  8.05342859081066E-02  1.28076287529300E-02
 -5.18173312828923E-11 -7.69128527063286E-11 -2.52716704215664E-11  4.84689730223007E-02 -1.39489474947812E-01
 -2.21834637263182E-02  1.56852057723916E-12  1.16549176762124E-12  2.39940331478801E-14  2.12518670111624E-14
 -4.08562104040707E-13 -3.02280650209284E-13  2.03617879432869E-12  1.51000539777102E-12  5.26606352937359E-02
  4.22280538008552E-02 -2.62246002893882E-12 -1.94771698125567E-12 -6.79845878309804E-02 -5.45161830376941E-02
 -5.28734937913797E-14  1.14429890123205E-12  1.99576592982834E-14  3.04398125460098E-12 -6.27559491133960E-04
 -8.57824249609831E-14  9.35510452070843E-04  7.58183807321531E-14 -1.23756400405311E-03  5.65871579088316E-04
  3.21037154410661E-03  1.10410832944622E-02  2.64358509834852E-01 -2.15857551919936E-02  3.82304140146049E-03
  1.32727570140818E-02  1.72368854870770E-01  2.92331044576411E-01  6.98418783115471E-01  7.74954499193092E-01
 -1.43772123903993E-12 -2.20765457363268E-11 -8.35356050869185E-11 -5.56331609585363E-11 -5.10899763701434E-11
  2.83271274495014E-12  4.47951773259655E-11  1.69774611205653E-10  1.13284793316247E-10  1.04114268293903E-10
  2.54811019361914E-11  3.77620118400478E-11  1.24037477793604E-11  3.40849926576662E-13  1.31157224392674E-12
  6.29557177710954E-13 -2.79835750414846E-02  8.05342706747765E-02  1.28076217738017E-02 -5.17137892049095E-11
 -7.69029958822028E-11 -2.52707083012335E-11  4.84689737505210E-02 -1.39489448555489E-01 -2.21834516345819E-02
 -1.58018368048239E-12 -1.16992462470093E-12  6.76257329936646E-14  5.67060709382458E-14  4.04174115322844E-13
  2.99042564021083E-13 -2.03110279083222E-12 -1.50948403629933E-12 -5.26606349392678E-02 -4.22280536593960E-02
  2.62695407705208E-12  1.95195667038551E-12  6.79845873735992E-02  5.45161828552923E-02 -5.09120924579892E-14
  1.15428805992860E-12  1.97724671205632E-14  3.04259274954692E-12 -6.27559385560910E-04 -8.81624854694030E-14
  9.35510294684315E-04  7.68313544041210E-14 -1.23756379583626E-03
* ORBITAL    1   48
  4.02088740732519E-13  3.16731243902047E-12  8.21801124965229E-12  6.01977181209373E-11 -4.01844230637244E-12
  9.31004985421390E-13 -1.43193658106891E-12 -2.09395844702400E-11 -6.20286030975412E-11 -7.15916421830908E-11
 -7.20165567429333E-11 -8.53863997054519E-03 -1.33014674441469E-01 -6.98673191055850E-01 -9.14631646059134E-01
 -9.25294040003396E-01  2.84512827002389E-03  4.43213218333649E-02  2.32802281024955E-01  3.04760992030171E-01
  3.08313768648081E-01 -7.88619576918460E-02 -2.89111103912949E-01 -9.16184860728120E-02  4.89711918602679E-12
 -2.01013353360985E-12  3.08738979109116E-12 -3.47213301165574E-12  2.00020841794857E-11  6.80958909891405E-12
  2.62772962653539E-02  9.63336296446165E-02  3.05278530484523E-02  7.45625054962085E-12 -3.47712885222206E-11
 -1.07737978543830E-11 -3.24532973756934E-02 -2.62169851337814E-02  6.18095172309747E-12  5.41783576109878E-12
  8.37940535171579E-03  6.76919645303465E-03 -6.83914769184157E-03 -5.52491881812362E-03  2.50800920042716E-12
  2.21407197903824E-12  8.82930169632822E-03  7.13263949887048E-03 -1.87204491320521E-12 -1.65498357861757E-12
  1.50037885886071E-03  6.76759006550700E-14 -5.67089912179492E-04 -2.48475917837866E-14 -5.58216929517474E-14
  4.00840212909616E-04  7.96325267158687E-14 -3.53507922346128E-04 -9.46897636169620E-14  5.40157820493822E-13
  3.73455584948804E-12  1.09424910496684E-11  6.69927931533669E-11 -3.82311359317483E-12  1.16853648707903E-12
  1.30419075019868E-12  2.00711066196127E-11  5.98513032974007E-11  7.14192182884302E-11  7.19624248907247E-11
  8.53864012092617E-03  1.33014675691962E-01  6.98673196005441E-01  9.14631645360591E-01  9.25294037075035E-01
 -2.84512832018046E-03 -4.43213222499647E-02 -2.32802282676820E-01 -3.04760991796815E-01 -3.08313767670681E-01
 -7.88619553746403E-02 -2.89111090561914E-01 -9.16184781407570E-02  4.91599389241995E-12 -1.57255722582427E-12
  3.29168929610277E-12 -3.62985618517952E-12  1.93779615344728E-11  6.53613606779560E-12  2.62772954900368E-02
  9.63336251982916E-02  3.05278504074180E-02  7.70491427511299E-12 -3.44535324416128E-11 -1.06405181842970E-11
  3.24532994015483E-02  2.62169866213957E-02 -6.17131616771853E-12 -5.40866999270721E-12 -8.37940587463308E-03
 -6.76919683700021E-03  6.83914811889730E-03  5.52491913190023E-03 -2.55185036086649E-12 -2.24202249769001E-12
 -8.82930224552073E-03 -7.13263990211264E-03  1.88781525733101E-12  1.66057814281034E-12  1.50037887953853E-03
  6.69146458515203E-14 -5.67089919924457E-04 -2.60883019194825E-14 -5.87071874564092E-14  4.00840218831292E-04
  8.40102749755336E-14 -3.53507926796484E-04 -9.78855907400092E-14
* ORBITAL    1   49
 -4.45576647621031E-13 -3.46595078236436E-12 -9.72398591252142E-12 -6.51798592331903E-11  3.79194401405949E-12
 -1.13172067397561E-12  1.41116019832745E-12  2.06685471751568E-11  6.09388973814045E-11  7.23151193723282E-11
  7.29549924335075E-11 -2.84512826991767E-03 -4.43213218318713E-02 -2.32802281020409E-01 -3.04760992029712E-01
 -3.08313768648230E-01 -8.53863997086676E-03 -1.33014674446218E-01 -6.98673191069868E-01 -9.14631646060572E-01
 -9.25294040003078E-01 -2.62772962638616E-02 -9.63336296424325E-02 -3.05278530476685E-02 -6.66656688211223E-13
  1.68589995278382E-13 -4.73829159826133E-13  8.59678146069094E-12 -2.14637679132129E-11 -3.50047141637101E-12
 -7.88619576964909E-02 -2.89111103920789E-01 -9.16184860757668E-02 -5.07479942685112E-12  3.37260025207126E-11
  1.25043194146002E-11 -1.08136419752640E-02 -8.73566366092050E-03 -8.44458017194987E-13 -7.40188416518178E-13
  2.79207034708868E-03  2.25553864258604E-03  2.05252674578696E-02  1.65810772820245E-02  2.97371266124184E-12
  2.60543982028913E-12 -2.64980063481268E-02 -2.14060787236255E-02  6.24830554405296E-12  5.47588264160903E-12
  4.99935610451032E-04 -9.62534105682383E-15 -1.88957965877794E-04  3.17491451876386E-15  1.03064517749407E-14
 -1.20297934877234E-03 -4.20013988083913E-14  1.06092807239227E-03  1.49489650029009E-13 -4.91222426370820E-13
 -3.34778128263189E-12 -8.96743499497389E-12 -6.34319463443874E-11  3.88326139289384E-12 -1.05998564770400E-12
 -1.38759028955323E-12 -2.08865316268374E-11 -6.14091418271390E-11 -7.23690115620133E-11 -7.29925795351030E-11
  2.84512832009070E-03  4.43213222485235E-02  2.32802282672584E-01  3.04760991796316E-01  3.08313767670690E-01
  8.53864012124490E-03  1.33014675696739E-01  6.98673196019268E-01  9.14631645361984E-01  9.25294037074691E-01
 -2.62772954883021E-02 -9.63336251957653E-02 -3.05278504064214E-02 -6.91710084266127E-13  3.00541930979847E-13
 -4.07071400605035E-13  8.52534806621484E-12 -2.16205283613682E-11 -3.57138934212387E-12 -7.88619553793528E-02
 -2.89111090569422E-01 -9.16184781435945E-02 -4.97928669044732E-12  3.37778497347271E-11  1.25192111037374E-11
  1.08136426491777E-02  8.73566415591784E-03  8.50084878804408E-13  7.46546153936644E-13 -2.79207051973567E-03
 -2.25553876922433E-03 -2.05252687393652E-02 -1.65810782230800E-02 -2.98596370293824E-12 -2.61790879919477E-12
  2.64980080022739E-02  2.14060799382942E-02 -6.23674198945543E-12 -5.46948128969928E-12  4.99935617571659E-04
 -8.45108494020578E-15 -1.88957967949108E-04  2.56268383193496E-15  1.06489358659755E-14 -1.20297936537433E-03
 -4.15594462217028E-14  1.06092808694765E-03  1.48412576987520E-13
* ORBITAL    1   53
 -2.52402890351292E-01 -1.81632463653387E+00 -7.84966412641042E+00 -1.79127960139570E+01 -2.38226163621460E-03
 -3.09929244236838E-01 -1.66827204489294E-01 -2.35010160391509E+00 -7.38082032428215E+00 -1.11802459517705E+00
 -4.04148540678237E-01  1.30594126430194E-14 -2.24836679995435E-12  3.14669114975544E-11  3.83481653178607E-12
  7.34257386047110E-13  3.20379772286192E-14  4.53069788672673E-12 -6.44310478305854E-11 -7.45095436721271E-12
 -8.96777866394444E-13 -3.95423634165218E-12 -6.14255387892962E-12 -4.72407303297724E-13 -6.39001295719039E-14
 -2.56881149430283E-13 -1.16780423498270E-13  3.79762836179512E-01  6.32220640122077E-01  1.92710241480020E-01
  7.66397586279776E-12  1.21681426868603E-11  8.02958009926896E-13 -6.57768527089093E-01 -1.09503827028407E+00
 -3.33783929381863E-01 -3.24990746278987E-12 -2.40233995117878E-12  1.58294019955321E-14  1.16629336064157E-14
  8.42461893152611E-13  6.20556227574922E-13 -4.25071576570807E-12 -3.14246040662638E-12  2.56980956224709E-02
  1.87013696245094E-02  5.39490013926926E-12  3.98541511670834E-12 -3.31760987933317E-02 -2.41433643705076E-02
  8.70769416832125E-14  1.96870723866814E-11 -3.27690509507518E-14  5.20873646986681E-11  5.68380586446016E-04
  1.46656365709273E-13 -8.47291797777054E-04 -1.27278874972689E-13  1.12086166658823E-03  2.52402890573915E-01
  1.81632463807391E+00  7.84966413109422E+00  1.79127960163433E+01  2.38225819650548E-03  3.09929240251187E-01
 -1.66827204534072E-01 -2.35010160287490E+00 -7.38082031306066E+00 -1.11802459149185E+00 -4.04148540006925E-01
 -5.92641552932460E-14 -2.20206503983168E-12  3.20263916691191E-11  3.48360595327623E-12  1.97802917934564E-13
  4.66667650543680E-15  4.58375796813436E-12 -6.41764870341720E-11 -7.37377023252996E-12 -8.38009170364652E-13
  3.64325074577933E-12  5.85535238148743E-12  3.49428049910511E-13  8.08779086878180E-14  2.52076485779121E-13
  1.05692998873788E-13 -3.79762835820812E-01 -6.32220638339986E-01 -1.92710240080779E-01 -7.69522706239729E-12
 -1.22811204478411E-11 -8.45705615564891E-13  6.57768526468405E-01  1.09503826719730E+00  3.33783926958658E-01
 -3.26652480107823E-12 -2.41505832224919E-12 -1.69841604549083E-15  3.18243939270329E-16  8.44643877555278E-13
  6.24291660886236E-13 -4.21508204741554E-12 -3.12078069805077E-12  2.56980943379320E-02  1.87013684871137E-02
  5.39999069862997E-12  3.99300575704564E-12 -3.31760971335676E-02 -2.41433629009495E-02 -9.29400691678066E-14
 -1.96743794623240E-11  3.40502717962810E-14 -5.20519582495285E-11 -5.68380600674377E-04 -1.46617882141986E-13
  8.47291818983029E-04  1.28987833067703E-13 -1.12086169462286E-03
* ORBITAL    1   54
  5.83548136390343E-15  2.87387320695283E-14  5.77631629545344E-14  6.23633695219765E-14  1.14666752183518E-14
  8.45274661289567E-15 -7.28003706090279E-15  4.37869816150331E-14  5.62889643362571E-14  1.62252752705889E-14
  6.72787210644356E-15 -5.40916834657015E-13  4.18536510459574E-12  2.48496809659476E-11 -1.52726550058884E-12
 -1.99441230823075E-11 -8.96672216761836E-13  6.48514272749914E-12  4.15062641030890E-11 -2.60517052963568E-12
 -3.35200182711020E-11  2.00891181445257E-12  1.03741908499238E-11  1.23472813236344E-11 -4.51946091293899E-12
 -2.07734589447338E-11 -1.29565381136553E-11  1.50369467929351E-12  6.83775637940301E-12  4.26650580186723E-12
  4.06811091637925E-12  1.72938939482663E-11  2.08961428963428E-11  8.59667537663549E-13  3.95624032700326E-12
  2.46803174292563E-12 -1.21559732920655E-01 -1.02794432054672E-01 -2.53471556135882E-13  1.32303266653606E-13
 -4.70798821133181E-01 -3.98121123403821E-01 -3.64557467386766E-02 -3.08280356344248E-02  6.95516165830980E-14
 -4.57004952604121E-14 -2.82385000192749E-02 -2.38792937363941E-02  5.49306024825479E-14 -3.44345841252166E-14
 -2.26376225990370E-03  1.50384472807663E-13 -5.98935196829152E-03  1.11002015179965E-12  4.43562764052451E-13
 -4.01643829855982E-04  4.93911741952388E-13 -4.55421294317928E-04  1.47668497747134E-13  1.41227065001496E-15
  4.60983112206979E-15  3.79207547292715E-15 -9.93399602615131E-14 -8.83129611744189E-15 -5.69282390496833E-15
  4.05887750345828E-15 -2.55952232336595E-14  2.57994286247165E-14  1.41342035904137E-15 -6.43031780862519E-16
 -3.88464876943806E-13  6.66229223313035E-12  3.53073182172244E-11  1.41381338789523E-12 -1.80237631296720E-11
 -6.29874840676510E-13  1.09243755891292E-11  5.93830132428402E-11  2.36400048282328E-12 -3.02803507950182E-11
 -1.33053164412398E-12 -1.65018420937893E-11 -1.47526808942107E-11  4.45215595339426E-12  2.07800522390978E-11
  1.29732991445089E-11 -1.44294558412193E-12 -6.84502942137353E-12 -4.27175058354766E-12 -2.97045809643637E-12
 -2.77340399938712E-11 -2.49812571210728E-11 -8.65649150530860E-13 -3.94038342448418E-12 -2.46106555566466E-12
 -1.21559734353793E-01 -1.02794433099406E-01 -2.41835452323555E-13  1.39638085529963E-13 -4.70798826683337E-01
 -3.98121127449707E-01 -3.64557471667481E-02 -3.08280359465366E-02  7.88433648500057E-14 -3.81536512120672E-14
 -2.82385003509205E-02 -2.38792939782193E-02  5.80020369511116E-14 -3.07887031658998E-14  2.26376224312588E-03
 -1.51188512493142E-13  5.98935192401621E-03 -1.10929524514341E-12 -4.44114614710414E-13  4.01643826931175E-04
 -4.93490217903931E-13  4.55421290893181E-04 -1.47820561076509E-13
* ORBITAL    1   55
  1.82989737620451E-14  1.33699690966375E-13  6.62713059389754E-13  1.46505080579107E-12  1.05284165806930E-14
  3.10378166456935E-14  8.30579257991255E-15  1.57045376677664E-13  6.24291520245898E-13  9.50196922842006E-14
  3.20958068203547E-14 -9.37629650541693E-13  6.50272164058057E-12  4.15549778896994E-11 -2.59321332274687E-12
 -3.35217414036330E-11  5.69606326471758E-13 -4.27175787569906E-12 -2.50851705699571E-11  1.49418229334991E-12
  1.99275756348266E-11  4.08601654460717E-12  1.73238742208935E-11  2.09076544018389E-11 -1.70366986272725E-12
 -7.90204232767475E-12 -4.93032979821531E-12 -3.89513577254973E-12 -1.80447676853098E-11 -1.12447714340227E-11
 -2.09539337575432E-12 -1.05731746347491E-11 -1.24102629624771E-11 -2.18529867913211E-12 -1.02894265227202E-11
 -6.44798494907394E-12  1.15283193369167E-02  9.74868083035270E-03 -8.30113608362995E-14  5.99542575209207E-14
  4.46489888673810E-02  3.77564785499719E-02 -3.84405627767764E-01 -3.25064536059764E-01 -1.79007772846790E-13
  1.21547466494369E-13 -2.97759318894577E-01 -2.51793906911944E-01 -1.36914244888203E-13  9.50462645373945E-14
  2.14687657954195E-04 -3.26983573116552E-13  5.68010150348404E-04 -5.95701910135595E-13  9.46183378160214E-13
 -4.23511139126267E-03  5.94684166182201E-13 -4.80216493605420E-03 -3.04484578654290E-14 -1.39421387824197E-14
 -1.30735792287289E-13 -6.33234146149375E-13 -1.47752108795353E-12 -5.22831041238680E-15 -2.90236096439766E-14
 -1.69696143292170E-14  1.80194344114226E-13  6.07519779359002E-13  9.34432285593830E-14  3.64794288725232E-14
 -5.90536587164233E-13  1.09171222252239E-11  5.93618806925349E-11  2.35288201684535E-12 -3.03018940846278E-11
  3.60255951978766E-13 -6.58367811435694E-12 -3.50409210499859E-11 -1.38666925169967E-12  1.80109930238981E-11
 -2.96586693130789E-12 -2.77300066698219E-11 -2.49860130186708E-11  1.70168194794688E-12  7.90059450904962E-12
  4.93040495378090E-12  3.91916550419916E-12  1.80432001161534E-11  1.12437284174261E-11  1.25490933414463E-12
  1.64191115528400E-11  1.47210944153756E-11  2.22305399567550E-12  1.03004919206433E-11  6.45473029839912E-12
  1.15283194722450E-02  9.74868092900903E-03 -1.00215224594165E-13  4.74472752906414E-14  4.46489893917029E-02
  3.77564789322764E-02 -3.84405632299575E-01 -3.25064539363330E-01 -2.11944053263366E-13  9.44357695585266E-14
 -2.97759322404824E-01 -2.51793909470801E-01 -1.61324352529395E-13  7.62400964772852E-14 -2.14687656429694E-04
  3.27517676518139E-13 -5.68010146113445E-04  5.96173868488314E-13 -9.48257128830552E-13  4.23511135991592E-03
 -5.95887246542381E-13  4.80216490057081E-03  3.17373321661612E-14
* ORBITAL    1   56
 -1.43337600480011E-13 -9.90453717012402E-13 -4.17835779629118E-12 -1.12082867508364E-11 -1.16929597706937E-12
 -7.71377703239849E-13 -5.81420627966242E-14 -9.16535823095231E-13 -3.85690255268731E-12 -1.02412101220083E-12
 -6.38064733847744E-13 -2.31325948846702E-13 -4.28962907421801E-12 -1.55001693688586E-11 -3.67342580193158E-12
 -1.98687284448267E-12  2.09290774743201E-12  3.14283754316942E-11  1.13357014837665E-10  2.69630151494202E-11
  1.46183643167073E-11 -4.09323879812244E-12 -8.36217519707423E-12 -3.41736067965529E-12  8.94731430411360E-02
  1.14866523423872E-02  3.32778781085754E-02 -1.14831526264694E-01 -1.47421872951069E-02 -4.27094595673920E-02
  2.97526800186997E-11  6.11848544630515E-11  2.50568315265159E-11 -6.62980126005668E-02 -8.51140580387403E-03
 -2.46583179783518E-02 -2.97128942950026E-12 -2.35492112257294E-12 -2.76221976566591E-01 -2.17490654550636E-01
 -1.31078957220180E-11 -1.04320755035125E-11  7.89401655971450E-12  6.31732004555038E-12  3.23620521734267E-01
  2.54811148540265E-01  2.37444782797377E-12  1.84157852760291E-12  2.50675378233602E-01  1.97375866944893E-01
  3.09183065747543E-13 -6.69289129081361E-04  1.11679739620547E-12  2.52967512965593E-04 -5.92751381265986E-04
 -1.01561784944155E-12  5.30172952903479E-04  1.78827991811935E-14  7.01352892637420E-04  1.45356001928270E-13
  9.68904540477073E-13  4.14640842511187E-12  1.11580560783328E-11  1.19274424788055E-12  7.64521981776654E-13
 -6.61641251802305E-14 -9.60999660101454E-13 -3.86552909417044E-12 -1.08445836187720E-12 -7.11728425721615E-13
  2.45128250933277E-13  4.30159208860213E-12  1.54980418358416E-11  3.68245963751965E-12  1.99737378725868E-12
 -2.11901464117330E-12 -3.13937268898352E-11 -1.13344245607765E-10 -2.69665089157126E-11 -1.46182134879686E-11
 -4.03300568887101E-12 -8.37529456145026E-12 -3.43748208526288E-12  8.94731408326927E-02  1.14866516524414E-02
  3.32778782853095E-02 -1.14831523403170E-01 -1.47421864192170E-02 -4.27094598006872E-02  2.97372548111436E-11
  6.11979483446999E-11  2.50767341587876E-11 -6.62980109480486E-02 -8.51140529697788E-03 -2.46583181126565E-02
  2.96288516399083E-12  2.34946307521367E-12  2.76221978703523E-01  2.17490655949467E-01  1.31028136353492E-11
  1.04291091860670E-11 -7.87727292989016E-12 -6.30421121215564E-12 -3.23620524239512E-01 -2.54811150180210E-01
 -2.35846809270445E-12 -1.82804817231957E-12 -2.50675380174058E-01 -1.97375868215155E-01  3.10576641517905E-13
 -6.69289086028728E-04  1.11739240127883E-12  2.52967496691289E-04 -5.92751343091290E-04 -1.01717353432190E-12
  5.30172918765525E-04  1.59100362100283E-14  7.01352847439447E-04
* ORBITAL    1   57
  9.03578934706561E-14  6.72767966772781E-13  2.82614259869176E-12  7.24959409413782E-12  7.03095674535717E-13
  4.72299823958681E-13  8.76565091722831E-14  6.26895168742540E-13  2.44332236859302E-12  6.44850111430702E-13
  4.13063481963103E-13 -2.11773921929750E-12 -3.13965633663647E-11 -1.13440242902747E-10 -2.69766647077666E-11
 -1.46159024236062E-11 -2.62404176635764E-13 -4.27625079372325E-12 -1.55013771382620E-11 -3.68326951851116E-12
 -1.99697680004006E-12 -2.97825171316457E-11 -6.12244755420381E-11 -2.50784877720211E-11  1.32596025611689E-01
  1.70228115434195E-02  4.93166358175880E-02  7.74860150436159E-02  9.94773270002935E-03  2.88194877546391E-02
 -4.11324272980384E-12 -8.35564394656409E-12 -3.41916080992019E-12  4.47365716439331E-02  5.74332615253674E-03
  1.66389390131363E-02  9.40062619559923E-13  8.06414206882658E-13 -4.09351178488232E-01 -3.22313441040881E-01
 -8.16511044479525E-12 -6.51232945772172E-12 -1.08705014795659E-11 -8.65581610360151E-12 -2.18372646429920E-01
 -1.71941459547292E-01 -7.91826809366621E-12 -6.29495001914708E-12 -1.69150724578084E-01 -1.33185281869847E-01
 -4.90857021871001E-13 -9.91862769494496E-04  8.91762969410171E-13  3.74888888969601E-04  3.99976756340733E-04
  8.41811044427490E-13 -3.57750086635840E-04  7.94949815715202E-13 -4.73258880387609E-04 -3.22157891430022E-14
 -5.82572884064245E-13 -2.63752552373281E-12 -7.30890080014564E-12 -7.55464547892600E-13 -4.85660894338145E-13
  1.92967353673296E-15  6.04296435397511E-13  2.59078407923868E-12  6.99110227808441E-13  4.42377522148024E-13
  2.09807693332415E-12  3.14814016318751E-11  1.13430172253087E-10  2.69747726408625E-11  1.46155215051532E-11
  2.14237863144165E-13  4.31560420562445E-12  1.55002488306357E-11  3.68633687430257E-12  1.99637252442130E-12
 -2.97544992870789E-11 -6.12425048678218E-11 -2.50893185056002E-11  1.32596022311115E-01  1.70228105299289E-02
  4.93166360855652E-02  7.74860131331758E-02  9.94773210189609E-03  2.88194879070931E-02 -4.02897356369348E-12
 -8.37631622541792E-12 -3.43603644355024E-12  4.47365705406309E-02  5.74332580640430E-03  1.66389391009076E-02
 -9.40273034726974E-13 -8.06721085074338E-13  4.09351181656781E-01  3.22313443115061E-01  8.18240880358084E-12
  6.52743722051031E-12  1.08509824851095E-11  8.63892636773674E-12  2.18372648119234E-01  1.71941460653117E-01
  7.88882469381156E-12  6.27018754316432E-12  1.69150725886583E-01  1.33185282726417E-01 -4.92649814731640E-13
 -9.91862705625153E-04  8.90316656671368E-13  3.74888864829466E-04  3.99976730620286E-04  8.43647757715860E-13
 -3.57750063635099E-04  7.97203921852548E-13 -4.73258849939047E-04
* ORBITAL    1   58
  1.64988818217272E-14 -1.34884316094488E-14  3.06614960622348E-14 -7.03098629056701E-16  1.28637317720397E-14
  1.01923775832739E-14 -8.58760811464494E-16  1.28114791967143E-14 -1.95766684322537E-14  4.39769673695972E-15
  3.32380346346106E-15  7.57991908859838E-13  3.86875812533405E-12  7.96729737877396E-11  2.03540754062660E-11
  1.23102767296270E-11  1.79726788324042E-12  1.14899594486650E-11  1.81231453348772E-10  4.91128444958188E-11
  3.18679346376961E-11 -5.14341671956018E-11  5.12275513406916E-11  2.20199964418635E-11 -7.99859606626470E-12
  2.70256952662940E-12 -9.67720664188458E-12  3.32085780430014E-12 -1.13099508901882E-12  4.03516654878986E-12
 -1.20562906104987E-10  1.17697441007833E-10  5.10235072817042E-11  1.95604617792874E-12 -6.56631877463632E-13
  2.32786510503013E-12 -1.56709564143201E-01 -1.22611105240536E-01  9.87150572082798E-12  7.61091662922406E-12
 -6.06933532112321E-01 -4.74870768659050E-01 -4.56486830082008E-03 -3.57159787719229E-03 -3.76454181802178E-12
 -2.90287044434909E-12 -3.53593178413537E-03 -2.76654781736504E-03 -2.90972348780303E-12 -2.24395394204793E-12
  3.22796959398197E-03  3.74429588314073E-13  8.54040478396940E-03  1.44501979828303E-12  5.11127872825422E-13
  5.56283535907416E-05  5.34839006108833E-13  6.30766257420532E-05  1.45233043003342E-13 -2.44757088636703E-14
 -2.49108931029625E-14  2.24681498840088E-14  2.98027294431675E-14 -9.87760602367073E-15 -1.58408286518278E-15
  9.69215986676505E-15  2.15530538952111E-14 -2.17501790367249E-14 -4.08957630561472E-16  4.35674867724207E-15
 -7.13657308522048E-13 -3.88839691194625E-12 -7.97197067986820E-11 -2.03581183390266E-11 -1.22600839992280E-11
 -1.84403807380169E-12 -1.14204269351894E-11 -1.81294100237063E-10 -4.91113052602851E-11 -3.17979017261076E-11
 -5.13206146634812E-11  5.10077440205204E-11  2.19575821526066E-11 -7.93915724218241E-12  2.67557633977449E-12
 -9.69747831618187E-12  3.28933573180404E-12 -1.11632918634946E-12  4.04431699897426E-12 -1.20345427885369E-10
  1.17370988318721E-10  5.09296114142274E-11  1.93176701990623E-12 -6.34308142857550E-13  2.33835568344027E-12
  1.56709563153620E-01  1.22611104208687E-01 -9.87781146332588E-12 -7.61648925925765E-12  6.06933528278455E-01
  4.74870764661908E-01  4.56486827046945E-03  3.57159784586972E-03  3.75666102437100E-12  2.89745357364407E-12
  3.53593176122207E-03  2.76654779346861E-03  2.90139066977122E-12  2.23891854951184E-12  3.22796965370763E-03
  3.74580608376195E-13  8.54040494196738E-03  1.44768329133855E-12  5.10507311925081E-13  5.56283545587563E-05
  5.34307554345379E-13  6.30766268545565E-05  1.45008216042442E-13
* ORBITAL    1   59
 -2.80960434135687E-15 -2.72123691566271E-14 -1.95479017598414E-13 -3.79141290708757E-13  8.89421795202795E-15
 -6.00267176730420E-15  2.66713582924415E-14 -2.98126496554088E-14 -2.29746071322548E-13 -2.21632125013516E-14
 -2.23710387964059E-15 -1.81949853534738E-12 -1.15240846403900E-11 -1.81305445461671E-10 -4.90998103806250E-11
 -3.18430780210595E-11  7.91690940963909E-13  3.97886992496497E-12  7.96397289052810E-11  2.01596567676011E-11
  1.21462976409021E-11  1.20520719854119E-10 -1.17735914851939E-10 -5.10335572112084E-11  3.83872077306076E-12
 -1.29865088309377E-12  4.66328174841713E-12  6.87260259889771E-12 -2.31110903693883E-12  8.39564918530160E-12
 -5.13518203769736E-11  5.11222481749371E-11  2.20825870288848E-11  3.96244391406386E-12 -1.37473272005962E-12
  4.83552497293487E-12 -1.44353810323567E-03 -1.12943841916179E-03 -4.75075822459929E-12 -3.66027006746884E-12
 -5.59079904221047E-03 -4.37429618104180E-03  4.95559153821183E-01  3.87730358992061E-01 -7.80376165766448E-12
 -6.01752468381462E-12  3.83858469960449E-01  3.00334644640019E-01 -6.04562312278889E-12 -4.66145620873557E-12
  2.97346051334349E-05  3.37638681469462E-13  7.86703736859924E-05  6.73510723786029E-13 -1.18819238496765E-12
 -6.03897813731258E-03 -9.02152754626544E-13 -6.84755756681155E-03 -7.85955781174175E-14 -8.25630610335077E-15
  4.02113729022978E-14  1.31165421592712E-13  4.30427808394267E-13 -4.14275441603147E-15  5.40170163862235E-15
 -7.85625474260739E-15 -6.65445150720839E-14 -2.46970619488689E-13 -2.86422132946092E-14 -3.28381938880584E-15
  1.82480648363360E-12  1.14637459325854E-11  1.81370649042423E-10  4.91077066512909E-11  3.17634474955982E-11
 -6.95588253819886E-13 -3.96584174335080E-12 -7.96864104316184E-11 -2.01537157700491E-11 -1.21047789256715E-11
  1.20295846751143E-10 -1.17393846379807E-10 -5.09449968256955E-11  3.82209750530034E-12 -1.29274555851167E-12
  4.66806323876190E-12  6.94192793872964E-12 -2.35340527660380E-12  8.38088834471454E-12 -5.12476162409727E-11
  5.09311153257440E-11  2.20270510545003E-11  3.98758632979323E-12 -1.30500401372575E-12  4.85927283435917E-12
  1.44353809325115E-03  1.12943840901621E-03  4.74562168315341E-12  3.66035354202981E-12  5.59079900551590E-03
  4.37429614297112E-03 -4.95559150690988E-01 -3.87730355728495E-01  7.81021807111800E-12  6.02168862869677E-12
 -3.83858467535523E-01 -3.00334642111881E-01  6.04732782205338E-12  4.66274286814677E-12  2.97346056459561E-05
  3.37544674752681E-13  7.86703750693717E-05  6.72303474316317E-13 -1.18763340036795E-12 -6.03897824904272E-03
 -9.02254005146545E-13 -6.84755769349298E-03 -7.90779175098233E-14
* ORBITAL    1   60
 -3.06692129765635E-12 -2.19628430234591E-11 -9.35606252483457E-11 -1.70979394517070E-10  1.76513520033993E-12
 -1.77227926348717E-12 -1.83028539456738E-12 -2.48823641984393E-11 -1.11615256195742E-10 -1.10819217049463E-11
 -1.74104089560681E-12 -3.12179889753938E-03 -3.63624023710325E-02 -1.37706395552831E-02 -6.26754538426830E-03
  2.01411711445486E-02  1.91904139417599E-02  2.23528028653227E-01  8.46512800785815E-02  3.85280391632580E-02
 -1.23812399203625E-01 -1.69948899897397E-02  5.91620530069040E-02  9.01215164424809E-03  2.10110406624671E-12
  1.35090924677684E-12  2.10233673015291E-13  7.27094947066709E-13  8.05068603506024E-12  5.17440137275884E-12
  1.04471486349650E-01 -3.63682711054556E-01 -5.53997633000874E-02 -7.17914527980276E-12 -1.77417975098918E-11
 -9.55038762614497E-12  8.55268398679032E-02  6.03766291742283E-02  4.93330681752901E-12  3.54505832488458E-12
 -2.20829350897750E-02 -1.55891786020136E-02  3.32515459021906E-01  2.34735231588489E-01 -6.63015182051685E-12
 -4.73064405065502E-12 -4.29275611724103E-01 -3.03041880922073E-01 -2.74199500429311E-12 -2.00788530013073E-12
 -2.15317434090797E-03 -6.24455009683743E-13  8.13823400815019E-04  2.36204119799775E-13 -8.42086667591904E-13
 -1.06124547587590E-02  9.41362039996812E-13  9.35930536745447E-03 -4.64177715748554E-15  3.05749259747371E-12
  2.19238542981572E-11  9.35496485539641E-11  1.71060152036662E-10 -1.76501334765725E-12  1.75529381999723E-12
 -1.84593638141011E-12 -2.49692551777525E-11 -1.11528383050461E-10 -1.10700655144823E-11 -1.74842310398694E-12
 -3.12179885358841E-03 -3.63624016564665E-02 -1.37706384623636E-02 -6.26754578081421E-03  2.01411708543447E-02
  1.91904136719865E-02  2.23528024265229E-01  8.46512734021956E-02  3.85280416228547E-02 -1.23812397400361E-01
  1.69948886604530E-02 -5.91620534525636E-02 -9.01215151234803E-03 -2.09241775899475E-12 -1.34687547689598E-12
 -2.03899599643249E-13 -7.71210731590285E-13 -8.03199887250552E-12 -5.15914722417395E-12 -1.04471478120976E-01
  3.63682713759111E-01  5.53997624726013E-02  7.13680575124420E-12  1.76954577841102E-11  9.54838286303119E-12
  8.55268404687630E-02  6.03766295493466E-02  4.93094700073293E-12  3.54113600837360E-12 -2.20829352444745E-02
 -1.55891786984799E-02  3.32515461359571E-01  2.34735233048188E-01 -6.66844945635750E-12 -4.76499373431275E-12
 -4.29275614742532E-01 -3.03041882806990E-01 -2.69891189218873E-12 -1.97886863563945E-12  2.15317437258913E-03
  6.26106114032864E-13 -8.13823412795930E-04 -2.37084348368527E-13  8.42514646556912E-13  1.06124549152051E-02
 -9.44955643299966E-13 -9.35930550542398E-03  5.32672932051786E-15
* ORBITAL    1   61
  9.52870090369987E-13  6.53064308065220E-12  2.79068184397414E-11  5.13994587827803E-11 -3.20929085610982E-13
  6.71080785164188E-13  5.55719084207176E-13  7.40724750095546E-12  3.38308447903589E-11  3.41541871526285E-12
  5.44104488683392E-13  1.91904139417053E-02  2.23528028652537E-01  8.46512800773487E-02  3.85280391634912E-02
 -1.23812399203260E-01  3.12179889755460E-03  3.63624023712782E-02  1.37706395556942E-02  6.26754538421069E-03
 -2.01411711446841E-02  1.04471486348938E-01 -3.63682711055065E-01 -5.53997633003102E-02 -2.94245317810381E-12
 -1.88864505743972E-12 -2.93302207541216E-13 -2.78901490569923E-12 -4.09471587915632E-12 -1.86602880333270E-12
  1.69948899899657E-02 -5.91620530067485E-02 -9.01215164415346E-03  6.20127772895083E-13  4.42773373315171E-12
  2.83255012332269E-12 -5.25753103868442E-01 -3.71148989465375E-01 -6.91956295414917E-12 -4.97059951293561E-12
  1.35748867704980E-01  9.58302570224906E-02  5.40919230163677E-02  3.81855331373460E-02 -3.53305551508786E-12
 -2.55164638865128E-12 -6.98323723234272E-02 -4.92973112747633E-02 -3.47878877788736E-12 -2.48847105677540E-12
  1.32360565812283E-02  8.78210450592836E-13 -5.00275915331922E-03 -3.30729530235299E-13 -2.77884862527536E-13
 -1.72638014671963E-03  1.90810648032368E-13  1.52252417356596E-03  6.31772254565948E-13 -9.62375537706465E-13
 -6.58560469043266E-12 -2.82255976322562E-11 -5.14115319400941E-11  3.57339756420286E-13 -5.80514487816887E-13
  5.77153867814194E-13  7.39270538085069E-12  3.34670120807209E-11  3.30615370032427E-12  5.70027588681776E-13
  1.91904136720396E-02  2.23528024265925E-01  8.46512734034479E-02  3.85280416226337E-02 -1.23812397400794E-01
  3.12179885356961E-03  3.63624016562527E-02  1.37706384619540E-02  6.26754578086399E-03 -2.01411708542013E-02
 -1.04471478121696E-01  3.63682713758773E-01  5.53997624723515E-02  2.93172362828327E-12  1.89867248902489E-12
  2.88572909641466E-13  2.74232284202931E-12  4.01326621736093E-12  1.80303901063243E-12 -1.69948886601818E-02
  5.91620534527113E-02  9.01215151241607E-03 -5.59694551585545E-13 -4.26968180579614E-12 -2.72498623647395E-12
 -5.25753107563355E-01 -3.71148991772351E-01 -6.92226172174204E-12 -4.97370980959496E-12  1.35748868659413E-01
  9.58302576184955E-02  5.40919233969862E-02  3.81855333750928E-02 -3.42861833822522E-12 -2.46503497921710E-12
 -6.98323728140279E-02 -4.92973115810207E-02 -3.61178899487151E-12 -2.58644497639321E-12 -1.32360567763725E-02
 -8.78527571973750E-13  5.00275922707387E-03  3.32637447326041E-13  2.77505642635928E-13  1.72638017211236E-03
 -1.90858017538396E-13 -1.52252419596948E-03 -6.32678272866274E-13
* ORBITAL    1   63
 -4.41438857230005E-02 -3.06924231641251E-01 -9.96164513595936E-01 -2.48240840979791E-01  2.05672306366515E-01
  3.02548896750286E-01 -2.52474660655122E-02  2.38899113489414E-02  1.51805013157542E+00  4.14545912341469E-01
  1.17666658090836E-01 -1.59837853631275E-13 -3.35606961667704E-12 -1.33533490572226E-12  2.99536576953542E-12
  5.83875894647978E-12  3.31248393815394E-13  6.74676622425510E-12  2.61151337945171E-12 -5.91548950124565E-12
 -1.19505886842734E-11 -3.14406903077390E-12 -1.97894289700018E-12  1.07094312879616E-12  8.26893871614622E-15
 -1.76809446091435E-14 -6.23002662249765E-15 -1.97365639818015E-01 -4.06455530617845E-01 -2.17799852548310E-01
  6.27751384800430E-12  4.16020300087586E-12 -2.11386838222550E-12  3.41847315833142E-01  7.04001630047410E-01
  3.77240410494666E-01 -2.65468034980341E-12 -2.02256679351960E-12 -6.18153865656722E-15 -7.19483782403465E-15
  6.91348017305497E-13  5.29521690428899E-13 -3.53704674436502E-12 -2.67856027255399E-12 -3.53755342166366E-01
 -2.70652901817128E-01  4.56596791556323E-12  3.45720967265510E-12  4.56696182947095E-01  3.49411393779980E-01
  4.09944601277840E-13 -1.39318486375559E-13 -1.53896111815756E-13 -3.65073090282249E-13 -6.72062643533935E-03
  6.72802289596867E-13  1.00185183741426E-02 -5.93729721894908E-13 -1.32532540614900E-02 -4.41438794076711E-02
 -3.06924186111589E-01 -9.96164317630014E-01 -2.48240490790017E-01  2.05672223790762E-01  3.02548862402556E-01
  2.52474603053092E-02 -2.38899917416182E-02 -1.51805032885170E+00 -4.14545906360760E-01 -1.17666636656692E-01
  1.86496347259381E-13  3.29162025246163E-12  1.25753600503930E-12 -2.86583553422550E-12 -5.83161444077342E-12
 -3.31150902552168E-13 -6.74564347812128E-12 -2.59677807767836E-12  5.93099832801922E-12  1.19338086666298E-11
 -3.05341793637645E-12 -2.10305287329216E-12  1.03101547918341E-12  1.35651373311922E-15 -3.04260031168303E-15
  1.86432599228957E-14 -1.97365654340211E-01 -4.06455548582578E-01 -2.17799858562162E-01  6.29480456640319E-12
  4.16231632141098E-12 -2.12546328207294E-12  3.41847340986561E-01  7.04001661163331E-01  3.77240420910843E-01
  2.87098560407853E-12  2.16942717209928E-12  3.31464629495165E-15  3.92545000168621E-18 -7.47001186468938E-13
 -5.64272368071477E-13  3.54888635837694E-12  2.68669836452811E-12  3.53755339465829E-01  2.70652899663375E-01
 -4.57913152859465E-12 -3.46936416472386E-12 -4.56696179461340E-01 -3.49411390999897E-01  4.20846887780194E-13
 -1.37115905083481E-13 -1.58912495962142E-13 -3.64757612974370E-13 -6.72062624020808E-03  6.75175261082107E-13
  1.00185180832518E-02 -5.96193219867128E-13 -1.32532536767022E-02
* ORBITAL    1   64
  3.05498277804914E-01  2.19656761871474E+00  9.09911906162073E+00  1.10056909075235E+01 -6.79559042832203E+00
 -3.27222290826583E+00  3.67961937655547E-01  4.70818400307904E+00  8.64710847978606E+00 -1.59481273749449E+00
 -2.04321327181626E+00 -1.02120101507316E-14  4.39027869318963E-13 -4.49062766916914E-12 -1.36557512980405E-12
  8.51834468252099E-14 -1.62815477132383E-13 -9.03995782554243E-13  9.07155946084042E-12  2.68234871318147E-12
 -1.52623592866895E-13  4.55588116685477E-13  1.01827010275265E-12 -2.53390820029814E-12 -3.46580789979587E-13
 -4.05888856506049E-13  2.98494972619438E-14 -1.20116130180292E+00 -1.13961005215476E+00 -2.66702225194082E-01
 -8.56758641231857E-13 -2.10055270527618E-12  5.13784868378108E-12  2.08047240282020E+00  1.97386251116652E+00
  4.61941804532455E-01 -4.99621339738353E-13 -3.28346919730594E-13 -5.51353064503389E-13 -4.01782432240231E-13
  1.28898069182269E-13  8.21445537551402E-14 -6.39222222599708E-13 -4.18392728435072E-13 -4.95630293852916E-01
 -3.86044733297495E-01  8.28941870136559E-13  5.43385698680435E-13  6.39855958008234E-01  4.98381607664437E-01
  2.24962356045167E-13  1.81833287575941E-11 -8.58927768446578E-14  4.80527108697711E-11  1.63233891783611E-02
  3.66628344770381E-13 -2.43334719259050E-02 -3.22323939535758E-13  3.21901576010036E-02 -3.05498278133768E-01
 -2.19656762100133E+00 -9.09911906896759E+00 -1.10056909074129E+01  6.79559042801060E+00  3.27222291192999E+00
  3.67961937988993E-01  4.70818400473705E+00  8.64710847097849E+00 -1.59481273861697E+00 -2.04321326818834E+00
  4.34246768538360E-14  4.45055436412828E-13 -4.46177538507862E-12 -1.31022458794706E-12  6.74730524601256E-14
 -1.18443641427854E-13 -8.64507883527372E-13  9.06079252910074E-12  2.67374974952661E-12 -1.79176442640321E-13
 -4.47252527849867E-13 -1.04418685633247E-12  2.51102572380270E-12  2.99108135173905E-13  3.16258678610476E-13
  1.01234978352229E-13  1.20116130009823E+00  1.13961004981885E+00  2.66702224894641E-01  8.49404702568440E-13
  2.10731917253372E-12 -5.13172471090014E-12 -2.08047239986740E+00 -1.97386250711896E+00 -4.61941804016003E-01
 -5.10552221042222E-13 -3.39047937892050E-13 -5.82210767648619E-13 -4.21105790211100E-13  1.33353439134319E-13
  8.76539796503140E-14 -6.41224370201085E-13 -4.23498288364229E-13 -4.95630290586899E-01 -3.86044730747730E-01
  8.25815476252109E-13  5.42108054707196E-13  6.39855953792403E-01  4.98381604373192E-01 -2.28566696452804E-13
 -1.81734117942419E-11  8.52699695752807E-14 -4.80205058200823E-11 -1.63233892304061E-02 -3.67686041299699E-13
  2.43334720033802E-02  3.21790113286231E-13 -3.21901577035318E-02
* ORBITAL    1   65
 -3.69221165142634E-12 -2.66240440491219E-11 -1.10554672659038E-10 -1.37875677259009E-10  7.98469470589431E-11
  3.87010843892894E-11 -4.38372792784165E-12 -5.63921399746469E-11 -1.05028249303046E-10  1.86092510697477E-11
  2.37975819836981E-11  6.46330358028467E-14  1.21196656826707E-13  3.45722993384748E-13 -1.07589003282032E-13
 -7.02388113355488E-14 -7.12850616853531E-14 -1.27439166547461E-12 -3.14385268244036E-12  1.01064527074275E-12
  6.77345472855592E-13 -7.27755069224744E-13  2.31614874932201E-13 -1.60071749765125E-12 -2.35806574191641E-01
 -3.47484170984645E-01 -1.22793605314051E-01  3.20516094921678E-01  4.72311980546535E-01  1.66905130872310E-01
  6.45833741231363E-12 -1.99295926561291E-12  1.46298806825575E-11  1.85050053649958E-01  2.72689449078903E-01
  9.63627222307724E-02  7.71320730140781E-14  2.34249851519720E-13 -4.59854162605602E-01 -3.28332301250223E-01
 -6.32419039075097E-14  4.99484092553700E-13  5.11821500851977E-13  2.95383360058540E-13  5.70589052446907E-01
  4.07396152711686E-01 -6.23835805970076E-13 -9.24957154504841E-13  4.41976379519677E-01  3.15567702943454E-01
  4.70576903833889E-13  1.45826631980636E-02  1.46324877108156E-12 -5.51172861072666E-03  1.36779538375869E-02
 -1.14413241104162E-12 -1.22339338294557E-02 -2.32851270241883E-13 -1.61839732351447E-02  3.63292600925454E-12
  2.65493579078320E-11  1.10231158284587E-10  1.37808248851181E-10 -7.98292237167892E-11 -3.85263996909901E-11
 -4.40465208055965E-12 -5.63501308319637E-11 -1.05569924706354E-10  1.84186868302561E-11  2.36843219415011E-11
  4.20104740978810E-14  1.47514475805962E-13  3.24381486213408E-13 -1.07395729407245E-13 -8.22878192315674E-14
 -1.08032045189341E-13 -1.19198773130900E-12 -3.06161652784533E-12  1.02640906268353E-12  6.74381897360123E-13
  6.97603467738708E-13 -2.13099853727278E-13  1.61091746245953E-12  2.35806574673977E-01  3.47484169130931E-01
  1.22793607977943E-01 -3.20516095576442E-01 -4.72311978024526E-01 -1.66905134496440E-01 -6.48773321066361E-12
  1.95596529703588E-12 -1.46484081672692E-11 -1.85050054027866E-01 -2.72689447622523E-01 -9.63627243229440E-02
  8.91605518260385E-14  2.40434614934980E-13 -4.59854162228789E-01 -3.28332300316572E-01 -6.15374687048059E-14
  5.02786028818959E-13  5.13364153986311E-13  2.96727165596676E-13  5.70589051980805E-01  4.07396151554438E-01
 -6.18213164200239E-13 -9.23223474375895E-13  4.41976379158484E-01  3.15567702046862E-01 -4.70764856072630E-13
 -1.45826633745576E-02 -1.46317098588419E-12  5.51172867743478E-03 -1.36779540032598E-02  1.14423892696400E-12
  1.22339339776447E-02  2.33297256735640E-13  1.61839734311539E-02
* ORBITAL    1   66
 -2.16094641666312E-12 -1.51924000287005E-11 -6.30699462895143E-11 -7.87168660142125E-11  4.54728823662851E-11
  2.20642388042657E-11 -2.51211568375288E-12 -3.21111020139240E-11 -5.98175364325673E-11  1.06124271975958E-11
  1.35399801529060E-11 -7.80909162027715E-14 -1.25948696589960E-12 -3.12113468883939E-12  1.00218965526068E-12
  6.69509558298093E-13 -1.83250872745006E-14 -1.28430584949792E-13 -3.25792128715242E-13  1.12934991111849E-13
  7.95014027616348E-14  6.46976700797497E-12 -1.97709605256516E-12  1.46284754903555E-11  3.70100107439384E-01
  5.45378898205921E-01  1.92725444459241E-01  2.04214483691044E-01  3.00930119492791E-01  1.06342381616280E-01
  6.98146694770192E-13 -2.05917850911131E-13  1.61314754776896E-12  1.17903287112876E-01  1.73742085478666E-01
  6.13968026481474E-02 -7.69214134574913E-13 -9.62726527765822E-13  7.21744405463476E-01  5.15319901035123E-01
  2.17426781481649E-13 -9.79461481453754E-14  8.61843018589832E-14 -3.68816615972155E-13  3.63546636336149E-01
  2.59569475349866E-01 -4.37272024332614E-14 -4.09642071930651E-13  2.81602013613430E-01  2.01061651037726E-01
  3.28460097194821E-13 -2.28875944445178E-02 -1.11923707815033E-12  8.65069757266801E-03  8.71480812828766E-03
 -1.07295015810497E-12 -7.79476135421584E-03 -1.09968577122502E-12 -1.03115000366151E-02  2.10134794177403E-12
  1.51472549005910E-11  6.28230959813672E-11  7.87013468292981E-11 -4.54651617133030E-11 -2.19546346215174E-11
 -2.52685518759484E-12 -3.21276643101185E-11 -6.01447734976327E-11  1.04986301812284E-11  1.34605201382092E-11
 -9.82655742608399E-14 -1.20448644814606E-12 -3.08663460022570E-12  1.02810416905090E-12  6.83820864368728E-13
 -5.62978237315250E-15 -1.48268451579789E-13 -3.56355891728785E-13  1.00744471770420E-13  7.54009801216340E-14
 -6.47490904182626E-12  1.96730494098473E-12 -1.46428718227380E-11 -3.70100108195377E-01 -5.45378895292317E-01
 -1.92725448645761E-01 -2.04214484108795E-01 -3.00930117886520E-01 -1.06342383924730E-01 -7.27738965078425E-13
  2.29393761803506E-13 -1.60435889235775E-12 -1.17903287353974E-01 -1.73742084551104E-01 -6.13968039808001E-02
 -7.75609868304949E-13 -9.66687422474596E-13  7.21744404874275E-01  5.15319899571627E-01  2.28963602983474E-13
 -8.92234969311601E-14  8.99754826045704E-14 -3.68026252633608E-13  3.63546636038570E-01  2.59569474612048E-01
 -4.87989928599860E-14 -4.16673158239523E-13  2.81602013382827E-01  2.01061650466094E-01 -3.29660786831393E-13
  2.28875947217828E-02  1.12005143209593E-12 -8.65069767746438E-03 -8.71480823377677E-03  1.07474151413676E-12
  7.79476144857556E-03  1.10063250764924E-12  1.03115001614209E-02
* ORBITAL    1   67
  2.83652806405422E-13  2.00570283612440E-12  8.37022539868606E-12  1.07387218918640E-11 -5.92008773803200E-12
 -2.87172956084213E-12  3.54998048513073E-13  4.31096493034749E-12  8.26970828148038E-12 -1.27653958982865E-12
 -1.73513614202793E-12  2.79367110452124E-14  5.72628699109256E-13  8.90395556852708E-13 -6.07753013523079E-13
 -1.23148741016812E-12 -2.65103134483965E-13 -5.96158502669038E-12 -8.15484824877108E-12  5.69244740675446E-12
  1.16899580349530E-11  5.05630194863211E-13  6.39972552320009E-13  7.65377797775501E-14  1.25660058212377E-03
  2.13699220339468E-01 -2.94444119963594E-01 -1.72695900904609E-03 -2.93689057911796E-01  4.04657611912514E-01
 -5.11191409007771E-12 -5.92318499320504E-12 -8.89203545454373E-13 -9.97060246145383E-04 -1.69561456640958E-01
  2.33629181168033E-01  2.41323669871006E-12  1.66233980383822E-12 -5.52536435353229E-02 -3.89538733787648E-02
  7.73398833102888E-12  5.21061098592777E-12 -1.50076739414016E-12 -8.17567824635335E-13  6.93194529185339E-02
  4.88702828968894E-02 -6.17778241716309E-12 -4.41766721061310E-12  5.36946173453324E-02  3.78547583575835E-02
  9.28363822476973E-14  4.55005444458901E-03  2.91063514185889E-13 -1.71975893030972E-03  4.31510903435996E-03
 -2.40844289298698E-13 -3.85955085246883E-03 -3.77547458719075E-14 -5.10570586396766E-03 -2.79558974398705E-13
 -2.02220091708830E-12 -8.59600440210973E-12 -1.08630071950006E-11  6.04776035839286E-12  2.89413263528202E-12
  3.16439721127256E-13  4.27846294952309E-12  7.80383047913819E-12 -1.44686727557863E-12 -1.78412272635186E-12
  1.30861717867550E-14 -5.98701558522548E-13 -8.81230591634106E-13  5.90848269773272E-13  1.23148887503607E-12
  2.04441349857715E-13  5.98721928863231E-12  8.15148948033997E-12 -5.72265417298778E-12 -1.16775983019262E-11
  5.65845388893131E-13  6.35477505192966E-13  1.26100942032142E-13  1.25660432270804E-03  2.13699222656153E-01
 -2.94444127676397E-01 -1.72696417028844E-03 -2.93689061085539E-01  4.04657622522619E-01 -5.05523824659016E-12
 -5.92764743588969E-12 -8.74727839929216E-13 -9.97063231131034E-04 -1.69561458478048E-01  2.33629187292584E-01
 -2.44300500713188E-12 -1.67646440418730E-12  5.52536400351101E-02  3.89538704964166E-02 -7.73297111467943E-12
 -5.21043352183003E-12  1.50536747721131E-12  8.22287293982046E-13 -6.93194485324473E-02 -4.88702792842255E-02
  6.17018619571713E-12  4.41720570064374E-12 -5.36946139460093E-02 -3.78547555577882E-02  9.46229948738468E-14
  4.55005419321028E-03  2.93632146831214E-13 -1.71975883529740E-03  4.31510879594925E-03 -2.39782083356655E-13
 -3.85955063921115E-03 -3.78998028131980E-14 -5.10570558195763E-03
* ORBITAL    1   68
  1.50708465860986E-13  9.16488858734766E-13  3.98797230338473E-12  5.30627102124232E-12 -2.83661127317898E-12
 -1.38177282661693E-12  1.64984184325896E-13  2.07369092386391E-12  4.02690911941976E-12 -5.94112853451496E-13
 -8.25089973238197E-13 -2.15107928636509E-13 -6.01876787330404E-12 -8.19377841913490E-12  5.70603885813158E-12
  1.16708474712606E-11  2.89814521901447E-14 -5.55746212620599E-13 -8.14452165685627E-13  6.00949178468036E-13
  1.23914073520325E-12 -5.07434718436635E-12 -5.95347199409072E-12 -9.01425172803451E-13 -1.99411993681233E-03
 -3.39122913389657E-01  4.67258362272889E-01 -1.08824772496591E-03 -1.85068953639981E-01  2.54996087849509E-01
 -5.42522119626626E-13 -6.04953101198688E-13 -7.26802946702457E-14 -6.28300115649600E-04 -1.06849610201513E-01
  1.47222059962581E-01 -5.09561684588551E-12 -3.74357058157395E-12  8.76829429192537E-02  6.18165615092708E-02
 -3.81416913527225E-12 -2.49256875425402E-12 -6.14713172289382E-12 -4.12675177338493E-12  4.36818406319048E-02
  3.07957408747416E-02 -5.28118595532203E-12 -3.59195593322506E-12  3.38358082602539E-02  2.38542783087360E-02
  7.99383609132362E-14 -7.22055847118639E-03 -2.31665158344263E-13  2.72911457739234E-03  2.71917762036826E-03
 -2.16167434875830E-13 -2.43210640082209E-03 -2.18879259751877E-13 -3.21737434927861E-03 -1.02819434736589E-13
 -1.04124672402314E-12 -4.14880459419031E-12 -5.30390793423758E-12  2.91970672279209E-12  1.40395375015867E-12
  2.20339219613913E-13  2.01519998464273E-12  3.79776194199891E-12 -7.11668927302881E-13 -8.60417284956249E-13
  2.54090392163274E-13  5.95679437392066E-12  8.20847811335390E-12 -5.71014958532969E-12 -1.16784763945808E-11
  4.13391290953809E-14  5.80773907327020E-13  8.16473874799775E-13 -6.16016591894879E-13 -1.22784421421709E-12
 -5.11420872692095E-12 -5.94476793491573E-12 -8.72387577857354E-13 -1.99412589652722E-03 -3.39122917059968E-01
  4.67258374519221E-01 -1.08825096211054E-03 -1.85068955647617E-01  2.54996094526573E-01 -5.01454744179598E-13
 -6.11390792814573E-13 -8.95417663644701E-14 -6.28301987126905E-04 -1.06849611362878E-01  1.47222063817012E-01
  5.07623205371198E-12  3.73618231388666E-12 -8.76829373670829E-02 -6.18165569366794E-02  3.82055044308368E-12
  2.50283625776301E-12  6.14716086819863E-12  4.13268405602333E-12 -4.36818378630931E-02 -3.07957385949671E-02
  5.28699719542650E-12  3.59166848242792E-12 -3.38358061146966E-02 -2.38542765421828E-02  8.02579785645246E-14
 -7.22055807225009E-03 -2.31782709175858E-13  2.72911442660923E-03  2.71917747009542E-03 -2.15134496563943E-13
 -2.43210626640586E-03 -2.19499798361418E-13 -3.21737417151518E-03
* ORBITAL    1   69
  4.35085431070969E-12  3.11400000926074E-11  1.30568389477084E-10  1.68559026733084E-10 -9.19588266353968E-11
 -4.14094789775626E-11  5.14474408059495E-12  6.75187615699250E-11  1.29325127324979E-10 -1.62114015150881E-11
 -3.16129259188029E-11 -1.22630649738983E-02 -1.26943648290069E-01 -2.10307396317119E-01  2.31962440731761E-01
 -7.01723674145985E-02  1.46206669174993E-03  1.51348851285557E-02  2.50739468467756E-02 -2.76557743289196E-02
  8.36631631037351E-03  1.07076547681848E-01 -2.64791700689934E-02  7.09402807877464E-01 -8.04118375219769E-12
 -9.92959287454462E-12 -5.87509302616488E-12 -1.79118278013222E-11 -1.95951597330519E-11  2.52019399455546E-13
 -1.27662254823280E-02  3.15698504998522E-03 -8.45787101322336E-02  2.53419230096733E-11  2.69169935281612E-11
 -4.60517560877252E-12  3.42484760246409E-01  1.87363685455334E-01 -1.36925921603517E-11 -8.83425064978049E-12
 -8.84291848486502E-02 -4.83770955614289E-02  2.58249447395024E-02  1.41280938146081E-02 -7.02109779111140E-12
 -5.53366051576733E-12 -3.33398602867541E-02 -1.82392906759728E-02  1.17519248620305E-12  2.04696621766506E-12
 -6.50221113360594E-03 -2.65515605557375E-13  2.45760480238097E-03  1.01672201447511E-13  1.52751396557259E-13
 -6.21564867900840E-04 -1.96539287256609E-13  5.48168679953539E-04  1.27034165741698E-13 -4.36048287693393E-12
 -3.10713043324354E-11 -1.30497081261829E-10 -1.68568755381287E-10  9.19132725644951E-11  4.14092078818169E-11
  5.17356511137793E-12  6.75906922285356E-11  1.29503945006461E-10 -1.62191792288527E-11 -3.15516334056663E-11
 -1.22630632704663E-02 -1.26943623571326E-01 -2.10307318081783E-01  2.31962454219069E-01 -7.01723662907087E-02
  1.46206648859282E-03  1.51348821803427E-02  2.50739375147602E-02 -2.76557759383013E-02  8.36631617535277E-03
 -1.07076567485151E-01  2.64791377437793E-02 -7.09402829024020E-01  8.01195873622350E-12  9.93406677886262E-12
  5.87237198155953E-12  1.79448245490240E-11  1.96377013076350E-11 -2.12099452741073E-13  1.27662278403010E-02
 -3.15698119339707E-03  8.45787126550960E-02 -2.53797844280490E-11 -2.70471060957251E-11  4.62081776408812E-12
  3.42484770279160E-01  1.87363691016228E-01 -1.36962343717020E-11 -8.83641687004399E-12 -8.84291874391135E-02
 -4.83770969972627E-02  2.58249454962710E-02  1.41280942340166E-02 -7.07306372630511E-12 -5.55793770224499E-12
 -3.33398612637792E-02 -1.82392912175176E-02  1.22388535879937E-12  2.09101827372315E-12  6.50221098837220E-03
  2.65230278872958E-13 -2.45760474749272E-03 -9.97150062311417E-14 -1.51182926930117E-13  6.21564854001300E-04
  1.94509306010277E-13 -5.48168667691072E-04 -1.21499222016456E-13
* ORBITAL    1   70
 -6.70249720809031E-12 -4.82763260242110E-11 -2.02818724677660E-10 -2.62318615822490E-10  1.42695577637829E-10
  6.42543632966069E-11 -8.02369742493230E-12 -1.04847621078575E-10 -2.01121663283764E-10  2.50757416674182E-11
  4.89782989317079E-11 -1.46206669181112E-03 -1.51348851293860E-02 -2.50739468489856E-02  2.76557743288293E-02
 -8.36631631025639E-03 -1.22630649738734E-02 -1.26943648289779E-01 -2.10307396316378E-01  2.31962440731530E-01
 -7.01723674145618E-02  1.27662254814967E-02 -3.15698505096204E-03  8.45787101318089E-02  2.83262099353543E-12
  3.50847966504350E-12  2.12126669398694E-12  1.70976286106514E-11  1.71699398980648E-11 -8.36712385552499E-12
  1.07076547682183E-01 -2.64791700686717E-02  7.09402807877668E-01 -4.56497134858564E-11 -4.96064142701018E-11
  2.61459017141519E-12  4.08328229053344E-02  2.23384777189778E-02  4.83837055154201E-12  3.11689034966513E-12
 -1.05429895325345E-02 -5.76777013941443E-03 -2.16606381256461E-01 -1.18499199369733E-01 -5.82971593426146E-12
 -2.19979683656112E-12  2.79637635759236E-01  1.52981808562695E-01 -1.48463983368297E-11 -1.15810212079631E-11
 -7.75227590251644E-04  9.50763303438192E-14  2.93008481114267E-04 -3.48636509571162E-14  5.84106153506973E-15
  5.21336706896962E-03  8.56233849713869E-14 -4.59775758328469E-03 -4.88682666852985E-13  6.69904911113216E-12
  4.83603070626384E-11  2.02900318820506E-10  2.62306998234321E-10 -1.42696531755365E-10 -6.42455003181854E-11
 -8.00549747596838E-12 -1.04911486862335E-10 -2.01096594126815E-10  2.50531939351615E-11  4.89947634616332E-11
 -1.46206648853841E-03 -1.51348821795178E-02 -2.50739375125868E-02  2.76557759385332E-02 -8.36631617551515E-03
 -1.22630632704813E-02 -1.26943623571567E-01 -2.10307318082414E-01  2.31962454218675E-01 -7.01723662904043E-02
 -1.27662278411072E-02  3.15698119235214E-03 -8.45787126554687E-02 -2.85104951121745E-12 -3.49327806893421E-12
 -2.13394677834506E-12 -1.70620907762423E-11 -1.71617526577363E-11  8.36961610049130E-12 -1.07076567484834E-01
  2.64791377442910E-02 -7.09402829024115E-01  4.56337309234808E-11  4.95664908895775E-11 -2.58186722079670E-12
  4.08328241028245E-02  2.23384783828178E-02  4.84235276155077E-12  3.11903178435403E-12 -1.05429898417570E-02
 -5.76777031088066E-03 -2.16606387601598E-01 -1.18499202886624E-01 -5.84710821809706E-12 -2.21736915100272E-12
  2.79637643950784E-01  1.52981813103013E-01 -1.48365465405759E-11 -1.15759015112134E-11  7.75227572916784E-04
 -9.46527063387472E-14 -2.93008474563441E-04  3.46331313023309E-14 -5.30532302873763E-15 -5.21336695253759E-03
 -8.76692913543592E-14  4.59775748059948E-03  4.90251758991697E-13
* ORBITAL    1   71
 -4.66843978257830E-12 -3.34560445139911E-11 -1.41023002677854E-10 -2.28318348424887E-10  6.77823305444934E-11
  2.61414683567328E-11 -4.74024186259931E-12 -6.39848815519190E-11 -1.38172564842801E-10  3.61354555051268E-12
  2.10276348306909E-11 -4.09432499212878E-03 -4.47116280532040E-02 -6.57320627007320E-02  5.41232040754594E-01
 -3.30579462552283E-01  8.49896133511801E-04  9.28119773200065E-03  1.36445997676217E-02 -1.12348438434076E-01
  6.86213742121750E-02 -2.19043305968005E-02  1.15928371873248E-01 -2.67887810242486E-01 -3.44044314085196E-11
  6.21246161831531E-11 -4.97411469692293E-10  7.96998871486186E-12  2.89289055207158E-11 -1.12868481033161E-10
  4.54688035567026E-03 -2.40643025260825E-02  5.56079000505086E-02 -3.14984601254120E-11 -1.80942148957809E-11
 -6.05768688383762E-11  1.07002298403894E-01  5.88750712172516E-02 -2.67418281876060E-11  7.70809694911252E-12
 -2.76278746477703E-02 -1.52014780202088E-02  1.40477459008647E-02  7.72938575423789E-03 -3.53923259251367E-12
  3.59792754072500E-12 -1.81355619718785E-02 -9.97859408925367E-03 -6.66788680525006E-12 -1.40373822587623E-12
 -1.60051180941729E-02 -9.15541202298620E-12  6.04936602655461E-03  3.46076807292493E-12  1.24266450259710E-12
 -2.66378801877922E-03 -1.01479703533294E-12  2.34924021769471E-03 -1.98887717749082E-12  4.60605722680296E-12
  3.32870834597084E-11  1.40592680054667E-10  2.28000177125680E-10 -6.75644725331234E-11 -2.56453642577344E-11
 -4.76349901704954E-12 -6.43664796335612E-11 -1.38883434570741E-10  2.31237548983843E-12  2.17451109054670E-11
 -4.09432486473490E-03 -4.47116267546801E-02 -6.57320674119758E-02  5.41232038049081E-01 -3.30579478475131E-01
  8.49896106995560E-04  9.28119746203273E-03  1.36446007455421E-02 -1.12348437871829E-01  6.86213775184678E-02
  2.19043272623228E-02 -1.15928374439536E-01  2.67887814223556E-01  3.43932447524356E-11 -6.21225828276553E-11
  4.97407239341074E-10 -8.17573029963720E-12 -2.88334490439294E-11  1.12292899822000E-10 -4.54687966040815E-03
  2.40643030584788E-02 -5.56079008774639E-02  3.19271157762200E-11  1.79513703599245E-11  6.15554809052222E-11
  1.07002300389256E-01  5.88750722670846E-02 -2.67381169970856E-11  7.71215053852332E-12 -2.76278751603983E-02
 -1.52014782912753E-02  1.40477461616931E-02  7.72938589223868E-03 -3.62927546488765E-12  3.57314789040312E-12
 -1.81355623086670E-02 -9.97859426740657E-03 -6.55441920901303E-12 -1.36763461015657E-12  1.60051180954691E-02
  9.15502797595782E-12 -6.04936602704471E-03 -3.45849455527066E-12 -1.21369742914403E-12  2.66378801900402E-03
  9.68117490232900E-13 -2.34924021790218E-03  2.05395747216147E-12
* ORBITAL    1   72
  5.51951211039654E-12  3.99612326742186E-11  1.69140745502803E-10  2.79662769902556E-10 -7.75251730134752E-11
 -2.89863681326275E-11  5.62548354491167E-12  7.60274948858562E-11  1.66695574320717E-10 -1.91655531379253E-12
 -2.43219778174392E-11 -8.49896133469186E-04 -9.28119773128633E-03 -1.36445997657374E-02  1.12348438434222E-01
 -6.86213742122230E-02 -4.09432499237181E-03 -4.47116280568042E-02 -6.57320627105534E-02  5.41232040753866E-01
 -3.30579462552054E-01 -4.54688035501346E-03  2.40643025269121E-02 -5.56079000502865E-02  8.87391929870571E-12
 -1.60646622626135E-11  1.28686942778282E-10 -4.84940156699404E-11  3.62254608702008E-11 -4.29960284568887E-10
 -2.19043306001483E-02  1.15928371868925E-01 -2.67887810244032E-01  1.50746120091722E-11  6.16458100471938E-11
 -2.51624040945719E-10  2.22114365172436E-02  1.22212319418284E-02  6.92363384675346E-12 -1.98839839359614E-12
 -5.73496824629698E-03 -3.15550851138780E-03 -6.76741955651224E-02 -3.72358644906611E-02 -2.31784515811384E-11
  3.87892064906707E-12  8.73670107964235E-02  4.80712943483698E-02 -1.38254191447368E-11  7.59187574616113E-12
 -3.32232737359746E-03  2.36743060664761E-12  1.25572171759802E-03 -8.94878668608348E-13  5.69239803255525E-12
  1.28326432161684E-02 -5.22288859763082E-12 -1.13173275386607E-02 -6.06072926485502E-12 -5.57450008066949E-12
 -4.00789317808904E-11 -1.69301093851653E-10 -2.79871265893724E-10  7.76259885941084E-11  2.92444831836063E-11
  5.56094092079303E-12  7.58418962111721E-11  1.66357134758782E-10 -2.54138165842105E-12 -2.39930986119191E-11
 -8.49896107041456E-04 -9.28119746266252E-03 -1.36446007473510E-02  1.12348437871630E-01 -6.86213775183742E-02
 -4.09432486450116E-03 -4.47116267512722E-02 -6.57320674024165E-02  5.41232038050074E-01 -3.30579478475429E-01
  4.54687966110286E-03 -2.40643030576476E-02  5.56079008779242E-02 -8.93739403194583E-12  1.60655693147500E-11
 -1.28682838633635E-10  4.83255858297520E-11 -3.61973074450629E-11  4.29699841204142E-10  2.19043272588276E-02
 -1.15928374443788E-01  2.67887814221246E-01 -1.48327344607274E-11 -6.17394082264270E-11  2.52109470204428E-10
  2.22114369289554E-02  1.22212321595362E-02  6.92554010255924E-12 -1.98830179699825E-12 -5.73496835264406E-03
 -3.15550856759652E-03 -6.76741968231066E-02 -3.72358651561834E-02 -2.32141893381775E-11  3.86453061893826E-12
  8.73670124204979E-02  4.80712952075600E-02 -1.37780700297561E-11  7.59990012036283E-12  3.32232737387739E-03
 -2.36836840095815E-12 -1.25572171770849E-03  8.95904204383306E-13 -5.68062039079261E-12 -1.28326432172484E-02
  5.19789955122073E-12  1.13173275396203E-02  6.08912611021954E-12
* ORBITAL    1   73
 -4.17110215677295E-13 -3.34797061596251E-12 -1.38578121851161E-11 -1.53202230298663E-11  1.13351445042007E-11
  4.94396015174747E-12 -5.91391335559534E-13 -7.84524173032029E-12 -1.34195897501237E-11  1.99450458994351E-12
  4.19306456129525E-12  7.09551994293669E-14  4.68069245750427E-13  5.53026627898320E-13 -6.68843496747180E-12
  4.03956485070101E-12 -2.61460013752229E-12 -3.03355382223216E-11 -4.40264961750112E-11  3.53181452437696E-10
 -2.14266638237262E-10  1.81534075585153E-13 -1.53494373113449E-12  3.24437052755323E-12 -2.54069186565731E-02
  4.21831665234509E-02 -3.71652461111424E-01  4.26897114316670E-02 -7.08778259634643E-02  6.24465181061760E-01
 -1.28110815261499E-11  7.43054150744812E-11 -1.72526981039379E-10  2.46469163822276E-02 -4.09213319040809E-02
  3.60535140387674E-01 -1.00439780026668E-12 -3.72712417114764E-13 -2.42403212148850E-02  2.98488771286755E-03
  1.75010857602521E-12  1.67581768827159E-12 -4.57352897723200E-11 -2.55211140308609E-11  3.71808202290844E-02
 -4.57834553404363E-03  5.72984095345096E-11  3.10898021578983E-11  2.88001395083917E-02 -3.54637120214185E-03
  3.73341567470324E-13 -6.60323672590019E-03  3.99683544775741E-13  2.49578888926505E-03 -7.65629104926978E-03
  7.99257303926500E-12  6.84799489670191E-03 -7.54712913342551E-12  9.05904573791511E-03  4.15882343990314E-13
  3.23781030212631E-12  1.36714697270192E-11  1.52110875932562E-11 -1.11750118427042E-11 -5.08749561409095E-12
 -6.46197399686358E-13 -7.82438037093808E-12 -1.37211019951196E-11  2.02566151064769E-12  4.06565723115092E-12
  5.87672640117167E-14  6.53094859532394E-13  1.08345526716369E-12 -6.63320853474611E-12  4.03257556674558E-12
 -2.55938195771793E-12 -3.01827133917525E-11 -4.38651885013011E-11  3.53206649503434E-10 -2.14361475691625E-10
 -3.11736315367961E-13  1.27758158157926E-12 -3.34488692790059E-12  2.54069182172125E-02 -4.21831625673235E-02
  3.71652456665316E-01 -4.26897106935615E-02  7.08778193218468E-02 -6.24465173596350E-01  1.26966507593537E-11
 -7.43824916414872E-11  1.72497861165190E-10 -2.46469159559383E-02  4.09213280697703E-02 -3.60535136077500E-01
 -9.09807142012923E-13 -3.10476285754061E-13 -2.42403204919101E-02  2.98488829318645E-03  1.73209599997898E-12
  1.66855522880575E-12 -4.57483236484753E-11 -2.55377560851306E-11  3.71808191195646E-02 -4.57834642497893E-03
  5.73280690516496E-11  3.11033528904103E-11  2.88001386488686E-02 -3.54637189232919E-03 -3.69513184108906E-13
  6.60323687020620E-03 -4.03690461038791E-13 -2.49578894380469E-03  7.65629121647863E-03 -7.99166856613986E-12
 -6.84799504625444E-03  7.54275568258254E-12 -9.05904593577365E-03
* ORBITAL    1   74
 -5.43052889613002E-13 -3.59745710402016E-12 -1.48418252958571E-11 -1.60754563580630E-11  1.22244788956796E-11
  5.39890053375367E-12 -6.82903253901152E-13 -8.38454838889743E-12 -1.45504453892128E-11  2.28882635787842E-12
  4.41346621987343E-12 -2.58146038572421E-12 -3.02138912782303E-11 -4.38544765505308E-11  3.52477101059067E-10
 -2.13885426865261E-10 -7.53599951029207E-14 -5.70583508822093E-13 -8.01747254596284E-13  6.64925840349199E-12
 -4.01255400891950E-12 -1.27770957841506E-11  7.42158872202178E-11 -1.72239079722197E-10  4.92938323256135E-02
 -8.18426637545164E-02  7.21070280775101E-01  2.20030366676121E-02 -3.65316937719974E-02  3.21860472709107E-01
 -2.45923342201003E-13  1.39810013507980E-12 -3.26375096985196E-12  1.27034591380533E-02 -2.10915832380326E-02
  1.85826230562030E-01  7.05671268917067E-11  3.85715330293531E-11  4.70304309024924E-02 -5.79119990709467E-03
 -1.93237251879661E-11 -1.11278880102555E-11 -1.97989744944866E-12 -1.67202567696273E-12  1.91636565797166E-02
 -2.35976092265637E-03  1.98220537143593E-13 -3.44228032832754E-13  1.48441045561329E-02 -1.82786295192786E-03
 -1.03862299800461E-11  1.28114253606917E-02  3.52755816974451E-12 -4.84226363495457E-03 -3.94618873184738E-03
 -1.79789316658184E-13  3.52957850260276E-03 -5.15023890951286E-13  4.66919347526483E-03  4.82986024542902E-13
  3.50511259401279E-12  1.46881450753190E-11  1.59732596519882E-11 -1.21226484565800E-11 -5.42052933932680E-12
 -6.04028721154856E-13 -8.48549132990742E-12 -1.47908595003610E-11  2.19509375206045E-12  4.40193609437681E-12
 -2.58098163646379E-12 -3.01748568882091E-11 -4.38336362153558E-11  3.52499900263680E-10 -2.13892149129640E-10
 -5.82357433158866E-14 -5.58524499256146E-13 -8.44444711909777E-13  6.64596093210231E-12 -4.05608710702319E-12
  1.27005457715048E-11 -7.41941641667858E-11  1.72232353046169E-10 -4.92938314734414E-02  8.18426560876547E-02
 -7.21070272156554E-01 -2.20030362873249E-02  3.65316903472645E-02 -3.21860468859833E-01  2.42862531382521E-13
 -1.39816939662097E-12  3.27304142373992E-12 -1.27034589183591E-02  2.10915812608755E-02 -1.85826228339534E-01
  7.05645878939334E-11  3.85658854093248E-11  4.70304294990934E-02 -5.79120103405090E-03 -1.93247486560065E-11
 -1.11369197822266E-11 -1.97933296666624E-12 -1.67857950463603E-12  1.91636560082491E-02 -2.35976138139711E-03
  1.97348451097862E-13 -3.46034330747613E-13  1.48441041134127E-02 -1.82786330731235E-03  1.03861394090084E-11
 -1.28114256404435E-02 -3.52812460342970E-12  4.84226374068838E-03  3.94618881807079E-03  1.82212126984991E-13
 -3.52957857971744E-03  5.18894895175795E-13 -4.66919357727529E-03
* ORBITAL    1   75
 -1.60501704940193E-01 -1.15709622244902E+00 -4.81662342663648E+00 -5.33134532277323E+00  3.98398697128384E+00
  1.74778443546859E+00 -2.15383953195642E-01 -2.73526676306147E+00 -4.69188665588014E+00  7.13561920594405E-01
  1.42970714623890E+00 -9.40773356643769E-14 -9.01571107961783E-13 -7.90957189547031E-12 -4.47254777895214E-12
  3.09169339625218E-12  1.65734500108673E-13  2.04835021888196E-12  1.63939939208885E-11  7.18430353251270E-12
 -5.50823854555517E-12  2.16045535769534E-12 -8.07786932963022E-13  1.19346717634236E-11 -2.43987422497571E-13
  2.03201443246696E-13 -9.90489124327915E-13  6.94893747415854E-01  6.95746044315236E-01 -2.46735897859594E-01
 -4.28896623219051E-12  1.41035204474949E-12 -2.35419331271905E-11 -1.20359127638631E+00 -1.20506749791751E+00
  4.27359111137145E-01  4.45871819340372E-12  2.34547878044892E-12 -6.79153285180028E-14  8.94212007220813E-15
 -1.14991707389168E-12 -6.07913811638906E-13  5.98794947517634E-12  3.15717694687255E-12  1.72330639228520E-01
  1.69337756178598E-01 -7.72846956401097E-12 -4.07019355766689E-12 -2.22477898590808E-01 -2.18614103187541E-01
  3.17105942955567E-13  3.06855160739941E-11 -1.19612107973778E-13  8.12418355378467E-11 -9.18272454155155E-03
  4.66735611653113E-13  1.36887974580301E-02 -4.09381506836635E-13 -1.81085769511070E-02  1.60501704572569E-01
  1.15709622011211E+00  4.81662342126279E+00  5.33134531798845E+00 -3.98398697194411E+00 -1.74778441417160E+00
 -2.15383954003868E-01 -2.73526677407703E+00 -4.69188666256769E+00  7.13561881230938E-01  1.42970718288113E+00
 -9.38708239384155E-14 -9.92279915849826E-13 -8.15617029375527E-12 -4.45902387954191E-12  3.40671364984354E-12
  2.28645343940482E-13  2.20998278376353E-12  1.66961776523361E-11  7.14610677839805E-12 -5.48185590784642E-12
 -2.05225211776044E-12  9.98515006721383E-13 -1.18681373681843E-11  2.37570248335044E-13 -2.04408277217053E-13
  9.96825049444060E-13 -6.94893753407346E-01 -6.95746038631556E-01  2.46735883613237E-01  4.13789956577985E-12
 -1.55842479986945E-12  2.35217462306382E-11  1.20359128676370E+00  1.20506748807316E+00 -4.27359086461892E-01
  4.40558845844018E-12  2.31278243689079E-12 -7.01034178833593E-14  1.32097352135667E-14 -1.13674491846308E-12
 -5.97848324230155E-13  5.94104887803858E-12  3.11780047560994E-12  1.72330635658893E-01  1.69337755578174E-01
 -7.66843339168454E-12 -4.02916673023883E-12 -2.22477893982449E-01 -2.18614102412447E-01 -3.14257283312599E-13
 -3.06709792221837E-11  1.17794296644678E-13 -8.11910401763747E-11  9.18272550257302E-03 -4.73435475846028E-13
 -1.36887988906431E-02  4.15483730530469E-13  1.81085788462717E-02
* ORBITAL    1   76
 -1.03184215233969E-02 -6.93994857993436E-02 -2.08804871059725E-01 -1.64925838442659E-01  1.08655415146084E-01
  2.19318088465180E-01  1.08809383328021E-02  1.82211401071350E-01  4.24629772561806E-01  5.42988855893402E-01
 -2.20881473474455E-01 -8.99988290150187E-14 -1.91877853807815E-12  2.54855468957350E-12  2.08145124289389E-12
  7.52709862202447E-12  1.51169920151439E-13  4.15434938848510E-12 -4.75722583173937E-12 -6.01121736007434E-12
 -1.44744495440763E-11 -2.86687614981628E-12 -3.35247716799286E-12  3.44933898656549E-12  2.16934348901727E-14
  1.79882666780457E-14 -8.26257300222417E-14 -1.02655734035123E-01 -5.51727947255014E-04 -2.47498737797105E-01
  5.98539371471611E-12  6.65761490536781E-12 -6.20455329178149E-12  1.77804947037190E-01  9.55620836548480E-04
  4.28680388673830E-01 -1.47564495107244E-12 -1.36285017690844E-12  1.68691619078986E-16  4.28920805665281E-15
  3.83204022465110E-13  3.51318990497621E-13 -1.70065537659690E-12 -1.63897290088296E-12  1.60824210133922E-02
 -3.60753455984880E-03  2.19176007191665E-12  2.11756409638325E-12 -2.07623162505981E-02  4.65730709034474E-03
  1.06114281686414E-13  2.04893440791295E-12 -4.14605535924265E-14  5.42134392546001E-12  1.15191469877171E-02
  1.23465588745002E-13 -1.71717304763445E-02 -1.05249729807081E-13  2.27160642078082E-02 -1.03184343549798E-02
 -6.93995783487114E-02 -2.08805254242039E-01 -1.64926196893020E-01  1.08655773591280E-01  2.19318248890094E-01
 -1.08809198093258E-02 -1.82211167701962E-01 -4.24629397600806E-01 -5.42988930602836E-01  2.20881343264143E-01
  5.09103121329679E-14  2.03347237266326E-12 -2.36809496900159E-12 -3.66241616595731E-12 -6.53588286466769E-12
 -1.15154094519778E-13 -4.05546303669972E-12  4.80763284330069E-12  5.60150447292511E-12  1.47100599945106E-11
 -3.00118918201902E-12 -3.03031336608444E-12  2.79718157001250E-12  1.06954261918520E-14 -6.34669930275502E-15
  6.05243677275494E-14 -1.02655673602559E-01 -5.51668176125183E-04 -2.47498763100971E-01  5.97736847900855E-12
  6.73345662208198E-12 -6.34846028527615E-12  1.77804842364711E-01  9.55517310112961E-04  4.28680432501082E-01
  1.15692358880162E-12  1.19069495451983E-12  5.43381174627596E-16  6.27516132006535E-15 -2.99969135772378E-13
 -3.05687534338267E-13  1.75055409068738E-12  1.67060242793833E-12 -1.60824374289744E-02  3.60751850110945E-03
 -2.26040146887892E-12 -2.15347870068229E-12  2.07623374429401E-02 -4.65728635867475E-03  5.84548480560582E-14
  2.05663550367105E-12 -2.17017086501190E-14  5.43304464127851E-12  1.15191462543634E-02  1.33095246327838E-13
 -1.71717293831338E-02 -1.17106513271327E-13  2.27160627616094E-02
* ORBITAL    1   77
 -4.03680768685991E-13 -2.61817441778910E-12 -9.24593822019529E-12 -8.27552185808155E-12  7.95490774140912E-12
 -1.10194266413267E-12  1.77300775331587E-13  3.51088693321079E-12  2.38420902580001E-11  7.16528532246564E-12
  1.19836586829891E-11  9.62386592682831E-02  1.39939629703351E+00  3.83672085138620E+00  3.29310928272388E-01
 -1.58002762522167E-01  1.18209972159289E-01  1.71887886394702E+00  4.71264529725931E+00  4.04492705444413E-01
 -1.94074837633798E-01  1.38681951344781E+00  1.73770375207735E+00  7.28582134251631E-01 -1.11582592572399E-13
 -1.99919533357027E-13  3.41343796326602E-13 -3.47680431992928E-12 -4.04185517208168E-12 -4.44879448053108E-12
  1.70343079712436E+00  2.13442200583070E+00  8.94917639673394E-01  5.17077052839770E-12  5.26931697384453E-12
  1.08449271730850E-11  7.46137292937257E-01  4.64025131627806E-01  2.33534235375859E-13  2.12238539125814E-14
 -1.92651820631800E-01 -1.19810773815093E-01 -5.79633254640972E-01 -3.60475745993965E-01 -9.18968328988508E-14
 -2.06939411067117E-13  7.48303314045740E-01  4.65372186976853E-01  1.82114417430563E-12  4.60657830931628E-13
 -2.00864283675312E-02 -3.74569181532365E-13  7.59195627612072E-03  1.42887777277885E-13  1.24017909344324E-12
  1.97817408364833E-02 -1.27025811511450E-12 -1.74458555960308E-02 -6.26683945640101E-13 -3.62063691947485E-13
 -2.67445188485645E-12 -9.26828553430599E-12 -8.20085110450794E-12  7.93994785676285E-12 -1.11783202305504E-12
 -2.28113709501053E-13 -3.59320032078380E-12 -2.38011237277298E-11 -7.16366660121837E-12 -1.19887891854564E-11
 -9.62386594038485E-02 -1.39939629843595E+00 -3.83672085325384E+00 -3.29310926161604E-01  1.58002762031939E-01
 -1.18209972325842E-01 -1.71887886566979E+00 -4.71264529955405E+00 -4.04492702850644E-01  1.94074837031149E-01
  1.38681951273473E+00  1.73770375170103E+00  7.28582129078783E-01 -1.05829635216259E-13 -1.95331470239353E-13
  3.69900423863491E-13 -3.52351459219311E-12 -4.03212903009769E-12 -4.49489987845223E-12  1.70343079624884E+00
  2.13442200536845E+00  8.94917633319451E-01  5.13520644662585E-12  5.27614619536149E-12  1.08211337687695E-11
 -7.46137289740984E-01 -4.64025129054318E-01 -2.43815048255325E-13 -2.61877070437239E-14  1.92651819806442E-01
  1.19810773150645E-01  5.79633252157186E-01  3.60475743994529E-01  9.23679617118540E-14  2.08223584669737E-13
 -7.48303310839230E-01 -4.65372184395602E-01 -1.81010882819548E-12 -4.55641154885211E-13 -2.00864284738525E-02
 -3.71807052226119E-13  7.59195631667987E-03  1.40161318492136E-13  1.24034287071070E-12  1.97817409412528E-02
 -1.27002114696405E-12 -1.74458556883133E-02 -6.27278433384534E-13
* ORBITAL    1   78
 -8.84001206363105E-13 -5.75221663062994E-12 -2.02330532514916E-11 -1.81000655124307E-11  1.75094291535826E-11
 -2.34366663095560E-12  3.66276151498560E-13  7.61643836567455E-12  5.19352732272288E-11  1.57123690399481E-11
  2.61947349754073E-11 -1.18209972159326E-01 -1.71887886394772E+00 -4.71264529725895E+00 -4.04492705445019E-01
  1.94074837636549E-01  9.62386592682520E-02  1.39939629703298E+00  3.83672085138668E+00  3.29310928272148E-01
 -1.58002762519674E-01 -1.70343079712494E+00 -2.13442200583122E+00 -8.94917639673790E-01  4.73170802435810E-13
  8.59263500346687E-13 -1.54143985205858E-12 -6.84534724223840E-12 -7.34933646335714E-12 -1.24147530306691E-11
  1.38681951344720E+00  1.73770375207678E+00  7.28582134251235E-01  1.16188480552228E-11  1.23388053236561E-11
  2.21771490123353E-11 -9.16480646121035E-01 -5.69962199291066E-01 -1.03836612467051E-12 -1.18485759499731E-13
  2.36634285304270E-01  1.47163607051591E-01 -4.71898658577201E-01 -2.93475261492143E-01 -1.80698272088509E-12
 -6.31612932246147E-13  6.09218548583338E-01  3.78874933449650E-01  2.72002217120646E-12  8.59665794413313E-13
  2.46721655787412E-02  1.62859226955678E-12 -9.32520207025582E-03 -6.16170700771862E-13  8.08472375840101E-13
  1.61049713861300E-02 -1.06973626740124E-12 -1.42032496743912E-02  8.85862592648171E-13 -8.26171527070378E-13
 -5.71635338125610E-12 -2.00432865421693E-11 -1.78779747389936E-11  1.72090582102466E-11 -2.47327078700589E-12
 -3.77141687135731E-13 -7.81517774583278E-12 -5.21466415966433E-11 -1.56332033781797E-11 -2.60809652708278E-11
  1.18209972325852E-01  1.71887886567014E+00  4.71264529955352E+00  4.04492702852521E-01 -1.94074837034720E-01
 -9.62386594038225E-02 -1.39939629843547E+00 -3.83672085325431E+00 -3.29310926160512E-01  1.58002762028877E-01
 -1.70343079624914E+00 -2.13442200536931E+00 -8.94917633319173E-01  4.26361889510720E-13  8.65864958950901E-13
 -1.55246056151598E-12 -6.91232627077787E-12 -7.38327202922113E-12 -1.23626128407074E-11  1.38681951273435E+00
  1.73770375170025E+00  7.28582129079541E-01  1.17824629237969E-11  1.23899536592593E-11  2.21525370825551E-11
  9.16480642194911E-01  5.69962196129848E-01  1.03758583746932E-12  1.17791007749017E-13 -2.36634284290598E-01
 -1.47163606235364E-01  4.71898656555502E-01  2.93475259864487E-01  1.81021017062538E-12  6.37880842853503E-13
 -6.09218545973177E-01 -3.78874931348410E-01 -2.72825161271835E-12 -8.70163558174503E-13  2.46721657094488E-02
  1.63109802906294E-12 -9.32520211955811E-03 -6.17478073818041E-13  8.07905596272842E-13  1.61049714712836E-02
 -1.07112440588545E-12 -1.42032497499671E-02  8.87522661762940E-13
* ORBITAL    1   79
 -3.78977480933980E-02 -2.62673072098588E-01 -8.93154704963633E-01 -5.76529401941790E-01  7.03730980002882E-01
 -1.08964261746242E-01  5.05863129424703E-03  2.82819984374758E-01  1.99188139585284E+00  5.78790007885887E-01
  8.35859705387585E-01  2.12419316073188E-12  3.04759217552992E-11  7.76892961851030E-11  5.57133951186372E-12
 -1.06068423913054E-11 -4.30828340946246E-12 -6.19299620740583E-11 -1.57453925826580E-10 -1.13020052634007E-11
  2.19606544490986E-11  3.15454994948184E-11  3.88475407839863E-11  1.16123495635245E-11 -4.78770370320590E-14
 -6.80971817438936E-16  1.37519215886827E-15 -2.51814611040428E-01 -3.32190513564195E-01 -4.81284995360214E-01
 -6.40318016659533E-11 -7.88737429970851E-11 -2.35130440147217E-11  4.36155700410310E-01  5.75370847285709E-01
  8.33610064884284E-01  1.71586162192074E-11  1.03610723007491E-11 -5.84639699719773E-16 -4.75148033874886E-15
 -4.43099389362646E-12 -2.67697884351591E-12  2.20215725681661E-11  1.32914639831963E-11 -1.71019534882973E-01
 -6.98417866528899E-02 -2.84268135909748E-11 -1.71620962337560E-11  2.20785270159223E-01  9.01653588587448E-02
 -3.26299385656581E-13  1.47722287775646E-12  1.22081370757445E-13  3.90676781831993E-12  2.53151577827493E-03
 -5.15693521743367E-13 -3.77376091433301E-03  4.55683990388781E-13  4.99221644138771E-03 -3.78977470654943E-02
 -2.62673064685468E-01 -8.93154674788383E-01 -5.76529395689125E-01  7.03730935677370E-01 -1.08964282977863E-01
 -5.05863329472100E-03 -2.82820009018949E-01 -1.99188142626833E+00 -5.78789997634345E-01 -8.35859687251809E-01
 -2.16503254499249E-12 -3.04882801343813E-11 -7.76845669150198E-11 -5.53224612299345E-12  1.05519243665097E-11
  4.30623288129498E-12  6.18978783223242E-11  1.57443805554829E-10  1.13062133965666E-11 -2.19617040128315E-11
  3.15019841522682E-11  3.88439666469520E-11  1.16251168498761E-11 -4.14412532521673E-14  4.37310796874677E-15
 -3.32132071086981E-15 -2.51814617283687E-01 -3.32190520444146E-01 -4.81284989490370E-01 -6.40407940304866E-11
 -7.88814181933766E-11 -2.35006000717340E-11  4.36155711223732E-01  5.75370859201906E-01  8.33610054717567E-01
 -1.71524282072646E-11 -1.03528077583547E-11  3.82715756849999E-16 -1.94299345949173E-15  4.42739359706508E-12
  2.67627786732525E-12 -2.20210698089203E-11 -1.32967786977407E-11  1.71019535984898E-01  6.98417879944460E-02
  2.84315151177081E-11  1.71645865306691E-11 -2.20785271581803E-01 -9.01653605906174E-02 -3.20357359757386E-13
  1.47959749686446E-12  1.25597072225149E-13  3.91552250173746E-12  2.53151588690993E-03 -5.16980242126928E-13
 -3.77376107630145E-03  4.56547932016085E-13  4.99221665564435E-03
* ORBITAL    1   80
  7.58463235711141E-14  4.72407917192838E-13  1.39378272096861E-13 -2.04177694202553E-12  8.14263058270837E-13
 -1.63424843753274E-12  3.85668675024933E-14  3.90012824240919E-14 -1.10303538832086E-12 -2.15255932998650E-12
  6.62207459733585E-12  2.20505780387871E-03  5.39229737958503E-02  5.17025197406840E-01 -1.56181422632222E-01
  9.56913908862179E-01 -9.81856208483081E-05 -2.40105292463478E-03 -2.30218164593457E-02  6.95436129619010E-03
 -4.26089410337443E-02  2.17126668166070E-02  2.72042521060359E-02  8.56313509296616E-02  1.01061615498655E-12
  6.67774416245658E-13 -2.27713393607359E-12  7.68329392622738E-13  1.69548175110276E-12 -1.43018866137398E-12
 -9.66810168730150E-04 -1.21133620994469E-03 -3.81294612830469E-03 -5.51722447173551E-13 -2.35117616023439E-12
  4.82700916651395E-13  5.60034851830987E-02  6.23935137008472E-02  5.88733024376020E-14 -6.70389277482411E-13
 -1.44600376943443E-02 -1.61099359706570E-02  1.57714976903123E-03  1.75710339773507E-03  7.37822686075130E-13
  4.42569866226471E-13 -2.03609158862689E-03 -2.26841075209169E-03 -9.16875639526022E-13 -1.06447625683429E-12
 -3.13103771316533E-02 -5.23981029539629E-14  1.18342101652574E-02  1.78424556706966E-14  4.19071634931713E-14
 -1.11782399479337E-03 -5.58562354314176E-14  9.85828017622718E-04  4.76759431106617E-14  1.65552328720604E-13
  1.06869337483226E-12  2.83432192546592E-12  2.70458211892946E-12 -1.96279262406038E-13 -1.76750820461633E-12
 -9.21434339790349E-14 -1.14747298272429E-12 -1.44169906777925E-12  2.07958399981226E-12 -6.29252138353986E-12
 -2.20505776506870E-03 -5.39229735240134E-02 -5.17025196185557E-01  1.56181415476368E-01 -9.56913904753604E-01
  9.81856191821085E-05  2.40105291277651E-03  2.30218164046558E-02 -6.95436097768469E-03  4.26089408509459E-02
  2.17126670619070E-02  2.72042532689534E-02  8.56313489957054E-02  1.00999531274044E-12  6.62345936502072E-13
 -2.26076563189337E-12  6.43921894104932E-13  1.42550117274819E-12 -1.46923065449267E-12 -9.66810179665130E-04
 -1.21133626147000E-03 -3.81294604237893E-03 -4.20196758774843E-14 -1.89538119364492E-12  5.59554800976648E-13
 -5.60034864263696E-02 -6.23935142783548E-02 -5.81860263751037E-14  6.72243389046970E-13  1.44600380153021E-02
  1.61099361197477E-02 -1.57714980405749E-03 -1.75710341391410E-03 -6.73428119605841E-13 -3.93353428721065E-13
  2.03609163360466E-03  2.26841077291560E-03  8.17175867278998E-13  9.65105600004155E-13 -3.13103775660144E-02
 -5.23241622317320E-14  1.18342103297227E-02  2.00026449197826E-14  3.77370436468259E-14 -1.11782400984579E-03
 -4.81398264694755E-14  9.85828031776508E-04  3.41727197998033E-14
* ORBITAL    1   81
 -1.76422738460268E-13 -1.31216083138994E-12 -2.65687767452552E-12 -5.32949018823354E-13 -6.06122325865678E-13
  3.48047911313984E-12 -2.11555351979749E-13 -1.32611928489199E-12 -1.34577212246188E-12  3.76879456523084E-12
 -1.19818874610399E-11  9.81856208858896E-05  2.40105292484290E-03  2.30218164601503E-02 -6.95436129587869E-03
  4.26089410339133E-02  2.20505780320145E-03  5.39229737866651E-02  5.17025197378232E-01 -1.56181422636658E-01
  9.56913908861358E-01  9.66810168856095E-04  1.21133621007545E-03  3.81294612870291E-03 -3.64651476748363E-13
 -2.99574944916367E-13  9.96499925590552E-13  4.48228184568490E-13 -1.57656991323322E-12 -7.98966047782618E-13
  2.17126668080546E-02  2.72042520947167E-02  8.56313509223013E-02  1.24422006808741E-12  4.10277541718672E-12
 -3.23153874274947E-12  2.49369273575467E-03  2.77822442268076E-03 -2.11983406953263E-14  2.93762962875679E-13
 -6.43868690671779E-04 -7.17334473896139E-04 -3.54197140156773E-02 -3.94611228985438E-02 -1.08761007879509E-12
 -1.67991939442500E-12  4.57266541670049E-02  5.09440906117982E-02  1.49327674095774E-12  1.06967010304243E-12
 -1.39417143996259E-03  2.14122472003614E-14  5.26947207600796E-04 -6.15116268266091E-15 -2.01795137182777E-14
  2.51041508403583E-02  4.88703307260496E-14 -2.21397799659641E-02 -1.33003736514961E-13 -1.71789213769558E-13
 -1.18337424319470E-12 -2.07766672321108E-12 -2.26097414460385E-13 -1.22531703182310E-12  3.11386266240770E-12
  1.78126982874162E-13  9.94604065324560E-13  8.48302688821121E-13 -3.61854356819537E-12  1.22202047837197E-11
 -9.81856191613589E-05 -2.40105291293942E-03 -2.30218164054713E-02  6.95436097738121E-03 -4.26089408511594E-02
 -2.20505776448783E-03 -5.39229735148479E-02 -5.17025196156951E-01  1.56181415480960E-01 -9.56913904752883E-01
  9.66810179785725E-04  1.21133626161501E-03  3.81294604281148E-03 -4.71178070495165E-13 -2.85292519706084E-13
  9.97170197281140E-13  4.03105811823568E-13 -1.69117847120851E-12 -7.16489644900512E-13  2.17126670533597E-02
  2.72042532575823E-02  8.56313489881948E-02  1.37509308247449E-12  4.24314655657550E-12 -3.23982886084243E-12
 -2.49369279102046E-03 -2.77822444824010E-03  2.67144187381502E-14 -2.95232746978873E-13  6.43868704784650E-04
  7.17334480454575E-04  3.54197148019615E-02  3.94611232637476E-02  1.10468692668064E-12  1.68811305817893E-12
 -4.57266551820018E-02 -5.09440910832540E-02 -1.52944699508589E-12 -1.07095954192731E-12 -1.39417145905195E-03
  2.25416633756250E-14  5.26947215522706E-04 -8.66509311843023E-15 -1.54684640412601E-14  2.51041511885078E-02
  4.20254365838011E-14 -2.21397802733691E-02 -1.27443494179866E-13
* ORBITAL    1   82
 -2.76387122798125E-13 -2.14422552712964E-12 -7.10142818270291E-12 -5.87147143300340E-13  5.98815122701689E-12
 -3.17134889147117E-12 -1.98900902475131E-13  6.49421177910394E-13  1.06537757778015E-11  1.82323255573042E-12
  7.84618801139008E-13 -1.98567966007215E-02 -2.48911417365134E-01  3.87875202829255E-01  7.64595404727250E-01
  6.76828662470627E-01 -1.32928421091058E-03 -1.66630108834096E-02  2.59657378027299E-02  5.11847208936086E-02
  4.53093048000796E-02 -4.91277057253817E-01 -4.62362366581414E-01  8.45087473709626E-01  8.96955245416265E-13
  5.15146361072102E-13 -6.43041647772649E-13 -1.83480430617060E-12 -3.25207455224649E-12 -1.63234486173423E-12
 -3.28878245795957E-02 -3.09521723357859E-02  5.65731446889709E-02  4.15654297346973E-12  6.23916629031645E-12
  2.07813383225199E-12 -4.07886520490939E-01 -3.39145708768542E-01 -9.65736473352255E-13 -1.17609933096187E-12
  1.05315846734532E-01  8.75670454614462E-02  1.72694300988174E-02  1.43590258852452E-02 -2.26834929022295E-12
 -8.84419303335619E-13 -2.22947383868773E-02 -1.85374227202518E-02  2.01287675320097E-12  2.13895413018895E-14
  6.99599575312663E-02  9.40421394704045E-14 -2.64423785364129E-02 -3.35361989259512E-14 -1.10870426842105E-13
 -3.75504752658385E-03  1.42476518059883E-13  3.31164051029615E-03 -1.17595686803359E-13 -3.11864988844843E-13
 -2.22988086367399E-12 -7.43620166835854E-12 -1.01978516626841E-12  6.16739320910585E-12 -3.08012953465721E-12
  1.52479210437384E-13 -5.24762446745433E-13 -1.02859206527952E-11 -1.82421211274121E-12 -8.53606355105160E-13
  1.98567965853134E-02  2.48911417422608E-01 -3.87875204057033E-01 -7.64595405277837E-01 -6.76828661765046E-01
  1.32928420980216E-03  1.66630108876045E-02 -2.59657378855061E-02 -5.11847209304856E-02 -4.53093047526483E-02
 -4.91277058657652E-01 -4.62362364186534E-01  8.45087467729790E-01  8.95826913446347E-13  5.13724425651864E-13
 -6.50509374662948E-13 -1.75489635977178E-12 -3.23409463048045E-12 -1.62350832687523E-12 -3.28878246736374E-02
 -3.09521721749525E-02  5.65731442881622E-02  4.08418722104798E-12  6.19358835621087E-12  2.05677218597643E-12
  4.07886521659516E-01  3.39145708818049E-01  9.76495370910267E-13  1.17873439640134E-12 -1.05315847036352E-01
 -8.75670454742669E-02 -1.72694301482450E-02 -1.43590258872242E-02  2.26756793791685E-12  8.83933275163236E-13
  2.22947384504702E-02  1.85374227226564E-02 -2.00454473747102E-12 -3.07154058125584E-14  6.99599579455887E-02
  9.03171264128483E-14 -2.64423786924064E-02 -3.42905170639822E-14 -1.13776345479915E-13 -3.75504754809886E-03
  1.45803082354057E-13  3.31164053063153E-03 -1.20197415988966E-13
* ORBITAL    1   83
 -7.26773670319873E-13 -5.39867344818174E-12 -1.78273427126335E-11 -1.99721387220485E-12  1.48885339251564E-11
 -7.54166935797182E-12 -4.87251586015427E-13  1.40604899334531E-12  2.54778331667556E-11  4.47481240342839E-12
  2.05592221209856E-12 -1.32928421096168E-03 -1.66630108837995E-02  2.59657378016817E-02  5.11847208934738E-02
  4.53093048001734E-02  1.98567966007702E-02  2.48911417365228E-01 -3.87875202829654E-01 -7.64595404726839E-01
 -6.76828662473006E-01 -3.28878245799977E-02 -3.09521723362708E-02  5.65731446887817E-02  5.65988201666952E-13
  2.92253543774782E-13 -3.68376868870742E-13 -6.18792362372403E-12 -8.95974744473083E-12 -2.64148159111480E-12
  4.91277057254060E-01  4.62362366581682E-01 -8.45087473709706E-01  8.98671922585935E-12  1.44807405755831E-11
  5.86283960992704E-12 -2.73053665007393E-02 -2.27036133974893E-02 -5.58532105832648E-13 -6.79055754537916E-13
  7.05021531239995E-03  5.86204778078464E-03 -2.57970086325797E-01 -2.14494579679185E-01 -3.66740906711490E-12
  8.94610627899499E-14  3.33037949388065E-01  2.76911311641719E-01  6.31893891429624E-12  1.80574354479188E-12
  4.68336705972519E-03  5.39732704675152E-14 -1.77014625956607E-03 -2.16273518919174E-14 -1.39494130517339E-13
  5.60927553818739E-02  2.40002741324270E-13 -4.94691604345535E-02 -4.45613005610943E-13 -7.62843851903699E-13
 -5.27793275532874E-12 -1.77372642534004E-11 -1.95376492295487E-12  1.47202756117308E-11 -7.62418633672404E-12
  5.23044906128290E-13 -1.47765325740328E-12 -2.56189260216071E-11 -4.43284802835621E-12 -1.98887634719662E-12
  1.32928420980487E-03  1.66630108879958E-02 -2.59657378844560E-02 -5.11847209304013E-02 -4.53093047527353E-02
 -1.98567965852828E-02 -2.48911417422668E-01  3.87875204057504E-01  7.64595405277251E-01  6.76828661767493E-01
 -3.28878246740318E-02 -3.09521721754347E-02  5.65731442879462E-02  5.37969971696459E-13  2.96941894421335E-13
 -3.74471459027813E-13 -6.23007705533428E-12 -8.98209547570642E-12 -2.62279715079632E-12  4.91277058657855E-01
  4.62362364186812E-01 -8.45087467729836E-01  8.98458028528220E-12  1.45360047380072E-11  5.83847902524620E-12
  2.73053665787350E-02  2.27036134005355E-02  5.62716582642499E-13  6.79604003058429E-13 -7.05021533239498E-03
 -5.86204778148117E-03  2.57970087064904E-01  2.14494579710454E-01  3.67536985996455E-12 -8.31860154164496E-14
 -3.33037950342393E-01 -2.76911311682167E-01 -6.33152124551910E-12 -1.81360669853004E-12  4.68336708705010E-03
  5.28668189946667E-14 -1.77014627098509E-03 -1.73888784810263E-14 -1.38851783711572E-13  5.60927557142779E-02
  2.36403221782219E-13 -4.94691607269643E-02 -4.45425927237189E-13
* ORBITAL    1   84
  4.93934668675343E-02  3.42890542163274E-01  1.08819486274305E+00  1.32612518373086E-01 -7.84452339232182E-01
  3.37419615844483E-01  2.96151142919027E-02 -3.00344382111468E-02 -1.29308944956195E+00 -4.84502855329384E-01
  4.77180205206491E-01  1.54130631230277E-13  1.19253170482182E-12  8.05658296103876E-12  5.14561805322368E-12
  1.12875581530758E-12 -2.46310699903777E-13 -2.31657194252231E-12 -1.64361656870394E-11 -1.03833950940370E-11
 -2.44092885671307E-12 -6.76229205242923E-13  8.27239673148185E-13  5.92248663974657E-12  3.26123111480091E-14
 -2.04412585510069E-15 -9.13088439166867E-16  3.08604541541678E-01  5.24358113092542E-01  1.20727581330438E-01
  1.43681455402613E-12 -1.71256405591785E-12 -1.20692503725155E-11 -5.34518745396818E-01 -9.08214893237440E-01
 -2.09106304739223E-01 -4.79936283251807E-13 -1.05595928409066E-12 -4.43880913349099E-15  4.19891714204282E-15
  1.23622147262109E-13  2.74474054573259E-13 -6.08496937267166E-13 -1.34851969568412E-12  4.01375544698267E-01
  8.90869134249531E-02  7.84416099297145E-13  1.74439392818171E-12 -5.18173600063803E-01 -1.15010710686762E-01
 -1.65029200015710E-14  1.08368740386024E-12  5.27447627740260E-15  2.86886039732234E-12  1.13215119185425E-02
 -3.12651460984006E-14 -1.68771135077980E-02  2.69149192196883E-14  2.23263225937222E-02  4.93934674495737E-02
  3.42890546346780E-01  1.08819488062008E+00  1.32612562339128E-01 -7.84452335206039E-01  3.37419625660256E-01
 -2.96151147228941E-02  3.00344329770982E-02  1.29308943612541E+00  4.84502852348913E-01 -4.77180209686662E-01
 -1.34375806664916E-13 -1.14298852300713E-12 -8.05449951088912E-12 -5.10727565555809E-12 -1.13718818301674E-12
  1.92567853039073E-13  2.29597366038682E-12  1.64416387354639E-11  1.03847767223090E-11  2.44122137656546E-12
 -6.39097762447862E-13  8.20630213455486E-13  5.94113612034190E-12  3.27662433292591E-14  2.63213263209192E-15
 -3.86671071535426E-15  3.08604540041248E-01  5.24358111132217E-01  1.20727581482070E-01  1.50218082932266E-12
 -1.71764917390557E-12 -1.20705769397669E-11 -5.34518742797812E-01 -9.08214889841597E-01 -2.09106305001804E-01
  4.79593023581110E-13  1.05281551438471E-12  3.86911457927349E-15 -8.69641900554497E-15 -1.23094846902738E-13
 -2.74664741531512E-13  6.11276371435283E-13  1.34699033240505E-12 -4.01375543726351E-01 -8.90869106721926E-02
 -7.85891723905650E-13 -1.74148632436418E-12  5.18173598808890E-01  1.15010707132819E-01 -1.69981967952717E-14
  1.09146601833061E-12  7.17181121077550E-15  2.88412917670368E-12  1.13215118379496E-02 -2.93707947969623E-14
 -1.68771133876438E-02  2.79182804334164E-14  2.23263224347545E-02
* ORBITAL    1   85
 -2.59112920681558E-01 -1.86412755365550E+00 -8.14379436935450E+00 -2.04187097910759E+01 -5.43591411385773E-01
 -1.63962738741774E+00 -1.34577003336614E-01 -2.04210248443118E+00 -7.65952162588015E+00 -1.93486298222341E+00
 -6.60652003512898E-01 -2.23058750001556E-14  5.31061848224470E-13 -1.19067601478973E-12 -6.86024958679848E-13
  6.15344365967758E-13  2.76519069094215E-14 -1.05205117309671E-12  2.33497467535545E-12  1.46503394268441E-12
 -1.47416231479486E-12  1.90780480752971E-13  1.64953524561311E-13  4.49234124506587E-13 -5.78508038467513E-14
  1.40576018016469E-14  3.44560191381339E-15  2.51258447561509E-01  4.55619275475040E-01  4.05032628324446E-01
 -3.29568620053447E-13 -3.31266891643726E-13 -9.40218668837679E-13 -4.35192397007407E-01 -7.89155734030423E-01
 -7.01537090980862E-01 -2.39203601597018E-13 -3.37377986678285E-14 -1.39142282277226E-15  3.44134011696888E-15
  6.58046273409624E-14  3.64461693822510E-15 -3.12033841518889E-13 -2.98048439438001E-14  3.44092485967911E-02
 -5.68869541490267E-02  3.96340692538945E-13  4.22418523745533E-14 -4.44221489228595E-02  7.34407420110249E-02
 -1.88254054088291E-13 -2.06899014037795E-11  7.26948878843728E-14 -5.47365851544363E-11  7.71642676063291E-03
 -3.16629859166672E-13 -1.15029698055475E-02  2.77743233757471E-13  1.52169987492179E-02  2.59112920815556E-01
  1.86412755458546E+00  8.14379437227785E+00  2.04187097919057E+01  5.43591411391671E-01  1.63962738569056E+00
 -1.34577003377072E-01 -2.04210248390647E+00 -7.65952162165701E+00 -1.93486298007439E+00 -6.60652003811249E-01
  2.81574292102039E-15  5.32865240701754E-13 -1.07906794638383E-12 -7.32754687806557E-13  8.32819520376952E-13
  5.10484328911576E-14 -1.08379596415406E-12  2.24794857006080E-12  1.48044249827008E-12 -1.51329855346381E-12
 -1.63767155976114E-13 -1.74307770139216E-13 -4.64319165771356E-13  2.70067499899815E-14 -1.02822359785605E-14
 -8.20065237758908E-15 -2.51258446826425E-01 -4.55619274719766E-01 -4.05032627452964E-01  3.87702871258495E-13
  3.50131788059473E-13  9.49949237806490E-13  4.35192395734311E-01  7.89155732722326E-01  7.01537089471370E-01
 -2.32612731656689E-13 -1.63812035735081E-14  1.61854542547082E-15  2.68349612654465E-15  6.03484174774412E-14
  5.27549756118840E-15 -3.05440327390163E-13 -2.10950824966652E-14  3.44092493750838E-02 -5.68869563226541E-02
  3.92052278077088E-13  3.01613627770127E-14 -4.44221499280708E-02  7.34407448175957E-02  1.99823804393045E-13
  2.06880751118964E-11 -7.26202020277636E-14  5.47293669765243E-11 -7.71642646411954E-03  3.20699790384876E-13
  1.15029693635892E-02 -2.82993566466810E-13 -1.52169981643672E-02
* ORBITAL    1   86
  2.87233105484319E-14  2.55484170809153E-14 -1.43596914850848E-15 -2.04016212678373E-14  1.75658495704575E-14
  1.80254993752760E-14 -2.26496243124238E-14 -3.37072064004082E-14 -6.01993305222757E-15 -3.26949674190460E-15
  1.24176791527987E-14 -3.18390105910520E-12 -2.62036280106288E-11 -8.28211614954796E-12  2.89783581958919E-12
  4.07907833698481E-12  7.88258217559719E-13  5.68951433508528E-12  1.75257647065015E-12 -5.44612411508805E-13
 -8.60536676155000E-13 -4.14207699739795E-11  1.58279897915171E-11  1.69926772075630E-11 -4.68028273979585E-15
  1.44521197690342E-12  9.38859016423541E-13  3.91126114821968E-14  1.48583976127180E-12  9.74615277033650E-13
  8.45653689853396E-12 -3.21391122441421E-12 -3.53220914549946E-12  4.74739109472435E-14  8.52701241925566E-13
  5.58929043420535E-13 -2.91509621498650E-02  2.93590195290594E-02  2.41156865583069E-13  5.53994636606436E-13
 -1.12901190890452E-01  1.13706993500199E-01 -3.76617568007864E-01  3.79305576947452E-01  2.35423470748476E-13
  5.12669238464014E-13 -2.91726713753920E-01  2.93808836515328E-01  1.84376980550276E-13  4.01020193349572E-13
  8.33618957028472E-04 -6.13567886705507E-13  2.20554850139016E-03 -5.31789278294905E-13  2.67140361610174E-12
  6.37161166027230E-03  1.92949183644947E-12  7.22472853608161E-03  9.72750184070137E-14 -3.03606574512594E-14
  2.26505970754136E-15  9.01347893929653E-15  4.15634639378996E-14 -1.48454815780070E-14 -1.69307119472607E-14
 -4.56321145439619E-14  2.25220342740119E-14 -7.26614116981178E-16 -1.74925813446304E-15  6.63477540987681E-15
 -3.20735852344324E-12 -2.59456746703809E-11 -6.99377167939563E-12  2.99029737450888E-12  4.08562183482620E-12
  6.86635428953659E-13  5.58613093984733E-12  1.37293108225975E-12 -5.82907193191066E-13 -8.63282252549912E-13
  4.10377069188492E-11 -1.64078490530344E-11 -1.72302200126919E-11  2.23372556385311E-14 -1.44792221574712E-12
 -9.39228990029554E-13 -7.24005144678198E-14 -1.48234457607131E-12 -9.80096629748438E-13 -8.34520075786307E-12
  3.37469039946129E-12  3.61343279923719E-12 -3.90248114278408E-14 -8.52804135986527E-13 -5.59406905564987E-13
 -2.91509626824153E-02  2.93590204914694E-02  2.52064835278429E-13  5.40166057940454E-13 -1.12901192953667E-01
  1.13706997226589E-01 -3.76617574889423E-01  3.79305589376652E-01  2.30152182523862E-13  5.19401371520699E-13
 -2.91726719084405E-01  2.93808846142863E-01  1.83685087448229E-13  4.04758035260296E-13 -8.33618853657646E-04
  6.19802133361286E-13 -2.20554822799194E-03  5.44596500931479E-13 -2.65544081015783E-12 -6.37161087055360E-03
 -1.91843220292509E-12 -7.22472764064732E-03 -1.04324270613720E-13
* ORBITAL    1   87
  1.48715224172462E-14  4.44481692025983E-15  1.85257505459140E-14  1.82008917490096E-13 -4.58000369713374E-15
 -3.53615389043651E-15  1.92013071256650E-14  2.05594232876087E-14  1.27160527556258E-13  2.88185888829497E-14
 -3.91790398589510E-15  7.03559297199570E-13  5.67207960520751E-12  1.72481095691041E-12 -5.41250913372975E-13
 -8.61561225313075E-13  3.22191046162791E-12  2.61982003684561E-11  8.24999671104217E-12 -2.90435438286272E-12
 -4.07080372625169E-12  8.44544119722622E-12 -3.22444385322346E-12 -3.53271476540117E-12  1.54132899538509E-14
 -1.72147547265512E-12 -1.12019232268554E-12 -1.40074475713250E-14  1.23562134221293E-12  8.07033314963377E-13
  4.14042888453274E-11 -1.58531907963379E-11 -1.69979412331162E-11  3.97720207651956E-15  7.41334839185540E-13
  4.82220150797291E-13  1.19096932175535E-01 -1.19946955243715E-01 -2.74981370422152E-13 -6.78032642251694E-13
  4.61260434891427E-01 -4.64552560046480E-01 -9.21834363532706E-02  9.28413714606692E-02  1.89215887359028E-13
  4.32116824830483E-13 -7.14049827452232E-02  7.19146170389643E-02  1.52705496426963E-13  3.37867602035738E-13
 -3.40576968852332E-03 -7.10230635310040E-13 -9.01081962965706E-03 -3.21280961368226E-12 -3.13630208757818E-13
  1.55955828285984E-03 -6.64553340868914E-13  1.76837290181752E-03 -3.45492160372166E-13 -1.24304410884908E-14
 -4.79960305547045E-14 -1.11923471833803E-13 -2.21559073277287E-13  1.79037646685672E-14  2.73575701393556E-15
 -3.45635066786290E-14 -1.74371040655143E-14  9.88411129831854E-14  1.74113462972476E-14 -7.69761449348670E-15
  7.70550950356347E-13  5.58931149703438E-12  1.39982535378257E-12 -5.85023371197547E-13 -8.68348159240806E-13
  3.17272753543567E-12  2.59699264144094E-11  7.03115782064304E-12 -2.99453574684193E-12 -4.08992158685053E-12
 -8.35524954545860E-12  3.35545052536294E-12  3.60944685798820E-12  9.18392803591265E-15  1.72500388744095E-12
  1.12536745322490E-12 -4.05102998258385E-15 -1.24511329400641E-12 -8.08203657213386E-13 -4.10514009871067E-11
  1.63941116022957E-11  1.72307618286921E-11  6.15252826977287E-14 -7.35318769844209E-13 -4.75644082708745E-13
  1.19096934351656E-01 -1.19946959174200E-01 -3.13512942917442E-13 -6.28853456420057E-13  4.61260443319550E-01
 -4.64552575268916E-01 -9.21834380377586E-02  9.28413745034664E-02  2.01938378011301E-13  4.30927793870456E-13
 -7.14049840502267E-02  7.19146193956167E-02  1.52274163485513E-13  3.18739168458843E-13  3.40576926641057E-03
  7.24313612585853E-13  9.01081851284160E-03  3.20129868876611E-12  3.21312276699363E-13 -1.55955808950713E-03
  6.74425370683734E-13 -1.76837268262533E-03  3.39599150067636E-13
* ORBITAL    1   88
  1.18094871983371E-13  8.68190092721781E-13  3.57994311467599E-12  5.84712375050964E-12 -2.12394641996853E-12
 -1.94612323032216E-12  5.56395554839549E-14  1.34202389271556E-12  3.77582041257341E-12  5.32936571434878E-13
 -1.21858582790229E-12  2.05483414771876E-14 -2.38562167267508E-14 -9.46213348554774E-14 -1.17283807781982E-13
 -2.08035897517455E-13  2.80776911067943E-14 -1.13803764243456E-13  8.64621992133541E-13  1.18673409021395E-12
  2.00114412086196E-12  6.29427276824079E-14 -7.29761456769372E-14 -1.12321506263720E-13  2.50156491051746E-02
  3.45552902061024E-02  3.15699626095827E-03 -3.42752198085920E-02 -4.73459699490116E-02 -4.32556201049817E-03
 -7.11361197269572E-13  7.02473578653699E-13  1.14095885782135E-12 -1.97888073827638E-02 -2.73352084945128E-02
 -2.49736439056684E-03  7.38288014391229E-13 -9.88946090457521E-13  2.27242841905157E-01 -2.93744031370836E-01
  2.57360566897580E-12 -4.38090365385100E-12 -8.76736208001506E-13  2.93375608145064E-12 -2.84228787508658E-01
  3.67406555827141E-01 -1.58142251625296E-12  7.47051046972063E-13 -2.20162672106823E-01  2.84591894400688E-01
 -4.43849075796259E-13  6.77564400253158E-02 -1.31686610425455E-12 -2.56095271471534E-02  6.40633147376395E-02
  9.58438998868007E-13 -5.72999706469732E-02  2.92967781746676E-13 -7.58007362314345E-02 -1.22534908881617E-13
 -8.68289332272750E-13 -3.55135115636755E-12 -5.89747686923010E-12  2.12237546699535E-12  1.91903751797754E-12
  6.93312585844017E-14  1.30901916051580E-12  3.81669333324159E-12  5.64396432567005E-13 -1.15740904747627E-12
  3.45717989890628E-14 -1.47469613742144E-14  8.95536138675714E-14  1.25114243120327E-13  2.06858424391166E-13
 -4.55252711371045E-14  9.88625651595552E-14 -8.65338390435212E-13 -1.19156952931575E-12 -1.99738014591698E-12
  6.16366075931782E-14 -7.42648370542425E-14 -1.27786145802703E-13  2.50156466147756E-02  3.45552866045064E-02
  3.15699396254267E-03 -3.42752164015447E-02 -4.73459650122668E-02 -4.32555886039729E-03 -7.02983092699442E-13
  7.00466301173930E-13  1.14050095316872E-12 -1.97888054162729E-02 -2.73352056454811E-02 -2.49736257311196E-03
 -7.55325186035736E-13  1.01795083989416E-12 -2.27242842820135E-01  2.93744037725998E-01 -2.60646919992815E-12
  4.40790983035425E-12  8.80817323894078E-13 -2.94209708920990E-12  2.84228788653158E-01 -3.67406563776348E-01
  1.57241933258565E-12 -7.32325995212506E-13  2.20162672993374E-01 -2.84591900559374E-01 -4.37284681199211E-13
  6.77564411552977E-02 -1.33367040680421E-12 -2.56095275742399E-02  6.40633158060268E-02  9.40189962662989E-13
 -5.72999716024519E-02  3.04812738709070E-13 -7.58007374960384E-02
* ORBITAL    1   89
 -7.22161790546305E-14 -5.92538330125186E-13 -2.82674211424483E-12 -4.99453789715680E-12  1.51250354747709E-12
  1.39821918152196E-12 -7.17040082615185E-14 -1.04275205109144E-12 -3.08431276479953E-12 -4.80476604526732E-13
  8.82230674096155E-13  5.29345284136697E-14  1.00962423623964E-13 -9.03024577946896E-13 -1.20479588957014E-12
 -1.99652840535081E-12 -3.40147797123854E-14  1.30838284073747E-14 -1.29161453632858E-13 -1.22990057435455E-13
 -2.14267051944334E-13  6.92791085692168E-13 -7.29924085385515E-13 -1.16192622005731E-12  3.95776147518158E-02
  5.46704169935228E-02  4.99472878392913E-03  2.16641876099350E-02  2.99257591559085E-02  2.73403896295463E-03
  5.25505775015244E-14 -8.70882219962725E-14 -1.24364573209548E-13  1.25078245480816E-02  1.72776451038535E-02
  1.57849813074278E-03  1.10884923586477E-12  4.36807280562518E-13  3.59524138046581E-01 -4.64736617468259E-01
  1.43210916539857E-12 -2.99126449552498E-12  2.08896581063299E-12 -3.63966131913415E-12  1.79651240597602E-01
 -2.32225047048994E-01  1.70533330061158E-12 -2.65819905241676E-12  1.39157252592040E-01 -1.79880747958245E-01
  1.99995618404305E-13  1.07198429240709E-01 -9.85083253043413E-13 -4.05171978153882E-02 -4.04922178017975E-02
 -9.65562087196098E-13  3.62173406258335E-02 -1.01231061950657E-12  4.79110382219297E-02  1.33220450767603E-13
  7.05100133553066E-13  2.93527552339696E-12  4.94452223278702E-12 -1.58713225084967E-12 -1.36476825974566E-12
 -2.09446897489780E-14 -1.01372418069469E-12 -2.98469054726994E-12 -4.52461350371369E-13  8.32464431518368E-13
  1.09076454946707E-15 -8.25679441051328E-14  9.18871989595451E-13  1.18928031746793E-12  1.99403243587580E-12
  2.80220527353731E-14  4.80258769760828E-14  1.25203381014360E-13  1.30827684815705E-13  2.12258008649975E-13
  6.85149671067829E-13 -7.13747034812731E-13 -1.13825389378810E-12  3.95776108183331E-02  5.46704112939441E-02
  4.99472514729361E-03  2.16641854531111E-02  2.99257560365158E-02  2.73403697207687E-03  5.37300226381548E-14
 -8.74609063046115E-14 -1.30340773199716E-13  1.25078233033397E-02  1.72776433038044E-02  1.57849698230072E-03
 -1.09064343403400E-12 -5.00233794941303E-13 -3.59524139494295E-01  4.64736627523584E-01 -1.46961828680442E-12
  3.04285976057417E-12 -2.08767257696453E-12  3.63545989286340E-12 -1.79651241320973E-01  2.32225052072604E-01
 -1.70641858657445E-12  2.66380284967786E-12 -1.39157253152365E-01  1.79880751850448E-01  1.65314389432480E-13
  1.07198431028649E-01 -9.60324695441130E-13 -4.05171984911606E-02 -4.04922184769600E-02 -9.60110745799659E-13
  3.62173412296459E-02 -1.01616375978378E-12  4.79110390211534E-02
* ORBITAL    1   90
 -1.39336752766250E-01 -9.99426798893210E-01 -4.24735457548159E+00 -8.35133044168426E+00  1.43673402674199E+00
  1.12775796633458E+00 -9.47262695927151E-02 -1.35344512729474E+00 -4.29987725507876E+00 -8.01039590027877E-01
  7.48751923604820E-01 -2.48127338807835E-14 -1.81108122850328E-13  1.17446184741383E-12  3.60195182388532E-13
  1.51262346092251E-13  6.75132780935981E-14  5.18056045551699E-13 -2.36817421913287E-12 -8.16526198617062E-13
 -3.47273838536254E-13 -7.64901316384099E-14  4.39288905989652E-13  4.76080090159422E-13  1.72594065855866E-14
 -1.61667737033371E-14  4.22211793300253E-15  1.29030504466467E-01  2.76064477784833E-01  2.83469034472078E-01
  2.09451978666432E-13 -9.15792642671531E-13 -9.64778796506338E-13 -2.23487389462614E-01 -4.78157701688732E-01
 -4.90982770078274E-01 -4.76729184984281E-13  6.48200711997649E-13 -5.77968632189472E-14  8.13966707489867E-14
  1.27864032216889E-13 -1.70877277046677E-13 -6.25113842925898E-13  8.96117056821086E-13 -3.45307160096208E-03
 -2.38666550350362E-01  8.19107384893292E-13 -1.17247283427688E-12  4.45789626709470E-03  3.08117191602151E-01
 -7.92335686772153E-13  2.59087462358615E-12  3.02526059171395E-13  6.89294160892347E-12 -6.40017978119632E-02
 -1.35000406049695E-12  9.54082470540144E-02  1.19247226338274E-12 -1.26213247368339E-01  1.39336753315779E-01
  9.99426802683616E-01  4.24735458741764E+00  8.35133044440069E+00 -1.43673403538403E+00 -1.12775796381258E+00
 -9.47262697888003E-02 -1.35344512561308E+00 -4.29987723856995E+00 -8.01039583116558E-01  7.48751920860987E-01
 -5.11901220618188E-14 -2.40874927548118E-13  1.14937259208379E-12  3.86003283852550E-13  1.48806340560017E-13
  8.44299434170021E-14  4.34792793681393E-13 -2.35937544222197E-12 -8.26489075985864E-13 -3.00035598050240E-13
  1.01248542155121E-13 -4.42969699166602E-13 -4.46435740162752E-13 -8.80177086909809E-14  2.45238699235240E-16
 -5.39589790215038E-15 -1.29030500933259E-01 -2.76064472688348E-01 -2.83469032147210E-01 -1.67209726527625E-13
  9.17740570951904E-13  9.67223419517294E-13  2.23487383342543E-01  4.78157692860930E-01  4.90982766051431E-01
 -4.67064954016425E-13  6.48631796065061E-13  4.87919972807920E-14 -4.94456515241722E-14  1.30086819642204E-13
 -1.78079524195652E-13 -6.32044654955747E-13  9.05211248757385E-13 -3.45307360760736E-03 -2.38666553526108E-01
  8.15946267502145E-13 -1.16458609570078E-12  4.45789885988763E-03  3.08117195699043E-01  7.96776113914314E-13
 -2.60947785448126E-12 -3.03966129081748E-13 -6.88099127372406E-12  6.40017993190653E-02  1.34534131070861E-12
 -9.54082493003943E-02 -1.18959030372439E-12  1.26213250339498E-01
* ORBITAL    1   91
  7.86425771115618E-13  5.61438290749972E-12  2.35418923347786E-11  4.46505435104406E-11 -5.48852171090511E-12
 -3.19749787665833E-12  5.61171549800615E-13  6.94038153224140E-12  2.40251472674258E-11  4.47801027466762E-12
 -2.60457337673980E-12 -8.85654447046689E-03 -8.82992264375870E-02 -8.95435695749792E-02  6.81333290153919E-02
  2.59300746532350E-02  7.27114134508598E-03  7.24928507072319E-02  7.35144449567164E-02 -5.59368348729587E-02
 -2.12883521949086E-02  4.67478300440826E-02  9.45205154291438E-02  1.25306179998160E-01  2.10206105193836E-13
  1.10887326148729E-12  8.58092441870014E-13 -2.90923337254593E-13 -1.60785666482247E-12 -2.06339435539396E-12
 -3.83795373778808E-02 -7.76004716097159E-02 -1.02875218345523E-01  4.40579797379299E-13  2.27353144430422E-12
  3.16848765476350E-12 -1.50888887230226E-01  4.44352555024748E-01 -2.38332163268658E-13  2.51402091141461E-12
  3.89593431492842E-02 -1.14731336354628E-01 -7.83475699178899E-02  2.30725691739427E-01 -4.64423661698011E-13
 -1.13951745124529E-12  1.01146277904075E-01 -2.97865587294283E-01  7.19018486493324E-13  4.79217605293949E-13
 -2.70908335041135E-01  2.32310537662527E-13  1.02393726086863E-01 -8.93372134835794E-14  5.66861097439076E-13
 -1.78327320281977E-01 -8.36560811069142E-13  1.57269913817280E-01  1.02088857856861E-12 -7.93055032976184E-13
 -5.62341128607498E-12 -2.35547279142774E-11 -4.46046121531131E-11  5.46010480780067E-12  3.20242904122460E-12
  5.43889790944911E-13  6.96553333683459E-12  2.40919770673115E-11  4.49776568506335E-12 -2.61003723512823E-12
 -8.85654375620808E-03 -8.82992162476904E-02 -8.95435407693059E-02  6.81333321763411E-02  2.59300734716212E-02
  7.27114075858905E-03  7.24928423407989E-02  7.35144213057878E-02 -5.59368374681928E-02 -2.12883512245642E-02
 -4.67478393966843E-02 -9.45205281403788E-02 -1.25306185824294E-01 -2.17742534253321E-13 -1.10006052383536E-12
 -8.59355219592192E-13  3.32864029865540E-13  1.63048744711278E-12  2.06722741374572E-12  3.83795450549763E-02
  7.76004820469071E-02  1.02875223128984E-01 -4.57301379525968E-13 -2.30018460182532E-12 -3.18284173008818E-12
 -1.50888886171029E-01  4.44352561075145E-01 -2.72296354889296E-13  2.55964927549635E-12  3.89593428766998E-02
 -1.14731337918331E-01 -7.83475693825654E-02  2.30725694905719E-01 -4.90921951885986E-13 -1.13077482537812E-12
  1.01146277182847E-01 -2.97865591332368E-01  7.13509183499764E-13  5.16931724966706E-13  2.70908336976246E-01
 -2.26305438038132E-13 -1.02393726818454E-01  9.62469948854424E-14 -5.67912604276119E-13  1.78327321558327E-01
  8.22843794947321E-13 -1.57269914937994E-01 -1.01964168028521E-12
* ORBITAL    1   92
 -3.73833550829892E-13 -2.65401524852126E-12 -1.12134183675842E-11 -2.11091705790140E-11  2.61722328906221E-12
  1.52794895042729E-12 -2.56675984993316E-13 -3.25200220329194E-12 -1.12720142567844E-11 -2.10162546903758E-12
  1.23882521276402E-12 -7.27114134507586E-03 -7.24928507071445E-02 -7.35144449566139E-02  5.59368348729028E-02
  2.12883521948608E-02 -8.85654447047164E-03 -8.82992264376305E-02 -8.95435695748829E-02  6.81333290155233E-02
  2.59300746533310E-02  3.83795373779518E-02  7.76004716097629E-02  1.02875218345484E-01  5.87892932541928E-14
  2.67945669406561E-13  2.06392775590386E-13  2.88357576994741E-13  1.60608946230577E-12  1.62480049209955E-12
  4.67478300440572E-02  9.45205154291587E-02  1.25306179998258E-01 -9.28122047789925E-14 -5.53549548026107E-13
 -1.08897084261227E-12 -1.23878385081758E-01  3.64809350355206E-01 -5.78007598965471E-14  5.99066863949385E-13
  3.19852615346858E-02 -9.41933692800864E-02  9.54305114564090E-02 -2.81033231604085E-01  4.71084680886370E-14
  2.25333965779405E-12 -1.23200260516496E-01  3.62812341896913E-01 -4.50831293455039E-13  1.21342436471370E-12
 -2.22413245067623E-01  6.15315154121733E-14  8.40643049667900E-02 -2.07148186978526E-14 -4.01397710990151E-13
  2.17209894202817E-01  5.06740516648095E-13 -1.91561120786810E-01 -3.48809016377500E-13  3.62237316243441E-13
  2.61708880705839E-12  1.10492500619936E-11  2.10871716773046E-11 -2.56323374693580E-12 -1.54106295610489E-12
 -2.61537392115684E-13 -3.28241564572092E-12 -1.13778113638670E-11 -2.14691606820779E-12  1.24417766902021E-12
 -7.27114075859415E-03 -7.24928423408583E-02 -7.35144213058676E-02  5.59368374682398E-02  2.12883512246160E-02
 -8.85654375620365E-03 -8.82992162476659E-02 -8.95435407694230E-02  6.81333321762248E-02  2.59300734715235E-02
 -3.83795450549176E-02 -7.76004820468398E-02 -1.02875223129002E-01 -4.26750191762967E-14 -2.67392265791125E-13
 -2.03908410781212E-13 -3.65521960672412E-13 -1.63430822768557E-12 -1.63759797346829E-12 -4.67478393967043E-02
 -9.45205281403770E-02 -1.25306185824213E-01  1.66446116689614E-13  6.09819271420055E-13  1.11358159506344E-12
 -1.23878384216608E-01  3.64809355330664E-01 -6.94304535341018E-14  6.16273549693064E-13  3.19852612926448E-02
 -9.41933705340289E-02  9.54305107861850E-02 -2.81033235430149E-01  2.15313316712268E-14  2.33200187864965E-12
 -1.23200259652546E-01  3.62812346838529E-01 -4.76690761380932E-13  1.19144437238792E-12  2.22413246657778E-01
 -3.32736249801411E-14 -8.40643055639537E-02  1.98399307561226E-14  3.75287326218932E-13 -2.17209895754266E-01
 -4.74683357167432E-13  1.91561122155279E-01  3.11489572364919E-13
* ORBITAL    1   93
  6.83881254852148E-15 -6.14766819543180E-16  1.24072465285634E-14 -5.07669051199782E-14 -2.38113615762452E-14
 -1.10282075090949E-14 -1.33576048169382E-15  4.22025004007556E-14 -7.27206294664604E-14 -1.65340601280086E-14
 -6.09355708464517E-15  7.68647298178371E-13  1.63446879597149E-11  7.90028097295834E-11  6.67675461648871E-12
 -1.95976935271334E-12  2.06493153079921E-12  3.88603624955828E-11  1.80913584308111E-10  1.47251246260690E-11
 -5.43958360871293E-12  8.78154773048821E-12  4.38247923577922E-11  1.58483229881208E-11 -1.46736133921778E-13
  1.67138430005730E-12 -1.24306344495929E-13  5.59525966219776E-14 -7.45809781485457E-13  6.64579034183885E-14
  8.01773706928695E-12  1.01798325207980E-10  3.39697385532640E-11  4.18160700997694E-14 -4.63799220933695E-13
  2.81416230405551E-14 -9.48914520454466E-02  1.55803443281526E-01  2.83909703415550E-12 -4.27881803821126E-12
 -3.67513013496424E-01  6.03424141011287E-01  9.15640003715515E-03 -1.50340059999633E-02 -1.17277570758593E-12
  1.79231480461529E-12  7.09251699377072E-03 -1.16452909086796E-02 -9.08491975464363E-13  1.36009428497696E-12
 -2.72712867872365E-02  1.36092660307129E-12 -7.21530427496564E-02  3.16245637548692E-12  1.20374654121092E-12
  1.55681613429702E-03  9.93535484327185E-13  1.76526354880618E-03  1.62345387371085E-13 -1.27594265414643E-15
 -2.83041105134570E-14  2.97322658252862E-14  5.38224443974347E-14 -4.65313069990048E-15  1.83950339688108E-14
 -4.17956099396387E-14  9.21636158379811E-16 -1.13263117818553E-15  3.01900463695456E-15 -7.81016994837985E-15
 -1.07409765737235E-12 -1.93556251232500E-11 -8.21539005804354E-11 -4.27841005382141E-12  2.86876263700042E-12
 -2.49915635186115E-12 -4.30813828547646E-11 -1.85442106560563E-10 -1.12732324968766E-11  6.74214276565556E-12
  7.25512750585288E-12  4.05030642728977E-11  1.14540718080907E-11 -1.61739389351076E-13  1.66150187761655E-12
 -1.24930088092387E-13  3.82012621124263E-14 -7.60314578834695E-13  5.92968557768433E-14  5.93667152186583E-12
  9.70163034814119E-11  2.76696018136432E-11  1.30530193395004E-14 -4.57003985889637E-13  2.67259720854402E-14
  9.48914489197933E-02 -1.55803440221823E-01 -2.84751220992932E-12  4.30232065185797E-12  3.67513001412817E-01
 -6.03424129225626E-01 -9.15639973159918E-03  1.50340056922354E-02  1.17236906353183E-12 -1.77285685203647E-12
 -7.09251676712416E-03  1.16452906996289E-02  9.04401700723538E-13 -1.35261614856305E-12 -2.72712871614838E-02
  1.36464197360848E-12 -7.21530437688179E-02  3.14831873240329E-12  1.20464371109106E-12  1.55681614485044E-03
  9.99638079647879E-13  1.76526358304798E-03  1.64322161977345E-13
* ORBITAL    1   94
 -1.03315449878908E-15 -8.87189230034028E-15 -1.96223910959377E-14 -6.63068621955434E-14  1.87111961876360E-14
  3.76838301368424E-15 -1.68061988868265E-14 -1.57857442453125E-14  3.43840942602975E-14  5.84297716463485E-15
  2.87282366418102E-15  2.10170131056952E-12  3.88097580673283E-11  1.80836805885050E-10  1.47515459096468E-11
 -5.41374632824943E-12 -7.54888726842092E-13 -1.63038614820449E-11 -7.89225884159034E-11 -6.69465000205197E-12
  1.99105953277586E-12  8.02542623333373E-12  1.01814105739820E-10  3.40200714671653E-11 -6.25808496526057E-14
  8.76749658675777E-13 -6.88657457463155E-14 -1.40974625637087E-13  1.43195894448486E-12 -1.12829611856304E-13
 -8.80224166169150E-12 -4.38612528589722E-11 -1.58993573546879E-11 -1.20568494802832E-13  8.64076339789315E-13
 -5.97609067527692E-14 -2.89550791463766E-03  4.75417017116843E-03  1.49356122444476E-12 -2.26432808953373E-12
 -1.12142540038806E-02  1.84128216940873E-02 -3.00073118960874E-01  4.92693748005558E-01  2.23031047716664E-12
 -3.38471097305508E-12 -2.32435638484360E-01  3.81638936129276E-01  1.73309784155315E-12 -2.59139430039544E-12
 -8.32153234322054E-04 -4.75353505412941E-13 -2.20167047201153E-03 -1.49038328356739E-12  2.45620258396523E-12
 -5.10199058194442E-02  2.35938952511985E-12 -5.78511354360612E-02  5.24707667986061E-13  8.43829298775667E-15
  1.03036430333043E-14 -6.11366392241393E-15 -2.70890469874359E-14  1.14673366642054E-14 -1.45371450352111E-14
  4.41296417930622E-14 -2.45890317802082E-14 -5.58315454068040E-14 -2.01038896042137E-14  5.68322892139774E-15
 -2.46147542612960E-12 -4.31065713920719E-11 -1.85439656576053E-10 -1.12452362701712E-11  6.73988854202188E-12
  1.08810740188961E-12  1.94004828701170E-11  8.21618596405394E-11  4.22647092148721E-12 -2.92445639007979E-12
  5.90378666785110E-12  9.69560059474237E-11  2.76125762150793E-11 -4.26751578005221E-14  8.87077800968854E-13
 -6.47142819314447E-14 -1.32012035279323E-13  1.42978089698457E-12 -1.13373227763359E-13 -7.22814366049109E-12
 -4.04458178896135E-11 -1.13829977158808E-11 -3.22133514735887E-14  8.37757009335162E-13 -4.97569917585305E-14
  2.89550781174462E-03 -4.75417005553898E-03 -1.48911116704390E-12  2.24110904553699E-12  1.12142536376214E-02
 -1.84128213404729E-02  3.00073109089994E-01 -4.92693738369084E-01 -2.23751307515477E-12  3.38539865065149E-12
  2.32435630845576E-01 -3.81638928685887E-01 -1.73396892489523E-12  2.60987576409041E-12 -8.32153231866115E-04
 -4.80020937012387E-13 -2.20167050787309E-03 -1.49143382476297E-12  2.44197189333877E-12 -5.10199065296342E-02
  2.35416300012483E-12 -5.78511362572886E-02  5.21505028436864E-13
* ORBITAL    1   95
  4.14882389049855E-02  2.86581689866206E-01  9.02952030076865E-01  2.30990633436799E-01 -5.84934573121700E-01
  1.43021288254999E-01  1.58497622389566E-02 -1.23332520474568E-01 -1.31467804538765E+00 -4.34911161286962E-01
  1.75933322900098E-02  1.50635342555484E-13  1.92728351194401E-12  5.44868035323244E-12  4.59833297133318E-13
 -6.45576764018401E-13 -2.54645779740433E-13 -3.86865546159166E-12 -1.10560572810755E-11 -9.18816531222379E-13
  1.30357734978215E-12  1.43349905320450E-12  2.26744237188954E-12  1.25370865374496E-12 -2.73836825326489E-14
 -5.29448366996542E-15 -9.01064503102217E-15  2.60058167899862E-01  3.73084679803157E-01  1.68036403363591E-01
 -2.94249746337921E-12 -4.57818386017606E-12 -2.53901599098269E-12 -4.50433959726153E-01 -6.46201620944936E-01
 -2.91047588146974E-01  8.91092958625616E-13  1.26854202889739E-12 -1.35865446567546E-14  5.01623350186027E-15
 -2.14605494815151E-13 -3.51304685227472E-13  1.13815832918592E-12  1.61668161712355E-12  2.96270105477362E-02
  3.83348795545428E-01 -1.49008599265363E-12 -2.05700730804096E-12 -3.82483061499055E-02 -4.94901166978761E-01
 -1.36328253992598E-14  1.24436776589665E-12  3.65756002079432E-15  3.26932329545692E-12  1.73622044683836E-01
  1.31364708542419E-14 -2.58820462873171E-01 -1.64725356830727E-14  3.42387289487009E-01  4.14882362498546E-02
  2.86581670853057E-01  9.02951949097810E-01  2.30990451071956E-01 -5.84934563192586E-01  1.43021291989416E-01
 -1.58497607980187E-02  1.23332541329695E-01  1.31467812341517E+00  4.34911181110010E-01 -1.75933364691716E-02
 -1.15069804695335E-13 -1.95675246684478E-12 -5.45077162856444E-12 -4.53439452139523E-13  6.50757288912743E-13
  2.58235910277614E-13  3.91367197524352E-12  1.10466594125284E-11  9.25199715889052E-13 -1.29972233871317E-12
  1.45611819570702E-12  2.25847938423180E-12  1.25095512103813E-12  6.36868288441260E-15  3.23452886271096E-15
  5.69795327081236E-15  2.60058169770424E-01  3.73084684696176E-01  1.68036409493956E-01 -2.88735230374941E-12
 -4.58918036977809E-12 -2.55128571873737E-12 -4.50433962965555E-01 -6.46201629419370E-01 -2.91047598764841E-01
 -8.99620005005919E-13 -1.24564812050382E-12  1.65802206405276E-14 -2.92868463518064E-14  2.24400047427497E-13
  3.38280955067951E-13 -1.12932453423870E-12 -1.64600143627203E-12 -2.96270082815918E-02 -3.83348795227831E-01
  1.47038726265372E-12  2.10072545790768E-12  3.82483032244897E-02  4.94901166568103E-01  1.72318193212040E-14
  1.25150885163484E-12  6.70127431579450E-15  3.30028291254486E-12  1.73622044678294E-01 -2.18447311053269E-14
 -2.58820462865005E-01  1.58941438760452E-14  3.42387289476149E-01
* ORBITAL    1   96
 -1.49015598827858E-13 -1.22758612413045E-12 -5.48718988675941E-12 -1.25114067488728E-11  8.09246166319041E-13
 -7.06735024297077E-14 -1.91821556688416E-13 -1.94914355583353E-12 -5.74548794456353E-12 -6.81125848315029E-13
  7.47640333923761E-14 -5.35628557740080E-14 -1.09901363752577E-14 -2.94433730786315E-14  4.17948402062674E-14
  5.59177876238667E-15  1.26035196066817E-13  7.84725416062242E-13  2.69506563328423E-13 -3.87815626110231E-13
  2.07941059671557E-14 -9.42486414695834E-15 -3.02116086051112E-14  1.33719008240366E-13 -1.45653302464970E-01
 -2.20886031441766E-01 -1.43679876043393E-01  1.99150023341960E-01  3.02014836391082E-01  1.96451780901284E-01
 -3.12986142647336E-13  3.09641257491546E-13 -1.24466728302525E-12  1.14979319584841E-01  1.74368347088865E-01
  1.13421488585955E-01 -4.69936221884563E-14  4.73624088013874E-13  1.07273742328688E-01 -4.13872544431410E-01
 -1.74134352389091E-13  6.21472853663641E-13  8.75680134792358E-14  1.38511332746070E-12 -1.33894529677241E-01
  5.16578134447129E-01  8.00827260812257E-14 -2.51669130624163E-12 -1.03714256718204E-01  4.00139702346698E-01
 -1.98435336250009E-12  9.84382593760521E-02 -5.22426335973560E-12 -3.72061648289904E-02  9.28783098860996E-02
  2.18475659418920E-12 -8.30728858162775E-02  2.60420742985460E-12 -1.09895098280848E-01  1.89875664874338E-13
  1.26865737068851E-12  5.61634234189880E-12  1.25460646210242E-11 -8.89149583073388E-13  8.08039406359189E-14
 -1.14877909304275E-13 -1.93965873598892E-12 -5.57652618776869E-12 -6.16719618617750E-13  1.07719732188518E-13
 -6.19933020674662E-14 -6.25051303933313E-14 -2.71939549506760E-14  4.02854867171931E-14 -9.61483130378248E-15
  7.10062314469916E-14  8.32501431922499E-13  2.53188405670064E-13 -3.84527006778097E-13  3.17005997962258E-14
 -2.19347359376193E-14  3.39129736805583E-14 -1.31686791190838E-13  1.45653302790718E-01  2.20886031975454E-01
  1.43679876048356E-01 -1.99150023786933E-01 -3.02014837120527E-01 -1.96451780908245E-01  3.84587975544878E-13
 -3.15812777849995E-13  1.24494626820221E-12 -1.14979319841825E-01 -1.74368347510086E-01 -1.13421488590043E-01
 -4.71518220037695E-14  4.73390393467150E-13  1.07273739080178E-01 -4.13872540366617E-01 -1.74465861619272E-13
  6.23432826652065E-13  7.78768771484588E-14  1.39885989409125E-12 -1.33894525623495E-01  5.16578129374166E-01
  7.30993001905564E-14 -2.51198259606972E-12 -1.03714253578185E-01  4.00139698417319E-01  1.98854507202605E-12
 -9.84382583292234E-02  5.22739073714890E-12  3.72061644333517E-02 -9.28783088972422E-02 -2.16907929716551E-12
  8.30728849317877E-02 -2.58932186803642E-12  1.09895097111150E-01
* ORBITAL    1   97
  1.50150885753253E-13  7.01473592122798E-13  3.07167016359371E-12  7.04578064938990E-12 -3.99783810390132E-13
  9.86503611858413E-14  2.73362341957556E-14  1.12850892999641E-12  3.29222751782877E-12  3.64161193140235E-13
 -1.23356901581060E-14 -8.43974853325119E-14 -8.26649907278887E-13 -2.63268115428287E-13  3.90180405741726E-13
 -3.08357062379017E-14 -7.53682919554473E-14 -6.45670600351392E-14 -3.11464527555852E-15  4.58412930974748E-14
 -1.28254855001290E-15  3.22017671882689E-13 -2.99756734917287E-13  1.24393658318332E-12 -2.29958639359868E-01
 -3.48736694129675E-01 -2.26842977165842E-01 -1.26139460182935E-01 -1.91292914543546E-01 -1.24430422662738E-01
 -5.20697656200437E-15 -1.41860110138271E-14  1.41699826062698E-13 -7.28266512915824E-02 -1.10443015705373E-01
 -7.18399380196702E-02 -3.80276495201211E-14  2.87409303417283E-12  1.69364672026264E-01 -6.53425397701954E-01
 -1.15358372212452E-13 -2.74160222595264E-13 -1.39027260671421E-13  3.72802123076300E-13  8.48073397316269E-02
 -3.27194975344790E-01 -1.10797703553817E-13  6.90594568921466E-13  6.56914828837364E-02 -2.53444138095280E-01
 -1.28807612228794E-12  1.55415138431802E-01 -3.15801427457931E-12 -5.87414008950278E-02 -5.88281119313793E-02
 -3.67752428334952E-12  5.26174629066192E-02 -4.20227528785543E-12  6.96063607348209E-02 -9.80536041060143E-14
 -6.43783329846274E-13 -3.08758161769786E-12 -7.04673553133112E-12  4.50434701234608E-13 -1.06489176798786E-13
  6.89288698444249E-14  1.05192083110277E-12  3.19863677572616E-12  3.22017907019101E-13 -2.88871474365029E-14
 -1.11356100216580E-13 -7.92959197048820E-13 -2.63877059373124E-13  3.89539842425927E-13 -2.42740524010123E-14
 -4.06505055325982E-14 -1.44073137643357E-14 -5.68426533984957E-14  3.83372330769026E-14 -1.05728617218745E-15
 -3.75381413328745E-13  3.18850262030350E-13 -1.24869333700718E-12  2.29958639873721E-01  3.48736694971931E-01
  2.26842977173905E-01  1.26139460465017E-01  1.91292915005676E-01  1.24430422667016E-01 -2.10186389762730E-14
  4.71714250146026E-14 -1.27690263248013E-13  7.28266514545117E-02  1.10443015972227E-01  7.18399380221790E-02
 -4.00724834174864E-14  2.86780580232685E-12  1.69364666898790E-01 -6.53425391285365E-01 -9.94849736987871E-14
 -2.93053182187356E-13 -1.41547579828818E-13  3.85342778146352E-13  8.48073371635104E-02 -3.27194972131288E-01
 -1.19303104293300E-13  6.86803753971820E-13  6.56914808944854E-02 -2.53444135606194E-01  1.28308510239348E-12
 -1.55415136777792E-01  3.13853981944784E-12  5.87414002698695E-02  5.88281113057896E-02  3.67952583480230E-12
 -5.26174623470546E-02  4.20270018420670E-12 -6.96063599948509E-02
* ORBITAL    1   98
  1.01349265686533E-01  7.21118077246061E-01  2.91658376504151E+00  5.62643248581729E+00 -6.59560937988045E-01
 -2.49271642442723E-01  6.71342160715258E-02  8.01837175270080E-01  2.50990811320610E+00  5.48712666436837E-01
 -2.03312060918056E-01  7.72195475334868E-14  4.48333902672719E-13  6.66141204140623E-14 -3.27622195531809E-13
 -1.35412328608054E-14 -1.84989843096269E-13 -9.80440049328514E-13 -3.34624784016764E-13  6.38391192763158E-13
  7.51246153881737E-14 -1.60721107307814E-13 -2.41533355686374E-13 -6.13182797162604E-13 -8.18959041057310E-14
 -9.01765685822978E-14  8.33724019084611E-14 -1.33359960270038E-01 -2.76438543686554E-01 -2.84876257274526E-01
  3.99341480606838E-13  3.75450771089596E-13  1.19336930332753E-12  2.30986226882299E-01  4.78805602834293E-01
  4.93420151468900E-01  6.88341741603474E-13 -1.51266027682794E-12 -2.84362444431904E-13  1.61510239209761E-13
 -1.76640683866907E-13  3.94898144392225E-13  8.76811946055563E-13 -1.90432780484787E-12  1.94089654279088E-01
 -3.89704659982302E-01 -1.12977194564866E-12  2.46190583118875E-12 -2.50568666231211E-01  5.03106552682202E-01
 -7.10081599838924E-13  5.80183039184301E-11  2.18128790975717E-13  1.49361910032509E-10  5.34158390143512E-02
 -1.17308278004430E-12 -7.96276315392586E-02  9.70508008893734E-13  1.05337455197717E-01 -1.01349265392502E-01
 -7.21118075193927E-01 -2.91658375853045E+00 -5.62643248493651E+00  6.59560934559767E-01  2.49271643524892E-01
  6.71342158423596E-02  8.01837175005068E-01  2.50990812152945E+00  5.48712668251138E-01 -2.03312061713417E-01
  7.28900713157722E-14  4.80225306784722E-13  2.04397767648859E-13 -3.05914962320379E-13 -4.77295801199741E-14
 -1.56725695070561E-13 -9.49805561127561E-13 -1.86152408069312E-13  6.42679731054734E-13  7.73871331283812E-14
  1.38692249396491E-13  1.69542243605927E-13  5.83012182896304E-13 -1.01897590858862E-13 -4.13598591866176E-14
  1.13025920996147E-13  1.33359961672937E-01  2.76438546694902E-01  2.84876258111576E-01 -4.58403165593581E-13
 -4.38329707434924E-13 -1.22218745770753E-12 -2.30986229312313E-01 -4.78805608045041E-01 -4.93420152918529E-01
  6.87485799633314E-13 -1.48052571685240E-12  3.11307965932668E-13 -2.47937390484943E-13 -1.76378082658882E-13
  3.86283082860320E-13  8.75915808086980E-13 -1.92181638942266E-12  1.94089652539146E-01 -3.89704660705793E-01
 -1.13135409775057E-12  2.49344754046182E-12 -2.50568663984513E-01  5.03106553615863E-01  7.23348895222987E-13
 -5.52954546482246E-11 -2.22018704634375E-13 -1.50334176171878E-10 -5.34158410947548E-02  1.15272861914057E-12
  7.96276346399574E-02 -9.59579283465839E-13 -1.05337459298077E-01
* ORBITAL    1   99
 -2.40384623920186E-13 -1.67918649527929E-12 -6.70867929400045E-12 -1.26456204205154E-11  1.59442868545499E-12
  5.63975320329946E-13 -2.08252593270766E-13 -1.80620505135929E-12 -5.41576921966696E-12 -1.17417783182061E-12
  4.77217211318800E-13  5.49449052425300E-13  8.74798000152184E-12  2.41677967197368E-11  2.40332713892292E-12
 -5.76748054393693E-13  5.13000935324237E-14  9.39526299610839E-13  2.64149838113148E-12  2.59060340250401E-13
 -6.27504700161285E-14  7.57703716802215E-12  1.07463788717116E-11  4.84955272123372E-12 -4.45527124842732E-02
 -2.56636621272004E-02  3.83362019401924E-02 -2.45179139158434E-02 -1.41230336708268E-02  2.10968905422433E-02
  8.35391338621428E-13  1.17863605227169E-12  5.28074141250668E-13 -1.41554241998289E-02 -8.15393729291041E-03
  1.21802954321965E-02  3.12799152559299E-12  4.68160265318825E-12 -1.17184795803517E-01  8.00708744606761E-02
 -1.21444014107694E-12 -4.60266062181782E-13 -7.58893053268500E-13  5.94783007988173E-13 -5.88694543163289E-02
  4.02247463433368E-02 -1.19491839906196E-13  1.09894564909498E-12 -4.56000832325315E-02  3.11579545368966E-02
 -6.43727744345525E-13  5.28320777604164E-01  1.94386992424119E-12 -1.99686484286979E-01 -2.00630709501930E-01
  2.26200745296285E-12  1.79449561928977E-01  2.38005665853123E-12  2.37389456870852E-01  2.09920258889560E-13
  1.58050902524711E-12  6.35614710867112E-12  1.26019947703126E-11 -1.39128853408669E-12 -6.02736528505822E-13
 -1.55040495589195E-13 -1.74606698196506E-12 -5.88481418924702E-12 -1.33093467848909E-12  4.64827982999115E-13
 -6.25156667579009E-13 -8.70214977473685E-12 -2.41668367614506E-11 -2.40334237708812E-12  5.75220578335971E-13
 -5.12758958782120E-14 -9.04928515393012E-13 -2.63945995812161E-12 -2.60585532930377E-13  6.38312239605199E-14
  7.52198736039997E-12  1.07502112357048E-11  4.85114224454430E-12 -4.45527103659849E-02 -2.56636594580297E-02
  3.83362025260772E-02 -2.45179127498738E-02 -1.41230322040922E-02  2.10968908629247E-02  7.99119894243420E-13
  1.17884204673551E-12  5.27969064929703E-13 -1.41554235253070E-02 -8.15393644320785E-03  1.21802956203548E-02
 -3.12038195125340E-12 -4.66407032020776E-12  1.17184794145942E-01 -8.00708775088109E-02  1.23947972210007E-12
  5.15624334243264E-13  7.54302096168749E-13 -5.94636051688533E-13  5.88694534823365E-02 -4.02247478716575E-02
  1.22864090025588E-13 -1.10441783270185E-12  4.56000825884046E-02 -3.11579557244278E-02 -3.65623895835872E-13
  5.28320781787716E-01  2.68024094938246E-12 -1.99686485868180E-01 -2.00630711090606E-01  2.24092984185722E-12
  1.79449563349715E-01  2.31787611806282E-12  2.37389458751286E-01
* ORBITAL    1  100
  3.49520061397902E-14  2.55086051156100E-13  1.19685687040362E-12  2.66475594724759E-12 -1.74474798626711E-13
 -1.08395868116291E-13 -2.95114376238028E-14  4.21704503759409E-13  1.52138761571393E-12  3.33252728842676E-13
 -6.14078628285608E-14 -5.04224262579709E-14 -9.19100912025219E-13 -2.63021951969274E-12 -2.59743002224371E-13
  5.98827158777917E-14  5.79895947415548E-13  8.68679912096023E-12  2.40744093762785E-11  2.39458997387688E-12
 -5.73378482793611E-13 -7.87911093468679E-13 -1.17116885936196E-12 -5.22132049254896E-13  2.83108483173140E-02
  1.63078745847355E-02 -2.43605908673128E-02 -3.85837807109280E-02 -2.22253833575829E-02  3.32001247657274E-02
  7.51578645106715E-12  1.07092105465811E-11  4.83282667180288E-12 -2.22763561794966E-02 -1.28318310638194E-02
  1.91681009709940E-02 -1.84457898576107E-13 -7.66856415451659E-13  7.44646240850466E-02 -5.08807266869326E-02
  7.48604747941492E-13 -9.88118530386677E-13 -2.35880883292795E-12 -2.27144083660435E-12 -9.26427154520913E-02
  6.33015843705233E-02  2.38166825451860E-12  4.09554264899690E-12 -7.17607388187805E-02  4.90331964116063E-02
 -1.02212832710431E-12 -3.35719389474843E-01 -3.09674946313844E-12  1.26890002121876E-01 -3.15732054151640E-01
  2.17111606875616E-12  2.82399334304717E-01  5.23066123194729E-13  3.73579204489620E-01 -5.70704835689970E-14
 -3.71826752304042E-13 -1.67242139692707E-12 -2.74119900170361E-12  4.46491364192117E-13  5.71231681976483E-14
  3.07884735136401E-14  4.19234491793036E-13  8.72110446053533E-13  1.13845359166012E-13 -9.03976144665816E-14
  5.00208606929541E-14  9.14069051510688E-13  2.62777124612303E-12  2.60000683115718E-13 -5.84684385375036E-14
 -6.01596351212337E-13 -8.69960882510395E-12 -2.40767424643124E-11 -2.39374407435538E-12  5.73043551969986E-13
 -8.36337610486452E-13 -1.17351454181544E-12 -5.29424282792760E-13  2.83108469708417E-02  1.63078728896845E-02
 -2.43605912390558E-02 -3.85837788771531E-02 -2.22253810459274E-02  3.32001252731858E-02  7.52323280633459E-12
  1.07087872243685E-11  4.82996883720363E-12 -2.22763551210735E-02 -1.28318297298065E-02  1.91681012634410E-02
  1.81716779496495E-13  7.88633214247740E-13 -7.44646230312328E-02  5.08807286222024E-02 -7.46176711123702E-13
  9.85190349359225E-13  2.36723370135885E-12  2.28930787026286E-12  9.26427141417145E-02 -6.33015867801592E-02
 -2.38284086654123E-12 -4.06991514435156E-12  7.17607378035061E-02 -4.90331982774245E-02 -1.00700014428163E-12
 -3.35719392133520E-01 -3.05760268963600E-12  1.26890003126717E-01 -3.15732056651916E-01  2.37021335800950E-12
  2.82399336540969E-01  7.52373118893274E-13  3.73579207447736E-01
* ORBITAL    1  101
 -1.50980648879988E-14  4.17605929774948E-14  2.79528579944773E-13  5.00814146401224E-13 -5.88724042850508E-14
 -2.33337076573726E-14  4.35488566483120E-15  5.96420868742340E-14  2.33080833063805E-13  5.31419650794576E-14
 -1.73288520066024E-14 -8.06547961060094E-13 -2.30270083787683E-11  1.69061630462773E-12 -2.82853347726413E-12
  1.39236147555550E-14 -6.38326926629198E-15  1.17062929983524E-12  1.51133973454911E-14  1.85214196348352E-13
 -4.40743799240491E-15  1.26971551234855E-10 -1.89068090285903E-11 -1.94767825774177E-12 -1.58678431003270E-12
 -1.85730414421929E-12 -1.05899469073816E-12 -1.29099761979676E-12 -1.44129794636417E-12 -8.23295809645523E-13
 -5.96362671775493E-12  1.00823358871641E-12  1.45985870330494E-13 -7.44357871528790E-13 -7.68818402159407E-13
 -4.16850373255825E-13 -2.53618124320880E-03 -4.40756537125205E-03  3.24958393201558E-12 -3.99402595915514E-12
 -9.82258774322289E-03 -1.70704272483041E-02 -1.97863355556162E-02 -3.43861729402972E-02  2.27320824994518E-12
 -2.80359808242379E-12 -1.53264296182823E-02 -2.66354150268924E-02  1.72691149542281E-12 -2.10674523229034E-12
  9.15796719378105E-02  1.58700765294993E-12  2.42297037104841E-01 -1.02961281014739E-12  2.94397207919558E-12
  4.22686315329365E-01  4.42882298557801E-12  4.79281231265317E-01  1.87306358479507E-12 -2.53548073325507E-14
 -7.74704656400490E-14 -2.17254449041497E-13 -5.29143917391531E-13  5.50648582400450E-14  2.66255772030143E-14
 -1.57460870418683E-14  1.08101211237764E-13  2.56259264097714E-13  5.79472580342369E-14 -2.50518747403993E-14
 -8.02368915245249E-13 -2.39126725587165E-11  5.70279647077370E-12 -7.14540963027306E-13 -2.47425550954336E-13
 -2.17262880080787E-14  1.14521913915616E-12 -4.00759789826691E-13  4.24637844198474E-14  9.66072786891856E-15
 -9.82671969459683E-11  9.00717566906683E-12  8.91070986650119E-13  1.57730364425478E-12  1.85524968414592E-12
  1.06206274320367E-12  1.20992077054383E-12  1.43612688135970E-12  8.49070364798875E-13  4.55958150529142E-12
 -4.24446041263916E-13 -3.71555326523939E-14  7.83490208877115E-13  7.45959334461280E-13  4.27694187662252E-13
 -2.53618125779679E-03 -4.40756509559908E-03  3.25927459232353E-12 -3.99977494547102E-12 -9.82258780224587E-03
 -1.70704261898435E-02 -1.97863356734752E-02 -3.43861708077474E-02  2.33149858593388E-12 -2.84007739894704E-12
 -1.53264297095921E-02 -2.66354133752410E-02  1.77097726712318E-12 -2.12786761312916E-12 -9.15796733430713E-02
 -1.56424682479983E-12 -2.42297040824467E-01  9.69337278546281E-13 -3.15138471830734E-12 -4.22686321817367E-01
 -4.24864311332247E-12 -4.79281238622119E-01 -1.62508797156557E-12
* ORBITAL    1  102
 -6.10348526266232E-15 -7.52064791002553E-15 -1.30245273447437E-13 -2.00650933411954E-13  3.76809779406414E-14
  1.47400083032929E-14  2.78552820808035E-14 -3.42947832651674E-14 -1.12047707107244E-13 -2.07969828100320E-14
  9.49412695961726E-15 -1.51343139028584E-14  1.09067028501098E-12 -1.64852075607206E-13  1.55762601846584E-13
 -3.93045461641789E-15  7.98996664791919E-13  2.31060181797537E-11 -1.56981040925337E-12  2.83815958706205E-12
 -1.40968914991484E-14 -6.01932789746362E-12  9.31539848419594E-13  9.43719374641688E-14  1.50780144417312E-12
  1.64565879722428E-12  9.17316951377636E-13 -1.36813780763867E-12 -1.59007910909794E-12 -9.16495266127350E-13
 -1.26946132275412E-10  1.89416676553220E-11  1.96582701589584E-12 -7.78938835246098E-13 -9.42676917118262E-13
 -5.56378254638104E-13  6.25698869017554E-03  1.08738626511066E-02 -2.82662157537434E-12  3.49583019045790E-12
  2.42332129956913E-02  4.21142889549327E-02 -8.02010930303791E-03 -1.39379454897150E-02  2.58696473908778E-12
 -3.16100794639601E-12 -6.21234996108970E-03 -1.07962861423314E-02  2.01762986224410E-12 -2.47260956316268E-12
 -2.25935339148488E-01 -3.69941394896638E-12 -5.97768719768558E-01 -4.26391244904004E-12 -1.19851799270029E-12
  1.71329877995275E-01  5.92783049418086E-13  1.94269821146147E-01  1.04125106373350E-12 -4.72070641088063E-15
  5.97090757057354E-14  1.67976459761821E-13  2.68865353464202E-13 -2.85973052451418E-14 -1.60658719215588E-14
 -1.11708401772137E-14 -1.14451863738920E-14 -1.04979431407226E-13 -2.18035020585453E-14  1.35396354783726E-14
 -1.29495890083827E-14  1.23701792494847E-12 -2.11808896598721E-13  6.97069864430358E-14  9.10176339760607E-15
  8.10504702181166E-13  2.38542863122559E-11 -5.81047424961875E-12  6.84332539051250E-13  2.48038939190914E-13
  4.51228204793482E-12 -4.92822797143527E-13 -7.61432301552520E-14 -1.43348780662879E-12 -1.61633956072671E-12
 -9.61552464033668E-13  1.36562878657435E-12  1.60011087471210E-12  8.96935670195468E-13  9.83009731969514E-11
 -8.94963990987412E-12 -8.51398267594135E-13  8.14146189956759E-13  9.56629554750419E-13  5.43778376073635E-13
  6.25698872740588E-03  1.08738619766978E-02 -2.96128437426723E-12  3.58418846623306E-12  2.42332131400494E-02
  4.21142863432568E-02 -8.02010935071949E-03 -1.39379446235998E-02  2.53996556105829E-12 -3.12497431410914E-12
 -6.21234999880139E-03 -1.07962854743984E-02  1.98137625558440E-12 -2.45640737256423E-12  2.25935342616503E-01
  3.11097747951958E-12  5.97768728944101E-01  4.56317278880380E-12  1.39509893990113E-12 -1.71329880624807E-01
 -7.42838446115252E-13 -1.94269824128700E-01 -1.26624480622159E-12
* ORBITAL    1  103
  2.21624922285860E-14 -3.61406268442734E-13 -4.20859196674791E-12  1.21055074906355E-11 -3.49465428786702E-13
  2.41686205101119E-12 -4.98487249573964E-13 -8.13168416375575E-12 -1.42690546786226E-11 -3.85364927007264E-13
  2.76202446152811E-12  3.02097343012617E-14  4.27667003554835E-14  1.91085359156305E-13  2.30970259508141E-14
 -6.60038847237046E-15 -3.76427524918053E-14  5.62921511306300E-14  1.97072552334632E-14  8.17605505315211E-16
 -5.38403629146487E-15  6.43510054288970E-14  8.39945299772151E-14  4.42301706836662E-14  8.62251620178560E-15
  8.78817854101040E-15  2.82652678915342E-15 -2.69929705275312E-11  5.15177699583648E-12  6.92792444611392E-14
  5.13183241498143E-14  3.93849989961081E-15  7.72854087224368E-17  4.68800701379096E-11 -8.85782686661417E-12
 -2.72189583382568E-13  3.92455275292982E-13 -1.24577788396594E-13  9.07373502501234E-16  1.12029681235492E-15
  1.51645720404176E-12 -6.77122357534285E-13  2.55352229430209E-12 -1.11681980290502E-12 -1.89318887248402E-13
  1.26106985926120E-12  1.98330988614849E-12 -8.60180020377298E-13  5.81045819466538E-13 -1.89447648825015E-12
  5.46205257289512E-13 -1.49867487546690E-03  1.48234519367203E-12 -3.96512101668437E-03  5.19489685540215E-01
  2.15391971162952E-12  4.64645700189246E-01  2.44939318798096E-12  8.78097836042943E-02 -6.38361686917566E-14
 -9.38481184778546E-13 -6.69308851668926E-12  7.63546160847568E-12  3.57187730264266E-13  2.69375784961587E-12
  6.15629808367302E-13  9.16028988790799E-12  1.65787790952082E-11  6.60841897883028E-13 -2.97056832863636E-12
  4.44206881170962E-14 -1.76340857424881E-14 -1.95627017406761E-13 -2.11810372860110E-14  5.27459156362165E-15
  4.42818092139636E-14  2.79909342751175E-15 -1.83905935865482E-14  2.13637168814902E-15  3.20324248647123E-15
  5.02963037870299E-14  8.10117376395175E-14  4.08119889915756E-14  1.02109334011829E-13 -9.05668039836717E-15
  1.44791443247977E-15 -2.63938403471943E-11  5.27132131976544E-12  2.11334411986531E-13  5.40632122977220E-15
  6.04472792091181E-15  3.79292662382635E-15  4.59248534019561E-11 -9.01484878861272E-12 -4.86796268604541E-13
 -3.97563090273171E-13  1.39345884883406E-13 -1.48319359900806E-15  5.88871212361682E-16 -1.52085125974234E-12
  6.75743560350228E-13 -2.54586942207300E-12  1.10575146601534E-12  2.15962215698590E-13 -1.33823293391637E-12
 -1.97553706127758E-12  8.51720095908118E-13 -6.19883533468384E-13  1.91723155400101E-12  5.36669778481131E-13
 -1.49867497552472E-03  1.46799697922299E-12 -3.96512128139992E-03  5.19489720310810E-01  2.16109838846960E-12
  4.64645731288998E-01  2.44971004205225E-12  8.78097894816167E-02
* ORBITAL    1  104
  6.92028861505752E-14  1.40471976450591E-12  1.14090132503290E-11 -2.06870831942014E-11  2.90842785292314E-15
 -5.42234676077885E-12  1.23751187906415E-12  1.85450347845048E-11  3.31606095222121E-11  1.21939360917083E-12
 -6.05143526957037E-12  6.21336193235492E-15  4.74153459310167E-14  8.23487035768284E-14  2.38803108653592E-16
 -2.88092024494384E-15  4.11488559670667E-14 -2.44620713597968E-14 -5.41545051817930E-14 -3.95150780089313E-15
  1.63792796768329E-15 -1.50386125380149E-14  3.28560052772011E-14  3.95015216190402E-15  2.47321989887038E-14
 -5.07315657256250E-15  2.89454770229524E-15  5.75699770103413E-11 -1.11271512502815E-11 -4.90385353084302E-13
 -1.08500639123233E-14 -2.37153585320042E-14 -1.01214172335754E-14 -9.98600906531549E-11  1.92715469130299E-11
  8.37193425787988E-13  8.15870725393475E-13 -3.56348611144702E-13 -1.57250320225393E-16 -4.11719705800289E-15
  3.12388290408500E-12 -1.36250174568148E-12 -1.23381523085649E-12  5.42477594739030E-13  7.50530516298340E-13
 -3.00132593587903E-12 -9.59291859612241E-13  4.05847284977698E-13 -9.57808981178485E-13  3.84382608380847E-12
  1.14526648092993E-12  2.48363573764253E-01  3.09547085967978E-12  6.57108250907513E-01  3.13470340197856E-03
 -1.03725729103670E-12  2.80376396045021E-03 -1.16779425836891E-12  5.29861581950289E-04  1.46054517086903E-13
  1.42291962022177E-12  1.16237392170869E-11 -2.14392607368492E-11 -6.42344447323255E-14 -5.44210907241981E-12
 -1.25378262480082E-12 -1.88114291193483E-11 -3.30900040201223E-11 -1.18028337650818E-12  6.06375356503297E-12
 -4.68691113509130E-16  3.13839897540128E-14 -7.10449791261463E-14 -1.39301896495539E-14  2.83864962642158E-15
  3.56747309071433E-14  6.71225520786409E-14  5.33116009590036E-14  5.50318411538599E-15 -1.89514635478934E-15
  2.45025567257520E-14  4.77247580127993E-14  2.44649264569997E-14 -5.09341854235998E-15  5.31477162606133E-15
  2.06501201486623E-17  5.67410949699594E-11 -1.09192557111819E-11 -4.87743383283698E-13 -2.45689142532070E-14
 -2.47558115658173E-14 -9.90078339000972E-15 -9.83214390788045E-11  1.89233456982477E-11  8.44950764400876E-13
 -8.03952374898087E-13  3.06855420575336E-13 -8.19934102836670E-15  2.91545719597886E-15 -3.12378043354414E-12
  1.36222571476587E-12  1.23960895830615E-12 -5.51559992969426E-13 -7.74456490575344E-13  3.00773512510551E-12
  9.63717987890098E-13 -4.10499889611067E-13  9.97606968894292E-13 -3.89341329370752E-12  1.15021739314412E-12
  2.48363590387783E-01  3.00501728140876E-12  6.57108294889176E-01  3.13470361108888E-03 -1.04549062290971E-12
  2.80376414746077E-03 -1.18528249940524E-12  5.29861617307047E-04
* ORBITAL    1  105
  3.35188965389435E-11  2.42384254603877E-10  1.08050878151867E-09  1.19501012051522E-09 -8.55996733978485E-11
  6.97668800817881E-11  4.11334299176099E-11  6.63859624175076E-10  7.02468657227828E-10  1.81285399610383E-10
  2.08675383481953E-11  3.17663251213961E-14  6.23516803534753E-14  7.38989872880671E-14 -2.58583736332048E-15
 -5.05655515306284E-15  2.29749038227740E-14  2.19923060030065E-14  9.84445876811602E-14  1.31548930960863E-14
 -1.75730383646774E-15  7.47949094678317E-14  1.66085294652731E-14  1.48210087991845E-15  2.45671376391273E-14
  1.33582256044029E-15 -9.55673989134811E-15 -1.33143623268925E-09  2.49366642088923E-10 -7.78127938783744E-11
  3.43757051033586E-14  4.44806187884328E-14  2.68239071553409E-14  2.30615360398133E-09 -4.31918546652499E-10
  1.34781967932210E-10 -7.42745846699769E-13  2.65765405995508E-13  8.91723226585700E-15  4.93206032457695E-15
 -2.91857091258938E-12  1.05346876288485E-12  1.21500127101756E-12 -4.56669986091249E-13  7.61682316229670E-11
 -7.17964303210817E-11  9.41713288900731E-13 -3.11722615246893E-13 -9.83400907248755E-11  9.26906298499644E-11
  1.62528247430898E-12 -2.51638770516280E-01  4.34756276964900E-12 -6.65773607008145E-01  7.52697058160261E-03
 -1.56010900876312E-12  6.73232714087157E-03 -1.76068916751705E-12  1.27229025239791E-03 -3.35499990026496E-11
 -2.42408910235683E-10 -1.08062513681623E-09 -1.19492957550659E-09  8.56397309822464E-11 -6.97894114117389E-11
  4.11412241097934E-11  6.63816120630865E-10  7.02367869558720E-10  1.81265185202334E-10  2.08934842356576E-11
  1.07507222065150E-14 -8.60447968205514E-14 -6.21478142350944E-14 -1.03994259760272E-14  5.95002871565638E-15
  2.55646846084358E-15 -2.36680851154845E-14 -1.06823755939152E-13 -5.59630093278243E-15  1.43394018758245E-15
  3.22739958772529E-14  3.30808421727991E-14  1.89350747634815E-14 -1.28741572771975E-14  6.86863955180490E-16
  4.13121755008297E-15  1.33154230137089E-09 -2.49410387828611E-10  7.78057867193557E-11  6.56799960146072E-14
  3.60047337511640E-14  1.43667594408216E-14 -2.30621654272320E-09  4.31991613086226E-10 -1.34769074837117E-10
 -7.49820871528577E-13  2.35143274030657E-13  3.56385172080491E-15  5.98449948845453E-15 -2.91031970748243E-12
  1.05421321815431E-12  1.22059863911293E-12 -4.34249962225969E-13  7.61723297048045E-11 -7.17749758102835E-11
  9.35080347013102E-13 -3.49948768122323E-13 -9.83485546863074E-11  9.26593233097570E-11 -1.63048989949722E-12
  2.51638754111841E-01 -4.36056153678288E-12  6.65773563606218E-01 -7.52697009146376E-03  1.57994620987578E-12
 -6.73232670244337E-03  1.76958745907364E-12 -1.27229016955034E-03
* ORBITAL    1  106
 -1.49723493101939E-11 -1.08327043985449E-10 -4.82715243829047E-10 -5.33360914853791E-10  3.79537095305543E-11
 -3.11847363937415E-11 -1.83750294108580E-11 -2.96326626929389E-10 -3.15254496625964E-10 -8.13628351911757E-11
 -9.24895757295863E-12  4.24515869205873E-14 -4.72192023564874E-14 -1.70401223363028E-13 -1.55964813153569E-14
  6.95700594304793E-15  1.10459089208110E-14  2.52204944379654E-14  1.22430430976113E-13  1.14596001082913E-14
 -3.03749167019351E-15 -1.21771912674541E-13 -6.55265444190124E-14 -3.14173464693833E-14 -4.54867778171285E-14
  9.01445574071510E-15  4.15753641223523E-15  5.94261601771897E-10 -1.11114839677833E-10  3.48912647769485E-11
  2.89087386615230E-14  5.11330208671613E-14  2.25038580902096E-14 -1.02904183872654E-09  1.92694516569349E-10
 -6.03545498754735E-11 -3.92661955435035E-13  1.01243443902633E-13 -7.26342826258066E-15  1.62660782526985E-14
 -1.48443849424751E-12  5.47623831480096E-13 -2.38526223992767E-12  8.47500326774843E-13 -3.40140492960135E-11
  3.22831901240159E-11 -1.84321660841340E-12  6.82964228481539E-13  4.40039625505090E-11 -4.14243152940809E-11
  8.55895186126724E-13 -3.59858022961689E-03  2.21837504784615E-12 -9.52094836048243E-03 -5.26340251045506E-01
  3.08826265859207E-12 -4.70773032246707E-01  3.47612721320259E-12 -8.89677405254289E-02  1.50246003004115E-11
  1.08419879110191E-10  4.82932305298779E-10  5.33413055551030E-10 -3.80813327652780E-11  3.12208433469040E-11
 -1.83642031580101E-11 -2.96250048223842E-10 -3.14967847440455E-10 -8.12785167377238E-11 -9.27261533997801E-12
  5.93592361784856E-15  7.65930135904978E-14  1.67136041619516E-13  1.58395683866017E-14 -6.44279464676775E-15
  2.56445163831652E-14 -4.33118136937463E-14 -1.19610049735143E-13 -1.61114963120437E-14  2.80022002276887E-15
 -3.81252790796638E-14 -7.05234498758979E-14 -3.27956221985998E-14 -1.29767706149747E-14 -1.17310874922426E-14
 -1.88070714269148E-15 -5.94197158680401E-10  1.11205753233491E-10 -3.48571067529775E-11  3.11249376970424E-14
  5.68891369418397E-14  2.67315835206869E-14  1.02891242757741E-09 -1.92852329517568E-10  6.03034235482603E-11
 -3.82356415353688E-13  1.72968928724234E-13  1.48205878078236E-15  1.01284062621229E-14 -1.49037405496643E-12
  5.26169281134661E-13 -2.37762174395269E-12  8.73740193162918E-13 -3.40167684941445E-11  3.21996300907270E-11
 -1.84077007858670E-12  6.32433024375925E-13  4.40257664201906E-11 -4.13153928646486E-11 -8.23780866328510E-13
  3.59857999536628E-03 -2.19492305338821E-12  9.52094774069832E-03  5.26340216733176E-01 -3.08241359269605E-12
  4.70773001556933E-01 -3.50387043010718E-12  8.89677347256422E-02
* ORBITAL    1  107
 -9.13010351240699E-14 -7.37977635976465E-13 -2.05660635734098E-12 -3.10564042670896E-13  1.22762806984860E-12
 -2.74200403193864E-13 -2.24678260812185E-14  2.81733269646738E-13  3.11575114310886E-12  7.98873843596736E-13
 -3.51484997159119E-14  1.03289211738773E-01  1.48095200415684E+00  4.18727477379572E+00  4.41779431700609E-01
 -1.58713516996055E-01  5.13631652118702E-03  7.36440729589802E-02  2.08222797324194E-01  2.19685963021439E-02
 -7.89242986434490E-03  1.37402707350874E+00  1.84273162794127E+00  8.34766401706471E-01  9.17619673381153E-14
 -1.50036974220164E-13  8.51697035952276E-14 -4.94671681777368E-13 -7.92312144076029E-13 -4.94809251369429E-13
  6.83269609471680E-02  9.16344771278102E-02  4.15108643890540E-02  1.06223155463603E-12  1.18830819405262E-12
  9.48918722574631E-13  8.46321154791143E-02  9.38496198520491E-01  4.45912767466998E-13 -8.26205004695192E-15
 -2.18519182497559E-02 -2.42318676522476E-01 -2.66171779276507E-03 -2.95161242664324E-02 -2.00635429794227E-13
 -7.43378313249545E-13  3.43626290632209E-03  3.81051524784021E-02  6.60778812922477E-13  9.45744001437600E-13
 -2.91008251604896E-01 -1.68353552819911E-12  1.09990780324672E-01  6.31498790086530E-13  5.40224443086514E-13
  1.16027076711867E-02 -5.67065258058169E-13 -1.02326266637911E-02 -6.44076605552375E-13 -9.71460487710898E-14
 -7.09068479318079E-13 -2.18558112538543E-12 -4.44571928864360E-13  1.27568870923029E-12 -2.43747850577938E-13
  7.78490106468642E-14 -2.11451810552434E-13 -3.05212901165675E-12 -7.89086774541010E-13  7.66946279384404E-15
 -1.03289211597885E-01 -1.48095200263980E+00 -4.18727477319709E+00 -4.41779432820574E-01  1.58713517370844E-01
 -5.13631651416465E-03 -7.36440728833415E-02 -2.08222797294376E-01 -2.19685963579717E-02  7.89242988300052E-03
  1.37402707299893E+00  1.84273162949481E+00  8.34766403085224E-01  1.48780878806934E-13 -1.60401011823845E-13
  8.24315735529019E-14 -5.03171309785155E-13 -7.72031938265255E-13 -4.84552295769631E-13  6.83269609218535E-02
  9.16344772052634E-02  4.15108644577747E-02  1.05898691746902E-12  1.17306205036058E-12  9.33663711155526E-13
 -8.46321157844630E-02 -9.38496199867283E-01 -4.43300756167115E-13  1.24457534199838E-14  2.18519183285152E-02
  2.42318676870208E-01  2.66171780221805E-03  2.95161243090246E-02  2.08194396018634E-13  7.19606838141507E-13
 -3.43626291875173E-03 -3.81051525334649E-02 -6.75097481798026E-13 -9.30509746635285E-13 -2.91008242454815E-01
 -1.70040507055051E-12  1.09990776865587E-01  6.21327713698672E-13  5.70535969006537E-13  1.16027073049478E-02
 -5.27661270515988E-13 -1.02326263425009E-02 -6.26213695813283E-13
* ORBITAL    1  108
  1.81225496664150E-13  1.62074525250048E-12  4.91934328092197E-12  1.18049645385316E-12 -2.88892699548861E-12
  6.01314353199750E-13  1.03639779547794E-13 -6.32135795155599E-13 -7.07919437830401E-12 -1.80939631991617E-12
  5.29148419020035E-14 -5.13631652117019E-03 -7.36440729588572E-02 -2.08222797324224E-01 -2.19685963023101E-02
  7.89242986432026E-03  1.03289211738795E-01  1.48095200415697E+00  4.18727477379599E+00  4.41779431700518E-01
 -1.58713516996622E-01 -6.83269609472474E-02 -9.16344771280832E-02 -4.15108643892952E-02 -8.24907726751860E-14
  8.59710268506742E-14 -4.63410637429100E-14  1.42508997045190E-12  1.49186271214447E-12  1.28742809223752E-12
  1.37402707350873E+00  1.84273162794110E+00  8.34766401706221E-01 -2.16302318048585E-12 -2.89948896918241E-12
 -2.05928437005975E-12 -4.20854536397417E-03 -4.66690901318805E-02 -2.47940688951941E-13  6.90378364697484E-15
  1.08664174787887E-03  1.20499071957302E-02 -5.35260496250732E-02 -5.93557112526613E-01  1.27493686111401E-12
  1.67571948636677E-12  6.91018329224608E-02  7.66278937330939E-01 -9.26749080488499E-13 -2.16358661298000E-12
  1.44711190672668E-02  9.41719068296491E-13 -5.46956914820203E-03 -3.32933793664791E-13  9.77081098474018E-13
  2.33325680240189E-01 -8.19455744149595E-13 -2.05773907966187E-01 -1.24687696071068E-12  2.58231472651714E-13
  1.51131247339126E-12  4.78288856807763E-12  7.27314712766793E-13 -2.86972960375576E-12  5.99607064026357E-13
 -1.13803200978026E-13  6.30046234906907E-13  7.19492943675466E-12  1.85218886637686E-12 -5.25689003464010E-14
  5.13631651418603E-03  7.36440728835947E-02  2.08222797294669E-01  2.19685963578411E-02 -7.89242988296889E-03
 -1.03289211597870E-01 -1.48095200263952E+00 -4.18727477319707E+00 -4.41779432820805E-01  1.58713517371427E-01
 -6.83269609219119E-02 -9.16344772051473E-02 -4.15108644575692E-02 -1.12443342763582E-13  8.75897122832370E-14
 -4.81402998962974E-14  1.40236663411417E-12  1.49968883024334E-12  1.30382176840181E-12  1.37402707299895E+00
  1.84273162949511E+00  8.34766403085607E-01 -2.26124067438814E-12 -2.90682929404881E-12 -2.09000203487562E-12
  4.20854537932789E-03  4.66690901982843E-02  2.44493891344790E-13  2.03927968390643E-16 -1.08664175197761E-03
 -1.20499072129366E-02  5.35260498180421E-02  5.93557113378987E-01 -1.26141306692145E-12 -1.68092637522595E-12
 -6.91018331714524E-02 -7.66278938431313E-01  9.14101192898785E-13  2.18692677644003E-12  1.44711186122086E-02
  9.31167555978748E-13 -5.46956897759482E-03 -3.57103735575251E-13  9.54925269987846E-13  2.33325672902750E-01
 -8.61833210124851E-13 -2.05773901494185E-01 -1.25955591734763E-12
* ORBITAL    1  109
 -2.15731671409414E-13 -1.25643989467032E-12 -4.83922163408827E-12 -6.29654889061546E-12  1.84954618404314E-12
  3.35880507533839E-13 -2.23126226817670E-13 -1.88561118605026E-12 -4.12985307881768E-12 -3.56910578182197E-14
  4.96362304752026E-13  1.41201669495355E-02  1.42985515706912E-01  9.17672219016097E-02 -1.05983160627075E-01
  5.29604574354687E-03 -1.48485885897034E-02 -1.50361755964888E-01 -9.65012473843802E-02  1.11450548365125E-01
 -5.56925457602562E-03 -1.70811963368677E-03 -1.40181495444829E-01 -1.65132945122321E-01 -1.25847698060249E-12
 -1.51741841716414E-12 -5.37210093525646E-13  1.04611634174564E-12  9.76196742846545E-13  5.11639804845915E-13
  1.79623698090332E-03  1.47413083792972E-01  1.73651712008627E-01 -8.21957127745699E-13 -5.62702150753901E-13
 -4.94377049626318E-13  8.17179178678985E-02 -3.46933629083510E-01  2.69457327604131E-13 -2.50302718350821E-12
 -2.10994756635008E-02  8.95778778436097E-02  5.43491343058896E-02 -2.30739388577089E-01 -1.13495806024567E-12
  2.40040686004410E-12 -7.01644306924946E-02  2.97883269764305E-01  1.30646265336682E-12 -1.58186553379577E-12
 -3.75113380945150E-01 -2.42296034241458E-12  1.41779531351726E-01  9.22556198440118E-13 -1.20415821629755E-12
 -3.16275197882628E-01  1.46169459786381E-12  2.78928506470102E-01 -6.70397035559160E-13  2.03178488213644E-13
  1.25823531355350E-12  4.85099987562607E-12  6.24476181432313E-12 -1.83827708906314E-12 -3.39454856556637E-13
 -1.69266979702314E-13 -1.88456404599781E-12 -4.15736032090825E-12 -4.55155109387448E-14  4.97716124993734E-13
  1.41201670918062E-02  1.42985517912886E-01  9.17672322518425E-02 -1.05983157139940E-01  5.29604642497803E-03
 -1.48485887395166E-02 -1.50361758287965E-01 -9.65012582780906E-02  1.11450544696917E-01 -5.56925529241890E-03
  1.70811847943606E-03  1.40181492347776E-01  1.65132941047485E-01  1.27489499654495E-12  1.51764274377019E-12
  5.37313693697971E-13 -9.84916975810086E-13 -9.86399517391851E-13 -5.13997214889707E-13 -1.79623576314975E-03
 -1.47413080532313E-01 -1.73651707721543E-01  8.85876181829472E-13  5.74426170050090E-13  4.98311385209652E-13
  8.17179145372508E-02 -3.46933626373789E-01  2.69165893826276E-13 -2.50372830427500E-12 -2.10994748035742E-02
  8.95778771434011E-02  5.43491320909887E-02 -2.30739386772145E-01 -1.12982692537819E-12  2.39751771936526E-12
 -7.01644278328532E-02  2.97883267437295E-01  1.30539848729530E-12 -1.59364331447009E-12  3.75113385868975E-01
  2.39772758335689E-12 -1.41779533209807E-01 -9.54608670019222E-13  1.21128484560426E-12  3.16275202027715E-01
 -1.46659404905888E-12 -2.78928510138498E-01  6.73698932319411E-13
* ORBITAL    1  110
 -6.31040747728831E-14 -3.81776446610149E-13 -1.47408558125141E-12 -1.92515643390091E-12  5.65631867968318E-13
  1.05919237927544E-13 -6.62790526482506E-14 -6.33973893212125E-13 -1.30979251245210E-12 -1.93347186580457E-14
  1.51806060916889E-13 -1.48485885897141E-02 -1.50361755965519E-01 -9.65012473861943E-02  1.11450548364909E-01
 -5.56925457598919E-03 -1.41201669493732E-02 -1.42985515704489E-01 -9.17672218945292E-02  1.05983160627949E-01
 -5.29604574372263E-03  1.79623698033850E-03  1.47413083792211E-01  1.73651712008272E-01  4.83664311968147E-13
  5.62368860003433E-13  1.96327927018076E-13  1.28781672643093E-12  1.47053604563807E-12  5.72639920000812E-13
  1.70811963589797E-03  1.40181495447870E-01  1.65132945123809E-01  3.18936846808549E-13  4.83660121608840E-13
  7.82567071973009E-14 -8.59335266387053E-02  3.64831006912775E-01 -9.45980664250291E-14  9.21055284502927E-13
  2.21879411764516E-02 -9.41989609347827E-02  5.16829492231919E-02 -2.19420092964581E-01 -5.40758151101129E-13
  2.49795362407181E-12 -6.67224005376426E-02  2.83270121955088E-01  2.60923042445449E-13  8.59029215411991E-13
  3.94464476797740E-01  8.97921388495885E-13 -1.49093558083843E-01 -3.30604287425937E-13 -1.65258100422903E-12
 -3.00759804147350E-01  1.58975837164932E-12  2.65245215382160E-01  1.30612032364803E-12  6.84011981259039E-14
  4.31713185008855E-13  1.52645409129222E-12  1.95966001480894E-12 -5.76833797562934E-13 -1.03721993240999E-13
 -5.25096744152353E-14 -6.10788255432240E-13 -1.26621018019670E-12 -4.65871310509013E-15  1.53222364878375E-13
 -1.48485887395102E-02 -1.50361758287357E-01 -9.65012582763088E-02  1.11450544697149E-01 -5.56925529243947E-03
 -1.41201670919647E-02 -1.42985517915287E-01 -9.17672322589011E-02  1.05983157139048E-01 -5.29604642480581E-03
 -1.79623576372795E-03 -1.47413080533110E-01 -1.73651707721942E-01 -4.17499373080838E-13 -5.61636392299684E-13
 -1.97123182156981E-13 -1.28045109373785E-12 -1.46101027182331E-12 -5.67839769995073E-13 -1.70811847721494E-03
 -1.40181492344705E-01 -1.65132941045971E-01 -2.99489385738163E-13 -5.00802090133536E-13 -8.94488227838012E-14
 -8.59335231363692E-02  3.64831004061715E-01 -9.85486874452909E-14  9.21155997782772E-13  2.21879402720952E-02
 -9.41989601998480E-02  5.16829471169191E-02 -2.19420091248795E-01 -5.42999783768519E-13  2.48924188222363E-12
 -6.67223978184032E-02  2.83270119740289E-01  2.59673610712213E-13  8.69525955865888E-13 -3.94464481973239E-01
 -8.90559095489032E-13  1.49093560046033E-01  3.63154312153415E-13  1.65617317903776E-12  3.00759808094862E-01
 -1.60923123627692E-12 -2.65245218864724E-01 -1.30923317916167E-12
* ORBITAL    1  111
  1.43303575035529E-14  1.30116180165577E-14 -4.51932172417285E-15  1.34937268468236E-14  3.75791842406179E-15
 -3.14001568277763E-15 -1.69045144595163E-14 -1.04133765843070E-14  3.93659603477245E-14  3.52602472212375E-15
 -5.33005406672451E-15  5.65406092489157E-11  9.21776037575462E-10  1.96268508863254E-09  1.99496226382877E-11
 -9.30123482458578E-11 -1.00755986889688E-11 -1.64920638890240E-10 -3.49975091197868E-10 -2.92408420798491E-12
  1.65624103843328E-11  3.85708676118930E-09  2.24454183330953E-11  3.43144955755556E-10 -4.22944653100988E-14
  1.47049415060210E-13  3.59965575950496E-14 -3.01617499811205E-14  1.34765872072449E-13  3.09840072594232E-14
 -6.88787150213287E-10 -2.85237836083552E-12 -6.03064549186090E-11 -5.16395313758283E-14  1.00327094557474E-13
  2.53517797363516E-14  9.01102934898653E-04  8.99480308296995E-03  1.85216334097188E-12 -1.05172870284722E-12
  3.48995674075551E-03  3.48367212628926E-02  1.08483545498172E-02  1.08288192089205E-01  1.69250631586314E-12
 -9.71308795634157E-13  8.40309930511277E-03  8.38796728405897E-02  1.31348111829711E-12 -7.39904831057436E-13
  6.53657364911565E-02 -1.73145936302916E-12  1.72941483398004E-01  1.31708246191328E-12 -9.23907318709550E-13
  4.65557834644303E-01 -3.22278187320397E-12  5.27892964918699E-01 -1.96233922239661E-12 -3.57036895213490E-14
 -1.37016434954138E-14 -4.52570292409756E-14  5.98853500426518E-15  9.28228967928049E-15 -2.21309769736654E-15
  1.57536162411170E-14 -5.07468383762428E-14 -4.73121436614148E-15 -3.53779341337896E-15  2.99632099069737E-15
 -5.63619760257126E-11 -9.19778836534396E-10 -1.96157283944039E-09 -2.12680789436477E-11  9.30805960504596E-11
  1.00218770187210E-11  1.63239477937668E-10  3.48922718260076E-10  4.14637862132492E-12 -1.66248686114969E-11
  3.85812416655064E-09  2.41765089247120E-11  3.45193553890508E-10  2.46354210552929E-14  1.39111717354745E-13
  3.76086924087459E-14 -1.99819016171907E-14  1.37370540324322E-13  3.60484542118670E-14 -6.88988082308854E-10
 -4.46701021245423E-12 -6.22146423816287E-11 -4.12382614393436E-14  9.29889944185196E-14  2.39826079776393E-14
 -9.01102989249981E-04 -8.99480310005276E-03 -1.85782015695547E-12  1.05498458567911E-12 -3.48995695520226E-03
 -3.48367213110384E-02 -1.08483552150635E-02 -1.08288192244882E-01 -1.68618717053123E-12  9.58552019825876E-13
 -8.40309982162608E-03 -8.38796729559416E-02 -1.30583090652358E-12  7.39691560782464E-13  6.53657355862168E-02
 -1.72737566519362E-12  1.72941480989344E-01  1.29878746179542E-12 -9.07371513364178E-13  4.65557828167904E-01
 -3.22895674344542E-12  5.27892957568101E-01 -1.97687443476402E-12
* ORBITAL    1  112
  3.55327021032702E-14  2.20379232847753E-14 -9.67479895085686E-16 -6.95129167504233E-15  6.48813849157223E-15
  3.14193979067674E-15 -2.98404708643955E-14 -3.38988203027422E-14 -2.25132425803433E-14 -2.72687462345868E-15
  4.32022353175046E-15 -1.00727948647226E-11 -1.64625008496440E-10 -3.50835304206924E-10 -3.66642571724871E-12
  1.66098753409474E-11 -5.65799838571990E-11 -9.21801077775236E-10 -1.96232263746718E-09 -1.97382474232011E-11
  9.30021321469315E-11 -6.89185559323290E-10 -4.14404181193638E-12 -6.14741460260510E-11  4.90784473956472E-14
 -1.61621040323994E-13 -4.14663265031189E-14 -3.33241774207135E-14  1.28596294018124E-13  3.36206802990934E-14
 -3.85695080601320E-09 -2.20674209535280E-11 -3.42815419969210E-10 -4.30854097633481E-14  7.00547696386782E-14
  1.78059693789129E-14 -3.43055092133608E-03 -3.42437331152286E-02 -2.13730750079532E-12  1.21548939023619E-12
 -1.32864666012617E-02 -1.32625407837718E-01  2.84953773001701E-03  2.84440640627978E-02  1.46441428974558E-12
 -8.31314358251613E-13  2.20724245991011E-03  2.20326768787113E-02  1.13082804217289E-12 -6.47241321589497E-13
 -2.48851130126276E-01  3.31982015588230E-12 -6.58398203858622E-01  2.01825902451579E-12  1.60133560443977E-12
  1.22288095525263E-01 -6.48299861323827E-13  1.38661666944155E-01 -1.30056028661334E-12  2.81009796111476E-15
 -2.98087898765615E-14 -8.77656177683208E-15  4.55860935646156E-14 -1.10357917673028E-14 -9.54922413247149E-16
  3.17352228071333E-14  4.52984919461122E-15 -4.80921917112352E-15  3.68106795893033E-15 -2.17876161171865E-15
  1.00840261530054E-11  1.64415133722425E-10  3.50735679480484E-10  3.78797422211076E-12 -1.66172404303409E-11
  5.63027626574182E-11  9.19445418446115E-10  1.96097531316317E-09  2.13280842810290E-11 -9.30839374395681E-11
 -6.89370623209675E-10 -4.30317569337976E-12 -6.16564148971088E-11  4.30528085222835E-14 -1.66537921178406E-13
 -4.40586149050953E-14  1.50142957771098E-14  1.23266695283140E-13  3.16105346328211E-14 -3.85799166726202E-09
 -2.41591171145560E-11 -3.45290019381882E-10  3.66472845606085E-14  6.51134744625952E-14  1.83515193620982E-14
  3.43055113180713E-03  3.42437331640612E-02  2.13231069770058E-12 -1.20539222097321E-12  1.32864674167566E-02
  1.32625408025187E-01 -2.84953790417517E-03 -2.84440641063449E-02 -1.46665027292216E-12  8.28746429380165E-13
 -2.20724259633477E-03 -2.20326769055819E-02 -1.13904503247483E-12  6.46716503428811E-13 -2.48851126663077E-01
  3.32581454676995E-12 -6.58398194694439E-01  1.99853750344279E-12  1.61720991594226E-12  1.22288093827978E-01
 -6.15587054947637E-13  1.38661665010340E-01 -1.28123670482984E-12
* ORBITAL    1  113
  9.65864240894303E-14  3.94148360134037E-13  1.56575731140835E-12  3.35040041299467E-12 -2.97566756919808E-13
  2.30541322955178E-14  5.97071762954016E-14  7.17071778739722E-13  1.87376455437216E-12  1.48748114734807E-13
 -2.48427549492081E-14 -9.14411488340321E-14 -7.04109363692496E-13 -3.41784128728047E-13  4.19319883002322E-13
 -3.75445552303371E-14  2.43568345292243E-14  1.13544517891835E-14  1.66354001757024E-14  5.31275443793332E-14
 -8.07921251748605E-15  2.42310144786867E-13  3.62729941771076E-13  5.79373870571743E-13 -2.67598112588511E-01
 -3.41089047230307E-01 -9.45198783287863E-02 -1.48838128354189E-01 -1.89713802532352E-01 -5.25719769535236E-02
  1.09818696408690E-14  7.45087273779750E-14  7.61785121979311E-14 -8.59317334704544E-02 -1.09531314960459E-01
 -3.03524450457828E-02 -1.40735669399202E-12  2.08128848008495E-12 -1.65977462960491E-01 -4.12341686596368E-01
  5.45481192465164E-13 -6.66188754643540E-13  3.33363974167350E-13 -3.24443959409662E-13 -8.42732327233240E-02
 -2.09361959730000E-01  4.59596131926950E-14  8.52224774666882E-14 -6.52777653734894E-02 -1.62171076672448E-01
  1.96613434667275E-12 -5.90053370313242E-01 -4.08536227012837E-13  2.23019211157736E-01  2.26471106963820E-01
  1.52156008791461E-13 -2.02561916044505E-01  5.28529837390299E-13 -2.67964227472757E-01 -9.72272178739958E-14
 -5.03261365567846E-13 -1.90971129461120E-12 -3.44246105722228E-12  5.34993739727917E-13 -7.42391801468254E-14
 -1.16407202440870E-14  6.38819110582113E-13  1.29437213946426E-12 -2.13467936757872E-14 -2.31480894550689E-15
 -5.24243805562886E-14 -6.66975256808811E-13 -3.13716497833868E-13  4.19842497828007E-13 -4.06030095636706E-14
  2.48411640705996E-14 -8.14748940180590E-14 -9.29126998168740E-14  4.55141038208378E-14 -8.38709393521428E-16
 -2.21537355749237E-13 -3.86453542612793E-13 -5.82261760055870E-13  2.67598112893492E-01  3.41089047440835E-01
  9.45198780779502E-02  1.48838128523671E-01  1.89713802649269E-01  5.25719768139382E-02 -5.35260044351486E-15
 -1.27415512065382E-14 -5.95336891290736E-14  8.59317335685312E-02  1.09531315028357E-01  3.03524449653645E-02
 -1.40232549360633E-12  2.09021820976563E-12 -1.65977464032986E-01 -4.12341685706624E-01  5.45138756083687E-13
 -6.68510816756839E-13  3.38473683517527E-13 -3.07012007388324E-13 -8.42732332678531E-02 -2.09361959278089E-01
  3.82765045979582E-14  6.33787299084255E-14 -6.52777657953520E-02 -1.62171076322670E-01 -1.96852209947408E-12
  5.90053366688864E-01  4.28226411342072E-13 -2.23019209787868E-01 -2.26471105572666E-01 -1.58707009993526E-13
  2.02561914800198E-01 -5.27999876842763E-13  2.67964225826799E-01
* ORBITAL    1  114
  1.10292386739917E-13  5.88547680982024E-13  2.50953318206253E-12  4.98275599238343E-12 -5.68152678250460E-13
  2.05236537055402E-14  5.29619593186549E-14  1.13356205670737E-12  2.77786909660178E-12  1.44645034681622E-13
 -4.76490177223588E-14 -4.86247983332182E-15  2.78242122287378E-14 -6.32002354760676E-15 -5.31134640676422E-14
  5.06591647328048E-15 -5.59527109096944E-14 -6.51619022853944E-13 -2.69934907839807E-13  4.21995148727469E-13
 -3.92953801560352E-14 -2.83428835349644E-14 -6.01586386886291E-14 -7.85345037566277E-14  1.71863467280710E-01
  2.19062629869174E-01  6.07048900889652E-02 -2.31746763968607E-01 -2.95391779782425E-01 -8.18566157914329E-02
  2.68654952982461E-13  3.97681919444549E-13  5.93779365486967E-13 -1.33799056560322E-01 -1.70544523572926E-01
 -4.72599391619412E-02  9.45046810331541E-14 -2.02337539670917E-13  1.06598144478124E-01  2.64824259254929E-01
 -3.26570547008106E-13  2.66043311327855E-13  1.05327542602035E-12 -1.44430073530454E-12 -1.31216705805297E-01
 -3.25984725967116E-01 -1.07103451052861E-12  1.66873139730473E-12 -1.01640023265271E-01 -2.52506682957324E-01
 -3.85598699900874E-13  3.78958644723506E-01 -3.76479557410757E-13 -1.43232904445184E-01  3.52624334616771E-01
 -1.28805427792762E-12 -3.15396793089828E-01  1.54538043576203E-12 -4.17230739410698E-01 -7.47050510508205E-14
 -7.07434751218501E-13 -2.96269191170984E-12 -5.12917054607305E-12  8.54003610171475E-13 -8.26256387806174E-14
  1.15278279409725E-13  1.03947819884423E-12  2.06517167441230E-12 -6.56449177197943E-14 -2.73367449127483E-14
 -4.76358319802832E-14  4.21265529501491E-14  8.46745259122579E-14 -4.38092547417938E-14  4.40473777803668E-15
 -9.40078528049887E-14 -7.21856510357351E-13 -3.87817156467809E-13  4.18041644559324E-13 -3.78384227772601E-14
 -1.34222682646724E-14  2.75345365766250E-14  5.55777917301081E-14 -1.71863467476576E-01 -2.19062630004367E-01
 -6.07048899278826E-02  2.31746764232676E-01  2.95391779964534E-01  8.18566155741171E-02 -1.96339421738355E-13
 -3.51090736149137E-13 -5.74186264515475E-13  1.33799056713084E-01  1.70544523678543E-01  4.72599390366835E-02
  9.22154147480034E-14 -1.83176470632848E-13  1.06598145166942E-01  2.64824258683473E-01 -3.26463148348637E-13
  2.56763163218899E-13  1.05789082233622E-12 -1.43309540101606E-12 -1.31216706653155E-01 -3.25984725263537E-01
 -1.08027449028188E-12  1.64599733419627E-12 -1.01640023922105E-01 -2.52506682412672E-01  3.97406741374170E-13
 -3.78958642395752E-01  3.88832725073921E-13  1.43232903565385E-01 -3.52624332450826E-01  1.29937384880589E-12
  3.15396791152517E-01 -1.53677827713556E-12  4.17230736847988E-01
* ORBITAL    1  115
 -8.94782767794957E-02 -6.19632296836647E-01 -1.94491077091535E+00 -4.09285706463988E-01  1.10555779084396E+00
 -2.38479438547826E-01 -5.01423883614332E-02  1.25954038845629E-01  2.70533907087035E+00  7.97336166621753E-01
 -1.17352331388271E-01 -1.77079113697992E-13 -2.63975150977439E-12 -6.53886365418348E-12  1.06161059063787E-14
  8.57745682140250E-13  4.19353889872938E-13  5.34382801525875E-12  1.31419368644335E-11 -4.85358320810407E-14
 -1.73103551590560E-12 -2.72536447098427E-12 -3.10452614426371E-12 -9.37456889767302E-13 -2.38631417627040E-14
  8.84356853389327E-15  9.03898328295396E-16 -4.88614760473017E-01 -8.19360500532097E-01 -3.43604217584252E-01
  5.39310975129267E-12  6.26190997006347E-12  1.89393697359095E-12  8.46305590467450E-01  1.41917401663676E+00
  5.95139962550838E-01 -5.11941810312818E-13 -1.76888482059722E-12  6.09670524349786E-15  3.92163305478472E-15
  1.31184107173264E-13  4.57087449490359E-13 -6.50602969936719E-13 -2.26050113008457E-12 -1.79411166218943E-01
 -5.84357886022780E-01  8.37676959782669E-13  2.91829727111972E-12  2.31618819629963E-01  7.54402786930383E-01
 -8.74898099584792E-13 -5.97316765129247E-13  3.28739239448260E-13 -1.61714847739907E-12  2.01966497136335E-01
 -1.41608646495685E-12 -3.01073877848204E-01  1.24281046099139E-12  3.98283303522982E-01 -8.94782775092162E-02
 -6.19632302017909E-01 -1.94491079394249E+00 -4.09285787976020E-01  1.10555778089694E+00 -2.38479437698285E-01
  5.01423878530001E-02 -1.25954042466450E-01 -2.70533904472389E+00 -7.97336148270967E-01  1.17352331387193E-01
  1.39898202988099E-13  2.66699235650044E-12  6.53007334033440E-12 -1.88206886071421E-14 -8.56463772918513E-13
 -4.35321818252063E-13 -5.32501951675518E-12 -1.31456917585153E-11  4.77532041342235E-14  1.72914541770236E-12
 -2.68083968640367E-12 -3.10729462136643E-12 -9.44197836794015E-13  9.94858111073219E-15 -8.98281856046239E-15
 -5.01908788387447E-16 -4.88614764997584E-01 -8.19360501223633E-01 -3.43604212692637E-01  5.37435459343001E-12
  6.26565405578094E-12  1.89453243399660E-12  8.46305598304004E-01  1.41917401783431E+00  5.95139954078340E-01
  5.07574207711050E-13  1.77728182673966E-12  3.98246189161917E-15  7.51189903126466E-15 -1.31026762670749E-13
 -4.58555150984640E-13  6.46973828408472E-13  2.26457031882506E-12  1.79411172755675E-01  5.84357887513071E-01
 -8.34618564499012E-13 -2.92086997073471E-12 -2.31618828068688E-01 -7.54402788854372E-01 -8.75509046529710E-13
 -6.27008082902544E-13  3.30552398580621E-13 -1.61057456621252E-12  2.01966502170357E-01 -1.41869281684535E-12
 -3.01073885352272E-01  1.24580345225447E-12  3.98283313449676E-01
* ORBITAL    1  116
  2.65867414838122E-02  1.89409700912362E-01  9.17726619945742E-01  4.18058902922961E+00  8.24941756948492E-01
  1.66863933170346E-01 -4.11380472972713E-02 -3.30577614430208E-01  1.17622972359741E+00  9.99085601643981E-01
  1.21440181482222E-01 -1.28514690547054E-14  3.41408562452165E-15 -9.93836252379402E-14  7.96223829257531E-15
 -1.26758853184410E-14 -1.55706676549752E-14  1.43524855652681E-13  4.41389973826718E-13 -2.87862995797171E-14
  2.65801834652731E-14  1.52976879967235E-13  7.42467398427602E-14 -6.54337248623157E-14  3.82813977444693E-14
  4.54674447539589E-15  3.16773559402979E-15  2.83804689345864E-01  9.31040922627337E-02 -2.18470678970699E-01
 -1.42842128743956E-13 -5.04162133961801E-14  1.54993029180540E-13 -4.91564141373796E-01 -1.61261018192120E-01
  3.78402315941134E-01 -4.14795286205785E-13  3.95300808274720E-13  6.91206663288644E-15  4.60202742809513E-15
  1.07304529491732E-13 -1.01482223537882E-13 -5.60757128387496E-13  4.76056249646727E-13  3.11181163097579E-01
  1.90500150358780E-01  7.22757111399566E-13 -6.09553640582743E-13 -4.01733154110313E-01 -2.45934636596993E-01
  3.23688026751636E-13  2.35079850608660E-12 -1.21131107112098E-13  6.16349796690549E-12 -3.00418516965515E-01
  4.84388492691512E-13  4.47837483750933E-01 -4.29941023639026E-13 -5.92433304892639E-01 -2.65867400376760E-02
 -1.89409690888907E-01 -9.17726588489802E-01 -4.18058902273014E+00 -8.24941774484688E-01 -1.66863929468365E-01
 -4.11380481385744E-02 -3.30577612640327E-01  1.17622976719573E+00  9.99085614153026E-01  1.21440179762899E-01
 -2.84492994567720E-14 -1.69475571846376E-13 -3.25579443283499E-13  2.01545448282439E-14 -7.75375480899948E-15
 -3.44889122152798E-14  2.00956530959007E-13  4.19067424795948E-13 -2.43744740148509E-14  3.02229680389283E-14
  4.14097436344684E-14  1.48036852017973E-14  8.47089290181316E-14  4.02545003704509E-15 -5.35685758661076E-15
 -8.83621395877149E-16 -2.83804681533788E-01 -9.31040790230001E-02  2.18470684473715E-01  1.66164344518518E-13
  6.18943877561186E-14 -1.56685100730353E-13  4.91564127842835E-01  1.61260995260237E-01 -3.78402325472633E-01
 -4.54121302846381E-13  3.48094696284512E-13  3.30072477759951E-15  6.68909648097629E-15  1.17376071491959E-13
 -9.03562665233695E-14 -5.51466836007142E-13  4.74405161892779E-13  3.11181160187078E-01  1.90500141072777E-01
  7.14540805403530E-13 -6.16315504408071E-13 -4.01733150352899E-01 -2.45934624608766E-01 -2.85499641553800E-13
 -2.35420075190709E-12  1.08913387257928E-13 -6.17786463221203E-12  3.00418512901024E-01 -4.97601438427416E-13
 -4.47837477692061E-01  4.40704139906015E-13  5.92433296877514E-01
* ORBITAL    1  117
 -1.79756024118608E-13 -1.39236911284241E-12 -4.30999732515311E-12 -7.71880586586621E-13  2.38403971566956E-12
 -5.25024076062218E-13 -1.29047412669447E-13  3.66975803631335E-13  5.84035732263980E-12  1.61252400339284E-12
 -3.19321413171745E-13  2.83710550354774E-03  3.99528516073396E-02  9.62592227456694E-02  7.83344860706457E-04
 -8.03313826640459E-03 -1.55060734518475E-01 -2.18360526528159E+00 -5.26100483965763E+00 -4.28133638539515E-02
  4.39047585097648E-01  4.09084657756089E-02  4.76943660472769E-02  1.14591768408589E-02  3.68899163853246E-14
 -6.00288423842357E-14  3.40467561318453E-14 -1.13471129392129E-12 -1.51095406728933E-12 -8.68482412287559E-13
 -2.23583392533555E+00 -2.60671428260214E+00 -6.26296193770583E-01  1.95872482111209E-12  2.83381744146846E-12
  1.37140900354345E-12  1.47520760802663E-02  2.07039561203583E-02 -1.97162522986067E-13  1.97247248177349E-13
 -3.80896966785732E-03 -5.34573848493713E-03  5.09928740253360E-01  7.15664846235236E-01  3.42155412031874E-13
 -1.98442267522546E-12 -6.58315172916020E-01 -9.23919343644106E-01  1.75961368262924E-13  1.93476905960105E-12
  1.32889378633217E-02  4.01482788530394E-14 -5.02274641086925E-03 -1.77452018742254E-14  5.60788983000769E-13
  5.82336294512039E-01 -8.00773791697433E-13 -5.13572338219821E-01  9.44106907321774E-13 -2.35282352247689E-13
 -1.39763345030124E-12 -4.27778978743219E-12 -8.95443235100383E-13  2.37440174431879E-12 -5.30794902638723E-13
  1.08142076812542E-13 -3.69909852018511E-13 -5.82212544596659E-12 -1.59413033273498E-12  3.23348776214124E-13
 -2.83710550556179E-03 -3.99528516273523E-02 -9.62592227574905E-02 -7.83344847937819E-04  8.03313826648091E-03
  1.55060734628774E-01  2.18360526637734E+00  5.26100484030306E+00  4.28133631557159E-02 -4.39047585101617E-01
  4.09084657746942E-02  4.76943660287275E-02  1.14591768193615E-02  1.46847703548755E-14 -5.30327470565288E-14
  3.42170476568497E-14 -1.11082924966777E-12 -1.51177468174210E-12 -8.61427518854217E-13 -2.23583392528350E+00
 -2.60671428158726E+00 -6.26296192594623E-01  1.94584224799826E-12  2.84005545630309E-12  1.36446002263480E-12
 -1.47520760916012E-02 -2.07039560741998E-02  1.95680680864555E-13 -2.01364101589291E-13  3.80896967079996E-03
  5.34573847302090E-03 -5.09928740645507E-01 -7.15664844637918E-01 -3.35938982597307E-13  1.97872853318518E-12
  6.58315173422274E-01  9.23919341581977E-01 -1.86879287985135E-13 -1.93545650752731E-12  1.32889378092738E-02
  4.79452190437038E-14 -5.02274639038901E-03 -1.78373229571799E-14  5.59054190157519E-13  5.82336292142092E-01
 -8.04394911901751E-13 -5.13572336129741E-01  9.56602625666802E-13
* ORBITAL    1  118
 -6.83357858850657E-14 -6.99287793097266E-13 -2.08137735749939E-12 -5.08426047317639E-13  1.10826912049387E-12
 -2.55307785876209E-13 -5.91964334618905E-14  1.90588539482983E-13  2.73373828685132E-12  7.36441378413576E-13
 -1.53868574193902E-13  1.55060734518485E-01  2.18360526528178E+00  5.26100483965772E+00  4.28133638539696E-02
 -4.39047585097149E-01  2.83710550353149E-03  3.99528516071255E-02  9.62592227452132E-02  7.83344860686129E-04
 -8.03313826641099E-03  2.23583392533557E+00  2.60671428260209E+00  6.26296193770601E-01  2.40784012740571E-14
 -1.14973050732985E-13  6.27391575117269E-14 -5.32647667595056E-13 -8.12911356470019E-13 -3.50810049297321E-13
  4.09084657754370E-02  4.76943660471185E-02  1.14591768408517E-02  9.76725951860075E-13  1.29294560402895E-12
  6.71470755963841E-13  8.06268131789382E-01  1.13156547770783E+00 -3.80610645469442E-13  3.81300528905431E-13
 -2.08177536465362E-01 -2.92168950019745E-01 -9.33003212440101E-03 -1.30943315825234E-02 -1.47051854648808E-13
 -6.46305861450775E-13  1.20450196830278E-02  1.69047093849806E-02 -1.28854863666861E-13  1.15082784940986E-12
  7.26300965979455E-01  7.73255744316082E-14 -2.74515961845416E-01 -2.80645696552562E-14  2.24787053934674E-13
 -1.06548541060832E-02 -3.48974994885930E-13  9.39669809156928E-03  5.19345142434979E-13 -7.12768264021833E-14
 -6.39825016086838E-13 -2.07340065294956E-12 -2.93126682363781E-13  1.15388047634257E-12 -2.44380716702954E-13
  4.76964034446015E-14 -2.23183984990195E-13 -2.81998621245197E-12 -7.89650556723770E-13  1.45403982520651E-13
 -1.55060734628763E-01 -2.18360526637736E+00 -5.26100484030308E+00 -4.28133631558288E-02  4.39047585101148E-01
 -2.83710550555637E-03 -3.99528516272406E-02 -9.62592227570779E-02 -7.83344847870019E-04  8.03313826647695E-03
  2.23583392528348E+00  2.60671428158734E+00  6.26296192594688E-01 -3.20549799360270E-14 -1.04439144902521E-13
  6.56653016684326E-14 -4.88969574012824E-13 -8.12492789201883E-13 -3.61461259424472E-13  4.09084657745376E-02
  4.76943660284871E-02  1.14591768192377E-02  8.99190717928124E-13  1.29910472558122E-12  6.94979167879087E-13
 -8.06268132409418E-01 -1.13156547518267E+00  3.78265495808573E-13 -3.83561545868438E-13  2.08177536625441E-01
  2.92168949367766E-01  9.33003213156710E-03  1.30943315532203E-02  1.29601484247963E-13  6.35174533699570E-13
 -1.20450196923076E-02 -1.69047093471517E-02  1.48934226986184E-13 -1.14558028145946E-12  7.26300963023677E-01
  8.29772306186461E-14 -2.74515960728267E-01 -3.54594315495520E-14  2.07581015435596E-13 -1.06548540626442E-02
 -3.24005488540450E-13  9.39669805318413E-03  4.93065451905891E-13
#OCC
* OCCUPATION NUMBERS
  2.00000000000000E+00  2.00000000000000E+00  2.00000000000000E+00  2.00000000000000E+00  2.00000000000000E+00
  2.00000000000000E+00  2.00000000000000E+00  2.00000000000000E+00  2.00000000000000E+00  2.00000000000000E+00
  2.00000000000000E+00  2.00000000000000E+00  2.00000000000000E+00  2.00000000000000E+00  2.00000000000000E+00
  2.00000000000000E+00  2.00000000000000E+00  2.00000000000000E+00  1.79410868027753E+00  2.08066419793596E-01
  1.88438411405558E+00  1.84549921308970E+00  1.14857125592593E-01  1.88438411405536E+00  1.14857125592820E-01
  1.79410869029173E+00  2.08066407674702E-01  1.32738379271626E-01  1.91279150175891E+00  1.06138228545848E-01
  0.00000000000000E+00  0.00000000000000E+00  0.00000000000000E+00  0.00000000000000E+00  0.00000000000000E+00
  0.00000000000000E+00  0.00000000000000E+00  0.00000000000000E+00  0.00000000000000E+00  0.00000000000000E+00
  0.00000000000000E+00  0.00000000000000E+00  0.00000000000000E+00  0.00000000000000E+00  0.00000000000000E+00
  0.00000000000000E+00  0.00000000000000E+00  0.00000000000000E+00  0.00000000000000E+00  0.00000000000000E+00
  0.00000000000000E+00  0.00000000000000E+00  0.00000000000000E+00  0.00000000000000E+00  0.00000000000000E+00
  0.00000000000000E+00  0.00000000000000E+00  0.00000000000000E+00  0.00000000000000E+00  0.00000000000000E+00
  0.00000000000000E+00  0.00000000000000E+00  0.00000000000000E+00  0.00000000000000E+00  0.00000000000000E+00
  0.00000000000000E+00  0.00000000000000E+00  0.00000000000000E+00  0.00000000000000E+00  0.00000000000000E+00
  0.00000000000000E+00  0.00000000000000E+00  0.00000000000000E+00  0.00000000000000E+00  0.00000000000000E+00
  0.00000000000000E+00  0.00000000000000E+00  0.00000000000000E+00  0.00000000000000E+00  0.00000000000000E+00
  0.00000000000000E+00  0.00000000000000E+00  0.00000000000000E+00  0.00000000000000E+00  0.00000000000000E+00
  0.00000000000000E+00  0.00000000000000E+00  0.00000000000000E+00  0.00000000000000E+00  0.00000000000000E+00
  0.00000000000000E+00  0.00000000000000E+00  0.00000000000000E+00  0.00000000000000E+00  0.00000000000000E+00
  0.00000000000000E+00  0.00000000000000E+00  0.00000000000000E+00  0.00000000000000E+00  0.00000000000000E+00
  0.00000000000000E+00  0.00000000000000E+00  0.00000000000000E+00  0.00000000000000E+00  0.00000000000000E+00
  0.00000000000000E+00  0.00000000000000E+00  0.00000000000000E+00  0.00000000000000E+00  0.00000000000000E+00
  0.00000000000000E+00  0.00000000000000E+00  0.00000000000000E+00  0.00000000000000E+00  0.00000000000000E+00
  0.00000000000000E+00  0.00000000000000E+00  0.00000000000000E+00
#OCHR
* OCCUPATION NUMBERS (HUMAN-READABLE)
  2.0000  2.0000  2.0000  2.0000  2.0000  2.0000  2.0000  2.0000  2.0000  2.0000
  2.0000  2.0000  2.0000  2.0000  2.0000  2.0000  2.0000  2.0000  1.7941  0.2081
  1.8844  1.8455  0.1149  1.8844  0.1149  1.7941  0.2081  0.1327  1.9128  0.1061
  0.0000  0.0000  0.0000  0.0000  0.0000  0.0000  0.0000  0.0000  0.0000  0.0000
  0.0000  0.0000  0.0000  0.0000  0.0000  0.0000  0.0000  0.0000  0.0000  0.0000
  0.0000  0.0000  0.0000  0.0000  0.0000  0.0000  0.0000  0.0000  0.0000  0.0000
  0.0000  0.0000  0.0000  0.0000  0.0000  0.0000  0.0000  0.0000  0.0000  0.0000
  0.0000  0.0000  0.0000  0.0000  0.0000  0.0000  0.0000  0.0000  0.0000  0.0000
  0.0000  0.0000  0.0000  0.0000  0.0000  0.0000  0.0000  0.0000  0.0000  0.0000
  0.0000  0.0000  0.0000  0.0000  0.0000  0.0000  0.0000  0.0000  0.0000  0.0000
  0.0000  0.0000  0.0000  0.0000  0.0000  0.0000  0.0000  0.0000  0.0000  0.0000
  0.0000  0.0000  0.0000  0.0000  0.0000  0.0000  0.0000  0.0000
#ONE
* ONE ELECTRON ENERGIES
 -2.2214E+02 -2.2214E+02 -2.6693E+01 -2.6693E+01 -2.2332E+01 -2.2331E+01 -2.2330E+01 -2.2330E+01 -2.2329E+01 -2.2329E+01
 -3.5676E+00 -3.4058E+00 -2.4056E+00 -2.2352E+00 -2.2352E+00 -2.1349E+00 -2.1349E+00 -1.9954E+00  0.0000E+00  0.0000E+00
  0.0000E+00  0.0000E+00  0.0000E+00  0.0000E+00  0.0000E+00  0.0000E+00  0.0000E+00  0.0000E+00  0.0000E+00  0.0000E+00
  4.0027E-02  4.0027E-02  1.8944E-01  1.8944E-01  1.9140E-01  1.9160E-01  2.0056E-01  3.5255E-01  3.5255E-01  4.8979E-01
  4.8979E-01  6.0278E-01  6.8153E-01  6.8153E-01  7.3376E-01  7.3886E-01  7.3886E-01  8.3491E-01  8.3491E-01  9.8458E-01
  1.1504E+00  1.1504E+00  1.3097E+00  1.3725E+00  1.3725E+00  1.4743E+00  1.4743E+00  1.8736E+00  1.8736E+00  2.0199E+00
  2.0199E+00  2.2034E+00  2.2720E+00  2.5270E+00  2.5804E+00  2.5804E+00  2.6186E+00  2.6186E+00  3.0599E+00  3.0599E+00
  3.2618E+00  3.2618E+00  3.2794E+00  3.2794E+00  3.3280E+00  3.3283E+00  3.6284E+00  3.6284E+00  3.9655E+00  4.1726E+00
  4.1726E+00  4.2664E+00  4.2664E+00  4.6925E+00  5.6111E+00  5.9421E+00  5.9421E+00  6.1856E+00  6.1856E+00  6.2407E+00
  6.4814E+00  6.4814E+00  6.4863E+00  6.4863E+00  6.6392E+00  7.1286E+00  7.1286E+00  7.4544E+00  7.4589E+00  7.4589E+00
  7.4753E+00  7.4753E+00  7.7150E+00  7.7150E+00  7.9024E+00  7.9024E+00  8.0003E+00  8.0003E+00  8.2871E+00  8.2871E+00
  8.2969E+00  8.2969E+00  9.2441E+00  9.2441E+00  9.6000E+00  9.9895E+00  1.0757E+01  1.0757E+01
#INDEX
* 1234567890
0 iiiiiiiiii
1 iiiiiiii22
2 2222222222
3 ssssssssss
4 ssssssssss
5 ssssssssss
6 ssssssssss
7 ssssssssss
8 ssssssssss
9 ssssssssss
0 ssssssssss
1 ssssssss
