# Supplementary material for: Toward a Stochastic Complete Active Space Second-Order Perturbation Theory
Source: J Phys Chem A. 2023 Dec 28;128(1):281–91. doi: 10.1021/acs.jpca.3c05109 (PMC10788896; doi:10.1021/acs.jpca.3c05109)
Supplement: Supplementary file 1 — jp3c05109_si_001.zip [file jp3c05109_si_001.zip › supplementary-information/average_f4rdms.py]

import numpy as np
import h5py
import shutil
from itertools import product


def outlier_detection(data, threshold = 2):
    """For a given dataset computes the indices of the outliers based
    on the median and median absolute distance to the median. This method
    is more robust than mean + standard deviation.
    """
    absdists = np.abs(np.array(data) - np.median(data))
    mad = np.median(absdists)
    s = absdists / mad if mad else np.zero(len(data))
    indices = []
    for i, value in enumerate(s):
        if value > threshold: indices.append(i)
    return np.array(indices)


nFiles = 6
nelec = 12
norb = 12
dim_dm3_flat = norb**3

shutil.copyfile(f'./M7.rdm.fock-total-1.h5', f'./M7.rdm.average.h5')
f_average = h5py.File('M7.rdm.average.h5', 'a')
del f_average["/spinfree/4400f/indices"]
del f_average["/spinfree/4400f/values"]

f4dm_list = [np.zeros(6 * [norb]) for i in range(nFiles)]
for k in range(1, nFiles + 1):
    f = h5py.File(f'M7.rdm.fock-total-{k}.h5', 'r')
    indices = f['/spinfree/4400f/indices'][()]
    values =  f['/spinfree/4400f/values'][()]
    t, u, v, x, y, z = tuple(indices[:, i] for i in range(6))
    f4dm_list[k - 1][t, x, u, y, v, z] = values.squeeze()
    f.close()
f4dm_flat = np.zeros(2 * [dim_dm3_flat])
f4dm_hermiticity_error = []
for f4dm in f4dm_list:
    t, u, v, x, y, z = np.indices(6 * (norb, ))
    tuv = t + norb * (u + norb * v)
    xyz = x + norb * (y + norb * z)
    f4dm_flat[tuv, xyz] = f4dm[t,x,u,y,v,z]
    f4dm_hermiticity_error.append(np.linalg.norm(f4dm_flat - f4dm_flat.T))
del_indices_f4dm = outlier_detection(np.array(f4dm_hermiticity_error))
if len(del_indices_f4dm) > 0:
    print(f"F4RDM outliers detected in files {del_indices_f4dm + 1}. Excluding "
          "these from averaging.", flush=True)
    for index in del_indices_f4dm[::-1]:
        del f4dm_list[index]
f4dm_average = sum(f4dm_list) / len(f4dm_list)
f4dm_average_flat = np.zeros(2 * [dim_dm3_flat])
t, u, v, x, y, z = np.indices(6 * (norb, ))
tuv = t + norb * (u + norb * v)
xyz = x + norb * (y + norb * z)
f4dm_average_flat[tuv, xyz] = f4dm_average[t,x,u,y,v,z]
print(f"hermiticity error of averaged F.4RDM: {np.linalg.norm(f4dm_average_flat - f4dm_average_flat.T)}")
f4dm_average_flat = (f4dm_average_flat + f4dm_average_flat.T)/2
f4dm_average_unfolded = np.zeros(6 * [norb])
tuv, xyz = np.indices(2 * (dim_dm3_flat, ))
t = tuv % norb
u = ((tuv - t) // norb) % norb
v = ((tuv - t - u) // norb**2) % norb
x = xyz % norb
y = ((xyz - x) // norb) % norb
z = ((xyz - x - y) // norb**2) % norb
f4dm_average_unfolded[t,x,u,y,v,z] = f4dm_average_flat[tuv, xyz]
inds = np.array(np.where(np.abs(f4dm_average_unfolded) > 1e-10)).T
inds = inds[:, [0, 2, 4, 1, 3, 5]]
newinds = f_average.create_dataset('/spinfree/4400f/indices', data=inds)
newvals = f_average.create_dataset('/spinfree/4400f/values',
          data=f4dm_average_unfolded[np.where(np.abs(f4dm_average_unfolded) > 1e-10)])

f_average.close()
