# Supplementary material for: Toward a Stochastic Complete Active Space Second-Order Perturbation Theory
Source: J Phys Chem A. 2023 Dec 28;128(1):281–91. doi: 10.1021/acs.jpca.3c05109 (PMC10788896; doi:10.1021/acs.jpca.3c05109)
Supplement: Supplementary file 1 — jp3c05109_si_001.zip [file jp3c05109_si_001.zip › supplementary-information/cr2.RasOrb_3.0]

#INPORB 2.2
#INFO
* RASSCF average (pseudo-natural) orbitals
       0       1       0
     118
     118
*BC:HOST pcal036 PID 27425 DATE Wed Jan 25 12:04:58 2023
#EXTRAS
* ACTIVE TWO-EL ENERGY
 0.224581286786E+02
#ORB
* ORBITAL    1    1
 -7.15141322931239E-04 -1.90812065567264E-07 -1.10517381563060E-06 -4.38904022913119E-06 -4.39905659615113E-07
  1.49691483532818E-07 -5.18797482276893E-08 -1.09247261976013E-06 -4.85930776060526E-06 -1.04651710664400E-06
  6.71009606014268E-07  9.02644361117820E-16  3.59108277081391E-15  5.21087264370771E-14  8.19014389334361E-14
 -4.40177396837163E-14 -1.58433240084094E-15 -1.09686432098477E-14 -1.50198169683567E-13 -3.94896069289382E-14
 -1.31688566590367E-13 -8.30491993363665E-14  2.14793329943409E-14  1.36347896727062E-14  4.35312736773965E-14
  6.28097827973254E-14 -1.11150039764142E-13  7.01492459357961E-07  1.23427270509219E-06  8.09848213241195E-07
 -1.74316974683947E-14 -6.01665464115846E-14 -3.62948361199787E-14 -1.21502854519008E-06 -2.13782423900164E-06
 -1.40269855709548E-06  3.39787032072633E-14 -4.60557968730053E-15 -8.03154206798211E-15 -1.32610781882761E-15
  1.93092912356033E-14 -9.12162805738688E-14  2.19169265894685E-14 -9.04045363026523E-15  2.12354306816564E-07
  3.50345324430616E-07  3.08986577630171E-15 -1.93201462926157E-14 -2.74148200323528E-07 -4.52293816403676E-07
 -2.09426467744029E-14  3.73343723899644E-14 -6.17137734060620E-14  5.99704097700655E-14  1.16958823979896E-09
  3.45412712297381E-15 -1.74358518214734E-09 -9.14569393721294E-14  2.30651439366848E-09  9.99999778028231E-01
 -4.31420255421388E-06  1.20393984834782E-06  5.16884947403268E-06  1.68055661094086E-06 -1.67332098657251E-06
  2.01616944833828E-06 -1.44357552918236E-06 -4.19630076395912E-06 -1.89914866258880E-06  6.84159566515310E-07
 -8.33237960399077E-13  1.90789590071630E-13 -1.19784988837932E-13  2.59861442704184E-13 -1.41986646250614E-13
  2.19987995065789E-12 -2.03718282412720E-13  2.23324150024839E-13 -3.63314361543242E-13  3.23300069572939E-13
 -1.58728414233000E-14  6.03711574820864E-14  4.45270032088528E-14  6.95276091101387E-14  1.32116707643670E-13
 -7.96090817966675E-14 -5.23041642265760E-07 -9.70651410515782E-07 -6.91743742713997E-07  1.64828614044633E-14
 -6.41429347172535E-14 -1.24366242026653E-13  9.05934731297575E-07  1.68121755706418E-06  1.19813524593534E-06
 -2.66807229557489E-14 -2.99102869808406E-14  3.07155655741750E-16  5.09951197107508E-14 -6.31004541232913E-14
 -2.73579322440559E-14 -1.51621425072462E-13  1.51042024307089E-13  2.78416430950422E-07  4.54683866884868E-07
 -2.53616822515916E-13  2.19525920434336E-13 -3.59434644056313E-07 -5.86993672523590E-07 -4.48202054066202E-14
 -1.76162785369325E-14 -3.13837695273762E-14  1.29262565683774E-14  3.05798329259391E-08 -8.79232069645136E-14
 -4.55857938371200E-08 -7.73955540197354E-14  6.03044099326877E-08
* ORBITAL    1    2
  9.99999777987748E-01 -4.31360537276739E-06  1.20189799744223E-06  5.16193227960665E-06  1.67993256648117E-06
 -1.67354561325824E-06 -2.01710658384479E-06  1.44218832084083E-06  4.18900090498757E-06  1.89765544811751E-06
 -6.83540120979456E-07 -5.05866180362017E-13 -2.81034069954169E-14 -2.35781877156934E-14  3.63054922452935E-14
 -2.83398722367864E-14  1.15622246413003E-12 -1.35654102263365E-13  1.46956362686122E-13 -2.32301741545145E-13
  2.53496899896944E-13 -4.86789186744143E-14  9.50259535583913E-16 -1.70897548835067E-14 -1.59241277622464E-13
  5.60307554763918E-15 -1.42005803397245E-14 -5.22037520340739E-07 -9.68856786685578E-07 -6.90554828087126E-07
  4.88580035139001E-14 -1.57817196739831E-14  4.21659911408292E-14  9.04181926468851E-07  1.67811335421107E-06
  1.19607330809758E-06  9.82273457270359E-16 -3.36859023826659E-15  5.16943565737019E-13 -4.56208322048053E-13
 -2.78531704610474E-13  2.31467813838955E-13 -8.13302721803884E-14  7.08261686771671E-14 -2.78120896299445E-07
 -4.54176104019433E-07 -1.92869886739878E-13  1.84468718660115E-13  3.59062122503869E-07  5.86329202462678E-07
  7.66473543287643E-14  4.27468244887440E-14 -3.51432442401480E-14 -8.48365738163181E-14  3.05821035839865E-08
 -2.70116485285045E-14 -4.55893575943683E-08 -9.25836516015389E-14  6.03101599040725E-08  7.15089759876939E-04
 -1.96950422941396E-07 -1.10330226034225E-06 -4.38097896483459E-06 -4.37274155845966E-07  1.47506863610028E-07
  5.47620294670717E-08  1.09037230896935E-06  4.85305244100982E-06  1.04366315190354E-06 -6.70198207128166E-07
 -1.50791088646046E-15  2.59380730897842E-15  1.08540150985944E-14 -3.24211856129906E-15  4.21899998046578E-15
  2.29025611821169E-15 -7.94319905219395E-15 -3.25774357040243E-14 -9.84296908934189E-14 -1.25512246699496E-13
  9.51157524941308E-15  5.87846072400728E-16 -1.48942985757611E-14  2.81561640218330E-15  1.41124946248738E-13
 -4.09525852717428E-14  7.00738829726612E-07  1.23287714691943E-06  8.08849735382668E-07  6.15787646717939E-14
  5.55867607740049E-15 -3.56539716516553E-14 -1.21371481968981E-06 -2.13540506268104E-06 -1.40096816501048E-06
 -8.46066538458885E-14  1.06483229279071E-14  1.16879895960886E-13 -3.19492602702195E-14  7.92498871016083E-15
  4.31293221526987E-15  3.30008520372181E-14 -1.05229240715011E-13 -2.11957775283860E-07 -3.49699652804733E-07
  6.00618087107665E-15 -1.03314006476306E-13  2.73636126772200E-07  4.51459764658141E-07 -5.14216756639133E-14
  7.94141186561724E-14  3.57698101051912E-15 -4.37291721259788E-14  1.21345027150698E-09  6.11993626063723E-15
 -1.80872964528394E-09  1.14176167438823E-14  2.39293150014925E-09
* ORBITAL    1    3
 -3.23350828100550E-06 -6.56304674031090E-01  1.25823016797756E-05 -2.54821154270000E-05  1.36013735025204E-05
 -3.77052388675800E-05  1.38979204094872E-04  1.26373519161293E-05  1.42727694077261E-05  3.16341545033610E-06
 -2.24340835260481E-05  1.08256663580137E-10  7.52951933737795E-13 -5.67894891238910E-12  3.65240636384386E-12
 -7.77920730400719E-12 -1.62666494684753E-10 -4.74103766541396E-12  9.32342652903114E-12 -5.54718259483176E-12
  1.36911367487968E-11 -1.96425901766390E-12 -3.56661472892793E-12  2.40373662711240E-12  1.23634314380236E-11
  3.45993819922955E-12 -1.77147635631932E-12 -4.16576304513403E-06 -9.32477847017534E-06 -3.86229770644649E-06
 -8.55980104304990E-13  3.05590502915847E-12 -5.94896044769722E-12  7.21435961947969E-06  1.61500280030042E-05
  6.69020633114628E-06  3.27613644063710E-13  3.92148728263492E-13  6.96416914201957E-12 -3.97893239440038E-12
 -3.99926235790986E-12  1.99068318611534E-12 -4.89749543287412E-13  1.17730836310599E-12 -2.68200869908035E-06
 -3.05864905916585E-06 -3.29286218242890E-12  5.44236282520735E-14  3.46261566587443E-06  3.94863883493764E-06
 -3.36815460161006E-13 -3.31277318245075E-12  1.96025598420081E-14  9.90208395420036E-13  1.98203380108960E-07
 -6.34760263112320E-13 -2.95431138814084E-07 -1.72430589343684E-13  3.90658272109893E-07  3.59932241804315E-06
  7.54498573318719E-01 -1.86451762109312E-05  5.46182679494285E-05 -1.60756103439857E-05  4.15888256125862E-05
  1.59705855336444E-04  1.60550364105318E-05  1.12988243917277E-05  3.65116294829985E-06 -2.30918012756611E-05
 -9.16770550504629E-11 -4.34586302707652E-12  8.56336506421219E-12 -6.22280799351569E-13  5.92611179591567E-12
  3.74003761807599E-10  7.55178223314243E-12 -1.32504874430636E-11  1.29730701725382E-11 -1.74600053766892E-11
 -1.40106052381933E-12  1.66601417575755E-12 -5.29265078594454E-13 -8.69540419687991E-12  2.82432661116616E-11
 -2.87317537941107E-11  2.20236768444711E-06  9.00684851446274E-06  3.50355684269144E-06 -2.98757035961399E-12
  5.49037442766060E-12 -1.08650396313401E-11 -3.81460995707667E-06 -1.56003312630691E-05 -6.06833871030584E-06
 -1.49901214562282E-13 -4.66873508422084E-14  1.91527794802051E-13 -3.77417779531191E-15  8.23929001439908E-14
  3.20138010055658E-14  3.05349319129225E-12 -2.45979394266445E-12 -2.75344273411743E-06 -3.05538930347222E-06
  4.92711754148441E-12 -1.38671725033993E-12  3.55469236741919E-06  3.94449824339705E-06 -4.19172905981700E-13
  8.24288883789546E-12 -3.42926584925564E-13 -2.95851661097298E-12 -2.32393683668402E-07 -1.80958497659366E-12
  3.46418638559996E-07 -3.74494567411099E-12 -4.58235373076170E-07
* ORBITAL    1    4
  2.86047077245707E-06  7.54493131201028E-01 -4.44745293852300E-05  2.12168996538195E-04 -1.88701864601032E-05
  3.07242407134555E-05 -1.59987413657763E-04 -2.55983469810090E-05  2.05444750093091E-05 -3.73827770549112E-06
  6.33830817796758E-06 -1.24554302231967E-10 -2.12886165472180E-12  2.97604681616306E-12 -6.70019329215196E-12
  5.39366634308410E-12  1.87187600475395E-10  6.69498927192424E-12 -1.24914713131875E-11  8.41860056160383E-12
 -8.78112444000877E-12 -1.96483410486268E-11  4.08073266258490E-13 -4.31857196308654E-12 -8.33699029270722E-11
 -1.21302636978981E-11  3.15579085240773E-12 -1.38914468385201E-05 -1.64258653004905E-06 -2.33304635044505E-06
  2.83049960747660E-11 -4.38996696412987E-12  4.56914481330163E-12  2.40490150301994E-05  2.84436231090088E-06
  4.03984254133457E-06  1.07540538908211E-13 -4.17760496353760E-14 -7.61448427744663E-12  6.11398901473401E-12
  4.18099895671467E-12 -2.56802537001967E-12  8.25314057688327E-13 -4.37839741058174E-13  7.02580064131325E-07
  1.87545300434522E-07  2.29586979112825E-12 -2.19745249893125E-12 -9.07163368380388E-07 -2.42014399984513E-07
  3.72283711478577E-13  3.50386131201332E-12 -1.27921466346723E-13 -1.26545103313342E-12 -2.59295779187488E-07
  7.94585739186525E-13  3.86498158394038E-07  1.14080953103947E-13 -5.11106854107916E-07  2.38533738511387E-06
  6.56298416646981E-01 -4.23310689557060E-05  2.06577747783232E-04 -1.68046170181195E-05  2.51890742407605E-05
  1.39107340919838E-04  2.35978731972893E-05 -2.22996063355849E-05  3.27148745205515E-06 -3.15848737912660E-06
 -7.98539076297553E-11 -3.49501914502422E-12  8.81132419813076E-12 -1.04930796838851E-12  3.00781611454146E-12
  3.25596344572219E-10  7.58450585164209E-12 -1.66295302620957E-11  1.07988273693416E-11 -1.25169071882425E-11
 -6.71695330797880E-12  6.21950875090053E-13 -9.49815791469188E-13 -8.92647481114533E-12  2.19589280523618E-11
 -2.66131178672986E-11 -1.43303810960115E-05 -2.91764272237678E-06 -2.84329319297274E-06  9.67253129478067E-12
  6.23888211136543E-12 -8.21691452680007E-12  2.48209647103330E-05  5.05346996537987E-06  4.92476364443584E-06
 -2.06250360732266E-14  3.97389106681541E-13  1.15106599471781E-12  1.09711601627562E-12  5.63656741330278E-14
 -1.53096267659276E-13  2.49176480138854E-12 -1.75699759965518E-12 -3.24212652652527E-07  2.37798772132856E-07
  3.66941544402926E-12 -2.15465765031639E-12  4.18570175032545E-07 -3.07008213282238E-07 -3.73839090153907E-13
  6.88275765393057E-12 -2.54588430258616E-13 -2.54728029774092E-12 -2.29498978546111E-07 -1.60735272324216E-12
  3.42105569848129E-07 -3.16691167432211E-12 -4.52534713847890E-07
* ORBITAL    1    5
 -1.15321292974138E-06 -1.08819079499147E-04  8.54172974718263E-06  9.26706663728696E-05  1.12678828284618E-05
  3.98155424811075E-06 -5.11691095924922E-01 -6.78361399237971E-06 -8.69539712555769E-06  1.88635371353437E-05
 -1.80242204069336E-05  3.51558840544744E-07  5.42810612005014E-12  9.63791259487851E-12 -1.64650819177373E-11
  1.03755877362753E-11 -6.81234025649991E-07 -1.01060579556654E-11 -1.50824578040976E-11  3.43599450108342E-11
 -1.40903849336671E-11 -2.66492030194147E-12 -4.20300686260352E-12  2.24480163797717E-12 -1.60451824516590E-11
 -1.84080489369165E-11  4.17780505465197E-12 -2.30673017742353E-05  3.90208394852815E-06 -8.29967079681056E-07
  1.38638680371114E-11  7.33945262062202E-12  4.57954715858947E-13  3.99520487545731E-05 -6.76007524875986E-06
  1.43791552523187E-06  6.66058966581448E-14 -1.30042709250719E-13 -3.77220836776719E-12  1.14432467125436E-11
  7.05682603742969E-13  2.70639436595451E-13 -4.94668499644471E-13 -2.60744578067820E-13  1.24452371234931E-06
  3.17884423821273E-06 -1.14093424676417E-13  1.80875809176621E-12 -1.60712441214004E-06 -4.10352552746616E-06
 -5.87973020963454E-14  5.19560242416258E-13  3.03120988030866E-13 -1.82337692937821E-13 -5.17479214612871E-07
  1.06138361756051E-13  7.71417306663620E-07  4.25093607364447E-13 -1.02050199710230E-06 -1.93433483911011E-06
 -1.82766686502693E-04  1.31287632174860E-05  6.87840856721858E-05  8.40831435787709E-06 -4.69881194398008E-06
  8.59169396536178E-01  1.35920173503193E-05  1.97100282521247E-05 -3.49066712730061E-05  2.92767939268254E-05
 -2.02697007718730E-07 -3.60026135291838E-12 -4.96161301546419E-12  1.03978877641581E-11 -7.17172923036296E-12
 -1.66155055675104E-07 -2.32203470863125E-12 -8.67809616104538E-12  1.31828519995813E-12 -9.02872774092659E-13
 -1.04220950092601E-11  9.82108224866480E-12 -9.35619303623206E-12 -8.59644548859871E-12  5.69730982981771E-12
 -2.40183994636807E-12 -2.04643611964292E-05  6.30907428862694E-06 -2.80614710346957E-06  2.74712943447066E-11
 -2.72917310931325E-11  3.18774588435066E-11  3.54451696296339E-05 -1.09276511003998E-05  4.86028941083330E-06
 -1.63128419196042E-12  1.51370577623579E-12  2.52246268778612E-11 -1.07757092078659E-11 -1.00600787203213E-12
  4.96174818625536E-13 -3.62483547548128E-12  1.26917172300535E-12 -3.00253377348217E-07 -1.68510781862839E-06
 -1.20782824585184E-11  9.81485089686485E-12  3.87802350335310E-07  2.17537215779080E-06 -3.76874671597479E-14
  2.13553077542936E-12 -8.17496059153763E-14 -7.99969000042825E-13 -3.47151892719338E-07 -3.88765836974117E-13
  5.17502539413198E-07 -5.40641022329255E-13 -6.84590375999253E-07
* ORBITAL    1    6
  1.93351445985754E-06  1.83052876913106E-04 -1.18164403538559E-05  2.66823152746867E-05  3.14800191589723E-06
  1.72219261637612E-05  8.59169670509832E-01  1.60699220783286E-05  2.53288866469164E-05 -3.84988175832956E-05
  2.82064611256331E-05 -5.92658587443473E-07 -1.00379838495453E-11 -1.88770425256995E-11  2.68934324223524E-11
 -1.59425535165673E-11  1.14836889709600E-06  1.98624065808568E-11  3.71938888434401E-11 -4.99590246328196E-11
  3.31636137791283E-11  6.41255352888356E-12  4.07607955490540E-12 -7.52031083649881E-12  1.06797486775734E-11
  3.03930023702868E-11 -7.81034173941783E-12  3.98431741406276E-07 -6.04166872903638E-06  4.36555142115025E-06
 -1.36701460459331E-11 -2.22454510020502E-12  9.84855114302972E-12 -6.89867896136570E-07  1.04665227698064E-05
 -7.56215375033684E-06  8.07892489645091E-14  7.83594428065196E-14  1.41489000197419E-11 -1.37139703014246E-11
 -5.70185435369262E-14  3.15401152700205E-13  8.71801560114521E-13 -6.38747685308685E-13  1.66482739501660E-06
  2.33396177030325E-06  1.33013337308105E-12 -1.12130192751954E-12 -2.14849969425636E-06 -3.01370602868417E-06
  8.50161470742533E-14  8.33758862705912E-13 -2.05570788917280E-13 -3.52321407592909E-13 -2.26425767754138E-07
  5.82599519271339E-14  3.37526002404949E-07 -6.80141698474837E-13 -4.46478434585340E-07 -1.15038824629798E-06
 -1.09050446701647E-04  6.31310616973572E-06 -6.75494417961274E-05 -8.13489414264623E-06 -1.70382737047767E-05
  5.11691556270875E-01  1.08827976326559E-05  1.81139524571212E-05 -2.48569081303924E-05  1.62115409215199E-05
 -1.27329411595122E-07 -2.06498807727413E-12 -2.12235949411647E-12  9.33895046033008E-12  2.18556025803355E-12
 -7.38584408632509E-08 -3.16195371991092E-13 -3.83152325144613E-12 -5.25436409936854E-12 -1.20302764243596E-11
 -1.81526080935865E-11  2.37293900689667E-12 -7.92292754520092E-12 -4.65442219731143E-12  3.08286521409408E-12
 -8.31461737966365E-13  1.06361848985289E-05  3.45155987011799E-06 -3.44234280119936E-06  3.76922373021433E-11
 -1.18452586780962E-11  2.19789353000105E-11 -1.84225299434784E-05 -5.97822033431300E-06  5.96233965829457E-06
 -4.71681330812301E-13  2.08356148791393E-12  1.85977167224876E-11 -4.50384642291982E-12 -7.72859066427330E-13
 -4.89299380466193E-14 -3.01186971122499E-12  1.07675584589918E-12  2.05760377241123E-06  3.56588406894098E-06
 -9.31175579977938E-12  3.52263073764880E-12 -2.65625875010111E-06 -4.60362867717732E-06  1.15062785896295E-13
  4.08658718525526E-13 -9.08947650343011E-14 -1.50134147905458E-13  4.45599121950356E-07  1.71725104141197E-13
 -6.64260658211547E-07 -9.08676745865665E-14  8.78735526937852E-07
* ORBITAL    1    7
  1.12824801487363E-12  1.74846050476491E-10 -4.84349081010336E-12  2.94621690609708E-11  5.19751931722229E-12
  1.14246633977088E-11  3.91400493913916E-07  7.48415955353507E-12  1.48740312715544E-11 -1.46737643863258E-11
  1.65758503913248E-11  5.38608440584614E-01  1.04783966330240E-05  1.38459377427390E-05 -2.68244356980691E-05
  8.76706586348257E-06 -1.12928840649922E-02 -2.19896645819932E-07 -2.90452083211211E-07  5.63325072543995E-07
 -1.80421827804877E-07 -2.40694541653087E-05  6.07142080610972E-06 -5.75800640204799E-06  3.11719295493419E-11
 -2.08223332572439E-11  1.60515295830133E-11 -1.79858227937101E-12 -1.41732653578157E-11  5.01175632385420E-12
  5.11650921609676E-07 -1.27141491739130E-07  1.20132163757128E-07  9.43448859094654E-12 -2.05043050125019E-12
  6.04328129799852E-12  3.00224690351156E-07 -1.92823470350511E-06  1.30848723041574E-12 -6.40356526956652E-13
 -7.75749971675284E-08  4.97985319843537E-07  3.83628143749505E-09 -2.57941254485144E-08  4.44160651805410E-13
  6.11269955781319E-13 -4.95034887167520E-09  3.32971888084034E-08  2.33888887507071E-13 -2.34660890970313E-12
  1.28103104071351E-07  8.75160118711283E-13 -4.84131061414100E-08 -3.31496407523580E-13  3.15821032921429E-13
  2.20791889621775E-09 -5.31797993346702E-14 -1.94760690156304E-09 -5.18961515668581E-14  1.86856391630534E-13
  6.82464302975420E-11 -5.86621775389335E-12 -2.22073002695704E-11 -5.58791239941791E-12 -4.93650809222180E-12
  1.98957511435071E-07  6.32730635373402E-12  6.89825742620136E-12 -9.09246338586136E-12  5.48612874241044E-12
  8.42284328856329E-01  1.60717139660352E-05  2.14190992910784E-05 -4.05911373498357E-05  1.87740283769858E-05
 -1.81819564051759E-02 -3.46803779627809E-07 -4.62270451622505E-07  8.75636614963238E-07 -4.07431769856376E-07
  2.72134689719900E-05 -9.72401246973884E-06  9.89725718122218E-06  8.25476719586919E-11 -4.27769979344112E-11
  4.84243139376652E-11  8.31462900834405E-12 -2.33481296451676E-12  5.13642988709263E-13 -5.82981987524314E-07
  2.09999554857699E-07 -2.14025063090019E-07  4.72597834772404E-12 -8.72372304908998E-12  1.01382194968231E-11
  8.22784848668585E-07 -2.49714635795600E-06  1.09113853743335E-11 -6.67363726143022E-12 -2.12451561937558E-07
  6.44760251275646E-07  1.13272201425106E-08 -3.39541333116441E-08  7.14175768967963E-13  2.46950919673339E-12
 -1.46004803653215E-08  4.38053738932848E-08 -2.66419135500139E-12 -1.19366459523742E-12 -9.95932288061413E-08
  1.39239015239732E-12  3.76404053425173E-08 -6.44530441754899E-13  2.96880474699404E-13 -1.68976384551116E-09
 -4.44624740352255E-13  1.49067596174998E-09  4.31440405415855E-13
* ORBITAL    1    8
 -1.74409990415452E-12 -2.77550722390999E-10  2.87124428481578E-11  5.46554107145669E-11  1.21413143855537E-11
 -3.66444626857166E-12 -7.14043413823409E-07 -6.31754930277060E-12  4.03521889255664E-12  3.66950404020307E-11
 -2.16965998701589E-11  1.15225665319250E-02  2.24175901376632E-07  2.96210716268311E-07 -5.73889258659811E-07
  1.87436630377801E-07  5.27077676099977E-01  1.02639161059957E-05  1.35569371938286E-05 -2.62937208465324E-05
  8.41486921742359E-06 -5.15151723292172E-07  1.29883146054349E-07 -1.23151825354238E-07 -2.52749977704558E-11
  1.17171231093992E-11 -1.48479782404274E-11  9.19860306190524E-12 -1.57258108941227E-11  1.23627126721518E-11
 -2.38909275103655E-05  5.93338766547375E-06 -5.60493297530600E-06  2.17710792756750E-11 -1.32893160936067E-11
  5.75629328019810E-12  6.41433569994131E-09 -4.12701820242119E-08 -1.41798227816247E-12  3.11684211534464E-13
 -1.65735690417320E-09  1.06576165161050E-08 -1.78922785715006E-07  1.20442631393501E-06  1.35296565336824E-12
 -3.03683938582524E-12  2.30939755382531E-07 -1.55474830721543E-06 -9.98609205175033E-13 -1.57864024742799E-12
  2.74215791707358E-09 -4.59859846033235E-13 -1.03618569716552E-09  9.57373096542571E-14 -8.82734181581216E-15
 -1.03145300433867E-07  2.69826245556111E-13  9.09763222008152E-08 -1.06154556471673E-12 -2.33046691848529E-12
 -4.53207542656624E-10 -3.00175854820606E-12  3.86772910158615E-12 -8.94479099224942E-12 -1.30928982856653E-11
  1.56494236652605E-07  4.34681075023410E-12  3.10959203932721E-11  5.68389722458181E-12  2.39948628213543E-11
  1.80372729082398E-02  3.44173249378982E-07  4.58677470690691E-07 -8.69235850077912E-07  4.02123604773498E-07
  8.49547565340121E-01  1.62043120730115E-05  2.15988890665991E-05 -4.09134019797706E-05  1.90411423994455E-05
  5.82598787656491E-07 -2.08228776077748E-07  2.11955932804570E-07 -8.76739832562399E-12  6.54232594580774E-12
 -4.46777776984213E-12  3.48681629444922E-11 -3.94766642452420E-11  4.21466128019321E-11  2.72316651131330E-05
 -9.81264501828142E-06  1.00013686794011E-05  1.98573037409264E-11 -2.41919388714943E-11 -7.75394099736066E-12
  1.76470978035435E-08 -5.34851810718114E-08 -8.92396408761246E-13  3.71128099691951E-13 -4.56992678365920E-09
  1.38275168788075E-08 -5.29572702273997E-07  1.58622355530879E-06 -1.19917903551970E-11  6.07747726147601E-12
  6.83637615358241E-07 -2.04778267448189E-06 -7.62933082151461E-12  1.28306706540270E-11 -2.12860092436300E-09
 -1.71574968780789E-13  8.04232516527145E-10  6.48925362423831E-14 -1.59989613808549E-13  7.88546411570490E-08
  4.16440622714444E-13 -6.95497892586777E-08 -2.42496505238857E-12
* ORBITAL    1    9
 -2.03644660578019E-12 -2.67867730624246E-10 -4.58728693016501E-12 -4.40067085028427E-12 -9.91310345646631E-12
 -1.77106906119678E-11 -5.87164308303081E-07 -1.60742734777465E-11 -3.71210737101273E-11  1.36114306572213E-11
 -3.06760341645164E-11 -8.42445854065184E-01 -1.57056513153902E-05 -2.11149526917186E-05  3.87555601330339E-05
 -2.58018856328945E-05  7.34434534930404E-03  1.36967990795077E-07  1.84112462536443E-07 -3.38092564319349E-07
  2.24100711943000E-07  1.28261584919225E-05 -1.00522616507312E-05  1.11491755752588E-05 -5.48567419402036E-11
  2.58940863723107E-11 -3.42027712606333E-11 -9.67684212970884E-12  2.35062597275122E-11 -6.95864810801025E-12
 -1.13585469870726E-07  8.76107620399354E-08 -9.70689147715887E-08  3.76625908357553E-12  9.52642609333380E-14
 -1.35363505269014E-11 -1.30712406805100E-06  1.77952641864885E-06  1.08040808561258E-12 -5.02351174844830E-13
  3.37597383357449E-07 -4.59645272129449E-07 -7.17195162289367E-09  9.86439806422654E-09  2.68446275338815E-13
  8.09172079021286E-13  9.25628287542146E-09 -1.27327942495106E-08 -2.09160202344182E-12  6.24594280524658E-13
  3.98740497584154E-08 -5.08262743041149E-13 -1.50775432501633E-08  1.85823809055119E-13 -7.41432337131700E-13
  2.64841462714658E-10  4.72149780832218E-13 -2.33097581223982E-10 -4.61978582267847E-13  4.55242102837025E-13
  4.28509263736371E-11  9.95334694253870E-12  1.15224891171001E-10  1.73533074812570E-11  1.58885418882336E-11
  1.27054974552328E-07 -3.05527912228619E-12 -2.43533919748196E-11 -1.22499021028609E-11 -2.78715561161174E-12
  5.38711568935072E-01  9.84161959299825E-06  1.33516536772706E-05 -2.39147417005741E-05  1.97392900897081E-05
 -4.56806663058974E-03 -8.33711250456257E-08 -1.13146945827857E-07  2.02437344966917E-07 -1.68683679150147E-07
  1.53353529136304E-06 -6.57334202455176E-06  7.70172067657021E-06  5.96230961575329E-11 -2.43644468836098E-11
  3.48943095296318E-11 -1.10413907273613E-11 -3.03883231411553E-12  1.14947116935343E-12 -1.03138965907107E-08
  5.57893314923576E-08 -6.55376580480882E-08  3.34614089199726E-11 -1.67649304923197E-12  7.57359168405848E-12
  1.06152799845875E-06 -8.07116450826520E-07  1.05451711988873E-11 -3.56605458838250E-12 -2.74088412308104E-07
  2.08400602303140E-07  5.74202385923697E-09 -4.24939637439181E-09 -2.10871219802121E-12 -2.27856728256976E-12
 -7.39870804362826E-09  5.46738062378576E-09 -2.26736023877792E-13  2.82018546964746E-12  8.99544762178031E-08
  1.88819403024905E-13 -3.40018672577965E-08 -1.41389706992406E-13 -4.15396797814728E-13  6.33568247221410E-10
  6.19656996113945E-13 -5.58478919905160E-10 -6.05856479114836E-13
* ORBITAL    1   10
 -4.13655113388295E-12 -4.52224750964403E-10 -5.24372902771014E-12 -8.75181022269308E-11 -2.47269250957892E-11
 -4.17675346048182E-11 -1.11818874813441E-06 -3.23581844548625E-11 -8.48817519959143E-11  2.46334256106711E-11
 -6.00977810230936E-11  7.29233015471108E-03  1.35963580004240E-07  1.82786043934748E-07 -3.35492070762950E-07
  2.23265619088923E-07  8.49710345728574E-01  1.58478725904603E-05  2.13018662203051E-05 -3.91175326699788E-05
  2.59194121030917E-05 -1.11135836479975E-07  8.70115228818058E-08 -9.64809974166899E-08 -5.32764604007003E-11
  1.78586528840506E-11 -2.55342635693519E-11  2.46783795709085E-11 -1.36740192462318E-11  2.89713572725066E-11
 -1.31504510696038E-05  1.01332898759798E-05 -1.12256943754053E-05  9.83080877879077E-12 -3.42009522945316E-11
  1.05570881682785E-12  1.13224845501101E-08 -1.54170163351549E-08 -4.70556746834339E-13  1.05485937086769E-12
 -2.92434513975553E-09  3.98128292492030E-09 -8.29765444250985E-07  1.14254984390347E-06  4.09488360353188E-12
 -3.03535942411165E-12  1.07111173477012E-06 -1.47479008967572E-06  1.50566215712916E-12  2.83058159938027E-13
 -3.41907558696188E-10 -4.15004178539513E-13  1.29545538700267E-10  5.31119786830293E-14 -7.73102659941699E-14
  3.05476905400069E-08  2.62911760794774E-13 -2.69280661826260E-08 -5.09550024344204E-13  2.04782944690503E-12
  2.86770907504900E-10  2.52134690299817E-11  1.97602144661979E-10  4.00591161574727E-11  4.07506272022822E-11
 -9.82528707816898E-08 -1.53341754468651E-11 -6.43327260475719E-11 -1.24264301437102E-11 -2.45935011429479E-11
 -4.65065352909252E-03 -8.49598867451344E-08 -1.15263214469826E-07  2.06421760002178E-07 -1.70543413131848E-07
 -5.27178812536078E-01 -9.62163863496865E-06 -1.30587326238695E-05  2.33589652859359E-05 -1.94817536089584E-05
 -1.29743866321178E-08  5.67488165645737E-08 -6.65044590743162E-08  6.86060615313705E-12 -2.78447750699420E-12
  5.88083404032327E-12 -5.21667197515676E-11  1.97955054867590E-11 -2.82264177670661E-11 -1.16261159724366E-06
  6.44024523985317E-06 -7.56596727455734E-06  3.89929393009137E-11  1.93385449500309E-11  3.99118286015994E-12
 -9.18660824005023E-09  6.96488229314691E-09  9.81820594935054E-13 -9.60510547790759E-13  2.38021358784674E-09
 -1.80932958020543E-09  6.64284174161170E-07 -4.88934122463708E-07  5.28886114590235E-12 -8.54769294877808E-12
 -8.57555394788337E-07  6.31197866947450E-07  9.01617757600808E-12  3.47134127806223E-13 -7.80825916379574E-10
 -1.25711420821445E-14  2.95308015632078E-10  5.48619080878984E-14 -6.36718098906822E-13  7.32101221351612E-08
  1.06592745708463E-12 -6.45623116638224E-08 -3.79460921102728E-13
* ORBITAL    1   11
  1.36231672996343E-07  2.18211727215734E-05  7.13678300920332E-01 -9.39939732269755E-04 -1.53113220139763E-03
  9.45462182133497E-05  1.00296334432241E-05 -1.38544941125624E-03 -2.28275835834036E-04  2.86431221473917E-04
 -1.90738406250754E-05 -2.67295330603750E-12 -1.26692451850883E-10  3.03151292518135E-11 -1.42772512012339E-10
  1.19950938872192E-11 -1.48806131296885E-12  6.55840685827944E-10  5.51357694026155E-11  7.96922972135245E-11
 -8.20156091901291E-12  3.51044156811267E-11 -5.22043407072472E-11  2.13577124975041E-12 -1.30479611767437E-10
 -1.06807581797430E-10 -7.66532935181784E-11 -6.82216285208751E-05  5.55972907518087E-07  6.15087073360618E-06
 -9.07969112135756E-11  1.17355566693459E-10  1.40439653889955E-11  1.18219188948361E-04 -9.85301583545253E-07
 -1.06559775776609E-05 -2.44217372630851E-12 -5.85310392052947E-12 -1.11353434174307E-10  1.05500903323306E-10
  4.78812479422230E-11 -6.22343105602569E-11  1.08874667204317E-11 -1.78667591811845E-11 -4.51891278858190E-05
 -7.28302923692913E-05  3.33176276799376E-11 -3.77419448401352E-11  5.83391973752615E-05  9.40268327637243E-05
  1.75224090574709E-12  1.60491718265899E-11 -1.45115440466351E-13 -4.87001949645850E-12  5.72391598782357E-06
  3.68419906584673E-12 -8.53285227393881E-06  3.63874507380604E-12  1.12886620928425E-05  3.84957108518320E-07
  2.32459052761122E-05  7.00390840416450E-01 -8.85774148451518E-04 -1.48745406419088E-03  1.04768444254266E-04
 -9.77777160084942E-06  1.35302092453168E-03  2.06508709275333E-04 -2.92697496617308E-04  5.76528020833964E-06
  3.79931982816003E-12 -5.17288532862241E-10 -8.28183403879870E-11  9.36007170647526E-11  1.19823760241227E-11
  7.35513128485018E-13  7.55942992470370E-10  5.72472931380366E-11  8.20386918274259E-11 -6.50251090168072E-11
 -1.80129216478308E-11 -5.99948038968906E-11  3.71336689021547E-12 -2.06852737203958E-10  1.59545238460154E-10
  5.06265961724588E-12 -6.77743602366046E-05 -5.65769234846313E-07  5.31758231857257E-06 -1.19993794718511E-10
  1.58734887554330E-10  7.15232773784109E-12  1.17391670426620E-04  9.80382182452012E-07 -9.20990882443926E-06
  1.52753926452304E-12  3.45247169809891E-12  1.45521740572963E-11  1.67862585714760E-11 -4.16545930079284E-13
 -2.51412102654086E-12  3.12510098457511E-11 -5.07042909708832E-11  4.54347328195447E-05  7.27937677524742E-05
  3.93310199102867E-11 -5.72345756003237E-11 -5.86564176710509E-05 -9.39769326096969E-05 -2.92364290019311E-12
  4.32887870676614E-11 -1.69854591307868E-12 -1.56726173730092E-11  5.74556385789204E-06 -1.07843717512434E-11
 -8.56507761621156E-06 -1.97287230994400E-11  1.13307718336043E-05
* ORBITAL    1   12
  1.33017160896476E-05  7.52033069640104E-05 -6.99992044327748E-01  2.86812727605835E-03  2.32611440295114E-03
  5.41350201822888E-04 -1.29513786979559E-05  1.66837394845939E-03  1.15819683323136E-03  3.41121407318636E-04
  7.09837420628282E-04  2.61266936226380E-12  1.08800661093068E-10 -6.13540400059807E-11  1.34522226030171E-10
 -1.75982267246214E-11  1.57566401470434E-12 -6.22390526360956E-10 -3.88151413215845E-12 -6.55125892324046E-11
  1.92857367283654E-11 -8.47923885143684E-12  4.20539455456326E-11 -9.51928481674917E-12  2.44677262679895E-10
  8.14648968305674E-11  6.25668706642216E-11  2.38471127150982E-05 -6.22265231168472E-05 -4.45186268559389E-05
  6.08444642962193E-11 -9.08181556117991E-11  2.64782962785080E-12 -4.13338481417285E-05  1.07804913423575E-04
  7.71119043622134E-05 -3.35411720715091E-12  3.80944575809534E-14  2.90993219562203E-11 -1.69570958129600E-10
 -6.02032954348832E-11  5.27207652737910E-11 -2.57558544021828E-11  3.20667135338615E-12 -1.36366829426613E-05
  9.40921284839212E-07 -3.42910074982783E-11  3.82876172058571E-11  1.76041194949070E-05 -1.21833787401615E-06
 -2.33410785968055E-12 -2.83826154183938E-11 -1.83373534772430E-12  9.63131418398581E-12  1.28822876996845E-06
 -5.86917931715516E-12 -1.92022318430159E-06 -6.07591714106389E-12  2.53943174228782E-06 -1.32971598837489E-05
 -7.47574002152481E-05  7.13286892425512E-01 -2.88492912427255E-03 -2.35476262374061E-03 -5.39369632920142E-04
 -1.31313474210572E-05  1.69329370563763E-03  1.16223418322018E-03  3.35728827156875E-04  7.10070872735997E-04
  3.67263273228895E-12 -5.21653402005022E-10 -9.64258184292635E-11  8.46032541923730E-11 -5.60879317670574E-13
  1.59160404021826E-12  7.15659563770160E-10  2.69099092695481E-11  1.00302991725949E-10 -4.80427100884066E-11
 -3.35292838000443E-11 -5.83108453060741E-11  1.05185344743493E-11 -1.76555380147901E-10  1.83531041404214E-10
  3.63288337238902E-12 -2.51411284927937E-05  6.22718957709541E-05  4.46290389864218E-05 -6.50151023609463E-11
  1.71387992219307E-10  7.62546048499749E-13  4.35494922405689E-05 -1.07858457784704E-04 -7.73001946566993E-05
  5.37242617276149E-12  6.49442644316445E-12 -5.02441916015988E-11 -2.91684553151317E-11  9.93622096995061E-13
 -6.98921348198113E-13  6.16636428074294E-11 -3.02537915445236E-11 -1.27874266864233E-05  2.30351566365366E-06
  6.22608158457356E-11 -4.50755197379346E-11  1.65080276601274E-05 -2.97436414610585E-06 -3.70991682993032E-12
  5.58150411248501E-11 -2.41395316948499E-12 -2.04186992088989E-11 -1.18195569458959E-06 -1.43914247744947E-11
  1.76184283126903E-06 -2.47637802183835E-11 -2.33042168653396E-06
* ORBITAL    1   13
 -1.17586893100964E-05 -7.34217397499099E-05  5.67641568973840E-04  1.15141824453716E-03  6.46921385281695E-04
 -3.01094154771779E-05 -3.37708739293087E-05  7.06732672738910E-01  4.08071248909765E-03 -2.20391500425415E-03
 -1.43955513326442E-03 -1.02286401324391E-12 -5.82194932924171E-09 -2.02390807879315E-10  7.23791582802406E-11
  5.74534813889592E-11  2.28386568209276E-12 -2.57422507290589E-08  1.78739725951512E-10 -1.43731157009960E-11
 -3.20267348318237E-11  5.56603260071809E-11  2.22308898438254E-10 -9.76285587682378E-11  5.15372588395898E-10
  9.07034810656362E-10  3.41124534676628E-11  2.89398182779865E-04 -3.47178394531071E-04 -1.69379180426778E-04
  3.45309547239960E-10 -4.11805587838116E-10  5.76734367614875E-12 -5.01133009323733E-04  6.01359004481689E-04
  2.93380094789807E-04 -1.93965131629886E-11 -2.76744998816847E-11 -2.64253841785962E-11 -2.67681040569484E-10
 -3.19215138522034E-11 -2.39746581763644E-11 -1.14774904782096E-11 -4.26183376919545E-11 -1.61908911003368E-04
 -1.33528124315349E-04  1.16625738649500E-11  6.94374764714908E-12  2.09030584248471E-04  1.72377573242237E-04
  4.62098260527825E-12 -1.18594301943377E-11 -9.03961725989400E-12  4.18871184387580E-12  1.17080665261328E-05
  4.31812332263902E-12 -1.74535572989753E-05 -1.70488263903862E-11  2.30895958245429E-05 -1.17799529748982E-05
 -7.36137899096048E-05  5.63085466371393E-04  1.15152800937357E-03  6.45712130392352E-04 -2.99596309198175E-05
  3.37685574188263E-05 -7.05651266668619E-01 -4.07417684675672E-03  2.20184027084072E-03  1.43829207329029E-03
  3.91058933859757E-13 -4.69388521664901E-09  6.68292328501263E-11 -2.93916864282338E-11 -2.41484840165322E-11
 -1.18741795602337E-12  9.40444419539549E-08  5.10736212258344E-10 -2.52620493112489E-10 -1.36412931830192E-10
  5.66394753743065E-10 -3.71649462300635E-11 -5.90524374836396E-11  6.89118812706962E-11  5.25422183287513E-11
 -1.11277898556607E-10  2.87869168851177E-04 -3.46572961619677E-04 -1.68953272685408E-04 -8.45940155772213E-10
  3.14350596005640E-10 -1.19698073796479E-10 -4.98606873109280E-04  6.00283884929991E-04  2.92633960777972E-04
  9.59745441744733E-12 -2.33172403102943E-12  2.40591736874893E-11  1.26220689847929E-10  1.07495978246034E-11
 -4.05316377532846E-12 -8.43260429125199E-11 -4.67422524318024E-11  1.61769418866680E-04  1.33380250538932E-04
  1.44282432474997E-10 -8.27731575210204E-11 -2.08845415005036E-04 -1.72192439119264E-04 -2.43402916713034E-12
 -3.50024799972925E-11  2.36141125322731E-12  1.29748282946996E-11  1.16940963806477E-05  2.50373099717640E-12
 -1.74325249960091E-05  2.41150219107406E-11  2.30611123287364E-05
* ORBITAL    1   14
  4.81278838647636E-12  2.76363471497506E-11 -6.42922853254538E-10 -1.02148011625653E-09 -2.81766163317476E-10
 -1.63404327179089E-10  6.84813072688939E-12 -6.82744480663448E-08 -1.49406861599553E-10  1.23078784522279E-10
  2.97144529261732E-11  3.54525259434564E-08 -1.52118545131423E-03 -8.01066635824977E-06  4.00650872278304E-06
  1.83071227319667E-06 -1.65782770000441E-05  7.11243545287202E-01  3.74511176511625E-03 -1.87316998135335E-03
 -8.55806954990827E-04  2.03914301699100E-06 -6.98734039461359E-08 -5.05642645353082E-07  4.29759478791055E-11
 -7.38206699653801E-10 -9.75984466285865E-11  6.73470098943816E-10 -1.44033740559630E-10  3.00628489242010E-11
 -9.53539804183223E-04  3.32401826889970E-05  2.36408714196002E-04  9.33552493759993E-11 -3.68878255309650E-10
 -7.45701617302058E-11 -2.60842538882956E-07 -1.62199980439469E-07 -4.13426026746942E-11 -2.31708116274380E-11
  6.74970331113426E-08  4.19295082268938E-08 -7.70530114597832E-05 -4.78723296088983E-05 -2.07339619463919E-11
 -6.12536871452057E-11  9.94871996097879E-05  6.18090229796702E-05 -5.11597621033733E-11 -4.59453465769435E-11
 -3.38479452493993E-08 -1.00302552391056E-11  1.27962390701025E-08  4.96115543959543E-12  8.52339777161168E-12
 -1.26820113846569E-05  1.06850046719163E-12  1.11849975207167E-05 -2.15242367220229E-11  4.08886322174405E-12
  2.18322438543167E-11 -5.55007171000146E-10 -1.30158975779521E-09 -3.02410518306659E-10 -2.53728453270840E-10
 -5.29628320147976E-12 -9.46115346808570E-10  2.89593206742316E-10 -5.45845079262115E-11 -3.72185334386994E-11
  3.50863852637424E-08 -1.50284398675608E-03 -7.92815813099683E-06  3.94858976015911E-06  1.79415629627539E-06
 -1.64088055715719E-05  7.02703957180856E-01  3.70704348236283E-03 -1.84635374902873E-03 -8.38964517996417E-04
 -2.00350021441164E-06  7.33945789588927E-08  5.00280377845905E-07 -5.40962987320719E-10 -1.50755704280114E-11
  7.08559727968287E-11  1.35505794639931E-09 -5.63926753189536E-10  2.81244120197270E-11  9.36664019813088E-04
 -3.43839208080211E-05 -2.33902592027127E-04 -2.23284017424918E-10 -4.71725774324735E-10 -6.98825421937949E-11
 -2.59364118363630E-07 -1.61633650964131E-07  1.13589372973751E-11  1.68449236032840E-11  6.66535531265094E-08
  4.18409260406019E-08 -7.67639505508542E-05 -4.77695323716892E-05 -2.00517426262787E-10  6.34324128792259E-11
  9.91023971176506E-05  6.16706159861027E-05 -8.29005151618412E-11  4.71458733009391E-11  3.36601246181986E-08
 -3.32202791138537E-12 -1.27414818210681E-08  2.60871246619721E-12  1.04971332409079E-11  1.26043086409392E-05
 -1.10015326238086E-11 -1.11161769786065E-05 -2.49587405098446E-11
* ORBITAL    1   15
  1.24585230460843E-12  7.62309171243961E-12 -1.20309673801396E-10 -3.59408806163589E-10  1.01665905988366E-10
 -6.77789720572550E-11  2.03597501569900E-12 -1.90016514871872E-08  1.16287990093000E-11  7.05475968100222E-11
  5.13423630531713E-11  1.65766668484093E-05 -7.11189197914005E-01 -3.74492883321751E-03  1.87301325387354E-03
  8.55716544065207E-04  3.54736115519134E-08 -1.52181133538447E-03 -8.01242125453929E-06  4.00823915616514E-06
  1.83150682997536E-06  9.53431611764788E-04 -3.32043650357734E-05 -2.36392725451376E-04 -5.19511827498819E-10
 -5.00849929796412E-10 -3.79873064275854E-11 -1.26519633349773E-10  5.65344106698001E-10 -1.86010750500032E-11
  2.04084342254424E-06 -7.23747360817361E-08 -5.05736439016046E-07 -1.66959828219185E-10  2.13420175899518E-10
 -1.02458514565743E-10 -1.21841225928661E-04 -7.57054991012266E-05 -6.47352913277766E-11 -7.34059144260786E-11
  3.14520085640667E-05  1.95431752110601E-05  1.64925202167969E-07  1.02349195906186E-07 -1.76121058205607E-11
 -1.05301804130265E-11 -2.12711252272466E-07 -1.32050570735320E-07 -1.35922518671081E-11  1.69944311400023E-11
 -1.58168753849353E-05 -2.14964910245043E-11  5.97787373252863E-06  4.50134980966262E-12 -8.28495030150109E-12
  2.71254461581074E-08  6.16156961383593E-12 -2.39183990604189E-08  6.32780839384661E-13  9.26862394759758E-13
  1.81287134949717E-12 -4.63501656125244E-10 -1.98413611833024E-11 -2.94446533163066E-10 -6.34667134711930E-11
 -8.84822918229680E-13 -8.69023684858252E-09  9.19333849443265E-11  3.89457221986050E-11  4.72201065772159E-11
  1.64097250463115E-05 -7.02758960517823E-01 -3.70728981672581E-03  1.84652609027231E-03  8.39069439329664E-04
  3.50869216119898E-08 -1.50221045917651E-03 -7.92492900590659E-06  3.94664324284550E-06  1.79294212722708E-06
 -9.36780914898832E-04  3.43698712826077E-05  2.33917090147433E-04 -6.16895160368163E-10 -8.22078498078021E-10
 -4.98354515736387E-11 -2.50563798620566E-10  3.71011933518683E-11  4.79847777688197E-11 -2.00120022448366E-06
  7.38004080835066E-08  5.00136845576317E-07 -6.03412387166716E-10 -2.39275496499517E-11  7.93803157003631E-11
 -1.21377445271671E-04 -7.55326697258866E-05  7.87293690817610E-11  1.07951488060091E-10  3.13391505133306E-05
  1.95024082357501E-05  1.63938901185776E-07  1.02100017430884E-07 -1.86155620691077E-11 -2.29074643613614E-11
 -2.12150780753100E-07 -1.31634174149362E-07  7.33093171937122E-12 -2.34893838938431E-11  1.57213317096060E-05
 -2.28769024631493E-11 -5.94198945467295E-06  1.14765169788583E-11 -2.84628645555212E-12 -2.69296890427592E-08
  4.31546028325430E-12  2.37262269389131E-08  3.88576923084106E-12
* ORBITAL    1   16
  7.28289475375003E-12  6.20037938463605E-11  1.18240719423005E-09  5.23356144321711E-10  2.82190447927271E-10
  1.47128366206737E-10  5.62987124802089E-12  8.47068273634609E-08  7.41348059785208E-10  3.29376092018244E-12
  5.17629209895362E-11  1.09222927016369E-07 -6.42832540795619E-03 -2.88236204533438E-05  2.04771843876724E-05
  1.27520132679456E-05  1.19420269658168E-05 -7.02848855860975E-01 -3.15142060579494E-03  2.23886864205125E-03
  1.39422597204880E-03  1.21993539192778E-05  8.72697579223827E-07 -1.84687990428693E-06 -1.59481051484709E-10
  6.77230040304461E-10  7.82830160797324E-11 -5.40339134971251E-10  4.44658350936624E-11 -9.02975377990490E-11
  1.33378230028204E-03  9.55374612347097E-05 -2.01920331182729E-04  1.00585792995110E-10  4.56907316532146E-10
  1.44499951771855E-10 -3.52150674736501E-07 -1.14026473347628E-07 -4.43463484202553E-11 -3.70037850360102E-11
  9.06842782315052E-08  2.93363210699753E-08  2.43195499750654E-05  7.86575764022948E-06 -3.75498741123192E-11
  3.00394949235669E-12 -3.14086933258089E-05 -1.01610118517164E-05 -1.03105491553173E-10 -6.04423423703912E-11
 -7.06126998539923E-08  3.03385907049734E-12  2.66795849663555E-08 -2.83068689623114E-12 -4.52481336301536E-12
  6.18681302585918E-06 -2.60328362493996E-12 -5.45678879638265E-06  2.80060564800829E-12 -5.61181517138951E-12
 -5.44567069604009E-11 -1.41758060233895E-09 -6.31051031868153E-10 -5.43259575255857E-10 -2.75870215053842E-10
  1.84526164032004E-12  2.04958007134283E-07  1.53488974740801E-09 -5.30211292876541E-10 -2.89532809958116E-10
 -1.10834218918695E-07  6.50674620189058E-03  2.92394409627830E-05 -2.06862451846524E-05 -1.28459426061574E-05
 -1.21170229133064E-05  7.11386027958203E-01  3.19673816272530E-03 -2.26164823521457E-03 -1.40447128972602E-03
  1.22974083985636E-05  8.70019469664757E-07 -1.87241926818792E-06 -5.49701594357941E-10  1.90982093503733E-11
  7.39025708917681E-11  1.06217517198020E-09 -4.53700318693769E-10  1.08250724601654E-10  1.34447688525264E-03
  9.51338277716429E-05 -2.04711875703789E-04  3.39710490974843E-10 -6.14347193244257E-10 -1.86704873849632E-10
  3.65487315746462E-07  1.21924019331485E-07 -4.72513054437144E-11 -2.85908565271078E-11 -9.46785206531673E-08
 -3.13660691767065E-08 -2.52578680532392E-05 -8.43650960340083E-06 -2.44059808317561E-10  2.06518586215846E-11
  3.26077994185084E-05  1.08916227581542E-05 -9.61271067077693E-11  5.32291504047510E-11 -7.22573949022831E-08
  3.11922634758161E-12  2.72880895588418E-08  2.40628557008337E-13  7.64251093341841E-12  6.33726495137815E-06
 -6.34648422112522E-12 -5.58913186602636E-06 -2.49334689264565E-11
* ORBITAL    1   17
 -1.37032317274312E-12 -1.26222229910132E-11 -3.18017840134488E-10 -9.44237691546052E-10 -5.88105027377853E-11
 -1.47891980470989E-10  3.64088063439887E-13 -5.57305008289553E-08 -4.35375305781835E-10  5.27143134361370E-11
  5.37920962485025E-12  1.19426435587181E-05 -7.02903848949045E-01 -3.15176959658657E-03  2.23903022848835E-03
  1.39430974430939E-03 -1.09217082006437E-07  6.42833810204727E-03  2.88233954471624E-05 -2.04771055009644E-05
 -1.27520044134427E-05  1.33384851194053E-03  9.55783627670875E-05 -2.01937697685537E-04 -2.93355431339763E-10
 -4.06845940080118E-10 -1.78354068154109E-11 -1.47163341115336E-10  5.91286598673394E-10  5.80121158373466E-12
 -1.21985312047069E-05 -8.75259041615562E-07  1.84679746836730E-06 -1.85476392860685E-10  1.41694416093030E-10
 -1.41956100260813E-10 -3.84745360170943E-05 -1.24562179304297E-05  1.57802186577309E-10  9.19219042766138E-11
  9.92628017025279E-06  3.21182015495944E-06 -2.22308332887669E-07 -7.19628650142786E-08 -1.27735095963815E-11
 -6.01777604291200E-12  2.87365073622463E-07  9.30759561526871E-08 -3.57128497549091E-11 -3.84733395275771E-12
 -7.71774495788692E-06 -6.68617494828860E-13  2.91663440530581E-06 -3.94366494755182E-12 -8.19628903598569E-12
 -5.65871481188051E-08  7.35369895006211E-12  4.99186345240658E-08 -1.94747756135682E-12  4.02630693741716E-12
  3.63852446779637E-11  8.28345947189192E-10 -4.34944646113998E-10  3.34916083302061E-10  3.62666276312510E-11
 -3.75954660715868E-12 -5.59082091361993E-08 -4.88511386950599E-10  1.33128621865645E-10  6.78421622383332E-11
 -1.21157839815871E-05  7.11331690190079E-01  3.19644863472869E-03 -2.26150906519370E-03 -1.40441011962118E-03
  1.10823800315082E-07 -6.50673351834889E-03 -2.92390251306527E-05  2.06862004125833E-05  1.28459342241444E-05
  1.34439764513217E-03  9.51367849690252E-05 -2.04695189423549E-04  6.15262423592293E-10  8.55642465376571E-10
  7.58944394623983E-11  4.17353301119027E-10 -3.34055340751007E-11 -6.71780644009419E-11 -1.22968527484980E-05
 -8.70196057037276E-07  1.87241237095722E-06  4.00178482027593E-10  9.52226772656767E-11 -3.45684307700350E-11
  3.99253635248009E-05  1.33339135325094E-05  1.75376296361809E-10  6.38341298645493E-11 -1.03081946794755E-05
 -3.44263299402151E-06  2.30898140102015E-07  7.69900391592601E-08 -3.36540105582010E-11 -1.35348947867486E-11
 -2.97583409521530E-07 -9.95819696568229E-08 -2.31110088948895E-11  4.70551382167050E-12 -7.90292476236233E-06
  1.88433810750074E-12  2.98689291449293E-06 -2.31595623051089E-12 -1.64476431472927E-12 -5.79418766840809E-08
  1.26579431071575E-13  5.11292287086697E-08 -1.47746784041940E-12
* ORBITAL    1   18
  1.24822373706304E-05  1.10802471988494E-04  2.38228950843779E-03 -1.54806472035959E-04  6.30730198506193E-04
 -1.48761739440831E-04  1.36768755454631E-05  7.07398613071507E-01  4.22972328920216E-03 -1.60545596411090E-03
 -8.68348665911008E-04 -1.73440009974596E-13 -6.80584778503356E-08 -3.70065901137295E-10  2.64758778367237E-10
  1.59190675980472E-10 -5.59786429719668E-13  1.79020312098923E-07  1.03475898951695E-09 -6.39226107026169E-10
 -3.97950415445226E-10  2.35344965274121E-10  2.85851930334018E-10 -9.09069513972720E-11  6.54298039253568E-10
  1.14176968288757E-09  1.14517525521857E-10  7.01849401410408E-04 -3.50175456866273E-04 -2.59957027632787E-04
 -9.37904577991005E-11 -4.88674733882063E-10  5.16741975454241E-11 -1.21549596293039E-03  6.06560416416649E-04
  4.50268502812854E-04 -6.74855171425459E-12 -1.38383712230767E-11  3.29771474458435E-10  1.62557522305257E-11
  3.87340089900349E-11  2.49583240175113E-11  3.23235379812874E-11 -4.91686541236337E-12 -7.35813321009406E-05
 -8.93295032983007E-05  4.18835677188003E-11  2.23326471652585E-11  9.50039346125697E-05  1.15320145660510E-04
  4.82583695677547E-12  2.70046253590567E-11 -2.26158324017548E-12 -1.06827517738604E-11  8.11919938494165E-06
  6.80081430439217E-12 -1.21036650030097E-05 -1.12633049303189E-11  1.60126320825820E-05 -1.24648609876856E-05
 -1.10687789823582E-04 -2.38233099280299E-03  1.52678492548194E-04 -6.31592823613761E-04  1.48797413937794E-04
  1.36497716492200E-05  7.08477326904794E-01  4.23603347356454E-03 -1.60913629018385E-03 -8.70547081222662E-04
 -8.61450421730725E-13  4.09099666047997E-08  5.91054407104493E-11 -1.06875297824832E-10 -7.27183635962737E-11
  6.38977919184436E-16 -1.11700613041849E-07 -3.12821271888261E-10  3.46165763275681E-10  2.18028191472600E-10
 -4.68940516338958E-10  7.36777293842328E-11  6.33414351912089E-11 -2.12279534846351E-10 -2.20458784307315E-10
  2.89625601056700E-11 -7.01798122597197E-04  3.50631356888272E-04  2.60181447499437E-04  7.72214797356297E-10
 -4.01474080845485E-10  9.84210542498783E-11  1.21554481884401E-03 -6.07318766891997E-04 -4.50649443224942E-04
 -3.55568736476745E-11 -2.18656490073767E-11  2.54645710705940E-10  8.96393553931513E-11 -9.76036166307887E-12
  5.21321720266043E-12 -5.55568505250089E-11 -5.73721847786851E-11 -7.38001677018858E-05 -8.95175345968845E-05
 -2.41057613515197E-10  2.37191850042711E-11  9.52791672589315E-05  1.15567698026747E-04  4.98678643206392E-12
  1.07989503993860E-12 -2.40259740837919E-12 -1.93940119419891E-13 -8.13546145622597E-06  7.84652834348829E-12
  1.21276582368665E-05 -1.14192417528875E-11 -1.60435511742666E-05
* ORBITAL    1   19
 -1.08142653380113E-08 -7.76726623753281E-08 -4.27193674770743E-07  8.67933198208759E-07  8.24281572965961E-07
  3.76773396595083E-07 -1.16882782675119E-08 -3.38061464454294E-07  7.98868453960349E-07  3.82802258297911E-07
  3.03120942638624E-07 -6.46642576282160E-13 -5.56023091959501E-11 -4.25680254855288E-09  7.52984068953472E-10
  8.87501616025886E-10  1.72384243994351E-11  3.39813367143945E-10  8.97839336794959E-09  8.27539584909797E-10
 -2.00573546015296E-11 -1.79023877354263E-08 -4.18449203306053E-10 -3.73479399674491E-11 -2.54048990692910E-03
 -4.27579814661357E-05 -1.28675782953814E-06  6.09565788085985E-01  1.02591382009814E-02  3.08700682028267E-04
 -1.95294459159001E-07 -3.65985748607589E-09 -2.34183180910030E-10  3.51934320547010E-01  5.92300214495575E-03
  1.78139292824641E-04  2.80312363234148E-10  2.40674981812932E-10  3.85154801090965E-06  2.60240521521693E-06
  1.66709261801883E-11  3.98043185954125E-11  4.51499555321195E-10  3.08244489095666E-10 -8.43679058194226E-04
 -5.70050757978864E-04  3.19981103024067E-10  1.31309766940202E-10 -6.53420348772118E-04 -4.41500934254927E-04
 -3.98227858981624E-12 -1.58051430543321E-07  5.64099010281542E-12  5.96751573810608E-08 -2.61645590458775E-05
  8.27893623773547E-12  2.34041593515704E-05 -2.77165448868543E-11  3.09603822040270E-05 -7.92162855907830E-09
 -5.59507715870132E-08 -2.91764224788914E-07  8.86762454205416E-07  3.77515118589401E-07  1.13624986003789E-07
  5.26383985295707E-09  9.69434940718752E-08 -6.06206236846002E-07 -2.95475586543859E-07 -2.49874256262495E-07
 -1.29068063051485E-12 -3.51274632191190E-10  5.71887873696483E-10 -4.36025149864625E-10 -3.83690301861088E-10
  1.44334227139267E-11  1.66996568850957E-11  4.80823844692392E-09  6.98321546032608E-10  1.50785660115271E-10
  1.30397356333036E-08  1.11185351159490E-10 -8.88044291971692E-11 -2.54068481620280E-03 -4.27659404038889E-05
 -1.28786577670485E-06  6.09562437246291E-01  1.02602606048720E-02  3.08940533672371E-04  1.55444963527131E-07
  3.42991364567440E-09  2.65281813841069E-10  3.51939993358261E-01  5.92429211429852E-03  1.78476173772068E-04
 -2.25723043026131E-10 -1.48468059663194E-10 -3.85057892131291E-06 -2.60188658455541E-06 -4.59195117501916E-10
 -3.11083363871254E-10  6.35996860567304E-10  3.45811939244534E-10  8.43243591415494E-04  5.69786128162343E-04
  5.48666586643074E-10  3.38050086910752E-10  6.53199025091975E-04  4.41375031028775E-04  1.89862063577826E-12
 -1.57987295871535E-07 -9.05140863900320E-12  5.97164677265579E-08 -2.61631302321527E-05 -2.44240437028775E-11
  2.34010602987888E-05  1.89330657015379E-11  3.09582576173093E-05
* ORBITAL    1   20
 -8.48812885481616E-09 -6.04046601702905E-08 -3.18110908016259E-07  5.66555598276087E-07  7.94432150148106E-07
  3.67677243192952E-07 -4.92951188424096E-09 -1.53716847367236E-07  6.79752379355782E-07  3.78113585996189E-07
  3.18569147324147E-07 -1.49378910495325E-11 -4.61718914861880E-10 -4.32959539586504E-09  7.44415605248290E-10
  8.52862939215305E-10 -7.24704621166437E-11 -2.11974977713694E-09  1.05606504386136E-08  1.35275373598780E-09
  3.15087532331174E-10 -1.87972008992871E-08 -1.14013905825118E-10  1.16254522318649E-10 -2.60023351531711E-03
 -3.96939481645268E-05  2.69270152364601E-07  6.14994132633496E-01  9.38844001802751E-03 -6.35571381021069E-05
 -2.08249652059248E-07 -5.98185981435923E-09 -9.28776849664033E-10  3.55068662888390E-01  5.42032599410942E-03
 -3.67744960847996E-05  3.47053504325235E-10  3.02461721674612E-10  5.47237851001078E-06  3.92374674564665E-06
 -1.74896301098300E-11  1.56290514024821E-11  2.12607351841961E-10  9.86787663170840E-11 -1.18156782919321E-03
 -8.47179895030449E-04  5.89544965328184E-10  3.44126016205789E-10 -9.15173082877893E-04 -6.56184112424957E-04
  2.18333943135473E-13  4.47959812055622E-09  3.97298929474948E-12 -1.75514318580391E-09  7.35361281715800E-07
 -1.05350413914206E-11 -6.55327990212698E-07 -1.33734597529551E-11 -8.69239000800696E-07 -7.26342467365371E-09
 -5.14065332354156E-08 -2.56295170009042E-07  4.21644208463828E-06  4.12323167554084E-07  1.34917169186850E-07
  4.65755304392947E-09  1.02585817546039E-07 -5.65000220524412E-07 -3.80051057801601E-07 -3.44919898942261E-07
  1.62792868599946E-11  7.74987550518051E-10  5.82412274482058E-10  8.54810588258398E-10  6.76599046728200E-10
  9.31851783767042E-11  2.82931917913387E-09 -7.46999892543342E-09 -1.37714663185587E-09 -4.18677813674062E-10
 -1.69896944596942E-08 -1.30760459287599E-09 -3.68364519189653E-10  2.60042528784445E-03  3.97032829397305E-05
 -2.67568419857471E-07 -6.14991228259898E-01 -9.38991020046746E-03  6.32135402832881E-05 -1.66321810948870E-07
 -3.86543722194429E-09 -4.86389328955731E-10 -3.55073719608724E-01 -5.42098125718861E-03  3.66084869644264E-05
  2.83541806142518E-10  2.09469680576575E-10  5.47046822269119E-06  3.92248904968276E-06  4.53368533558088E-10
  2.92539770430425E-10 -1.36709744575802E-10  3.97825310836800E-12 -1.18111950800203E-03 -8.46905043929277E-04
 -7.27248808702781E-10 -5.16259182309807E-10 -9.14898661896354E-04 -6.56008142051898E-04 -1.80443297728446E-12
 -4.47158705274547E-09  7.19216556287836E-12  1.68107903862447E-09 -7.35600788477015E-07 -1.92939253697403E-11
  6.57468908166380E-07 -2.80464945393109E-11  8.71170900210369E-07
* ORBITAL    1   21
  4.46688583124715E-11  3.28416668317101E-10  2.01947420195664E-09  2.26188317696798E-08  5.70099825989007E-10
  5.15442032128006E-10  9.72261644328041E-11  2.67355433577339E-09 -3.18332094896187E-09 -7.65419981582830E-11
  3.06395385537083E-10  1.89371883255206E-04  4.44912450516436E-03 -3.70099351144741E-04 -1.22362368508969E-03
 -6.84183647743843E-04  7.74781066491978E-05  1.82026111544537E-03 -1.52401065573635E-04 -5.00706038279036E-04
 -2.79906286664264E-04 -6.42436393626235E-01 -1.40039689654420E-02 -1.29103464897866E-03 -1.11002618669645E-06
 -2.19072155230783E-08 -2.27147970873183E-09 -7.40924828267809E-09  6.29517491189882E-10  2.06805732239301E-10
 -2.62841296402794E-01 -5.72935506216800E-03 -5.28167569672935E-04 -1.76542960025179E-07 -3.23355402660659E-09
 -8.01204163956013E-11  1.35815745944941E-04 -1.08641974492561E-04  8.22933060754242E-11 -9.31023297410352E-11
 -3.50688487711861E-05  2.80446001163999E-05 -3.51364989058083E-05  2.81161849830615E-05  3.76330256868672E-10
  4.63080717556116E-10  4.53612361274282E-05 -3.63009759651097E-05  3.10564862516553E-10  3.08997157596250E-10
 -9.94639121270416E-05 -1.44928168257928E-10  3.75927277883038E-05  3.18221721876883E-11 -3.17536084699063E-13
  3.26270076883362E-05  5.20071453294755E-12 -2.87748251857449E-05 -3.74266009112784E-11  5.37485178749765E-11
  3.95176419899859E-10  2.39908643441657E-09  3.56141619704300E-08  2.13076297092040E-09  1.36918106202554E-09
 -1.00953288039093E-10 -2.12001682338596E-09  4.03436152490172E-10  6.29579910391652E-11 -1.68705248765305E-10
  1.89380814051334E-04  4.44975852165095E-03 -3.72603871358030E-04 -1.22332141346246E-03 -6.83754913838079E-04
  7.74824707106986E-05  1.82056125878169E-03 -1.52470619921598E-04 -5.00494033138851E-04 -2.79736747183288E-04
  6.42436440966724E-01  1.40045236721244E-02  1.29104718386459E-03 -2.90792053187422E-06 -6.55906610121216E-08
 -7.09053510257094E-09  2.13262728986823E-08  1.22773513616060E-09  2.29592600861586E-10  2.62838509986594E-01
  5.72960959830702E-03  5.28195000284789E-04 -2.03636358747431E-07 -4.19732563468589E-09 -3.17027410606066E-10
  1.35338939510770E-04 -1.08906348211663E-04 -3.69879352510568E-09 -2.49387950828700E-09 -3.49456459866572E-05
  2.81181956168399E-05 -3.50177900777752E-05  2.81817942560179E-05  8.34234708038536E-11 -5.58675559207692E-11
  4.52070062978968E-05 -3.63832383865376E-05  2.61775646066528E-10  1.76803337036413E-10  9.94547866021933E-05
 -2.17522797356894E-10 -3.75898751593904E-05  5.88131696050863E-11 -1.38384126423089E-11 -3.26243125281571E-05
  1.35626533334894E-11  2.87721054682195E-05 -1.81186336192333E-11
* ORBITAL    1   22
 -1.70745229518848E-04 -1.25655403719842E-03 -7.76251179342185E-03 -1.33728781992573E-01 -6.26910555113543E-03
 -4.03134171630060E-03 -3.71563689806341E-04 -9.09832982647688E-03  6.10962811450486E-03 -5.15267766898003E-04
 -1.69769546293720E-03  4.69211049649532E-10  1.12787567341912E-08 -2.14305500690619E-09 -3.64144122131525E-09
 -2.28812765675829E-09 -1.00516023385484E-09 -2.36978972058074E-08  5.66722520219289E-09  8.17548459016099E-09
  4.87771444409090E-09 -1.51391596493491E-06 -3.34932942043149E-08 -3.19509558928590E-09 -8.86199421125242E-08
 -1.71207154623674E-09  1.96349390785129E-10 -3.41377364466363E-01 -8.32095265237857E-03 -8.33881322209596E-04
  3.30471934198485E-06  7.30351998740187E-08  7.06428408292184E-09  5.91281851142739E-01  1.44123357097346E-02
  1.44433950489949E-03  6.24197633789128E-10  6.52809978562763E-11 -1.90241406896745E-10 -2.41180795603358E-11
  5.96866122366225E-10  6.45631991466869E-10  3.97909659158869E-10 -2.78087077238538E-10 -1.70704488166191E-05
 -1.54055966667701E-04 -1.50652133318489E-10  7.16933081899863E-10  2.20192909833601E-05  1.98872913746871E-04
 -2.50083943217641E-10  5.38865974593632E-12  7.83282431561409E-11  1.03440836118694E-11  4.36479296973492E-05
 -4.31984612000705E-10 -6.50664821915355E-05  3.66369430612026E-10  8.60762871739527E-05 -1.70776689637558E-04
 -1.25678671933378E-03 -7.76368871040666E-03 -1.33750978729350E-01 -6.27168464824076E-03 -4.03282775380553E-03
  3.71604016061194E-04  9.09981234422124E-03 -6.11196230447696E-03  5.14848290936951E-04  1.69745927456845E-03
  4.42795512051503E-10  1.00786799056774E-08 -3.76452020488849E-09 -4.51982081112646E-09 -2.78495707811340E-09
 -9.67657312679817E-10 -2.26681557889892E-08  1.17678001644487E-08  9.91697320591860E-09  5.90217445104247E-09
  1.59566707734018E-06  3.51710788156890E-08  3.24146679512141E-09 -6.00475937092943E-08 -2.62173817261836E-09
 -5.78306976904635E-10 -3.41382672592974E-01 -8.32195646159663E-03 -8.34091647080527E-04 -3.39732259935887E-06
 -7.46806364291410E-08 -7.02708628742724E-09  5.91276845823206E-01  1.44136774751833E-02  1.44464300082425E-03
  2.34142406608904E-11 -4.63963148511895E-10 -2.93648279026992E-10 -2.53933806970134E-10  5.97375062024580E-12
  1.31738884486810E-10  8.12065583975334E-10  5.59813846272905E-11  1.73149011856754E-05  1.54166809138366E-04
  1.31607539967792E-10  9.52058694748003E-10 -2.23701057556554E-05 -1.99039761704275E-04  2.28312821154795E-10
  5.96663542775791E-11 -8.66726807239595E-11 -2.31987822084655E-11  4.36438788277500E-05  4.04942780923829E-10
 -6.50604723346266E-05 -3.62626400082868E-10  8.60669708458986E-05
* ORBITAL    1   23
  5.92486726658191E-11  4.45838501157972E-10  2.51842550015955E-09 -3.36901713510950E-08  3.62193262338971E-11
  1.25800676242482E-10  1.32884991796502E-10  3.48616211756440E-09  2.06628112050049E-09  3.95692902061041E-10
  3.24432580998227E-10  2.11364941636359E-04  6.33974705011080E-03 -5.10369456386049E-03 -1.89283651716158E-05
  3.59400851587164E-04  8.64610435920600E-05  2.59336464316604E-03 -2.08656276184325E-03 -7.61122467537222E-06
  1.47028442530101E-04  6.65828833038266E-01  9.63439904153610E-03 -6.28850387242265E-05  1.14391115645810E-06
  1.88738828226454E-08  3.90420903773810E-10 -1.29128481962478E-08 -2.59645847632631E-10 -5.32531909255784E-11
  2.72369150529493E-01  3.94100855961314E-03 -2.57575636353514E-05  2.22354227976314E-07  2.71335951249617E-09
 -2.46374171002262E-10 -1.81606068946793E-03 -1.24634730733027E-03 -2.01613086166013E-09 -1.52680334068550E-09
  4.68916005826642E-04  3.21820771552792E-04  4.69837442227298E-04  3.22445557318097E-04 -6.60186076564808E-11
 -2.48262448222637E-10 -6.06551884416248E-04 -4.16267224994768E-04 -9.02446753282483E-10 -7.49912577424199E-10
 -2.41383176100693E-05 -4.91698760458986E-11  9.12505795682158E-06  3.95115584915086E-11 -8.76276905612261E-12
  7.91750222453867E-06  9.43466005552970E-12 -6.98181359805328E-06  3.82277754272094E-12 -6.07283061283865E-11
 -4.47847035729007E-10 -2.41125424805896E-09  4.03807241725870E-08  1.62435102919144E-09  6.63796191816443E-10
  1.12864904434490E-10  3.44114597515603E-09 -2.08256819049788E-10 -7.41409227234922E-12 -1.14849370882404E-10
 -2.11348379962704E-04 -6.33898662736737E-03  5.10017650950819E-03  1.90124645049826E-05 -3.59128499977830E-04
 -8.64566342207318E-05 -2.59309274334762E-03  2.08626843300010E-03  7.76849700386269E-06 -1.46916935027978E-04
  6.65830591361249E-01  9.63544215104395E-03 -6.27516292978510E-05 -2.92873944240369E-06 -2.97971810172374E-08
  5.43805799580319E-09  4.30007800444473E-08  8.40968037690157E-10  1.37335176145834E-10  2.72367027676829E-01
  3.94151061535763E-03 -2.56704590813629E-05 -2.49392311086589E-07 -2.96729832708728E-09  1.25428445065408E-10
  1.81551304265817E-03  1.24604164096314E-03 -5.45869847974744E-09 -3.97668103524387E-09 -4.68763932516935E-04
 -3.21726881503934E-04 -4.69702399661302E-04 -3.22371248137275E-04  3.77114933780430E-10  1.50809349016521E-10
  6.06382771366573E-04  4.16179247233674E-04 -1.72920978553572E-10 -1.37754960879518E-10 -2.41454345892845E-05
  5.78065979018064E-11  9.12653662803301E-06 -4.04726474678643E-11 -8.60897996161532E-13  7.91939304901839E-06
 -5.80287601861351E-12 -6.98410918686951E-06  2.99221451551753E-12
* ORBITAL    1   24
 -9.62653583553280E-10 -7.07477206077185E-09 -4.34267756941251E-08 -7.27013116634915E-07 -2.83667585051927E-08
 -1.91028258044057E-08 -2.03542120123230E-09 -5.00109407855458E-08  5.15427926976368E-08  1.10683061792468E-09
 -6.94981690221606E-09 -7.74771984760901E-05 -1.82025604935233E-03  1.51330593312689E-04  5.00615811379278E-04
  2.79922439865570E-04  1.89373985872182E-04  4.44913827047235E-03 -3.72434169771092E-04 -1.22383712209621E-03
 -6.84160737252985E-04  2.62841388697415E-01  5.72945691931080E-03  5.28199612608297E-04  1.49493761457152E-06
  2.63828831947297E-08  1.76133099667186E-09 -1.93557026851550E-06 -4.52377341603521E-08 -4.04686985910262E-09
 -6.42436302917567E-01 -1.40037415400058E-02 -1.29096591244433E-03  3.00818792307408E-06  7.35673711688859E-08
  7.11929781040965E-09 -5.55702495241766E-05  4.44456765198323E-05 -1.25123521316590E-09 -7.66677522348156E-10
  1.43479615115377E-05 -1.14740562172008E-05 -8.58755353787734E-05  6.87254052174684E-05 -6.68401915984535E-10
 -1.13485909396993E-09  1.10863495646991E-04 -8.87341241007347E-05  9.81656822649705E-10  1.69374286550346E-09
  4.06935631800869E-05  1.02157337742333E-10 -1.53803119104171E-05 -4.07951770854926E-11  2.31073537414238E-10
  7.97474232245936E-05 -3.64743575004825E-10 -7.03319102583102E-05  4.33204639944030E-10 -9.26073459931218E-10
 -6.79922908382152E-09 -4.16929503870774E-08 -7.08598527845812E-07 -3.35879079731080E-08 -2.19540157900199E-08
  1.92588563206147E-09  4.64606193792783E-08 -3.49255771550843E-08  1.39879030475380E-09  7.72912599430351E-09
 -7.74817398264294E-05 -1.82054104983911E-03  1.52474884622342E-04  5.00502107880240E-04  2.79745629681737E-04
  1.89382482838330E-04  4.44980391792913E-03 -3.72614809450267E-04 -1.22330498260148E-03 -6.83731856783860E-04
 -2.62838481839184E-01 -5.72965471139836E-03 -5.28209581409089E-04  1.51534800372736E-06  3.42395285733397E-08
  4.03408247158916E-09 -1.95857231730818E-06 -4.74781081871674E-08 -4.71480930457502E-09  6.42436377545270E-01
  1.40045133616262E-02  1.29104677152548E-03  3.12598617235447E-06  7.83665761768734E-08  8.22374798580758E-09
 -5.53647462461695E-05  4.45613795633530E-05  1.02386650598647E-09  5.94572353564990E-10  1.42954874520257E-05
 -1.15053039765553E-05 -8.55942468648011E-05  6.88799709502881E-05 -9.21767271580949E-11  5.03791995845588E-10
  1.10499099607421E-04 -8.89259464640330E-05 -4.37175594391011E-10 -1.33684602744888E-09 -4.06899356508124E-05
  1.27504255826265E-10  1.53792235518892E-05 -4.21514700660487E-11  2.27355729548902E-10 -7.97411034583921E-05
 -3.65823611970755E-10  7.03256841195295E-05  4.38475689115349E-10
* ORBITAL    1   25
 -8.81874204681981E-10 -6.63673956677111E-09 -3.73657376595033E-08  8.44743495720660E-07  1.51405416214690E-08
  7.95359390611746E-09 -2.14605450466277E-09 -6.19994206360866E-08 -3.58675977599470E-08 -7.25397903804549E-09
 -3.46439651971731E-09 -8.64618485211122E-05 -2.59336392991422E-03  2.08785175667215E-03  7.74297386115472E-06
 -1.47029479164427E-04  2.11363226327885E-04  6.33974687721942E-03 -5.10091983663894E-03 -1.86092880681389E-05
  3.59435057855738E-04 -2.72369042111735E-01 -3.94114506200456E-03  2.57213780398416E-05 -1.50654880961911E-06
 -2.42512028183546E-08  3.27082032243275E-10  2.22399218717283E-06  3.31693042458338E-08 -1.46778985506768E-10
  6.65828948712638E-01  9.63412735353226E-03 -6.29639674233324E-05 -3.49850105503930E-06 -5.36610406811068E-08
 -4.87709674552153E-10  7.42892364708085E-04  5.09840809173996E-04  2.68483364082234E-09  1.98471430355327E-09
 -1.91818258422756E-04 -1.31646189566575E-04  1.14856361152127E-03  7.88250979687447E-04 -7.11004514274505E-09
 -4.76000702611002E-09 -1.48277265035412E-03 -1.01760430403356E-03  8.69254755405913E-09  5.60207748326540E-09
  9.87405535969495E-06  5.15220955905981E-12 -3.73264343153348E-06 -5.68926720570193E-12  5.26628098427023E-11
  1.93556074883850E-05 -3.86686098360894E-11 -1.70679307444300E-05  8.46741446681966E-11  9.94291326428852E-10
  7.42306956879682E-09  4.13218528225707E-08 -8.66121969545912E-07 -2.66603962530338E-08 -1.25711521808123E-08
 -2.21006322680685E-09 -6.35928430792364E-08 -1.05932246631218E-08  5.22991053201782E-10  2.04718418438310E-09
  8.64556890652651E-05  2.59306910161422E-03 -2.08628476439746E-03 -7.77449725337173E-06  1.46907477904210E-04
 -2.11350521528051E-04 -6.33903823405866E-03  5.10012443174215E-03  1.89824476718706E-05 -3.59162321903163E-04
 -2.72367036012306E-01 -3.94151456950149E-03  2.56651785341080E-05  1.53853721391566E-06  1.60304766629937E-08
 -2.56682335565023E-09 -2.24770088764525E-06 -3.34043617249513E-08 -6.81410405364460E-11  6.65830692390577E-01
  9.63539965216812E-03 -6.27693117725591E-05  3.60922266410810E-06  5.38151913429341E-08  2.01588842310993E-10
 -7.42660335469226E-04 -5.09710532767638E-04  2.54140193815902E-09  1.88528525187990E-09  1.91754100222771E-04
  1.31606676806913E-04 -1.14823465125202E-03 -7.88068501834596E-04 -7.56072407014246E-09 -5.10260132260700E-09
  1.48236293462572E-03  1.01739094430071E-03  9.12050338467644E-09  5.83895826985093E-09  9.87725318647623E-06
 -6.36007673009095E-11 -3.73336672795064E-06  2.63437986279372E-11 -4.41890995768786E-11  1.93600502295873E-05
  3.71040435120968E-11 -1.70734638371489E-05 -9.16513254374041E-11
* ORBITAL    1   26
 -8.20802885715844E-11 -5.55505556754582E-10 -2.78099082146206E-09  5.55753185100852E-08  1.33954302591735E-08
  6.48581058214434E-09 -8.27741038882014E-11 -2.34740835651783E-09  9.99641665863053E-09  3.20814091578060E-09
  2.64612437698721E-09  8.60899143145215E-10  2.23194728249667E-08  3.30980194315477E-08 -2.43610291871118E-09
 -4.67184098665799E-09 -1.74621671942300E-11 -6.22689891499852E-10 -4.23661689704937E-08 -6.35281735672268E-10
  3.21463881192578E-09 -1.55270737641588E-06 -4.27453790605760E-08 -4.54725892583989E-09  7.03866661196459E-01
  1.18462321621646E-02  3.56427374417082E-04  2.20007139915755E-03  3.70286607596479E-05  1.11471788928637E-06
  9.54286680329786E-07  1.73672846108286E-08  3.72087802357777E-10  1.27034643157412E-03  2.13780705827724E-05
  6.42182363147070E-07 -3.79352271446199E-10 -1.05095026819523E-09 -1.06713223167706E-03 -7.21034434955813E-04
  5.64146718572714E-10  4.70577915525707E-10  1.12906997520945E-09  6.15296180967001E-10 -3.04479834595835E-06
 -2.05713253831792E-06 -1.36128699762427E-09 -8.04924166944750E-10 -2.35854447835247E-06 -1.59381673648649E-06
 -3.43192666969239E-10  4.37843837062455E-05  1.07561130083300E-10 -1.65473608156652E-05 -9.44304710885838E-08
 -4.86811828703614E-11  8.45542597326775E-08  3.65974699729496E-11  1.11699687056722E-07 -2.25404001156543E-10
 -1.62281666845057E-09 -8.47538172608204E-09 -3.34328506671949E-08  4.17318052705500E-09  8.79793721748546E-10
  2.33342858488357E-10  5.33259711172449E-09 -1.77480127704523E-08 -6.01149163434754E-09 -4.54883324306658E-09
  3.34862093750389E-10  6.67970543631759E-09  6.96018832210170E-08  3.03275641051020E-10 -5.13551629833539E-09
 -2.47544546162240E-10 -5.96621767783519E-09 -4.62515520310994E-09 -6.83757087205041E-10 -4.78795095859111E-10
  3.24923366234175E-06  5.59751443112965E-08  1.17668341270532E-09  7.03866508526820E-01  1.18477612797079E-02
  3.56778567329573E-04  2.20026060478626E-03  3.70336173074512E-05  1.11479663240965E-06 -2.96376261258021E-07
 -3.47441149552684E-09  8.12515661571741E-10  1.27040453146836E-03  2.13871485149336E-05  6.44734490837527E-07
  4.48028215602644E-09  2.31623049371087E-09  1.06664622696653E-03  7.20743250052216E-04 -4.19719697953616E-10
 -1.77133863240128E-10  1.08182617245197E-10 -1.29226028703034E-11  3.04362537903542E-06  2.05655422524045E-06
  6.87282583615357E-10  5.73162783306751E-10  2.35811567504992E-06  1.59346200521611E-06  2.62619075650790E-10
  4.37801553039599E-05 -8.49175845704085E-11 -1.65471044243850E-05 -9.44403542874659E-08  5.25865070174349E-11
  8.44694510291614E-08 -3.96954009912105E-11  1.11717646932111E-07
* ORBITAL    1   27
  7.96973404146461E-11  5.46964603743780E-10  2.64722501469188E-09 -3.45992866999669E-08 -1.21517274389549E-08
 -5.79548575548369E-09  4.44646897099805E-11  1.49771509191064E-09 -1.22663059269775E-08 -4.23062225982711E-09
 -3.28821482220661E-09  1.03419804148164E-09  2.88385681785829E-08 -4.76542851548796E-08 -2.99691679917623E-09
  1.43323533146600E-09 -1.70492207573641E-10 -4.41224095245008E-09  4.53745103162266E-08  1.44301132828978E-09
 -2.83362367919607E-09  1.67207943706115E-06  1.40479938425346E-08 -2.54554734784458E-09 -7.10134832974008E-01
 -1.08407366982869E-02  7.34520552477686E-05 -2.25181261868401E-03 -3.43769643852358E-05  2.32305544433793E-07
 -9.70235304125647E-07 -1.66842860449793E-08 -3.07623353966603E-10 -1.30021110466758E-03 -1.98466703913060E-05
  1.35334791961184E-07 -6.27925902374600E-09 -4.52335801905409E-09  1.49454571741326E-03  1.07158978791876E-03
  8.95950947051228E-10  6.53408734779306E-10 -1.50648484495455E-09 -9.16785436792449E-10  4.32610074300817E-06
  3.10166965669711E-06  1.83915005223853E-09  1.19822706344784E-09  3.35121825310186E-06  2.40302083055663E-06
 -2.32286681279913E-10  1.22828487702740E-06  9.90480123639899E-11 -4.66092981011238E-07 -2.69646293395046E-09
  7.54316069765822E-12  2.31538029660654E-09 -4.58818472764415E-14  3.24408625932025E-09  1.94252793403123E-10
  1.42011406554862E-09  7.49633957675947E-09 -5.60065684329484E-08 -2.86257499665036E-09 -3.50449335309965E-11
 -1.83573097914787E-10 -4.33980013885436E-09 -1.87469446661440E-09  4.01711556116962E-09  4.49301229375486E-09
 -5.93679565127150E-10 -1.81572154254971E-08  7.67412858434686E-08  9.41867791120353E-10 -5.90184388603832E-09
  2.79318191693376E-10  8.04948936204834E-09  3.32483906131862E-10  1.97135992619538E-09  1.76457533799035E-09
  3.30740559739378E-06  5.63093373267913E-08  1.58362082382029E-09  7.10134926207786E-01  1.08424197549142E-02
 -7.30390450072514E-05  2.25199300866617E-03  3.43848316509499E-05 -2.31288016542364E-07 -3.19077568668875E-07
 -7.67350458595791E-09 -1.24725055956249E-09  1.30028635022519E-03  1.98499669453581E-05 -1.34554768395684E-07
  8.16745098324816E-09  5.28246089001365E-09  1.49401393197195E-03  1.07125665252596E-03 -1.40238171046991E-09
 -9.68847252539876E-10  1.24533838052667E-09  8.79629701265025E-10  4.32477148486248E-06  3.10102635568418E-06
 -7.82469447896892E-10 -5.90223590529428E-10  3.35054576213757E-06  2.40240897759727E-06  4.48119294416379E-11
 -1.23083716930610E-06  3.37804547525060E-12  4.65447057837227E-07  2.65849830638504E-09 -2.34325685685065E-11
 -2.37246603865804E-09  3.27229573045033E-11 -3.23420356269216E-09
* ORBITAL    1   28
 -1.55041662043387E-04 -1.16169943166065E-03 -6.51644219200396E-03  1.42318155050712E-01  3.80427906384553E-03
  1.92150931124882E-03 -3.59846336062600E-04 -1.03921720980398E-02 -2.44254573214021E-03 -4.45673540992939E-04
 -1.40077468608752E-04  6.06448386306343E-10  1.78555334997804E-08 -1.10176455661417E-08  1.40025077973934E-09
  2.28497959506273E-09 -1.27111285348414E-09 -3.79016461458590E-08  2.30523320865048E-08 -3.65888714445853E-09
 -5.31985688109217E-09  1.79376795159914E-06  2.69302172035685E-08  1.65936284720894E-10  1.05260659238301E-07
  5.19068300951156E-09  9.50587522264929E-10  3.51711435027583E-01  5.43570555224554E-03  8.46339757758590E-05
 -3.84897184171392E-06 -5.66764391574787E-08  3.57265542710531E-11 -6.09179190445873E-01 -9.41435620019896E-03
 -1.46418247788880E-04 -5.53049895407091E-09 -3.91229305792664E-09  9.90032530179689E-10  6.72467514061102E-10
  7.09611072560921E-10  3.69191143341680E-10 -6.80143523202105E-09 -4.81681666093843E-09 -1.25263443822866E-03
 -8.16180582397296E-04  8.63621431152777E-09  6.00461991555699E-09  1.61712564485148E-03  1.05366956096199E-03
 -7.96908391140542E-11 -3.78362560010237E-11  3.00890775065583E-11  2.94799553600233E-11  5.25483980514821E-06
 -1.20577714492719E-10 -7.83239889818131E-06  1.14279808729438E-10  1.03588334609161E-05  1.55030574196367E-04
  1.16161861746018E-03  6.51609773660101E-03 -1.42322147320294E-01 -3.80456730235994E-03 -1.92146876385641E-03
 -3.59820804917775E-04 -1.03911688805318E-02 -2.44753387167784E-03 -4.46308038320834E-04 -1.40145716090033E-04
 -5.81581116505153E-10 -1.76833769358105E-08  8.63198571718061E-09 -2.64872564909734E-09 -3.01770986863101E-09
  1.25668736838743E-09  3.77453894883515E-08 -1.79190618156842E-08  4.23858039430937E-09  5.04384944011188E-09
  1.86823668276953E-06  2.63816523410610E-08 -4.76542305325333E-10 -5.54577804350302E-08 -1.73055424204340E-09
 -4.38615491125186E-10 -3.51715328113014E-01 -5.43633378970743E-03 -8.47218442433338E-05 -3.93037270456400E-06
 -5.53664815347874E-08  1.10501141887037E-09  6.09173371615003E-01  9.41582941054666E-03  1.46763344073820E-04
  4.55817082119337E-09  3.11548207945225E-09  7.24708891912261E-10  4.43111609764929E-10 -1.21118980886502E-09
 -8.31232217247066E-10  6.76062998429601E-09  4.85529526916582E-09 -1.25233693794006E-03 -8.16039596965574E-04
 -8.15320394220830E-09 -5.51320930670578E-09  1.61674098131041E-03  1.05348898129318E-03 -7.41728661449077E-11
 -9.48999545324180E-12  3.34498367270483E-11 -8.26699252061168E-13 -5.25883203041481E-06 -9.79766025000795E-11
  7.83944722381082E-06  1.34646775174023E-10 -1.03703134147743E-05
* ORBITAL    1   29
 -1.17458891526143E-03 -8.94330791719891E-03 -4.40490706168480E-02  5.64821111805882E-01  2.34446530133306E-02
  1.05453721289616E-02 -1.17476491001384E-03 -2.95908313534601E-02  3.49503644593431E-02  6.58950721378852E-03
  1.61495281491313E-03 -1.65431107568329E-11 -1.49470894733137E-09  2.77205130067886E-10  1.88266762316461E-09
  1.72440353182700E-09  7.04573679081189E-11  2.46023545366840E-09 -1.78579767117100E-08 -5.67280619500578E-09
 -3.59621192533825E-09 -8.00908268692143E-09 -3.14005556000196E-09 -1.20703534557317E-09 -8.57811669959286E-08
 -1.63800264771473E-08 -6.20205046757112E-09 -5.96560960897298E-02 -3.67087514137373E-03 -7.88094098342084E-04
  5.98704395007420E-09  4.52296504514479E-09  1.34027055249875E-09  1.03316755402842E-01  6.35572364517750E-03
  1.36416489609086E-03  7.46077077232101E-10  6.14623450397418E-10  2.05652296667987E-09  1.07885619636170E-09
 -8.79216537171391E-10 -5.13390916165575E-10 -2.24842763406542E-10 -1.06974921838587E-10 -7.46949693546237E-04
 -5.41799581258805E-04 -1.47247541263389E-09 -1.14710015517786E-09  9.64341145601964E-04  6.99478482837722E-04
  2.47662190654594E-11  2.87778654079235E-11  9.75462893732487E-13 -2.73963934029509E-11  2.45355003384444E-05
  1.21956720031969E-11 -3.65754490836797E-05 -1.47561174741198E-11  4.83829939177982E-05 -1.17460051908442E-03
 -8.94337738611882E-03 -4.40497888372804E-02  5.64848979228581E-01  2.34474044588385E-02  1.05466055827372E-02
  1.17470267547539E-03  2.95912525873848E-02 -3.49301284170875E-02 -6.58497474853589E-03 -1.61275444354188E-03
 -3.34078479181657E-11  5.16397970292863E-10  1.67612593187242E-08  4.51185522382595E-09  2.95280399798887E-09
  5.69393065838024E-11  1.92388295995748E-09 -2.75162414730867E-08 -8.85101019525248E-09 -5.41520962755570E-09
 -3.60071583892856E-10  2.01437713126200E-09  9.00580315025462E-10  1.79837458920469E-08 -1.34434781188600E-09
 -7.39280276823156E-10 -5.96557202428914E-02 -3.67011484910121E-03 -7.87839646108765E-04  1.02999131357828E-08
 -2.39326935234315E-09 -1.69562737008293E-09  1.03327049099807E-01  6.35674105396095E-03  1.36450731097283E-03
 -9.92956292073810E-11 -1.12691643156450E-10  2.92851160389751E-10  3.38631881932121E-10 -7.44575053228441E-12
  2.32908665945718E-12 -9.78628727670077E-10 -7.07758878746067E-10  7.46967070549807E-04  5.41817208043267E-04
 -1.04161512156046E-09 -5.58540305738064E-10 -9.64306056638663E-04 -6.99458374771450E-04  1.24967584677327E-11
  6.47194083854447E-12 -4.26872518175241E-12 -5.64192485612951E-12  2.45357521188238E-05 -3.22785373198959E-12
 -3.65753760115278E-05 -2.65764911066927E-12  4.83835486058604E-05
* ORBITAL    1   30
  1.68604266576303E-03  1.24593040194680E-02  6.62445438405537E-02  9.35890239402794E-01  6.73885877067279E-03
  6.23149291716053E-03  1.90176291590909E-03  4.39184246195177E-02  2.72470223009979E-02  1.21206100774906E-03
 -1.11334611610425E-03  8.08116198794758E-11  1.57431070535598E-09  3.20663790424211E-08  2.02343682886007E-08
  1.89490827817627E-08 -9.71276245442189E-11 -1.98914925074874E-09 -8.67603443480845E-08 -4.19127643915041E-08
 -3.50225774314253E-08  1.13987761366269E-08  8.45231759709866E-09  1.79335178788064E-09 -4.51988512343895E-08
  1.81597935939851E-08  5.22891965615614E-09 -8.85689197337187E-02  1.64012332859535E-03  8.32699072819540E-04
 -3.73986450418048E-08 -1.05296569069809E-08 -2.37889831571668E-09  1.53408501049864E-01 -2.83710783689396E-03
 -1.44122273084180E-03 -1.04396146705309E-09 -7.20277154324255E-10  5.53827250144097E-09  4.53388634365114E-09
 -2.72707043291290E-09 -1.58065220130005E-09 -1.17138789851700E-10  1.41392147182210E-10  1.56924700774961E-04
  2.00327664845350E-05 -4.11683526985429E-10  1.32342585921759E-10 -2.02577276619300E-04 -2.58810549564117E-05
  1.04272827941074E-12 -2.65945026886882E-12  3.13044473710370E-11 -1.55175980312495E-11 -9.24394393704197E-06
 -1.48337961662088E-11  1.37799268679509E-05 -3.89478052062748E-11 -1.82257297429820E-05 -1.68628637452615E-03
 -1.24610968368830E-02 -6.62532668639279E-02 -9.35885187795786E-01 -6.73793118259933E-03 -6.23113779232807E-03
  1.90199456998523E-03  4.39231986549623E-02  2.71786038809041E-02  1.19672734393227E-03 -1.11947447185242E-03
 -7.61974972007293E-11 -1.66058263311292E-09 -7.12049251894393E-08 -2.42407674112130E-08 -1.62833519874212E-08
  1.61293357301407E-10  3.35947801803713E-09  8.81370839757844E-08  3.33356933779488E-08  2.38693214244500E-08
 -3.71600486296829E-09 -5.39982432498674E-09 -2.07127308310701E-09 -3.63627990812513E-08 -6.61163382751423E-09
 -2.80068798327467E-09  8.85777831704110E-02 -1.63955641960541E-03 -8.32728354165126E-04 -1.24357535552741E-09
  1.10555751229060E-08  5.42609216313784E-09 -1.53421628679711E-01  2.83948359412267E-03  1.44214627073225E-03
 -8.03857260053276E-10 -8.30803861542528E-10 -1.86572671378974E-10 -2.36150826555040E-10  1.22555450982195E-10
  1.28297309176906E-10  1.92225985245351E-09  1.01461587180684E-09  1.57161039659263E-04  2.02494148593750E-05
  3.88044043121779E-09  2.88992650298091E-09 -2.02917363620395E-04 -2.61645903919038E-05  3.49656712133599E-12
  5.77310802562368E-11  2.34534472752227E-12 -3.32466708478545E-11  9.24919484608136E-06 -2.09395206806697E-11
 -1.37883214543796E-05 -1.24526672667206E-12  1.82429451517591E-05
* ORBITAL    1   37
 -2.16375845692307E-03 -1.56796216498563E-02 -7.02663385771238E-02 -2.49279867383279E-01  5.15867713416704E-01
  3.46383094961212E-01 -9.28893333823786E-05  2.05686300241426E-03  1.91577124869442E-01  1.11518159228988E-01
  1.01917734091034E-01 -1.51643001659776E-11 -2.47293627600933E-10 -1.31016313942470E-09 -1.31409844943102E-09
 -1.40065673585081E-09  2.79773882735196E-11  7.00680450370139E-10 -2.70406935602135E-09  1.24154580089232E-09
  2.01553835337094E-09 -6.45926860070423E-09 -1.07680490467316E-09 -3.30721674465340E-10 -1.35625319057142E-08
 -3.08764008616652E-09 -1.08147397852892E-09 -3.33177701683580E-02  2.41247191162210E-02  1.59686490738508E-02
  1.20352901289053E-08  3.34681946855577E-09  1.33642348566288E-09  5.77054256859672E-02 -4.17859449386112E-02
 -2.76587780469677E-02  6.72572003928276E-11  7.42509893636463E-11 -2.71063931018137E-10 -8.67293440792047E-11
  1.62023372334865E-10  7.09316350721712E-11  7.77997525180718E-11  9.08753622210077E-11  1.39575465591243E-03
  6.49583417668639E-04  7.59931758201203E-11 -2.18226429730362E-11 -1.80191189887217E-03 -8.38602711447180E-04
  6.74093895377263E-13  1.44312963013680E-11 -2.51477117928850E-12 -5.15970463536909E-12  6.44243221742838E-06
  1.82914889435253E-12 -9.60394361607866E-06 -2.63920178978102E-12  1.27054041820066E-05 -2.16413562758735E-03
 -1.56823956818111E-02 -7.02800370552214E-02 -2.49332716179363E-01  5.15857321212531E-01  3.46376793812065E-01
  9.31844535751224E-05 -2.05106634307985E-03 -1.91516406578655E-01 -1.11494305367503E-01 -1.01900337054054E-01
  6.81664458895592E-12 -1.05852157361174E-10  1.10954882472949E-08  2.83654419239758E-09  1.38099101770805E-09
 -4.92617839180447E-12  1.64122470054760E-10 -1.71779868619339E-08 -6.54240466549427E-09 -4.79326705161066E-09
 -2.12142802244306E-09  2.84150797339642E-10  3.05088351568453E-10 -4.11564048134746E-09 -1.43088063716384E-09
 -6.31377642571287E-10 -3.33146794426979E-02  2.41232721776623E-02  1.59675792603863E-02  2.87390440415461E-09
 -4.50182927983274E-11 -3.18422692390529E-10  5.77025446634044E-02 -4.17828443438861E-02 -2.76567134367545E-02
 -1.65634082735665E-11  1.72199989331715E-11  7.67781525251719E-11  5.29950843281264E-11  7.83926938601835E-12
 -4.91947982367439E-13  1.19988382054125E-10  8.03653439843011E-11 -1.39588391615163E-03 -6.49795539404631E-04
  2.20728607114889E-10  9.60283937260699E-11  1.80208530879717E-03  8.38888853123218E-04 -1.84213152060073E-12
 -1.74566031117014E-12  7.24273916563280E-13  7.12279276814999E-13  6.43689019862020E-06  2.28471067889044E-12
 -9.59549886016107E-06 -1.42678123521144E-12  1.26934354427771E-05
* ORBITAL    1   40
 -7.12013267235904E-03 -5.23390597249548E-02 -2.63255325215305E-01 -1.23687422155773E+00 -6.54132074038513E-01
 -4.18064939796911E-01 -5.44941722039972E-03 -1.08801830922376E-01 -1.13568155408462E+00 -2.42090446454736E-01
 -6.45647928722445E-02  2.98602250144132E-12  2.27252958032166E-10 -2.10525255904855E-08  1.72946881506283E-08
  2.66458297270179E-08 -2.40794039766515E-12 -2.78637198938215E-11  1.02545255575028E-08 -9.12875487448164E-09
 -1.37091670901698E-08  7.88119735202160E-09 -4.65000444800177E-09 -3.10144274735847E-09  6.57977172048188E-09
  6.44031472361083E-10 -6.39508126637306E-11  5.09844367952094E-02 -8.24641226481550E-02 -4.94299619593607E-02
 -1.04047446082306E-08 -4.37773319558434E-09 -1.67274838280534E-09 -8.83066109862999E-02  1.42832458716562E-01
  8.56153730648991E-02 -5.74693450257111E-10 -5.79894151870972E-10 -1.95538549274892E-10 -2.44846881189823E-10
  1.26629864101114E-10  1.22849415601840E-10 -2.58071749959304E-10 -3.38481101255422E-10  2.37685843983762E-03
  3.49766649272060E-03  3.26860726948523E-10  4.15755143364646E-10 -3.06851386416432E-03 -4.51547847907203E-03
 -1.21000010583197E-11 -1.87324737345120E-11  9.43692504429544E-12  7.22044803614186E-12 -5.78724620207087E-05
 -6.23820985864133E-12  8.62713233749949E-05  9.78013023009155E-12 -1.14126857663017E-04  7.11992668541209E-03
  5.23375654963203E-02  2.63248574224485E-01  1.23686169437894E+00  6.54138408421319E-01  4.18068900838269E-01
 -5.44941167635133E-03 -1.08802135692191E-01 -1.13568603697916E+00 -2.42121086966890E-01 -6.46019386024602E-02
 -1.47433100201786E-11 -1.67190278612535E-10 -2.29018471502825E-08  1.45290665988791E-08  2.36821448347625E-08
  2.86497213705438E-11  5.89201177689761E-10  1.19764127138294E-08 -5.55168786212226E-09 -9.72341333528663E-09
 -2.37142949411244E-09  8.15257589116318E-09  4.60364476286623E-09 -4.64570572344974E-09 -2.42437767596436E-09
 -1.10625716474559E-09 -5.09877069857500E-02  8.24648411530432E-02  4.94307832591200E-02 -2.95289544678672E-10
 -2.30388695838642E-09 -1.22432680396286E-09  8.83132470112317E-02 -1.42833119356227E-01 -8.56165217072584E-02
 -3.88698888060926E-10 -3.36033882225063E-10  7.92637781705650E-11  3.59026980296377E-11  1.00192978236945E-10
  8.87477513556541E-11 -6.87445042925782E-11 -4.07485640311117E-11  2.37636070717884E-03  3.49717768271705E-03
  8.44352550349950E-11  8.19990125094981E-11 -3.06787662856345E-03 -4.51484559059010E-03  1.16641353890928E-11
 -6.77631227961023E-12 -4.34227427681044E-12  2.49275783262750E-12  5.78688813079296E-05  1.12921737105773E-11
 -8.62658935297771E-05 -2.79493128783829E-12  1.14119285735828E-04
* ORBITAL    1   42
 -7.30915541833664E-09 -5.37801064594864E-08 -2.57551926605788E-07 -1.30246413489224E-06  8.79283864306415E-08
  9.37322485695121E-08 -6.21260035290630E-09 -1.37807650212184E-07 -4.61048314208879E-08 -3.25194121482028E-07
 -3.80164213535251E-07  1.17482954050012E-11  5.18729165576093E-10 -7.98867331648740E-11 -1.48493159111601E-10
 -9.47490141607417E-11  2.08586477510247E-12  7.98974865305856E-11  4.46694965703969E-10 -1.81429531482579E-09
 -2.65041952529429E-09 -5.68743324691758E-10 -9.00400758965048E-10 -4.51499334016195E-10 -1.13122247978841E-03
  1.79049872876209E-02  1.02640807536257E-02 -3.10388652307511E-02  4.91282239491585E-01  2.81628826748233E-01
  3.40523163485041E-10  4.26164948000762E-09  2.35075714390834E-09 -1.79202233735529E-02  2.83641885597063E-01
  1.62598454352647E-01 -1.12137305813341E-12 -1.55677516875684E-11  3.68102888944032E-04  3.66845719119349E-04
 -2.76650416966660E-10 -1.83923085995600E-10  5.75741123541729E-10  6.06099064602476E-10  9.22012626689422E-03
  9.18862968008039E-03  4.44779414896692E-10  3.85123919183028E-10  7.14184802995671E-03  7.11745834548237E-03
  2.26534442955705E-12  7.03312305746192E-06 -2.20688986203382E-13 -2.65824025370918E-06 -1.33166480133029E-04
 -9.27084693413800E-13  1.19108073282965E-04  2.38401847562638E-12  1.57565043687778E-04  4.13185494835771E-09
  3.04702455411627E-08  1.51851094308782E-07  2.18891849817778E-06  2.37844960290377E-07  1.27484239037636E-07
 -2.95754634338304E-09 -6.00411725638522E-08 -4.36542178929263E-07 -3.44938033291559E-07 -3.38252040137318E-07
  5.34846909139757E-12  9.09294941050625E-11 -8.33536292054380E-10 -1.52496859051818E-10 -2.53113599612827E-10
  1.41616888815955E-11  5.44533565571688E-10  9.76959393674286E-10  4.28150041627255E-11 -3.85208122417169E-10
 -5.56483761975176E-10 -6.42592435475465E-11 -1.40582401936143E-11 -1.13130867295891E-03  1.79039126940103E-02
  1.02635045277666E-02 -3.10412444397109E-02  4.91252766202991E-01  2.81613027583683E-01  3.57123486746544E-10
 -4.12031966828485E-09 -2.27554901197486E-09 -1.79214248152460E-02  2.83624879826500E-01  1.62589325238149E-01
 -1.95715173989908E-10 -2.32618540730648E-10 -3.68140537784843E-04 -3.66887662679431E-04 -3.04248656971340E-10
 -3.86319568196293E-10  4.94423489807462E-10  5.23090584709750E-10 -9.22102710330428E-03 -9.18964797541725E-03
  5.54930654121366E-10  4.41555838905633E-10 -7.14259238105565E-03 -7.11828713840022E-03 -2.34217073359414E-13
  7.03362584259579E-06  6.93704707891483E-13 -2.65842030287412E-06 -1.33175603659629E-04  7.57694214973730E-12
  1.19115870170962E-04 -1.94357286121711E-12  1.57576063787967E-04
* ORBITAL    1   43
  1.14134049705868E-10  8.44226167079389E-10  3.96835589290131E-09  2.56744602531549E-08 -4.11519816844559E-09
 -3.51447830550232E-09  8.70455483671922E-11  1.54709309321130E-09 -2.76650543745239E-09  4.65884002337541E-09
  6.20495265571713E-09  2.14321698264255E-11 -4.91838310957408E-10  3.03959545843837E-08 -1.98581192316517E-08
 -3.15990554195050E-08 -3.62585196779392E-11  1.14789069982594E-10 -1.51432245722368E-08 -9.84373155440287E-09
 -8.17728884570638E-09 -2.49591884481718E-08 -1.70370913175346E-08 -7.94216135816045E-09 -3.58405228402358E-02
  5.67283846555022E-01  3.25196947185503E-01  9.79669002629716E-04 -1.55061753567198E-02 -8.88895546533742E-03
  1.59059459731401E-09  3.64130694744586E-09  2.10337993959457E-09  5.65611257913059E-04 -8.95249090814044E-03
 -5.13203906346623E-03  5.52300623603514E-10  5.99621194511864E-10  1.16626215755710E-02  1.16227855883587E-02
  6.19600512692004E-10  5.93359776782181E-10  4.70377353964917E-10  4.43407422753517E-10 -2.91011058856221E-04
 -2.90017167093949E-04 -1.94455205703645E-10 -2.93263400913011E-10 -2.25415815331366E-04 -2.24645980316651E-04
  3.38161866596707E-12  2.22830614716450E-04  5.32269091437035E-14 -8.42217611768269E-05  4.20307264090901E-06
  1.02489229404662E-11 -3.75938285770587E-06 -9.76834719356715E-12 -4.97315607192922E-06 -6.47508601379705E-11
 -4.87266388456793E-10 -2.53435173620679E-09 -4.15282426335017E-08 -1.59596992149539E-09 -5.46151689040085E-10
  5.04716317896113E-11  1.10515989980397E-09  2.47228761621669E-09  5.99506584066941E-09  7.09100377028259E-09
  7.80784337982197E-11  3.08740169041845E-10  3.77335288196808E-08 -2.08231631727421E-09 -1.16036376948845E-08
  1.83705584539569E-11  5.44092591808137E-10 -9.47372553634034E-09  1.78440665098817E-08  2.40897111433536E-08
  1.62078098216922E-10  1.41863459191068E-08  7.61406446494585E-09 -3.58432779582335E-02  5.67249809913181E-01
  3.25178697828450E-01  9.79743095224108E-04 -1.55052436947156E-02 -8.88845594097225E-03 -1.86539139263133E-09
 -7.30829582658662E-11  4.09895278529731E-10  5.65650989134777E-04 -8.95195557790856E-03 -5.13175178351515E-03
  5.33280055559455E-10  6.51890186259807E-10 -1.16637895823727E-02 -1.16240981602267E-02  6.26926363525884E-10
  5.45931723860979E-10  1.34575405795149E-10  1.95093694226425E-10  2.91040630777519E-04  2.90050100185924E-04
  3.86720798614379E-10  4.53444805928055E-10  2.25439158965926E-04  2.24671990705308E-04 -1.12263846380927E-11
  2.22845789385288E-04  7.82251978289631E-12 -8.42277234962197E-05  4.20336348826142E-06  4.22076347763602E-12
 -3.75965501026847E-06 -4.42589645663357E-12 -4.97351147443131E-06
* ORBITAL    1   44
  5.76234724974868E-11  4.26596515955489E-10  2.05514467471912E-09  1.64296141801072E-08 -3.14208422390255E-09
 -2.39518085939531E-09  6.23181840343871E-11  1.65560958031326E-09 -5.90630397030875E-09  3.10498313815323E-09
  4.96002506086091E-09 -5.03099001054742E-05 -9.98333298316728E-04 -9.43970348999478E-03  1.94958744325596E-03
  4.28164287423879E-03 -1.22717410196387E-03 -2.43516685294431E-02 -2.30255775000099E-01  4.75549105728229E-02
  1.04439041044930E-01 -2.59890718023237E-03  2.25517756217174E-02  1.24319350518871E-02  2.49655922019159E-09
 -5.28193709747093E-09 -3.03802427152965E-09  1.09054511882086E-09 -4.24861059309014E-09 -2.35756632742555E-09
 -6.33940422574756E-02  5.50089876232586E-01  3.03243624525127E-01  3.96580366076624E-10 -8.72798475608463E-10
 -5.59032414672057E-10 -1.31293717960631E-04 -2.21859236331806E-04 -1.79387511923790E-10 -1.18877909760576E-10
  3.38994188729369E-05  5.72832278848920E-05  2.02546005581265E-03  3.42261950609449E-03  2.63343250677250E-10
  4.34811356569305E-10 -2.61486373254303E-03 -4.41859330838290E-03  1.15107451577452E-10  1.25326490386551E-10
 -6.12019225661303E-06  2.30145275629765E-13  2.31321218062084E-06 -7.80697194522417E-13  4.03685776337189E-12
  1.19694831120574E-04 -7.56132251340697E-12 -1.05560924760281E-04 -3.34280592636176E-12 -3.02480145744016E-11
 -2.19972180788968E-10 -9.72921355398780E-10 -2.05835341511178E-08 -4.84816563035195E-11  3.70163966785555E-10
  8.17956672168294E-12  1.18884960784613E-10  2.44489646543928E-09  2.17591244282852E-09  2.20564243450415E-09
 -5.03133070899568E-05 -9.98401400242946E-04 -9.44035216169132E-03  1.94888587889320E-03  4.28091040262022E-03
 -1.22725764979545E-03 -2.43533179598323E-02 -2.30271805569808E-01  4.75377214918481E-02  1.04421112622973E-01
  2.59911943573469E-03 -2.25510756362655E-02 -1.24315987195125E-02  1.03412142462511E-09 -1.26672073592630E-09
 -8.95529712816878E-10  8.71839818628239E-10 -2.16383257267887E-09 -1.26849821855131E-09  6.33986424206840E-02
 -5.50072674504533E-01 -3.03235343728984E-01 -2.22416363999673E-09 -2.58220340169423E-09 -1.28686188814982E-09
 -1.31247749210377E-04 -2.21809612598200E-04  4.02616309087544E-10  4.68946422877391E-10  3.38881173840197E-05
  5.72710690449977E-05  2.02476738820735E-03  3.42186797162666E-03 -2.76769702983572E-10 -4.14866116304656E-10
 -2.61396267354306E-03 -4.41761171336756E-03 -3.72865038378400E-11 -3.57133307812582E-11  6.12020337135819E-06
 -1.72799674306948E-12 -2.31323412100784E-06 -1.01520298860433E-13  7.36562423210258E-12 -1.19694933301338E-04
 -1.34790143600585E-11  1.05561011141989E-04 -5.12351392013071E-12
* ORBITAL    1   45
 -6.97105403385531E-11 -5.13340126971451E-10 -2.50659634030705E-09 -1.70221952213801E-08 -7.38881289725036E-10
 -1.34116197165975E-10 -5.89547183700202E-11 -1.35176361605509E-09 -4.53511995540397E-10 -2.87590811595564E-09
 -3.52356204196903E-09 -1.22717743153127E-03 -2.43516780546127E-02 -2.30256318753064E-01  4.75534979302456E-02
  1.04437475485406E-01  5.03099135501636E-05  9.98333425555494E-04  9.43968835948604E-03 -1.94956497502093E-03
 -4.28161314011736E-03 -6.33945781739547E-02  5.50089781833292E-01  3.03243632673395E-01 -4.93258430776321E-09
  2.32380467061541E-08  1.34928353090485E-08 -1.20805358046681E-09  1.41142665968565E-11  8.25447797754244E-11
  2.59894235058136E-03 -2.25517827440082E-02 -1.24319411143368E-02 -9.61102895843996E-10  1.01243563735957E-09
  5.90314085759281E-10 -3.20259225580259E-03 -5.41169358444980E-03  7.52971912521680E-10  8.11843506221643E-10
  8.26901698980819E-04  1.39728644447974E-03 -8.30376734630608E-05 -1.40316199810544E-04  1.20420153432591E-10
  1.42086269871028E-10  1.07201869762766E-04  1.81148306319671E-04 -1.42988207518221E-10 -8.40833407815962E-11
 -1.49286529915904E-04  5.08493483659894E-12  5.64249998393324E-05 -4.62412874812167E-12  1.02256320730894E-13
 -4.90709017243551E-06  1.48733817316760E-12  4.32764984139729E-06 -4.68547072174171E-12  4.61381168681489E-11
  3.40576771337677E-10  1.63412096325629E-09  1.97885905503088E-08  2.38682183956514E-09  1.13208643931761E-09
 -2.87021461019119E-11 -5.94628606044715E-10 -4.75932772881502E-09 -3.52516615546115E-09 -3.55075720748869E-09
 -1.22725400791411E-03 -2.43532321312367E-02 -2.30272032745672E-01  4.75392670032492E-02  1.04423033043728E-01
  5.03132781708628E-05  9.98400879200864E-04  9.44035324763588E-03 -1.94890242606553E-03 -4.28093007850213E-03
  6.33985460278831E-02 -5.50072628073801E-01 -3.03235278096657E-01  4.69996768054420E-09  1.91294719149620E-08
  1.11091659597333E-08 -4.05949618338563E-10 -3.84219056958678E-10 -1.06806724165731E-10 -2.59912502969073E-03
  2.25510696660696E-02  1.24315964038599E-02  2.33437849219233E-09 -1.08585594614126E-09 -7.28272307539404E-10
 -3.20142221171931E-03 -5.41043070620442E-03 -8.75915807910037E-10 -8.77789065373284E-10  8.26604225627331E-04
  1.39696777558054E-03 -8.30082433120889E-05 -1.40284505949472E-04 -4.31454952871267E-11 -6.06613041293484E-11
  1.07163039539552E-04  1.81106406352739E-04 -4.64574193128135E-10 -5.44781184736300E-10  1.49285187173819E-04
 -3.02582314848054E-12 -5.64244938896536E-05 -3.31341261717947E-12  1.53712601647742E-12  4.90707576004510E-06
 -5.73565922857972E-13 -4.32761529975899E-06 -3.41961846084186E-13
* ORBITAL    1   48
 -2.64125170342613E-11 -1.91191157147535E-10 -9.19212494636862E-10 -4.90691986291282E-09 -1.18839435900369E-11
 -2.83616995466432E-11 -2.93790777018999E-11 -1.13422059279940E-09 -1.02770916737504E-09  5.68918325657235E-10
  1.01844843879033E-09 -1.44471664046723E-11 -9.64974261710596E-10  1.59320478797757E-08 -3.03046803550523E-08
 -3.95691805859985E-08  8.23040492063716E-12  1.01477021420232E-09 -1.61370257682947E-08  1.47254414062936E-08
  2.12686739669932E-08  1.86200527275768E-08  9.02714709937300E-09  4.73572416216097E-09  1.84686192411331E-02
  6.77217255630888E-01  3.59805055618257E-01 -1.14794402436528E-04 -4.20931987102247E-03 -2.23640861555702E-03
 -1.26290133138919E-09 -4.34363682688940E-09 -2.56166466844792E-09 -6.62760191878995E-05 -2.43025182677751E-03
 -1.29119127182137E-03 -1.59322974254087E-09 -1.54781185407715E-09 -2.28357662495613E-02 -2.33062361691727E-02
  1.22709116394249E-09  1.18751034488377E-09 -2.60557654157355E-10 -2.84933101373384E-10  1.29571830322962E-04
  1.32241089846279E-04  6.30945391328457E-10  5.35667805443241E-10  1.00365414049694E-04  1.02433248998696E-04
 -2.97247223438068E-11 -3.20106053166029E-04 -2.23405868446749E-12  1.20989481569995E-04 -1.37301464694926E-06
 -1.10672402961999E-11  1.22801315691311E-06  4.86400888799247E-12  1.62455366224977E-06  6.42371444157450E-12
  5.87223830224969E-11  4.38392048645306E-10  9.45432839112197E-09 -5.70495604708154E-10 -5.33908317468456E-10
 -9.05344554136256E-12 -4.39489024818182E-10  1.32893945261101E-09 -2.36343603415359E-09 -3.27377296714404E-09
  1.86789037189685E-11  1.47664618986500E-09 -2.41578187951004E-08  3.22687933460887E-08  4.39733347273946E-08
 -8.87773338742067E-12 -1.65648580691761E-10  8.53056800451640E-10 -1.22718451104842E-08 -1.47845520350418E-08
  5.22833482286879E-10  1.34492562559399E-08  7.92243830601523E-09 -1.84654194205614E-02 -6.77245496689236E-01
 -3.59821545990138E-01  1.14773957539315E-04  4.20949492754833E-03  2.23651097548857E-03 -1.44821012529023E-09
 -5.71177079402997E-09 -3.17207932652550E-09  6.62652341636197E-05  2.43035301907824E-03  1.29125013979945E-03
  1.61695464001886E-09  1.56541747329459E-09 -2.28338428850938E-02 -2.33042654130077E-02 -1.13060018110490E-09
 -1.06595665507831E-09  2.13368192695682E-10  1.61447771654819E-10  1.29560156464513E-04  1.32229447972886E-04
 -1.07615350964490E-09 -1.12874594366205E-09  1.00356933755372E-04  1.02424512123723E-04 -3.52802284550640E-11
  3.20095555487375E-04 -4.08303452116210E-12 -1.20984804976454E-04  1.37296966044219E-06 -1.50561038351693E-11
 -1.22797086007767E-06  1.07328260370660E-12 -1.62449650343076E-06
* ORBITAL    1   49
  8.45022530018487E-09  6.22215942430562E-08  3.00255458430810E-07  1.75581641673674E-06  2.72611937107038E-07
  1.28341764140480E-07  6.76012586223902E-09  1.50382588088232E-07  2.93828761704341E-07  5.01797990492557E-07
  5.35439860865746E-07 -1.53598664277578E-11 -5.76483470496785E-10  1.02890159091133E-09 -2.26868961305985E-09
 -2.98066705925593E-09 -1.45378972465295E-11 -2.77315800863102E-10 -1.88223933044810E-09  2.37715437513061E-09
  3.44513627288421E-09 -2.80130570576318E-10  4.71092616438507E-10  3.32687514604290E-10 -1.32552645344103E-04
 -4.86050391595343E-03 -2.58238233931036E-03 -1.59943675922967E-02 -5.86487409188479E-01 -3.11600340737036E-01
 -1.10828755195534E-09 -3.39723914329419E-09 -1.71616090841547E-09 -9.23423864546952E-03 -3.38608528531973E-01
 -1.79902491664873E-01 -1.45067114548378E-10 -1.23895153306717E-10  1.63896543920285E-04  1.67273064215363E-04
  2.40262952225894E-10  1.50101041276609E-10 -8.32270666302639E-10 -8.35571575629810E-10  1.80532445945062E-02
  1.84251874936680E-02 -2.47776273837978E-10 -1.95882557721528E-10  1.39840135096195E-02  1.42721110988447E-02
 -4.98403795839135E-12  2.29744623982412E-06 -2.04873524426928E-12 -8.68389918524419E-07 -1.91300701026237E-04
  8.68108664198164E-12  1.71103639016172E-04  9.02187463148890E-12  2.26349119647168E-04 -7.89134903464305E-09
 -5.79728411417980E-08 -2.85531141410229E-07 -2.64106895111414E-06 -4.00577446565598E-07 -2.22773662345487E-07
  5.16646202915989E-09  1.06563911710128E-07  5.50698331298946E-07  4.08914112762005E-07  3.86579554793379E-07
  6.13000020558811E-12  1.15403121136463E-10 -2.35881021260363E-09  2.40350754186745E-09  3.11805943367291E-09
  2.40620100287922E-11  6.75247082524276E-10  2.94171343440914E-09 -2.72360049959496E-09 -3.95722979719885E-09
 -1.63005656930912E-10 -7.05783526631750E-10 -2.95003353733585E-10  1.32529638359351E-04  4.86070599526481E-03
  2.58250035241089E-03  1.59915738868705E-02  5.86511694314927E-01  3.11614539796151E-01 -9.60580518119047E-10
 -2.61575660934837E-09 -1.32890493090778E-09  9.23251215867655E-03  3.38622930111084E-01  1.79910875532258E-01
 -1.95841390228083E-10 -2.35348239332837E-10  1.63882086944793E-04  1.67258481154233E-04 -4.55293984115645E-10
 -5.20804630248767E-10  6.62311675430167E-10  6.74632079785393E-10  1.80517193340598E-02  1.84236203641521E-02
  2.90083395289586E-10  1.88572769922013E-10  1.39828388485331E-02  1.42709136517240E-02 -8.51611523231731E-12
 -2.29736641061952E-06 -6.61942388639474E-12  8.68361693668012E-07  1.91293501064787E-04  1.25231153308495E-11
 -1.71097902829766E-04  1.04478375260577E-11 -2.26342185553085E-04
* ORBITAL    1   50
 -4.96807048122473E-03 -3.61399587812898E-02 -1.67998982497345E-01 -3.47053997954321E-01  1.72641064109992E-01
  1.03989273018109E-01 -2.61291770922689E-03 -4.12054902268179E-02  4.78772075333089E-02  3.59032941277661E-01
  4.19667318637702E-01 -4.19975424537262E-11 -9.60579583810216E-10 -6.81818795964323E-09 -5.55456591999255E-09
 -5.17087124793471E-09  1.43195167930181E-12  2.65230806091296E-10  1.41404361784741E-09  2.49947284808714E-11
 -2.76685403912251E-10 -2.30522932516598E-09 -1.26908504142852E-08 -6.09324314377616E-09 -6.68465314515981E-10
  3.19303654218089E-10  4.20294773296658E-11 -9.56839357734941E-03 -3.47432715962972E-01 -1.62141675613280E-01
  1.55809028421390E-09  2.83338690185492E-10  2.20415043245775E-10  1.65723129954026E-02  6.01771476680816E-01
  2.80837844700288E-01  1.01923733738978E-09  9.01369313310293E-10 -6.96041648168784E-10 -4.64799120129684E-10
 -1.86686637762279E-10 -2.48017879575847E-10 -1.98736663239693E-10 -3.17072612804219E-10  3.39973290557703E-02
  3.40833387567048E-02  3.75957216800899E-10  4.29266594703745E-10 -4.38903744870396E-02 -4.40014104261401E-02
  6.42177204805097E-12  1.33847274074445E-11 -4.07785621746313E-12 -4.94517518157740E-12 -2.82066035701717E-04
  1.40641169821929E-11  4.20478998216426E-04 -1.25260164604310E-11 -5.56240552402202E-04 -4.96802074420842E-03
 -3.61396231755532E-02 -1.67998188921739E-01 -3.47046729049669E-01  1.72678546891295E-01  1.04010091474274E-01
  2.61319472611730E-03  4.12112236630762E-02 -4.78253414040013E-02 -3.59061341816726E-01 -4.19708148488193E-01
  4.50100595224346E-11  8.90385303981811E-10  6.16858406339970E-09  5.71091177319951E-09  5.51162036987085E-09
 -5.81911154979285E-12 -5.97578743569153E-11  5.49396597897893E-10 -2.90235314875684E-10 -5.88359577667023E-10
 -2.76557008787658E-09 -1.27880842216200E-08 -5.90294152050013E-09  1.20000373015108E-10 -6.28262550853118E-10
 -4.25131114092604E-10 -9.56107103471259E-03 -3.47413573583345E-01 -1.62131997064154E-01  8.40392542265565E-10
  1.23035153307533E-09  4.00125789341867E-10  1.65604022518508E-02  6.01737715497820E-01  2.80820726076581E-01
 -1.52507460372830E-09 -1.49213727597355E-09 -5.49275027640988E-11 -2.96287414701342E-11  3.91725783033309E-10
  3.81849200564022E-10 -1.69352094021969E-10 -3.05712333878563E-10 -3.39923129701253E-02 -3.40786760396249E-02
  4.03431141229648E-10  3.89276138178618E-10  4.38838650231021E-02  4.39953598281861E-02 -7.66841456260750E-12
  1.33866397551927E-11  2.73400960404384E-12 -4.86139639472209E-12 -2.82051310907677E-04 -1.22375724408761E-11
  4.20457208064528E-04  1.44360271176049E-11 -5.56212375242031E-04
* ORBITAL    1   52
  3.41986858091978E-10  2.49390142197797E-09  1.16432855799927E-08  5.10562572825137E-08  3.93667355177452E-08
  2.22882438354773E-08  6.89233978527125E-11  1.26596053526397E-09 -5.04879366558564E-09  3.10478713601248E-08
  3.59750972092181E-08  5.67734859808901E-05  1.20194492312057E-03  9.51283217322397E-03  7.07303617873392E-03
  6.59508450534536E-03  2.78522444582800E-03  5.89656803932479E-02  4.66685295922792E-01  3.46992898938189E-01
  3.23545402188759E-01  2.61648665212642E-03  1.72123892739390E-02  8.16777612608090E-03 -5.63628994783461E-09
  1.59805843960745E-09  1.14052629442684E-09  3.72014654023392E-09  6.55077393024118E-09  3.79502788489953E-09
  1.28361873708393E-01  8.44414358777256E-01  4.00698976925219E-01 -3.00851340830743E-09 -1.46629114030090E-08
 -8.39732936810976E-09 -1.44542555606431E-03 -1.36278597142862E-03 -5.11115738990382E-11  4.17850709719012E-12
  3.73207309411231E-04  3.51869809233332E-04  4.48477004698121E-02  4.22836148281201E-02 -1.79354141839527E-09
 -1.51064185552891E-09 -5.78981224342882E-02 -5.45879056402489E-02  3.51958576923036E-09  3.25477338079128E-09
 -9.74221984679567E-06  4.54728751213195E-13  3.68225487215707E-06 -1.60713985296047E-12  3.73402769943523E-11
  3.83204564128080E-04 -5.12022618135862E-11 -3.37953528035973E-04  3.65569668276069E-11 -3.21368115148785E-10
 -2.34394353007642E-09 -1.11227493896752E-08 -5.03730973363349E-08 -4.14571583243984E-08 -2.39155335763586E-08
  5.57314065546872E-11  8.08167335553014E-10 -9.76256694221377E-10  3.13859697122557E-08  3.56644866863521E-08
 -5.67728897632219E-05 -1.20193456144576E-03 -9.51269168096866E-03 -7.07306909506671E-03 -6.59514967767073E-03
 -2.78519476242770E-03 -5.89651439447073E-02 -4.66678811187914E-01 -3.46994457268302E-01 -3.23548400809157E-01
  2.61646837859589E-03  1.72126142915105E-02  8.16790926264564E-03  5.62155928567647E-10 -1.08347815843134E-09
 -4.99220873928028E-10 -3.85693005457475E-09 -6.01429733019687E-09 -3.49330616210134E-09  1.28360045223902E-01
  8.44425798524708E-01  4.00705774389998E-01  2.80951667453336E-09  1.37887852108377E-08  7.94511448985136E-09
  1.44537278619234E-03  1.36273697889692E-03 -6.07454057530352E-10 -6.32194616066099E-10 -3.73193832746304E-04
 -3.51857330786912E-04 -4.48460901083211E-02 -4.22821168504603E-02 -2.06296263992646E-09 -1.76369643491447E-09
  5.78960512246537E-02  5.45859761317915E-02  3.32797327720863E-09  3.08237062328477E-09 -9.74268438782891E-06
 -1.75688112810230E-11  3.68240807598623E-06  6.91507765894931E-12 -3.51323717898275E-11  3.83222086445971E-04
  5.04965328800029E-11 -3.37970098698228E-04 -3.15730866029604E-11
* ORBITAL    1   53
 -1.38067691004210E-10 -1.00641404777170E-09 -4.65258289785350E-09 -1.58061707153627E-08 -4.02608207326033E-09
 -2.08270816992462E-09 -5.84981417159561E-11 -1.05780413281764E-09  2.41280488129348E-09 -1.22947297049435E-10
 -3.71760941888398E-10  2.78522373937231E-03  5.89657133706542E-02  4.66684786665843E-01  3.46992962135011E-01
  3.23545601365082E-01 -5.67734840395675E-05 -1.20194616367409E-03 -9.51281829562646E-03 -7.07304125164199E-03
 -6.59509419396755E-03  1.28361510595098E-01  8.44414465415265E-01  4.00699050605401E-01  5.20521699721691E-09
 -1.28987895286868E-09 -6.93384757181106E-10 -3.36863200269608E-10 -6.41838989188639E-09 -3.14011304863849E-09
 -2.61649273120696E-03 -1.72123890750761E-02 -8.16777637393885E-03  9.52253385582484E-10  1.10091375237793E-08
  5.39417472179195E-09 -7.09104422905324E-02 -6.68562635405000E-02  6.37238680378611E-10  6.62246954411587E-10
  1.83090035633746E-02  1.72622169091346E-02 -9.14167678959962E-04 -8.61901655725535E-04  1.03639157478444E-09
  1.01542922726486E-09  1.18018543083551E-03  1.11271035231636E-03 -1.52362723712445E-09 -1.39021677865361E-09
 -4.77937975085895E-04 -2.25237870617452E-11  1.80644490156667E-04  6.75094042198527E-12 -6.11323146198355E-12
 -7.81117449513993E-06  1.22225757522894E-11  6.88875622073555E-06 -1.70938675833038E-11 -1.47854202204024E-11
 -1.06616428441794E-10 -4.07703361894893E-10  5.65965963565032E-09  9.51350933145273E-09  5.54586433488051E-09
  2.52414305804436E-11  3.97238615102300E-10  2.67413363268339E-10 -1.11531216894528E-08 -1.28464909187856E-08
 -2.78519476746826E-03 -5.89651449173181E-02 -4.66678829822645E-01 -3.46994501908950E-01 -3.23548441654074E-01
  5.67728918735592E-05  1.20193469119145E-03  9.51269167442361E-03  7.07307270546422E-03  6.59515364217598E-03
  1.28359963455493E-01  8.44425617865289E-01  4.00705670756939E-01  2.29310451906451E-09  4.82183139452193E-09
  2.62280554272516E-09 -3.49585463802856E-11 -3.57904587677570E-09 -1.55138769424358E-09 -2.61645173587733E-03
 -1.72126113995752E-02 -8.16790843800949E-03 -4.17543745197755E-10  7.66960236853911E-09  3.39777239878253E-09
  7.09078958377349E-02  6.68538967795992E-02  7.49069146559207E-10  6.51978429129368E-10 -1.83083414952350E-02
 -1.72616033106587E-02  9.14133934928327E-04  8.61870463426277E-04  9.26760813031996E-11  6.72486709611863E-11
 -1.18014154610817E-03 -1.11266973754483E-03  8.90716423168787E-10  9.46001958206980E-10 -4.77961637293047E-04
  1.72686401746892E-11  1.80652529506628E-04 -2.85796452389361E-12 -4.71688495459463E-12 -7.81151435469678E-06
  4.73833815171916E-13  6.88908342109111E-06  2.34388240984597E-11
* ORBITAL    1   54
 -2.57418087687481E-02 -1.88885958653158E-01 -9.36196381636186E-01 -3.94212775777766E+00 -1.29800222196853E+00
 -7.38442884041191E-01 -1.98719646617177E-02 -3.91879371663404E-01 -2.45025351891304E+00 -1.12888308957526E+00
 -8.73784274809118E-01 -1.77955280361514E-12 -4.43525883999884E-11 -1.03204952091778E-09 -9.87423186494663E-10
 -9.99889972284495E-10  4.27031145444941E-12 -7.63119557689701E-11  2.84488001306470E-09  1.89760037670796E-09
  1.97740736661173E-09 -1.13005675946297E-09 -1.17954116421633E-10  2.31246745058384E-11 -5.28842746237860E-10
 -5.15951054032665E-10 -2.62089033476861E-10  1.65181421575539E-01  5.00894274316855E-01  1.98395020676109E-01
  1.90822764712203E-09  8.57382043151561E-10  4.16849721720558E-10 -2.86102973457781E-01 -8.67574465090013E-01
 -3.43630363377208E-01 -7.68406462822716E-10 -6.20466588146908E-10  1.03601175393753E-09  7.18043657938227E-10
 -3.72974036690018E-10 -2.30947577182900E-10  4.79687817881335E-10  5.05278992321092E-10 -1.04856129241732E-01
 -8.78586815453911E-02 -8.27248118949909E-10 -7.29179603511011E-10  1.35368618182057E-01  1.13425011289734E-01
  4.68614396970951E-13 -3.69623013353390E-11 -4.66395937772506E-13  1.34534096649177E-11 -2.54469362474779E-04
 -3.83049674992313E-11  3.79341005120862E-04  3.27165167065654E-11 -5.01822934296461E-04  2.57417156743709E-02
  1.88885278707946E-01  9.36193362357583E-01  3.94212114675782E+00  1.29800572225465E+00  7.38445542072881E-01
 -1.98719142498248E-02 -3.91878701423055E-01 -2.45025178496724E+00 -1.12888965434595E+00 -8.73792209902647E-01
  6.08160987383103E-12 -1.50497053555708E-11  2.45541600219034E-09  1.01023434419099E-09  9.27438536524984E-10
 -7.66162140868304E-12 -6.66446241682038E-11 -2.96515858542984E-09 -1.47322366806824E-09 -1.40596163855592E-09
 -5.70414476467828E-10 -3.16118958771274E-10 -9.33652681941756E-11  5.35400529490210E-11  9.45111548408043E-11
 -3.60727883784183E-11 -1.65181615872032E-01 -5.00899888097925E-01 -1.98397546972897E-01  4.39022958497751E-10
 -1.74878234514061E-10 -3.10623130528698E-10  2.86102968217440E-01  8.67584113434282E-01  3.43634652895729E-01
 -1.36375986057725E-09 -1.20588955549776E-09 -8.11909870822202E-10 -6.71356838390666E-10  3.11241486268467E-10
  2.72435229723272E-10  4.79423334474942E-10  2.81617618061891E-10 -1.04852139713268E-01 -8.78553394085916E-02
  8.30045678303198E-10  6.74012465408916E-10  1.35363551857208E-01  1.13420775257262E-01 -4.16284219098175E-11
  1.80463646964985E-11  1.58470797989346E-11 -6.69722008293441E-12  2.54443212844076E-04 -2.73048907294455E-11
 -3.79301515174927E-04  2.06638192499993E-11  5.01768608506625E-04
* ORBITAL    1   55
 -7.24505918911805E-11 -5.43941484422225E-10 -8.21365304006772E-09 -1.78275403562020E-07 -1.44564819299112E-07
 -9.34721849153839E-08 -2.18023086240047E-10 -6.66518439420926E-09 -2.26755317801590E-07 -1.74627990826653E-07
 -1.84768257760062E-07  1.64468132838981E-12  2.05336424908343E-11  3.08822582799655E-10  2.09335037784354E-10
  1.44949280423568E-10 -4.06034425757592E-12 -5.63900479543468E-11 -2.69563628757639E-10 -2.64951871399987E-11
 -2.64123757584435E-11  6.73197755176082E-10  2.27074668828113E-10  1.67733636288591E-10 -1.26730729881167E-05
 -6.06348763857423E-05 -1.69088383337198E-05 -1.27338642147304E-02 -6.09260157165201E-02 -1.69899197234768E-02
  1.03917576462706E-11 -8.55205520740029E-10 -7.04415274692339E-10 -7.35192139290650E-03 -3.51758985064902E-02
 -9.80915423131352E-03 -2.63132527082727E-10 -2.18003359939841E-10  4.50781784278003E-04  3.81185351170137E-04
 -3.80890673506928E-10 -3.11374886288409E-10 -1.71741690228398E-09 -1.43088270231327E-09  4.13488371391649E-01
  3.49649551820651E-01  1.45962187579258E-09  1.23664964794622E-09  3.20286063994953E-01  2.70836839581962E-01
  1.72457887086701E-11  9.26138452094766E-07  6.28733870760604E-12 -3.50083316090140E-07 -6.42199932296215E-04
  8.50762859447937E-11  5.74400334145223E-04  6.74023848644042E-11  7.59858987550075E-04  3.77799806009791E-09
  2.76659187591515E-08  1.34741413584375E-07  3.56820901592547E-07  1.04303027535732E-08 -4.50899972914741E-09
 -3.12490670035478E-09 -5.97321356783636E-08 -1.93650908621046E-07  3.07332885515200E-08  8.08735905983278E-08
 -1.97013342417095E-12 -2.34553189544467E-11 -8.55842799713297E-11 -2.08519378748948E-10 -2.06050959426090E-10
 -3.40502367542941E-12 -8.45869133264047E-11  2.45153141177299E-10  2.44867425272957E-10  1.72066082376464E-10
  5.27896990729196E-10  6.60966081290852E-10  5.66597091954640E-10 -1.26741003177431E-05 -6.06387271375395E-05
 -1.69102721255817E-05 -1.27352415779836E-02 -6.09312367187689E-02 -1.69919436776972E-02  3.04702380262389E-11
  1.80697552460177E-10  2.78181151388218E-10 -7.35262486434440E-03 -3.51786949611312E-02 -9.81024895597491E-03
  7.65347133530711E-10  6.50737026561373E-10 -4.50766383107546E-04 -3.81172782319662E-04  7.64918868248683E-10
  6.44000696074121E-10  9.77163277987642E-10  7.91449634826312E-10 -4.13471577800260E-01 -3.49636002684151E-01
  3.68826964973304E-09  3.05896702694176E-09 -3.20273103098280E-01 -2.70826380386419E-01  7.34615106167285E-11
  9.26401192409382E-07  8.16108090995782E-11 -3.50137267513856E-07 -6.42341407570259E-04 -5.24088477700413E-11
  5.74528183213059E-04 -4.90016022725284E-11  7.60026612298282E-04
* ORBITAL    1   51
 -6.24329760475980E-03 -4.54952554550683E-02 -2.14605261545446E-01 -9.67302607190336E-01 -7.63424412575825E-01
 -4.38372750685018E-01 -1.07536345739770E-03 -1.55165526021340E-02  1.55541470780012E-03 -5.78221705204873E-01
 -6.53645158364741E-01 -2.66405476772627E-11 -6.75126533182784E-10 -5.99140716946924E-09 -4.90041841028516E-09
 -4.74527365032879E-09  1.58732076620353E-10  3.33150641635030E-09  3.21441760044968E-08  2.27583913138441E-08
  2.13257911120145E-08 -2.12427397192064E-09 -8.82636024112514E-09 -4.31415433025152E-09  1.58828813589454E-09
 -4.52368601150214E-09 -2.94698832656993E-09 -3.99394431858186E-02 -1.56650054492681E-01 -8.90744841155745E-02
  9.39554046309769E-09  4.76417138384946E-08  2.23816964301855E-08  6.91775732630052E-02  2.71325004844795E-01
  1.54280990548637E-01  5.69125557697566E-10  5.37137545702200E-10  1.03384917638235E-09  8.46391763773527E-10
 -4.21267840434830E-10 -3.39057948522619E-10  2.28263262263637E-09  2.14095751041637E-09  4.49657130183517E-02
  4.18824747428844E-02 -3.04298198744343E-09 -2.81796533353253E-09 -5.80504389749724E-02 -5.40699945026748E-02
  2.13558006637259E-12  2.63400767279468E-11 -2.73476868853518E-14 -1.01285462804926E-11 -3.39838175687415E-04
  3.55093633724321E-11  5.06600621754353E-04 -3.07943154642305E-11 -6.70168703637772E-04  6.24372432275427E-03
  4.54983591882383E-02  2.14619975251805E-01  9.67328886484173E-01  7.63408777332451E-01  4.38363821752208E-01
 -1.07561511805522E-03 -1.55211729249732E-02  1.56620948634023E-03 -5.78194834128385E-01 -6.53615519915556E-01
  3.40242080504041E-11  6.20768290484842E-10  1.02767494929988E-08  4.86820302796677E-09  4.10751268371908E-09
 -1.68922515162621E-10 -3.68683019001685E-09 -3.34843324806930E-08 -2.18681167271887E-08 -1.98420188752051E-08
 -1.21965379750340E-09 -5.70042238231611E-09 -2.27511876492229E-09  2.80793786932913E-09  7.23721911144758E-10
  1.69524553267859E-10  3.99393431494355E-02  1.56680344572158E-01  8.90884402461355E-02  8.47254524640759E-09
  4.46812194864681E-08  2.07412879921646E-08 -6.91769168533470E-02 -2.71378052065482E-01 -1.54305579694944E-01
 -4.49873448139313E-10 -3.68075793104623E-10  3.21837595558779E-10  2.59159392588846E-10  9.72208996635481E-11
  7.78915168528681E-11 -2.18698182670014E-09 -2.03886812802407E-09  4.49674633960465E-02  4.18843435973938E-02
  3.28710830422443E-09  2.96142373246376E-09 -5.80527160234731E-02 -5.40724261401329E-02  2.28939189443531E-11
 -8.92265821847497E-12 -7.80069429911859E-12  3.30758945438579E-12  3.39870795305621E-04  3.18349914654587E-11
 -5.06649392817960E-04 -2.45403851153392E-11  6.70233858272073E-04
* ORBITAL    1   41
  1.15371548842923E-03  8.28160927119687E-03  3.48073915402004E-02  8.61289147254360E-02  1.28510730261283E-01
  8.81596396854608E-02 -1.07326427324275E-03 -3.01319114605603E-02  1.48867405947939E-01 -4.02914552675221E-01
 -5.25294825132545E-01  1.64809965138948E-12  2.77459541003576E-11 -1.49613798195846E-10  2.53299396034109E-10
  3.67598775294585E-10 -1.22686762356842E-13  4.21464487851384E-11 -4.83242503780865E-10  2.11200194274243E-09
  2.74504286180181E-09 -2.92897457684341E-09 -9.87119072109115E-10 -3.48306361035930E-10  1.44547830254491E-09
  8.50057538220019E-11 -1.17429971822093E-10  4.08515635608674E-02 -8.19189930326996E-02 -4.73995167283353E-02
  6.66464928971568E-09  4.06638702016636E-09  1.51238617570578E-09 -7.07570022125928E-02  1.41887674981738E-01
  8.20982755396989E-02 -8.97145329438854E-12 -1.26633067524445E-11 -7.40234985063788E-10 -5.02712854239622E-10
  3.75452066280369E-11 -3.40332242274891E-12 -5.33248838030901E-12 -3.36863160707566E-11 -2.17236914920148E-03
 -7.60894144302113E-04  6.12125262093701E-14  4.60456957011412E-12  2.80449925043779E-03  9.82305512259233E-04
  3.31804231966139E-12 -4.18538944552954E-12 -7.92006566132574E-12  1.73468261098749E-12 -1.05888540338367E-05
  2.43491907440382E-12  1.57848656774959E-05 -9.64576639360278E-12 -2.08811131164916E-05  1.15422640694678E-03
  8.28536232196785E-03  3.48261784710323E-02  8.62365730031938E-02  1.28557780171626E-01  8.81889123819489E-02
  1.07290220220185E-03  3.01248082455931E-02 -1.48925366486969E-01  4.02894430915784E-01  5.25282858541860E-01
  2.44475463685582E-12 -2.65516005796336E-11  1.08346243537433E-09 -7.02601694479982E-10 -1.13578272601327E-09
 -1.42603256997827E-11 -1.79468571499942E-10 -3.21934081532663E-09 -3.17962556582543E-10  2.67938843459315E-10
 -1.17323697489220E-09  2.40888564996623E-10 -3.18158063858361E-11 -3.85731091768363E-09 -4.87998549014099E-09
 -2.53706168462033E-09  4.08482886176742E-02 -8.19131398013332E-02 -4.73957579123749E-02  6.03359610076728E-10
 -6.75135603073657E-10 -2.44384939655486E-10 -7.07513241098350E-02  1.41877650520193E-01  8.20918189047155E-02
 -9.81018159786814E-11 -1.44142791274645E-10  2.26567214047440E-10  1.90660566875125E-10  1.53028585977360E-11
  2.80985243545000E-11 -9.75292054222489E-11 -1.70219428328121E-10  2.17284295839675E-03  7.61472479748634E-04
  6.50175233754732E-11  1.15155162336369E-10 -2.80512635318742E-03 -9.83055113790333E-04  1.48413360699762E-12
 -5.40526781696721E-12 -7.79302876685743E-14  2.12652268342361E-12 -1.05815142821340E-05  1.45216428565567E-12
  1.57739908487483E-05  1.48922503811747E-11 -2.08670311661768E-05
* ORBITAL    1   46
 -1.51115605614748E-11 -1.09221762138991E-10 -5.11476322634013E-10 -2.09958066109123E-09  7.09994865591703E-10
  4.41270395398282E-10 -1.00483297961563E-11 -2.85872424515830E-10 -1.86350095349596E-09 -1.89943825962390E-09
 -1.96468382077589E-09  1.20819718397768E-05  2.75529248124335E-04 -2.48089096954585E-03  8.26738918384169E-03
  1.04012743835683E-02 -7.58921266412664E-04 -1.73071434836210E-02  1.55832604320111E-01 -5.19305154928158E-01
 -6.53342106631934E-01 -1.97588709026870E-04 -1.68300713554843E-03 -1.06114807358815E-03  1.73059538845935E-08
  9.72616493424536E-09  3.76412374140394E-09 -2.76637181409843E-09 -4.12635154548483E-09 -2.45342411347150E-09
  1.24082110620330E-02  1.05717743448284E-01  6.66558175643651E-02 -1.01262610497227E-09 -3.36449417007728E-09
 -1.73729404068786E-09  2.99649420156895E-04  2.98144941217931E-04 -9.78850850534941E-10 -9.78813564572623E-10
 -7.73690588217396E-05 -7.69806873829751E-05  1.19041224239749E-02  1.18443680752634E-02  2.06166255519337E-10
  2.07723799442997E-10 -1.53681402177242E-02 -1.52909902512007E-02  2.12543363012032E-10  1.94490985598524E-10
  6.80253192153183E-06 -1.37523359047527E-11 -2.57110288127186E-06  1.00675249454587E-12  2.18055008723490E-12
  3.42596288689942E-04 -5.71617117063726E-12 -3.02141050533948E-04  3.86285008784004E-12  1.98386499900086E-11
  1.42151839098358E-10  6.71735535100720E-10  3.69506784751421E-10  1.50533293180198E-10  1.37765438542113E-10
 -1.07401057134378E-11 -1.41503100776187E-10 -1.65836699786500E-09 -1.21107780452208E-09 -1.16523376795756E-09
 -1.20818101590110E-05 -2.75534733513502E-04  2.48107526854447E-03 -8.26750244148966E-03 -1.04014676953766E-02
  7.58899950689568E-04  1.73072955720265E-02 -1.55845842638942E-01  5.19312599052932E-01  6.53354963655016E-01
 -1.97528783677621E-04 -1.68303639851089E-03 -1.06116020505737E-03 -9.90245654368359E-10 -3.28485182868460E-08
 -1.82489819295923E-08  7.64706886698508E-10  3.40935425199736E-09  2.05257589052352E-09  1.24071854052233E-02
  1.05714360451289E-01  6.66535865386952E-02  1.11777019935141E-09  2.87265492879795E-09  1.42474220084797E-09
 -2.99635079230032E-04 -2.98131024441929E-04 -3.79222979960369E-10 -4.31966163320845E-10  7.73654197358808E-05
  7.69771039188886E-05 -1.19035205772011E-02 -1.18437639330094E-02  1.89998957451973E-10  2.73184745347804E-10
  1.53673762510920E-02  1.52902308806333E-02  1.09326245520813E-10  1.11859510229897E-10  6.80245191876760E-06
 -8.43676942709653E-13 -2.57107940927820E-06 -2.80365742287261E-13  8.52912575330074E-13  3.42590784756751E-04
  6.31983719304886E-12 -3.02136600716230E-04  6.30073422513025E-13
* ORBITAL    1   47
  5.20740890987877E-12  3.60669792320024E-11  7.40317407282179E-11  2.16561872775244E-09  4.41033917489352E-10
  2.68234648330858E-10  5.08866370560545E-14  2.26602687412396E-11  8.21572374498783E-10 -9.80013294527804E-11
 -2.85397720747220E-10 -7.58917726711966E-04 -1.73071069934039E-02  1.55833175976974E-01 -5.19305147435842E-01
 -6.53342202216974E-01 -1.20822554380251E-05 -2.75534475515928E-04  2.48084607853508E-03 -8.26739220754761E-03
 -1.04012695874158E-02  1.24093789968989E-02  1.05716729764101E-01  6.66551891973562E-02 -1.43718405023256E-08
 -5.38948547895988E-08 -2.85552547274592E-08  2.54203996582531E-09  3.41418231569827E-09  1.69320314284736E-09
  1.97496821784898E-04  1.68308097419835E-03  1.06119393219087E-03  1.46772345693121E-09  1.96242580688677E-09
  9.77975541134655E-10 -1.88220518712186E-02 -1.87275579310601E-02  1.32486035307406E-09  1.35928975709757E-09
  4.85984314873505E-03  4.83544950148959E-03  1.89514573864641E-04  1.88563450569417E-04 -8.29150627118988E-11
 -8.19945880266873E-11 -2.44662411888517E-04 -2.43434379055380E-04 -5.29276722858457E-11 -5.10952225455182E-11
 -4.27291683882078E-04  9.64014409172372E-12  1.61501447420857E-04 -5.25684171826557E-12  4.98868320505498E-12
  5.45417560033010E-06  6.49608198533020E-13 -4.81014591278542E-06  1.39241403266446E-12 -5.86825102684562E-12
 -4.23336708673628E-11 -2.94017448234509E-10  2.48734223196553E-09  1.14849453357662E-09  6.86091332524623E-10
  5.06704502981829E-12  3.57553672053259E-11  3.49596248817103E-11  1.48049727467050E-09  1.83205503276474E-09
  7.58901746642667E-04  1.73073284378420E-02 -1.55845555376413E-01  5.19312408142565E-01  6.53354671832044E-01
  1.20816877538962E-05  2.75532740267227E-04 -2.48109460854348E-03  8.26751689015042E-03  1.04014891888471E-02
  1.24071415507564E-02  1.05715884387391E-01  6.66544123352494E-02  2.54184625932693E-08  4.08494793058667E-08
  2.03759623272750E-08  1.30594578418754E-10 -2.63795891929238E-09 -1.24571644800792E-09  1.97527550098850E-04
  1.68292145854747E-03  1.06109811565843E-03  8.20717683769455E-10 -2.59114161681497E-09 -1.09825386828357E-09
  1.88211427050385E-02  1.87266636297127E-02  1.71365997405479E-09  1.78085176625220E-09 -4.85960002704595E-03
 -4.83520553577549E-03 -1.89504581579944E-04 -1.88553154295628E-04 -3.97624434659282E-11 -3.76601009362069E-11
  2.44649412902244E-04  2.43421075844163E-04 -5.39676844676129E-11 -1.54977949733359E-11 -4.27286400290100E-04
 -1.51433162543703E-11  1.61499142781553E-04  1.09319149579482E-11 -1.13436789185567E-12  5.45405294814857E-06
  3.21773550187379E-13 -4.81002989957599E-06  9.50323439934273E-12
* ORBITAL    1   56
  3.20432957583480E-11  2.37132775131888E-10  1.12192714636538E-09  2.75778854533682E-14  2.42913412006145E-09
  1.58810646232786E-09  2.24251785366420E-11  5.04669341657188E-10  2.79907104052110E-09  1.63836041600862E-09
  1.09265447632290E-09 -3.00931404475515E-11 -6.51603087434140E-10 -3.23956170276235E-09  1.48488544490869E-09
  1.78313993859981E-09  7.00652845373634E-12  1.18287049165806E-10  8.49312926355972E-10 -5.60299084205220E-10
 -6.67309047578780E-10 -2.87495329218122E-09 -1.69924745444677E-09 -2.32563402781767E-09 -1.47037977423230E-02
 -7.03514280692227E-02 -1.96182810590987E-02  1.09750571744190E-05  5.25107384679253E-05  1.46431042285732E-05
  7.58293240419004E-10  3.69622538815761E-10  4.96533580673698E-10  6.33569933656645E-06  3.03185523133252E-05
  8.45519329808839E-06  2.40215287145892E-08  2.00784838823370E-08  5.23025617437135E-01  4.42275257157594E-01
 -6.71545867101995E-09 -5.59891631317187E-09  3.99908827176846E-09  3.34824500025185E-09 -3.56373046978402E-04
 -3.01352420014679E-04 -4.43721453536228E-09 -3.72813993806994E-09 -2.76047965014503E-04 -2.33428787558550E-04
  9.47152950163505E-11  1.07460400093996E-03  7.84579708859294E-11 -4.06162960039813E-04  5.53509039391355E-07
  2.29705003764042E-11 -4.95031274584620E-07 -3.56376594999694E-11 -6.54875820043208E-07 -2.45269162481264E-11
 -1.76959616629937E-10 -8.11060690186786E-10 -1.80103664596327E-09 -2.54858944515182E-09 -1.38284245626128E-09
  1.92389400320765E-11  1.94277116848017E-11  2.12754403163260E-09  2.04646343622342E-09  2.02882415349280E-09
 -2.66662141695946E-11 -6.62953520986520E-10 -3.53032985519875E-09  1.50703798898638E-09  1.85932459165413E-09
  7.89136441302718E-12  1.84951996905368E-10  8.66648822794556E-10 -1.92907611289504E-10 -2.56209804672750E-10
  2.88557306818529E-09  2.07887147561943E-09  2.44609206081412E-09 -1.47053523508899E-02 -7.03573459831033E-02
 -1.96205793722439E-02  1.09759592844698E-05  5.25151830727905E-05  1.46448116500467E-05 -1.43136149222410E-09
 -9.00298964362839E-10 -1.01090883191784E-09  6.33723640629592E-06  3.03184722433905E-05  8.45499265029193E-06
  2.45963682748240E-08  2.06123303450108E-08 -5.23004403170888E-01 -4.42258139953515E-01 -3.25065953425962E-09
 -2.76650866456333E-09  3.43612532621758E-09  2.87076001269931E-09  3.56361524740667E-04  3.01343042470511E-04
 -5.95144419558832E-09 -4.98458729408030E-09  2.76037650308772E-04  2.33420334642335E-04 -9.39392483321294E-11
  1.07484182358535E-03 -4.07589818321966E-11 -4.06251891821376E-04  5.53624966299498E-07 -5.37069503319454E-11
 -4.95190609196261E-07 -8.90719149921307E-11 -6.55057951707678E-07
* ORBITAL    1   57
  1.64683282763268E-11  1.22448652749751E-10  6.11282862104909E-10  2.49945030925640E-09  5.69490612414766E-10
  3.34590116807894E-10  1.31539987234482E-11  3.02246211537110E-10  1.16928488077836E-09  3.80338381378104E-10
  1.05825641966372E-10 -2.85782131123095E-06 -6.06264221987560E-05 -3.04720592891751E-04  1.51306424567860E-04
  1.60630087451596E-04  6.10189655603726E-04  1.29446454177669E-02  6.50626591184842E-02 -3.23062352964853E-02
 -3.42968732367540E-02 -1.46852318019778E-04 -1.40797908897528E-04 -1.93270000598877E-04 -4.39797060976127E-10
  9.86493524338258E-10  3.01581094713555E-10 -4.84488810728907E-10 -5.48670095135992E-10 -4.61610928128682E-10
  3.13547305957524E-02  3.00630287604302E-02  4.12665553396577E-02  2.51004164640063E-10  4.53345161773697E-10
  4.63627788366099E-10  2.37661709034622E-03  1.98933177129182E-03 -5.97893695106265E-09 -5.07854535549201E-09
 -6.13636369807256E-04 -5.13640302793511E-04  3.20937289008206E-01  2.68638478193110E-01  3.41529564300948E-09
  2.85322801778125E-09 -4.14327610812667E-01 -3.46810243398528E-01 -8.40712079273576E-12  1.70554057456345E-11
  6.61195001842103E-06 -2.86415900516084E-11 -2.49905246347090E-06  1.78334300125867E-11  6.76282687093761E-11
  1.13191844966087E-03 -6.34108635204246E-11 -9.98257781069388E-04 -1.22005333591567E-11 -1.05748074845539E-11
 -7.64625624213443E-11 -3.83600039294443E-10 -3.58873141769914E-09 -5.69256045980070E-10 -2.74845987752433E-10
  8.46273978302565E-12  7.09036480573136E-11  1.22748494657129E-09  6.15093833355432E-10  6.20376854852364E-10
 -2.85804975813911E-06 -6.06308222405842E-05 -3.04760481383501E-04  1.51292049032302E-04  1.60618008349041E-04
  6.10240523583623E-04  1.29456876433747E-02  6.50711007760891E-02 -3.23034233504417E-02 -3.42946474045545E-02
  1.46866754674877E-04  1.40854871731933E-04  1.93291641299106E-04  6.56781344645382E-11  9.34092742308845E-10
  4.64827779717849E-10 -7.95147029519307E-11 -1.80167659534904E-10 -1.66880727301761E-10 -3.13581863199539E-02
 -3.00746069090478E-02 -4.12708375010574E-02  1.51054256739576E-10 -2.94902566795603E-10  1.23445476485561E-10
  2.37656601743746E-03  1.98929224178231E-03  6.99451416114417E-09  5.90262313475650E-09 -6.13624871726950E-04
 -5.13631483278031E-04  3.20930281758493E-01  2.68633015020983E-01 -2.44515749300677E-09 -2.06558264267517E-09
 -4.14318945880978E-01 -3.46803506134911E-01  1.60800209753754E-10  1.22452317569607E-10 -6.61314343827322E-06
  6.92596149154513E-11  2.49953325911694E-06 -2.53501817661741E-11  4.23951102476885E-11 -1.13212855648490E-03
 -2.80985839740270E-11  9.98443210302275E-04 -1.45028058204361E-11
* ORBITAL    1   31
  2.69165702500898E-11  1.96411359698875E-10  9.99752620332367E-10  7.58694429660398E-09  1.29409131724103E-09
  7.62856986871761E-10  1.52045710852183E-11  5.09287796331648E-10 -1.53289211184650E-08 -6.73398906363218E-09
 -5.51278790180009E-09 -7.74359203113411E-04 -1.85366818506848E-02  4.95039226907460E-01  2.31442810478311E-01
  1.97053666452122E-01  1.31382606309490E-05  3.14504315752727E-04 -8.39912211327384E-03 -3.92679396868100E-03
 -3.34332819638285E-03 -4.14373424310415E-02 -1.35860649677743E-02 -7.02245500938517E-03 -3.84695490446963E-08
 -7.49496054396277E-09 -2.75217124527499E-09  7.20562632708750E-10  1.73526975164191E-10  1.09966868767272E-10
  7.03016385963468E-04  2.30503515769663E-04  1.19145253594205E-04  3.16882846763106E-09  6.61690273486210E-10
  2.81908304495009E-10 -1.62628842102269E-04 -6.35365014776532E-04  3.67112396312915E-11 -2.64436882810355E-11
  4.19861941901214E-05  1.64050593214879E-04 -1.74523144684616E-06 -6.81807224535250E-06  5.82203239594582E-11
  6.23092146278868E-11  2.25321023350535E-06  8.80204922845992E-06 -2.06559295130303E-11 -2.22815308964397E-11
 -1.27647551546820E-05 -1.14630784689093E-11  4.82494848638174E-06 -3.03083667346250E-12  7.21768934181028E-12
 -1.73662373657597E-07  9.20638526376345E-12  1.53131258976304E-07 -2.73786303312314E-12  5.54069309865809E-11
  4.02751134456415E-10  1.96562549853648E-09 -2.09385996310429E-08 -8.32754900623450E-09 -5.19127260632117E-09
 -3.53137652277170E-11 -6.08297265286873E-10 -5.84234829507951E-09 -2.66308901208052E-09 -2.21408863585579E-09
 -7.74425719960081E-04 -1.85381597467204E-02  4.94994306867643E-01  2.31423444136293E-01  1.97038494147539E-01
  1.31393826634865E-05  3.14530088148771E-04 -8.39839687069441E-03 -3.92648033983681E-03 -3.34308247768670E-03
  4.14451472490182E-02  1.35853348666172E-02  7.02163655200841E-03 -6.47925553320608E-08 -1.33875490814902E-08
 -5.04228709053830E-09  6.62505384503017E-10  6.58051941753435E-10  4.06990997818870E-10 -7.03213674217177E-04
 -2.30503125806279E-04 -1.19135554506437E-04 -1.41743288420692E-10  1.41006479137856E-09  8.70430790396249E-10
 -1.62652173368002E-04 -6.35437863777955E-04 -1.62096259405589E-10 -1.26304263647083E-10  4.19985621652470E-05
  1.64071190999087E-04 -1.74513898286459E-06 -6.81846855096836E-06  5.57407657249897E-11  4.70529787682821E-11
  2.25283621651803E-06  8.80248906340422E-06  2.10364298529339E-11 -8.40573041898021E-13  1.27671696633530E-05
 -1.33876543417518E-11 -4.82554952029604E-06 -1.11013173964667E-11  1.49311300759606E-12  1.73669528860823E-07
 -1.29550705203244E-12 -1.53161270212815E-07  1.35794096161513E-12
* ORBITAL    1   32
 -8.93222042937563E-11 -6.49662009825202E-10 -3.19864388293007E-09  2.36946541278094E-08  1.01867242343277E-08
  6.39535455858714E-09 -5.46704689598343E-11 -1.27940494260128E-09  3.48255344277714E-09  1.26329500621575E-09
  1.00317414861845E-09 -1.31382539565389E-05 -3.14504558380889E-04  8.39913395267115E-03  3.92680062208025E-03
  3.34333417564435E-03 -7.74358513047137E-04 -1.85366347043800E-02  4.95039636479107E-01  2.31443101216345E-01
  1.97053940998445E-01 -7.03076824542360E-04 -2.30514315694888E-04 -1.19149002983481E-04  4.73058377144766E-08
  9.45055745961668E-09  3.52808119363193E-09 -7.45298864635440E-09  1.26057170101435E-10  4.81620216311093E-10
 -4.14400446865485E-02 -1.35865809043022E-02 -7.02263946966733E-03 -4.28023774753932E-09 -1.39628403543867E-09
 -5.84400090898016E-10 -2.75949410501918E-06 -1.07801518785434E-05 -2.01827324623972E-10 -1.61907593527374E-10
  7.12408973578521E-07  2.78344404937509E-06  1.02847373080146E-04  4.01837091073990E-04 -4.31474334798883E-11
 -4.39007626375073E-11 -1.32781990364115E-04 -5.18769131780862E-04 -9.43892477185388E-11 -6.70180405797543E-11
 -2.16585392229669E-07  7.40001613951554E-13  8.18809213722195E-08 -1.19693623766546E-11  8.86491135419000E-13
  1.02351182309213E-05 -1.00246236616716E-11 -9.02609688739260E-06 -7.47757966691048E-12 -7.98663609218560E-11
 -5.81559442872769E-10 -2.90048729559266E-09  1.31510483743339E-08  6.65307035647891E-09  4.24322320284252E-09
  4.90877985656519E-11  1.12014504738433E-09 -1.17375474316302E-08 -5.14045665882822E-09 -4.18675388322216E-09
 -1.31393624178506E-05 -3.14529293761188E-04  8.39838370990732E-03  3.92647565060273E-03  3.34307914755865E-03
 -7.74424806110443E-04 -1.85381355767924E-02  4.94993823087777E-01  2.31423287473249E-01  1.97038397325274E-01
  7.03191344845144E-04  2.30499411659539E-04  1.19134406952639E-04 -1.22853423487428E-09 -7.20555317010624E-10
 -3.81714919819023E-10 -1.95846153974359E-09  1.70413384134482E-10  2.95292299704898E-10  4.14448371441053E-02
  1.35853580556990E-02  7.02166079507272E-03 -8.71515708769266E-09 -1.86267386036362E-09 -6.80678089579310E-10
 -2.75980301572038E-06 -1.07813591818613E-05 -1.46680605073002E-10 -1.37644730788726E-10  7.12651723078652E-07
  2.78380266021351E-06  1.02883864484982E-04  4.01898464697536E-04  9.18820231269108E-11  5.00354708254397E-11
 -1.32819270387094E-04 -5.18845660188888E-04 -1.64621102622534E-11 -2.46586525164372E-11  2.16624991605176E-07
  3.26226017194228E-12 -8.18770553861030E-08 -1.67581368569233E-12 -7.26856748366076E-12 -1.02370631821592E-05
 -1.42135110581793E-11  9.02821953243552E-06 -2.43451770677688E-12
* ORBITAL    1   33
 -1.94494870733369E-03 -1.42768675119006E-02 -7.05843188431693E-02 -2.45436300112051E-01 -1.30749129130192E-01
 -8.75227499370229E-02 -1.48251691244513E-03 -3.07879064596516E-02  6.06638785900991E-01  2.62530934234736E-01
  2.10700532833791E-01 -1.57576722750237E-12 -7.49821899432144E-12  1.42599314552467E-09  9.51354127110385E-10
  9.33398435730857E-10 -1.46054122680230E-11 -3.84161979147334E-10 -1.30356776113472E-08 -6.52873802784504E-09
 -5.62354269008319E-09 -9.47628758136581E-09 -2.02148400218802E-09 -7.63081508132651E-10 -6.67269030697482E-09
 -1.59275436281968E-09 -7.04599635475632E-10  1.51320901307330E-02  1.56412666734435E-02  8.83109455590600E-03
  1.88542486390122E-08  5.55990959073952E-09  2.44656888130763E-09 -2.62111674353145E-02 -2.70918373296173E-02
 -1.52960513162986E-02 -1.76189938294796E-11 -1.16947435344558E-11 -3.03546065995869E-10 -2.03508633408733E-10
 -8.25800339477484E-11 -5.08190995331763E-11 -1.49637578287279E-11  2.72180933912456E-11  4.86584490899671E-04
  6.48449594664026E-04 -1.31564451894303E-10 -1.38885157266637E-10 -6.28184756796814E-04 -8.37143867753318E-04
  1.71778659947876E-12  2.50188599692785E-12 -1.29700942189026E-11 -9.42850269557716E-13  6.38551313806851E-06
  1.86412274181393E-12 -9.51911656082872E-06 -1.58785106786663E-11  1.25932583169334E-05 -1.94540284000442E-03
 -1.42801988041960E-02 -7.06008833576660E-02 -2.45447114300084E-01 -1.30730258302131E-01 -8.75104549623648E-02
  1.48288442209134E-03  3.07949758035814E-02 -6.06536772619714E-01 -2.62485230581307E-01 -2.10663678687627E-01
  3.54935170282271E-12  1.04940583270126E-10  2.84168363963226E-09  1.90990623197468E-09  1.87101010072446E-09
  2.46205916740508E-12 -1.08074920870284E-10  7.84519863812907E-09  2.64898373333707E-09  1.71376093018133E-09
 -1.62002323900596E-09  1.25492088200518E-09  8.20415187834682E-10 -7.65216867341244E-09 -2.13078536994308E-09
 -8.75006210502522E-10  1.51334699888228E-02  1.56410861469616E-02  8.83081528115526E-03  5.54417212916524E-10
 -1.04612690731306E-09 -6.38139773074856E-10 -2.62118947920756E-02 -2.70911705744311E-02 -1.52954322185192E-02
  8.12591399172694E-12  1.03097716703859E-11  2.62331344160170E-10  1.98279338460877E-10 -1.20500224552844E-11
 -9.66155018317814E-12 -1.75027434841693E-10 -1.51021850199487E-10 -4.86892673148169E-04 -6.48835242395778E-04
 -1.01655776278824E-10 -2.67679784304435E-11  6.28577743925568E-04  8.37644332564226E-04  1.57181823646573E-12
 -1.60789320294691E-11  4.85327815995665E-13  6.00118504081384E-12  6.37893078828163E-06  1.05605253549453E-11
 -9.50911372529952E-06  1.66908752583764E-11  1.25792479655231E-05
* ORBITAL    1   34
  5.12822561078564E-10  3.76391946451941E-09  1.87088214296251E-08  2.05576956219957E-08 -2.35469195441310E-08
 -1.56082876250182E-08  4.40724407484822E-10  8.67869556997886E-09  1.03399931601474E-07  5.00096698587688E-08
  4.24634175192481E-08 -2.55607878744480E-05 -5.14160010083158E-04 -1.65479117652626E-02 -7.32518087864662E-03
 -5.88360541994981E-03 -1.31390518581504E-03 -2.64294769037805E-02 -8.50615506028829E-01 -3.76537913916263E-01
 -3.02436382993988E-01 -1.50392882414669E-03  2.54030213085244E-04  2.45383258058125E-04 -2.70803803150833E-08
 -6.86736512637623E-09 -2.82631804163317E-09  5.20904448473398E-09 -1.18864416926846E-09 -8.51396274147322E-10
 -7.73056258355642E-02  1.30582378416067E-02  1.26135974696089E-02  7.38518968145827E-09  2.45772819716729E-09
  8.51448651300816E-10  6.12794586280646E-06 -1.12697712414112E-05  9.55157775758839E-12  1.30810952660700E-11
 -1.58244680555037E-06  2.90950428690219E-06 -1.99234579938605E-04  3.66364404397935E-04 -3.24771345075599E-10
 -3.45682660868756E-10  2.57207130819043E-04 -4.72986107198517E-04  3.28583966850608E-10  4.54224392932029E-10
 -1.16325301455942E-06 -2.09430704194784E-12  4.39630297303731E-07  1.16444181149985E-11  7.87794275074806E-12
  4.79409593570591E-05 -3.58310920440686E-12 -4.22808422364165E-05  1.18464593411818E-11 -5.02995570334846E-10
 -3.68745326286801E-09 -1.83346336211783E-08 -1.07102572465599E-08  3.52990506617974E-08  2.34086431513163E-08
  4.14749739115145E-10  7.92144147133364E-09  1.16296102772257E-07  5.58081146087835E-08  4.72706442763272E-08
  2.55597814986019E-05  5.14133790009129E-04  1.65483898696357E-02  7.32546025401045E-03  5.88387502268909E-03
  1.31385389708303E-03  2.64281037882483E-02  8.50639139465131E-01  3.76551494091951E-01  3.02449446592609E-01
 -1.50385151780815E-03  2.53971275928185E-04  2.45343521307688E-04  8.66261344041454E-10 -1.88461366902843E-09
 -1.20365486167950E-09 -1.79160943141141E-09  8.84650411407726E-10  5.51059013360986E-10 -7.73032203157079E-02
  1.30546723257207E-02  1.26113152088620E-02 -7.88679775784291E-09 -2.31274039836689E-09 -7.47347640858651E-10
 -6.12868708242667E-06  1.12674500711589E-05  4.56116119977797E-11  3.14224314318656E-11  1.58245983929983E-06
 -2.90919458467210E-06  1.99236195101863E-04 -3.66314597629904E-04 -2.81995441579383E-10 -3.57214949361764E-10
 -2.57210656888056E-04  4.72912319290080E-04  3.73391112447815E-10  4.76843997388879E-10 -1.16309293129093E-06
 -1.07281237765534E-12  4.39609973388573E-07  3.55213158866693E-13 -1.87111149579186E-11  4.79363694700000E-05
  5.32912006144482E-12 -4.22759338253573E-05 -1.57362966311074E-11
* ORBITAL    1   35
  2.85706053529430E-10  2.09653290913649E-09  1.04235896321710E-08  1.37268386356032E-08 -1.34359444887987E-08
 -9.05220117342491E-09  2.48416267162172E-10  4.81575233344447E-09  6.88397969829189E-08  3.27439502441687E-08
  2.76195139191780E-08  1.31390504577122E-03  2.64294209904601E-02  8.50615860454410E-01  3.76538138809659E-01
  3.02436600169655E-01 -2.55607900117837E-05 -5.14160140384984E-04 -1.65479193329124E-02 -7.32518913469101E-03
 -5.88361384380279E-03  7.73079088830902E-02 -1.30577333194471E-02 -1.26134118343069E-02 -2.68625947069976E-08
 -3.67030118064672E-09 -8.91910577777973E-10  1.87322398001723E-09  1.56935566327621E-10  1.22502529546389E-10
 -1.50397422295531E-03  2.54019286271518E-04  2.45379333355953E-04  4.01343182585591E-09  9.78020432252935E-10
  2.51991111394307E-10 -3.15016192098355E-04  5.79282211017649E-04  1.52617090416222E-10  1.10159417185692E-10
  8.13392929385511E-05 -1.49562510550541E-04 -3.87602678177819E-06  7.12712949601850E-06 -2.07426563462545E-10
 -2.62626592337199E-10  5.00357112704118E-06 -9.20163089976316E-06  2.56431829792633E-10  3.13869252419568E-10
  5.97941667188263E-05 -7.07205951503354E-12 -2.25993600656570E-05 -2.52752566183166E-12  1.23402795596548E-11
  9.32645004643235E-07 -3.84973665392438E-13 -8.22562927818322E-07  1.15548102267773E-11 -3.33729886509528E-10
 -2.44751249236168E-09 -1.21529306594901E-08 -6.60982720266215E-09  2.11465392262468E-08  1.38856460311217E-08
  2.70210562139993E-10  5.15619946699086E-09  6.48144123318714E-08  3.14288111329329E-08  2.66667512140449E-08
 -1.31385629445828E-03 -2.64281599629135E-02 -8.50638968758146E-01 -3.76551434844356E-01 -3.02449401816670E-01
  2.55598400991041E-05  5.14135077821154E-04  1.65483865318695E-02  7.32545857146978E-03  5.88387339390648E-03
  7.73035945567167E-02 -1.30547251306980E-02 -1.26113631151220E-02  3.95009454156526E-08  9.60854319964428E-09
  3.73334421494959E-09  5.42226786607942E-10 -3.68610239050720E-10 -3.17124303569448E-10 -1.50386669356214E-03
  2.53970872913297E-04  2.45343947062221E-04 -1.04452492690481E-09 -2.33838925718989E-09 -1.24106293877107E-09
  3.15032347213024E-04 -5.79184429951325E-04  2.65645771465102E-11  4.47234283756246E-11 -8.13424056281721E-05
  1.49543346471131E-04  3.87635279592906E-06 -7.12596481142219E-06 -1.84946850659349E-10 -2.41145504558588E-10
 -5.00428671593391E-06  9.19965731576304E-06  1.66879459412534E-10  2.13087303089055E-10  5.97867261358981E-05
  1.02575141739151E-11 -2.25972313019020E-05  9.24774449120649E-12 -4.60958872597455E-12  9.32537335974848E-07
  6.23123339760575E-12 -8.22417726715704E-07 -6.11371885245809E-12
* ORBITAL    1   36
  6.26082855314150E-03  4.60389726423588E-02  2.30754702534355E-01  1.02355161394565E+00 -1.33920550956276E-01
 -9.93630576810811E-02  5.32371236735176E-03  1.07183956248047E-01  9.30786052376659E-01  4.72523956065293E-01
  4.07854168010453E-01 -1.13292144047519E-10 -2.28779640322300E-09 -5.97282118200724E-08 -2.37403800053676E-08
 -1.77635041790080E-08  1.73262507740065E-10  3.25129333327134E-09  1.17543147228967E-07  4.90315060368164E-08
  3.80345005612051E-08 -8.25122868265057E-09  1.95757506275104E-09  1.46311342239733E-09  5.40148746897455E-09
  5.55664992089457E-09  2.62372191152088E-09 -5.97420503797649E-02 -9.85736681978819E-03 -1.80336311783870E-03
  1.42248172733286E-08 -2.42627517436353E-09 -1.97306459327266E-09  1.03476385769849E-01  1.70743481279941E-02
  3.12395576346696E-03 -8.87126979834276E-11 -1.52985340746809E-10  7.73353084232882E-10  5.35186807085093E-10
 -2.85588417570233E-10 -1.37498605848188E-10  1.90925079175977E-11 -3.72781863099562E-12 -2.40922610043553E-03
 -3.42382846705719E-03 -1.72677274889097E-10 -3.57491755671711E-11  3.11031061448214E-03  4.42015229443156E-03
 -7.96488296374935E-12  1.06420001866570E-11  4.46112601933751E-13 -4.46862052624146E-12  7.79911240396909E-05
 -5.83885569657524E-12 -1.16262405964439E-04  2.96846209090818E-12  1.53801116033129E-04 -6.26051311042288E-03
 -4.60366674140278E-02 -2.30743404095552E-01 -1.02352442829128E+00  1.33913907893373E-01  9.93588122891698E-02
  5.32351974654259E-03  1.07179946616885E-01  9.30860549668383E-01  4.72555607550345E-01  4.07879433805059E-01
  8.55178168074250E-11  1.55150717034813E-09  7.00729829304675E-08  3.25368239368495E-08  2.68908235974734E-08
 -1.72677832394443E-10 -3.35594454468050E-09 -1.08023619826249E-07 -4.85946712359518E-08 -3.93869274546044E-08
 -5.16395935332607E-09 -5.78698579737885E-10  5.20234364997724E-11  3.54485215315812E-09  4.53980554075506E-10
  1.99283889247557E-10  5.97412687298767E-02  9.85608805688797E-03  1.80263782091000E-03  1.04261400285680E-08
  1.04838055482543E-09 -1.92745335115696E-10 -1.03475068156886E-01 -1.70712380890279E-02 -3.12223830047592E-03
 -2.06895741602268E-10 -1.67250412994891E-10 -1.20154344468718E-10 -1.14775687755842E-10  4.22057574408663E-11
  3.03398910556945E-11  1.18891439163799E-10  7.71579960308042E-11 -2.40907426286035E-03 -3.42364507218445E-03
  4.92113687168943E-10  2.81961417354980E-10  3.11008916004377E-03  4.41989393628692E-03 -3.12556100081519E-13
  8.44119905196205E-12  6.27987430794592E-13 -3.18385735074764E-12 -7.79890948919463E-05 -8.45490623814929E-12
  1.16259211565188E-04  2.85475955637227E-12 -1.53796209595273E-04
* ORBITAL    1   58
  3.58442629950343E-11  2.62228101297111E-10  1.28201624740186E-09  5.55563087608751E-09  2.05080722511543E-09
  1.09274926341237E-09  2.66408544693282E-11  4.75958017124043E-10  3.47136520985949E-09  1.79047792272385E-09
  1.50571701929128E-09  6.10189874756665E-04  1.29446556026108E-02  6.50627305457630E-02 -3.23062299410451E-02
 -3.42968801862699E-02  2.85781091000222E-06  6.06259730524711E-05  3.04718496485586E-04 -1.51306235876611E-04
 -1.60629110436937E-04  3.13547229346917E-02  3.00630694153783E-02  4.12665570622893E-02 -2.76967858875509E-10
 -3.24594709651627E-09 -1.10667930101888E-09  8.66436895384284E-11 -6.39782505483712E-10 -1.96944671274303E-10
  1.46850812528789E-04  1.40798495354178E-04  1.93271059728590E-04  9.58119044870421E-10  1.26211329766480E-09
  5.02581930362751E-10 -5.07445735489749E-01 -4.24754167842277E-01  2.57469231608784E-08  2.17325527067330E-08
  1.31022334640547E-01  1.09671396057995E-01  1.50310206333404E-03  1.25816175633062E-03 -2.29496261421045E-10
 -1.97376704657587E-10 -1.94050214923120E-03 -1.62428464141893E-03  2.18718560596658E-10  1.81336612808962E-10
 -1.41175010025826E-03 -2.52010952865304E-11  5.33591744843709E-04  1.66295767422932E-11  9.01700025828222E-13
  5.30131142769774E-06 -1.61974690608998E-11 -4.67535434840688E-06  3.13549159641562E-11 -3.92950623378446E-11
 -2.88535824763777E-10 -1.41214223663601E-09 -4.75822498736700E-09 -2.02604568576770E-09 -1.09384162327802E-09
  2.94860144071323E-11  5.69723528347055E-10  3.44219501627020E-09  1.67281131410575E-09  1.25287100086707E-09
  6.10240291208712E-04  1.29456827384516E-02  6.50710599274623E-02 -3.23034284599832E-02 -3.42946522125781E-02
  2.85805623201615E-06  6.06308030712286E-05  3.04760102661440E-04 -1.51292185564918E-04 -1.60617824955668E-04
 -3.13581733505987E-02 -3.00745426140665E-02 -4.12708162389811E-02  1.03233030908395E-09 -3.82589888965338E-09
 -1.30027355352283E-09  2.35149907149441E-10  7.62818148679197E-10  3.47989383333549E-10 -1.46860375103113E-04
 -1.40855988483822E-04 -1.93292460503273E-04 -9.02093344411821E-10 -1.57627290473606E-09 -1.02642824737086E-09
 -5.07435167060613E-01 -4.24745947407857E-01 -2.36524553318935E-08 -2.00690347097479E-08  1.31019363609560E-01
  1.09669073053539E-01  1.50306980572537E-03  1.25813679256986E-03  7.75057847110232E-10  6.44785059650752E-10
 -1.94045777903154E-03 -1.62425017531228E-03 -1.69548931853513E-09 -1.41970607426265E-09  1.41201130576065E-03
  8.68058022720371E-12 -5.33690370308411E-04  8.42087394859201E-12  1.85424005479838E-11 -5.30228238656459E-06
 -1.89456083807221E-13  4.67617354434902E-06 -1.14867809685894E-10
* ORBITAL    1   59
 -1.86596918276187E-03 -1.36366942379336E-02 -6.50322149309713E-02 -1.04522105810155E-01  6.63221153670755E-02
  4.98121663555897E-02 -1.53465315663131E-03 -2.75447603783968E-02  1.59435355001657E-02  1.02826020420733E-01
  1.32671428643707E-01  1.14652646514563E-12  4.14539160158273E-12  1.56272954670303E-10  2.61639518447106E-10
  2.62847611347131E-10 -1.09337707583292E-13  2.19083514338224E-11  1.99732053740482E-10 -1.11933244827722E-10
 -1.64311699199645E-10 -3.70005474108906E-10  3.63299818543021E-10  2.00101257396178E-10  5.28527521721102E-10
 -3.82189772453564E-10  1.42009979943400E-10  9.19004517163028E-03 -6.14306481977244E-02  9.26681941021284E-03
  1.34749295956884E-09  1.32492325075629E-10  2.89237295306818E-10 -1.59178622857205E-02  1.06400844798881E-01
 -1.60506034611762E-02  1.20230234962124E-09  9.77151176731799E-10  2.51581319766271E-10  3.02749373344193E-10
  1.67019230133401E-09  1.38338728452384E-09  6.50512443109381E-09  5.41553977065990E-09 -3.20420128475645E-01
 -2.65211206610399E-01  2.44292697868570E-09  2.08403328733619E-09  4.13661200468901E-01  3.42386704402698E-01
  2.57826025286160E-11 -1.90909616428908E-12 -1.72399141346151E-11  7.16975577202681E-13  5.34739659243612E-04
 -5.44681460333792E-11 -7.97143358757123E-04  4.97275521722406E-11  1.05452359379743E-03 -1.86646612108473E-03
 -1.36403440408406E-02 -6.50503786132961E-02 -1.04596339078477E-01  6.63016119971460E-02  4.98003397977523E-02
  1.53507465766799E-03  2.75530768390367E-02 -1.58920111200614E-02 -1.02807403115048E-01 -1.32658072412096E-01
 -1.42705648503875E-12 -4.37623539322754E-11 -3.89431625079763E-10 -1.10843156131374E-10 -8.65352986566885E-11
 -1.47399841255618E-12  9.16579619959084E-11  4.39683544754506E-10 -1.24826853474799E-10 -2.57352310439465E-10
  3.46662456763778E-10  6.52658547460683E-10  6.15763608004235E-10  4.14102571209519E-10 -1.66264635565506E-10
 -1.22830220809052E-10  9.19454004489465E-03 -6.14188179878340E-02  9.27108587836656E-03 -2.28129460117958E-10
 -3.10811023472027E-10 -2.88321975662643E-10 -1.59253984169012E-02  1.06380422581397E-01 -1.60580178658722E-02
  1.66349952856769E-09  1.38930531726915E-09 -3.54964879589182E-09 -2.95403763084167E-09  1.00139213504866E-09
  8.43230015466985E-10  7.25355860667471E-09  6.02769521126596E-09  3.20417516697737E-01  2.65209334058686E-01
  3.59445864757313E-09  3.00875041782097E-09 -4.13658264458950E-01 -3.42384640014886E-01  8.89688312064824E-11
  1.75224640061250E-11 -3.50127916302642E-11 -6.50737060944397E-12  5.34834656789157E-04  3.15998777714066E-11
 -7.97284614089258E-04 -2.09305453170696E-11  1.05470910376301E-03
* ORBITAL    1   60
 -8.59143159870887E-12 -6.46650192762166E-11 -3.05188875823813E-10  6.71977890003967E-10 -1.17036516648435E-09
 -8.00247969577749E-10 -3.98797147787592E-12 -7.07773099779568E-11 -1.24374950374935E-09 -9.33137975322507E-10
 -8.27471097226045E-10 -4.66889795580787E-10 -1.73720102902402E-08 -5.85170838721300E-08  1.61847031055200E-08
  2.01942203073586E-08  4.35228511269659E-11  1.50443346057460E-09  5.07614356108318E-09 -1.27013430202636E-09
 -1.62169959890470E-09 -3.65140885226197E-08 -3.89897638132264E-08 -2.66613949611331E-08 -6.08545655458527E-10
 -5.58388168352791E-10 -8.20321629558861E-10  2.03789900946772E-10  6.15057402551678E-10  2.43857848955696E-10
  2.52472829379206E-09  3.73903893921425E-09  2.53020449880518E-09 -4.95972950846266E-10 -5.34446936853142E-10
 -7.39184541268898E-11  1.33802311696727E-01  1.11772131025118E-01 -1.47740661903258E-09 -1.25663592474413E-09
  5.18213182041635E-01  4.32890806952993E-01 -4.24548098692637E-02 -3.54647421145027E-02  7.63827583809954E-10
  6.25001598024652E-10 -3.28853800552827E-02 -2.74708928655280E-02 -4.47667283016889E-10 -3.68896602554507E-10
  7.94896732930237E-05  3.85857300484669E-11  2.10306477033775E-04  1.08223326563320E-10 -1.14595970455590E-11
 -1.49210705794741E-05 -2.75769784478885E-11 -1.69190617862851E-05 -1.35563937461187E-11  1.50169987895784E-11
  1.09331080159174E-10  5.28647608219876E-10  2.71463736600460E-10  8.72929096490719E-10  4.88501600953249E-10
 -9.28596513635178E-12 -1.87915704334524E-10 -1.21715531655896E-09 -5.77899704201755E-10 -3.77178269250602E-10
 -2.06463844715662E-10 -4.27031092263063E-09 -1.27344360201499E-08  1.87492718204565E-08  1.94983620319444E-08
  1.56902224135180E-11  5.31169787159789E-10  9.79454103434912E-10 -1.67979527281260E-09 -1.84035348042207E-09
  3.25690434419817E-09 -1.20869628577120E-08  1.33966048105331E-08 -4.31101387874105E-10 -3.19120390536819E-10
 -5.23519283599768E-10  6.47652171372711E-10  2.35285278336839E-10  5.01557492038212E-10  2.76342917651380E-10
  1.25631273556992E-09 -1.09479298609133E-09  1.62358606178200E-10  4.93947330769923E-10  5.52009201407255E-10
  1.33782327545552E-01  1.11755679667394E-01  9.89058412068076E-10  8.38076690800374E-10  5.18135499293154E-01
  4.32826868709940E-01 -4.24484433768837E-02 -3.54595021655661E-02 -1.36108464535852E-10 -1.19248906383045E-10
 -3.28804564975437E-02 -2.74668401703810E-02  1.10076507552704E-09  9.09655595896385E-10 -7.95760763055713E-05
  3.47936128647103E-11 -2.10537441599026E-04  8.62969167457922E-11  7.07120275975968E-11  1.49375124827780E-05
  8.49967363174037E-11  1.69376000852744E-05  2.82597749666610E-11
* ORBITAL    1   61
  3.65695542221683E-11  2.65204592242345E-10  1.28070787172813E-09  2.68608366212696E-09  2.88429495103637E-12
 -2.50868310149497E-10  2.71519902083481E-11  5.29075350403801E-10  1.32349906809651E-09 -6.70765705139555E-10
 -1.28264097683889E-09 -4.24410390332449E-11 -1.47798829206762E-09 -5.04827013713378E-09  1.25264922050459E-09
  1.59474267034817E-09 -4.80138205279577E-10 -1.76855290840730E-08 -5.88395029765618E-08  1.61584714741498E-08
  2.02148445487066E-08 -2.50922467087848E-09 -3.74264978187274E-09 -2.49956575558585E-09 -8.77497492849594E-11
 -2.53954934057095E-10 -1.58829700956179E-10 -4.38321358069035E-10  8.28079147186876E-11 -9.34115962518532E-10
 -3.55549394759744E-08 -3.92034686998561E-08 -2.70823041835044E-08 -6.73320080208280E-10 -1.25224084152711E-09
 -2.03103210970410E-12  1.34254131440466E-02  1.12149559983693E-02 -3.37336391029307E-10 -2.74601435583196E-10
  5.19963208731241E-02  4.34352696554482E-02  4.23119194376329E-01  3.53453782034599E-01  3.26363128166602E-09
  2.67778607286208E-09  3.27747018295566E-01  2.73784374974066E-01 -6.67388164396265E-09 -5.54944121348831E-09
  7.97578943082040E-06  2.50490844038538E-11  2.11016535357297E-05  2.09039044267120E-11  8.41534823652077E-11
  1.48708549151583E-04  7.79060413250065E-11  1.68621439470871E-04  8.91706916218142E-12  1.19876142919410E-11
  8.49577498550044E-11  4.05032026673858E-10  3.03809632870757E-09 -1.99212327967706E-09 -1.47079089312846E-09
 -8.55317544613849E-12 -1.71674933199875E-10  1.42491104272621E-09  2.20672888030426E-09  2.48110074440330E-09
 -1.57997453929348E-11 -5.19488710355975E-10 -9.08828622331572E-10  1.67418539949234E-09  1.81267337586789E-09
 -2.06244122861927E-10 -4.41674499893068E-09 -1.30825106759166E-08  1.89201251526031E-08  1.98092506025783E-08
  1.04564538257627E-10 -1.30427578848795E-09  1.03585390072588E-09 -6.27656879958883E-10 -4.53369869301117E-10
 -7.11741607669198E-10 -5.54509041360940E-10  9.25718397747083E-10 -4.14482115375789E-10  4.20682999263147E-09
 -1.20646445201449E-08  1.34557653413942E-08 -3.31787986703936E-10 -2.21960576666069E-09 -2.89048241605909E-10
  1.34234071582575E-02  1.12133046409954E-02 -5.67083579175014E-10 -4.63341049332620E-10  5.19885266655757E-02
  4.34288544840194E-02  4.23055737926007E-01  3.53401554206923E-01 -3.56548516208372E-09 -2.92242997625449E-09
  3.27697954532625E-01  2.73743989346243E-01  6.27050078333389E-09  5.18575113662765E-09 -7.98448323846350E-06
 -5.99000470382071E-11 -2.11248574730529E-05 -9.71404459476715E-11  6.46655013970741E-11 -1.48872265918798E-04
  6.70207280400783E-11 -1.68805849030334E-04  6.98769744413183E-12
* ORBITAL    1   62
  7.03478986826522E-12  5.35252688072726E-11  2.53361209027139E-10 -7.59535246274087E-10  7.95009189923531E-10
  5.80564334800506E-10  3.56680070307081E-12  6.05262358477410E-11  8.45989615488572E-10  5.87571000026783E-10
  4.89761133457089E-10  3.22223420900558E-10  1.44084406362215E-08  4.43595787134733E-08 -5.03384031305767E-09
 -8.72469484101708E-09 -1.28703925535604E-11 -4.63267926932352E-10 -1.48903468427833E-09  1.58275503256093E-10
  2.58431350558176E-10  2.78830077681587E-08  3.71765247894829E-08  1.60852793056800E-08  7.41631516870436E-10
  1.14552926290572E-09  8.80765422575101E-10 -2.22759049338344E-10 -6.48441766278929E-10 -1.89406065824451E-10
 -3.92791197087137E-10 -1.55251382031226E-09 -7.52086323063286E-10  5.36138260761081E-10  1.79598529257617E-10
  6.58109054186867E-11 -1.37606758039260E-01 -1.13124154481762E-01 -1.21011816472001E-09 -1.06965053503201E-09
 -5.32948412481532E-01 -4.38127732189482E-01  2.16995444296904E-02  1.78388225567332E-02 -7.62943571477883E-10
 -6.10006016479527E-10  1.68083980402978E-02  1.38178953462954E-02 -2.73034597386345E-10 -2.16690756232002E-10
  2.88121325830660E-04 -3.13726542580876E-11  7.62300002735875E-04 -1.13897988574786E-10  7.98012715162503E-12
 -2.68795791099172E-05  2.62612821564277E-11 -3.04785226871090E-05  1.01701320652878E-11 -8.93732227441166E-12
 -6.53454817198609E-11 -3.18528035479420E-10 -1.65881296031336E-10 -6.37117879490071E-10 -3.44142366739470E-10
  5.56929501329304E-12  1.27000241812057E-10  8.65846401744429E-10  4.66193891876933E-10  3.44956149365019E-10
 -2.38005699079486E-12 -1.04885853324068E-09 -1.81041979044069E-08 -1.02619426112694E-08 -9.34332873202688E-09
 -8.48807904188418E-13  1.96462963479052E-10  6.42839723910867E-10  4.65868145642996E-10  3.27925683129488E-10
  1.03655899626362E-08  3.01739471863936E-08  2.27569379396746E-09 -9.59177858735776E-10 -7.84706177605234E-10
 -5.60456851458429E-10  4.58856889499617E-10  5.95254928470797E-10  6.63193691273867E-10 -6.33281969329695E-10
 -1.03515654987122E-09  5.10615252113572E-11  5.59784061505381E-10  2.09259416154848E-11  2.35383960307144E-10
  1.37626197162606E-01  1.13140386867618E-01  2.18880069773726E-09  1.78536647067390E-09  5.33024594893270E-01
  4.38191346755820E-01 -2.17026492629408E-02 -1.78414151895141E-02  4.98293940322790E-10  4.27524753615365E-10
 -1.68107922962914E-02 -1.38198946111014E-02  3.40914401427015E-12  8.85031361427934E-12  2.88060835385136E-04
  3.05735074959819E-11  7.62137328445792E-04  8.10821427821949E-11  7.40790680514660E-11 -2.68738100023955E-05
  9.22657611576083E-11 -3.04720322033214E-05  3.08249279384405E-11
* ORBITAL    1   63
  2.17886365958580E-11  1.60409211122242E-10  7.96165212797891E-10  8.35003234691902E-10  1.38792799519966E-09
  8.36829978643038E-10  1.51686068153027E-11  3.55997681314925E-10  2.05267455893139E-09  1.01129319643109E-09
  7.10410881869548E-10  1.30059830883392E-11  4.80330840627671E-10  1.52350798962764E-09 -1.44936912895836E-10
 -2.57947608402665E-10  3.23223725827523E-10  1.41621946785523E-08  4.39953282803872E-08 -4.97825097133939E-09
 -8.36313880249323E-09  3.67086268978283E-10  1.58107981723054E-09  7.59313765332833E-10  9.23999248589831E-11
  4.61795379839990E-10  1.15307994748803E-10  5.91894575887712E-10  6.21600883609752E-10  5.88925231906267E-10
  2.71635999360963E-08  3.70572452428142E-08  1.61802171395682E-08  8.48600969776685E-11  1.23643013718304E-09
  7.74550295478710E-10 -6.86200141474345E-03 -5.64113360284397E-03  7.79512940835116E-10  6.22523219926028E-10
 -2.65764070131479E-02 -2.18480075451300E-02 -4.35150529199304E-01 -3.57729771575741E-01 -5.63153427924591E-10
 -5.03517631209761E-10 -3.37066235579636E-01 -2.77096363334350E-01 -1.25357829045770E-09 -1.10098831579600E-09
  1.43676900693958E-05 -2.27980268076969E-11  3.80134397345422E-05 -1.76215445119858E-11 -9.34197805048653E-11
  5.39027950680260E-04 -7.18503298061040E-11  6.11198871845255E-04 -8.19408650536010E-12 -1.74516327644446E-11
 -1.30590339519753E-10 -6.41553912212537E-10 -2.26808877971583E-10 -1.60194550909947E-09 -1.06151835689065E-09
  1.46418935887971E-11  2.90101176132256E-10  2.00275343403083E-09  1.25904056318606E-09  1.04740873588188E-09
  3.10225950374447E-13 -2.14250098012250E-10 -6.63261527010839E-10 -4.76689551689921E-10 -3.38698978164789E-10
  5.98857585531898E-12 -6.44427719805973E-10 -1.78880681579777E-08 -1.03396933677274E-08 -9.44142669711474E-09
  1.42744444004382E-10  1.08017548005423E-09 -2.88565754358291E-13 -6.82106777537536E-10 -5.24042134239743E-10
 -6.91652303142381E-10 -5.04633924564420E-10 -1.59913688447228E-10 -3.32076967475958E-10  1.05415226194451E-08
  2.99222088814290E-08  2.15659244779675E-09 -6.18013415955403E-10 -1.31523839518784E-09 -5.84972846650897E-10
  6.86297336489137E-03  5.64194519895529E-03 -3.91950875260205E-10 -3.40021145629792E-10  2.65802054026014E-02
  2.18511793135615E-02  4.35212822621730E-01  3.57781788355905E-01  1.38868377227640E-09  1.14426447558755E-09
  3.37114206058578E-01  2.77136420250282E-01  1.77104181996438E-09  1.42890143626602E-09  1.43646521823542E-05
 -6.57678548875255E-11  3.80053046083003E-05 -1.03068486790168E-10  6.64979054838748E-11  5.38912473487155E-04
  5.37410289701132E-11  6.11069307210343E-04  1.54541640077244E-11
* ORBITAL    1   64
 -3.22686881798782E-11 -2.33079156934778E-10 -1.25935543494215E-09 -9.09555106255411E-09  6.19528040495186E-10
  6.63329961825323E-10 -4.04633983415986E-11 -1.00795152318229E-09 -2.64111803497502E-09  2.73486816507886E-10
  5.36796507398698E-10  2.27113560383860E-13  3.23479703759816E-11 -5.50215111841369E-10 -3.32949052706327E-10
 -4.24820930083986E-10 -5.96999424187816E-13  5.08837667748353E-11  3.00655226041199E-11  1.86665987749814E-10
  2.89254726924357E-10  5.47719178764607E-11 -1.18270519012778E-09 -7.38938507182033E-10  2.42703421776062E-02
  1.14451665938743E-01  1.65316448092655E-02  1.40170575320428E-06  6.60824959239631E-06  9.54858416787878E-07
  3.15399561182840E-10  4.92717542018177E-10  2.00556568460971E-11  8.09069764114905E-07  3.81468233588140E-06
  5.50989174199089E-07  6.95529096953034E-10  6.47335054439604E-10  5.72282921192773E-01  4.58524472139327E-01
  5.92147202826510E-10  4.92712658026640E-10  1.51291558885507E-10  1.40612551712973E-10  3.01626698180354E-05
  2.41668756114887E-05  7.39234107243019E-10  5.90945166529082E-10  2.33646926986478E-05  1.87203441276407E-05
  1.23449162203454E-11 -2.41141934835281E-03  1.04405425135304E-10  9.11430720607008E-04  9.60923963511012E-08
  4.71581199510805E-12 -8.59217798400603E-08 -3.09862601600749E-11 -1.13667885110621E-07  1.74648656537676E-11
  1.33083604048649E-10  7.86341420026559E-10  6.59957905979804E-09  3.28161292031355E-11  9.03115830233113E-11
 -4.03067648844646E-11 -8.72977414488277E-10 -2.89303556629281E-09 -5.59143747099070E-10 -5.52724884540957E-10
 -8.24241476790069E-12 -2.33631218781507E-11  1.76861325976004E-10  4.47158154118883E-10  5.39461145443408E-10
  1.01332741582382E-13  2.45441587795415E-11 -2.39537696779861E-10 -1.90462618087876E-10 -1.70698434328479E-10
 -1.21940796236514E-09 -1.16440984177331E-09 -3.97143459234693E-10 -2.42691631320147E-02 -1.14449053949308E-01
 -1.65307119023783E-02 -1.40142962378198E-06 -6.60872193016482E-06 -9.54460869109863E-07  5.99486596094099E-10
  5.02178483143404E-10  5.53238106373351E-10 -8.08720358052886E-07 -3.81312804937734E-06 -5.50393705478858E-07
  1.28584168275298E-09  9.99887342550344E-10  5.72302350070285E-01  4.58540957814187E-01 -5.36949538425413E-10
 -4.46572526295415E-10 -7.71082040648090E-11 -8.27819106649864E-11  3.01634172439391E-05  2.41675302929301E-05
  5.07616951294391E-10  4.23214805067269E-10  2.33615191557969E-05  1.87177784946398E-05  2.18026261571776E-11
  2.41119243398515E-03  5.35471681165541E-11 -9.11345244590580E-04 -9.60493345801301E-08  3.90549526091164E-11
  8.59338977566245E-08  1.10161621033275E-10  1.13658477174399E-07
* ORBITAL    1   65
 -2.58007689621985E-09 -1.89371217910997E-08 -9.50292842532138E-08 -3.74438681861773E-07 -3.46280593712369E-08
 -1.23341922939607E-08 -2.61196877928239E-09 -5.18846550552327E-08 -2.12637703682407E-07 -3.20516324984727E-08
 -7.01974048149279E-09  2.81620891474232E-13 -2.23012256293180E-11 -2.35959792534125E-10 -1.15730061060517E-10
 -4.76898043176180E-11  7.17579518378507E-13 -3.25010017224337E-11 -2.00096848964087E-10 -1.49025758781638E-10
 -1.07467246800181E-10  5.34345945185314E-10 -2.08835738744103E-10  9.33009007353302E-11 -1.61815032938511E-06
 -7.63026026021761E-06 -1.10245531393848E-06  2.10187533317122E-02  9.91180852299638E-02  1.43168424382838E-02
  6.74654299309086E-11 -4.92826405196498E-10 -5.36097078030976E-10  1.21351255834162E-02  5.72257732376909E-02
  8.26579221188195E-03 -1.77842228331178E-11 -1.92326506957020E-11 -3.81535664712977E-05 -3.05694057971904E-05
 -5.76144241167627E-10 -4.74890054228020E-10 -9.02829019290589E-11 -4.70812665968068E-11  4.52429330108861E-01
  3.62495385379376E-01  1.32499819312796E-09  1.09461748754115E-09  3.50450343965820E-01  2.80787797952742E-01
  1.61666841216879E-11  1.60755427014755E-07  1.59082200058252E-11 -6.07821640550990E-08  1.44109904173904E-03
  9.28271112092443E-11 -1.28895859417722E-03  5.39980835241428E-11 -1.70513004263527E-03  1.51741880659305E-09
  1.11831545816623E-08  5.78703710464571E-08  3.38786921027264E-07  7.34716180727878E-08  4.85460792810035E-08
 -1.56593863831845E-09 -3.47575510976937E-08 -2.38904456565941E-07 -8.62435521867723E-08 -7.42083822088698E-08
  1.12321989318758E-13  2.01668821311689E-11  4.02361867550337E-11  8.36058070839036E-11  6.74732763475125E-11
  1.13322329083019E-12  1.84964462281832E-10  2.11010026213511E-10  2.18907275908897E-10  1.12894365828999E-10
 -4.20829034069024E-10 -2.87955518911489E-10 -5.19232577525213E-10  1.61805292323982E-06  7.62989027034236E-06
  1.10178597349244E-06 -2.10177332846019E-02 -9.91158602409739E-02 -1.43160314844409E-02  1.98612991546426E-10
 -5.21801633277040E-10 -2.79960773250557E-10 -1.21345382150678E-02 -5.72244023368914E-02 -8.26533027823708E-03
 -6.03648771859228E-10 -4.90759362582161E-10 -3.81522380604061E-05 -3.05683728155416E-05 -1.04743404784324E-10
 -7.53700178540343E-11  3.81321610950005E-11  7.50014747108319E-12  4.52444838484342E-01  3.62508540818582E-01
 -3.67461620028689E-10 -3.02813105606929E-10  3.50462048691178E-01  2.80797734169490E-01 -7.98829861615545E-11
 -1.60746183036490E-07 -8.57595553334979E-11  6.07373186331711E-08 -1.44096329419930E-03  5.61071918439154E-11
  1.28883657561555E-03  2.75615649078914E-11  1.70497044439653E-03
* ORBITAL    1   66
  8.98391618325182E-13  5.25511956834742E-12  3.60898188588510E-11 -1.28140721696705E-09  6.12242174996601E-10
  4.37875967945337E-10 -7.28242988750522E-12 -1.14120542125672E-10  6.93284683116783E-10  4.52740455409255E-10
  1.45659799332785E-10 -2.46687543609714E-05 -5.29839368804297E-04 -3.94216083607108E-03 -9.28652435533073E-04
 -9.73355693110002E-04 -1.69394024851561E-03 -3.63827456410138E-02 -2.70698050258253E-01 -6.37681828472313E-02
 -6.68378610578179E-02 -1.46975191742781E-03 -5.10111108179987E-03 -9.29157264129707E-04 -3.33707505655267E-11
  5.91955114880794E-11  7.20401181043583E-11 -9.38539381763554E-11  7.98833648051667E-11 -1.71436202201310E-10
 -1.00924381585753E-01 -3.50280240605644E-01 -6.38028731659937E-02 -5.75549286141367E-10  1.98314239160094E-10
  3.31203282695283E-10 -8.35217202182137E-03 -6.45956054969737E-03  4.06295323822016E-10  3.28332534383662E-10
  2.15651952796039E-03  1.66784972599038E-03  3.62727239802489E-01  2.80532841505626E-01  1.20250955472810E-09
  8.86800154892942E-10 -4.68278974856663E-01 -3.62166441701430E-01 -5.92978813304255E-10 -4.73895220531509E-10
  7.34065181358557E-05 -2.86558704056251E-11 -2.77450524552715E-05  1.84922858433830E-11  7.86245291596159E-11
 -4.04150308646808E-03 -7.69923746902194E-11  3.56427002511347E-03 -4.36785388651990E-12 -2.88835653053570E-12
 -1.82058132109614E-11 -4.43002202749218E-11  6.81350364883410E-10 -4.56598424719732E-10 -1.90848877972409E-10
 -7.92182535953084E-12 -3.77765026458940E-11  2.44909661491065E-10  3.19139612542692E-10  9.37935474716111E-11
  2.46685943687108E-05  5.29835515208342E-04  3.94214213007980E-03  9.28663976109332E-04  9.73364054355154E-04
  1.69393013478277E-03  3.63824664032315E-02  2.70696821203699E-01  6.37689931368869E-02  6.68384201516934E-02
 -1.46973741448249E-03 -5.10110714303408E-03 -9.29141499266300E-04 -2.46101366256598E-10 -8.42240693492403E-11
 -1.46040310885475E-10  1.93091695571922E-10 -1.07087006270512E-10 -1.21334686377751E-10 -1.00923102631556E-01
 -3.50279966653238E-01 -6.38017688777306E-02  1.98522655268231E-10 -1.12522337585849E-10 -1.38748654965630E-10
  8.35231363548651E-03  6.45968119622610E-03 -3.35435086507493E-10 -2.47772537742473E-10 -2.15655784649858E-03
 -1.66788234875218E-03 -3.62733448287911E-01 -2.80538132378509E-01  1.06936851049266E-09  7.62252847691723E-10
  4.68286883324517E-01  3.62173182960666E-01 -1.95420245829866E-10 -1.49648914575573E-10  7.34029287030703E-05
 -8.38310314979681E-11 -2.77437123005901E-05  3.07171087347504E-11 -5.35428616102465E-11 -4.04130274403088E-03
  4.11410568936993E-11  3.56409397199674E-03  1.05530349543534E-11
* ORBITAL    1   67
 -5.30525200820263E-12 -3.84867082461283E-11 -1.87076094982447E-10  2.99113365066575E-10 -2.87527535791343E-10
 -2.44892475853001E-10  1.18382498423032E-12  1.63820387101533E-11 -4.55314627481783E-10 -1.80871940070885E-10
 -2.59556602716805E-11 -1.69394015626949E-03 -3.63827465494159E-02 -2.70697995331982E-01 -6.37681857705353E-02
 -6.68378933815500E-02  2.46687594518397E-05  5.29840100894998E-04  3.94215999757995E-03  9.28652618357600E-04
  9.73356619830113E-04 -1.00924411094279E-01 -3.50280261896716E-01 -6.38028805001388E-02 -1.12439159154469E-10
 -2.85450336788845E-10 -2.68417516063799E-10 -2.19831409019824E-10  3.97420965726608E-11  6.41919460306940E-11
  1.46975744091057E-03  5.10111192149928E-03  9.29157823787205E-04  5.64679638680449E-10  8.04166224818002E-11
  2.30623836538481E-10 -5.73522305819804E-01 -4.43561518989592E-01 -3.23769210009763E-10 -2.89305862355471E-10
  1.48082745066775E-01  1.14527027675803E-01 -5.28237528633990E-03 -4.08538315873833E-03 -1.62989192786929E-10
 -1.38286764545375E-10  6.81952039617758E-03  5.27420959646328E-03  2.30662322649856E-10  1.41569989218945E-10
  5.04063862759293E-03 -6.26570247597280E-11 -1.90518286377588E-03  3.09013098399570E-11 -4.86358465431227E-12
  5.88561736430312E-05 -9.52883879063661E-12 -5.19062702863325E-05  2.49553882189906E-11  7.61120700955696E-13
  5.08869192750483E-12  1.03050782416549E-11  4.95538635673633E-11  4.52072499455437E-10  1.62155079861484E-10
  2.81350884214199E-12  4.42761041549987E-11 -3.77637926422670E-10 -3.50520574623970E-10 -2.49036443316377E-10
  1.69393032408426E-03  3.63824707848632E-02  2.70696836569407E-01  6.37689976744964E-02  6.68384250467976E-02
 -2.46686220920603E-05 -5.29836401551447E-04 -3.94214269164330E-03 -9.28664519363661E-04 -9.73364352815110E-04
 -1.00923101571489E-01 -3.50279976791619E-01 -6.38017690824184E-02 -1.91974355974545E-09  5.33283929198621E-11
  2.78174467715637E-10 -5.34106158186591E-11 -1.85192573614036E-10 -1.14770973341680E-10  1.46973379827209E-03
  5.10110753379999E-03  9.29142005522899E-04  4.06303584008707E-10  2.34405810802681E-10  4.77515492708499E-10
  5.73531880828388E-01  4.43569681940785E-01 -5.87209751953496E-10 -5.09388704916795E-10 -1.48085285174100E-01
 -1.14529192142435E-01  5.28246689886941E-03  4.08546115315700E-03  1.52895181421973E-11 -6.40739212355950E-13
 -6.81963586163224E-03 -5.27430793322167E-03  9.65087860842413E-10  7.45319887113150E-10  5.04039058149869E-03
  1.96244502504107E-11 -1.90508859915202E-03 -1.92489183055840E-11 -1.80275141862949E-11  5.88532845159806E-05
 -2.04966478595127E-12 -5.19037018197745E-05  1.24719915327154E-10
* ORBITAL    1   68
  1.32562577001683E-02  9.74567273542333E-02  4.88775083697196E-01  1.95041462010917E+00  4.13032897841770E-01
  2.53644108137092E-01  1.24227253624263E-02  2.48572007238576E-01  1.43898095254929E+00  3.91036357810446E-01
  3.03695034543626E-01  2.40782756195172E-12  3.16778040681409E-11  1.59230137998798E-10  2.97232443741520E-11
  5.64420276848096E-11 -5.26695825557276E-12 -5.23369380218742E-11 -4.63722631793840E-10 -2.16127688482145E-10
 -3.15653501627351E-10 -3.29810689120682E-11  8.08490628581251E-11  3.07849537068019E-10  6.36017602917245E-10
  2.21188061550181E-10  2.90898982029913E-10 -1.37977050657554E-01 -3.69226130214371E-01 -7.56868574844884E-02
  4.96631286858519E-10 -4.96128757987623E-10 -7.95487739188513E-11  2.38983298550054E-01  6.39518434742103E-01
  1.31093520332087E-01  5.43139511689374E-11 -1.08206433637870E-11  1.14668017084085E-09  1.02934095849361E-09
  3.43783671499594E-11  1.14231640793966E-11  6.43619396827984E-10  4.42488321243840E-10 -3.52233530272025E-01
 -2.64700484664050E-01 -7.62335028040480E-10 -5.20179043427672E-10  4.54731663315315E-01  3.41726966240240E-01
  2.06544051501224E-11  2.31138571420764E-12 -1.92371630128616E-11 -6.16101226300861E-13 -2.72394936012599E-03
 -6.36408463810556E-11  4.06062352468107E-03  4.66528601862927E-11 -5.37169832042237E-03 -1.32562375363692E-02
 -9.74565800487549E-02 -4.88774395479456E-01 -1.95041376681164E+00 -4.13033485231327E-01 -2.53644827014781E-01
  1.24227140391763E-02  2.48571713403302E-01  1.43898095149664E+00  3.91037605924920E-01  3.03696380961365E-01
 -2.19599003288938E-12  2.02886340461888E-11 -2.18640947694734E-10 -8.58168292359550E-11 -1.66455329504710E-10
  8.43016508440013E-12  2.79117617509256E-11  4.30080664997337E-10  1.15877946169555E-10  2.97029870455413E-10
 -2.10217260753878E-10  2.30336934223384E-10 -3.50071955189470E-10 -1.02653860573957E-10 -2.98040563872149E-10
  7.35383546502345E-11  1.37976597256159E-01  3.69226949978572E-01  7.56866722988603E-02  2.17393529259961E-10
 -4.38852190414471E-10 -1.97304990099102E-10 -2.38982484297830E-01 -6.39519878572588E-01 -1.31093158610180E-01
 -7.75883871594014E-10 -5.68924336399036E-10  5.71855749152869E-10  4.46636850706740E-10  1.83754818809111E-10
  1.29952916343351E-10 -5.36091835396389E-10 -3.25237302653153E-10 -3.52237024159914E-01 -2.64703526134747E-01
  5.49415614734164E-10  3.40043390590490E-10  4.54736091709357E-01  3.41730818182937E-01 -9.12969907140042E-11
 -1.04612191315457E-11  3.39346156564824E-11  3.80034131513405E-12  2.72385398242625E-03 -4.37805438110110E-11
 -4.06048188477084E-03  1.86845223649788E-11  5.37151307685940E-03
* ORBITAL    1   69
  2.14331661433605E-10  2.01730872683076E-09  4.11154468370667E-09  1.49772748434473E-07 -1.61982054558453E-08
 -1.32009265062584E-07  1.06311015830516E-09  1.38999748096967E-08 -6.54233614212940E-08 -5.89960563195119E-08
 -2.73339623447930E-08 -1.95048874812345E-11 -3.54475483427598E-10 -3.02036526174707E-11  5.81738644408113E-10
 -3.93013699193021E-10 -3.05985632754445E-11 -1.94726453999235E-10 -4.91803396153585E-10  7.94690532918335E-10
 -8.18903847339869E-10  1.41831944116860E-10 -2.75399464312199E-10  4.08748102108708E-10 -2.26471801606447E-04
 -1.57581226421628E-02  2.37380500474731E-02 -4.79148635015884E-03 -3.33396345673916E-01  5.02228567993603E-01
 -2.04899068107093E-10 -9.76208838614066E-10  1.43444828233349E-09 -2.76636748683461E-03 -1.92486505106236E-01
  2.89961822684074E-01  4.49256850397759E-11  9.33915946248828E-11 -1.23432949967762E-03 -6.52827277260673E-04
  7.45348235464373E-11  3.53441779590675E-11  3.29077162361624E-10  2.38008419655774E-10 -2.38394792157851E-02
 -1.26085081264615E-02  1.18614248692418E-10  1.42403928037548E-10 -1.84659896432923E-02 -9.76652191514703E-03
 -1.05307646092627E-11  4.35260013201764E-07 -6.37039101056944E-12 -1.64840009210951E-07 -6.36075782876404E-06
  2.00182443875744E-11  5.68218056678761E-06  5.83947924087175E-12  7.51909827703393E-06  4.40020514882509E-10
  3.13508945501293E-09  1.39880174397956E-08 -2.56901805213213E-07  6.27951101485892E-08 -1.69042735318492E-08
  6.24676584610875E-11  1.74731543289129E-09 -1.39133945813597E-08 -3.41353286278571E-08 -1.01454238175617E-08
 -1.06052412909893E-11  6.26188912453612E-11 -2.20430357606234E-10  5.19315095044934E-10 -6.56310078556853E-10
 -4.37626405890321E-11 -3.86949856310377E-10 -4.30016506077946E-10  1.00849664888762E-09 -9.06298732645791E-10
  1.37244709622615E-10  4.33668118067763E-10 -5.81259955385728E-10 -2.26470226475067E-04 -1.57579282772164E-02
  2.37375352634193E-02 -4.79143934057508E-03 -3.33392254303042E-01  5.02217690996403E-01  1.08983712689233E-10
  8.82144629673830E-10 -1.45881013431464E-09 -2.76639068624090E-03 -1.92484101896154E-01  2.89955510087106E-01
 -2.28766304148196E-10 -1.66173151193297E-10  1.23437238284197E-03  6.52846872511647E-04 -3.05338441843857E-10
 -2.19993766447295E-10  1.78061169961126E-10  3.48753830730219E-11  2.38403166446014E-02  1.26089003468551E-02
  1.58508276702271E-10  1.60475101882716E-10  1.84666258399693E-02  9.76681032783979E-03 -2.31631684206082E-12
  4.35882644624626E-07 -3.63997963097843E-12 -1.64796496640139E-07 -6.36439639365496E-06 -4.72560730528947E-13
  5.69231169656801E-06  9.15495127485055E-12  7.52985804111946E-06
* ORBITAL    1   70
 -8.16464141647469E-12 -8.37848525923522E-11 -1.11279038163983E-10 -4.63100143863200E-09  1.99172532824111E-10
  4.55129490498212E-09 -2.08204000172367E-11  6.33866742067138E-12  2.39102630962585E-09  2.13005614639923E-09
  1.04304216473149E-09 -2.77184560460882E-11  3.44099688749102E-10 -6.72181157983984E-10 -9.87260543483963E-10
  4.04599077161124E-10  2.54577047029109E-11 -3.18340652129938E-10  9.13684275381547E-10  5.97316793259402E-10
 -1.08670899529167E-09  4.36051989857040E-09  1.37734246375222E-09 -2.44244160920286E-09 -5.53273503635140E-03
 -3.84972958389064E-01  5.79923607275975E-01  1.96130243509182E-04  1.36469339777860E-02 -2.05577544131134E-02
 -3.64890049766543E-10 -2.44507298720821E-10  6.32702949109841E-10  1.13235505536915E-04  7.87906224863743E-03
 -1.18690250645239E-02 -8.59274770491725E-11 -1.32879665077987E-11 -3.01548259372384E-02 -1.59486493935035E-02
  3.74215385216534E-10  2.94402577754252E-10 -1.52597928283246E-10 -9.40931098345629E-11  9.75822981504901E-04
  5.16105153603914E-04  5.11463201881846E-11  1.79584370500602E-11  7.55869594358703E-04  3.99773606681835E-04
  7.96874191443626E-12  1.06339699673095E-05  1.57615177084203E-11 -4.02519335069740E-06  2.60416484357203E-07
  6.23315132884721E-12 -2.32523512092640E-07  7.34827156465446E-12 -3.07797700581390E-07 -1.85082013459563E-11
 -9.79602253227431E-11 -5.25008705535097E-10  7.30832918990593E-09 -2.18090439746724E-09  1.11527604363535E-09
  4.44371367237452E-12 -1.05736451461647E-10  7.88070570042423E-10  1.03716432121837E-09  3.14468356550813E-11
 -4.94550466792780E-11  4.50193192301072E-10 -1.18199909205059E-09 -1.06660374544815E-09  1.04859723423759E-09
  8.14633011571538E-12 -7.71282909755295E-11  1.54472309867590E-10  2.06373599277373E-10  6.26096720991244E-10
  1.53360364842797E-10 -1.18695008704959E-09  2.51128045879065E-09 -5.53269317280923E-03 -3.84968212556000E-01
  5.79911035564429E-01  1.96128531241763E-04  1.36467662821920E-02 -2.05573088465343E-02 -3.55791162721915E-10
  4.65066594088698E-11 -2.17605994194343E-10  1.13236264447469E-04  7.87896405863807E-03 -1.18687670076676E-02
 -1.87550782763880E-10 -9.47615161686500E-11  3.01558774284341E-02  1.59491360949018E-02  3.00073467657921E-10
  1.59960543652797E-10  2.70945826101448E-10  1.85420995448491E-10 -9.75857053525603E-04 -5.16120757591625E-04
  2.26789454803516E-10  1.76505558136646E-10 -7.55895609617845E-04 -3.99785434285315E-04 -1.20292012338906E-11
  1.06491412899209E-05  1.17588034728806E-11 -4.02520255604763E-06  2.60529561643281E-07  2.26126572215074E-12
 -2.32962990168789E-07  3.61417280247363E-12 -3.08227787928356E-07
* ORBITAL    1   71
 -1.77024934038841E-12 -2.10039664126794E-11 -4.20373636346559E-11 -1.21866888396912E-09  5.42133224130032E-10
  4.10584562820386E-10 -2.81139418415362E-11 -3.54612969002230E-10  1.35337097253036E-10  1.39678951338165E-09
 -1.22566496851110E-09 -4.33714862456619E-05 -8.25256517262005E-04 -4.56864953049209E-03  2.22327974227363E-03
 -1.89298777347806E-03 -8.96224249235569E-04 -1.70530096291238E-02 -9.44061208229258E-02  4.59416000541803E-02
 -3.91164802949884E-02 -5.07732924775973E-04 -1.74458120243449E-02  2.93864103577641E-02 -7.76521520936059E-10
  1.92968175382581E-10  1.26786210032800E-10  4.35202368749703E-11  1.14065501719289E-09 -1.72361570910519E-09
 -1.04916078210171E-02 -3.60498456476023E-01  6.07237759025627E-01 -1.17752471021036E-10  2.98901373216026E-10
 -5.97984104091628E-10  1.59660521143269E-03  6.29157991417065E-04  1.71963606850210E-10  1.10404931707985E-10
 -4.12241716199851E-04 -1.62448005663079E-04 -2.08660294787121E-02 -8.22246919424772E-03  2.28740547598570E-10
  6.26527618776250E-11  2.69379289756289E-02  1.06151609948643E-02  9.88343016210810E-11  6.56044658097320E-11
 -1.05001854202156E-04 -7.39119531547139E-12  3.96867216600662E-05  1.14819087321608E-12 -3.31424745132796E-11
  1.73966262501380E-03  3.74096088665737E-11 -1.53424341539940E-03  6.36109777133075E-13 -2.52476686193387E-13
 -1.48479327630385E-11 -9.60261859118648E-11  1.86614263743454E-09  5.41083229117152E-10 -1.09221332311366E-09
  3.72400661483060E-11  2.87302580655351E-10  3.00826223255948E-10 -2.80698339277170E-10  9.10280832205936E-10
 -4.33730735015152E-05 -8.25278786088094E-04 -4.56884897713003E-03  2.22312854202060E-03 -1.89309104311536E-03
 -8.96256951022760E-04 -1.70534755903859E-02 -9.44102379318777E-02  4.59384754042818E-02 -3.91186302225998E-02
  5.07756892633913E-04  1.74458345050392E-02 -2.93860575373111E-02 -8.08953584461972E-11  3.70913199671477E-10
 -7.56093478609432E-10  4.91710999898177E-11  9.92090506719708E-10 -1.50053888498813E-09  1.04922327226595E-02
  3.60498936565178E-01 -6.07230460849947E-01  3.25969609627418E-10  1.51073147552728E-11  7.49031575173389E-11
  1.59655767505964E-03  6.29142223774470E-04  2.75133848714291E-10  1.88587467781782E-10 -4.12229417084352E-04
 -1.62443766288884E-04 -2.08654026641472E-02 -8.22225392212127E-03 -8.09717979554171E-11  1.63668809317615E-10
  2.69371189892957E-02  1.06148846385980E-02 -2.03783194373984E-10 -1.30126801118312E-10  1.04999571870350E-04
 -4.83674148304517E-12 -3.96860846784147E-05  2.05853800633574E-12 -8.32323831430289E-12 -1.73963021710761E-03
  1.09069095584707E-11  1.53420977154740E-03 -2.64942048991356E-12
* ORBITAL    1   72
 -3.52647289765958E-12 -2.00303206169671E-11 -1.24759124622634E-10  7.55605756127099E-10 -5.58774576279978E-10
 -2.14523325885740E-10  1.61067061979531E-11  2.39107033919369E-10 -5.15672673560190E-10 -6.57905709231027E-10
  2.60193924800727E-10 -8.96223304196994E-04 -1.70530298849618E-02 -9.44060788606366E-02  4.59416715356330E-02
 -3.91165643734946E-02  4.33714899984359E-05  8.25256775368052E-04  4.56864975247183E-03 -2.22328015535455E-03
  1.89298816869055E-03 -1.04915676893173E-02 -3.60498465008010E-01  6.07237736856272E-01  1.30240142766102E-09
 -1.85005367732608E-09  2.62066642271762E-09 -1.07034085510717E-11  2.33930442162933E-10 -2.79282199252665E-10
  5.07725601493095E-04  1.74458123014790E-02 -2.93864102163259E-02 -2.60128801521180E-11  7.56979484040460E-11
 -2.09893198943550E-10  3.29920860638947E-02  1.30008561144671E-02  1.21208176224512E-10  8.27359169512510E-11
 -8.51851962528440E-03 -3.35680746448247E-03  1.00978178113363E-03  3.97914526580436E-04  5.18778686811953E-11
  1.34856329627216E-11 -1.30362266993712E-03 -5.13705298365904E-04 -1.75633971359354E-10 -2.44015242474849E-10
 -2.16974796382328E-03  2.58347982047550E-11  8.20083484192433E-04 -9.40520638608411E-12  1.41219423739969E-12
 -8.41884905882030E-05 -2.64976250350668E-12  7.42475811050517E-05  1.77862136980607E-11  2.99162850983564E-12
  2.20676205621523E-11  1.34886163333199E-10 -1.39130645117766E-09  1.61423579205048E-10  4.81110268780847E-10
 -1.19911419730228E-11 -3.00093997625951E-11 -6.02678483226697E-10  1.55990615843955E-11 -8.86759918204467E-10
 -8.96256889336853E-04 -1.70534763251644E-02 -9.44102252096376E-02  4.59385281096792E-02 -3.91186349297135E-02
  4.33730740407825E-05  8.25278784793572E-04  4.56884927092150E-03 -2.22312870453071E-03  1.89309122072392E-03
  1.04922399187975E-02  3.60498930561333E-01 -6.07230461659976E-01 -1.03453901969952E-09 -2.05200520003321E-09
  1.64898731001727E-09  5.45259666685464E-11  2.17925374601637E-10 -5.79925780304649E-10 -5.07760007723126E-04
 -1.74458358447828E-02  2.93860566406705E-02 -2.41495024862916E-10  6.72847799555697E-10 -6.45563157958854E-10
  3.29910955837648E-02  1.30005237331491E-02  5.67528777033949E-11  6.86355696122212E-11 -8.51826429855008E-03
 -3.35672053032751E-03  1.00975151042934E-03  3.97904302574885E-04 -6.76087733135347E-11 -4.89077414229767E-11
 -1.30358359868631E-03 -5.13692337371391E-04 -3.35739848148879E-10 -2.42680429951050E-10  2.16970027450115E-03
  7.59914242728076E-13 -8.20069523443915E-04  5.47995538579922E-13 -1.64751534233922E-12  8.41869405058651E-05
 -4.61858051883406E-13 -7.42459324107191E-05  1.03819247888754E-11
* ORBITAL    1   73
 -4.87065592064571E-10 -4.02711369284769E-09 -1.44157150246756E-08 -1.60092761320499E-07 -1.30686268785281E-07
  2.72818146781347E-07 -1.03046758615570E-09 -1.25552890894707E-08  2.03818780646465E-08  6.36453721465067E-08
 -1.54461185035623E-08  2.07509575459709E-11  2.96363754999361E-10 -2.72588412605658E-11  8.33992051851810E-11
  2.96903409910308E-10  2.51790583982211E-11  1.28641260672625E-10  1.29967857602108E-11 -4.97789268776451E-10
  9.05652961371796E-10  2.87161767042328E-10 -9.39365302505494E-11 -7.32677741921474E-11 -2.77253184463510E-03
  2.95549992417392E-02 -7.49803180445835E-02 -2.16351525152641E-02  2.30629393684715E-01 -5.85101200754998E-01
 -1.20348726747160E-11  3.05000735952507E-11 -1.05552682492307E-09 -1.24910821726140E-02  1.33153989662259E-01
 -3.37808432223566E-01 -1.22047869567746E-10 -1.32694956683257E-10 -7.55655387172293E-03 -3.27270893644195E-03
 -1.39363248973733E-11 -2.32868460557189E-11 -2.39251045356703E-11 -5.83459609907006E-11 -5.38290640718506E-02
 -2.33131254288064E-02 -3.44315932249666E-10 -2.44589956918510E-10 -4.16958323507314E-02 -1.80582708411237E-02
  7.29047512982073E-12  1.51119663994206E-04  4.65552758157574E-13 -5.71170759992740E-05 -8.13751149334304E-04
 -4.35709779998634E-11  7.27848512078672E-04 -1.31699233680251E-11  9.62851528187933E-04  1.18140482459685E-10
  9.21222064673210E-10  5.87280366873383E-09  2.63284818424305E-07 -1.26481222957332E-07  1.09811230417477E-07
 -5.52275844434909E-10 -1.36430724121712E-08 -3.58899682575327E-08  5.58334125914997E-08 -1.60469594878384E-08
 -1.35390095624978E-11  9.77863499383628E-11 -2.25505168926889E-10  5.75607477393518E-10 -8.06684855608334E-10
 -3.97578335155601E-11 -3.06135578046274E-10 -2.52324249179612E-11  6.46546549458667E-10 -9.29801551845856E-10
  1.41227490554179E-11  1.35940834868724E-10 -4.93168684415732E-10  2.77255743505546E-03 -2.95557723841592E-02
  7.49814978549538E-02  2.16353562283253E-02 -2.30635457820142E-01  5.85110448703511E-01 -3.85920912775184E-11
 -1.68222879086456E-10 -5.63284003122652E-10  1.24912259352543E-02 -1.33157421364529E-01  3.37813684923040E-01
 -2.20633504921493E-11 -4.68854207672027E-11 -7.55654185738890E-03 -3.27273223158043E-03 -2.16735762424985E-10
 -1.70335966811862E-10  1.09671910464526E-11 -7.39256315575600E-11 -5.38289904117904E-02 -2.33132915120015E-02
  3.01456703140585E-10  2.10035399906544E-10 -4.16957512690575E-02 -1.80583969181337E-02  1.48491722994349E-11
 -1.51115816532939E-04  9.94665723860186E-12  5.71163548912538E-05  8.13736929580912E-04 -1.29435155997609E-11
 -7.27828806824268E-04  1.28541767236427E-12 -9.62825939014406E-04
* ORBITAL    1   74
  3.50296567916725E-11  3.10994869430050E-10  8.63513011583400E-10  1.35573139845652E-08  1.20821291049572E-08
 -2.77752708872207E-08  8.43877478459902E-11  7.18210328519140E-10 -3.54939063190359E-09 -7.43400932299332E-09
  1.01951368026180E-09  3.43189275718419E-11 -1.69036563519461E-10  9.53980062993982E-10 -2.16348123283119E-10
  1.78788846517517E-10 -3.10482171334807E-11  2.02809990531164E-10 -8.40342979664779E-10 -2.41756935081049E-09
  1.72980869889113E-09  3.06161620385749E-09  1.10361480248164E-11  1.05590199764662E-09 -2.49821417243351E-02
  2.66307908518908E-01 -6.75616721611175E-01  2.40108132841624E-03 -2.55953779373716E-02  6.49348563356313E-02
  4.20541936618251E-11 -3.12006044299023E-10  6.89097065128179E-10  1.38626706035793E-03 -1.47775035074512E-02
  3.74901653671376E-02  2.87975680674599E-10  1.10562560027414E-10 -6.80889903730384E-02 -2.94890314894250E-02
 -3.02223706697078E-10 -2.25136168335949E-10 -3.19727153120007E-11  1.12453331800218E-11  5.97397956884843E-03
  2.58730346463557E-03  1.21273659792094E-10  8.41333279357692E-11  4.62742629241686E-03  2.00411685781284E-03
 -1.17817206779740E-11  1.36167670297561E-03 -3.70364739779000E-11 -5.14659121963227E-04  9.03105055133987E-05
  1.39937400432186E-12 -8.07771076084902E-05 -5.32903420273068E-12 -1.06857777532035E-04  7.77027013418904E-12
  8.81255625261793E-11  1.88517962733703E-10 -2.36666498508984E-08  1.29613388511350E-08 -1.01349723790846E-08
  4.52232511691914E-11  9.71201728898928E-10  2.31089336369671E-09 -6.00484942653063E-09  1.00142437924392E-09
 -5.63511161095442E-11  2.19825609967677E-10 -1.55845785303491E-09 -1.41707674335154E-09  1.09178186298196E-09
  1.14564946812436E-11 -2.96025938896639E-11  8.40792256973648E-11 -2.14997954537426E-09  1.51079552815323E-09
 -3.11072363978084E-10  3.52734675782654E-10  1.43762862245270E-10  2.49823721257534E-02 -2.66314875662328E-01
  6.75627353502377E-01 -2.40110404566280E-03  2.55960505066880E-02 -6.49358816543196E-02  5.78577701971899E-11
  3.44411166093769E-10 -7.08436844751697E-10 -1.38628261677654E-03  1.47778849171337E-02 -3.74907497421119E-02
 -1.93709021623334E-10 -8.97661518295180E-11 -6.80888821901900E-02 -2.94892396632166E-02  2.44901000476890E-10
  9.08931216934951E-11  9.06724338555773E-12  6.38480096304236E-11  5.97397112184581E-03  2.58732206325577E-03
  3.39156820997574E-10  2.05349147966153E-10  4.62741760716594E-03  2.00413092532043E-03 -9.64758023182062E-12
 -1.36164219319429E-03 -4.68372620686635E-12  5.14652189532242E-04 -9.03089516873624E-05 -7.82753238943185E-12
  8.07748663347770E-05 -1.24896123866945E-11  1.06854958560354E-04
* ORBITAL    1   75
  9.07701134438224E-04  6.61807033134967E-03  3.14311278178942E-02  3.90443137442150E-02 -4.33859813286105E-01
  4.95635770005682E-01  1.27385957712701E-03  2.26257500758705E-02  2.94201032685100E-02 -7.83669836765754E-02
 -3.34450466228021E-02  1.05446344111479E-12 -1.23329590823719E-10 -3.72568931857724E-10  1.67326252030292E-09
 -1.08280802581115E-09 -8.55495454266802E-15  5.14763191959101E-11  1.10554562251193E-09 -3.79710367372340E-09
  2.88711526572870E-09  6.03676305016687E-10  5.48683150658413E-11 -1.07151646488767E-09  2.12276460409696E-09
 -1.36525697391308E-09  3.15197634904166E-09 -2.72820702261251E-03 -4.83742966161757E-02  1.19775989683197E-01
 -1.18741663775560E-09 -4.12416510110813E-10  2.57285768613236E-09  4.72580526387855E-03  8.37864656841601E-02
 -2.07457535604026E-01 -3.39893242611062E-10 -1.95497254777053E-10  1.58611670225038E-10 -6.87249136534230E-11
  1.37073145637617E-10  1.27700695361827E-10 -3.07315916600533E-10 -1.42755515561917E-10  3.31625871335079E-02
  1.17722673826135E-02  4.43461969775752E-10  2.48288648630276E-10 -4.28126901358067E-02 -1.51979245917021E-02
  1.07211534481229E-11  2.98850376037543E-12 -6.99835926893872E-13 -1.52028342625487E-12  1.21152151710345E-03
  2.84572672419466E-11 -1.80602990066348E-03 -2.16366435785248E-11  2.38915393597754E-03  9.07912454896220E-04
  6.61963159652349E-03  3.14385314709491E-02  3.90725432742698E-02 -4.33840754466488E-01  4.95617206743018E-01
 -1.27403899191834E-03 -2.26289559048088E-02 -2.94415452621806E-02  7.83788868524298E-02  3.34288900892110E-02
  2.12828127275269E-12  1.57765022807818E-10 -1.65261688391521E-10  2.60594364496522E-09 -1.60907001963273E-09
 -8.13506483319824E-12 -9.80865958872216E-11 -9.11443464541997E-11 -4.67774816190139E-09  2.44389607781343E-09
  1.74957064864330E-10 -3.11822873469581E-10  7.81305663298982E-11 -3.60478187053276E-11  1.00342733618040E-09
 -2.62938579879086E-09 -2.72994687635010E-03 -4.83738583293172E-02  1.19765750066566E-01 -4.39396608374389E-10
  6.40148408312864E-10 -2.69412861890506E-10  4.72840969507664E-03  8.37860799764019E-02 -2.07440693438026E-01
  8.90096035356578E-11  5.89150595250221E-11  2.63977703813816E-10  1.52378026656739E-10 -2.39255058982187E-11
 -1.73475766825744E-11  2.58441205523160E-11  1.17848593198371E-11 -3.31607181499188E-02 -1.17714399383625E-02
  6.52516654381599E-11  1.30279324869142E-10  4.28103417722567E-02  1.51968797492760E-02 -8.92354681669424E-12
  8.20812661544261E-12  2.88790126455008E-12 -3.17776230402162E-12  1.21148854968582E-03 -7.37884294360876E-12
 -1.80598065853699E-03  3.19993079170999E-12  2.38908848576467E-03
* ORBITAL    1   76
  4.11481032772108E-03  3.01566059565310E-02  1.48037800843899E-01  5.52352085688603E-01  3.69794963042091E-01
 -3.24623724504203E-01  3.29308221749868E-03  6.19047264280103E-02  4.02470872555751E-01 -2.17195665056716E-01
  3.19471440168098E-01  3.56621446957828E-12  2.00550629066890E-10  5.62574442036424E-10  3.22168752954952E-09
 -1.20732159495782E-09 -5.85701315526811E-12 -2.42993531453583E-10 -2.24024448187344E-09  1.46240986864769E-09
 -2.54749932638538E-09 -3.02605639787219E-10  2.23587022484925E-10  7.92893023699322E-10 -7.82155271232169E-10
  7.04176353376670E-10 -1.21632694067068E-09 -3.09604838529716E-02  4.75058957212999E-03 -1.80266077205394E-01
  2.58000706099984E-10 -5.27895658716879E-10 -2.05234398296048E-09  5.36250469352286E-02 -8.22811790495723E-03
  3.12229765520964E-01  5.98919725693665E-11  8.43542186970665E-11  8.10872613869104E-11  1.05333737553889E-10
 -7.34963611302218E-11 -8.86970398735964E-11  3.10022142785574E-10  1.52472671682275E-10 -3.55345448986482E-02
 -1.66334643971892E-02 -4.36601762862290E-10 -2.30986625237707E-10  4.58748911666476E-02  2.14737075819736E-02
 -4.56801115186742E-12 -2.72854203924699E-11  7.22661970071758E-12  1.04345378712649E-11 -4.13118378567560E-04
 -2.71889371595044E-11  6.15841109813303E-04  2.76009924699796E-11 -8.14683512593927E-04 -4.11476197103559E-03
 -3.01562464721415E-02 -1.48036194168054E-01 -5.52350725045752E-01 -3.69818202111123E-01  3.24648222590866E-01
  3.29299745056252E-03  6.19030136395916E-02  4.02466256341353E-01 -2.17183521643658E-01  3.19465530579499E-01
 -2.75161417537715E-12  1.20980506018189E-12 -1.46680824955143E-09  2.62867682116752E-09 -2.49246943753960E-09
  1.55091838248321E-12  1.69832887510172E-10  1.60564414345238E-09  2.57626581088866E-09 -1.44255039093958E-10
  3.89662112900597E-10 -1.85439543952440E-10  1.72390297967737E-09  2.83297506873700E-10 -2.92945938443127E-10
  6.33900777070433E-10  3.09602704209588E-02 -4.75395384070587E-03  1.80273838786990E-01 -4.02040132231036E-10
  4.18076984649448E-10 -2.78427902184075E-09 -5.36247453258379E-02  8.23405058646503E-03 -3.12243317826602E-01
 -3.62159577452253E-10 -1.26263284808782E-10 -4.70008976514714E-11  2.00485841030157E-11  9.65743769518646E-11
  3.17299294838746E-11 -1.85143873054938E-10 -1.02994855575967E-10 -3.55368045361997E-02 -1.66342946418027E-02
  3.59687258447194E-10  2.45159467932866E-10  4.58777996063715E-02  2.14747759896472E-02 -1.59679194385290E-11
  2.11300906793276E-12  6.12454857402306E-12 -7.51610778657303E-13  4.13195022886439E-04 -7.24747157063386E-12
 -6.15954692219567E-04  1.49616697339954E-11  8.14831143233731E-04
* ORBITAL    1   77
  4.57879170183198E-11  3.18224110108458E-10  1.43489277913988E-09  1.61237012083952E-09 -4.22137108095140E-09
  6.63527556532531E-10  3.73328770726878E-11  6.02372527230621E-10 -1.13036707735202E-09 -5.73997851292915E-09
 -6.27707638772806E-10  3.25400554053953E-07  6.32292515417522E-06 -7.86038389296596E-05  7.59149713483607E-04
 -4.91444959934334E-04  2.49144976161542E-04  4.84126113290412E-03 -6.01813120786164E-02  5.81234496323373E-01
 -3.76268628532859E-01 -1.38817713466641E-05  1.27056747501109E-05 -1.16505685298118E-04 -2.12372571564593E-09
  1.43799305395644E-09 -2.91137042451906E-09  6.53822298970148E-10 -1.04329972138208E-09  5.58699833299208E-09
 -1.06307944999049E-02  9.72876549484296E-03 -8.92010768562548E-02 -4.44360003876578E-10  2.42022385833524E-09
 -1.08885552335397E-08 -4.53239088135787E-05 -1.72788898454709E-05 -2.61803432541879E-10 -1.00273387611310E-10
  1.17025450320135E-05  4.46146027294740E-06  2.19471583451884E-02  8.36689219686566E-03  1.42293469259651E-09
  4.83800426445678E-10 -2.83336599593953E-02 -1.08016083670347E-02 -1.70900900526171E-09 -6.05585013744521E-10
  8.08034052482727E-07  9.05988931634913E-12 -3.05376820781848E-07 -2.14647893466248E-11  3.96248193608864E-11
 -4.96025473225218E-04 -7.53879062542745E-11  4.37454751070053E-04  7.22188124035519E-11  7.06905219573652E-11
  4.94196830282699E-10  2.29709860256995E-09  4.52932343131116E-09 -1.72214224204279E-09 -1.69277170609301E-09
 -5.50239563421611E-11 -9.06905484038087E-10 -1.38946280257435E-09  7.23412141540946E-09 -1.40682076877088E-09
  3.25424003107821E-07  6.32401048403768E-06 -7.85973749451073E-05  7.59147304188972E-04 -4.91434138654466E-04
  2.49148103070848E-04  4.84185650221533E-03 -6.01776900200914E-02  5.81232078228974E-01 -3.76261392382744E-01
  1.38832937919731E-05 -1.27055829050250E-05  1.16498240473864E-04 -6.45855059103872E-11 -7.73994756115473E-10
  2.42829036547501E-09  1.43379905742671E-10 -6.12534451835886E-10  3.74615457730144E-09  1.06301755678258E-02
 -9.72854757244700E-03  8.91977367662833E-02 -2.50909797844742E-10  2.48125995502947E-09 -9.16663172465684E-09
 -4.53232856798090E-05 -1.72786752931021E-05 -2.61882102159399E-10 -1.12922308956095E-10  1.17023117455087E-05
  4.46133585853079E-06  2.19471739432329E-02  8.36695096961169E-03 -1.18046504447319E-09 -3.76793215867975E-10
 -2.83336799611018E-02 -1.08016870511614E-02  1.44740958550866E-09  4.88158864687899E-10 -8.08008353671924E-07
 -5.41903735413558E-13  3.05405803768583E-07 -9.29972045158654E-13  1.83587915513450E-11  4.96022477901814E-04
 -6.51215044994998E-11 -4.37450637732909E-04  6.66637869324004E-11
* ORBITAL    1   78
  5.88815031043456E-11  4.22045273324431E-10  1.92775205719813E-09  5.95480167542374E-09  8.09473290224465E-10
 -1.39733453872774E-09  4.83563535175517E-11  8.65681730759859E-10  3.06009217276835E-09 -3.74430316249555E-09
  2.16056882136893E-09 -2.49145409567442E-04 -4.84128622715852E-03  6.01812065181081E-02 -5.81234545448222E-01
  3.76268577222214E-01  3.25435712886611E-07  6.32378549616799E-06 -7.85986740886193E-05  7.59152709778376E-04
 -4.91442814221857E-04  1.06308986727404E-02 -9.72882345450365E-03  8.92009741290127E-02 -1.68084735294029E-09
  2.92797206138515E-10  4.16713392073201E-10  3.56394585586231E-10 -9.10514834438058E-10  1.65354949726615E-09
 -1.38884692855466E-05  1.27087844700730E-05 -1.16500032574981E-04  5.22469572728904E-10  1.04036445833750E-09
 -2.71039302315085E-09  3.47014723663581E-02  1.32291984826717E-02  9.04087569662891E-11  2.47977573918413E-11
 -8.95988142107436E-03 -3.41576638522861E-03  2.86641633603856E-05  1.09275850951528E-05  2.96089879353548E-10
  6.69623761081636E-11 -3.70053363934835E-05 -1.41073337813460E-05 -5.45733766965996E-10 -1.59763294125095E-10
 -6.18653993463023E-04  2.41493284568029E-11  2.33828074929484E-04  3.41940405036241E-12  1.81843497054221E-12
 -6.47820761790093E-07 -3.25373811745578E-11  5.71363615984357E-07  3.04483964695498E-11 -3.63020033147495E-12
 -3.45833088989665E-11 -1.27939940437916E-10 -3.12938431004011E-09 -3.80861910421545E-09  1.11886322021811E-09
  2.99118605617848E-12  1.63777496163728E-10  2.89108629035859E-09  2.50652166286179E-09  1.68797526575809E-09
 -2.49147603674221E-04 -4.84184696275099E-03  6.01777738683132E-02 -5.81232018856081E-01  3.76261436672683E-01
  3.25380888950815E-07  6.32349967430155E-06 -7.86015479209976E-05  7.59143748770284E-04 -4.91435900340280E-04
 -1.06301970693630E-02  9.72857512902185E-03 -8.91979591931563E-02 -3.27321724727729E-09  1.07937804725035E-09
 -1.46277995110008E-09  2.46207696987658E-10 -9.95580357133669E-10  4.69640561270510E-09  1.38843929856997E-05
 -1.27071867397372E-05  1.16510160626237E-04 -8.02518563794882E-10  7.57931562046366E-10 -5.77301378602460E-09
  3.47015669295482E-02  1.32293257249450E-02  1.40017229243139E-10  7.52256612541782E-11 -8.95990582937455E-03
 -3.41579724593026E-03  2.86661446506480E-05  1.09284473028936E-05 -8.42654803599584E-10 -3.23076315823079E-10
 -3.70080072545979E-05 -1.41085580450654E-05  1.03356602151906E-09  3.55133163722318E-10  6.18649724799194E-04
  2.49473911984127E-11 -2.33827664582410E-04  1.31843090937358E-11  1.88801063753796E-11  6.47884153853965E-07
 -3.07294725315741E-11 -5.71370967061124E-07  4.24298363012529E-11
* ORBITAL    1   79
 -3.14665700220779E-03 -2.28929837233685E-02 -1.05535705671731E-01 -1.59512886875351E-01 -1.54271737709529E-02
  2.71144039524325E-01 -2.37873686558524E-03 -3.56447866455101E-02 -1.39582434808681E-02  4.26774789508983E-01
 -9.59504409614727E-02 -1.01872490583968E-11 -1.60348473464899E-10  1.78184558744544E-10 -4.75990778912466E-09
  3.11499672365316E-09  2.17498973599776E-11  2.31782364414390E-10  2.86836903034916E-10  9.34491495803028E-09
 -5.28653343639946E-09  5.02414536373579E-10 -2.35997996125770E-10  6.14242512692114E-11  8.04514373552168E-10
  3.48099031747699E-10 -6.53028329688427E-11 -1.21901524810823E-02  6.30508385697938E-02 -2.92687687161972E-01
 -7.96908005213442E-10  7.41539373079624E-10 -3.43161499834354E-10  2.11141505836599E-02 -1.09207294244739E-01
  5.06950055628678E-01  6.46352062599744E-11  1.11137765653776E-10 -2.48363597390730E-11 -1.80912114186640E-10
 -1.31909298830453E-12  2.71179780799849E-11  1.94869958457954E-11  3.54696217343090E-11 -6.43514941563886E-02
 -2.06213072554607E-02 -9.97780763418435E-12  1.15645609593456E-11  8.30774291069727E-02  2.66219941949843E-02
 -8.22977436213132E-12 -1.85310012867768E-11 -6.86547099767858E-12  6.57729435833712E-12 -1.68926047318952E-03
 -3.80968315881405E-11  2.51820173269606E-03  2.57088698665772E-11 -3.33127143309972E-03 -3.14688869377254E-03
 -2.28946801636522E-02 -1.05544183043183E-01 -1.59546305187792E-01 -1.54383645574649E-02  2.71143674726788E-01
  2.37894275291648E-03  3.56484482434290E-02  1.39806478007671E-02 -4.26769012678406E-01  9.59581217594054E-02
 -4.21083245656099E-12  8.64200550251660E-11  5.45375406407999E-10 -3.34503918698779E-09  2.11203939701421E-09
  1.08779276465758E-11 -1.33833680041341E-11 -1.77801479892005E-09  7.63285620507648E-09 -5.68007963914123E-09
  1.25011631094951E-10  1.98108943983255E-10 -1.89657059002395E-09  4.69810527758383E-10  1.96350321813601E-10
 -3.52526089931637E-10 -1.21885946617009E-02  6.30530239452838E-02 -2.92682171585918E-01  3.23405594128125E-10
 -5.16400716147416E-10  4.13769114639368E-09  2.11112502318820E-02 -1.09211027744619E-01  5.06940344068983E-01
  3.75031283400630E-10  9.12619242509737E-11  7.52738152864019E-11  1.61727844349851E-11 -1.00631848274475E-10
 -2.53072960433069E-11  5.89504912134576E-10  3.45650198800477E-10  6.43500678034806E-02  2.06208234739924E-02
 -7.27989757005356E-10 -3.51196097880592E-10 -8.30755717115209E-02 -2.66213659392214E-02  3.34897816519938E-11
 -9.50537792810885E-12 -1.25272947682770E-11  3.32575455554209E-12 -1.68921711303497E-03  3.50586028891779E-11
  2.51813618354854E-03 -1.65559907914373E-11 -3.33118099447718E-03
* ORBITAL    1   80
 -1.35881218914140E-11 -8.81806355497877E-11 -4.89410375958101E-10 -1.42057945180089E-09 -1.11411298792766E-09
  2.62538861317417E-09  2.15131979975157E-12 -1.55561455465651E-10 -1.70231894688534E-09  1.06051016611465E-09
 -4.19810050252940E-11 -9.08123711379250E-05 -1.85086968364585E-03 -1.26575256411885E-02 -1.35470954064973E-02
 -6.65732494809577E-05 -2.62705359742761E-03 -5.35426371860438E-02 -3.66161571855973E-01 -3.91895350044656E-01
 -1.92586117069362E-03 -4.10399350208564E-03 -2.42277475339384E-04 -2.74499254469746E-02 -5.49455013019204E-12
 -3.06573856056338E-10  4.76529424772189E-10  2.35974976870819E-10  3.84569939152129E-12  1.03254842288212E-09
 -1.18721735975099E-01 -7.00867852323724E-03 -7.94081595032073E-01 -1.55548113233548E-10 -5.96277472178623E-10
  3.44190708582845E-11 -6.05241877508468E-03 -2.22685748746784E-03  2.35196633320789E-11 -3.74662301718623E-11
  1.56272776206836E-03  5.74972122151698E-04  1.10734492319546E-01  4.07423786198083E-02  1.71830842416722E-10
  1.28530622837290E-10 -1.42957616203265E-01 -5.25981861015271E-02 -2.12689304842277E-10 -1.51125434285842E-10
  1.65889491085556E-04 -2.73066807867100E-13 -6.27001617050607E-05  1.00016754987962E-11  5.73552862298024E-11
 -3.84768469087181E-03 -5.74683587322326E-11  3.39334382303082E-03  3.15590612424643E-12  5.09080852103114E-12
  1.99741339209887E-11  1.19674272543976E-10  2.60961166212914E-10 -2.21858213531205E-10 -3.40465468863782E-10
  2.17786179571434E-11 -3.12911563141172E-11 -1.34447292277781E-09 -5.72297099196789E-10  4.91084060733509E-10
  9.08117565679158E-05  1.85086821724331E-03  1.26574981526549E-02  1.35471006731816E-02  6.65663312157191E-05
  2.62703582614102E-03  5.35426012522099E-02  3.66160763077500E-01  3.91895578978164E-01  1.92561621209676E-03
 -4.10399262696866E-03 -2.42184836482307E-04 -2.74500966351434E-02  4.79986672610167E-11 -1.12637372148905E-10
  2.33261081267886E-10 -4.39190150807335E-10  2.50029039798649E-10 -2.07214014573151E-09 -1.18721798715054E-01
 -7.00599738204558E-03 -7.94086537895377E-01  1.18612129846589E-10  2.73825015058406E-10  1.57058178252860E-09
  6.05243924261264E-03  2.22688023194642E-03  8.89952085298728E-11  8.25615899152665E-11 -1.56273313465136E-03
 -5.74977967471802E-04 -1.10734864898508E-01 -4.07427917087866E-02  3.45490395032834E-10  3.35395869966583E-10
  1.42958095733116E-01  5.25987183335430E-02 -4.29268485063206E-10 -2.05242943337893E-10  1.65887109799654E-04
 -2.85149750791436E-11 -6.26994159182483E-05  1.01359740305852E-11 -3.29897841357316E-11 -3.84763450337513E-03
  2.37325047098432E-11  3.39329480157621E-03 -8.12135780090077E-12
* ORBITAL    1   81
  2.90356755658995E-13 -4.89844596679868E-12 -7.86686556983563E-12 -1.73976726455879E-10  6.22272775963904E-10
 -1.46561545960385E-09 -7.94634062731328E-12 -5.19040270875189E-11  8.73740769809416E-10 -1.03172180365354E-09
  7.74996517861337E-10 -2.62705445771172E-03 -5.35426237335520E-02 -3.66161616975280E-01 -3.91895272647102E-01
 -1.92587549061462E-03  9.08123708972032E-05  1.85086903808861E-03  1.26575251703010E-02  1.35470935986654E-02
  6.65722744321717E-05 -1.18721738985104E-01 -7.00868644557268E-03 -7.94081587418713E-01  7.61318704013497E-11
  3.58420248537706E-10 -4.30216114423520E-10  1.96399379529880E-10 -2.04273392344060E-10  4.25205240106862E-11
  4.10399048648638E-03  2.42276918225872E-04  2.74499243622531E-02  2.58472764945073E-10  8.84627212259797E-11
  6.06402423642547E-10 -1.75086617742077E-01 -6.44193609835181E-02 -1.21633659993979E-10 -4.51760667498510E-11
  4.52071695027467E-02  1.66330065941895E-02 -3.82788564265347E-03 -1.40838824754223E-03 -6.75799154312402E-11
 -2.42373031380142E-11  4.94177916856306E-03  1.81822141074679E-03  1.51114528377299E-10  2.05347296683932E-10
  4.79891289950464E-03 -4.42645727016459E-11 -1.81381467099471E-03  2.19954713318812E-11 -5.26312690098606E-12
  1.33007298628410E-04 -5.76060606308547E-12 -1.17301626869908E-04 -9.28915159869089E-12 -3.34277775648843E-12
 -2.28917691579138E-11 -1.17767632034166E-10  2.44387432226576E-10  2.46466939175207E-10  2.06864617612463E-10
 -4.47590707230771E-12  8.70295620451117E-11  1.25166238023467E-10  4.55186694325958E-10 -1.00096225845950E-09
  2.62703584647576E-03  5.35426007033570E-02  3.66160735150480E-01  3.91895697491505E-01  1.92550723216122E-03
 -9.08117523655256E-05 -1.85086817350708E-03 -1.26574965055914E-02 -1.35471035761537E-02 -6.65625945069673E-05
 -1.18721807591245E-01 -7.00599987862852E-03 -7.94086506138856E-01  1.77146076237810E-09 -1.55629762239126E-10
  6.71748516803545E-10  4.50119446155952E-12  1.13527555079778E-10 -4.53117213908730E-11  4.10399458285369E-03
  2.42184452015690E-04  2.74500954622564E-02  9.94931530702627E-12  1.69177461467196E-10 -1.02276511976693E-09
  1.75087190475151E-01  6.44200092409354E-02 -1.69055948571754E-10  2.74519869987363E-12 -4.52073182235980E-02
 -1.66331745561497E-02  3.82789850004908E-03  1.40840263593767E-03 -1.34707793826877E-10 -8.11368307249394E-11
 -4.94179564563678E-03 -1.81824004031469E-03  1.23224412547241E-10 -1.35184105879515E-11  4.79884366476853E-03
  1.03092438417381E-12 -1.81379231301207E-03 -1.08100580356956E-11 -2.57866997258695E-12  1.33005580349498E-04
 -5.51230607579696E-12 -1.17299919039292E-04  4.92867387709480E-11
* ORBITAL    1   82
 -3.78406563398526E-03 -2.73870687782270E-02 -1.21963562239360E-01 -2.57779462537365E-01 -2.20253102732753E-03
  1.25447957034846E-01 -7.92187060487948E-04 -5.77678666864066E-03  2.25811195665721E-01 -2.70405625799926E-01
  6.03573463244007E-01 -3.57799921996867E-13  5.45797149998646E-11  6.92838670714769E-10  1.05088664180662E-11
  5.37020763695737E-10  5.19599040611208E-12 -9.27090240433261E-11 -8.28166651792248E-10  1.35267478081613E-09
 -1.84169886679668E-09  1.33049165214945E-10  3.37724808463683E-10  7.09146924859233E-10  8.95036111745821E-11
  9.88761205110246E-11 -6.79392008373560E-11 -2.70409028291200E-02  6.63726583840544E-04 -2.40091622735193E-01
 -9.17984753730228E-11 -3.86664635711912E-10 -6.72884639652884E-11  4.68363449898092E-02 -1.14962019376213E-03
  4.15850914328047E-01  2.29198676957054E-10  1.38740698795977E-10  7.66795179820571E-11 -8.24406001426913E-11
 -5.79151905432737E-11 -1.70189676545151E-11  2.76793425251636E-12  2.29723958039068E-11 -4.30510209001463E-02
 -1.10027734164041E-02  2.09816666635819E-13 -1.01812892721553E-12  5.55786344396446E-02  1.42045171834784E-02
 -1.18278472450753E-11 -4.73029068876284E-11  1.39476624072493E-11  1.76997274818544E-11 -2.85301409160446E-04
 -2.34936926011138E-11  4.25303182038977E-04  2.65033611120929E-11 -5.62626991534725E-04 -3.78415602703481E-03
 -2.73877250744768E-02 -1.21966898055699E-01 -2.57793441069592E-01 -2.20394056570993E-03  1.25439476031064E-01
  7.92243727136797E-04  5.77828862424964E-03 -2.25803438884981E-01  2.70413482889627E-01 -6.03572454954985E-01
 -7.05046952800045E-12 -4.77943625330367E-11 -5.19452153808784E-10 -6.84606400564556E-10 -6.48660245491632E-11
  1.69143776227406E-11  1.10023099055401E-10  3.99011863271486E-10  2.47675931400978E-10  7.27784055732275E-10
  2.34171326861557E-10 -7.25922685628009E-11  1.25093456629012E-09 -2.02945419341556E-10  2.89547782374153E-10
 -3.13758755258554E-10 -2.70405147548894E-02  6.64804592420285E-04 -2.40091421205830E-01 -2.27993949989170E-10
  5.21355127691434E-10 -1.21816782360918E-09  4.68355260962766E-02 -1.15146977371732E-03  4.15850530669076E-01
 -2.46004134389486E-10 -1.15700309983180E-10 -6.05219822535988E-11 -2.01491972726220E-11  6.25486281757915E-11
  2.98346299358327E-11 -9.05805333407943E-12  7.66242174731995E-11  4.30509364311938E-02  1.10028451680258E-02
  1.74323921402807E-11 -4.21966481271382E-11 -5.55785190203761E-02 -1.42046123222961E-02  2.51820810405003E-12
 -6.49026518927160E-12 -1.06617169974740E-12  2.28413275098628E-12 -2.85288756715265E-04 -8.07192426033314E-13
  4.25283379460812E-04 -1.13759943038513E-11 -5.62597060290905E-04
* ORBITAL    1   83
  9.99727301669789E-11  7.46259447540430E-10  3.72704132771611E-09  1.48633724493691E-08  4.16537521868234E-09
  2.33258827676644E-09  8.24660612676557E-11  1.64839795433821E-09  1.08021045127512E-08  3.72010029736328E-09
  3.71842075812294E-09  1.80081357951856E-05  3.50105965580782E-04  4.05367537932419E-03 -3.44562050166491E-03
  8.11263020421795E-03  1.52807783565382E-03  2.97081859226293E-02  3.43974006033097E-01 -2.92377533597814E-01
  6.88395858603192E-01  4.58432200317841E-04  1.16720599196421E-05  3.88310878262713E-03  1.71057807234747E-09
 -4.52807599129140E-10  4.99225228519697E-10 -1.08359366297598E-09 -1.23235017083142E-09 -2.11765866055961E-09
  3.89002418200406E-02  9.90414333574189E-04  3.29500627243291E-01  1.42580119149826E-09  1.99466480758970E-09
  4.88987221150956E-09  1.61387695111303E-04  3.85071147606846E-05 -2.67233375675233E-11  1.08580114237992E-11
 -4.16700002356771E-05 -9.94260127573650E-06 -8.66119142977381E-03 -2.06656649330825E-03 -7.59741383580706E-10
 -2.66949315843912E-10  1.11815545962452E-02  2.66792147641504E-03  1.11203650896069E-09  3.82858809692086E-10
  1.03866373273258E-05 -3.63153996419116E-12 -3.92586078966599E-06  2.03321548940813E-11 -2.36451230494388E-11
 -7.06660002048342E-04  5.10655693211324E-11  6.23212239304382E-04 -3.37742382800929E-11 -1.13790444204427E-10
 -8.52398173831506E-10 -4.18804648201547E-09 -1.53931520621532E-08 -3.88274348924126E-09 -2.25192144593728E-09
  8.38887431805599E-11  1.71278267336673E-09  9.86781608760263E-09  4.90640823328818E-09  1.39928649206195E-09
 -1.80082015204569E-05 -3.50102250786759E-04 -4.05367836905533E-03  3.44568818118569E-03 -8.11267377187883E-03
 -1.52808371249069E-03 -2.97078727580006E-02 -3.43974204972218E-01  2.92383192576981E-01 -6.88399511129922E-01
  4.58432157322987E-04  1.16644662289236E-05  3.88313620048370E-03 -1.45252963060659E-10 -1.10613440619990E-10
  2.97468984944804E-10  8.05388420451262E-10  1.41275320819646E-09  1.15915991976241E-09  3.89002400711562E-02
  9.89764081774901E-04  3.29502945278662E-01 -1.26342004596838E-09 -1.93701274726478E-09 -3.53948335647215E-09
 -1.61392932629360E-04 -3.85092091042952E-05  1.07639142757302E-11 -3.93955766720047E-11  4.16713880924373E-05
  9.94304384104800E-06  8.66146903889452E-03  2.06666976434025E-03 -6.13126084787250E-10 -2.90172145352892E-10
 -1.11819085143861E-02 -2.66805912162074E-03  9.22019956218469E-10  3.48464267842515E-10  1.03865260901713E-05
  9.15706579617613E-13 -3.92573382224966E-06 -1.76815880808138E-12 -5.63510332331508E-12 -7.06649345979299E-04
 -3.36052617108721E-11  6.23206160343863E-04  3.23621127776469E-11
* ORBITAL    1   84
 -4.66380659683816E-11 -3.49733345830472E-10 -1.81932259788110E-09 -6.68882940104124E-09 -1.74769796782900E-09
 -1.50598676121449E-09 -3.61359535629700E-11 -7.29341831149884E-10 -4.96478736529147E-09 -2.17502269797799E-09
 -1.41967279491352E-09  1.52807842842778E-03  2.97081755581572E-02  3.43974031820267E-01 -2.92377544220026E-01
  6.88395877797583E-01 -1.80081508642948E-05 -3.50105985576185E-04 -4.05367723294057E-03  3.44561995972631E-03
 -8.11263055912020E-03  3.89003466232877E-02  9.90385289183053E-04  3.29500701598184E-01 -1.53026239673332E-09
  2.22521035589656E-10 -7.76344480143480E-11  7.31476980218389E-10  4.08241910967515E-10  1.63652600652755E-09
 -4.58437005311158E-04 -1.16706631420627E-05 -3.88311297246623E-03 -3.99065628082987E-10 -1.03989553753326E-09
 -2.09754168110643E-09  1.36945630717383E-02  3.26752292151297E-03 -1.37639732568970E-13  2.35073341351274E-11
 -3.53591812245306E-03 -8.43673751176222E-04  1.02070942457605E-04  2.43541893961738E-05  4.48776214166066E-10
  1.37955559912639E-10 -1.31773209901026E-04 -3.14409454748650E-05 -4.92565449068898E-10 -2.21878279552084E-10
  8.81354618600538E-04  2.70758209744192E-11 -3.33123408196942E-04  2.86780014912389E-12 -2.70088824287621E-12
  8.32787421436577E-06 -2.71519876156037E-11 -7.34439377777530E-06  2.13894476340508E-11  5.36767378565662E-11
  3.99287838999947E-10  1.86851566183223E-09  7.55917263240332E-09  2.08145496827514E-09  5.34605870019341E-10
 -4.17579049021443E-11 -8.70735338528828E-10 -4.70788525354841E-09 -1.79459192077532E-09 -1.02299405889343E-09
 -1.52808392877870E-03 -2.97078764372303E-02 -3.43974221141955E-01  2.92383136975253E-01 -6.88399486444497E-01
  1.80082328608696E-05  3.50102529926694E-04  4.05367960924618E-03 -3.44568566620583E-03  8.11267301938213E-03
  3.89002547472792E-02  9.89772040725676E-04  3.29502962518754E-01  1.72313757150718E-09 -5.18001044815517E-10
  2.94667521908744E-10 -3.19861544415409E-10 -4.24816435481597E-10 -1.23409135177387E-09 -4.58434527469156E-04
 -1.16648026238411E-05 -3.88313837487141E-03  8.17496232512138E-10  9.40414109587775E-10  1.15818696757984E-09
 -1.36949896259129E-02 -3.26769261093795E-03  3.66536230685354E-11 -2.58749659005629E-12  3.53603110790119E-03
  8.43714653964275E-04 -1.02074156811110E-04 -2.43554555960603E-05  3.32510438603540E-10  1.27529745938004E-10
  1.31777309811899E-04  3.14427404661636E-05 -3.48783876071417E-10 -8.86669942759946E-11  8.81346586467081E-04
 -1.00771250228854E-11 -3.33117680363950E-04 -2.00721316127614E-11 -5.82621285451464E-12  8.32773242579801E-06
  1.09036414406148E-11 -7.34437452396489E-06 -1.26214799542945E-11
* ORBITAL    1   85
 -2.21118172911763E-02 -1.62374069368937E-01 -8.07053141913558E-01 -3.18809264624887E+00 -6.95322437097739E-01
 -4.59434708693779E-01 -2.00794022796318E-02 -3.92014662019775E-01 -2.19845684580677E+00 -1.11503061365006E+00
 -2.66683369996184E-01  2.36104229661886E-12 -4.05986209285662E-11 -6.70811029858332E-10  2.46135896124672E-10
 -1.00430020745334E-09 -1.94365083777641E-12  1.64466515315196E-10  1.42062695360973E-09 -7.76411633803094E-10
  2.39513360612928E-09 -9.75962709410516E-11 -2.77090968155319E-11 -7.04860444688832E-10  3.69876656717834E-11
 -2.94809158136888E-10  2.19280472087457E-10  1.89174639211312E-01  2.78589954205200E-01  4.81642109549513E-01
  2.57258426995316E-10  3.98580593789503E-11  2.06401009631602E-09 -3.27660029055856E-01 -4.82531960524228E-01
 -8.34228607841271E-01 -2.72010381245639E-11 -1.05167558232940E-10  1.71425176418895E-11  5.19620913424963E-11
 -1.33152321006428E-11 -1.35632277631678E-11 -1.32169942283766E-10 -7.07509319380195E-11  1.88486399563078E-01
  5.31149229368774E-02  1.68962558227233E-10  4.23750317204095E-11 -2.43334894988731E-01 -6.85710746979931E-02
  4.60498446594170E-12  5.79818078918643E-12  1.26080106166054E-11 -1.71816698137905E-12  4.39980369106563E-03
  6.77883712754528E-11 -6.55884080357511E-03 -4.93850889261731E-11  8.67653375288045E-03  2.21117818093410E-02
  1.62373811428878E-01  8.07051959963023E-01  3.18809052664688E+00  6.95322723460844E-01  4.59436572035726E-01
 -2.00793713487571E-02 -3.92014475535406E-01 -2.19845771754087E+00 -1.11503250197258E+00 -2.66684877078943E-01
 -5.04028014700122E-13  1.00687740720158E-10  5.57991012535878E-10 -5.27440493679900E-10  1.17283564355647E-09
  3.39621129780071E-12 -1.45434146398137E-10 -1.53567561400803E-09  7.37045459091740E-10 -2.40648102560449E-09
  3.66345386091851E-12 -8.46205358427870E-11 -9.98294541728445E-10  1.40805853712733E-10  1.50623935284945E-11
 -1.45417562163160E-10 -1.89174810315498E-01 -2.78589719362084E-01 -4.81644807864517E-01  3.40231523521457E-10
  1.56626600941068E-10  1.89391551766944E-09  3.27660385163875E-01  4.82531547685253E-01  8.34233280648782E-01
  1.21033067713682E-10 -2.76526315711145E-11  5.92065378015427E-11 -6.10411884318710E-11 -3.20572724618918E-11
  9.59744988384145E-12  1.12040803033463E-10  1.55735683347404E-10  1.88486974053821E-01  5.31154549298875E-02
 -7.78448528331155E-11 -8.65079701980736E-11 -2.43335638174861E-01 -6.85717580337107E-02  5.52820583214193E-11
 -7.57497298552210E-12 -2.07005308932110E-11  2.67287362272804E-12 -4.39975713812314E-03  3.89596259733055E-11
  6.55877073988890E-03 -9.96899417398379E-12 -8.67643831894546E-03
* ORBITAL    1   86
  2.05949938261200E-02  1.50613956010465E-01  7.30648804803869E-01  3.08123210423477E+00  8.68022474196199E-01
  1.30481475960854E+00  1.19247084506625E-02  2.25998424007909E-01  1.58429464229159E+00  5.69518188975447E-01
  1.13940741599660E+00 -5.52719020876609E-12 -8.74007678871889E-11 -6.29573045330307E-11 -2.14508224211222E-10
  1.34853625937371E-10  1.02614857452683E-11  3.45492938852460E-11  2.56793387174847E-10  5.44075844880494E-10
 -4.58269111107668E-10 -2.24539859528038E-10 -2.03405386269833E-11 -1.03671091921705E-10 -1.37500013900354E-10
 -5.75229986163626E-11 -7.73365379808583E-11 -5.94802168220868E-02 -9.31981295652250E-02 -2.13234406502088E-01
  2.55592508499484E-10  4.39925193609621E-11  2.11249878746960E-10  1.03022747596121E-01  1.61423871987122E-01
  3.69332837812952E-01 -9.28522357446350E-11  7.51621023440987E-11  1.55162460842882E-11 -1.37838744395853E-10
  5.90179699788583E-11  2.33325209479602E-12 -5.46571290786176E-11  9.34150061134564E-12  3.32391202258185E-03
 -6.88162864713282E-03  1.01530583334413E-10 -8.11430454319802E-12 -4.29114637729636E-03  8.88413806602403E-03
  3.16678082239872E-13 -3.92668776919699E-11  6.36697223270765E-12  1.41091971632866E-11  1.00036101828140E-03
 -4.99192119891281E-12 -1.49124939975483E-03  6.23414787094592E-12  1.97273447935580E-03 -2.05949803205466E-02
 -1.50613870746912E-01 -7.30648224001359E-01 -3.08123144751648E+00 -8.68022273038328E-01 -1.30481566842285E+00
  1.19247110220183E-02  2.25998232952195E-01  1.58429547810972E+00  5.69517847551168E-01  1.13940891482982E+00
  4.29808030284092E-12 -4.57138882015423E-11  2.58627104167966E-10  3.40156073427931E-10 -2.97127679870147E-10
 -1.63100002337398E-11 -9.28206237941093E-11 -2.03231067230044E-10 -6.25615204742672E-10  5.63218519294477E-10
 -9.56690570826574E-11  4.91468465002067E-11 -1.29580590270912E-10  1.77512979395672E-10 -1.04016923282309E-10
  2.21147865177516E-10  5.94803066477527E-02  9.31982117051440E-02  2.13235164187093E-01  1.34493770726163E-10
 -1.57262496736273E-10  2.98260399177421E-10 -1.03022909508628E-01 -1.61424037711531E-01 -3.69334139476304E-01
  2.65858081116409E-11  3.80028478963730E-11  1.24407254485932E-11 -2.74200954191334E-11 -1.05085661402714E-11
 -6.21315014563344E-12  8.13250920518696E-11 -7.46915369972208E-11  3.32375087785673E-03 -6.88161500175388E-03
 -1.80261848449142E-10  6.07138285465813E-11 -4.29094242899748E-03  8.88412628982046E-03  8.01119636706601E-12
  1.18327502638699E-12 -3.39053300628620E-12 -2.19095665776147E-13 -1.00035282892381E-03  1.94094001566037E-11
  1.49123792605820E-03 -1.09028781573015E-11 -1.97272225433884E-03
* ORBITAL    1   87
  4.65764513530352E-11  1.85309877002611E-10 -1.83694693367901E-11  1.18640927272957E-08 -2.16495748564944E-09
  1.14474608045190E-09  4.87758578818639E-10  6.53295300852809E-09 -4.15477390348716E-09 -1.01787506195968E-09
  4.24815346121672E-09  2.08428933950707E-12  2.37905249263604E-11  5.67300334962255E-11  2.57157364574160E-11
  1.06104958887570E-11  3.45991067704798E-12  1.91974143321744E-11 -3.54110351417840E-11 -2.14097519252031E-12
 -1.72085749984094E-11  1.14858428917423E-10 -5.24762590795269E-11  7.61497550886583E-11 -1.24703995355817E-03
 -2.44872032693221E-03 -3.54249912169713E-03 -9.72779370374322E-03 -1.91017494007375E-02 -2.76339978497581E-02
  1.23890735090142E-10 -1.86172279604428E-10 -1.64052232687627E-11 -5.61634335048153E-03 -1.10284036401240E-02
 -1.59544957226916E-02  8.03392922154023E-11 -6.89614843321051E-11 -5.19241043219736E-02  5.72041066053359E-02
  1.37828280304697E-10 -1.65026187346303E-10  3.43539924097152E-10 -3.89881573252303E-10 -3.69753561529469E-01
  4.07352661658061E-01 -3.35519123665292E-10  3.90825155532871E-10 -2.86409874379317E-01  3.15534012982502E-01
  6.42193455742862E-11  1.30673964443338E-03  2.27511918477371E-11 -4.93901556908744E-04 -7.03418150168491E-03
 -2.94464777849128E-10  6.29156026105422E-03 -1.23431342286446E-10  8.32295320802581E-03 -1.18112485957159E-11
 -9.57065089571791E-11 -5.09267322122971E-10 -4.63256342462328E-09 -2.06992772664969E-09 -2.46939337875892E-09
 -1.06631928259987E-10 -1.05235411550812E-09  2.49482600098561E-10  7.83542242753710E-10  2.24563075777934E-09
  6.14070462349926E-13  1.07765713839730E-11 -4.26628668692997E-11  4.25579583750415E-12 -3.20987864694394E-11
  1.57887281117074E-11  1.92432519641360E-10 -4.78350683064058E-11  4.42692341257868E-11  5.02817457150309E-11
 -6.51378584906495E-11  1.13416720041583E-10  7.02520476736482E-11 -1.24705980489860E-03 -2.44879693613952E-03
 -3.54262573355222E-03 -9.72794733372269E-03 -1.91023476263857E-02 -2.76349855193104E-02 -1.45146775412977E-10
  1.86901300753778E-10 -9.48613632117121E-11 -5.61643434422994E-03 -1.10287447399422E-02 -1.59550677980925E-02
 -2.05197421959227E-11  6.39606633006049E-13  5.19234961408859E-02 -5.72032349758459E-02 -1.63476093232483E-10
  1.95764929216475E-10  3.16484531797359E-10 -3.63270670286019E-10  3.69749232901849E-01 -4.07346458547334E-01
 -2.46242614007113E-10  2.60611513103865E-10  2.86406516250013E-01 -3.15529200947779E-01 -1.57900884201025E-10
  1.30672636962450E-03 -1.22455156466269E-10 -4.93896151186504E-04 -7.03410690330471E-03  3.98268876168530E-10
  6.29149637121044E-03  1.94447397807228E-10  8.32286753081300E-03
* ORBITAL    1   88
 -4.28216572852676E-12 -2.60166401437675E-11 -1.43070089253916E-10 -1.10321294653478E-09  1.45391126161446E-11
 -1.27498036216765E-10 -3.85122054347593E-11 -5.43314571034662E-10  3.00676078821440E-10 -4.10942927005038E-12
 -5.07886723899385E-10  1.27052988651966E-12 -6.50404064773337E-12  4.97816675013430E-11 -1.91339464088111E-12
 -6.32138701296611E-11 -2.73850708422437E-12 -1.67177119326049E-11 -6.34401957175880E-11 -2.16161791979588E-11
 -1.11544996843515E-11  1.14577442043345E-10 -6.88161469837652E-11 -4.19815866213686E-11 -1.12326884808462E-02
 -2.20568019918144E-02 -3.19089920114310E-02  1.07996832882850E-03  2.12065393873481E-03  3.06789427543905E-03
 -6.41692939089420E-11 -3.51365956157903E-11 -5.35543621633933E-11  6.23519855115756E-04  1.22436030030369E-03
  1.77124948605942E-03  1.67262399557386E-10 -1.50399061161836E-10 -4.67705369213652E-01  5.15264887504230E-01
  2.42205303960199E-11 -3.13653801683193E-11 -1.82298001700987E-11  3.49192215246294E-11  4.10496086794893E-02
 -4.52238168786176E-02 -2.26865946738723E-10  2.43654400895113E-10  3.17968903663804E-02 -3.50302183751428E-02
  1.67218921990969E-11  1.17704332676359E-02 -3.13482544592352E-10 -4.44880803189961E-03  7.80926666273125E-04
  3.24703309468015E-11 -6.98481563732128E-04 -8.91346575638747E-11 -9.24004474178704E-04  3.59371428939299E-12
  2.60187602057601E-11  1.40478829474702E-10  9.83284511337330E-10  1.67196191777568E-10  2.63776009205444E-10
 -1.08923514580730E-11 -2.50936259503309E-12 -8.77351198373125E-11 -1.24168266138975E-11 -1.91629314938655E-10
 -9.06682982845724E-12 -3.83296345467168E-11  2.52431156617621E-11  2.44904123155082E-11  1.58449846765808E-11
 -8.61050944456725E-13 -1.71041974031053E-11  2.91785031269432E-11 -8.19479943493518E-12  4.38405552712697E-11
 -1.25963480127186E-10  3.16330960759750E-11 -4.51061135970230E-11 -1.12328671326739E-02 -2.20574906735067E-02
 -3.19101333937095E-02  1.07998537148796E-03  2.12072037100007E-03  3.06800386009660E-03  7.17909611598037E-11
 -1.12714944303870E-10 -6.82212226615973E-11  6.23530007783808E-04  1.22439844317730E-03  1.77131290316271E-03
  3.10855092517493E-10 -3.62955054781140E-10  4.67699890763607E-01 -5.15257036758634E-01  2.23247153228799E-11
 -3.80780377471251E-11  1.84460156774114E-10 -2.19372455647695E-10 -4.10491281948875E-02  4.52231282602225E-02
  2.91073283882546E-11 -2.70366342481682E-11 -3.17965175078178E-02  3.50296840174479E-02 -2.96527395762756E-11
  1.17703120882696E-02  4.48734216429609E-10 -4.44875988126140E-03  7.80918368418219E-04  4.36747268696169E-11
 -6.98474608926913E-04  1.88665635588169E-10 -9.23995090643906E-04
* ORBITAL    1   89
  3.03014351594161E-13  8.28085327591236E-12  9.29679347823549E-11 -3.03418450428180E-10  7.47259165537273E-11
  1.84695314819000E-11 -1.98660650427552E-13  1.67082253940001E-12  1.14257354621193E-11 -9.37915640558453E-12
  7.88995020521155E-12 -1.77782343854497E-10  1.30417647327337E-09 -5.22398785246290E-09 -3.09645162277512E-10
  6.57427959824078E-09 -4.79887989668214E-12 -1.65626788470905E-10 -5.44985707955881E-10 -1.92728319638851E-10
  4.45294385686758E-10 -5.29305115092220E-09 -3.51956056747490E-10  3.01769764747238E-09  1.04819685246096E-10
 -6.95229071849876E-11 -5.00359410251959E-11  2.96429288243757E-11 -5.87299968680411E-11 -7.81783046394135E-12
 -3.30189345080081E-10 -5.09936305328900E-10  2.01654530409299E-10 -1.04201188073934E-10  3.42342267906694E-11
 -5.05002382746908E-11 -1.14477205053532E-01  1.33666429721536E-01 -1.45039955267115E-10  1.77258597757461E-10
 -4.43368224080484E-01  5.17687754418448E-01  9.52560706188219E-03 -1.11223353492556E-02 -6.58591997653651E-11
  7.47720783238151E-11  7.37849482063266E-03 -8.61531406269539E-03  1.26837082038191E-10 -1.70281954894656E-10
  1.85826683892054E-03 -3.30232189900607E-11  4.91651142243434E-03 -3.28431573379546E-10 -3.42959452146415E-11
 -9.14778941511970E-05 -7.35498543959233E-11 -1.03725837328959E-04 -2.61902331950952E-11  6.93842108299127E-13
  4.62102655443565E-12  2.19669067563385E-11  2.17914732065770E-10 -5.17574172342005E-11 -4.23666209935759E-11
 -1.86928617693304E-12 -2.57170580801717E-11  3.39365018557804E-11  3.94835607616757E-11  5.83674284882010E-11
 -4.28445807934010E-11 -5.25441226949554E-10 -3.59873134995264E-09 -1.11874502642371E-09 -5.11217515102304E-10
 -2.55472668731457E-11 -4.44588634809206E-10 -5.88689618920902E-10 -1.94225318703672E-10  5.56624269669348E-10
  7.42951368353840E-10  1.75785167039793E-09  3.59375645550136E-10  1.80476981604602E-10 -7.48081040537649E-11
  2.18753240803493E-11 -8.52081507003643E-11  1.07586951074076E-10  6.63523785143387E-11  3.48247190539163E-10
  4.62271329971384E-10 -2.04550481945475E-10  1.79095810352236E-11  5.26750264882242E-11 -6.28389489476571E-12
 -1.14472140648752E-01  1.33660112338997E-01  2.08507947041448E-11 -1.17646121565276E-11 -4.43348617301467E-01
  5.17663301198241E-01  9.52518585345222E-03 -1.11218100339073E-02  6.94842372324126E-11 -8.93017648743771E-11
  7.37816841885564E-03 -8.61490695207634E-03 -9.67187667294615E-11  1.10418576697663E-10 -1.85823930797396E-03
 -5.63550062664043E-11 -4.91643716819334E-03 -4.69820896261558E-10 -1.51765241600602E-10  9.14765946459639E-05
 -1.80019221194842E-10  1.03724383845037E-04 -6.79244158080105E-11
* ORBITAL    1   90
  2.60911774776662E-12  2.22570424684431E-11  1.39291595997834E-10  4.93218605953634E-11 -6.11481495424208E-11
 -6.98607341192513E-11  3.63135840053170E-12  5.58626495646077E-11 -4.52333836517657E-11 -1.10896118292900E-10
 -1.46073304363730E-10  5.32749545414440E-12  1.75026677360769E-10  5.63156852675575E-10  1.98450785104497E-10
 -4.60559969320540E-10 -1.43635913536129E-10  1.60986583825660E-09 -5.22720469356671E-09 -2.39117452756136E-10
  6.47990869967630E-09  3.34699540991361E-10  5.24357990812433E-10 -2.07222778447984E-10  4.99848030351606E-11
  3.26059533386093E-11  3.19364745322692E-11  1.12856147785321E-10 -7.28588070560053E-11  4.14205200420631E-11
 -5.31006010349499E-09 -2.94269073882700E-10  2.93947904537281E-09  8.47409593935302E-11 -1.40764956246678E-11
 -1.70494005549571E-10 -3.01225326290459E-03  3.51718197788404E-03 -2.58203882777202E-11  4.52854835873474E-11
 -1.16664350162701E-02  1.36220193416476E-02 -3.62008630691471E-01  4.22690271376946E-01 -4.55083864716975E-10
  5.60526019751099E-10 -2.80410705754652E-01  3.27414507904257E-01  3.50176297794749E-10 -4.33697332611255E-10
  4.88966793316366E-05  6.08779914688122E-11  1.29369119964100E-04  5.96185838303662E-11 -2.89264373032104E-10
  3.47649843390592E-03 -1.59643182470060E-10  3.94197905262987E-03  4.91427845379491E-12  2.42153805467307E-12
  2.46840875779569E-11  1.82105436978551E-10 -6.44483224028523E-11  9.51636991844568E-13 -3.25542776473215E-11
 -1.18853378514666E-11 -1.19588905718492E-10  5.73132832953647E-11  1.02344305382038E-10  1.11799408162191E-10
  2.70420155759761E-11  4.61793659464961E-10  6.05431613079375E-10  2.00823325804637E-10 -5.73140162051569E-10
 -5.78918615570347E-11 -6.79236793252204E-10 -3.49223080103352E-09 -1.13021825933999E-09 -5.08857541334718E-10
 -2.85678110530727E-10 -4.77399074603818E-10  2.12061451950831E-10  6.55067329120659E-11 -1.19500949240518E-10
 -5.42880655433257E-11  1.71032681933089E-10 -8.76639134545379E-11  1.09136727692975E-10  7.03475159725397E-10
  1.71545517889006E-09  3.56002328954944E-10 -2.74964391033199E-11  3.24970706564491E-12 -1.46402919698486E-10
 -3.01211994081656E-03  3.51701567257477E-03  4.63680980834576E-12  2.58109500743151E-12 -1.16659190906220E-02
  1.36213758846988E-02 -3.61992622588016E-01  4.22670306836696E-01  3.71668179813720E-10 -4.57676328699626E-10
 -2.80398303568297E-01  3.27399039037745E-01 -4.44944973272706E-10  5.70566249443938E-10 -4.88960032869729E-05
  1.31661299616975E-10 -1.29367291198562E-04  2.06583686579063E-10 -4.05307472647431E-10 -3.47644571678548E-03
 -2.43906690025631E-10 -3.94191995510161E-03  1.32479376998557E-11
* ORBITAL    1   91
 -2.87260885993151E-12 -1.84059324715008E-11 -7.05925357277892E-11 -5.88747101640943E-10 -7.16235672345391E-11
 -1.36549404091611E-10 -3.62128883536528E-12 -5.03815599256275E-11 -1.64201736231444E-10 -8.37459026376318E-11
 -1.21820249284393E-10 -2.70481352557120E-05 -5.35703774641476E-04 -1.95814070401585E-03 -4.43102660188222E-04
  1.58026743887548E-03 -5.75628247301489E-04 -1.14006553900398E-02 -4.16724598842563E-02 -9.42995448563837E-03
  3.36306934008624E-02 -9.16129662259878E-04 -1.53685352552138E-03  6.50956161990380E-04 -4.53620934243141E-11
  2.25919950953097E-11  2.07734541281032E-11 -3.52159396876199E-11  1.71624418422614E-10  2.48998093830089E-11
 -1.94967513679965E-02 -3.27067745649930E-02  1.38534189287866E-02  5.77024388182253E-11 -1.23911489764865E-10
 -5.45326951479681E-12 -2.11351284276670E-02  2.40156954013381E-02  2.86976423263999E-10 -3.32597049765474E-10
  5.45707534552425E-03 -6.20083591328301E-03  2.84472449291861E-01 -3.23244009615765E-01  3.58279994927019E-10
 -3.69383138337290E-10 -3.67252320939077E-01  4.17306186138730E-01  1.88457705145925E-10 -1.74238515959043E-10
  5.96899183464925E-04  7.65708399988155E-11 -2.25607055680042E-04 -5.84905590020767E-11  2.27655633561328E-10
 -1.01850627947668E-02 -2.75221244460827E-10  8.98237696146302E-03  2.75327185873567E-11  2.56403607459271E-12
  2.11780327914726E-11  1.15334796038416E-10  4.13479373478517E-10  1.44550902344674E-10  1.22159428173571E-10
 -9.36245131225742E-12 -1.69879820095561E-10 -1.70008411193143E-10 -1.26806565951402E-10 -1.30232619122851E-10
 -2.70488693688528E-05 -5.35720029233046E-04 -1.95825840127771E-03 -4.43161121871363E-04  1.58024518558862E-03
 -5.75644932527388E-04 -1.14010091015885E-02 -4.16749654027704E-02 -9.43119975850336E-03  3.36302228186926E-02
  9.16164284060472E-04  1.53694123549925E-03 -6.50849327237384E-04  2.67930135387927E-11 -1.49773780441783E-11
  6.49497709493606E-12 -1.13203960482371E-10  1.64039532184734E-10 -1.00745634540698E-10  1.94974835651233E-02
  3.27086416276623E-02 -1.38511452183443E-02  1.08751943292329E-10 -5.88989650831883E-11  1.25626152636158E-10
 -2.11349974034400E-02  2.40154476417638E-02 -4.52974043682758E-11  3.24220771825744E-11  5.45704136141031E-03
 -6.20077180090673E-03  2.84470687061949E-01 -3.23240678700171E-01 -3.30996503815936E-10  3.69132128363783E-10
 -3.67250045853526E-01  4.17301884820467E-01 -3.10930454335506E-10  3.51756073112021E-10 -5.96897894316004E-04
  1.47299934841044E-10  2.25606282589518E-04 -5.68163544130896E-11  2.97774947669080E-10  1.01850350445518E-02
 -3.91591113882827E-10 -8.98235637868945E-03  4.14595381134624E-11
* ORBITAL    1   92
 -3.84724339233292E-12 -2.96844635233469E-11 -1.59091497699880E-10 -4.25066203371110E-10 -1.58807313951925E-10
 -1.39488757779240E-10 -1.27415401710832E-12 -3.96914044137557E-11 -3.12129789556092E-10 -1.17243377948053E-10
 -1.14333406850835E-10 -5.75629083619592E-04 -1.14006609459026E-02 -4.16724609979423E-02 -9.42995590966222E-03
  3.36306966687380E-02  2.70481148929412E-05  5.35703683823869E-04  1.95814065068824E-03  4.43102726359829E-04
 -1.58026734375729E-03 -1.94967480408808E-02 -3.27067804100248E-02  1.38534226143998E-02  5.71690944445225E-11
  1.28459577555001E-11 -1.96656591916124E-11  2.06261799063094E-11  3.66425495410247E-11  4.27885552761641E-11
  9.16129767889775E-04  1.53685356333133E-03 -6.50956096170154E-04 -4.86049933896820E-11  1.77428674471822E-11
 -1.22417614986142E-10 -4.49790405654212E-01  5.11093624538954E-01 -2.30138064681382E-10  2.77913245077325E-10
  1.16135403943971E-01 -1.31963829562965E-01 -1.33670369262195E-02  1.51888686336766E-02 -2.84437534049653E-11
  5.32692813095774E-11  1.72567564623583E-02 -1.96087288571015E-02 -1.66231853566961E-10  1.82014459841662E-10
  1.27030003791957E-02 -2.53176038918463E-10 -4.80128620951768E-03  8.48143650113426E-11 -1.31746407211392E-12
  4.78584382911673E-04  6.48407769623791E-11 -4.22071290364069E-04 -1.03846726993918E-10  3.15341217625452E-12
  2.25898258125038E-11  1.11952727892164E-10  4.71639652366002E-10  1.48519578703184E-10  1.65732352212662E-10
 -3.09653573245295E-12 -3.94781448776963E-11 -3.19176675401567E-10 -1.35740587391186E-10 -1.49076055205422E-10
 -5.75645079537861E-04 -1.14010106014964E-02 -4.16749659552377E-02 -9.43119985133944E-03  3.36302216354415E-02
  2.70489146943888E-05  5.35720474574975E-04  1.95825827772127E-03  4.43161160549016E-04 -1.58024523928691E-03
  1.94974837251572E-02  3.27086411561676E-02 -1.38511457510039E-02  2.09420251883949E-10 -1.30067691646721E-12
 -5.01634781024145E-11  1.45334353949449E-11 -7.01282562223662E-11 -6.25020349884737E-11 -9.16163832687546E-04
 -1.53694118241684E-03  6.50849349614267E-04 -5.40260927783065E-11  1.61140751309026E-10  1.15480248850934E-10
 -4.49787618238323E-01  5.11088353735991E-01  2.24530302661304E-10 -2.41400725425613E-10  1.16134684386597E-01
 -1.31962469464759E-01 -1.33669540954592E-02  1.51887121171979E-02 -4.05541988604008E-11  7.28987156932492E-11
  1.72566497792026E-02 -1.96085270258664E-02 -6.20765925253567E-11  5.15287059920917E-11 -1.27029703856451E-02
 -3.91301895825100E-10  4.80127170433877E-03  1.11975378437103E-10  2.52741573297761E-11 -4.78583051798367E-04
  1.91942255046526E-11  4.22070470844085E-04 -2.42492477538476E-10
* ORBITAL    1   93
 -4.31963199968158E-14 -5.82968650258958E-12 -7.81795510232395E-11  3.17161534695157E-10 -5.76191617234137E-11
 -1.30059742607251E-11  5.77349215297500E-13  5.93063639670875E-12  3.26748954956814E-11  2.75505533532186E-11
 -3.06334098299207E-13  1.48125623541992E-10 -1.78903488589851E-09  2.93570335328888E-09 -4.88410873169159E-10
 -5.17004902957246E-09 -1.06966628604254E-11  7.40406826415437E-11 -3.73956705436484E-10  8.14846901066854E-12
  2.61182817893349E-10  4.02861621094610E-09 -1.53988807469819E-09 -2.82039693286067E-09 -9.42550205318601E-11
  8.34702890102658E-11  4.25804789103046E-11 -2.31006414859708E-11  4.14467751201823E-11 -1.37426725716089E-11
 -2.14581587380539E-10  3.51450302139676E-12  8.12691582943644E-12  1.07228549570299E-10 -2.19127246758546E-11
  5.68651967476964E-11  1.10688030349978E-01 -1.38200714622162E-01 -2.36749704204861E-11  4.82829108300852E-11
  4.28692893287109E-01 -5.35249051432026E-01 -2.66041779298189E-02  3.32169280966688E-02  2.13860151179868E-10
 -2.64034919800967E-10 -2.06075073898049E-02  2.57297216065513E-02 -3.82550891795107E-11  6.76720294520612E-11
  1.69844674524586E-03  2.06673644589242E-11  4.49366644785594E-03  3.51785474540085E-10  2.44505425947092E-11
 -2.41509991375275E-04  7.64929707056635E-11 -2.73846622288005E-04  2.92535299687661E-11 -1.09658868428502E-12
 -8.05360027341859E-12 -4.39845494394193E-11 -2.29160385582312E-10  3.28013648362894E-11  4.08502176763365E-11
  7.24547511109129E-13  1.90780110096864E-11  8.99229451607043E-12 -2.38182766022156E-11 -5.48111189491570E-11
  8.64628924351467E-12  4.52207516400479E-10  1.90494949503547E-09  6.90550308207331E-10  2.32380515764911E-09
 -1.57175262136400E-11 -2.63060289750022E-10  6.95485542411406E-11 -2.16848284198026E-11 -7.84333025655117E-11
  7.60260458189643E-11 -7.22050177093422E-10 -1.02420117859106E-09  9.18817412984513E-11 -7.60355342279968E-11
  1.85504299792582E-11 -3.68375683100791E-11  1.16122511472787E-10  1.70202364715926E-11 -1.02915069692830E-10
 -8.86571822679885E-11 -6.21460047806364E-11 -7.98296865790279E-11  5.33658784235813E-11  4.37311208361747E-11
 -1.10693225165173E-01  1.38206802860070E-01 -3.73606659554578E-11  6.76127323636841E-11 -4.28713007767475E-01
  5.35272631355320E-01  2.66054260647013E-02 -3.32183913127312E-02 -2.14686426099563E-10  2.39130893622438E-10
  2.06084744867399E-02 -2.57308552123789E-02 -3.15516750936943E-13  8.83668255988924E-12  1.69844153142136E-03
 -6.27541769039472E-11  4.49365392434525E-03 -5.13521942772504E-10 -1.24393676749815E-10 -2.41509246811519E-04
 -1.79866304557920E-10 -2.73845723639142E-04 -6.53199124937254E-11
* ORBITAL    1   94
  4.19580735854244E-12  2.59903129473975E-11  9.06879886435665E-11  8.14301256418912E-10 -4.74814411576743E-11
 -5.06385558254220E-11  2.73819338514472E-12  5.81270204372811E-11  2.63248459360529E-10  5.53554729347844E-11
 -7.45286833143845E-11  1.20083039404134E-11 -6.60659767927137E-11  3.78213852322459E-10 -2.29225090308841E-12
 -2.61978372683925E-10  1.16607247977538E-10 -2.03091072379974E-09  2.96849222271297E-09 -5.70658351533963E-10
 -5.11839220106285E-09  2.01198238840175E-10  1.64636204880817E-12 -5.95812650236900E-12 -5.50085881387479E-11
 -2.38896064127536E-11 -1.64365153547290E-11 -1.95259769363179E-10  4.23449394184109E-11  1.23346756334151E-11
  4.12153946426629E-09 -1.56755234875551E-09 -2.78034733371457E-09  1.83686579868981E-10  9.41064610804942E-11
  6.35537105336376E-11  8.41297953926199E-03 -1.05041147093702E-02 -1.45737797525724E-10  1.67486387070731E-10
  3.25833303917559E-02 -4.06822622319334E-02  3.50026281109419E-01 -4.37029018883595E-01 -1.02686158437394E-10
  6.76162876447241E-11  2.71129193106846E-01 -3.38521227164255E-01  9.42439852147915E-11 -8.60103180048802E-12
  1.29092552574468E-04 -6.75753283812181E-11  3.41546719126131E-04 -5.17921055552479E-11  2.96160331622442E-10
  3.17750184535686E-03  1.86833236858137E-10  3.60294900234715E-03 -4.97418083764712E-11 -2.38764962314158E-12
 -1.03749061529459E-11  8.21528869998526E-12 -8.27640056284613E-10  2.35038611464427E-11  1.58335535623863E-11
 -7.07232190217466E-12 -2.65369675660430E-11  3.00340156489590E-10  1.21656951938261E-10  1.19816356215939E-11
  1.78671704008483E-11  2.86643447791459E-10 -7.41955805756727E-11  2.12852014666011E-11  7.72731098056368E-11
 -9.72394094689704E-12  2.22599997696767E-10  1.87888792155771E-09  6.84884481783320E-10  2.30685263675475E-09
  5.33900816987298E-11  9.17380283992220E-11  6.62510008840059E-11  6.92250100235755E-11 -1.27265552450038E-10
 -3.66781824667979E-11  2.49737061191541E-10 -4.41651915820282E-11  9.78573946173748E-11 -8.64773420750628E-11
 -7.13071403126904E-10 -1.02488971708414E-09 -1.66906035492732E-10 -7.60276038903330E-11 -1.31722295513245E-10
 -8.41337451255998E-03  1.05045776139029E-02  1.69832790018832E-10 -1.94340224774800E-10 -3.25848591536409E-02
  4.06840543765470E-02 -3.50042704059087E-01  4.37048271900064E-01  1.29196149122971E-10 -2.09976891359665E-10
 -2.71141915714210E-01  3.38536140253484E-01 -2.28788782954656E-10  3.82757544996787E-10  1.29092101813087E-04
  1.36963555722088E-10  3.41545642481537E-04  1.82494196037527E-10 -4.31732288273413E-10  3.17749315871419E-03
 -2.83738973009920E-10  3.60293858603224E-03  3.52730038553601E-11
* ORBITAL    1   95
  2.08596460939210E-03  1.51881080660811E-02  7.02215442741189E-02  1.03471497973854E-01 -6.92901187891908E-02
 -4.16901994678173E-02  1.56791795098349E-03  2.49777496730573E-02 -3.23441339584206E-02 -9.00379936141520E-02
 -1.06556911818488E-01 -1.16992436353097E-12 -1.76139833400330E-11 -2.49820480133973E-11 -1.01310139335377E-11
 -1.40568054047974E-11  1.26321236614322E-12  1.04313764574758E-11 -2.92005168567739E-11 -3.11531360915356E-11
 -1.74023645213422E-11 -5.12115859972257E-11  3.16048463533705E-11 -6.64441056439289E-11 -1.76716459082523E-10
  1.89097242602621E-10 -2.24841999520557E-12 -7.00210176392749E-05  9.45248678452811E-03  6.78637836576695E-02
  1.00751567962479E-10 -1.44531665281817E-10  1.03826997569722E-11  1.21256957708788E-04 -1.63721801354685E-02
 -1.17543524191019E-01 -4.38558771047463E-11  4.13847913005917E-11  1.13788283541833E-10 -9.00427327157680E-11
  3.00975019122295E-10 -3.57321015868474E-10  3.24593564071802E-10 -3.39942681883322E-10 -2.73122139091373E-01
  3.35776593817652E-01  2.07100606707304E-10 -2.53134441171772E-10  3.52599171156429E-01 -4.33485728490483E-01
 -8.77641162534605E-11  8.24313768914249E-11  9.72727649743970E-11 -3.06927183647975E-11 -3.37140436575271E-03
 -2.23038132762802E-10  5.02579188043950E-03  2.34405181213273E-10 -6.64849371062328E-03  2.08606191396872E-03
  1.51888222700551E-02  7.02251029860178E-02  1.03485121189629E-01 -6.92874995966812E-02 -4.16888770689476E-02
 -1.56801526885324E-03 -2.49796094886084E-02  3.23341174081436E-02  9.00341176448984E-02  1.06555715735188E-01
 -2.83174809830402E-13 -1.44679150100881E-11  2.16914793494610E-11  8.21959598476280E-12  1.02445761944471E-11
 -2.54255354820784E-12  3.96961796446139E-11  1.97153154153438E-11  2.14446755329624E-11  4.50106513903086E-11
  3.56449662524275E-11 -6.82877565549545E-11 -3.00777380892698E-11 -1.92963117876543E-11 -3.33015128489361E-11
 -1.08768264303669E-11 -7.09079785209692E-05  9.45063765584009E-03  6.78621374338418E-02 -7.67664339793606E-11
  1.15639511967470E-10 -1.27003173073021E-10  1.22817367110091E-04 -1.63689843944854E-02 -1.17540669341632E-01
  2.36723129455485E-11 -2.12930166507440E-11 -6.47762129782879E-10  7.92371163829196E-10  1.63438541827420E-11
 -8.04215936874406E-12  6.25940035825680E-10 -7.53028781292753E-10  2.73121269253655E-01 -3.35773989948497E-01
  4.89963774753761E-10 -5.60076782054926E-10 -3.52598047901294E-01  4.33482363278104E-01  2.01516235416752E-10
  7.59536938487722E-12 -7.48285540946883E-11 -2.71293228483851E-12 -3.37142445592834E-03  3.04762491655553E-10
  5.02582292377126E-03 -3.75426156068921E-10 -6.64853917156110E-03
* ORBITAL    1   96
 -1.28038565215968E-12 -3.46596099618911E-11 -3.88397548039617E-10  9.24290644165932E-10 -3.97371655429304E-10
  3.37986016994242E-10  6.61108637470825E-11  7.60015437053167E-10 -8.31008116359841E-10 -2.71461008162378E-11
  6.77859459792558E-10 -2.27984277973046E-12 -3.70521638486113E-11 -4.72564936469970E-11 -2.76200797169692E-11
 -2.07242260206452E-11  5.95589298918348E-13  1.77032550473253E-12  5.04949303815952E-11  1.39350270578287E-11
  2.52403478538219E-11  1.04403458617440E-10 -1.43904805497012E-10 -3.85347745347182E-11  1.90680491578302E-02
  3.95896126518262E-02  7.06347411091965E-02  1.82109470934334E-03  3.78100748405696E-03  6.74597335121929E-03
 -1.33094538482683E-11 -8.88693203681025E-12  2.46778450365209E-11  1.05140942063734E-03  2.18296521112940E-03
  3.89478983640206E-03  1.09226378648370E-10 -1.87689650606237E-10 -4.13927637308010E-01  5.85204744569651E-01
 -6.96094975152329E-12  2.09995604219235E-11  1.29754386790687E-10 -1.84547791908935E-10 -3.60877719296200E-02
  5.10203556624616E-02 -1.23660591841320E-10  1.69741120952631E-10 -2.79534682187361E-02  3.95201982060403E-02
  1.04330305508239E-10 -2.21174916249552E-02 -3.55590928794447E-10  8.35962188224739E-03  1.45764713337704E-03
 -2.23706343581946E-11 -1.30375960720761E-03 -1.66989719390820E-10 -1.72471146482059E-03 -2.53126613021626E-12
 -1.89573988273373E-11 -7.41471554349681E-11 -4.83185533446160E-10  6.34989669250373E-11 -2.54070349407291E-10
  2.92125689969191E-11  1.72516071094403E-10 -5.14329289997961E-10 -2.68250506488359E-10  7.18347534444368E-11
  1.33024862665378E-11  5.40035456686586E-11  1.11062677866766E-10  8.15942352397869E-12  4.82040060123343E-12
 -3.56430419840588E-12 -3.65186874325452E-11 -5.72665978207274E-11 -1.85865397177365E-11 -2.47798695908032E-12
  1.07102376932749E-10 -1.23346981178726E-10 -2.05227730917158E-14 -1.90679778581359E-02 -3.95891905922252E-02
 -7.06343380945516E-02 -1.82108791633558E-03 -3.78096720201628E-03 -6.74593507167252E-03 -1.93608959736162E-11
  1.05343707178599E-10  5.29436420736476E-11 -1.05140554685494E-03 -2.18294218467099E-03 -3.89476708406504E-03
 -5.27650212022417E-11  1.20457646551819E-10 -4.13933784839437E-01  5.85211694076747E-01  1.45468237941320E-10
 -1.41291831469628E-10  4.61574663806885E-11 -2.72301435769258E-11 -3.60883079621194E-02  5.10209619949299E-02
 -3.07010298382565E-11  1.81254437687927E-11 -2.79538831946999E-02  3.95206670839388E-02  1.07697699302593E-10
  2.21175071025845E-02 -5.15483944605559E-10 -8.35963187083640E-03 -1.45764851926991E-03 -1.25782976347549E-10
  1.30376049170087E-03 -2.61693169329546E-10  1.72471295346746E-03
* ORBITAL    1   97
  3.23021223257016E-11  1.21805555611342E-10 -4.52060778619551E-10  1.21744139359511E-08 -1.98121760646185E-09
  2.71747657493868E-09  4.95833498888318E-10  5.97620843816643E-09 -3.80858384461844E-09  4.97686011350910E-10
  5.31452869823146E-09  1.12456287567393E-12  1.50626805560397E-11  8.94242070734380E-12 -2.74853184513510E-12
 -8.67841385914957E-12  3.22387097362108E-12  4.11647338727365E-11  8.30333480554273E-11  2.83340356805888E-11
  3.24466057175097E-12  8.89083650454805E-11 -4.47038890963411E-11  3.92310838648375E-11 -2.10281901953309E-03
 -4.36593113893294E-03 -7.78957921474835E-03  1.65134144861543E-02  3.42856111330081E-02  6.11714792230185E-02
  1.68847061399870E-10 -9.88189776574434E-11  7.56479777755209E-11  9.53402553426223E-03  1.97948048357580E-02
  3.53173722172586E-02  4.51766781428797E-11 -3.98689820434861E-11  4.56478221650085E-02 -6.45362127701367E-02
 -3.97232771052985E-11  5.39451316048473E-11  6.14349909559177E-11 -1.27525322412979E-10 -3.27238530165143E-01
  4.62644970864984E-01 -4.62667916485542E-11  1.21816534738025E-10 -2.53477875380340E-01  3.58363256998827E-01
  7.32570349393817E-11  2.43911051164726E-03  1.20364500032831E-10 -9.21896837409810E-04  1.32177259062288E-02
 -3.12272399687887E-10 -1.18222987534737E-02 -1.18422199510819E-10 -1.56394274693880E-02 -4.04883994284830E-11
 -2.87618594092615E-10 -1.29842315466433E-09 -1.00205009226679E-08 -7.92462019903301E-10 -2.69934475164464E-09
  1.07667008970770E-10  1.27159834047937E-09 -8.31651640367320E-10 -2.29596676251251E-10  1.44403462530464E-09
 -2.75620192586129E-12 -2.63030175696595E-11  4.40522844766132E-12 -2.57492864135547E-12 -6.75751815734851E-12
 -1.40673027159318E-11 -1.91824647225001E-10 -3.03816495291629E-11 -4.93367765641008E-11 -2.00077751029364E-11
  3.11646639003105E-11 -8.44110636455260E-11 -1.12938022196259E-11  2.10281118305034E-03  4.36588474035583E-03
  7.78953468628607E-03 -1.65133526349000E-02 -3.42852451657438E-02 -6.11711314665631E-02  1.92799731043641E-10
 -1.30972456476403E-10  1.33222538090312E-10 -9.53399004745848E-03 -1.97945945979321E-02 -3.53171685402869E-02
  1.24569032472182E-10 -1.73283179203578E-10  4.56485000496352E-02 -6.45369792408702E-02 -5.03925111777537E-11
  5.54643512856143E-11 -5.17319163197325E-12  8.09773992545450E-11 -3.27243388431802E-01  4.62650464595617E-01
  2.15325385597190E-10 -2.78991362373240E-10 -2.53481642311047E-01  3.58367513154329E-01  1.50653085025777E-10
 -2.43911249237201E-03  2.41826618526021E-10  9.21897857337711E-04 -1.32177386342053E-02 -4.41757845870340E-10
  1.18223049278223E-02 -2.02453308290801E-10  1.56394391270227E-02
* ORBITAL    1   98
  3.79365984824478E-12  2.86781948707908E-11  1.63506164259811E-10  5.16524789923636E-10  1.73212665587324E-10
  1.41797601251681E-10 -7.14282586545298E-13  3.03504405766433E-11  3.54575911781761E-10  9.94133173446402E-11
  1.15945290416654E-10  1.33093659949986E-04  2.75118314118216E-03  1.84223537629080E-02  8.71200684579362E-03
  3.48857919825267E-03  1.86662078878493E-03  3.85849664331327E-02  2.58370961279316E-01  1.22184690254303E-01
  4.89268384725920E-02  6.46568134671801E-03  1.26279438553195E-02  1.57413891244873E-02 -7.43569350901489E-11
  1.61084695594326E-11  1.45208238613105E-12 -5.96056540774441E-11  6.85322503071263E-11 -1.17663059716746E-10
  9.06802810151925E-02  1.77105165105146E-01  2.20770802399862E-01  1.01414109911182E-10 -4.64139010856282E-11
  7.70314049889358E-11 -2.49365050349534E-02  4.41889677263022E-02  8.71249296241075E-11 -1.07466800875556E-10
  6.43857849794125E-03 -1.14095429895679E-02  2.21189334481798E-01 -3.91960625310583E-01  1.51531556120533E-10
 -2.80095193718467E-10 -2.85554195939604E-01  5.06018985000676E-01  9.63283407233612E-11 -8.01480737570688E-11
 -4.46515079810920E-03  1.31847446488059E-10  1.68766791691478E-03 -1.09829834768024E-10  2.41325807190504E-10
  5.02101958585659E-02 -3.18573950326913E-10 -4.42812354638081E-02  7.65769771057829E-11 -3.52023504485210E-12
 -2.59835188781917E-11 -1.45538379031917E-10 -3.14973065652198E-10 -1.59657009619266E-10 -1.62187095580703E-10
  7.15272039064552E-12  1.66283588811439E-10  3.03586972963771E-10  1.59297611858736E-10  1.74161142589092E-10
 -1.33093359739586E-04 -2.75117803195676E-03 -1.84223288260001E-02 -8.71200200673066E-03 -3.48859893366685E-03
 -1.86661571414524E-03 -3.85848891665041E-02 -2.58370611342705E-01 -1.22184621533635E-01 -4.89271164392244E-02
  6.46567625979109E-03  1.26279146020641E-02  1.57414015880864E-02 -8.63259608455962E-12  2.72903892738540E-11
  3.81579630013124E-12  1.14481018117890E-10 -8.43799914354431E-11  1.89866122953522E-10  9.06802146050262E-02
  1.77104754642087E-01  2.20770977626043E-01 -6.15006057019948E-11  1.69211989852647E-11 -1.49522407312526E-10
  2.49367611847034E-02 -4.41892758084049E-02  2.16784396676596E-11 -1.43199732973509E-11 -6.43864445426423E-03
  1.14096224340832E-02 -2.21191599220295E-01  3.91963354243821E-01  6.32678824152266E-11 -1.83968896849562E-10
  2.85557124565392E-01 -5.06022512000452E-01  6.30202216528668E-11 -5.46917052398443E-11 -4.46513920204968E-03
 -1.57975551495973E-10  1.68766403776197E-03  6.45589875604297E-11 -3.83717491090327E-10  5.02100713974112E-02
  5.43587139724526E-10 -4.42811204073059E-02 -6.98390185735939E-11
* ORBITAL    1   99
  5.37870578069494E-13  5.04019279154370E-12  3.92119946801447E-11  1.21467439240479E-10  5.91891747745983E-11
  5.45564732077212E-11 -2.45022994219265E-12 -1.20873502433316E-11  6.55828661343853E-11  1.78611455917996E-11
  5.06152538151938E-11 -1.86662005061949E-03 -3.85849607424613E-02 -2.58370962693231E-01 -1.22184689896902E-01
 -4.89268413771560E-02  1.33093696492784E-04  2.75118330769148E-03  1.84223537204463E-02  8.71200676025936E-03
  3.48857909872265E-03 -9.06802841256534E-02 -1.77105162889556E-01 -2.20770805850921E-01 -7.50853013427375E-11
 -2.35926109581416E-11  4.11332857201567E-12 -9.31150108254059E-12 -2.62733153412133E-12 -1.13365685089069E-11
  6.46568107451023E-03  1.26279437883900E-02  1.57413890020950E-02  5.87211297386710E-11 -5.60810448059371E-11
  8.25530335783943E-11  3.49731035257581E-01 -6.19744159558577E-01  5.53501854347889E-11 -7.46572867886881E-11
 -9.03001694187166E-02  1.60017257966420E-01  1.57712313690969E-02 -2.79475576770767E-02 -4.17186611225622E-11
  5.05648621178449E-11 -2.03605712083057E-02  3.60801408771626E-02  3.12796025364003E-11 -3.01730019951060E-11
  6.26231198770964E-02  3.40903542714939E-10 -2.36693104714184E-02 -1.04680004145161E-10  1.61934890721499E-12
  3.58008492073758E-03 -1.21731922294901E-10 -3.15733868362937E-03  1.72857406687953E-10 -9.62709860353233E-13
 -7.23943862103335E-12 -3.78448571316548E-11 -1.17419373508132E-10 -2.96375797889807E-11 -4.47020312945270E-11
 -1.03694950006763E-12  1.85435406454723E-11  3.43417909814763E-11  9.94960841464518E-12  4.85933909097117E-11
  1.86661558970466E-03  3.85848882077778E-02  2.58370613191226E-01  1.22184622151666E-01  4.89271176787529E-02
 -1.33093315557296E-04 -2.75117761075195E-03 -1.84223287341184E-02 -8.71200191016525E-03 -3.48859889846261E-03
 -9.06802160357393E-02 -1.77104755611630E-01 -2.20770978486771E-01  7.30815567088864E-11  2.00829792112999E-11
 -1.39576030806233E-11  6.72881786239748E-12 -3.72007139035526E-11  3.16164216069948E-12  6.46567626136707E-03
  1.26279145451935E-02  1.57414015102252E-02 -2.53595869608382E-11  9.71408488394559E-11 -1.76460090374964E-11
 -3.49734625050536E-01  6.19748478668906E-01  2.34350147028982E-10 -2.26935069510996E-10  9.03010932116644E-02
 -1.60018370634997E-01 -1.57713928793299E-02  2.79477521910890E-02  1.73940386754045E-11 -2.48001952170262E-11
  2.03607800025947E-02 -3.60803921537149E-02 -3.87473700895700E-11  1.03102369250730E-10  6.26229612022532E-02
 -5.80267503750719E-10 -2.36692548142438E-02  1.47727324111208E-10  1.55613490290983E-11  3.58007602228012E-03
  4.08616227836738E-11 -3.15733021258601E-03 -2.71980004746265E-10
* ORBITAL    1  100
  1.27737875710773E-02  9.38496659204363E-02  4.67750884388710E-01  1.77669028598556E+00  3.31441546375178E-01
  1.67968444952158E-01  1.24135642590911E-02  2.43099578980976E-01  1.30462494884802E+00  4.86576148589764E-01
  1.61843840989016E-01  6.56113429404780E-13  1.65323102176938E-11  3.04696290110427E-11  1.07062436194646E-11
  6.56319408281145E-12 -1.29682874922372E-12 -2.67540525071709E-11 -1.05837018262856E-10 -3.46977601160789E-11
 -4.24762104916305E-11  4.48104866752270E-11 -2.46058778031289E-11  6.00722436540437E-11  1.61043168488314E-10
 -9.61310599915300E-11  5.56551286625949E-11 -1.28631638826166E-01 -2.32479675115333E-01 -2.11774143225292E-01
 -1.11038608382534E-10  5.04771704003448E-11 -1.43720101854513E-10  2.22796544731948E-01  4.02666605550451E-01
  3.66803577273393E-01  3.22350573918117E-11 -3.54417209564126E-11 -1.13767880446639E-10  1.59963898047901E-10
 -5.80608828046557E-11  6.93857574866669E-11 -1.00112536684168E-10  1.85181591293338E-10  1.76187937465457E-01
 -4.22536688628905E-01 -3.59590466508312E-11 -4.25389038522092E-11 -2.27457640841047E-01  5.45492513889048E-01
  1.75254072920889E-10 -8.42592459372737E-11 -2.09052086025714E-10  3.09298622252598E-11 -4.96204887212709E-02
  2.59739577935965E-10  7.39698571104350E-02 -3.45195252528356E-10 -9.78529227509169E-02 -1.27737751598046E-02
 -9.38495756014375E-02 -4.67750475298332E-01 -1.77668964398255E+00 -3.31441969390155E-01 -1.67968688982150E-01
  1.24135501447759E-02  2.43099425845034E-01  1.30462514554659E+00  4.86576704291489E-01  1.61844441314458E-01
 -1.63563482941092E-13 -1.69246433101338E-11 -1.79669523534615E-11 -1.35930517159080E-11 -1.95009814900340E-11
 -2.79842354008125E-12  3.78377915143383E-11  8.24826228717996E-11  5.55246896601381E-11  4.20463073140734E-11
  3.04176566115082E-11 -3.85636782466690E-11  3.78212045894809E-11  1.12219604834171E-12 -2.57022093585779E-11
 -7.65998887991945E-12  1.28631684568028E-01  2.32479671030798E-01  2.11774567288633E-01 -1.17397423919847E-10
  6.19145827433428E-11 -1.73038321492368E-10 -2.22796613101932E-01 -4.02666601920326E-01 -3.66804309886078E-01
  3.27081134519647E-12 -8.31956048371156E-11 -5.58416595804509E-11  3.23893067918328E-11  1.97686519661587E-11
 -2.51814967942128E-12  6.41290198107943E-11 -1.27706124459167E-10  1.76189410807729E-01 -4.22538685112356E-01
  1.48563370827165E-10 -8.56932505046903E-11 -2.27459551561635E-01  5.45495097095439E-01  2.37641921681500E-10
  5.65615950018859E-12 -9.47102154123660E-11 -1.91137541079168E-12  4.96202322289221E-02  4.77367194077517E-10
 -7.39694746394697E-02 -6.48464884622646E-10  9.78524162100881E-02
* ORBITAL    1   38
  3.64138907861430E-10  2.67726399325026E-09  1.35062443662705E-08  5.65600932693159E-08  3.92924396985874E-08
  2.53414451426099E-08  2.75347436392386E-10  5.35246732217846E-09  6.20880740911953E-08  1.10968538492575E-08
  8.86482234965357E-10 -5.93769153460079E-05  3.42089654774750E-03 -3.77093488554102E-01  2.73642317365866E-01
  4.30929603393292E-01  1.35310146763199E-06 -7.79517626636655E-05  8.59302621503875E-03 -6.23561418468047E-03
 -9.81979738598365E-03  3.91346046310275E-02 -1.17474527027729E-01 -6.89551358090707E-02  2.03305217501811E-08
  2.30498694324894E-08  1.25270025195491E-08 -4.15873861518767E-09  4.20730015885613E-09  2.59344761230125E-09
 -8.91757594623847E-04  2.67695262566684E-03  1.57131500748735E-03  1.62134553039218E-09 -9.22173877196898E-09
 -5.27589920066402E-09 -1.05442964473523E-02 -1.00694309789597E-02  3.23066291808175E-10  3.90482921075134E-10
  2.72252663126069E-03  2.59991122080641E-03 -1.51964817681897E-04 -1.45120924706323E-04 -1.58219040333264E-10
 -2.15360846839435E-10  1.96185767369123E-04  1.87350575368670E-04  1.51909130593255E-10  2.15413249554415E-10
 -2.41341302820513E-04  9.38438145979944E-12  9.12183032659727E-05  1.26628539447368E-12 -2.78970999218731E-12
 -4.40944861846744E-06 -9.49955921652933E-12  3.88878516035039E-06  6.56227151628726E-12 -3.63668018889136E-10
 -2.67097226500646E-09 -1.34867366805913E-08 -5.57998852356146E-08 -3.57467150658144E-08 -2.31169220460249E-08
  2.68952488609578E-10  5.25796785968324E-09  6.29847227132251E-08  1.23340438657315E-08  2.27134564243884E-09
 -5.94090866069475E-05  3.42056350755859E-03 -3.77092574190688E-01  2.73626583188389E-01  4.30910411170084E-01
  1.35374169652266E-06 -7.79472089028544E-05  8.59298242238567E-03 -6.23526721230815E-03 -9.81936944955419E-03
 -3.91373289075110E-02  1.17472562171085E-01  6.89536360002346E-02  3.57341767452731E-08  3.34395263930284E-08
  1.73235601647307E-08  2.08702698202686E-09 -5.87539402153589E-09 -3.30579461924386E-09  8.91861191613701E-04
 -2.67689436057862E-03 -1.57127572932645E-03 -2.40309763765995E-09  7.29370417273749E-09  4.50282600105060E-09
 -1.05446295463492E-02 -1.00698131279669E-02  4.60948723670551E-12 -3.15433239892493E-11  2.72261009718722E-03
  2.60001317143376E-03 -1.51970355645034E-04 -1.45127199247410E-04 -1.49987476512773E-10 -1.86454531416120E-10
  1.96193036791969E-04  1.87358501860945E-04  1.64326929656308E-10  2.83351011982310E-10  2.41354384527821E-04
  9.86214292591386E-12 -9.12233315132174E-05  7.90425046967994E-12 -3.69067259558626E-12  4.40970987298709E-06
  5.33272673898362E-12 -3.88900833576874E-06 -7.68641990145810E-12
* ORBITAL    1   39
 -1.35838270562697E-10 -1.00007063198529E-09 -4.97642177324371E-09 -2.51171816641293E-08 -1.76721091601656E-08
 -1.12607668458335E-08 -9.96232404382576E-11 -1.75970338177185E-09 -2.29040716841435E-08 -1.82864533017850E-09
  2.48134717229091E-09 -1.35307278781181E-06  7.79532352137346E-05 -8.59302032026319E-03  6.23561293952060E-03
  9.81979498208444E-03 -5.93773097274788E-05  3.42086088951199E-03 -3.77093746259307E-01  2.73642217125834E-01
  4.30929545282627E-01  8.91784592028866E-04 -2.67694640417091E-03 -1.57131293079537E-03 -2.49577080394747E-08
 -1.78491545861975E-08 -8.80339855415466E-09  3.73993506155998E-09  2.33314547428807E-10  2.95416546424681E-10
  3.91358906256154E-02 -1.17473982678558E-01 -6.89549010340465E-02  1.72644133445708E-10  5.44232454225620E-09
  3.06962519454529E-09 -2.40277615154904E-04 -2.29456784145144E-04  1.59828160583561E-10  1.09529320276349E-10
  6.20394113178523E-05  5.92453315431565E-05  6.66880600385880E-03  6.36846805721473E-03  1.19648025627453E-10
  1.08993258227063E-10 -8.60939027654423E-03 -8.22166455449480E-03  6.37607764901769E-11  1.44224069829529E-11
 -5.49954635543184E-06  8.13857487431936E-13  2.07862022213110E-06  7.44323566421399E-12 -1.76636855833625E-12
  1.93503450173866E-04  7.36085592603657E-12 -1.70654207896226E-04  8.06002788664397E-12  1.32784469952731E-10
  9.73569980450902E-10  4.90734733728672E-09  1.70324846641974E-08  1.28630976877372E-08  8.38897787142435E-09
 -9.87470654949541E-11 -1.98766118402845E-09 -2.45121946060206E-08 -5.44648444655844E-09 -1.66751743490847E-09
 -1.35376935606654E-06  7.79463055169744E-05 -8.59298939098627E-03  6.23526678487964E-03  9.81937037139125E-03
 -5.94102137004392E-05  3.42054025046107E-03 -3.77092871123253E-01  2.73626591302207E-01  4.30910477232521E-01
 -8.91844973206647E-04  2.67690379836286E-03  1.57127988097972E-03  4.61772296049366E-10 -3.69144372138226E-09
 -2.51807312226784E-09  6.45108778283645E-10  4.84231427757176E-09  2.98123840146396E-09 -3.91371884969427E-02
  1.17472430190370E-01  6.89535541545376E-02  3.49747144845031E-09 -1.23769185961769E-09 -8.70848291075134E-10
 -2.40285514060093E-04 -2.29465615390621E-04  3.18497327508837E-10  2.92145303410695E-10  6.20413697129042E-05
  5.92477171232080E-05  6.66899863869092E-03  6.36869986690129E-03 -1.47711453047719E-11  1.01628442814017E-10
 -8.60964300037855E-03 -8.22195864546807E-03 -1.20119427813618E-10 -1.39663713545826E-10  5.49984924374642E-06
 -4.36563039661031E-12 -2.07874014467683E-06  1.82149807993029E-12  4.46670654722156E-12 -1.93513642873394E-04
  1.00803590799989E-11  1.70663066015007E-04  6.89684884704703E-12
* ORBITAL    1  101
 -7.87809606530657E-05 -6.00207288810263E-04 -3.56571245369286E-03 -4.85974465545877E-03  5.05881728054528E-03
 -5.27517048716394E-04 -1.30068058834313E-04 -3.03612697620977E-03 -2.04099615025131E-04  1.02210380177180E-02
  5.39246680573254E-03 -4.41189340648413E-13  8.56929693258091E-12  6.48628370126052E-11 -1.81078559219138E-11
 -8.63636427574358E-11 -3.16991238457822E-13 -9.23619600567121E-11 -3.78330841136944E-10  1.32776121907422E-10
  5.09824706676000E-10  9.85577140077970E-11  1.83727533507655E-10 -7.61325904295893E-11  3.21454463064723E-11
 -1.27456966568865E-10 -7.26596519550252E-11  2.10212086234984E-03  2.38156682453995E-03 -5.22815234582573E-03
 -5.85693489443432E-10 -1.04391124187427E-09  4.35065554197725E-10 -3.64097895734079E-03 -4.12499019190376E-03
  9.05542831801412E-03 -1.33499205715131E-10  5.99251833791200E-10  1.33213556127133E-10 -4.93663680010680E-10
  3.60655181411735E-11 -1.69629609070739E-10 -4.50904388003212E-10  1.94502183370040E-09 -6.60357555824097E-04
  9.40503295987155E-03  5.81129622974076E-10 -2.54260382435893E-09  8.52509661135041E-04 -1.21418173044660E-02
 -1.71652147678850E-08  9.38167570824669E-09  6.97844367312842E-09 -3.57265996610727E-09  2.64619187895247E-01
 -7.79465207604797E-08 -3.94470627077077E-01  7.01495866018988E-08  5.21834130307185E-01 -7.89988658817851E-05
 -6.01809525243256E-04 -3.57375256370085E-03 -4.89047859605796E-03  5.05318584323310E-03 -5.30300998185497E-04
  1.30285526334588E-04  3.04043454685655E-03  2.27073014528746E-04 -1.02128201886157E-02 -5.38986809477970E-03
  6.94659685004159E-14  1.82443275852222E-11  6.25806757671814E-11 -2.71161385459607E-11 -8.30676998011674E-11
 -6.85820592223881E-14 -8.92122936323383E-11 -3.85691750735001E-10  1.29551510351038E-10  4.86479642273680E-10
 -1.08452471600657E-10 -1.79522904053115E-10  7.20685857813063E-11  3.68404775852059E-11 -4.54430658968390E-11
  2.03019039703362E-11  2.10450025636777E-03  2.38589638492495E-03 -5.22457795101099E-03  5.99800579232441E-10
  1.02965208378579E-09 -4.02453929717959E-10 -3.64509479321990E-03 -4.13248141545611E-03  9.04924393578939E-03
 -2.46591369283948E-10  5.76284372493327E-10 -3.57763812937125E-11  1.77501206957237E-10  6.30757542673463E-11
 -1.51924432514603E-10 -4.72724631087898E-10  1.98086794812916E-09  6.61041898673475E-04 -9.41026567620292E-03
  5.97206584182799E-10 -2.59238745173700E-09 -8.53388115900282E-04  1.21485518462715E-02  1.69114762234401E-08
  1.54340476217723E-08 -6.63627483215128E-09 -5.84925910928375E-09  2.64607500657451E-01  7.83586698831609E-08
 -3.94453294671314E-01 -7.12001542391542E-08  5.21811558158743E-01
* ORBITAL    1  102
 -7.58393617743614E-12 -5.91947941831238E-11 -3.82060338752325E-10 -2.41254162590190E-10  8.21814790405354E-10
 -3.65263462005531E-11 -1.61168505096543E-11 -3.98754215843172E-10  2.70308508945245E-10  1.60975114837073E-09
  8.27215531601993E-10 -7.27967121542770E-08 -6.09699581689526E-06 -2.32173773765407E-05  7.82902393039116E-06
  2.96440922584643E-05  8.35441504835902E-06  6.99727879516141E-04  2.66456999407586E-03 -8.98523428407050E-04
 -3.40216789377855E-03 -3.46493933595885E-05 -6.04405365692379E-05  2.43499164854475E-05 -6.39703145248443E-11
 -2.20176714798565E-12  3.07016410499775E-12  2.95280976393248E-10  3.46500424519686E-10 -8.12165300987735E-10
  3.97656746166434E-03  6.93656992938890E-03 -2.79458151637247E-03 -4.82667301570310E-10 -5.40686191132597E-10
  1.42174255902325E-09  2.86330241415858E-05 -1.70627731314189E-04  3.78733021215108E-11 -9.82112037861760E-11
 -7.39304735849259E-06  4.40559577454403E-05  2.07833525170011E-03 -1.23850251251545E-02 -3.74202729581528E-10
  1.63604785026747E-09 -2.68311782641375E-03  1.59889967884711E-02  2.50599383357294E-10 -1.78543924447430E-09
  5.75082683241696E-03  1.56334040902408E-09 -2.17361028763815E-03 -8.10672443629072E-10  4.05322762970788E-08
  5.29182658912829E-01 -6.03609713966936E-08 -4.66694757849969E-01  7.62456902044150E-08 -1.42574107013543E-11
 -1.06538834773072E-10 -6.17653214951385E-10 -1.13836401371434E-09  6.30033788050493E-10 -1.56629378648092E-10
  2.15869158217037E-11  5.12902472400251E-10  3.80489250736213E-10 -1.36476107836374E-09 -7.04162342036671E-10
 -7.30399225668266E-08 -6.10236463063571E-06 -2.32539592952372E-05  7.81265344659836E-06  2.96402622838327E-05
  8.38275103168685E-06  7.00352802552074E-04  2.66880944081788E-03 -8.96626892072353E-04 -3.40172866120792E-03
  3.46640603856620E-05  6.04703979876811E-05 -2.43199809405101E-05 -1.10252291634551E-11 -7.01373275423436E-12
 -1.59538018924038E-12  3.39914360189707E-10  4.33000387589273E-10 -7.05212028012273E-10 -3.97830759310783E-03
 -6.94003045664723E-03  2.79111855252816E-03 -5.98994009561966E-10 -7.29883524838647E-10  1.21084887774723E-09
  2.86417298763875E-05 -1.70679611587386E-04 -9.45871145798445E-11  7.14320135649519E-11 -7.39528412787160E-06
  4.40693119715123E-05  2.07896743826678E-03 -1.23888215301145E-02  4.19056404625340E-10 -1.79255049513829E-09
 -2.68393377227020E-03  1.59938943247711E-02 -3.22483823880246E-10  2.05436902095736E-09 -5.75044581732780E-03
  9.05431853490492E-10  2.17346996547180E-03 -4.32620951891524E-10  4.15190064582127E-08 -5.29147158591312E-01
 -6.16957720368227E-08  4.66663772889430E-01  7.52756459095013E-08
* ORBITAL    1  103
 -2.04632818118391E-12 -1.52289271093131E-11 -9.05813506948625E-11 -1.49571891289902E-10  1.07066262700900E-10
 -1.99177559739426E-11 -3.46600347888954E-12 -8.35679893028853E-11 -5.30764461476590E-11  2.21873613036772E-10
  1.19093518206436E-10 -8.35443767243400E-06 -6.99729249157415E-04 -2.66458084629231E-03  8.98518199598041E-04
  3.40216768019224E-03 -7.27941697651528E-08 -6.09691699805240E-06 -2.32169864162984E-05  7.82918783119988E-06
  2.96440968338357E-05 -3.97657235736453E-03 -6.93658051692084E-03  2.79457561820821E-03 -9.68726317410801E-11
 -3.39815499667168E-11 -1.53236166134748E-11  5.72382790123590E-11  6.93788142013782E-11 -1.13063290042539E-10
 -3.46489992621785E-05 -6.04401950464997E-05  2.43501384283543E-05 -9.70247270377637E-11 -1.29953959053660E-10
  2.05363834842269E-10  3.28613853640191E-03 -1.95824572520699E-02  1.68643955075629E-10 -2.84548215482724E-10
 -8.48478309289727E-04  5.05616996122376E-03 -1.81091025030167E-05  1.07914208642403E-04 -3.35090625262878E-11
  2.69476105264232E-10  2.33787016645716E-05 -1.39316540393474E-04  7.93232536764521E-11 -4.29328227615402E-10
  6.60006198813820E-01  4.47329081971283E-09 -2.49459279227573E-01 -1.24022956639533E-09  5.93642024912954E-09
 -4.61092413976197E-03 -9.49812416215257E-09  4.06645036882146E-03  1.34939186491995E-08 -1.28041170973998E-12
 -1.00751414739583E-11 -6.60580468298275E-11 -6.42800460589603E-11  1.18756740285454E-10 -1.88406442730557E-11
  2.61214563591733E-12  6.81508991829804E-11 -2.50230666288676E-11 -2.54100828268782E-10 -1.16623405619380E-10
 -8.38268753278253E-06 -7.00351443370913E-04 -2.66879931078073E-03  8.96631509662660E-04  3.40172921194495E-03
 -7.30395515865884E-08 -6.10233219324631E-06 -2.32542830608499E-05  7.81247174904417E-06  2.96402434539044E-05
  3.97830301850597E-03  6.94002178705594E-03 -2.79112718749411E-03 -6.60084935108600E-11 -5.48858509068110E-12
  3.87293438132272E-12  5.42471414252891E-11  5.06195159083496E-11 -1.27040271269875E-10  3.46641941607073E-05
  6.04706546041484E-05 -2.43196685219778E-05 -8.83487560192660E-11 -9.98867130235951E-11  2.16527842174183E-10
  3.28713123301027E-03 -1.95884256309180E-02 -1.45453357085473E-10  2.42889711085718E-10 -8.48734688846454E-04
  5.05771322094852E-03 -1.81147518125915E-05  1.07947620359085E-04  7.42829349428583E-11 -2.38623576532105E-10
  2.33860107308221E-05 -1.39359738676456E-04 -2.43546251089180E-10  3.99643925207967E-10 -6.59962432028448E-01
  6.86566338023718E-09  2.49442477803492E-01 -1.85144055703527E-09  6.18074784777466E-09  4.61061592378718E-03
 -9.51736802347889E-09 -4.06617393711712E-03  1.31202052470692E-08
* ORBITAL    1  104
 -4.73358653542828E-10 -3.63036517932195E-09 -1.88923798412806E-08 -5.78816470459111E-08 -1.12918680295526E-09
 -3.89608900251625E-09 -5.74029823018879E-10 -1.22368448799912E-08 -3.78406956286372E-08  9.77765312636406E-10
  5.51438171607189E-09  4.20539405406608E-13  1.11526086842778E-11  6.84260514442900E-12  2.71621997313073E-13
 -1.34840326323663E-12 -3.91425856545621E-13 -2.11854461008943E-13 -7.55893962067595E-11 -4.30166043468023E-11
 -2.93684498953815E-11 -9.21660133424777E-13  1.82026153396750E-11 -3.91963408253602E-12  3.41249186517329E-05
  7.45348017486895E-05  4.32882640570156E-05 -1.33171160803762E-03 -2.90869705919010E-03 -1.68932110825502E-03
 -3.06056339384745E-11 -1.20237947650160E-11 -1.01515316945907E-10 -7.68882068041196E-04 -1.67936344643346E-03
 -9.75322491882809E-04 -2.43546591442413E-11  7.72622834682504E-11 -1.08027318406440E-04  3.79464261885260E-04
 -5.98552147333696E-12  2.49780145393796E-11  1.96847947617318E-10 -1.82217160301408E-10  3.84843444773085E-03
 -1.35182583514441E-02 -1.10245746110685E-10  5.64263989714265E-12  2.98098855142732E-03 -1.04712412011920E-02
 -1.01316514216831E-09 -1.46544620254851E-02 -1.63933540762112E-09  5.53887039221261E-03 -3.94640040379191E-01
  4.35772314952378E-09  3.52976164936032E-01 -7.13564377623234E-10  4.66945155746762E-01  2.24603943202068E-10
  1.60287501084747E-09  7.34289808920313E-09  4.42766947481902E-08  1.55515158649101E-08  3.04794395436428E-09
 -1.74750356645065E-10 -2.94766607011134E-09 -3.76262225609049E-08 -2.76169079779590E-08 -1.13307972895092E-08
 -4.81370584914281E-14  2.42020173601232E-12 -5.33818615509814E-12 -5.76078883597859E-12  2.41051627774363E-12
  1.47165647276425E-12  4.25348238046139E-11  9.61563774187308E-11  2.61919354013111E-11  1.23573984887327E-11
 -4.73341635158960E-12 -1.53493730549012E-12  5.93977866771989E-12  3.41361897120639E-05  7.45596917654998E-05
  4.33199863990797E-05 -1.33215989744553E-03 -2.90968291885416E-03 -1.69056775083128E-03 -2.46553445396362E-11
 -1.05417187531936E-10 -6.28223914087157E-11 -7.69119339269038E-04 -1.67989646481494E-03 -9.76018615780262E-04
 -1.85316482206893E-10  8.17275264120027E-11  1.08045216623112E-04 -3.79559490523542E-04 -9.09245624590481E-12
  1.74010090370268E-11  2.37611939511215E-10 -3.34570901483591E-10 -3.84906918054608E-03  1.35216601610256E-02
 -1.88413628679372E-10  2.55327800606159E-10 -2.98147463235518E-03  1.04738395523231E-02  7.57264730158360E-10
 -1.46524865482997E-02  2.13824830730049E-10  5.53812342523583E-03 -3.94586632494062E-01 -7.82510612467795E-09
  3.52928718341650E-01 -4.34903790398171E-09  4.66882364165231E-01
* ORBITAL    1  105
 -1.80889929395139E-11 -1.38373874220329E-10 -6.97207837021040E-10 -2.48617355435359E-09 -3.35964114966533E-10
 -1.67999817890792E-10 -1.94354264741365E-11 -3.87850928921171E-10 -1.77304377990594E-09 -5.13952545917465E-10
 -3.59413879878711E-11 -1.84975387971592E-12 -3.19655529518492E-11 -7.74818727509936E-11 -3.23446745743141E-11
 -4.11498014322779E-11  5.18812000936216E-13  9.02221909182704E-12 -1.54480793062236E-11 -1.29315347988214E-11
  4.91175252444492E-12 -1.22394670773095E-10  6.34824447046047E-12 -1.05658010401820E-10 -1.53773687457992E-03
 -3.35868728036301E-03 -1.95065624568788E-03 -2.95528070251729E-05 -6.45486327133590E-05 -3.74885901668705E-05
 -5.71610084909039E-12 -2.38527131061797E-11 -2.76516286243354E-12 -1.70629486786218E-05 -3.72680916713302E-05
 -2.16443850891117E-05 -2.29612291708491E-10  1.83888061926265E-10  4.86792987985838E-03 -1.70994211426535E-02
  1.50433548392369E-10 -1.92695335219775E-10 -2.65691682146368E-11  5.57273282141050E-11  8.54030534885233E-05
 -2.99992380565108E-04  5.50973299651958E-11 -1.43878914652921E-10  6.61529999336363E-05 -2.32374043491186E-04
 -4.82813921313557E-09  6.60359165512029E-01  4.33185171899036E-09 -2.49592638935793E-01 -8.75771798911040E-03
  2.86162220342970E-10  7.83313447416854E-03  2.27230618240812E-09  1.03622739979924E-02  1.49988225309624E-11
  1.01695513941127E-10  5.01423173577115E-10  2.30481145964399E-09  4.65181899891885E-10  1.73702161701811E-10
 -1.70396185739352E-11 -3.39020644391338E-10 -1.80111673485118E-09 -7.57970997632522E-10 -2.45678764649494E-10
 -7.05496085383715E-13 -9.09896346949993E-12  8.67350096763660E-11  4.00651041396034E-11  3.49501303423977E-13
  4.35245367675275E-13  7.24679282708758E-12  1.74554719538947E-11  8.37732216577874E-12  1.09695763512439E-12
 -7.26892294315995E-11 -1.08700550106213E-10 -5.65923469743190E-11 -1.53824400644250E-03 -3.35980755599781E-03
 -1.95208392275057E-03 -2.95629783289897E-05 -6.45708992238384E-05 -3.75165677765547E-05  4.36338955927658E-12
 -3.22925245514331E-13 -1.51341539103160E-11 -1.70677966649040E-05 -3.72793060544436E-05 -2.16593713779214E-05
 -3.17080726271072E-10  4.87421726371221E-10 -4.86872926980852E-03  1.71037015946847E-02  1.56754320264042E-10
 -2.37560210331590E-10 -7.02362618476236E-11  2.61780854022660E-11 -8.54173204623818E-05  3.00068455272687E-04
  1.80702634031646E-10 -9.46647416881252E-11 -6.61638128820781E-05  2.32431342917954E-04  2.33589199789154E-09
  6.60270289784326E-01 -9.90028273886856E-09 -2.49558765102036E-01 -8.75653505758412E-03  5.93859184678900E-10
  7.83207556154271E-03 -1.14850771894592E-09  1.03608812032758E-02
* ORBITAL    1  106
 -3.47666587141465E-13 -2.41123994743741E-12 -1.10303299027981E-11 -4.09561300240107E-11 -1.30960036431636E-11
 -8.35492217783139E-12 -6.53650805627740E-13 -1.34627099549517E-11 -5.59140396059034E-11 -2.66448900093503E-11
 -1.16395272783553E-13  3.63332855276441E-11  1.25247370116126E-09  5.51299597886603E-09  2.02185507937543E-09
 -1.90634305166000E-09  6.00388332661305E-12  1.85200151237177E-10  8.16308589774944E-10  3.15620146350625E-10
 -2.56842382249142E-10  4.58566347565317E-09  8.19168926769457E-09 -1.01587075067690E-09 -8.42400758631764E-12
 -6.46659800677007E-12  5.13545150299887E-11  1.29216174824361E-11  2.09966354233486E-11  1.25900075697349E-11
  6.73957919857692E-10  1.14015107535004E-09 -8.07435584815573E-11 -4.97137031868538E-12 -1.06654247412198E-11
 -1.25588432697132E-11 -6.31421969901252E-04  1.59391776982234E-03  2.80630028053803E-10 -1.72164458161314E-10
 -2.44548099772129E-03  6.17316936385389E-03 -2.52717181641019E-04  6.37937830527911E-04 -3.46004577162771E-11
  1.15740106967814E-10 -1.95754099643233E-04  4.94146465415124E-04  1.72648946043375E-11 -3.13495200828752E-12
 -2.47976557923800E-01  6.24722630084783E-09 -6.56083819505484E-01 -3.67659384394672E-09 -3.28522367415415E-09
 -5.87165514172173E-02 -3.30339317977104E-09 -6.65783391997378E-02  3.41025302053185E-11  5.09298827169129E-13
  4.61700783976407E-12  2.30186628875455E-11  6.09946049791495E-11  9.94440465141697E-12  2.59659953746760E-12
 -2.42420626203943E-13 -2.16176068358678E-12 -3.93952208607336E-11 -1.67832835910305E-11 -5.64645803715139E-12
 -1.70227459121885E-11 -2.16129821159933E-10 -2.81082333629128E-09 -1.98017240947454E-09 -8.43411599526559E-10
 -2.40160456070292E-12 -1.91707498347870E-11 -4.52454979774098E-10 -2.99340484846275E-10 -9.30971025013866E-11
  3.25324937282113E-10  1.31349973574911E-09  4.39386619759435E-09 -4.13699384148793E-11 -5.25018607121225E-11
 -4.76493257279124E-11  4.12405616168654E-12 -9.84121082978982E-12 -1.77852863033837E-11  5.61366683965035E-11
  2.46964469733358E-10  6.41383622931099E-10 -6.04919164126716E-12  5.18411763716514E-12  3.97468928543310E-12
 -6.31556083189446E-04  1.59468733335335E-03 -3.97980255741606E-10  4.89381040163926E-10 -2.44600843724202E-03
  6.17620069081315E-03 -2.52771857124931E-04  6.38252003002138E-04  1.42465257044974E-10 -3.63520364086037E-11
 -1.95796102377098E-04  4.94387485659971E-04  9.99313349077072E-11 -1.08606691616618E-11  2.47857304250723E-01
 -4.28551262732939E-09  6.55767935977179E-01 -2.22088062588383E-08 -6.89715446142349E-10  5.86882696028823E-02
 -1.89381475540315E-09  6.65463005301476E-02 -5.82371259766754E-10
* ORBITAL    1  107
 -3.83855247426565E-13 -3.85666472835341E-12 -1.88339846946928E-11 -3.98905660739957E-11 -1.33144216808199E-11
 -1.41530642871334E-12  3.28378102702284E-13  9.43779498587146E-12 -2.54588387832854E-11 -2.18567836106932E-11
 -1.14028254095152E-11  5.45575142044754E-12  1.76838592337246E-10  8.11472293441363E-10  3.19231959095700E-10
 -2.58297708393714E-10 -4.06192850906494E-11 -1.32165972831875E-09 -5.55137289993358E-09 -1.99395796730485E-09
  1.89792504911390E-09  6.67400490940723E-10  1.13935548375272E-09 -8.26587913668648E-11  4.95169858882205E-12
  1.28591611166337E-11  4.62844960274147E-12 -6.29573254185317E-14  5.96869532624471E-12 -3.62928040017562E-11
 -4.61144235052501E-09 -8.20495769388932E-09  1.00543247585983E-09 -1.18438926746208E-11  2.62399589101651E-12
 -3.99897411667607E-11 -7.99163793314425E-05  2.01735435775890E-04 -1.80433082820385E-11  9.04260734686405E-11
 -3.09514157570546E-04  7.81311857613079E-04  1.99672625719043E-03 -5.04036677814099E-03 -2.07141615136133E-10
  1.06110960909448E-10  1.54665938990165E-03 -3.90426646051717E-03 -1.90347598374059E-10  1.43968760088393E-10
 -3.13853415891610E-02 -1.43750426803261E-09 -8.30377564385300E-02 -4.38211889513778E-09  4.47558941493918E-09
  4.63921231787708E-01 -2.12333018196853E-09  5.26037491232525E-01 -5.41618360372092E-09  2.62093299517801E-13
 -1.45806452353933E-12 -1.12521559299212E-11  3.09236784455418E-11  8.14867293807183E-12  1.05778424497839E-11
 -7.30896244973961E-13 -2.17092303977363E-11 -5.57749357871365E-11 -1.78306164729091E-11  3.80227902797580E-12
 -2.68244809961140E-12 -2.59906795164970E-11 -4.52269120813436E-10 -2.97908263260185E-10 -9.23389110026882E-11
  1.48722319204087E-11  1.62412567356336E-10  2.80868608883775E-09  1.99213640661532E-09  8.51241867823660E-10
  6.49348072623219E-11  2.46792168339671E-10  6.40284216375892E-10 -2.04066503376441E-13 -5.95469283155777E-12
 -1.34630487109102E-11  1.73298741046753E-11  3.37520133099784E-11  3.65327360709860E-11 -3.88331887271069E-10
 -1.30768314207516E-09 -4.40575046979125E-09  4.13145082812748E-11  4.65964945734480E-11  3.20093698176488E-11
 -7.99333542998390E-05  2.01832646864290E-04  1.73815414830253E-10 -3.53420382513752E-11 -3.09580981859926E-04
  7.81695713162977E-04  1.99715775197780E-03 -5.04284706705074E-03  2.88094892049028E-10 -3.26027008082752E-10
  1.54699103907923E-03 -3.90617154279774E-03  2.78025378708881E-10 -3.78344526961396E-10  3.13702507515741E-02
 -1.53521811747074E-09  8.29977738913876E-02 -1.38337213370185E-09  1.81159962705281E-08 -4.63697803386112E-01
  1.35866837635367E-08 -5.25784343882648E-01 -7.73197076435263E-10
* ORBITAL    1  108
 -6.12127743007263E-13 -7.99113005328438E-12 -4.48857284532320E-11 -2.12170839238722E-10  3.21548731855889E-12
  1.14238455262459E-11  6.06802490346280E-13 -1.41354282748770E-12  6.24808073821458E-12  1.59807774097315E-11
  4.86236288034147E-12 -2.60253456364216E-13 -2.58570728994006E-12 -1.51807468834272E-11 -1.66149485074737E-11
  1.08797448137648E-11 -1.79855946173580E-13 -5.37415257841511E-12 -9.92776233490177E-13  6.55601461458717E-12
 -8.37555568097273E-12  4.12913549001136E-12 -5.69229233992314E-12 -5.28428974327166E-12 -1.18359753735016E-10
 -7.31054824929459E-11  5.78524641711002E-11 -2.13605526548480E-09 -4.51572396979920E-09  2.52648539394150E-09
 -2.09571278913829E-11  1.62530369988704E-12 -8.86287696519236E-12 -1.22055250355556E-09 -2.60107534076921E-09
  1.46963840998879E-09  1.88882151088526E-13 -3.63326525360046E-12  6.90414223880878E-11 -2.13949736542721E-10
 -6.67594423641171E-11  1.25970520392488E-10 -2.43751973804516E-10  1.24762747820559E-10  8.24207015834152E-10
 -5.08246236683139E-09 -1.94478260471816E-10  1.23363401158279E-10  6.51096811232449E-10 -3.92517094740000E-09
  1.70925893221342E-10  7.56095853978254E-03 -1.30207432945428E-10  2.00044029041870E-02  5.23817064601818E-01
 -1.36313404952381E-08  4.68516299493739E-01 -1.62792229907739E-08  8.85412998832106E-02  2.15168209492206E-13
  3.46061462487867E-12  2.61438010657349E-11  4.27282460901060E-10 -1.34926580099678E-12 -2.57548943303875E-13
  2.84690792494958E-14  2.41571803943192E-12  4.54483259850813E-12  6.12929318311726E-12  4.76265830662488E-12
  6.92209490391702E-14  2.32708760371766E-12  7.14744739720634E-12  2.62762224580691E-12 -1.18585825017391E-12
  1.84022314617870E-13  3.27625101970416E-12  2.01482335450228E-11  2.11101981986006E-11 -1.39981941039467E-11
 -4.05292050228607E-12 -3.72205854009983E-12 -6.22468835387242E-12 -5.92661900534522E-12  2.67663564380178E-11
 -1.74918565160576E-11 -3.68638903216856E-11 -8.35113906675616E-11  4.53351130764542E-10  1.23150857757826E-11
 -1.40131076889806E-11 -3.39552592273492E-12 -1.90692101378875E-10 -5.26342171194523E-11  2.53057688562400E-10
 -6.89335520258481E-11  3.35124192732613E-11 -3.07367072328656E-11  8.41732713644213E-11 -2.58114621095938E-10
  1.14968474951565E-10 -3.15918176664407E-10  3.56115076504283E-10 -7.92284209870606E-11  2.78589060616881E-10
 -2.69434935418815E-10  3.46346121567316E-10 -6.92447997969133E-11  2.21262771224512E-10  1.39947589211523E-09
  7.52729846158586E-03  3.87017896612518E-09  1.99153423251865E-02  5.21484897476357E-01  1.37782769421115E-09
  4.66430561193932E-01  2.42845559096671E-09  8.81472545482274E-02
* ORBITAL    1  109
  8.89326004555671E-14  2.50813749183333E-13  9.10536244878953E-13  3.11089411021346E-11  9.36777421942195E-15
  3.47195583604688E-13  2.83860714747331E-14  8.94797100426991E-13  9.01989720862984E-13  8.25952719508654E-14
  2.55394898107644E-13 -7.23310749690467E-14 -4.31938270202079E-12 -1.09430992809081E-12  6.72307449610184E-12
 -8.44976525834209E-12  9.50907638892522E-14 -4.10672826085498E-13  1.46907180202292E-11  1.70880515067384E-11
 -1.10837581390887E-11 -2.43680418742146E-11  1.63573986164158E-12 -8.89433562352104E-12 -2.46213394292792E-09
 -5.21115141193994E-09  2.92272363184116E-09  1.02043124292811E-10  6.36740479138414E-11 -5.02691200019862E-11
 -3.51669616930973E-12  5.64048889665624E-12  5.18935056532081E-12  6.36415045873886E-11  3.59109421291265E-11
 -2.85956025579078E-11 -8.21765810141471E-11  6.39953546837820E-11  1.05043894851681E-09 -6.42198003875195E-09
 -3.00806698084375E-10  1.63376006509676E-10  6.06796186462594E-11 -1.16653254444816E-10 -5.42967915539466E-11
  1.69467275297919E-10  2.71306468671135E-11 -4.70659861648210E-11 -4.26588630693498E-11  1.30631385237655E-10
 -8.01557071762938E-09  2.50432545374267E-01 -1.96649632979922E-08  6.62582026652487E-01 -1.58148678093883E-02
  1.94030914963013E-10 -1.41452524278963E-02 -8.95936598530698E-11 -2.67320404154085E-03 -1.10993796821145E-13
 -4.84001601430481E-13 -3.43399766232794E-12 -2.11347322925790E-11  3.34657754781690E-13  2.53024201193689E-14
  5.16194525786623E-14  1.07970905633546E-12  1.04577977411290E-13 -6.01865066105474E-13 -3.14575046285187E-13
  1.23943256601579E-13  3.30632929459189E-12  2.02042138314460E-11  2.10924379792728E-11 -1.39955457802982E-11
 -4.43037307875622E-14 -2.33809661148597E-12 -6.99905394995892E-12 -2.57139205831612E-12  1.22551805125446E-12
  1.56253791773019E-11 -1.40348391978994E-11 -3.37699224697756E-12 -1.02842524300669E-10 -9.86745017610796E-11
  5.19336353547487E-10  9.73453264458711E-12 -2.31746972138046E-11  1.47754092210199E-11  9.14069887881647E-12
  3.65237245607635E-12  6.17853226530404E-12 -3.28053412013543E-12 -1.34014813333945E-11  9.39545543390048E-12
 -1.22619026304963E-10  1.77397993215603E-10 -1.05047617182255E-10  3.55692960734098E-10 -3.96704676807264E-10
  4.64045687561866E-10  2.09854922476401E-10 -9.24045658399627E-11  2.41450503690786E-11 -6.65648925485080E-11
  1.65337040221031E-10 -7.61734190122944E-11  1.90164073835414E-11 -5.14952133392464E-11  1.50325810942112E-09
  2.49317815313868E-01  2.35453593891664E-09  6.59632118822264E-01 -1.57444587936907E-02 -2.76591875225848E-09
 -1.40822782420299E-02 -3.04466633223214E-09 -2.66130391636947E-03
* ORBITAL    1  110
  2.59783863301663E-13  6.46021365925266E-12  3.41779561874528E-11  6.86905455205210E-12 -2.28009528995572E-12
 -1.29054685747334E-11 -8.32201165033850E-13 -5.14642069899496E-12 -1.49794083048623E-11 -1.67649512360218E-11
 -4.53065752605104E-12  3.15884611469507E-13  2.70243530383354E-12  1.65110977400250E-11  1.73398617518784E-11
 -1.02367783416192E-11 -2.21772479333268E-13  9.03252581531247E-13 -3.17488342620325E-11 -2.29581360828890E-11
  7.45858775358753E-12 -3.53176198095512E-12  6.51309046952484E-12  7.01655363750432E-12  1.37389243977879E-10
  1.26274429798371E-10 -4.28682078936091E-11  2.16456445962871E-09  4.63137268631958E-09 -2.20580961936993E-09
  8.27819821397954E-12 -2.21319809477986E-11 -2.28081145102875E-11  1.26407005091263E-09  2.66939601076307E-09
 -1.28651218680522E-09  4.23997852397319E-13  3.89865764316781E-12 -8.32041073290400E-11  2.99002673580763E-10
  6.99978220337277E-11 -1.28656074668909E-10  2.17610947015439E-10 -1.14483010683076E-10 -8.67327141109358E-10
  5.35107743807619E-09  1.82565563547199E-10 -1.44970204143649E-10 -6.83197859369079E-10  4.13428108582900E-09
  3.61969720137253E-10 -9.29093071944067E-03  1.24898773787250E-09 -2.45815001978420E-02 -5.21404720765355E-01
 -1.26195726134013E-08 -4.66358549832188E-01 -1.46009830001143E-08 -8.81334761092485E-02  1.69886838844569E-13
  3.67229736768800E-12  2.66907591047474E-11 -2.84267120086034E-10  2.65021975431973E-12 -6.92897691868707E-13
  1.27776458432579E-13  4.25114687168461E-12 -6.75760893628071E-12 -5.66216118593750E-12 -2.86638473291152E-12
 -6.82339534417378E-14  4.70061491490996E-15 -7.91607173867047E-12 -4.07232368836478E-12  1.25142357175936E-12
  3.39242942097953E-13  5.68399272768168E-12  3.83950601050373E-11  3.02815262721372E-11 -1.35682982809891E-11
 -9.31992626746693E-13  6.54946059356970E-12  7.18117900900686E-12 -2.63010835444606E-11 -1.06964463017491E-12
 -6.58131993584076E-11 -5.79470222900375E-10 -7.25957618389632E-10 -7.69094908621877E-10  1.17025697624335E-11
 -2.61476914819945E-11 -2.14824513432491E-11 -2.02205470714497E-10 -4.11979005982847E-10 -4.39696972436405E-10
 -6.61808571729378E-11  2.46046594258282E-11 -4.35260613044406E-11  1.61561933230043E-10 -2.58016329648117E-10
  1.22729535150687E-10 -3.12237740335912E-10  3.46822702496124E-10 -2.66138906347613E-10  1.94856667881292E-09
 -2.71600024409473E-10  3.57965388890025E-10 -2.12061033072059E-10  1.51370590755482E-09 -1.15139444633807E-09
  9.33246822933453E-03 -3.11577134923009E-09  2.46914100638623E-02  5.23736162057895E-01  9.13478523239530E-10
  4.68443591717974E-01  1.15583068604354E-09  8.85273631583933E-02
* ORBITAL    1  111
 -2.65257587139208E-14  8.88765849243164E-14  4.93234367859669E-13 -5.23647410242171E-12  4.91634285892398E-13
 -4.77721506808002E-14  2.39501606818980E-14  2.07842005439232E-13  2.21236868057453E-12  1.03920570613825E-12
 -7.32043604463192E-14 -2.07792739902902E-13  1.29529979111103E-14 -3.15115792103719E-11 -2.31241924822443E-11
  7.52113455281947E-12 -1.57273734037640E-13  2.60730008382638E-13 -1.60275027048736E-11 -1.78093752347139E-11
  1.04411839367360E-11  5.46297719325061E-12 -2.20711125114448E-11 -2.27659268916334E-11  2.52418617498230E-09
  5.34542753998118E-09 -2.55337275172815E-09 -1.16059830899850E-10 -1.10083914363219E-10  3.67633702807863E-11
  4.57272201680160E-12 -6.46034778459397E-12 -6.91162329917401E-12 -7.25027754145058E-11 -6.18766849002840E-11
  2.20515451134666E-11  8.15200617021103E-11 -8.77935676080652E-11 -1.10410345242135E-09  6.76227429736683E-09
  2.72094070908753E-10 -1.62492347788471E-10 -6.34225050800128E-11  1.19235641664041E-10  6.55683571644941E-11
 -2.37153887693643E-10 -2.89715045776287E-11  4.78842683741435E-11  5.12453901469210E-11 -1.82154968030672E-10
 -7.00299939888667E-09 -2.49279123767975E-01 -1.79842647781682E-08 -6.59530596652869E-01  1.94333830236236E-02
 -9.32313445520748E-10  1.73817433374792E-02 -9.03430912098512E-10  3.28483911369049E-03  3.96865538147908E-14
 -3.36026045253429E-13 -1.57224600463545E-12  3.43440511900869E-12 -8.11946136542160E-13  1.16304153472693E-13
 -1.38584003642594E-14 -5.27667159416785E-13  2.30938936830838E-12  1.01839055443018E-12  7.79414614954597E-14
  2.66151112849795E-13  5.54688662146848E-12  3.82861677384504E-11  3.02550039443118E-11 -1.35828442431282E-11
  7.93392389845379E-14 -5.18812826635815E-14  7.77074221857464E-12  4.02096703441230E-12 -1.29313339445602E-12
  9.05858578885132E-12 -2.60871146609705E-11 -2.14415987211764E-11 -6.24063506404270E-10 -8.34641736266123E-10
 -8.86029999463781E-10  1.71017941388461E-11  1.64986384721779E-12  5.73490385198318E-11 -4.00670077377311E-12
 -6.48649800829313E-12 -7.13842978838518E-12  2.11236575548281E-11 -7.08072630206446E-13  3.22916774323600E-11
 -1.25992985563843E-10  1.91590926096554E-10 -3.40215633047812E-10  2.46730239587967E-09 -3.94188199360819E-10
  4.60117811110706E-10  2.10835986890403E-10 -1.02984757917166E-10  3.43278036502993E-11 -1.28255258362558E-10
  1.62802227244873E-10 -7.11767463740033E-11  2.67617527672903E-11 -9.82682039830064E-11  5.94727794784809E-10
  2.50393450091821E-01  1.34808261669310E-09  6.62479569669069E-01 -1.95202755989400E-02  2.21501169340530E-09
 -1.74594581852488E-02  2.47271514209084E-09 -3.29952345446777E-03
* ORBITAL    1  112
  1.71736119419103E-12  1.18292234847222E-11  5.33620240449072E-11  2.37227844270915E-10  4.75653145943021E-11
  2.52880617185154E-11  1.84123871510412E-12  3.24720115664158E-11  1.73840024828604E-10  7.70014706501238E-11
  1.87810970620015E-11 -4.11369347284895E-11 -1.12163366477137E-09 -5.74378985795427E-09 -2.45618000466714E-09
  7.83626003219175E-10 -4.19665440860743E-11 -1.13006309224756E-09 -5.65633980530552E-09 -2.40009134257549E-09
  8.47997894169174E-10 -3.66120886509817E-09 -6.70826206069711E-09 -1.31586895595705E-09  2.69114046657546E-11
  3.80400501956058E-11  2.03074707721295E-11 -7.50489891406174E-12 -1.44576795690925E-11 -1.62688102598950E-11
 -3.66228281296656E-09 -6.66208837750033E-09 -1.15626446125028E-09  6.30428000090903E-11  5.48942118470554E-11
  5.52099591294937E-11 -2.95243496683888E-04  1.19484565954524E-03 -2.25031586916307E-10  2.21174065378708E-10
 -1.14347837785516E-03  4.62765419236795E-03 -9.26876420577982E-04  3.75106819102786E-03 -9.81555498513746E-11
 -4.39549337182072E-12 -7.17953821337176E-04  2.90555352627848E-03 -1.19659559000905E-10  1.15531429088191E-10
  1.77444114818826E-01  3.03696123033840E-09  4.69472959042091E-01  1.31053724029842E-09 -3.48778381042978E-09
  3.29560255387354E-01  5.98149074188997E-10  3.73686233337993E-01  2.03896984360222E-09 -1.58462671795155E-12
 -9.77112910576278E-12 -4.19466503889903E-11 -2.46295130775168E-10 -4.33960172701444E-11 -2.52019900761302E-11
  1.92246355810270E-12  3.74489715409080E-11  1.73120123202512E-10  6.89517257560459E-11  1.78315884178286E-11
  2.98348793581968E-11  6.96029452437098E-10  4.48524772651785E-09  2.14923090968950E-09  3.89634405649352E-10
  2.99887884498679E-11  7.15339576721320E-10  4.32422672933526E-09  2.08046004223817E-09  3.87814771499990E-10
 -2.14859013027925E-09 -3.56121308717320E-09 -4.40708611600309E-09 -2.63749327366405E-11 -3.99362833070367E-11
 -4.61392218172460E-11  2.16800078244737E-12  1.15282062105059E-12 -4.57572551991845E-12 -2.21204229817262E-09
 -3.45135256703907E-09 -4.30069294693927E-09 -4.42802228362497E-11 -6.48303346633915E-11 -6.11497397448849E-11
  2.95077642994807E-04 -1.19432558836446E-03 -4.07310770457620E-10  3.91058790365330E-10  1.14283655192917E-03
 -4.62562776261505E-03  9.26356178632858E-04 -3.74942420473343E-03 -5.70560898222934E-11  1.35683078888780E-10
  7.17550650939256E-04 -2.90428403647749E-03 -8.41594962890510E-11  2.19687928106268E-10  1.77529283505726E-01
  5.71056378159247E-09  4.69698768235540E-01  1.28031783366120E-08  7.72780072909848E-09  3.29718856556813E-01
  8.38093914800120E-09  3.73865806638643E-01  2.86864505285498E-09
* ORBITAL    1  113
  9.86828413491249E-13  6.65318964275611E-12  2.91494342925431E-11  1.59003289482984E-10  1.78791692471800E-11
  9.40615950809222E-12  8.96820821019668E-13  1.45149965912212E-11  7.45705720903185E-11  2.45948104604554E-11
  1.03490724262193E-11  4.06884820726677E-11  1.11474954931905E-09  5.65044869023534E-09  2.41456701025700E-09
 -8.54214536539888E-10 -4.25085358931079E-11 -1.13913183496214E-09 -5.75146476022102E-09 -2.44274523099641E-09
  7.77396670984168E-10  3.67017567769928E-09  6.66984547321386E-09  1.15276763746819E-09 -1.12396311760639E-11
 -1.49829244858636E-11 -1.34540868155305E-11  1.22625656775176E-11  2.21197932979928E-11  7.87721259177208E-12
 -3.64499142079889E-09 -6.70274564238714E-09 -1.32050776987310E-09  4.95882336499918E-11  3.77127203486959E-11
  2.70010780407784E-11  2.93102635751696E-04 -1.18618145469192E-03  1.50138737584773E-10 -6.68083853245615E-11
  1.13518651926281E-03 -4.59409701950580E-03 -9.33646729549239E-04  3.77846759658977E-03 -1.82909920525923E-10
  1.73905453711598E-10 -7.23197972447765E-04  2.92677674165341E-03 -1.29599269027060E-10  1.35559217203437E-10
 -1.76157391407159E-01 -2.68560648135842E-09 -4.66068596201018E-01  3.07587209916924E-09  4.57681154779190E-10
  3.31967505696518E-01  2.58161124514493E-09  3.76415791808933E-01  2.03046286708128E-09 -7.14030666396745E-13
 -3.23793541488028E-12 -1.26390052145185E-11 -1.35945311273020E-10 -2.38764972812582E-11 -1.56843194138716E-11
  1.04948191853530E-12  2.38255828143969E-11  8.86368101157494E-11  3.93501478344901E-11  9.43100830296346E-12
 -2.92477170493797E-11 -7.01366142857917E-10 -4.33266203634299E-09 -2.07905349524342E-09 -3.84942218773613E-10
  3.06273838027123E-11  7.11157191879125E-10  4.47866798320583E-09  2.15153537004962E-09  3.92671928989823E-10
  2.18724319022300E-09  3.45710696039090E-09  4.30367870200580E-09  1.56968905946136E-11  3.14269616589423E-11
  3.45068303683529E-11 -9.23385351291655E-12 -1.89141431361922E-11 -2.48000937976610E-11 -2.19308044890025E-09
 -3.55754575022893E-09 -4.40561909948290E-09 -4.52733610899365E-11 -4.70308114375579E-11 -4.92617045388284E-11
 -2.92937922331930E-04  1.18566517156245E-03  9.66833433172454E-11 -2.41839142976323E-10 -1.13454928492387E-03
  4.59208511809720E-03  9.33122720804208E-04 -3.77681176262003E-03 -3.02624369229830E-10  2.62934789157970E-10
  7.22791939510318E-04 -2.92549802934368E-03 -2.74321590589434E-10  2.98942596738795E-10 -1.76241934463001E-01
 -5.75978316786912E-09 -4.66292768852989E-01 -1.02435963027636E-08  1.00045445117402E-08  3.32127260775341E-01
  9.49921872067583E-09  3.76596683506329E-01  2.50778800252527E-09
* ORBITAL    1  114
 -4.08104945588369E-11 -3.02049903083004E-10 -1.50448093955249E-09 -5.66703022839096E-09 -9.78176316791635E-10
 -4.64752026526363E-10 -4.08606951043801E-11 -8.24709940484726E-10 -4.24813624132079E-09 -1.44722946249849E-09
 -3.83183597093541E-10 -5.11616759211697E-13 -1.69960450332039E-11 -1.14433223157224E-10 -5.74224074194217E-11
 -1.47601354932084E-11 -1.38257869587375E-13  1.21745451595992E-12  3.30097720734381E-11  2.11039904223317E-11
  1.28969655144785E-12 -1.48792277205209E-10 -7.40324757793379E-11 -6.90873111592875E-11 -3.76584639700445E-03
 -8.30801068444191E-03 -1.05182307413136E-02  1.55082687631530E-04  3.42134992355325E-04  4.33154311739957E-04
  1.43082720145973E-11  2.68225585401854E-11  1.54436659248346E-11  8.95358813523452E-05  1.97529767723517E-04
  2.50080442429449E-04  2.02799999444250E-10 -1.89334764239322E-10  7.98569667316113E-03 -3.20088166599020E-02
 -1.38230851973002E-10  1.56321147123479E-10  3.21829295563472E-11 -5.44998689751327E-11 -3.00207655356914E-04
  1.20331331682728E-03 -5.92841141145741E-11  1.19311376669482E-10 -2.32539522706223E-04  9.32080360972365E-04
 -8.70975132279118E-10 -6.61297139114654E-01 -1.89946224170235E-10  2.49946559403168E-01 -1.87925658793878E-02
  7.51694873101004E-10  1.68086018771537E-02 -2.75764831858843E-10  2.22356747710195E-02  3.91430585046687E-11
  2.80917268057940E-10  1.39750736273494E-09  5.63759365669318E-09  1.04217283282919E-09  4.78012643164856E-10
 -4.09011882039718E-11 -7.93973990156667E-10 -4.26156585820878E-09 -1.56670655414873E-09 -4.84062941754194E-10
 -4.26985160748835E-13  1.19129198389880E-11  1.06840919753250E-10  5.06685177813789E-11  1.33125599751241E-11
 -2.43561038198073E-13 -8.55631859203069E-12 -3.01625243134838E-11 -1.14699607208336E-11 -7.18787361244909E-12
 -6.74217925212459E-11 -8.35281197359836E-11 -9.23650822580715E-11  3.76564022834869E-03  8.30755079484002E-03
  1.05179637244406E-02 -1.55074145308287E-04 -3.42116005198304E-04 -4.33143438003176E-04  2.13966020185024E-11
  1.59650034113693E-11  2.65745130719737E-11 -8.95310884417410E-05 -1.97518926770932E-04 -2.50073862509698E-04
 -2.73482116424172E-10  3.71995106773617E-10  7.98545331883862E-03 -3.20067536794369E-02  1.56860364773325E-10
 -1.90978336851123E-10 -8.21517721225081E-11  4.96761909271554E-11 -3.00198543746310E-04  1.20323578328633E-03
  1.84179994196387E-10 -1.02931878089559E-10 -2.32532457433310E-04  9.32020438337795E-04  2.61884226587442E-09
  6.61385739689491E-01  2.10596550046243E-09 -2.49980275969909E-01  1.87951001355230E-02 -3.43567669222672E-10
 -1.68108499978758E-02 -4.90108748197618E-10 -2.22386507555803E-02
* ORBITAL    1  115
  7.13455796164596E-10  5.37840060640557E-09  2.71034139561808E-08  9.77351833564640E-08  1.59045331965607E-08
  7.34955380794006E-09  7.29558959883712E-10  1.50866778632245E-08  7.35647675272125E-08  2.36960392165817E-08
  4.55136603423861E-09 -3.40548850777655E-13 -8.08697663554496E-12 -2.26517544976821E-11 -1.07884084354495E-11
 -3.23293826954165E-12 -8.99770402067530E-13 -2.18964186194542E-11 -8.44172843519598E-11 -3.99138227582717E-11
 -1.42705345261067E-11 -6.10734540821396E-12 -2.00667995095955E-11 -8.72437121383565E-12 -1.79073502917343E-04
 -3.95062479035489E-04 -5.00162858969476E-04 -3.26132772501307E-03 -7.19496368015583E-03 -9.10906340692424E-03
 -7.14679229449748E-12 -6.19951469712958E-11 -4.77178888798222E-11 -1.88290794406423E-03 -4.15397869591525E-03
 -5.25910086206191E-03  3.40552286639060E-11 -7.29108897366832E-11  3.79735782455493E-04 -1.52208302415730E-03
  1.57333737363169E-12 -1.15937696619614E-11 -1.98197736472258E-10  1.88922782120802E-10  6.31325006468696E-03
 -2.53052093179234E-02  1.20239477000552E-10 -7.41203538504731E-11  4.89021735139320E-03 -1.96012940369831E-02
  2.20713227020224E-10 -3.14459986084010E-02 -3.96385167843490E-10  1.18854547108872E-02  3.95200384263559E-01
  3.00982797929957E-10 -3.53478292038722E-01 -9.15473801080632E-10 -4.67607679599231E-01 -6.50614787596753E-10
 -4.81145489089450E-09 -2.42732271685716E-08 -9.50407018761362E-08 -1.83108409149288E-08 -7.75111129702390E-09
  6.58867455533567E-10  1.33043806772951E-08  7.37088051271223E-08  2.82325474627066E-08  8.87374846172458E-09
  1.26948273230517E-13  6.02987431456136E-12  1.94306338158069E-11  6.84322757707515E-12  6.78482706184796E-12
  1.65166307922133E-12  3.45557803851493E-11  7.25572465716019E-11  3.04773403408735E-11  1.63562794976667E-11
 -1.55824647224757E-11 -1.09157164141179E-11 -1.96573071968642E-11  1.79063702484481E-04  3.95040614659864E-04
  5.00150152162420E-04  3.26114786979242E-03  7.19456393008550E-03  9.10883660272356E-03 -2.83815823011993E-11
 -6.46732841815329E-11 -7.03279133104871E-11  1.88280654967314E-03  4.15375132791784E-03  5.25895965662976E-03
 -2.05529572840523E-10  1.14554981752680E-10  3.79724254678105E-04 -1.52198503488832E-03  3.66283539523240E-12
 -5.04103802654947E-12  2.21867754630728E-10 -2.61637787158001E-10  6.31305803667172E-03 -2.53035765683289E-02
 -1.50067879754258E-10  1.87730024533733E-10  4.89006777343842E-03 -1.96000330198055E-02  2.58113769147461E-10
  3.14502112099895E-02  5.38053702298842E-10 -1.18870630851925E-02 -3.95253637403956E-01  1.12581994328400E-09
  3.53525700163102E-01  2.86687292706398E-09  4.67670157859882E-01
* ORBITAL    1  116
  3.39482588719670E-12  2.50318301405549E-11  1.21694740086560E-10  4.35348026708243E-10  7.45556334328935E-11
  4.58119207518312E-11  2.77506186209423E-12  6.39144329369367E-11  2.74877950146510E-10  9.86050530412598E-11
  3.08559985302739E-11 -2.14291218708630E-06 -4.75705419811065E-05 -3.21020019550116E-04 -1.43008572293275E-04
 -3.30137935583041E-05  4.11156407335676E-04  9.12726693005101E-03  6.15934875660184E-02  2.74387801823173E-02
  6.33428565033569E-03 -1.32726909157845E-04 -2.62983421468566E-04 -2.61511241109804E-04 -2.47552445629101E-11
  4.52739096652467E-12 -1.13346581609581E-12 -2.22886115504853E-11 -5.12940035952382E-11 -3.70664999179758E-11
  2.54659952240012E-02  5.04581293183350E-02  5.01756440163904E-02  5.12794106958406E-11  6.07257375865886E-11
  3.85113184406446E-11  9.25246422477441E-05 -4.52260910145271E-04 -3.74982255427058E-11  6.86185897609230E-11
 -2.38897340538294E-05  1.16773222973269E-04  1.12276821139538E-02 -5.48809614150509E-02  2.61994884062154E-10
 -2.38175685784623E-10 -1.44948751668415E-02  7.08510168791149E-02 -1.24332864319401E-10  8.79248294329450E-11
 -3.44245759709445E-03 -3.75492136354236E-10  1.30112697278891E-03  2.51798176407618E-10 -5.52725680916482E-10
 -5.29575847250863E-01  5.26301559754050E-10  4.67042214722654E-01 -1.29414702877526E-10 -2.59793577615024E-12
 -1.81430591965726E-11 -9.20160672149359E-11 -3.54007062461779E-10 -8.99534281723884E-11 -6.57957255042130E-11
  2.84708030786296E-12  7.28388701624872E-11  2.83039478569163E-10  1.20466464606976E-10  7.93782721436774E-11
  2.14290436360104E-06  4.75702627643939E-05  3.21018991668504E-04  1.43008896767945E-04  3.30150094558706E-05
 -4.11155407174887E-04 -9.12721911033104E-03 -6.15932868675990E-02 -2.74388379688793E-02 -6.33452647044395E-03
 -1.32725299241686E-04 -2.62980958720659E-04 -2.61512260480234E-04 -1.25694566934299E-12 -8.39439560406656E-13
 -5.73845876615402E-12  3.24004252152276E-11  4.96204687416585E-11  8.15779312568117E-11  2.54657345741125E-02
  5.04576445214351E-02  5.01758498247498E-02 -6.74992081607485E-11 -7.66082347142060E-11 -1.02896938884708E-10
 -9.25260423148845E-05  4.52255860900938E-04 -8.47723591211751E-11  4.38867454200634E-11  2.38901002168536E-05
 -1.16771940927332E-04 -1.12278511765526E-02  5.48803469352145E-02  2.99682629285793E-10 -3.42089535191009E-10
  1.44950940070143E-02 -7.08502255015071E-02 -1.78224879528299E-10  2.12556742946879E-10 -3.44268375180729E-03
  3.27946226064361E-10  1.30120968675472E-03 -8.61818660760127E-11  4.74829293457563E-10 -5.29611261257984E-01
 -7.15226893256704E-10  4.67073271959193E-01  1.36429578705405E-09
* ORBITAL    1  117
 -5.91370255552127E-13 -4.51484885275584E-12 -2.28715168801572E-11 -9.29668418188033E-11 -1.99665118861097E-11
 -1.40414636685167E-11 -3.36980875996056E-13 -1.38322287043078E-11 -5.69829319773521E-11 -2.41631891701763E-11
 -1.11138047818625E-11  4.11156371495550E-04  9.12726658464550E-03  6.15934873776420E-02  2.74387799867945E-02
  6.33428735659102E-03  2.14291214613533E-06  4.75705386646229E-05  3.21020013979188E-04  1.43008593374205E-04
  3.30137379437160E-05  2.54659944632373E-02  5.04581263829938E-02  5.01756476440656E-02  5.19761791757036E-13
 -1.35367901892485E-11 -1.23201167145962E-11  1.06926846813283E-11  7.69497067309260E-12  4.86041516767408E-12
  1.32726544892149E-04  2.62983509972872E-04  2.61511155006757E-04 -1.73759388730620E-11 -1.57261823343227E-11
 -1.20956033714098E-11 -1.77525225453161E-02  8.67744163742740E-02  1.32559800837017E-10 -1.43263737861565E-10
  4.58368163231298E-03 -2.24050577098947E-02  5.85177195302793E-05 -2.86034902245498E-04 -1.16782575151245E-11
  2.82238075392752E-11 -7.55460911684762E-05  3.69269536856920E-04  4.73698379071116E-11 -1.00880580513266E-10
  6.60497431150618E-01  5.78812277175811E-10 -2.49644389098991E-01 -3.00317666209213E-10  1.43545182506273E-10
 -2.76010408042525E-03 -4.14940775157390E-10  2.43418259173080E-03  5.05290433995375E-10  6.99878367743353E-13
  5.22832432960811E-12  2.65539674097824E-11  5.88402356347491E-11  1.47865300616026E-11  1.24929533584366E-11
 -3.70996235391055E-13 -1.45655676516132E-11 -4.88298074283697E-11 -1.69490915159322E-11 -1.70065472285967E-11
 -4.11155401317003E-04 -9.12721916114676E-03 -6.15932880478993E-02 -2.74388382034545E-02 -6.33452654787359E-03
 -2.14291073782417E-06 -4.75703280224137E-05 -3.21018950867652E-04 -1.43008890242012E-04 -3.30150122466910E-05
  2.54657353744566E-02  5.04576457887024E-02  5.01758496680783E-02  2.65705831599246E-11  5.39524785089735E-12
  1.89354863427183E-11 -1.19446028316517E-11 -1.13865905175623E-12 -6.83889806755796E-12  1.32725236680204E-04
  2.62980944762646E-04  2.61512258575670E-04  1.57989363577177E-11  5.52828823051322E-12  2.23160363687600E-11
  1.77527916940683E-02 -8.67734519631928E-02  1.49748806717207E-10 -1.73441406239631E-10 -4.58375080802907E-03
  2.24048075158021E-02 -5.85185794271069E-05  2.86031640106838E-04 -5.88006614376727E-11  2.37670567846335E-11
  7.55471950048400E-05 -3.69265291595271E-04  2.19010034732201E-10 -1.10024551512794E-10  6.60541221417012E-01
 -2.22250344279137E-10 -2.49661080585414E-01  1.35590969282749E-10  2.31408178976516E-11 -2.76028832144702E-03
 -1.12543882674387E-12  2.43434852876204E-03 -4.13533970060622E-10
* ORBITAL    1  118
 -4.52316439913360E-03 -3.32723781015189E-02 -1.67096575743683E-01 -6.38626457201599E-01 -1.16656568623265E-01
 -5.76305126720447E-02 -4.52371293093449E-03 -8.98175975534037E-02 -4.77765008037672E-01 -1.70173724943080E-01
 -5.37799573176447E-02  2.54599177532033E-13 -3.41869831735842E-13 -1.70346439078214E-11 -1.10086753642932E-11
 -4.58600451510184E-12  9.33679389828760E-14  9.15261391923266E-12  6.55198338921230E-11  3.26545256652593E-11
  1.54829975930976E-11 -1.55254324768995E-11 -4.76094736993983E-12 -1.16997113526154E-11 -1.30544769092829E-10
  5.41555335112389E-11  6.99328752429158E-13  4.98069312574015E-02  9.03384229664681E-02  7.39944225546669E-02
  4.66807121779849E-11  2.67611319293643E-11  4.29531093221660E-11 -8.62681404913146E-02 -1.56470738647184E-01
 -1.28162104060857E-01  4.01895038895890E-11 -7.82340009810616E-11 -4.32095187547740E-11  9.05579990100639E-11
 -1.10452864075245E-11  2.53099627506096E-11  1.42672439524963E-10 -1.22888486049664E-10 -1.56994825612312E-02
  1.06873174305400E-01 -1.66953260649034E-10  1.47875076447661E-10  2.02679443337406E-02 -1.37972679448031E-01
  4.16402105182768E-10 -3.89014913742244E-10 -4.46309492235801E-10  1.39350746271192E-10 -2.61546975885203E-01
  5.96899201295431E-10  3.89891267964257E-01 -6.25673791305376E-10 -5.15777890470729E-01  4.52315926956572E-03
  3.32723401401743E-02  1.67096369925951E-01  6.38626153972519E-01  1.16656846799308E-01  5.76305242375453E-02
 -4.52370493328725E-03 -8.98174508004879E-02 -4.77765029249756E-01 -1.70174245575134E-01 -5.37802698245779E-02
  3.27073385225812E-14  5.85928252077079E-12  1.30140662277947E-11  5.88844734786549E-12  8.11232893943365E-12
  9.88060617229312E-13 -1.05143943103801E-11 -5.33776092741974E-11 -2.82390227879443E-11 -2.25590752552424E-11
 -1.32103359350448E-11 -5.34930553961148E-13 -2.01926593926737E-11  5.07927610006812E-11 -2.03030295404167E-11
 -1.01822332292747E-11 -4.98068513450235E-02 -9.03383216103694E-02 -7.39947112872371E-02  4.19901316380221E-11
  1.66684514761926E-11  7.27261225266603E-11  8.62679991046307E-02  1.56470565928748E-01  1.28162603009241E-01
 -1.58273528802103E-10  8.38728737355620E-11 -1.03256982647416E-11  2.92579520550525E-11  3.73278122202203E-11
 -1.75073593156114E-11 -1.59324463927179E-10  1.73035049505721E-10 -1.56997983997103E-02  1.06873044527579E-01
  1.90960943339363E-10 -2.15599503447200E-10  2.02683546960854E-02 -1.37972517061918E-01  3.51788727708324E-10
 -2.41812434327408E-09 -1.26089803140327E-10  9.18692389832558E-10  2.61558763666604E-01  7.28210180764930E-10
 -3.89908800903111E-01 -9.87176500682835E-10  5.15800928402780E-01
#OCC
* OCCUPATION NUMBERS
  2.00000000000000E+00  2.00000000000000E+00  2.00000000000000E+00  2.00000000000000E+00  2.00000000000000E+00
  2.00000000000000E+00  2.00000000000000E+00  2.00000000000000E+00  2.00000000000000E+00  2.00000000000000E+00
  2.00000000000000E+00  2.00000000000000E+00  2.00000000000000E+00  2.00000000000000E+00  2.00000000000000E+00
  2.00000000000000E+00  2.00000000000000E+00  2.00000000000000E+00  1.01559219330522E+00  9.84408017666362E-01
  1.07011671129473E+00  1.07208041481414E+00  9.29887553182633E-01  1.07011729709749E+00  9.29886967455137E-01
  1.01559181838674E+00  9.84408392541828E-01  9.28114610727873E-01  1.64872323487294E+00  3.51072788654913E-01
  0.00000000000000E+00  0.00000000000000E+00  0.00000000000000E+00  0.00000000000000E+00  0.00000000000000E+00
  0.00000000000000E+00  0.00000000000000E+00  0.00000000000000E+00  0.00000000000000E+00  0.00000000000000E+00
  0.00000000000000E+00  0.00000000000000E+00  0.00000000000000E+00  0.00000000000000E+00  0.00000000000000E+00
  0.00000000000000E+00  0.00000000000000E+00  0.00000000000000E+00  0.00000000000000E+00  0.00000000000000E+00
  0.00000000000000E+00  0.00000000000000E+00  0.00000000000000E+00  0.00000000000000E+00  0.00000000000000E+00
  0.00000000000000E+00  0.00000000000000E+00  0.00000000000000E+00  0.00000000000000E+00  0.00000000000000E+00
  0.00000000000000E+00  0.00000000000000E+00  0.00000000000000E+00  0.00000000000000E+00  0.00000000000000E+00
  0.00000000000000E+00  0.00000000000000E+00  0.00000000000000E+00  0.00000000000000E+00  0.00000000000000E+00
  0.00000000000000E+00  0.00000000000000E+00  0.00000000000000E+00  0.00000000000000E+00  0.00000000000000E+00
  0.00000000000000E+00  0.00000000000000E+00  0.00000000000000E+00  0.00000000000000E+00  0.00000000000000E+00
  0.00000000000000E+00  0.00000000000000E+00  0.00000000000000E+00  0.00000000000000E+00  0.00000000000000E+00
  0.00000000000000E+00  0.00000000000000E+00  0.00000000000000E+00  0.00000000000000E+00  0.00000000000000E+00
  0.00000000000000E+00  0.00000000000000E+00  0.00000000000000E+00  0.00000000000000E+00  0.00000000000000E+00
  0.00000000000000E+00  0.00000000000000E+00  0.00000000000000E+00  0.00000000000000E+00  0.00000000000000E+00
  0.00000000000000E+00  0.00000000000000E+00  0.00000000000000E+00  0.00000000000000E+00  0.00000000000000E+00
  0.00000000000000E+00  0.00000000000000E+00  0.00000000000000E+00  0.00000000000000E+00  0.00000000000000E+00
  0.00000000000000E+00  0.00000000000000E+00  0.00000000000000E+00  0.00000000000000E+00  0.00000000000000E+00
  0.00000000000000E+00  0.00000000000000E+00  0.00000000000000E+00
#OCHR
* OCCUPATION NUMBERS (HUMAN-READABLE)
  2.0000  2.0000  2.0000  2.0000  2.0000  2.0000  2.0000  2.0000  2.0000  2.0000
  2.0000  2.0000  2.0000  2.0000  2.0000  2.0000  2.0000  2.0000  1.0156  0.9844
  1.0701  1.0721  0.9299  1.0701  0.9299  1.0156  0.9844  0.9281  1.6487  0.3511
  0.0000  0.0000  0.0000  0.0000  0.0000  0.0000  0.0000  0.0000  0.0000  0.0000
  0.0000  0.0000  0.0000  0.0000  0.0000  0.0000  0.0000  0.0000  0.0000  0.0000
  0.0000  0.0000  0.0000  0.0000  0.0000  0.0000  0.0000  0.0000  0.0000  0.0000
  0.0000  0.0000  0.0000  0.0000  0.0000  0.0000  0.0000  0.0000  0.0000  0.0000
  0.0000  0.0000  0.0000  0.0000  0.0000  0.0000  0.0000  0.0000  0.0000  0.0000
  0.0000  0.0000  0.0000  0.0000  0.0000  0.0000  0.0000  0.0000  0.0000  0.0000
  0.0000  0.0000  0.0000  0.0000  0.0000  0.0000  0.0000  0.0000  0.0000  0.0000
  0.0000  0.0000  0.0000  0.0000  0.0000  0.0000  0.0000  0.0000  0.0000  0.0000
  0.0000  0.0000  0.0000  0.0000  0.0000  0.0000  0.0000  0.0000
#ONE
* ONE ELECTRON ENERGIES
 -2.2202E+02 -2.2202E+02 -2.6556E+01 -2.6556E+01 -2.2195E+01 -2.2195E+01 -2.2194E+01 -2.2194E+01 -2.2194E+01 -2.2194E+01
 -3.3378E+00 -3.3375E+00 -2.0605E+00 -2.0585E+00 -2.0585E+00 -2.0580E+00 -2.0580E+00 -2.0573E+00  0.0000E+00  0.0000E+00
  0.0000E+00  0.0000E+00  0.0000E+00  0.0000E+00  0.0000E+00  0.0000E+00  0.0000E+00  0.0000E+00  0.0000E+00  0.0000E+00
  5.9641E-02  5.9641E-02  9.3260E-02  1.4542E-01  1.4542E-01  2.1383E-01  2.4416E-01  4.1074E-01  4.1074E-01  4.1975E-01
  4.7140E-01  5.3249E-01  5.3249E-01  5.7569E-01  5.7569E-01  6.1404E-01  6.1404E-01  6.6395E-01  6.6395E-01  8.6607E-01
  8.7832E-01  8.8700E-01  8.8700E-01  1.3104E+00  1.5567E+00  1.5567E+00  1.5647E+00  1.5647E+00  1.6009E+00  1.6137E+00
  1.6137E+00  1.6682E+00  1.6682E+00  1.7668E+00  1.7668E+00  1.9324E+00  1.9324E+00  2.1208E+00  2.7970E+00  2.7970E+00
  2.9202E+00  2.9202E+00  3.0571E+00  3.0571E+00  3.1549E+00  3.2437E+00  3.2981E+00  3.2981E+00  3.3615E+00  3.4490E+00
  3.4490E+00  3.7193E+00  3.7994E+00  3.7994E+00  3.9980E+00  4.8802E+00  6.1303E+00  6.1303E+00  6.1974E+00  6.1974E+00
  6.2134E+00  6.2134E+00  6.3009E+00  6.3009E+00  6.3298E+00  6.4745E+00  6.4745E+00  6.7379E+00  6.7379E+00  7.0085E+00
  7.8781E+00  7.8783E+00  7.8783E+00  7.8878E+00  7.8878E+00  7.9009E+00  7.9009E+00  7.9066E+00  7.9066E+00  7.9080E+00
  7.9080E+00  7.9136E+00  7.9136E+00  7.9332E+00  7.9332E+00  7.9697E+00  7.9697E+00  8.0137E+00
#INDEX
* 1234567890
0 iiiiiiiiii
1 iiiiiiii22
2 2222222222
3 ssssssssss
4 ssssssssss
5 ssssssssss
6 ssssssssss
7 ssssssssss
8 ssssssssss
9 ssssssssss
0 ssssssssss
1 ssssssss
