# Supplementary material for: Toward a Stochastic Complete Active Space Second-Order Perturbation Theory
Source: J Phys Chem A. 2023 Dec 28;128(1):281–91. doi: 10.1021/acs.jpca.3c05109 (PMC10788896; doi:10.1021/acs.jpca.3c05109)
Supplement: Supplementary file 1 — jp3c05109_si_001.zip [file jp3c05109_si_001.zip › supplementary-information/cr2.RasOrb_1.4]

#INPORB 2.2
#INFO
* RASSCF average (pseudo-natural) orbitals
       0       1       0
     118
     118
*BC:HOST pcal036 PID 30384 DATE Wed Jan 25 12:27:43 2023
#EXTRAS
* ACTIVE TWO-EL ENERGY
 0.281583334866E+02
#ORB
* ORBITAL    1    1
  7.10086334492136E-01 -2.55169154917652E-05 -1.28899906400180E-04 -1.90398717478284E-04  6.53891362585825E-05
  3.36894209692123E-05  1.14159871511265E-05 -5.24825112014686E-05 -1.09479021293914E-04  1.43780199943059E-06
  2.06351865433463E-05 -2.84858720059849E-15 -3.92188457437426E-14 -7.46186864084187E-14 -6.10493181849865E-14
 -4.58953315291778E-14  1.82885708501233E-14  2.79434196931046E-13  7.59712375906140E-13  6.29709692568811E-14
 -4.76997625226777E-14 -1.78560505039845E-14 -2.31292862860109E-14 -7.81188121740026E-14  2.16263732443749E-14
  8.05655052052372E-14  8.63652731663394E-14  9.27796510728512E-06  1.07299943008305E-05  3.41045543474871E-06
  1.80580705675712E-13  2.60002441029495E-13  1.17914953467091E-13 -1.60699070047972E-05 -1.85848952173199E-05
 -5.90708209747387E-06  1.38788069335566E-14 -5.74070871128454E-15  3.27502066278027E-14  5.93313430522137E-14
  1.66981763601359E-14  1.68998673080316E-14 -4.00460364436697E-14 -1.13584101609919E-13  7.06780964980201E-07
  5.93316028622211E-07  6.47202309191665E-14  9.60049224163407E-14 -9.12450330532612E-07 -7.65967678524999E-07
 -6.58528011452773E-15  2.32167150626743E-14  1.91781888762625E-14  1.84588093046541E-15  6.63497590826280E-07
 -4.55919872538376E-14 -9.89083866862236E-07  4.98101936471339E-15  1.30843497150733E-06 -7.04106153216588E-01
  2.55666525234006E-05  1.28894506342201E-04  1.90391601406999E-04 -6.54060080079064E-05 -3.36687452653842E-05
  1.12803828955760E-05 -5.24943525884801E-05 -1.09502829773574E-04  1.43934980565078E-06  2.05901467308606E-05
  2.20266935999427E-15  2.07909191194361E-14  8.78219750023763E-14  4.96011864371434E-14  5.12706106169395E-14
 -2.01193354253011E-14 -2.78595407395479E-13 -7.50991966025891E-13 -5.75874366042004E-14  5.01499331307865E-14
 -2.62520602251763E-14 -7.36306855389996E-14  6.89673228164523E-15 -5.60490491631294E-14 -1.07057517469194E-13
 -7.95113628258574E-14 -9.26215820221250E-06 -1.07276899576181E-05 -3.41745727517423E-06  2.28420388794795E-13
  2.93813370892702E-13  1.46867385329945E-13  1.60425286683252E-05  1.85809040086345E-05  5.91920969492877E-06
  2.00632519024507E-14  1.03272478639228E-14  6.26483075120501E-14  9.88825560017049E-14 -2.88126591933527E-14
 -1.28688658910705E-14  7.21831748717035E-14  4.96379404314352E-14  6.91275011979266E-07  5.87992821130031E-07
 -4.50005034204183E-14 -9.18363435056748E-14 -8.92432232416833E-07 -7.59095430919517E-07  9.66965664607635E-15
 -3.71377713326213E-15  3.62229917746054E-15  6.95955938943906E-14 -6.67207523364714E-07 -9.31085829702038E-15
  9.94614301563623E-07 -3.13355652767895E-14 -1.31575105021266E-06
* ORBITAL    1    2
  7.04110542820809E-01  5.98906544088764E-06 -9.30630501572867E-08 -3.61781057252452E-08 -2.27177883505930E-06
  2.30240456383987E-06  1.59860402094530E-05  1.62199396992939E-06  3.27754378175309E-06 -1.89256354456841E-07
  5.23842040098079E-06 -7.24449219633496E-15 -1.03888335409475E-13 -2.90548451472993E-13 -4.38103195716279E-14
 -7.37090416099696E-14 -2.25122328141325E-15 -2.07473745447775E-14 -3.43760596773985E-14  7.68060565985349E-14
  5.28000945787390E-14 -8.07785362249439E-14 -7.77721619101546E-14 -5.41761927617331E-14  3.50660149430592E-14
  6.00372398308582E-15  1.54794302071256E-14  1.82992377655023E-06  2.27255377555762E-07 -8.42265609586080E-07
 -4.07171287207334E-14 -1.55234937679055E-14  1.73353942094328E-14 -3.16952093611738E-06 -3.93617699322378E-07
  1.45884687080236E-06 -3.50788542579988E-14 -4.54685208836042E-14  1.31383434560563E-15  6.70685566470976E-14
  1.00655212161540E-14  1.49968210362829E-14  7.12575868747210E-15  9.07541005366833E-16  1.83052042696328E-06
  6.26996734369215E-07  4.37504931576621E-15 -1.44431089675156E-15 -2.36319163595835E-06 -8.09449196218454E-07
 -2.17136855521829E-14 -2.57942103084453E-14  3.64887965532159E-14 -2.25161097676495E-14 -4.41487073747488E-07
  2.51672961559778E-14  6.58130110608805E-07  1.30202574590269E-14 -8.70624229591927E-07  7.10090687128641E-01
  5.77305108162646E-06 -1.18318453571660E-06 -1.64639976739902E-06 -1.71868884475227E-06  2.58724280436683E-06
 -1.60820163423968E-05 -1.17808319977126E-06 -2.35154654927480E-06  1.77089143849456E-07 -5.41274982258174E-06
  6.45406626534470E-15  9.95372164578714E-14  2.89392220554669E-13  9.07311186937857E-14  5.23709388036997E-14
  4.61386519558200E-15  2.21542890179974E-14  2.25804611436292E-14 -4.21642565227208E-14 -6.75944046607750E-14
 -7.99431859380744E-14 -8.31919261441934E-14 -4.55595720846744E-14 -1.02331360650341E-15 -1.37439869900933E-14
 -6.29004700854523E-14  1.90832348553528E-06  3.17992389439795E-07 -8.13392609832283E-07 -4.23957020560531E-14
 -1.05782812796829E-14  2.98344136966704E-14 -3.30531321832282E-06 -5.50779079984029E-07  1.40883722882604E-06
  5.27063196907310E-14  5.90245916584841E-14  4.41345705936201E-16  8.34147224530501E-15 -9.68199632359209E-15
 -1.17219592687560E-14 -4.92818944120755E-15 -2.36152153702044E-15 -1.83643205405374E-06 -6.31991975139542E-07
 -3.94428209514201E-15  6.05075628192261E-15  2.37082367199393E-06  8.15898177346369E-07 -7.46000381692873E-15
  1.15426215302632E-14  2.42666628129251E-14 -2.66779899174648E-14 -4.35859958328802E-07  1.44058792187271E-15
  6.49741655581846E-07 -1.88566110339406E-14 -8.59527464524487E-07
* ORBITAL    1    3
 -8.88555709390177E-06  7.07141748700923E-01 -7.13284565515106E-05 -1.48556421777631E-05  8.15653846415676E-06
  1.77384154360792E-05  4.21849345950627E-03  1.03703104494968E-04 -2.40692939730622E-04  8.93478147108629E-05
 -1.99300824575354E-04  4.56843372554445E-14  1.96491026578580E-14  7.29852160856498E-15  1.75551201296954E-14
 -7.53686184708487E-14 -7.49834345006362E-14 -7.28344017083141E-14 -1.91173915616506E-13  1.30516786621097E-14
  9.17320662376343E-14  5.56369098824225E-14  2.13575500835883E-14 -1.48569349550615E-14 -4.96237658279105E-14
 -1.69577711849019E-14  6.13788108511074E-14 -2.53908299730702E-04  4.46694973970829E-05  1.67320958543930E-05
 -9.80471910004687E-14 -1.05174702527706E-13 -1.19745166402986E-13  4.39782075572063E-04 -7.73698391055631E-05
 -2.89808400855904E-05 -7.53940526700391E-16  6.67359964346687E-14 -1.07884223001860E-14  7.69699220486240E-14
  1.08134653304112E-15 -1.62716918875476E-14  3.10732757347509E-14  2.10599948254857E-14 -5.51072600160855E-05
  3.64915796577725E-06 -3.25714435011012E-14 -5.74956787724501E-14  7.11431667680882E-05 -4.71104259581885E-06
 -5.37447066515716E-15 -3.03385860129967E-14  2.91098746315464E-14 -3.94600068134776E-14  7.14628653500462E-06
  3.59026558890442E-14 -1.06530549444152E-05 -2.46353745235496E-14  1.40926670773145E-05 -8.90187911535573E-06
  7.06985392656136E-01 -7.18528057763487E-05 -1.58397766270908E-05  8.32724199785659E-06  1.78081516904484E-05
 -4.21755474581044E-03 -1.03498092736920E-04  2.41143775324373E-04 -8.92655157538851E-05  1.99239992129667E-04
 -6.29897244816552E-14 -4.20234767145554E-14  1.05878807505616E-14  1.52711684220428E-14  6.36269382740676E-14
  7.72051656306956E-14  1.17875594141598E-13  2.29081086559034E-13  2.44424845942466E-14 -7.89616300135142E-14
  1.78582155023036E-14 -4.17239432214589E-14  2.66909446889198E-14 -1.72998299679393E-14 -2.79396505352247E-14
  2.79207964013370E-14 -2.53881048360937E-04  4.46998039703731E-05  1.67536769558264E-05 -7.25711885194402E-14
 -7.22138808987197E-14 -7.16053456122077E-15  4.39734874763189E-04 -7.74223314506468E-05 -2.90182197403321E-05
  2.32259995028392E-14 -6.14002554419495E-14 -6.88997193907141E-15 -2.65961409414000E-16  4.42179257699205E-14
  1.06027152266735E-15  2.00336554042866E-14  1.65333416319355E-14  5.51076262158286E-05 -3.64478472313390E-06
 -1.76741940927750E-15 -7.10403267308665E-15 -7.11436395529179E-05  4.70539683991169E-06  6.31618731381212E-15
 -1.14556623038561E-14 -4.56922755662573E-14 -5.82740092786170E-14  7.14772294502812E-06  9.40295372007023E-15
 -1.06551962324085E-05 -1.68512244153217E-14  1.40954996614929E-05
* ORBITAL    1    4
 -7.38331796354298E-05 -7.07581566344529E-01 -2.37218554972925E-03 -4.45035310654188E-03  7.72916090215580E-04
  3.16214587009564E-04 -4.24945834727906E-03 -9.27792144646396E-04 -2.03950908915350E-03 -3.72129351620126E-04
  2.75602699529159E-04 -3.84972352953295E-14 -1.17635669855469E-13 -2.91416922873895E-13 -7.56506127248395E-14
 -4.32442256729776E-14  7.81904379767188E-14  1.41997754800493E-13  4.12817407943488E-13  1.28577477360923E-13
  5.62566409851121E-15 -3.67234129594623E-14 -7.28307919511798E-14 -5.25143546011649E-14 -9.58153055665555E-15
  5.11654747224531E-14  3.85720088155606E-14  1.23195261962453E-04  1.37190261654136E-04  9.75135741408154E-05
  8.35548450191169E-14  1.40767574186639E-13  1.84284859933789E-13 -2.13380452976297E-04 -2.37620503446250E-04
 -1.68898464886940E-04  1.35437341940229E-14 -6.23303750663305E-14  1.06725870137194E-14 -2.94884748258847E-14
 -2.68520045244157E-14  1.59728229644647E-14  1.10165567200966E-15 -2.86086007601904E-14 -1.68554334966715E-06
 -1.98073718486976E-05  2.95075736879033E-14  8.11156579595876E-14  2.17602706964224E-06  2.55712070239365E-05
 -3.54797921626371E-14  7.87152820448689E-15 -1.71534623335507E-14  4.96252103890008E-14  6.55195378200346E-06
  3.17267186725077E-14 -9.76707604658678E-06 -8.75741067005400E-15  1.29206270500900E-05  7.38312127693845E-05
  7.07737790599480E-01  2.37216975409422E-03  4.45034972729968E-03 -7.72914218866479E-04 -3.16210700433673E-04
 -4.25039060753610E-03 -9.27815020327392E-04 -2.03945581671975E-03 -3.72149067278351E-04  2.75646783209539E-04
 -5.22992206231183E-14  8.26066302981016E-14  2.72086907035730E-13  1.01096268951898E-13  2.14895449709665E-14
  5.44596863378444E-14 -1.33980849391048E-13 -4.31596139979794E-13 -3.84849365670980E-14 -2.59498581850103E-14
 -7.64728815500531E-14 -1.29317593857022E-13  4.15277536593170E-16  7.91252851218961E-15 -2.67697197288263E-14
 -1.44324387896932E-14 -1.23251393680215E-04 -1.37180415232118E-04 -9.75098464783304E-05  1.15649911146861E-13
  1.27441200384408E-13  6.69595130657967E-14  2.13477675918653E-04  2.37603449071041E-04  1.68892008308449E-04
  6.04524367586229E-14  6.78838744440640E-14 -5.53550512058684E-14  1.69614348116141E-14  4.74785281793640E-16
 -2.64993181931878E-14  1.04620874161266E-14  2.90848479484251E-14 -1.67335789732507E-06 -1.98081656907989E-05
 -3.96312139927725E-14 -1.62339937345131E-14  2.16029572921362E-06  2.55722319785216E-05 -1.41108412892810E-14
  2.28548804165839E-14 -2.61483181349330E-14 -6.24112888545749E-14 -6.55038202672724E-06  9.79824333626455E-15
  9.76473301591822E-06  2.60792600172813E-14 -1.29175275720173E-05
* ORBITAL    1    5
 -3.33638218409756E-05 -4.36631569037953E-03 -2.92554063927930E-04 -5.40731599725129E-04  3.16429696088942E-04
  2.80068673235826E-05  7.07074983535312E-01  1.35740012494548E-04  5.34873142107006E-04  2.83453857851401E-04
  3.04873300852683E-04  3.56605130029554E-11 -1.71586305216811E-13 -5.08561640233293E-13 -7.16710915803079E-14
 -6.43040989509205E-14 -2.02304600463376E-11  1.32368700850986E-13  4.58900738497127E-13  1.15428015725097E-13
  2.52865699039955E-14 -6.06668106603205E-14 -2.48214770434533E-13 -4.60006972551805E-14  2.16648996963129E-14
 -2.43059200515703E-14  6.78049540679713E-14 -9.71202861066693E-04  1.30616428753018E-04 -2.14468939779602E-04
  4.87010052804322E-14  2.11296063316444E-13  6.33619420194490E-14  1.68217269975909E-03 -2.26234290780027E-04
  3.71471100384295E-04 -3.15652349501569E-14 -4.18011660648667E-14  7.38240280364222E-14 -3.90652220830419E-15
 -7.00931320919589E-15 -2.44127134528070E-15 -2.66679650755359E-14 -1.18363930004859E-14 -1.20187073888851E-04
 -1.40480675669777E-05  1.79277464331810E-14  4.23373932519214E-14  1.55160845178884E-04  1.81359772721826E-05
 -5.31584119545594E-15  7.10464730689668E-14 -8.32260843266296E-15 -2.03801719391328E-14  2.00330541763784E-05
 -3.03837151298681E-15 -2.98635139370180E-05  7.34778294082633E-15  3.95057156352773E-05 -3.33637744200026E-05
 -4.36623125522208E-03 -2.92564290133528E-04 -5.40758664731365E-04  3.16427338587155E-04  2.80079990600197E-05
 -7.07060340121936E-01 -1.35740010932581E-04 -5.34865320890701E-04 -2.83450026954735E-04 -3.04872246374415E-04
  7.76128218481533E-12  1.61860680210865E-13  4.81428006261386E-13  7.67396359140408E-14  7.92781941952774E-14
 -1.98419360950126E-11 -1.49934430631275E-13 -4.32081526735046E-13 -1.48265508466249E-13 -2.11672261382374E-14
 -1.84925374256055E-13 -1.95878099774449E-13 -7.24889281120280E-14  3.91626353015977E-14 -4.13711303197702E-14
 -3.72859897900842E-14 -9.71199755467995E-04  1.30613009204628E-04 -2.14464530100330E-04  8.17125000225865E-14
  2.10912726437761E-13  3.73061354516168E-14  1.68216732078138E-03 -2.26228368114340E-04  3.71463462558344E-04
  4.63516573845708E-14  2.08847853298946E-14 -2.01366360331310E-14 -1.53606071988926E-14 -4.06206371404327E-14
  3.27643346707790E-14  6.38371475021864E-14 -2.26045527359443E-14  1.20187130043005E-04  1.40488468670049E-05
  4.74874457438793E-15 -8.94967201114608E-15 -1.55160917756682E-04 -1.81369833141437E-05 -4.72290556580414E-15
 -4.45069936566355E-14 -4.04271463063904E-14  3.09606796875441E-14  2.00330907757765E-05  4.68872423523576E-14
 -2.98635684679021E-05  9.42107413468163E-15  3.95057877986101E-05
* ORBITAL    1    6
 -1.95074205208631E-06 -4.08899804011117E-03  5.04939037166970E-04  1.33250405463986E-03  1.14071838720720E-04
 -5.46491779057408E-05  7.07088090432538E-01  6.80436455647885E-06  3.86212210484209E-04  1.91620251621910E-04
  5.06709931714618E-05 -1.11462813155374E-11  6.41173441798446E-15  4.60481071356690E-15  7.62394762107903E-15
 -5.24194632403013E-14 -6.54270843167952E-11  1.08805397833338E-13  3.16491528006667E-13  1.25526520690391E-13
  7.56946422295539E-14 -1.60302139221948E-14 -1.92538948049274E-14  1.16991550784500E-14  4.96717087553629E-15
  2.48104508992143E-14 -3.97133658249768E-14 -1.49130284887652E-04  1.64740985830358E-04 -2.15214168389228E-04
 -1.47602469848786E-13  1.26173692207662E-13  6.32824131784047E-14  2.58301230299616E-04 -2.85339757446845E-04
  3.72761874169007E-04  3.40757303054637E-14 -1.37967085933406E-14  5.54639514378525E-15 -4.02213014386608E-14
 -1.63276451657245E-14  2.46575230230912E-14 -2.46981522826842E-15 -9.53653471983485E-16  6.26034277012775E-06
  3.49516923241771E-05 -6.33916144597619E-14 -1.46282075386735E-14 -8.08206780034647E-06 -4.51224406784521E-05
  2.00975840849321E-14  3.41979144686328E-14  7.19697510288690E-15  1.15533287787038E-13 -1.92574233027426E-06
  1.44446445056310E-14  2.87072704644407E-06 -1.19283680674786E-15 -3.79761497862787E-06  1.95144322525708E-06
  4.08908882766000E-03 -5.04932778015495E-04 -1.33249283755498E-03 -1.14078495632370E-04  5.46486047372811E-05
  7.07102733266130E-01  6.80732086538518E-06  3.86223602449536E-04  1.91626256009350E-04  5.06773026805893E-05
 -2.74659675333060E-11 -1.54654391819660E-15 -5.03372800380447E-14  1.47963598201369E-14  1.02555834470052E-14
 -1.53300599250538E-10 -2.56166482712619E-14 -2.75749118176145E-13 -1.08631582705929E-13 -9.96768646448165E-14
  4.11074555470143E-14 -9.85971657605364E-15  5.19773806942783E-14 -2.50720347842768E-14 -1.41746738251582E-14
 -1.19421767588325E-14  1.49150439561984E-04 -1.64743618727815E-04  2.15218663161368E-04  3.38823723890041E-13
 -5.41995941836177E-15  1.48505491387914E-13 -2.58336139425984E-04  2.85344317890388E-04 -3.72769659317577E-04
  5.13497864578905E-15  1.84893500347703E-14  2.16002642580544E-14 -4.90821663567453E-14  4.72575041115710E-15
 -2.98113730708815E-14  1.23936758582174E-14  3.55368804647054E-14  6.25789703660421E-06  3.49513231127247E-05
 -7.03818572393535E-14  1.42980753860121E-14 -8.07891025014705E-06 -4.51219641410210E-05  2.12422805619225E-14
 -2.02747825428745E-14 -2.28858955342359E-14 -1.25401564478770E-13  1.92532495661744E-06  7.26005002505003E-15
 -2.87010496825738E-06 -1.25269780020740E-14  3.79679209045325E-06
* ORBITAL    1    7
  1.89827638338905E-14  1.29073700167323E-13  6.24470017337035E-13  1.51237605179519E-12  6.78177266189548E-14
  1.72144611168910E-13  9.10545792593050E-12  1.10184994277727E-13  4.95011726651475E-13  1.46851021186601E-13
  1.03876236790577E-13 -7.06154802033999E-01  1.92974028625963E-04  1.65501949614123E-05  5.46272344184998E-05
 -3.32335037803993E-05  3.65952843714393E-02 -1.00005549334822E-05 -8.57686313274717E-07 -2.83096461508593E-06
  1.72227035837972E-06 -1.30010301624668E-03  2.87629446482475E-04 -2.95034884377464E-04 -4.37586749503485E-14
 -1.41739075261291E-13 -4.24133665018651E-14 -5.48800308563502E-15  5.75770407001755E-14  5.04438799311784E-14
  6.73756530319318E-05 -1.49059121752337E-05  1.52896862518595E-05  4.91479049574499E-14  4.53461600348389E-14
  2.88433534674048E-14 -1.16753350739923E-04 -3.95748155249415E-05 -1.65619667126034E-14 -8.58007490826317E-14
  3.01455854846704E-05  1.02181733348377E-05 -3.82670139984402E-06 -1.29710215333332E-06  6.76829611391978E-14
  1.01340260042137E-13  4.94025013602197E-06  1.67455126712491E-06 -6.24675285197832E-15  2.20130271652123E-14
 -2.14024776479591E-05 -3.59136012318602E-14  8.08937616188807E-06 -9.06712364119554E-15  1.67394688656127E-14
 -8.89296307296721E-07  1.17105671166307E-16  7.84285703566583E-07  2.11174483559504E-14 -1.62092435376791E-14
 -3.89403040869383E-13 -5.36911450570224E-13 -1.50961650683161E-12 -9.76115833566597E-14 -8.69304705145446E-14
 -3.63309786916760E-11  1.23964150652181E-13  5.77893709257141E-13  1.29691918717456E-13 -2.09979351078452E-14
 -7.06133667224839E-01  1.92981184359445E-04  1.65894890410733E-05  5.46382008552413E-05 -3.32256313656885E-05
  3.65941893466188E-02 -1.00009255959958E-05 -8.59721945202165E-07 -2.83153274621336E-06  1.72186250360491E-06
  1.30008823283793E-03 -2.87632254360391E-04  2.95017482453499E-04  6.99786684048535E-15  1.15312349732483E-13
  2.71616041570798E-14 -3.88747906768347E-14 -3.22247135134700E-14  3.34417143819177E-14 -6.73748876410594E-05
  1.49060576822037E-05 -1.52887847240021E-05 -8.48128980575283E-15 -7.95509447820803E-14 -5.16319354270943E-14
 -1.16752747849822E-04 -3.95743757767882E-05 -7.93291521080562E-14 -2.18755254559685E-14  3.01454298749663E-05
  1.02180598403437E-05 -3.82668160825420E-06 -1.29708772624089E-06  5.15675755415837E-14  4.51100678313702E-14
  4.94022467455332E-06  1.67453267843827E-06 -1.50210588256334E-14  5.21520206727618E-14  2.14024850088257E-05
 -9.91069548688594E-15 -8.08937899229944E-06  2.47417880400974E-14  6.06109767684948E-14  8.89296584790583E-07
  3.10095461442194E-14 -7.84286000024842E-07 -4.32665259476705E-14
* ORBITAL    1    8
 -3.91595763026384E-15 -7.23470424621775E-13 -8.78839908117153E-14  4.16192561160050E-13  4.29127980479494E-13
  1.83560075982382E-13  1.29083991087827E-10 -2.17458001314081E-13 -1.87240882418833E-13  1.59007926086189E-13
  1.15289469033300E-13  3.65952844092187E-02 -1.00005548754906E-05 -8.57686133838103E-07 -2.83096458764619E-06
  1.72227036690080E-06  7.06154801746560E-01 -1.92974028713590E-04 -1.65501954635182E-05 -5.46272345652665E-05
  3.32335036648293E-05  6.73756530968494E-05 -1.49059121239116E-05  1.52896862986591E-05  3.30675538506098E-14
  4.23762354851628E-14 -2.81198192893062E-14  4.50921339357981E-14  1.66792836825728E-13 -1.98711060984438E-14
  1.30010301605454E-03 -2.87629446502672E-04  2.95034884149221E-04 -2.95921875872123E-14 -9.10987798714092E-14
  9.62345809213109E-14  6.05054610071500E-06  2.05089833610593E-06 -2.24088443828108E-14  2.70682698375964E-14
 -1.56224424262206E-06 -5.29539441298541E-07 -7.38413025394365E-05 -2.50293110365965E-05  6.08148060586365E-14
  1.63395459361383E-14  9.53287116843672E-05  3.23127015097154E-05 -5.56792183704802E-14  3.80533861034296E-14
  1.10914738319340E-06  1.31721936426118E-14 -4.19218409715260E-07 -2.99827127235364E-14 -4.22437036787951E-15
 -1.71601582382345E-05  2.52655069202166E-14  1.51338371003775E-05 -4.42596852617392E-15  7.51171124240410E-15
  5.20286021336848E-13  1.50666907930617E-13 -3.47278394231867E-13 -4.84514545345000E-13 -1.92198061478192E-13
  9.13191160842563E-11 -1.96328238432157E-13  1.25249129983791E-15  2.63974821939892E-13  1.16208691624736E-13
  3.65941893088381E-02 -1.00009256495552E-05 -8.59722121397245E-07 -2.83153277155269E-06  1.72186249230848E-06
  7.06133667512289E-01 -1.92981184280023E-04 -1.65894885451317E-05 -5.46382007161377E-05  3.32256314744299E-05
 -6.73748875756176E-05  1.49060577308562E-05 -1.52887846803698E-05  1.53453234597758E-14 -3.08423657079435E-14
 -6.47275924416691E-14 -3.40584924966058E-14 -1.39521846071512E-13  2.79465768789389E-14 -1.30008823303140E-03
  2.87632254336270E-04 -2.95017482680554E-04  7.64449042370375E-14  1.91019843881542E-14 -9.37651399045070E-14
  6.05051485317852E-06  2.05087553329518E-06  1.64280169436870E-14  7.47494195651773E-14 -1.56223615458002E-06
 -5.29533519545434E-07 -7.38409213063543E-05 -2.50290329442830E-05  4.86921963699046E-14  1.57895858203516E-14
  9.53282194092940E-05  3.23123424598266E-05 -2.12059835715008E-14  2.26896230184313E-14 -1.10914776969702E-06
 -4.58000624714127E-14  4.19218518416269E-07 -3.99947618366771E-14 -1.00771120535156E-14  1.71601642005223E-05
 -3.18416446581047E-14 -1.51338422627933E-05  2.22342619372370E-14
* ORBITAL    1    9
 -2.65813827103434E-14 -5.06451911994459E-13 -6.26729135733706E-13 -9.09003509941136E-13  2.23128338717878E-13
  1.07916514728334E-13  4.75236849863453E-11 -1.61415594179603E-13 -1.70438467900685E-13  1.16899133275345E-13
  5.76913665862060E-14 -1.56527114034541E-01 -5.42232242407204E-05 -2.91839513586456E-04 -8.17863288174251E-05
 -5.79364715068862E-05 -6.89575284343050E-01 -2.38878710702434E-04 -1.28568980873095E-03 -3.60307102283003E-04
 -2.55237305213049E-04 -1.10293578196202E-04 -2.09750379830912E-05 -1.29273380747007E-04 -4.93866629220903E-14
  3.76432916593694E-14 -1.57484781638134E-14  5.22867564860239E-14  5.84779848605996E-14  1.77746008529447E-14
 -4.85894894237561E-04 -9.24048705316012E-05 -5.69509818258115E-04 -9.94143188138975E-15  1.97889280316923E-14
  6.94762815189718E-14 -4.85782682806582E-06 -3.18063384192103E-06 -2.02687252240663E-14  2.89492396234922E-14
  1.25428544759134E-06  8.21235888645801E-07  1.35351829862804E-05  8.86208216222072E-06 -1.18371768678462E-14
  2.34687165496439E-14 -1.74738460694589E-05 -1.14408988824943E-05  1.08269334762266E-14  3.24478962087045E-14
  6.62494663445414E-08  1.78590174556796E-15 -2.50398311548561E-08 -5.88457025607148E-15  1.49997139259028E-14
 -2.34008476415080E-07 -7.26316948719169E-14  2.06376043209910E-07 -1.99390288943427E-15  1.07034952032396E-14
  2.79292053388123E-13  3.83022278125019E-13  7.36979155238101E-13 -1.41147169793284E-13 -7.40216730609315E-14
  4.17436336720274E-11 -2.27070270605789E-13 -7.11927763476166E-13 -7.96123866405499E-14 -5.12318800810140E-14
  1.56531798678903E-01  5.42219560407642E-05  2.91839395898239E-04  8.17859805537619E-05  5.79366865368895E-05
  6.89595920844684E-01  2.38873123900097E-04  1.28568929036673E-03  3.60305568098025E-04  2.55238252424518E-04
 -1.10302207786061E-04 -2.09731249939988E-05 -1.29275344348080E-04 -3.42762779901705E-14  4.29453001185068E-15
 -3.26264380279091E-14 -6.55070648937994E-14 -1.58788913801613E-13 -4.35743558882453E-15 -4.85932910181381E-04
 -9.23964436503325E-05 -5.69518467831165E-04  1.24965781206400E-13  1.54930900541450E-13  9.40809419893497E-14
  4.85861273961779E-06  3.18089408169959E-06 -2.37343242649348E-15 -3.52405826946227E-14 -1.25448838986861E-06
 -8.21303115580296E-07 -1.35373727670449E-05 -8.86280726583466E-06  2.81625960879478E-14  6.55528864419438E-14
  1.74766730697400E-05  1.14418349053082E-05 -2.11845454993082E-14 -2.82631081296119E-14  6.61075335654464E-08
 -2.89712492905202E-14 -2.49861981831163E-08  2.43030486960201E-14 -1.18635451483839E-14 -2.33507089801182E-07
 -6.98907813540962E-14  2.05933857074502E-07  5.20679726282662E-14
* ORBITAL    1   10
 -8.53330948437015E-15 -8.06537340894859E-14 -1.70156994242378E-13  4.23141948736423E-13  3.45333970619223E-13
  1.68291899661987E-13  1.18813141971597E-11 -6.04265327919644E-14  2.58761343071197E-13  1.44841976590845E-13
  1.37233679172014E-13 -6.89575284066270E-01 -2.38878710715485E-04 -1.28568980860231E-03 -3.60307102300043E-04
 -2.55237305215599E-04  1.56527114120798E-01  5.42232242148864E-05  2.91839513591482E-04  8.17863288087385E-05
  5.79364715037894E-05 -4.85894893678336E-04 -9.24048705848563E-05 -5.69509818125033E-04  6.59326978298704E-15
 -1.26852680250466E-14  2.72761598623941E-14  4.35946193013121E-14 -5.40151831327633E-14  8.41433034289622E-15
  1.10293578361823E-04  2.09750379556941E-05  1.29273380784948E-04  8.78760711114808E-14  8.36112155859644E-14
  8.46780232200572E-14 -2.14010033171857E-05 -1.40121821973032E-05  1.05241052362981E-14  1.64195186145208E-14
  5.52571524405541E-06  3.61792988639283E-06 -3.07235946739216E-06 -2.01160959646340E-06 -1.86967630547311E-15
 -7.88440062498240E-14  3.96639899240032E-06  2.59697649384964E-06  3.98516572400105E-14  5.15467974508754E-14
  2.91859843852406E-07  2.51376037319937E-15 -1.10312634991997E-07 -7.91229419534821E-15 -2.61684204744253E-14
  5.31177586311334E-08 -1.06583666184367E-14 -4.68453651172107E-08  1.94956959142520E-15 -6.62731107744494E-15
 -6.94747389042719E-14 -1.80477545259581E-13 -4.67707802869776E-13 -1.84194066642017E-13 -1.65751201284873E-13
 -1.54297837742032E-11 -1.10247402100281E-13 -2.93685365210964E-13  4.90746797015201E-14  6.08422163499493E-14
  6.89595921121450E-01  2.38873123774782E-04  1.28568929022905E-03  3.60305568078007E-04  2.55238252452526E-04
 -1.56531798592649E-01 -5.42219560690511E-05 -2.91839395909395E-04 -8.17859805531540E-05 -5.79366865200731E-05
 -4.85932910638940E-04 -9.23964434770564E-05 -5.69518467932731E-04  4.02467317434554E-14  1.19838170315150E-14
  6.63064371367748E-14 -1.09129549741772E-13 -9.63718679312431E-14 -3.81315303043917E-14  1.10302207633307E-04
  2.09731250344672E-05  1.29275344308104E-04  1.89823524014512E-13  9.52545633240320E-14  6.14253747155797E-14
  2.14044657440901E-05  1.40133286646059E-05  2.63751629240810E-14  2.20134120794697E-15 -5.52660930988805E-06
 -3.61822585759122E-06  3.07285653764883E-06  2.01177420478046E-06  4.28775067393463E-14  6.77723583168833E-14
 -3.96704064138302E-06 -2.59718895909759E-06 -3.92024940849151E-14 -5.00773062981334E-14  2.91234493964037E-07
 -5.03563285254788E-14 -1.10076249136805E-07  2.66691002977435E-14  1.24537533999267E-14  5.30040058767612E-08
  1.54852160523727E-14 -4.67449657061749E-08  1.87654920479198E-14
* ORBITAL    1   11
 -8.36709693242053E-04 -6.98232245180717E-03  6.57334221105928E-01  8.58129003084437E-03 -1.23253188450826E-03
 -1.42617575634817E-03 -3.85207773061959E-03  1.07530526661600E-01  1.08434862217817E-03 -2.92054588512500E-03
 -2.59813240955729E-03  1.69512091141668E-14  2.99572442085989E-13  3.82076645163093E-13  3.70768881275050E-14
 -4.64869307213551E-14  1.47245166665765E-14 -2.99619217312367E-13  4.96750981817995E-13  1.79840443325444E-13
  3.58635854637257E-14  1.99854858805030E-13  2.68857390511143E-13  1.06609911887436E-13  5.56931027296112E-14
  1.57131309907757E-14  1.24361456695202E-14 -4.30296052317457E-03  1.74437451765574E-03  1.74849429086419E-03
  1.41425214425401E-13  8.60314609461711E-14  3.51695629915473E-14  7.45294624913359E-03 -3.02134529186637E-03
 -3.02848094845806E-03  6.50614590358909E-14  4.34312780712920E-14  2.45195019870511E-14  7.53487933170598E-14
  6.83452753000689E-14  1.10211896409608E-14  1.38340438528054E-14  1.44724908738868E-15 -4.40602304342113E-03
 -6.70490509010938E-04  2.84976746935845E-14  4.88293180799956E-14  5.68815129016989E-03  8.65599525159174E-04
  4.32026028099904E-14 -5.96110065002350E-13 -5.68907899887905E-15 -1.61570000106784E-12  7.77559573036080E-04
  4.22037786290862E-14 -1.15911737348658E-03 -6.16954715876111E-14  1.53336815601696E-03 -8.36709643286758E-04
 -6.98232215834719E-03  6.57334215047817E-01  8.58129620873379E-03 -1.23253142340809E-03 -1.42617519428392E-03
  3.85207777387900E-03 -1.07530525222374E-01 -1.08434951978766E-03  2.92054531199059E-03  2.59813215545588E-03
 -1.31430867799836E-14 -4.46072926437517E-13 -4.37754578515531E-13  8.13993198785336E-14  1.43770061833267E-14
 -7.36746345029249E-15  2.73587729502994E-13 -5.29959221227215E-13 -2.17552979005761E-13 -1.21747554952904E-14
  6.67371730523639E-14  2.25461303185725E-13  3.18864515508264E-14 -9.30675110056026E-14 -8.76596574436730E-14
 -3.25124658310189E-14 -4.30296042587136E-03  1.74437432504001E-03  1.74849418849280E-03  1.33131488596598E-13
  7.54112303063356E-14  8.87651120048067E-14  7.45294608038473E-03 -3.02134495852269E-03 -3.02848077125654E-03
 -5.44604421826710E-14  2.04613307734265E-14 -8.69828620170163E-15  4.76814723729204E-14  2.32012265296624E-14
 -2.70474341145896E-14  4.96688693682566E-14  6.92238057076703E-14  4.40602289532310E-03  6.70490555767230E-04
 -7.82469178042698E-14 -7.94429482168230E-14 -5.68815109884551E-03 -8.65599585373090E-04  8.30770551721881E-14
 -6.03914369149403E-13 -5.81692751979560E-14 -1.59729152042530E-12  7.77559517886073E-04  5.22315135674471E-14
 -1.15911729119263E-03  8.70209612342113E-15  1.53336804705977E-03
* ORBITAL    1   12
 -3.76155467591903E-04 -3.36822053009802E-03 -7.27078825708568E-01 -2.25727388376176E-04 -4.34890988343885E-04
  2.20733944411172E-04 -2.06011654662708E-03  2.88450421912704E-02 -1.08604340427338E-03  5.33957981430442E-04
 -1.23085275446265E-04  1.14022502567477E-15 -1.74576583516527E-13  2.19890963162536E-13  5.27893203622233E-14
 -1.15997417477662E-13  1.47463938914250E-14  7.23227271676332E-13  2.45261246713894E-13 -2.18922872049832E-13
 -1.44024366765993E-13  3.58442476122207E-13  5.46020717774311E-14 -3.43135020462069E-14  4.55454910516877E-14
  6.46501675989731E-14  4.77221313126139E-14 -4.02728347269486E-03  1.82299811633068E-03 -6.80489043315957E-05
 -4.49035634597656E-13  2.23368634760483E-13  6.21336196055415E-14  6.97545959131366E-03 -3.15752535946553E-03
  1.17864159639881E-04 -4.13919545930227E-14  5.69817461676126E-14  2.05412286090982E-15  3.49667795361189E-14
 -2.54388048197900E-14  4.30398074944815E-15 -4.76880190705088E-14  6.62116060288228E-15 -6.26486146415043E-04
  2.74352958769024E-05  1.07253754503853E-13  5.08247463658307E-14  8.08790137258667E-04 -3.54188146777667E-05
  1.23535886932365E-14  2.42045329596857E-13 -5.37554104207724E-15  5.35561765180075E-13  1.09375520964398E-04
 -4.52655327042165E-14 -1.63047400329624E-04  3.22021387892859E-14  2.15691436475100E-04  3.76155484908602E-04
  3.36822058670369E-03  7.27078833031577E-01  2.25729263043756E-04  4.34890682362344E-04 -2.20733880946316E-04
 -2.06011660548903E-03  2.88450400244763E-02 -1.08604396512949E-03  5.33957905185629E-04 -1.23085057432316E-04
 -9.01064887487451E-15 -4.58282772112575E-13 -2.14415818654682E-13  9.30426184067301E-14  1.00183976333132E-14
 -1.10702217372203E-14  4.06146679846543E-13 -2.64901014568585E-13 -8.20138731391171E-14  1.77276707557134E-13
 -2.41769004228437E-13  1.80595657988235E-13  1.16306907861910E-13 -8.18383971200296E-14 -7.70677000010715E-15
 -8.97579562204800E-14  4.02728612446881E-03 -1.82299829760209E-03  6.80487809474797E-05  8.10163187239954E-13
  1.03212864550765E-13 -2.16643348609947E-14 -6.97546418430148E-03  3.15752567343323E-03 -1.17863946107925E-04
 -1.37587176864993E-14 -2.12510273751484E-14  1.22770980801522E-14  5.68522392963965E-14  1.17191241917312E-14
  3.36561259677590E-14  3.27768631011404E-14  3.53798304224366E-14 -6.26486353529047E-04  2.74351905191548E-05
 -9.69767830423305E-14 -1.11932526248830E-13  8.08790404520659E-04 -3.54186785905730E-05  7.61259348394486E-15
 -1.92744623007529E-13 -4.60087781632697E-14 -4.05954987698094E-13 -1.09375593882112E-04  3.23703678299880E-15
  1.63047508901228E-04  5.37933775039611E-14 -2.15691579992789E-04
* ORBITAL    1   13
 -1.27995619630981E-03 -1.05448791442728E-02 -1.91209531653345E-01  1.06534062857240E-02 -4.15734805016583E-03
 -2.70940913178116E-03 -5.70941051606029E-03  6.42061540921731E-01 -5.21748867803830E-03 -3.19761569091404E-03
 -3.59441532228246E-03 -6.80453620821734E-15 -2.63757557509377E-13 -3.85787877253317E-13  5.86047537395023E-15
 -1.15071905277666E-13  5.03922967534224E-16  5.84053764264304E-13  2.39359055184828E-13 -2.67797693340700E-14
  1.18961395226046E-15  9.38040547603150E-14 -1.33587773111014E-13 -9.76270398905349E-14  4.58427181409965E-14
  1.25041171244294E-14 -5.47189736853191E-14 -9.48666649572853E-03  7.36986475387543E-03  3.29356669289242E-03
 -3.40942515131236E-13  1.74117492773462E-13  1.61394327624880E-13  1.64313883652078E-02 -1.27649801985944E-02
 -5.70462485022232E-03 -2.13831040588820E-14  8.44623745784180E-15 -3.55168212773658E-14  1.49997266687924E-14
  5.64689762536763E-15  5.88676096689448E-15 -8.98770183674141E-14 -5.38706994720536E-14 -6.18170219494668E-03
 -9.29387628169111E-04  3.88880598300395E-14  5.46205693746947E-14  7.98054321747558E-03  1.19983426875695E-03
 -7.58214195835346E-15 -1.71796383381357E-13 -1.98063582208008E-14 -5.10844319724453E-13  1.16663118405624E-03
  2.82130654646825E-14 -1.73911108779911E-03 -6.49188477917108E-15  2.30062772061878E-03 -1.27995625771576E-03
 -1.05448795997806E-02 -1.91209534919587E-01  1.06534052779087E-02 -4.15734800237561E-03 -2.70940940995742E-03
  5.70941073897839E-03 -6.42061528520463E-01  5.21749033815482E-03  3.19761624971390E-03  3.59441525373888E-03
  5.11771688209316E-15  4.60462723908296E-13  3.60664925107798E-13  6.06394121192362E-14  1.03943274253917E-13
 -4.80256201060030E-15 -7.39432751190374E-13 -2.32545023607025E-13  3.72488481518191E-14  4.55965127747487E-14
  1.21875076673669E-13 -1.64029044862679E-13 -1.67549178766418E-13  5.18929383418460E-14 -7.11573851357367E-15
  1.38323245274442E-14 -9.48666639450963E-03  7.36986462686856E-03  3.29356664407605E-03 -3.10235583003482E-13
  1.44044055544380E-13  2.20220964301499E-13  1.64313881896636E-02 -1.27649799787316E-02 -5.70462476563444E-03
  6.38737072189410E-14  2.68047751854837E-14 -4.62225827822364E-14 -2.28415437787909E-15 -3.18465731042941E-14
  6.66425778758484E-14  1.25756868833006E-14  4.48903084260803E-14  6.18170139013556E-03  9.29387750550960E-04
 -1.90494605443963E-14 -2.65059096302035E-14 -7.98054217833331E-03 -1.19983442658399E-03 -2.10638576562998E-14
 -1.78847926773487E-13 -6.82348460973838E-15 -5.62671660245141E-13  1.16663118093635E-03  1.80338664512706E-14
 -1.73911108303186E-03 -7.00092993874432E-14  2.30062771429325E-03
* ORBITAL    1   14
  1.19069342601921E-14  8.78455143164263E-14  2.63416481507552E-13  3.99827886754795E-13 -4.38911513780970E-13
 -2.17494857567109E-13  1.71817152718982E-14  1.92659499147047E-13  2.91623755297808E-13 -1.39045623313766E-13
 -1.14969226928789E-13  1.41075266679047E-03 -5.61719443122038E-01 -5.27762547851545E-04 -4.26756457229139E-04
 -2.65889236290374E-04  9.73390074276942E-04 -3.87574762939099E-01 -3.64145211854538E-04 -2.94453102498325E-04
 -1.83458056941103E-04 -3.11028707727058E-02  4.13515959734614E-03  3.82880690472095E-03  2.22453857148835E-13
 -7.90725178553918E-14 -1.11477567476357E-13  2.34206886026301E-13 -3.85855920005393E-14 -8.07158649069057E-14
 -2.14603356260704E-02  2.85317433850629E-03  2.64179733655867E-03  3.45649249022407E-13  4.50412610795763E-14
 -6.24197536327963E-14 -8.22384618273786E-03 -2.38866434867648E-03 -8.72069619510911E-14 -9.12528959416941E-14
  2.12338795260442E-03  6.16750475099322E-04  3.58873184022169E-03  1.04236820274651E-03 -7.92101396024310E-14
 -1.46740297395095E-15 -4.63303288510838E-03 -1.34569157189239E-03 -6.33170478470998E-14  1.53678226158839E-14
 -2.09646541664346E-03  4.00249752515678E-14  7.92389447002123E-04  3.54341205529694E-14 -4.42280997746090E-15
  1.15979430837492E-03  3.96387281772586E-14 -1.02284243689233E-03  8.57751530554375E-14 -1.44301606181289E-14
 -9.65004043303152E-14 -4.40953439987772E-13 -2.71202241595860E-13  3.66297058416136E-13  1.75168797946589E-13
  2.36600178632752E-14  1.33304080947293E-13  3.49963071669187E-13 -1.16987386655529E-13 -5.62686512932402E-14
  1.41075273577947E-03 -5.61719436522032E-01 -5.27762279467805E-04 -4.26756528104517E-04 -2.65889650138872E-04
  9.73390122017986E-04 -3.87574758348700E-01 -3.64145022950575E-04 -2.94453151506343E-04 -1.83458342963682E-04
  3.11028699506029E-02 -4.13515985513641E-03 -3.82880683358130E-03 -1.87537411845107E-13  1.12562255012225E-13
  1.23770760552947E-13 -3.07102748783585E-13  2.81120201745678E-14  2.41535724906870E-14  2.14603350567973E-02
 -2.85317451834700E-03 -2.64179728735014E-03 -3.90547478235152E-13 -5.75191311142913E-14  4.30161815624729E-14
 -8.22384656165659E-03 -2.38866441035068E-03 -2.53289020990413E-14 -4.23873392899491E-14  2.12338805017982E-03
  6.16750490960024E-04  3.58873200444015E-03  1.04236822921958E-03 -9.06476858939977E-14  5.66013819447123E-14
 -4.63303309739528E-03 -1.34569160619471E-03 -4.23039934113265E-14  3.09884468024028E-14  2.09646539358701E-03
  4.03150647616017E-14 -7.92389438330360E-04  8.71706326522074E-15  3.45688528956895E-14 -1.15979429557929E-03
  1.64273855893413E-14  1.02284242549479E-03 -2.76186184271013E-14
* ORBITAL    1   15
 -1.09170500590010E-14 -7.69475232436133E-14 -8.14743076203078E-13 -6.32443076147150E-13 -2.98546235132290E-13
 -1.05421009635765E-13 -3.92597892421960E-15 -3.50614917438850E-13 -1.11144823015407E-13 -4.09239704018464E-15
 -1.24323802998451E-13 -9.73390074364842E-04  3.87574762937886E-01  3.64145208242876E-04  2.94453102159647E-04
  1.83458056998643E-04  1.41075266671313E-03 -5.61719443122190E-01 -5.27762550723700E-04 -4.26756457500319E-04
 -2.65889236209660E-04  2.14603356248745E-02 -2.85317433997658E-03 -2.64179733704206E-03 -3.87656756590981E-13
 -1.83283583071725E-14  6.75762361646195E-14  2.65294871810163E-13 -3.87907576274776E-14 -1.25302600343508E-13
 -3.11028707736961E-02  4.13515959619216E-03  3.82880690435898E-03 -7.03502747404535E-14 -1.67524779365459E-13
  1.70429360535629E-14  5.67428326383061E-03  1.64812884553216E-03  1.16472648872801E-13 -4.76912657972210E-14
 -1.46509363968912E-03 -4.25545043558712E-04  5.20121701377833E-03  1.51072398643844E-03 -1.14525242109158E-13
 -3.28554297277784E-14 -6.71474228955802E-03 -1.95033626776124E-03  9.32345525202722E-14 -5.71055060190820E-14
  1.44651764683390E-03 -4.24841301750913E-14 -5.46732279742823E-04  1.23747427766623E-14  3.03960028652690E-14
  1.68091185243963E-03  1.39127980574867E-14 -1.48242491322802E-03  1.50262632960852E-15  6.87492903416016E-15
  6.21650005481669E-14  8.30412040460006E-13  6.30261001552234E-13  3.60900314162200E-13  1.41174015489079E-13
 -7.60563703285708E-15 -1.26562352545991E-13 -2.11177023879874E-13 -4.52777359253933E-15  1.83841994181934E-14
 -9.73390121930958E-04  3.87574758349893E-01  3.64145026474340E-04  2.94453151843292E-04  1.83458342916856E-04
  1.41075273584770E-03 -5.61719436521902E-01 -5.27762276700469E-04 -4.26756527844444E-04 -2.65889650183597E-04
 -2.14603350580068E-02  2.85317451680107E-03  2.64179728682087E-03  4.64812582833165E-13 -2.97497752119136E-14
 -7.33128288700607E-14 -3.08307135123156E-13  1.27653976648229E-14  1.59106430757801E-13  3.11028699496043E-02
 -4.13515985637720E-03 -3.82880683399834E-03  1.32380595370048E-13  1.31857087346254E-13 -2.40402673271018E-15
  5.67428352437713E-03  1.64812888818000E-03  8.02545634092715E-14 -2.23214136224144E-14 -1.46509370717449E-03
 -4.25545054591552E-04  5.20121725325075E-03  1.51072402502514E-03 -1.42818288964189E-13 -6.50326240029721E-14
 -6.71474259820084E-03 -1.95033631766659E-03  4.95931563063174E-14 -3.41359232104588E-14 -1.44651763091672E-03
  6.53495298513856E-14  5.46732273638392E-04 -1.07831193226387E-14  1.57024004212075E-14 -1.68091183389270E-03
 -1.29383461283767E-14  1.48242489692826E-03  2.49279883552901E-14
* ORBITAL    1   16
  1.90867811112607E-15  1.98960534138968E-14  2.17659790387362E-13  3.55510844281439E-13  3.20573111362718E-15
 -8.52478029021720E-15 -4.68480990500266E-15 -1.96340032725505E-13 -3.95191005408010E-13 -2.25086716889531E-13
 -1.70492723224465E-13 -1.08565128080478E-03 -7.22044817891993E-01  3.23747797020732E-03 -1.31983513140686E-03
 -6.05005651143908E-04 -3.04510325554028E-05 -2.02523687726683E-02  9.08068251081217E-05 -3.70195683304756E-05
 -1.69695797915796E-05  7.80199142677246E-03 -1.88431617666257E-03  3.53038243588067E-04  1.13943757700093E-12
 -3.37475355823072E-14 -1.05821967446073E-13  4.28211086615288E-13  3.54792494922034E-14 -1.67694833311509E-14
  2.18835183179607E-04 -5.28524891752886E-05  9.90223997061118E-06  2.15421313725755E-13 -1.29384334169155E-13
 -1.30656044447871E-13  1.14332662090442E-03 -6.50492640004454E-05 -7.96531873265665E-14 -8.69983083328189E-14
 -2.95205661129118E-04  1.67956475815217E-05 -2.02820508372261E-05  1.15394163793452E-06  5.83145235695117E-14
  5.84429824643976E-14  2.61840275315686E-05 -1.48973277192882E-06 -1.75650822797195E-13 -3.60634108688208E-14
  7.75131832388266E-05 -3.74819723981355E-15 -2.92972281606398E-05 -6.61789713771625E-14 -5.87455713419097E-14
 -1.74318719223914E-06  2.14956967282718E-14  1.53735062268357E-06 -3.44749046821824E-14  6.42351620486123E-15
  5.28330375850036E-14  4.17863163324112E-13  6.15624945153442E-13  1.01369878595122E-13  3.39297778243663E-14
 -3.19545945549635E-16  3.39340975721453E-13  3.56530301735563E-13  1.56109572511191E-13  9.21754464743584E-14
  1.08565162429582E-03  7.22044833216483E-01 -3.23747848339529E-03  1.31983516280896E-03  6.05005778324704E-04
  3.04510418709959E-05  2.02523691679367E-02 -9.08068393908977E-05  3.70195690877672E-05  1.69695834858624E-05
  7.80202535505826E-03 -1.88431697868280E-03  3.53036855847680E-04  1.12329715660750E-12 -3.12206039201586E-14
 -7.33170849373976E-14  4.57858642490757E-13  1.25725610511498E-13  2.38480177154858E-14  2.18836102354457E-04
 -5.28525087521971E-05  9.90220196874548E-06  3.19781912569503E-13 -6.18036284301204E-14 -7.95384707498579E-14
 -1.14332820155870E-03  6.50486065712784E-05  5.70104733025603E-14  8.59379013815602E-14  2.95206069319287E-04
 -1.67954778285560E-05  2.02820780080722E-05 -1.15393024179867E-06 -4.05137062925166E-14 -1.72162102413418E-14
 -2.61840620171331E-05  1.48971830549393E-06  3.33707342321016E-14  3.08597843487632E-14  7.75134551294869E-05
 -2.57727165631386E-15 -2.92973306984008E-05  2.80461518567705E-14 -3.87550349097092E-14 -1.74319263512779E-06
 -1.57382779393104E-14  1.53735613132028E-06  3.97915924618117E-14
* ORBITAL    1   17
 -1.54832484747862E-14 -1.16372152728048E-13 -1.05014868056631E-12 -2.42119725280570E-12 -1.97723372665113E-13
  1.41200710077708E-13 -5.30780181108212E-15  2.85228320908289E-13 -5.12401119906636E-13  3.62037004905563E-14
  1.59981552106027E-13  3.04510325317748E-05  2.02523687726544E-02 -9.08068263661312E-05  3.70195681038267E-05
  1.69695796698505E-05 -1.08565128086363E-03 -7.22044817893697E-01  3.23747796787834E-03 -1.31983513147800E-03
 -6.05005650780313E-04 -2.18835183496123E-04  5.28524887071967E-05 -9.90224016174205E-06 -4.88697040673745E-13
  1.10044078841861E-14  8.64340913661189E-14  9.71358323855866E-13  6.06308165473925E-14 -8.92952081350264E-14
  7.80199142575346E-03 -1.88431617785101E-03  3.53038243213596E-04  4.10427037028208E-13 -1.82565487686361E-13
 -1.18041844096328E-13 -3.20687458502149E-05  1.82454218410896E-06  3.33006985721872E-14  4.57840617827186E-14
  8.28012247765043E-06 -4.71095095879635E-07 -7.23103247942143E-04  4.11407671519480E-05 -1.44091303953227E-13
 -1.11636507247736E-13  9.33522274205581E-04 -5.31125017524789E-05  2.36038063896380E-14 -6.98252560392092E-14
 -2.17413783949885E-06 -5.95197974557978E-14  8.21750087246590E-07  1.08469964988115E-14  4.02857743866606E-14
 -6.21488092792232E-05 -1.21563851444092E-14  5.48100962653693E-05  1.55416306275028E-14  3.16464663109849E-14
  2.10184511994662E-13  3.50836218361860E-13  7.32030541370373E-13 -4.62253475963989E-13 -4.03278286529483E-14
 -1.65769565211673E-14 -7.36233696924430E-13 -8.31695514789145E-13 -2.67904302744867E-13 -1.14868911919267E-13
 -3.04510418489735E-05 -2.02523691671608E-02  9.08068405756273E-05 -3.70195689092001E-05 -1.69695834148645E-05
  1.08565162437046E-03  7.22044833216698E-01 -3.23747848097203E-03  1.31983516282347E-03  6.05005777884526E-04
 -2.18836102703804E-04  5.28525083016055E-05 -9.90220217141775E-06 -5.96789439068621E-13 -6.48521820256614E-14
  9.62546441878414E-15  1.11915042057520E-12 -1.67995191647715E-14 -9.89848733742183E-14  7.80202535420377E-03
 -1.88431697968229E-03  3.53036855601534E-04  3.95238898450462E-13 -3.31913147653276E-14  8.11215417330402E-14
  3.20687884708625E-05 -1.82452429470783E-06 -1.56654025199926E-14  6.37307980690728E-14 -8.28013310834121E-06
  4.71090627536582E-07  7.23104247666291E-04 -4.11403512990146E-05  6.31755178384993E-14 -1.81834359079411E-14
 -9.33523564943144E-04  5.31119648882141E-05 -2.30933366721226E-14  9.47937768195413E-14 -2.17414487819698E-06
 -1.39021004070909E-14  8.21753318743064E-07 -3.85095634155970E-14 -1.85874821885338E-14 -6.21490273700239E-05
  3.83781122236599E-14  5.48102883200341E-05 -4.88058571478089E-15
* ORBITAL    1   18
  1.35163257714713E-03  1.11589869094156E-02  1.16527307969472E-01  2.18532589971400E-03 -1.15114763834549E-03
 -7.19604421030286E-05  6.13783896423771E-03  7.71463874990595E-01  3.48724500472529E-03 -1.37468924443040E-03
 -7.89231803399042E-04  5.71014145092975E-15  2.59235688100391E-13  2.45385349308775E-13 -7.77481525902637E-15
 -2.46500703780181E-14  8.90217055498128E-15 -7.56127223056732E-14  5.97545851254742E-13  2.18389705378580E-14
  5.66027390040745E-14  2.20107434157498E-13  2.37457524826752E-14 -9.96032393990300E-14  2.95526631946877E-14
 -4.41638670646945E-14  1.88257454246304E-14  2.05385079486326E-02 -3.79863829194356E-03 -1.17432886287118E-03
 -1.97170563035003E-13  3.93169596389173E-13  2.94079943257946E-13 -3.55737392783414E-02  6.57943452149075E-03
  2.03399725539847E-03  2.68077188483413E-14 -1.97608802237238E-14 -1.75331059336624E-14 -2.51954770738395E-14
  4.24495290737251E-14 -1.26431708062883E-14 -8.53069278309445E-14 -9.29805452765427E-14  3.35765290480760E-03
  4.02768722774797E-04  5.75703057104532E-14  1.28321646906178E-13 -4.33471126077723E-03 -5.19972185178590E-04
  1.44386294977447E-14  1.65720841582445E-12  3.90818879619042E-15  4.40801957261771E-12 -2.67969416771784E-04
  4.93138236201162E-14  3.99465217958346E-04 -3.48756374801844E-14 -5.28442813969206E-04 -1.35163266573011E-03
 -1.11589875205305E-02 -1.16527309092377E-01 -2.18533058816348E-03  1.15114909296861E-03  7.19613695873616E-05
  6.13783925474606E-03  7.71463889579612E-01  3.48725162824241E-03 -1.37468951681485E-03 -7.89232592949168E-04
 -5.89851586044324E-15 -1.46359217388368E-13 -3.36608306701525E-13  6.50808612793843E-15  2.05457371746924E-14
 -2.04918725690369E-14 -3.20022198495445E-13 -4.09074663495906E-13 -1.04699825496850E-13  6.20761371902466E-14
  2.98727277552620E-15  2.31163576293824E-13  1.94261423581050E-13 -4.91461072713253E-14 -2.44821226349784E-14
  6.54229253425711E-15 -2.05385218751120E-02  3.79863938274890E-03  1.17432977171895E-03  4.16867559311818E-13
  1.10451772969797E-13 -4.77492766759363E-14  3.55737634000529E-02 -6.57943641079831E-03 -2.03399882943022E-03
 -1.11451407013121E-13 -8.18476667016600E-14  6.44725627951372E-15 -3.69785680123823E-14  8.35470737057208E-15
  1.20062550410150E-14 -1.59377818981949E-14 -4.55414799288498E-14  3.35765504734198E-03  4.02768923489621E-04
  2.17308888660170E-14  3.97294340099790E-14 -4.33471402679271E-03 -5.19972444286689E-04  6.55243315265925E-14
 -1.68279111366730E-12 -1.69536043747351E-14 -4.45129498110852E-12  2.67969527819799E-04  1.84897297921273E-14
 -3.99465383647472E-04  5.42740038463334E-14  5.28443033010604E-04
* ORBITAL    1   19
 -9.62416789963664E-14 -5.49450139941566E-13 -2.15551089920683E-12 -1.57252664308177E-12  5.82343412226000E-13
  1.03792040064411E-13 -1.85875664591540E-14 -8.31926372949871E-13 -2.02853154447320E-12 -9.78045748503668E-14
  3.43011195633849E-14  2.06340407806891E-14 -4.90910165383404E-13 -4.51738856587012E-14 -4.04010287476642E-14
  2.52366076784610E-14  2.60400967526064E-14  1.12016976579650E-12 -1.48783818106086E-12  1.27866396999930E-13
  2.38536545325050E-13 -4.74476286236976E-13 -1.53201043009362E-13  3.64363900025998E-14 -3.74963683962053E-01
 -4.86716883791024E-03  3.23368197740195E-03  4.66210951629986E-01  6.05159248267995E-03 -4.02059723851759E-03
  8.42274967704448E-13 -7.05191147626879E-14 -1.40636670815473E-13  2.69167018423846E-01  3.49388854867726E-03
 -2.32129289798584E-03 -1.42577127849663E-14 -3.66020333804662E-14 -1.60167018818892E-02 -7.88827149318220E-03
  3.45674371486845E-13  2.53663818947294E-13 -2.00340353492903E-13 -8.87216331909580E-14  1.81792404015260E-02
  8.95332790041419E-03 -1.11481679244820E-13 -5.22384432550368E-15  1.40815790643697E-02  6.93521797025645E-03
  7.72939041919081E-15 -2.08657892534545E-03 -3.42867232013238E-14  7.88652703905666E-04 -1.79026958446615E-03
  8.51714405319999E-14  1.60126579562730E-03 -4.51844821281583E-14  2.11827553902536E-03  6.20006006972855E-14
  2.96209877051969E-13  1.22246201771836E-12  4.64944729172688E-12 -2.95349901372835E-13 -6.43830148509327E-14
 -1.98148240656485E-14 -5.15486235546400E-13 -1.08622904763193E-12 -9.52427676562304E-14  1.01697377414097E-13
  3.07789352512121E-15  3.95392090501907E-13  2.33037747648744E-13  6.51849894552535E-14  1.90025833544588E-14
 -4.05864556455371E-14 -1.21455258014696E-12  1.55160099437193E-12 -1.38489843755720E-13 -2.48313622722058E-13
 -3.51389935663441E-13 -3.17164148476794E-13 -6.13508324285009E-14 -3.74963660395760E-01 -4.86716520969068E-03
  3.23368255356318E-03  4.66210922334212E-01  6.05158797018821E-03 -4.02059795518250E-03  7.66774191852928E-13
 -7.64101253566088E-14 -1.30727329221019E-13  2.69167001510289E-01  3.49388594394592E-03 -2.32129331168139E-03
 -5.46183346510094E-14  4.40017371845666E-14  1.60167017972246E-02  7.88827138918847E-03 -3.92918240104130E-13
 -2.97331507328991E-13  2.46357240262539E-13  1.35697867313490E-13 -1.81792403058660E-02 -8.95332778256736E-03
  5.34954894081041E-14  1.41914170224980E-14 -1.40815789904433E-02 -6.93521787910042E-03 -3.45334489678008E-14
 -2.08657884311622E-03 -2.92871484437578E-15  7.88652672773451E-04 -1.79026951397249E-03  3.52532695129545E-14
  1.60126573251987E-03 -3.19174762544177E-14  2.11827545564462E-03
* ORBITAL    1   20
  1.26769683960838E-13  5.08026014457360E-13  2.05507680527060E-12  2.21255842085243E-12 -1.00216731342665E-12
 -3.65116629240088E-13  6.82705087712141E-14  5.36371479197063E-13  2.33112008670031E-12  4.43390074890387E-14
 -2.98338124964808E-13 -6.67400514225089E-15 -1.60235376402520E-13 -3.12580161529848E-14 -2.39045051873910E-13
 -8.59094370006421E-15  1.28147524092864E-14  4.75591831604044E-13 -1.19560193753427E-13  6.46472374140015E-13
  1.28635104911738E-13  6.75073821133197E-14 -1.37861759022893E-13 -8.48211840078686E-14 -4.14743029279001E-01
  6.35808900976258E-02  1.18771494672377E-02  5.14925833979053E-01 -7.89391033837045E-02 -1.47461215120215E-02
 -1.08414246619151E-12  2.50851125932862E-13  2.02337764950809E-13  2.97292568860235E-01 -4.55755125878393E-02
 -8.51367722437437E-03 -1.15954919818538E-13 -1.40940330522869E-13  1.63300426114962E-03 -5.35858352126740E-04
 -1.46012349906806E-13 -1.63470482674537E-13  1.70521640280711E-13  1.01380121622594E-13 -1.85081185114282E-03
  6.07330342737764E-04 -9.22308072915251E-14  8.98614117393540E-14 -1.43363269524133E-03  4.70436060575216E-04
 -4.25038525712632E-15  5.33357797425860E-04 -1.09956031165668E-13 -2.01590298814936E-04  4.56956222809725E-04
  6.12811193281330E-14 -4.08714070743600E-04  4.56603392153126E-15 -5.40677894309044E-04 -4.12993839123614E-14
 -4.78865305991504E-13 -1.76627926782133E-12 -2.24443499493879E-12  8.32007547221510E-13  4.35394904015360E-13
  4.55698137152907E-14  6.39855756513412E-13  2.72820740437932E-12  1.52585344304338E-13 -1.98747421052071E-13
 -6.73678254983698E-14 -2.97544986680439E-14  1.16531839222812E-13 -1.83446069118713E-14  1.82076149225210E-14
  4.29821469442125E-14  7.52013404365389E-13  2.98980348339651E-13  6.95500877949046E-13  7.94723667684598E-16
 -3.05134588701764E-13  1.30884738598636E-13  9.47984583151162E-14  4.14743067047113E-01 -6.35809590759666E-02
 -1.18771535411707E-02 -5.14925880875854E-01  7.89391890199118E-02  1.47461265707913E-02  9.49709910089286E-13
 -4.59968313142419E-13 -2.42604340435101E-13 -2.97292595936140E-01  4.55755620296921E-02  8.51368014494271E-03
 -5.43071700103990E-15 -3.05328516320237E-14  1.63301647627032E-03 -5.35850306851040E-04 -8.85724696572695E-14
 -9.49150615887387E-14  1.08926885199429E-13 -2.12651887791021E-14 -1.85082569539814E-03  6.07321224723655E-04
 -7.63901451602555E-14  1.18639477176475E-13 -1.43364341888161E-03  4.70428997991568E-04  3.14165232205826E-14
 -5.33358297605889E-04  2.60979916024954E-14  2.01590487923367E-04 -4.56956651667026E-04 -6.14800199044604E-14
  4.08714454287376E-04 -2.34172335179142E-14  5.40678401697994E-04
* ORBITAL    1   21
  5.05812346583231E-15 -1.61872079824301E-13 -1.28109485054386E-12 -1.75815143066142E-12 -3.95400473179562E-13
 -7.78334668262303E-14  4.30510799715222E-14  2.05601079313346E-13 -1.30999896861328E-12 -8.79633352160182E-14
  9.37147480031211E-14  7.06422560986931E-03  1.21042971931831E-01 -4.40000517707795E-03  3.98334145488576E-04
 -1.36707634404381E-03 -4.52659444536464E-03 -7.75615721998966E-02  2.81942283614786E-03 -2.55243433648642E-04
  8.75991294463936E-04 -5.42992286929420E-01  3.11802741096313E-02  1.89651466981826E-02 -1.40016664647199E-12
 -1.97406195664404E-13  2.76444540163587E-14  2.54631530855365E-13 -1.82363239786575E-14  2.50471641081226E-14
  3.47937056932030E-01 -1.99796075396238E-02 -1.21524328942853E-02 -3.77848345374487E-13 -4.07350494950809E-14
 -1.03638894698455E-13 -2.74637881148349E-02 -9.23919046168506E-03  4.05070639637452E-13  1.91409026734057E-13
  7.09111960464126E-03  2.38554871816884E-03 -1.11300588762722E-02 -3.74430261011245E-03 -2.91221550598292E-13
 -1.42044881153247E-13  1.43688441860497E-02  4.83387389472950E-03  9.66156942586256E-14  1.34656289432255E-14
 -4.17208257641614E-03 -6.07906257241902E-14  1.57689899540924E-03 -3.33836629549156E-14  7.80720758860791E-15
 -2.14346876766784E-03  5.12553191317819E-14  1.89036174896416E-03 -7.34228638124231E-14  4.25322101512822E-15
  3.03598848865215E-13  1.66999458266971E-12  1.31502127040232E-12  3.25160903636353E-13  9.50428896467041E-14
  1.80344505100872E-14  1.72241444367513E-13 -1.37280457108982E-12 -6.66193917550780E-14  1.31949148267181E-13
  7.06422536504545E-03  1.21042935495117E-01 -4.40000613354685E-03  3.98332608895524E-04 -1.36707695014208E-03
 -4.52659428449416E-03 -7.75615488229946E-02  2.81942351210561E-03 -2.55242439293955E-04  8.75991685798102E-04
  5.42992315738394E-01 -3.11802782958044E-02 -1.89651469535487E-02  1.34473683800865E-12  1.29841391319452E-13
  6.14455759215918E-15 -1.68613959144793E-13  9.00543169262225E-14 -1.00325598711457E-14 -3.47937075751666E-01
  1.99796102126501E-02  1.21524330551790E-02 -1.73214749752348E-13 -1.52884967566869E-13  1.16135265321073E-13
 -2.74637871915210E-02 -9.23918998076195E-03  3.69085245872133E-13  1.84813360246659E-13  7.09111936568845E-03
  2.38554859437808E-03 -1.11300584975212E-02 -3.74430241580246E-03 -2.87065242296854E-13 -1.85592327676549E-13
  1.43688437015262E-02  4.83387364058758E-03  1.83219098189857E-13  1.27819405920525E-13  4.17208227486872E-03
  4.49618626420447E-14 -1.57689888307043E-03 -8.64728840964950E-15 -5.69741343700064E-14  2.14346861755042E-03
 -2.37848652498596E-14 -1.89036160684921E-03  8.55528468259507E-14
* ORBITAL    1   22
 -3.36662172185280E-03 -2.46626881253651E-02 -1.04255646562493E-01  4.75229577996804E-01  4.94712389112423E-02
  1.97088544445675E-02 -6.14560695504208E-03 -6.55347941658931E-02 -2.05945973772322E-01 -2.03906767036421E-02
  6.68443156234625E-04 -2.29447705467677E-15 -5.34525982261343E-13 -1.33481549486520E-11 -3.45120719148365E-12
 -1.92244365997550E-12  7.29401052077048E-14  1.82083317710889E-12  3.11506821269597E-11  8.33551872824234E-12
  4.70608496100106E-12  3.52383170405843E-12  7.33621983366623E-13  2.63198156966331E-13 -1.64748600600537E-13
  1.31190305810595E-14  1.46077265249620E-14 -1.81755615712299E-01  1.66407997298606E-02  6.20203062468490E-03
 -8.03552695790493E-12 -1.03466859592915E-12 -2.37667421459349E-13  3.14809960969435E-01 -2.88227106108348E-02
 -1.07422321521293E-02 -1.51804697326032E-14 -1.05776168096779E-13 -1.41787473321527E-14  2.90267777117273E-14
  1.55678152665274E-14  2.93007753844265E-14 -1.20720063646461E-13 -1.00726595867750E-13 -4.97153894236764E-03
  6.74759376823165E-04  1.02308944570869E-13  1.59106033080659E-13  6.41822917604527E-03 -8.71110609850573E-04
 -1.56148663544224E-14  2.42467531955035E-11  6.85321392632039E-14  6.41692441609967E-11  9.74455756811600E-04
 -1.02545335630052E-14 -1.45263292189722E-03 -2.65530470445559E-14  1.92165270239757E-03 -3.36662236418710E-03
 -2.46626927755409E-02 -1.04255663620983E-01  4.75229577214321E-01  4.94712418664377E-02  1.97088546019275E-02
  6.14560822288336E-03  6.55348001570097E-02  2.05945966533025E-01  2.03906739165600E-02 -6.68443937597211E-04
  6.54165242643267E-14  6.31559326481513E-13  1.52413524963465E-11  4.10647453734141E-12  2.42916900900040E-12
 -1.23502112589880E-13 -1.74345682671421E-12 -3.10978877555666E-11 -8.24957234831572E-12 -4.60831835151997E-12
  4.62412639257890E-12  7.14629773046502E-13  2.00757675301176E-13  1.72486934161603E-14  5.67529299438696E-14
  2.37229411935481E-15 -1.81755582863762E-01  1.66408033381521E-02  6.20203132620759E-03 -7.74655768372201E-12
 -1.10139747408235E-12 -2.77395804647524E-13  3.14809904074370E-01 -2.88227168602257E-02 -1.07422333671003E-02
 -1.05644063699669E-14  7.95044557127737E-15 -2.05608033632861E-14 -2.67347180789327E-14 -4.50086354194677E-14
 -5.11358870470540E-14  9.77061457261314E-14  5.16024525881018E-14  4.97154017755895E-03 -6.74758818075585E-04
 -3.64436003177599E-14 -1.37885436683381E-13 -6.41823077082043E-03  8.71109888434847E-04 -8.26088936424781E-15
  2.40807359573449E-11 -7.52945241435210E-15  6.37421432975653E-11  9.74455737071748E-04  1.91783003467765E-14
 -1.45263289204355E-03  1.07295967375661E-14  1.92165266322012E-03
* ORBITAL    1   23
  4.19742025670292E-14  4.70707639642932E-13  1.71584287662080E-12 -7.16250073517342E-12 -7.97864275028854E-13
 -1.73053651712543E-13  9.94365080650940E-15 -1.65878084682668E-13 -1.41175791285479E-12 -3.50098331751526E-13
  2.37609354360570E-13  5.64939508256454E-03  1.03300818877715E-01  7.04550412125098E-02 -4.19045669037672E-02
 -3.26162859388166E-02 -3.36509993349892E-03 -6.15318231237331E-02 -4.19670160229159E-02  2.49607354736201E-02
  1.94281087772080E-02  6.72655613733949E-01 -1.16722266262030E-01 -1.52690114942478E-02 -8.48027768043246E-13
 -7.46777744792849E-14  8.94952248595431E-15  1.96175168686695E-12  3.46164008491511E-13  1.47589672655922E-13
 -4.00671812272075E-01  6.95263983578125E-02  9.09508875998644E-03 -2.93069967506359E-12 -6.04871194485627E-13
 -2.30523602372056E-13 -8.79821900554225E-03 -9.47480272667699E-04  2.55905468156549E-14  3.20675077902358E-14
  2.27169042733928E-03  2.44638364942909E-04 -3.31452129131126E-03 -3.56940847879718E-04  9.03509521807501E-14
  8.51933598421341E-14  4.27902816463774E-03  4.60808558753387E-04 -8.12730012619077E-14 -8.73230956835183E-14
 -1.35713816390831E-03  1.43127500049082E-13  5.12949920636949E-04 -1.42688117875434E-14  2.27563069068512E-14
 -6.48152346868940E-04 -4.18612727940033E-14  5.71617276716507E-04  7.03472384761278E-14  1.30454307081009E-13
  8.12746598656352E-13  3.44642708819857E-12 -4.63897460101856E-12 -9.76123246466687E-13 -2.46545167020552E-13
 -2.39997942730785E-14 -3.54825420763664E-13 -8.19377150696235E-13  7.88786554353540E-14 -1.70444324518195E-13
 -5.64939796638938E-03 -1.03300855801525E-01 -7.04550307155652E-02  4.19045605569438E-02  3.26162841496598E-02
  3.36510165084592E-03  6.15318450879134E-02  4.19670097559438E-02 -2.49607316837590E-02 -1.94281077085432E-02
  6.72655597698598E-01 -1.16722365441334E-01 -1.52690047489003E-02 -8.96280883150212E-13 -8.91177166367859E-14
 -1.02581172679744E-13  1.53070105607644E-12  3.45618157711672E-13  1.25916942381267E-13 -4.00671802996877E-01
  6.95264575376338E-02  9.09508474918994E-03 -2.68759154380510E-12 -5.87713960476298E-13 -1.20990398097059E-13
  8.79824521344175E-03  9.47494692467199E-04 -2.11989354001237E-14 -7.21628670736497E-14 -2.27169718801833E-03
 -2.44642081201876E-04  3.31453114639370E-03  3.56946254417404E-04 -1.85127692963517E-13 -8.86966259007991E-14
 -4.27904094392690E-03 -4.60815601611120E-04  2.02468831461431E-13  1.56325740908824E-13 -1.35714041386808E-03
  5.61699816291024E-14  5.12950808784316E-04 -2.22241092422386E-14  7.58532158839056E-15 -6.48153561030768E-04
  3.41533042311713E-14  5.71618078965572E-04  1.99423575071409E-14
* ORBITAL    1   24
 -1.67915861986348E-14 -2.47978380513632E-14  3.44586287390238E-13  5.65857314309666E-13  1.01228641763669E-12
  3.15579147239103E-13 -3.50823714075131E-14 -5.21391493237573E-13  5.69510057764815E-13  3.29085894406701E-13
  1.29368080482732E-13  4.52659444531713E-03  7.75615721992173E-02 -2.81942283828222E-03  2.55243433283856E-04
 -8.75991294602802E-04  7.06422560988383E-03  1.21042971932093E-01 -4.40000517597449E-03  3.98334145814935E-04
 -1.36707634383990E-03 -3.47937056932586E-01  1.99796075388687E-02  1.21524328940120E-02 -9.35705998772216E-14
  6.28920988066601E-14  7.89926121125272E-14 -9.32727541832187E-13 -2.75021827256995E-14 -3.69130729876999E-14
 -5.42992286929280E-01  3.11802741099129E-02  1.89651466983148E-02 -9.86214575735515E-13 -2.20208250819792E-13
  5.08431635024919E-14 -1.75981682476488E-02 -5.92026225509918E-03  1.75700463451337E-13  1.18168705345734E-13
  4.54382747952110E-03  1.52860514803588E-03  1.73696247206926E-02  5.84337711973326E-03  4.60137644229457E-13
  2.70536688491004E-13 -2.24240890991648E-02 -7.54376742154938E-03  4.81066129040214E-14 -3.23153073444907E-14
 -2.67337524276924E-03  6.44931705537938E-14  1.01044084998660E-03 -3.22477689149119E-14  2.38235476907719E-14
  3.34510791112153E-03  5.57479733486465E-14 -2.95010788432140E-03 -5.48759820814008E-14  1.14875160934531E-14
  3.45046179114176E-14 -2.30150092258599E-13 -1.13844687048195E-12 -8.88208974179717E-13 -3.83123420826659E-13
 -1.07137221785110E-13 -6.17340767592816E-13  2.07047553806141E-13  2.84560876628609E-13  2.61943075166718E-13
  4.52659428453674E-03  7.75615488236589E-02 -2.81942351001616E-03  2.55242439672939E-04 -8.75991685669456E-04
  7.06422536503221E-03  1.21042935494848E-01 -4.40000613440775E-03  3.98332608556615E-04 -1.36707695041130E-03
  3.47937075751113E-01 -1.99796102134082E-02 -1.21524330554530E-02  2.82058957092336E-13  2.27713518675761E-14
 -3.39573707287861E-15  1.25513175049842E-12  5.83472105539732E-14 -3.69882265326761E-14  5.42992315738562E-01
 -3.11802782955213E-02 -1.89651469534029E-02  7.21487459355971E-13  2.96998187221321E-13 -1.06055469732225E-14
 -1.75981676512647E-02 -5.92026194558875E-03  1.09966912532961E-13  5.24864506989351E-14  4.54382732834455E-03
  1.52860506603858E-03  1.73696241370800E-02  5.84337681537239E-03  4.70140741275126E-13  2.77455953669518E-13
 -2.24240883448573E-02 -7.54376702923606E-03  1.10748217008704E-14 -6.76170566833966E-14  2.67337505208386E-03
 -3.48761253691514E-14 -1.01044077011427E-03  2.42708951244469E-15 -4.08575771898954E-14 -3.34510766876442E-03
  2.93372661108204E-14  2.95010767262033E-03  5.10602383082176E-14
* ORBITAL    1   25
 -1.56045868865278E-14 -3.82817431799057E-13 -1.50736263181494E-12  4.84538600371713E-12  5.24321378614557E-13
  1.13971895773160E-13 -3.41280722186713E-14 -6.63138604389301E-14 -2.02377001428685E-13  1.25121002410317E-13
 -1.47075743847320E-13  3.36509993357945E-03  6.15318231249517E-02  4.19670160264934E-02 -2.49607354731164E-02
 -1.94281087771043E-02  5.64939508252937E-03  1.03300818877144E-01  7.04550412107823E-02 -4.19045669040654E-02
 -3.26162859389494E-02  4.00671812273115E-01 -6.95263983564461E-02 -9.09508875947904E-03 -2.52647017723296E-13
 -2.84590710459681E-14 -4.87792722071364E-14 -1.60798224276610E-12 -3.69443922826994E-13 -1.51939791665131E-13
  6.72655613733508E-01 -1.16722266262587E-01 -1.52690114944903E-02  1.01091347118788E-12  3.82263423549852E-13
  1.48728090280035E-13 -5.24071805777261E-03 -5.64372976592867E-04 -1.53200172195220E-14 -2.02159854386153E-14
  1.35314731668335E-03  1.45720416270698E-04  5.56448225252940E-03  5.99239133576516E-04  1.00755123884841E-14
 -4.01634366253963E-14 -7.18371577455637E-03 -7.73614411479187E-04  9.08268700985670E-14  1.16714233673402E-13
 -8.08388230387309E-04 -1.08664940714141E-14  3.05542541597511E-04  4.55693906025745E-14 -8.56080051540037E-14
  1.08813132532114E-03  2.93540008640778E-14 -9.59641514253800E-04  7.56575721107073E-14 -7.60015701843636E-14
 -4.45899418439561E-13 -1.66899508224346E-12  2.90148753497674E-12  4.84474256684439E-13  4.46945399381702E-14
 -3.78859389890216E-14  3.56899167148297E-14 -3.56772868670968E-13 -1.07334476912746E-13  2.08223771763629E-13
 -3.36510165092993E-03 -6.15318450891042E-02 -4.19670097593847E-02  2.49607316832832E-02  1.94281077084070E-02
 -5.64939796635230E-03 -1.03300855801002E-01 -7.04550307138482E-02  4.19045605573010E-02  3.26162841498887E-02
  4.00671802997913E-01 -6.95264575362177E-02 -9.09508474861511E-03  3.37331692886953E-14  1.17834135932445E-14
 -5.82225629473030E-14 -1.90455136738544E-12 -1.09240592004890E-13 -7.22034013522788E-14  6.72655597698172E-01
 -1.16722365442022E-01 -1.52690047492550E-02  1.80740111534401E-12  1.38300693499302E-13  6.68982034013751E-14
  5.24073367458143E-03  5.64381563684676E-04  4.69684365537270E-14 -1.89830195797118E-14 -1.35315138461226E-03
 -1.45722673322001E-04 -5.56449883165276E-03 -5.99248257695962E-04 -1.55255997508227E-15  1.73670446562294E-14
  7.18373716832624E-03  7.73626179710474E-04  1.80587088386780E-14 -1.40795612396781E-13 -8.08389649767842E-04
 -2.01398206978540E-14  3.05542862765584E-04 -1.19499844663750E-14 -6.93843449283072E-14  1.08813311596244E-03
  8.23790454341661E-14 -9.59643140519899E-04  9.20939974479682E-15
* ORBITAL    1   26
 -4.67162343331583E-14 -2.43955502513123E-13 -1.05082297074194E-12 -2.78550687775380E-13  2.27816860910345E-13
  7.61490029433081E-14 -2.81929505613798E-14 -4.11282530277667E-13 -9.05874930016961E-13 -2.08970524487616E-13
  4.75089018243623E-14  7.74979386861717E-16  1.05719921254233E-12 -1.79441662867565E-12  1.11350474746549E-13
  2.58076492354957E-13 -3.34891645244462E-14  3.38425306759389E-13  3.66941920813712E-14  1.25754635828297E-13
  7.39901869437087E-14  7.75827880792080E-13 -2.01431104311143E-13 -1.73468917531949E-13  5.38334036563246E-01
  6.98777839388916E-03 -4.64258543828732E-03  3.24728075638738E-01  4.21509262974961E-03 -2.80045052542395E-03
  4.57818661331206E-13  1.35437924166398E-13  7.10156053831766E-15  1.87481841884520E-01  2.43358486441530E-03
 -1.61684086472210E-03  1.03476513158271E-14  3.45121197787524E-14  2.29951223008701E-02  1.13251635117782E-02
 -2.59173414303795E-13 -1.09723930544615E-13 -3.05563230697978E-13 -2.28448699148072E-13  1.26623146284597E-02
  6.23622617606248E-03 -1.73765987237899E-13 -1.13256628648111E-13  9.80818673618665E-03  4.83056002466419E-03
 -6.21617269151326E-14  2.99569399702009E-03  4.59808110034361E-14 -1.13226590283644E-03 -1.24696941420058E-03
  3.96375119441921E-14  1.11532335040656E-03  2.62358707673601E-15  1.47543410832418E-03 -4.01933752710742E-14
  9.15774816955788E-14  3.30427529038575E-13  2.45523530327631E-12 -3.41352403951402E-15 -4.03081546054211E-14
  6.87888577249121E-14 -1.04484801983507E-14 -5.09856900170626E-13 -8.89886298447929E-14  3.12605371864997E-14
 -5.34236716055981E-14 -1.12736721133539E-12  1.82867731590650E-12 -3.14881573445987E-14 -1.80127675892953E-13
 -3.43565828021611E-15 -3.37699875116027E-13 -7.93234277245883E-14 -3.48652050721896E-14 -2.12363847305287E-14
  7.52154133636413E-13 -2.05248937642876E-13 -1.91855629388231E-13  5.38334002750875E-01  6.98777318172848E-03
 -4.64258626622006E-03  3.24728055237714E-01  4.21508948647209E-03 -2.80045102464638E-03  1.17415345162709E-13
  2.24483969082488E-13  1.09696558554219E-13  1.87481830105962E-01  2.43358304974451E-03 -1.61684115289588E-03
 -1.88893078858980E-14 -3.67364371246085E-14 -2.29951221805071E-02 -1.13251633631371E-02  2.11381441601466E-13
  1.04014692881584E-13  3.08148955258372E-13  2.71799978777132E-13 -1.26623145618113E-02 -6.23622609396119E-03
  2.16209463379440E-13  7.93805564250770E-14 -9.80818668450363E-03 -4.83055996108354E-03 -6.62084674410427E-14
  2.99569387846969E-03  2.58141691946098E-14 -1.13226585807758E-03 -1.24696936470408E-03 -2.60767175093269E-14
  1.11532330620246E-03  4.64205768714173E-14  1.47543404981410E-03
* ORBITAL    1   27
 -9.37907356836842E-14 -2.22320725952583E-13 -9.65289450324438E-13 -2.75881303672724E-12  1.45286184712506E-13
  6.34706761037751E-14 -3.04646004098624E-14 -1.78475903842690E-13 -4.15484286772250E-13  2.72961195910764E-14
 -1.27084763619919E-14 -2.40147469944630E-14 -6.12245297268499E-13 -2.02680075964089E-13 -7.55074601268095E-13
 -2.00252785065620E-13 -8.19331154625824E-15  4.49182465601706E-14  5.16583943228260E-13 -8.17265228916227E-14
  1.05671267794443E-14  1.08443300367280E-12 -3.60281108437947E-13 -2.72703390286799E-13 -5.94585137502678E-01
  9.11510257622574E-02  1.70273540848516E-02 -3.59177999255501E-01  5.50626664042618E-02  1.02859129538527E-02
  1.71355296372300E-13  6.78506909049859E-14 -5.09129957722870E-14 -2.07371514557246E-01  3.17904452707765E-02
  5.93857461279504E-03  1.55091751736325E-13 -7.32038709203239E-14  2.34111253707513E-03 -7.68218732108297E-04
 -8.70456213850033E-14 -7.34478152496955E-14 -1.19952313538688E-13 -1.47224064038807E-13  1.29100330581800E-03
 -4.23633149171945E-04 -6.52034126159505E-14 -9.65353770782295E-14  1.00000686074732E-03 -3.28144826192845E-04
  5.71919086771410E-14  7.64634101248255E-04 -6.29211074209455E-14 -2.89004525129128E-04 -3.18742285963896E-04
 -5.27183229563978E-14  2.85091767526979E-04 -8.95738131253181E-14  3.77140958803375E-04  4.90041766627260E-14
  1.81739605668864E-13  9.66130836924013E-13  2.65407678020454E-12 -1.05308698312484E-13 -8.06884772668168E-14
  3.28996139172081E-14 -2.93052935423992E-13 -6.21476440109231E-13 -8.99617517620122E-14 -4.70533153038969E-14
 -2.85365087263095E-14 -6.34771952688500E-13  1.83110926892759E-14 -5.92843157726923E-13  5.03679709188516E-14
 -5.87593834814004E-14 -2.31506083786469E-13 -4.34464476139733E-13 -1.80716619260523E-13 -7.75417016937352E-14
 -1.02860438891200E-12  3.78857583859884E-13  2.16376928640455E-13  5.94585191639603E-01 -9.11511246421050E-02
 -1.70273599231375E-02  3.59178031955764E-01 -5.50627261385963E-02 -1.02859164802327E-02 -2.27032715779626E-13
  3.33419687503911E-13  1.63175077012849E-13  2.07371533436633E-01 -3.17904797583645E-02 -5.93857664862754E-03
  1.01523856832087E-13 -1.03973234936937E-13  2.34113004845705E-03 -7.68207195571975E-04 -9.36883583817333E-14
 -1.10547259894868E-13 -6.18290216681414E-14 -1.78193312718922E-14  1.29101296246541E-03 -4.23626787095276E-04
 -1.36250127346919E-13 -1.53618503340297E-13  1.00001434073304E-03 -3.28139898240021E-04  2.01464288510673E-14
 -7.64634811361640E-04  5.79086233694293E-14  2.89004793530435E-04  3.18742581873894E-04  4.53192490944298E-14
 -2.85092032113620E-04  7.04999718873002E-15 -3.77141308926053E-04
* ORBITAL    1   28
 -3.05417192654242E-03 -2.28999874528004E-02 -1.24896246872218E-01 -8.30863196004775E-01  1.34603420539996E-02
  4.93388136085975E-03 -3.69531415270015E-03 -7.68916795387107E-02  3.16892376201116E-01  2.77785867544710E-02
 -1.27944337217472E-02 -2.86239542320479E-13 -4.34689365836133E-12  3.72619997801852E-11  7.57139614253812E-12
  2.45507870961689E-12  4.94578791734356E-13  8.80078770178488E-12 -8.17321264743970E-11 -1.76610465555937E-11
 -6.52195171592975E-12 -3.14633962942634E-12 -4.08666070406647E-13 -2.12156787999341E-13  1.35594132233403E-12
 -2.91786175453078E-13  7.80894840118392E-16  6.10099836522840E-02 -2.37440647467627E-03  4.68790224681861E-03
  8.70336026490853E-12  1.18115623922963E-12  6.15897104591417E-13 -1.05672391455843E-01  4.11259265188159E-03
 -8.11968487244059E-03  3.17334108039338E-13  2.90916885089351E-13 -6.85677015700222E-14 -4.64185397585070E-15
 -1.17928352219646E-13 -3.36661975932704E-14  4.23097524360272E-13  2.41089429989382E-13 -1.01735145202650E-02
 -5.85547342567607E-03 -4.78461286750972E-13 -3.29738491055119E-13  1.31339507696936E-02  7.55938368710357E-03
 -1.11376721576758E-13 -1.25985733305844E-10  3.08773362385112E-14 -3.33302526998145E-10  2.55903497300660E-04
 -1.33899379166565E-13 -3.81478169268164E-04  6.55503580864677E-14  5.04648319985926E-04  3.05417207101722E-03
  2.28999884343734E-02  1.24896248389018E-01  8.30863196766825E-01 -1.34603504524377E-02 -4.93388326379392E-03
 -3.69531398232964E-03 -7.68916738601697E-02  3.16892384548817E-01  2.77785835085650E-02 -1.27944341945507E-02
 -2.28056169001328E-13 -4.44982388333585E-12  4.02398259020768E-11  8.81652703209255E-12  3.26257060144744E-12
  5.63302716987491E-13  9.17204267972298E-12 -8.04570520913660E-11 -1.75356529082267E-11 -6.50942143926347E-12
  5.13882090244791E-12  7.98107751241800E-13  3.05213118359684E-13 -1.29754198401116E-12  2.21062036384717E-13
  3.36164996046839E-14 -6.10099964667136E-02  2.37441638620488E-03 -4.68790335907139E-03 -8.58108754562134E-12
 -1.61470859182828E-12 -7.94824405459196E-13  1.05672413651993E-01 -4.11260981942944E-03  8.11968679879752E-03
  2.38289927009647E-13  1.65653202418181E-13 -4.81551063926358E-14 -1.22158660019496E-14 -4.90146099555623E-14
 -3.42818500420019E-14  2.76061749450282E-13  2.18785927075257E-13 -1.01735141351052E-02 -5.85547262874753E-03
 -3.19597727266801E-13 -2.86371476200162E-13  1.31339502726267E-02  7.55938265838854E-03  1.32670310678965E-13
  1.27001179461093E-10 -4.57734785695687E-14  3.35956031615580E-10 -2.55903668438974E-04  1.57235591285054E-13
  3.81478422481595E-04 -1.28569435268216E-13 -5.04648655967904E-04
* ORBITAL    1   29
 -3.43674777496397E-05  6.43401647501087E-04 -1.00506613987362E-02  2.94399256969810E-01 -1.41240895620036E-02
 -8.66760114305640E-03  8.35924185959049E-03  7.09664245131378E-02  9.25292215651954E-02 -1.82590200992076E-02
 -2.81782828018668E-02  2.50825390724293E-14  3.61075362243573E-13 -2.82284073980277E-12 -1.13713294801783E-12
 -7.74761746876407E-13  1.46370026117807E-14  2.72124902854342E-13  9.02331655068380E-12  2.91186640260753E-12
  1.83585454166229E-12  1.57327532495050E-12  8.74248391447190E-13  1.79021510424810E-13  5.12012046723320E-14
 -6.62842008074209E-15  3.17840278060116E-14  2.57106352270462E-01 -3.59135270037779E-02 -1.57957790750821E-02
 -2.32458543874992E-12 -6.45580346536961E-13 -2.45071792505420E-13 -4.45321265081262E-01  6.22040534493812E-02
  2.73590919030441E-02 -1.62719516070907E-14  9.18309014715606E-15  3.24240253140023E-14 -3.69999239608850E-14
  1.40304095982385E-14 -2.03968265067934E-14 -2.86204486742083E-13 -2.17524892113246E-13  1.86044320690439E-02
  4.23399551614100E-03  2.78182616759405E-13  2.55454955006739E-13 -2.40182185230640E-02 -5.46606470733119E-03
  4.19457147889225E-14 -1.28536546897434E-11  1.08824138428140E-14 -3.40928960415762E-11 -2.06328273479887E-03
  1.32091075484123E-14  3.07576032552125E-03 -1.70692310204498E-14 -4.06884844310978E-03 -3.43675466694647E-05
  6.43401186636161E-04 -1.00506718823364E-02  2.94399273220878E-01 -1.41240904410379E-02 -8.66760148037387E-03
 -8.35924170831378E-03 -7.09663952103068E-02 -9.25292062014757E-02  1.82590223528286E-02  2.81782825518671E-02
 -7.32788995962971E-15 -3.52600524748393E-13  3.32024398073736E-12  1.41187797825896E-12  9.56704331220907E-13
 -6.57955743999800E-14 -2.95628970162893E-13 -9.02445374173559E-12 -2.80937009415016E-12 -1.85958582316774E-12
  1.51097953874702E-12  9.03969834418186E-13  2.23611201521332E-13  6.02009113600248E-14  2.24458312583419E-14
 -6.31256020819851E-14  2.57106346340897E-01 -3.59135259553522E-02 -1.57957788043894E-02 -2.29739843330018E-12
 -7.54409668989992E-13 -2.24703285619628E-13 -4.45321254811179E-01  6.22040516337998E-02  2.73590914344111E-02
  9.45633508608235E-14  9.40020240596213E-15 -2.67781776454503E-14  5.34116754832066E-14  2.78465920453489E-14
 -2.67479198815827E-14  2.47191687761043E-13  1.48130731259798E-13 -1.86044320458877E-02 -4.23399557081867E-03
 -2.79124984259770E-13 -1.65598221787925E-13  2.40182184930382E-02  5.46606477784280E-03  5.11558922281487E-14
 -1.26921942234502E-11 -5.12958519435453E-14 -3.35829982640916E-11 -2.06328263387186E-03 -4.07269748418414E-14
  3.07576017451115E-03 -7.36831517320978E-14 -4.06884824363195E-03
* ORBITAL    1   30
 -6.73238032362489E-04 -6.21907072517085E-03 -4.86469681557743E-02  3.51370561536394E-01  6.85550981944915E-03
  4.08999069484340E-04 -1.03005782784563E-02 -1.66837059857577E-01  4.38295236149696E-02  7.22749059390955E-03
 -4.30047736669921E-04  9.08767635668693E-14  8.02085543738835E-13 -6.63713513668283E-12 -1.82832429486696E-12
 -5.94105658491898E-13 -7.82615754701058E-14 -1.77480004893169E-12  1.50849043335775E-11  4.40495742436068E-12
  1.60000464807789E-12  3.41250166887689E-13 -1.24803896448380E-14 -2.06279469994815E-13  6.78675419616866E-14
  7.17610699606377E-14  5.01422151423570E-14  3.68270170055161E-01 -8.77252872724263E-02 -1.20111313208224E-02
 -1.85111104245634E-12  5.39989422276109E-13  4.19445987479629E-13 -6.37862645448034E-01  1.51944654664444E-01
  2.08038897040797E-02  1.62048553076267E-13  5.88745798353751E-14  2.79700979885703E-14  8.93935380040796E-14
 -8.06778773977778E-14  4.68692674293265E-15  1.56499946258483E-13 -4.81209489118691E-14 -1.17967364110087E-02
 -3.24153145698692E-03 -1.81429100133628E-13  5.19376249861283E-15  1.52295212198452E-02  4.18479911642493E-03
  9.38978499852719E-14 -3.24659383718502E-10 -4.52937940119511E-14 -8.58896277113025E-10  8.05692338731185E-04
  7.68065193671977E-14 -1.20105460924267E-03 -1.32157033142846E-13  1.58884625296276E-03  6.73239243790334E-04
  6.21907894030061E-03  4.86469855509177E-02 -3.51370530687099E-01 -6.85552316832504E-03 -4.09012705108717E-04
 -1.03005797363363E-02 -1.66837057828286E-01  4.38295166085474E-02  7.22747249261140E-03 -4.30043593286300E-04
 -2.00392163816003E-14  5.47520703365880E-13 -7.84493211978918E-12 -2.23697411363933E-12 -7.57816513496171E-13
 -1.04590379001253E-13 -1.47908926431431E-12  1.53560643433858E-11  4.33059213045786E-12  1.44601711099800E-12
 -1.16453472431203E-12  5.15156570513379E-13  3.67472244410738E-13 -1.12827199037133E-13 -6.16190819274882E-14
  1.05322987120144E-14 -3.68270190081709E-01  8.77253360795438E-02  1.20111254053004E-02  1.09968306659511E-12
 -5.39048270442647E-13 -4.81284665691695E-13  6.37862680135170E-01 -1.51944739201096E-01 -2.08038794580549E-02
  2.52684269044158E-14 -4.35180936179029E-14  4.50583506263944E-14  5.53661981412801E-14 -2.26681828243641E-14
  2.12982573535022E-14  1.31032841315781E-13  4.47750383924501E-14 -1.17967512038321E-02 -3.24153925310384E-03
 -1.63659641749085E-13  4.75806914550682E-14  1.52295403172758E-02  4.18480918109531E-03 -1.90880275908428E-14
  3.31497704982873E-10  4.78816861708025E-14  8.76964011186780E-10 -8.05693309034712E-04 -4.86222288980952E-14
  1.20105604276576E-03  9.84602481660962E-14 -1.58884815671488E-03
* ORBITAL    1   33
 -1.69518363627036E-02 -1.17056276320456E-01 -3.90257011169695E-01 -3.46807295700069E-01  6.51136148836976E-01
  3.47056469327237E-01  4.45275434939242E-03  1.70774351874805E-01  1.19957206544391E+00  3.95890713379062E-01
  2.21158611549544E-01  1.00490720566328E-12  1.60811993203067E-11  1.03428926104171E-10  3.47085608750853E-11
  2.36301020931539E-11 -2.26158516494665E-12 -3.82246236997815E-11 -2.36858821744444E-10 -8.12068031113522E-11
 -5.62027574811210E-11  8.41207982504232E-12  4.67274793059164E-12  1.43537068408798E-12 -2.40313941753334E-14
 -1.07161510167916E-14 -3.84916712877603E-15 -1.04201323255987E-01 -1.43776876415806E-01 -5.66087394634620E-02
 -1.99131817374750E-11 -1.11136298906415E-11 -3.37705161234839E-12  1.80481986095387E-01  2.49028854905787E-01
  9.80492129031785E-02  2.81687472835933E-13  4.13879064716509E-13  1.52889215152526E-17 -2.58232695647030E-16
 -7.20172993908442E-14 -1.04714500300875E-13  5.11312568211691E-13  6.71747985606061E-13 -3.79856072304616E-02
 -3.51342711468894E-02 -6.59400110016013E-13 -8.69733849685447E-13  4.90392080661763E-02  4.53581490108049E-02
 -4.76165364666936E-14 -3.49130770992929E-13  1.72629349075109E-14 -9.23463896193260E-13  1.17895610005529E-03
 -7.52750958866854E-14 -1.75748398747840E-03  6.58589530135048E-14  2.32493278239939E-03 -1.69518588159852E-02
 -1.17056438067040E-01 -3.90257724686405E-01 -3.46809083710765E-01  6.51136217008028E-01  3.47056486631846E-01
 -4.45274455334071E-03 -1.70774189606213E-01 -1.19957141465507E+00 -3.95890487211448E-01 -2.21158458025416E-01
 -9.63422807773516E-13 -1.67313920085270E-11 -9.88139761532613E-11 -3.42058631721203E-11 -2.38673359757738E-11
  2.31206249916276E-12  3.82899084957549E-11  2.36334639373100E-10  8.07892714819126E-11  5.57976774690656E-11
  8.81952635048602E-12  4.80904413777244E-12  1.48197010344633E-12 -3.52371304225297E-15 -6.12312498812099E-15
 -2.45796010543808E-15 -1.04201313675336E-01 -1.43776860133900E-01 -5.66087266062437E-02 -1.99258993575888E-11
 -1.10929574892985E-11 -3.37343676398958E-12  1.80481969501404E-01  2.49028826704824E-01  9.80491906338116E-02
 -3.82432557153517E-13 -4.64612144268876E-13  2.09336178072092E-15  1.20205941161471E-15  1.01783046962973E-13
  1.22358021588119E-13 -5.04584067306419E-13 -6.61683134144897E-13  3.79856140789280E-02  3.51342761893822E-02
  6.48365539742414E-13  8.54282572724646E-13 -4.90392169077932E-02 -4.53581555209077E-02 -2.61101809551464E-14
 -3.49564550471233E-13  9.75105776928232E-15 -9.24065642953331E-13  1.17895686521378E-03 -7.22711007334067E-14
 -1.75748512812028E-03  6.50245095586204E-14  2.32493429132899E-03
* ORBITAL    1   36
  7.85551982101871E-02  5.65876589010305E-01  2.49687156932933E+00  6.28843128019182E+00 -2.19901908429047E-01
 -4.88670468834420E-02  3.42785701927560E-02  5.67496887468558E-01  2.26742972343808E+00  7.84134554413816E-01
  5.28983290042361E-01 -9.11395626646854E-13 -1.50456591103570E-11 -7.42680047864615E-11 -2.04413862644507E-11
 -1.12289766820920E-11  1.30514550395575E-13  2.56867782371618E-12 -2.79679952998026E-11 -1.91332853765833E-11
 -1.88393117376610E-11 -6.87214734885003E-12 -3.36668762224112E-12 -1.01520770404185E-12  5.80297820716090E-15
  6.73417662542826E-14  3.84493218315108E-14 -3.08245207677043E-02 -5.56396483845901E-02 -4.34016519242113E-02
 -2.20577462602597E-13 -4.48463453290584E-13 -6.45249645076513E-14  5.33896360888400E-02  9.63706979185028E-02
  7.51738662657964E-02 -6.36684454314201E-14 -1.11662335681650E-13  2.65823505128678E-15  3.33376713204109E-15
  1.72828414306588E-14  2.76411056362973E-14  2.25528644302040E-13  3.17668722572342E-13  2.41583341774318E-02
  1.77140419109020E-02 -2.94679202878697E-13 -4.10252622564663E-13 -3.11882753135681E-02 -2.28687297713672E-02
  4.41405320328725E-14  2.26391606513303E-12 -1.62201745668746E-14  5.99166050477646E-12 -2.62804051680714E-03
  6.23531500206364E-15  3.91765149114499E-03 -4.64055693309669E-15 -5.18256578692762E-03 -7.85551913362307E-02
 -5.65876541031720E-01 -2.49687139740663E+00 -6.28843113490105E+00  2.19901744165811E-01  4.88669673531700E-02
  3.42785718909425E-02  5.67496946513880E-01  2.26743030334098E+00  7.84134783815316E-01  5.28983451343958E-01
  7.51250106879009E-13  1.25319752289159E-11  9.87577540109443E-11  3.85555466558646E-11  2.93668876314739E-11
  2.05588260847388E-13  2.98124031155945E-12 -2.57029162271917E-11 -1.84304616522782E-11 -1.83492674891710E-11
 -7.29998417082500E-12 -3.72030805470589E-12 -1.04806443765811E-12 -2.92782191973987E-15  1.33396374570090E-14
  9.30680944214723E-15  3.08245772260239E-02  5.56396782879478E-02  4.34016615413843E-02  3.36046197957350E-14
  3.17104072353114E-13  2.94241478791410E-14 -5.33897338776172E-02 -9.63707497117892E-02 -7.51738829226354E-02
  4.46474616735276E-13  6.10787005455596E-13  4.05974361130546E-15  3.11364305215033E-15 -1.15330638245846E-13
 -1.57446870813807E-13  2.22207437806881E-13  3.09706544547209E-13  2.41583239101929E-02  1.77140329289904E-02
 -2.89120297216970E-13 -4.01424452386474E-13 -3.11882620585902E-02 -2.28687181757434E-02  2.71256264199083E-14
 -2.29400761226530E-12 -9.85802286924390E-15 -6.06580299083632E-12  2.62804025250514E-03 -6.86604241924361E-15
 -3.91765109710278E-03  6.78084032370260E-15  5.18256526567861E-03
* ORBITAL    1   40
 -1.64243665246752E-14 -3.78467858072191E-13 -1.62060704124554E-12 -1.75866235073836E-12  1.76806246047244E-12
  9.21493549357460E-13 -2.69111691586897E-14 -1.40309185952477E-12 -3.21035681989753E-12  3.99530860692815E-13
  7.18651000287467E-13 -1.05605962002390E-14  2.41857156905318E-14  6.75543467608642E-13  1.97075512909274E-13
  1.41354181866072E-13 -2.40777508580584E-14 -1.43311436150913E-13 -2.92790031292302E-12 -1.54252532777811E-12
 -1.39934265701100E-12  2.86006740226323E-14 -9.55331439177170E-14 -4.69392409513043E-14 -6.08445281607027E-02
  2.84439613343699E-01  1.68398173551643E-01  7.60973070322598E-02 -3.55744209720052E-01 -2.10612982011767E-01
 -9.29815397696831E-15  4.17114374475031E-13  1.50429600871714E-13  4.39348006983999E-02 -2.05389015246216E-01
 -1.21597461859789E-01 -3.29875665443819E-14 -4.63257943014525E-14 -1.78332783049600E-02 -1.37521813430672E-02
 -1.22179686741733E-13 -1.85494793092963E-13  7.87510188002750E-14  1.32751616119241E-13  2.03604946412155E-02
  1.57010511329348E-02  8.94080124443530E-14  9.45229903596214E-14  1.57711713328545E-02  1.21619819108724E-02
 -8.61512287008807E-16 -1.74110358952726E-03  2.07644255674235E-15  6.58075300669158E-04 -1.50266691330400E-03
 -6.09042307060098E-15  1.34402614628258E-03  5.21839243352706E-15  1.77797946926501E-03  1.12467495598785E-13
  8.48034411356753E-13  3.12874449564400E-12  2.12866038261900E-12 -2.36438575819305E-12 -9.57007978985094E-13
 -1.15505056643352E-13 -1.14031144851664E-12 -8.07455682206591E-13  9.34014255560512E-13  7.13007699244993E-13
 -5.66021344248058E-14  1.96571670256508E-14 -3.64253649615593E-13 -2.54103375005740E-13 -2.47955296211665E-13
  5.40131607305825E-14  1.29983286664024E-13  3.16207231673326E-12  1.51558019560009E-12  1.34250572861566E-12
  6.24517790535671E-14 -1.56911729795315E-15  7.02838805591123E-15 -6.08444305488094E-02  2.84439668914380E-01
  1.68398197185018E-01  7.60971849453342E-02 -3.55744279223781E-01 -2.10613011570358E-01 -1.67172879857747E-14
  4.38805754292942E-13  1.68707221216301E-13  4.39347302129664E-02 -2.05389055372468E-01 -1.21597478925239E-01
  5.29389145141338E-14  7.02577758376789E-14  1.78332803109313E-02  1.37521828266732E-02  1.81646545222272E-13
  2.58199322787328E-13 -3.43774979057292E-14 -8.04832008791727E-14 -2.03604969303385E-02 -1.57010528262381E-02
 -6.03694942873510E-14 -5.51063346938821E-14 -1.57711731065005E-02 -1.21619832228691E-02  2.49397270206958E-16
 -1.74110344174898E-03  2.25962739119158E-15  6.58075244813186E-04 -1.50266678577912E-03 -8.96745361799608E-15
  1.34402603221348E-03  6.35508104222439E-15  1.77797931843377E-03
* ORBITAL    1   41
  4.20563517921220E-14  2.23386109881876E-13  9.95624483494977E-13  5.55867839963346E-13 -1.24389299651620E-12
 -6.56315188456311E-13  6.12379725539712E-14  1.02827326826709E-12  2.15824058858942E-12 -2.59142383811163E-13
 -4.73178370927115E-13  3.96133126388938E-14  1.87073574690589E-13  3.12121843817753E-12  1.62923869560503E-12
  1.46307555634231E-12  4.83349082119741E-14 -6.42754655382399E-14  5.28372984209727E-13  1.91994199431747E-13
  1.71495758997412E-13  1.08226805829822E-13 -3.42622141642909E-13 -1.15839775415684E-13 -8.78696028039872E-02
  4.10778030421482E-01  2.43194923809000E-01 -5.26929079113973E-02  2.46331930956897E-01  1.45837096300567E-01
  8.00931809071489E-14 -1.07460287335288E-13 -5.25369117131027E-14 -3.04222645661328E-02  1.42219806649202E-01
  8.41990868073020E-02 -5.66317357571591E-14 -3.86258907536324E-14 -2.57542150560815E-02 -1.98604333634067E-02
 -1.07562981267246E-13 -1.57691944717429E-13 -9.89325020515575E-14 -1.54255820135510E-13 -1.40984444610823E-02
 -1.08720539975162E-02 -7.28559487854351E-14 -1.11278920374700E-13 -1.09206081208004E-02 -8.42145681408330E-03
 -6.61800003158694E-15 -2.51444269068815E-03  4.24181111075777E-15  9.50370006496014E-04  1.04050841583401E-03
  2.96624958093226E-15 -9.30659019591460E-04  1.51787422669827E-15 -1.23114616058289E-03 -6.73064572703853E-14
 -5.91720527915142E-13 -1.97171940430636E-12 -9.49004035677879E-13  1.68083534580042E-12  6.84055891936452E-13
  6.62733361125137E-14  7.45701476895073E-13  2.91769117060356E-13 -8.18228029586189E-13 -6.42072430305369E-13
 -4.31125214395009E-14 -1.66238762207662E-13 -3.34591227393186E-12 -1.57880911422086E-12 -1.38570190914918E-12
  2.96153179772830E-15 -2.02515328042651E-14 -3.10885919842129E-13 -2.05529233877537E-13 -1.87881911619077E-13
  2.47690410301704E-14 -4.56796211214864E-13 -1.85479440775429E-13 -8.78694618378071E-02  4.10778110674749E-01
  2.43194957939263E-01 -5.26928233809731E-02  2.46331979081629E-01  1.45837116767072E-01 -4.81559431466440E-15
 -1.30447462127329E-14  5.95254931756828E-15 -3.04222157635911E-02  1.42219834432759E-01  8.41990986234818E-02
  3.83698977853979E-14  1.65111112645924E-14  2.57542179517362E-02  1.98604355054369E-02  6.04969466518034E-14
  9.94170071181759E-14  1.46788052300135E-13  2.08518312484901E-13  1.40984460466479E-02  1.08720551702170E-02
  1.26236806683145E-13  1.71368987594109E-13  1.09206093493096E-02  8.42145772270210E-03 -9.32897792311573E-15
 -2.51444247731637E-03  4.66761716275040E-15  9.50369925850406E-04  1.04050832749951E-03  3.88004611582535E-15
 -9.30658940577059E-04  1.51728938382732E-15 -1.23114605610434E-03
* ORBITAL    1   43
 -3.99012023408070E-13 -2.81383358796108E-12 -1.27401862554831E-11 -3.57778742356805E-11 -2.78636794316158E-12
 -1.96543206960250E-12 -1.82111071503634E-13 -3.37785675920099E-12 -1.20184317810906E-11 -2.10007520027038E-12
 -4.72360145805645E-13 -9.78209220729578E-03 -1.15578185471382E-01 -2.35808538213611E-01  7.10155771058952E-02
  9.42105270991285E-02  2.29165973932996E-03  2.70766078210790E-02  5.52430830949869E-02 -1.66368846237214E-02
 -2.20707868882698E-02  1.23855940006290E-01  7.05266134635690E-01  3.65864552807741E-01  3.11818726509839E-12
  1.00255813694120E-11  4.73242383554510E-12  9.54723431985555E-13  1.01382976954525E-12  4.39384191239316E-13
 -2.90158450744016E-02 -1.65223346199390E-01 -8.57114253736040E-02 -2.06118295548121E-13  2.93344107122247E-12
  1.44656949576184E-12 -7.15300954762321E-02 -5.07592737242969E-02 -5.42421398945755E-13 -5.44619049214639E-13
  1.84689912376108E-02  1.31059881218837E-02 -1.05983237724838E-02 -7.52079545897661E-03  2.62023442994849E-14
  5.35228621179037E-14  1.36823771829699E-02  9.70930521131198E-03 -1.85165720314324E-13 -2.13716367589332E-13
  4.79523124815269E-04  5.30868853442350E-14 -1.81242705062874E-04 -2.10227239727010E-14 -2.67485447843296E-16
  9.00710402844929E-05 -2.39239506337656E-15 -7.94351899471288E-05  1.70584692073452E-14  4.17225701996274E-13
  2.90202953692192E-12  1.31062768641210E-11  3.56555144916033E-11  2.60488856787227E-12  1.92408303449511E-12
 -2.06365414382522E-13 -3.41931816769088E-12 -1.18568958722591E-11 -2.67169609976334E-12 -1.24520552908566E-12
 -9.78208666670067E-03 -1.15578099240079E-01 -2.35808247874413E-01  7.10157037773858E-02  9.42106292261324E-02
  2.29165844430588E-03  2.70765876648634E-02  5.52430152406369E-02 -1.66369142092408E-02 -2.20708107369044E-02
 -1.23856079543981E-01 -7.05266232059546E-01 -3.65864584918625E-01 -3.06617767537346E-12 -1.00730186226569E-11
 -4.75541429454919E-12 -8.71436457010195E-13 -8.96170782958248E-13 -3.74784083581096E-13  2.90158776825122E-02
  1.65223368972065E-01  8.57114328798047E-02 -1.77609605828538E-13 -3.37600899916948E-12 -1.67277293845678E-12
 -7.15300948610508E-02 -5.07592723759006E-02 -5.72794639816578E-13 -5.71371500672543E-13  1.84689910787975E-02
  1.31059877737356E-02 -1.05983236821731E-02 -7.52079526012033E-03  2.38318192165913E-14  3.41205485201383E-14
  1.36823770665862E-02  9.70930495461734E-03 -3.17995278503391E-13 -3.35207821189342E-13 -4.79523189118306E-04
 -5.33633555803436E-14  1.81242729371069E-04  2.04956335241477E-14 -1.45222356063075E-15 -9.00710523605026E-05
  4.75841435577534E-15  7.94352006282734E-05 -2.87925843554788E-14
* ORBITAL    1   44
 -5.47285520299031E-13 -3.73520812240517E-12 -1.67062911683391E-11 -4.60917724215787E-11 -3.46402363580738E-12
 -2.51243994645915E-12 -2.74348007545131E-13 -4.40306276070370E-12 -1.52915994489166E-11 -3.24191980240056E-12
 -1.31634695997672E-12  2.29165973941926E-03  2.70766078223603E-02  5.52430830987098E-02 -1.66368846230749E-02
 -2.20707868879988E-02  9.78209220719964E-03  1.15578185470029E-01  2.35808538209576E-01 -7.10155771064124E-02
 -9.42105270992252E-02 -2.90158450732151E-02 -1.65223346197610E-01 -8.57114253729821E-02  7.30410147282148E-13
  2.31790795851411E-12  1.09535591046942E-12 -2.39329015323204E-12 -1.00423209630866E-11 -4.79387221090193E-12
 -1.23855940007529E-01 -7.05266134637632E-01 -3.65864552808398E-01 -1.98564913636249E-12 -2.65141852226964E-12
 -1.16342701972271E-12  1.67574212671323E-02  1.18914217480387E-02 -8.95818450970324E-14 -8.62580240192975E-14
 -4.32674758314653E-03 -3.07035190784674E-03 -4.52396045893395E-02 -3.21029834676035E-02  5.89696024983897E-13
  6.14104275713499E-13  5.84040783912182E-02  4.14447734475365E-02  1.25140499639692E-13  9.90104482455137E-14
 -1.12338324017373E-04  1.02424429496875E-14  4.24598946123946E-05 -4.15103548656750E-15  4.18148357539716E-14
  3.84473837659096E-04 -4.46514874914964E-14 -3.39074053220898E-04 -1.60154566086323E-14  5.31765633779701E-13
  3.69987463959695E-12  1.66270607510043E-11  4.61583996733844E-11  3.52037144261857E-12  2.52819904670488E-12
 -2.39891579695661E-13 -4.36516846247002E-12 -1.53591765899868E-11 -3.02146946578884E-12 -1.02454648090586E-12
  2.29165844421444E-03  2.70765876635532E-02  5.52430152369966E-02 -1.66369142099025E-02 -2.20708107372226E-02
  9.78208666680269E-03  1.15578099241435E-01  2.35808247878210E-01 -7.10157037767700E-02 -9.42106292258399E-02
  2.90158776837065E-02  1.65223368973827E-01  8.57114328804068E-02 -8.19884928570060E-13 -2.38714144145645E-12
 -1.11985536787695E-12  2.37773041897964E-12  9.96839960902432E-12  4.75481199322122E-12  1.23856079542720E-01
  7.05266232057642E-01  3.65864584917992E-01  2.10708575801354E-12  2.77983376738577E-12  1.23085051805541E-12
  1.67574211239915E-02  1.18914214332183E-02 -1.70989064977653E-13 -1.73529116059730E-13 -4.32674754631881E-03
 -3.07035182657937E-03 -4.52396042006258E-02 -3.21029826151400E-02  5.84720818956637E-13  6.10679771107763E-13
  5.84040778894014E-02  4.14447723469952E-02  1.72701761235328E-13  1.39602555138625E-13  1.12338339136262E-04
 -1.51961166103566E-14 -4.24599003540158E-05  5.92931463841850E-15 -4.19953935670618E-14 -3.84473889162125E-04
  4.34279344881040E-14  3.39074098646324E-04  1.88213736629543E-14
* ORBITAL    1   45
  5.27616218488693E-13  3.99012323478899E-12  1.64154088253552E-11  2.65571901784855E-11 -7.84758069766316E-12
 -3.39532125159149E-12  4.72153987835108E-13  6.69854022278663E-12  1.49554755776677E-11 -1.84649144207953E-12
 -3.21125687512136E-12  5.27909310914132E-14  1.18774036115193E-12  3.25178954558166E-12 -1.35553748291982E-12
 -1.73691336541101E-12  2.37182640658560E-14  2.95986220233581E-13  1.12030285184413E-12  4.17278418559207E-13
  3.62485745671323E-13 -1.91194901986145E-12 -7.84631907741376E-12 -4.02003758385308E-12  2.66373593263062E-01
  7.56102659329861E-01  3.49081675405560E-01  1.74994119063255E-01  4.96721605038448E-01  2.29329189571181E-01
 -3.49035567689009E-13 -1.40417660058299E-12 -7.46706701850293E-13  1.01032901752240E-01  2.86782352386438E-01
  1.32403269333321E-01  8.09083580501156E-13  5.77764067394248E-13 -2.08728783666353E-02 -1.82665022667257E-02
 -6.82731193174506E-13 -6.07217672891377E-13 -7.41312643319380E-13 -6.93544321089612E-13 -1.25176845740165E-02
 -1.09546134293007E-02 -3.24036110376778E-13 -3.43727835382623E-13 -9.69615677695597E-03 -8.48540707462767E-03
 -1.87576195447383E-14  2.68620041240641E-03  1.91748090141347E-14 -1.01528832327404E-03 -1.21775816061735E-03
  1.99396051539893E-14  1.08919601089942E-03  1.02630665344640E-14  1.44087088702918E-03 -6.00751821093494E-13
 -4.43012199161433E-12 -1.80381494900886E-11 -2.58771564445689E-11  8.41808602044494E-12  3.41916313195093E-12
  5.88413179527928E-13  7.08210571541709E-12  1.36594772560574E-11  1.68817788950331E-13 -3.53011147149272E-13
  5.90036427398539E-14  1.26358977128691E-12  3.78822971091572E-12 -5.22324891770761E-13 -8.64984075188746E-13
 -3.77318756860246E-14  1.51948933527617E-13  1.43742475015384E-13 -7.72039980131617E-13 -8.41533313180591E-13
  1.97196377279318E-12  7.78295980008075E-12  4.00843422417785E-12 -2.66373608158095E-01 -7.56102612652652E-01
 -3.49081642770566E-01 -1.74994128850413E-01 -4.96721574373675E-01 -2.29329168131640E-01  4.45636413261456E-13
  1.53105364641952E-12  7.65048087843322E-13 -1.01032907401318E-01 -2.86782334681161E-01 -1.32403256954616E-01
  8.48860815405626E-13  6.14999710590190E-13 -2.08728708737454E-02 -1.82664966518593E-02 -6.27161414742544E-13
 -5.47174353788919E-13 -7.81893862043535E-13 -7.31653627473707E-13 -1.25176800825339E-02 -1.09546100632259E-02
 -4.07556667259870E-13 -4.24713544839520E-13 -9.69615329772619E-03 -8.48540446724540E-03  2.47563073887589E-14
 -2.68620085058774E-03 -1.87579112166428E-14  1.01528848889206E-03  1.21775835921533E-03 -1.73215190592555E-14
 -1.08919618853761E-03 -1.62490423041770E-14 -1.44087112199001E-03
* ORBITAL    1   46
  6.90614299894040E-13  5.04739947531534E-12  2.10984551757485E-11  3.39896627488775E-11 -1.02133404643426E-11
 -4.44330433658907E-12  6.72335475787938E-13  8.69016161657903E-12  1.92786180993412E-11 -2.38221423946849E-12
 -4.12455055244594E-12  3.12374666991062E-14 -2.38031565451482E-13 -8.76894106543989E-13 -1.78503066197699E-13
 -1.31825269193358E-13  6.21504438568776E-14  1.25227305026698E-12  3.34249771949656E-12 -1.15228117378300E-12
 -1.52612584975476E-12  4.69676774841880E-13  1.49737216615557E-12  7.63863701610989E-13 -2.02065803285023E-01
 -5.73564704792062E-01 -2.64806538697137E-01  2.30686298407836E-01  6.54804110877310E-01  3.02313598935828E-01
 -1.87395070028505E-12 -7.72332606409790E-12 -3.96946134685235E-12  1.33186796489933E-01  3.78051329688315E-01
  1.74540837727097E-01  2.24666675344688E-14  5.60163028809514E-14  1.58337577169176E-02  1.38566117322611E-02
  8.13885232638715E-13  7.75836066674008E-13 -9.50156917257591E-13 -7.90174987651804E-13 -1.65014592445874E-02
 -1.44409380159539E-02  4.79201792617725E-13  2.94733231258889E-13 -1.27819753675876E-02 -1.11859024871912E-02
  3.73956147310418E-17 -2.03769914988778E-03 -2.03445989526523E-14  7.70177885338923E-04 -1.60531179145590E-03
  2.65238882497419E-14  1.43583451628642E-03 -8.38388562836112E-15  1.89943052711016E-03 -8.12544972640914E-13
 -5.68128710691938E-12 -2.32428011181292E-11 -3.31970349659554E-11  1.09623890070040E-11  4.47017764958474E-12
  8.09308669009726E-13  9.13340165717486E-12  1.74542146350157E-11  1.70145750201288E-13 -4.63922731713475E-13
 -2.30492183906171E-14 -2.01114494296643E-13 -4.21459639560578E-13  5.52529545867543E-13  6.39389101773670E-13
  5.31615501419294E-14  1.18499821681737E-12  3.61213470974551E-12 -7.36748742576653E-13 -1.09077523941714E-12
 -3.23119612993699E-13 -1.42220461006909E-12 -7.27539824785630E-13  2.02065814585718E-01  5.73564669381721E-01
  2.64806513939987E-01 -2.30686311308567E-01 -6.54804070452790E-01 -3.02313570672863E-01  1.98259196841528E-12
  7.82152442530497E-12  4.00759345039565E-12 -1.33186803936132E-01 -3.78051306347887E-01 -1.74540821408689E-01
  5.50242278452062E-14  9.04363405990809E-14  1.58337520355019E-02  1.38566074745047E-02  8.75413681456452E-13
  8.39851988132599E-13 -8.96393024010978E-13 -7.33806044745538E-13 -1.65014533210922E-02 -1.44409335771596E-02
  5.25432986812569E-13  3.42478817871192E-13 -1.27819707790952E-02 -1.11858990488811E-02  6.03599687212151E-15
  2.03769948231646E-03  2.28140874264818E-14 -7.70178010987119E-04  1.60531205344460E-03 -2.89668873590509E-14
 -1.43583475062481E-03  1.27825967707127E-14 -1.89943083706732E-03
* ORBITAL    1   50
 -5.67913449524358E-02 -3.92800076109916E-01 -1.29118429147277E+00 -5.84792889135983E-01  6.15087885169277E-01
  1.82325952653870E-01  1.08623601141382E-03  3.74512547424651E-01  2.56663266524317E+00  9.25945560938350E-01
  5.19293430876882E-01 -8.57973573608957E-14 -1.56511535768854E-12 -5.28798832526649E-12 -1.81265035376459E-12
 -1.26539167401575E-12  2.32698081545199E-13  3.24950437334196E-12  1.03157014306011E-11  3.33787847431071E-12
  2.14251058609244E-12 -1.31539537346092E-12 -2.71863483834043E-12 -9.98710080686797E-13  1.12529103381560E-14
  1.95785010376011E-15  8.91746200314213E-15 -4.16637135440588E-01 -7.60389956416381E-01 -3.13837714969339E-01
  2.73096674472662E-12  5.77949671712511E-12  2.16090404489544E-12  7.21636686902560E-01  1.31703403807653E+00
  5.43582867657414E-01  5.01739573548000E-14  6.72559832975823E-14 -1.19407574350310E-15 -2.74072693142694E-15
 -1.46289593228477E-14 -1.97455900619149E-14  1.53629017028551E-13  1.63725251900626E-13  2.38248564612197E-02
  2.76183247475233E-03 -2.03734807931024E-13 -2.13533310161487E-13 -3.07577574341058E-02 -3.56551039391473E-03
 -2.22735316283026E-14 -7.59067203376424E-14  8.44653214901869E-15 -2.04489978751016E-13  3.31172014446839E-03
 -4.57337712154161E-14 -4.93682091016127E-03  4.08409093745886E-14  6.53080019786698E-03 -5.67913390899057E-02
 -3.92800033768005E-01 -1.29118410229729E+00 -5.84792398083212E-01  6.15087923948294E-01  1.82325980475294E-01
 -1.08623896513681E-03 -3.74512595935561E-01 -2.56663283625211E+00 -9.25945601326061E-01 -5.19293448392512E-01
  1.35779055345599E-13  1.60103212308810E-12  5.09366148260373E-12  1.85050170783891E-12  1.25811720193119E-12
 -2.28789964629694E-13 -3.24136551070138E-12 -1.04065635544691E-11 -3.33270903310419E-12 -2.17585718033523E-12
 -1.31855964570339E-12 -2.95976952825408E-12 -1.12455139768905E-12  7.19792647084272E-15 -9.88717860805606E-15
 -2.49025784519347E-15 -4.16637150937747E-01 -7.60389951175636E-01 -3.13837712373365E-01  2.75631869307728E-12
  5.75214657481563E-12  2.14071817407761E-12  7.21636713745871E-01  1.31703402900207E+00  5.43582863162087E-01
 -1.72986706005268E-13 -1.76043139167513E-13 -8.09130269906833E-16  1.50033762846057E-15  4.31487023098095E-14
  4.34515609073289E-14 -1.45164404491109E-13 -1.55280925676088E-13 -2.38248594576438E-02 -2.76183455840615E-03
  1.90524913224088E-13  2.02988399533951E-13  3.07577613017916E-02  3.56551308328291E-03 -3.29003596391995E-14
 -7.71740735698028E-14  1.32362818563356E-14 -2.01877473115640E-13  3.31171994807921E-03 -4.68563113946197E-14
 -4.93682061742854E-03  3.88283159967343E-14  6.53079981061654E-03
* ORBITAL    1   51
  1.37957877251692E-13  6.53569308807268E-13  2.17577799570345E-12  2.07021677462150E-12 -1.21614500576927E-12
 -4.46262219381015E-13 -7.34914479989476E-14 -1.07173596331721E-12 -5.33868581072326E-12 -3.08279670004128E-12
 -2.37348383462526E-12 -1.08873004961578E-04 -1.60796095715937E-03 -5.00671031053164E-03 -5.98304332035022E-04
 -2.68091060494660E-05  9.61285476201261E-02  1.41973624430980E+00  4.42063477568798E+00  5.28268007096972E-01
  2.36708695663387E-02 -1.49187697203821E-03 -2.36478030457161E-03 -8.50244809274309E-04 -2.32624003542873E-13
 -6.38406961039115E-14 -4.54689841489225E-14  1.13663082886455E-12  2.01082190716858E-12  8.56571761543730E-13
  1.31724075272237E+00  2.08796384288969E+00  7.50716850584257E-01 -1.04484859740672E-12 -3.12847817034430E-12
 -1.20732712961626E-12  2.83333365188666E-05  2.21094343400147E-05  4.75543249254535E-13  4.04458992104089E-13
 -7.31558291024289E-06 -5.70859250910499E-06  1.58219396735313E-02  1.23463803741406E-02 -9.79033987687354E-13
 -8.12235312270831E-13 -2.04260363186931E-02 -1.59391085483862E-02 -4.95056265341131E-13 -4.48982836055893E-13
 -1.51894264719936E-05 -2.12792925993670E-14  5.74105353097084E-06  8.26648872576575E-15 -5.59571398163681E-14
 -1.07530259257884E-02  6.43079177438790E-14  9.48327748511589E-03 -9.47254691980236E-15  9.20356958756406E-14
  7.39510515534934E-13  2.42036787831247E-12  2.88719164526337E-12 -9.60555665338437E-13 -3.12255084328354E-13
  7.08791364508609E-14  1.04551857454820E-12  5.16359282692959E-12  2.95983134986044E-12  2.29347271688671E-12
  1.08873005569743E-04  1.60796096567414E-03  5.00671031613175E-03  5.98304330809645E-04  2.68091042693141E-05
 -9.61285478419362E-02 -1.41973624742561E+00 -4.42063477967847E+00 -5.28268005314026E-01 -2.36708710613535E-02
 -1.49187695294540E-03 -2.36478028482964E-03 -8.50244795836647E-04 -2.33585533214185E-13 -1.18948647870897E-13
 -9.45881201171103E-14  1.15436135207556E-12  2.02009926313293E-12  8.42329788337785E-13  1.31724074687042E+00
  2.08796382069483E+00  7.50716832631710E-01 -1.05695526045417E-12 -3.14941588723027E-12 -1.18991044961193E-12
 -2.83333316844699E-05 -2.21094295897205E-05 -5.84636715261268E-13 -5.01920380190091E-13  7.31560306169375E-06
  5.70860964352440E-06 -1.58219345539428E-02 -1.23463769070469E-02  9.55193091880142E-13  7.92474763419910E-13
  2.04260296960763E-02  1.59391040610131E-02  5.20511623831618E-13  4.70988882345175E-13 -1.51894248331651E-05
 -2.99446863140374E-14  5.74105715228476E-06  1.16486663827773E-14 -5.67633928439710E-14 -1.07530258735371E-02
  6.52180251399725E-14  9.48327743701141E-03 -1.23036626324429E-14
* ORBITAL    1   52
 -5.47870318843553E-16  3.28524490263645E-13  1.41588081292124E-12  4.52299261097832E-12  4.76717908227805E-13
  2.71617618387492E-13  1.11393815208627E-13  1.24368718363717E-12  4.66867828422014E-12  1.75749774430006E-12
  1.22184037636034E-12  9.61285476197666E-02  1.41973624430508E+00  4.42063477567881E+00  5.28268007103340E-01
  2.36708695735992E-02  1.08873004950314E-04  1.60796095686803E-03  5.00671030990021E-03  5.98304332237895E-04
  2.68091063734001E-05  1.31724075271714E+00  2.08796384288535E+00  7.50716850582198E-01  5.26189820950843E-13
  1.69822133374666E-13  1.23276446192792E-13 -2.85938469769145E-13 -9.36737266250360E-13 -3.11709686285241E-13
  1.49187697160935E-03  2.36478030427178E-03  8.50244809044534E-04  9.08952734618439E-13  1.74318305645793E-12
  6.38766915096419E-13 -2.50166832072137E-02 -1.95213414370711E-02 -1.07184138315619E-12 -9.13852944777365E-13
  6.45927984971423E-03  5.04038870046157E-03  1.79196082873197E-05  1.39832581387223E-05 -3.66824692060460E-13
 -3.18306604325500E-13 -2.31340307961176E-05 -1.80522471081621E-05 -3.07035114582509E-13 -2.47196178060587E-13
  1.34113796299754E-02  5.12599093667030E-14 -5.06902503799275E-03 -2.11764164076680E-14 -1.41919002814782E-15
 -1.21786384834684E-05 -4.12818387773016E-15  1.07405370552709E-05  3.77988495543201E-14 -1.56477514975343E-13
 -8.95754204133718E-13 -3.67499893272292E-12 -6.96842203094820E-12  5.38501211288080E-13  8.49836414405445E-14
 -1.41602998080329E-15  1.96909915696768E-13 -3.06949164947152E-13 -1.11439129698716E-12 -9.96309843729048E-13
 -9.61285478415432E-02 -1.41973624742032E+00 -4.42063477966876E+00 -5.28268005320416E-01 -2.36708710692816E-02
 -1.08873005530627E-04 -1.60796096517880E-03 -5.00671031540715E-03 -5.98304331041429E-04 -2.68091046443358E-05
  1.31724074686527E+00  2.08796382069032E+00  7.50716832629754E-01  4.66461311966998E-13  1.75706502380011E-13
  1.38364941923828E-13 -1.97445465376144E-14 -6.75034871510720E-13 -2.53425129789307E-13  1.49187695253136E-03
  2.36478028452520E-03  8.50244795723438E-04  6.34199965391179E-13  1.40757018383849E-12  6.26802897604357E-13
  2.50166751033083E-02  1.95213359473202E-02  1.06931642866350E-12  9.12494944300415E-13 -6.45927774892358E-03
 -5.04038727582925E-03 -1.79195916148989E-05 -1.39832434819046E-05  3.62710323675459E-13  3.16236338962378E-13
  2.31340431872554E-05  1.80522572886781E-05  4.85173915978677E-13  4.08253901506921E-13  1.34113795641075E-02
  5.34497367248059E-14 -5.06902501148026E-03 -2.06668449572420E-14 -4.83373225441775E-15 -1.21786356873422E-05
 -3.86417289882597E-15  1.07405398786809E-05  4.68732617638399E-14
* ORBITAL    1   62
  2.52119437332001E-01  1.80371337161208E+00  7.04224545410997E+00  4.46506913846755E+00 -6.89176630980656E+00
 -3.23515499355131E+00  3.67294734671503E-01  4.18419621364342E+00  5.59352417715760E+00 -2.00207053193698E+00
 -1.96217622414425E+00 -4.28231502211725E-14 -9.27485339914370E-14 -6.95149204947821E-13 -1.73970916240311E-13
 -5.27625225410279E-14  2.69578393002031E-14  2.09995395436997E-13  8.76113838410559E-13  1.63829595802620E-13
 -7.65831594317101E-14  5.52541872743263E-14  2.56000283009354E-14  6.87276265399273E-14  4.53363027232606E-14
 -1.37074993500978E-15  1.58537171903149E-14 -1.15348496210482E+00 -9.49057153058929E-01 -1.30391665746056E-02
 -2.80955181720096E-13 -5.43539464644819E-13 -3.21545572760803E-13  1.99789456013836E+00  1.64381520839162E+00
  2.25844989990436E-02 -6.61563177344369E-15 -1.48538777752476E-14  2.59929838141457E-14  2.54209846676747E-14
 -2.71537259697275E-15  2.98150112790321E-15  2.05590197752860E-13  1.27688297170273E-13 -6.94889576958000E-01
 -5.23817727685962E-01 -2.60891016877032E-13 -1.59714596375866E-13  8.97098586346021E-01  6.76245778598804E-01
  2.66781744168694E-14  2.41802617765356E-12 -1.06692810379091E-14  6.39905410331510E-12  2.09673013703459E-02
  4.24394258187465E-14 -3.12562074504211E-02 -3.60974156929678E-14  4.13480759177250E-02 -2.52119436284737E-01
 -1.80371336440911E+00 -7.04224543194279E+00 -4.46506913182193E+00  6.89176630251684E+00  3.23515498861727E+00
  3.67294734375643E-01  4.18419621838165E+00  5.59352421350208E+00 -2.00207052125809E+00 -1.96217622288650E+00
 -1.05796884178874E-14  5.75312657134861E-14 -2.17965312448558E-13 -5.83549207892355E-15  4.09589535760897E-14
  4.41827453663879E-14  2.50310598228428E-13  9.69694323494058E-13  1.63008636927974E-13 -1.27799042105906E-13
 -1.80174568851395E-13 -2.22798201487174E-13 -1.87084089277462E-13 -7.96562252686609E-14 -1.01486923581554E-14
  7.59883257552354E-15  1.15348496738604E+00  9.49057162423594E-01  1.30391719975824E-02  2.63450308508385E-13
  5.00949509393521E-13  2.89272978502833E-13 -1.99789456928557E+00 -1.64381522461239E+00 -2.25845083918073E-02
 -5.23567174334015E-14 -5.79387539184766E-14  2.73889795022360E-14  2.01932219569768E-14  1.50205029546624E-14
  1.58470740640308E-14  2.07148280976343E-13  1.26037139937857E-13 -6.94889582436501E-01 -5.23817732234012E-01
 -2.71663823421264E-13 -1.70148171075676E-13  8.97098593418235E-01  6.76245784470283E-01 -4.23801322514655E-14
 -2.47679590528929E-12  1.64174527309917E-14 -6.54901650819388E-12 -2.09673012520516E-02 -4.01626234875314E-14
  3.12562072741568E-02  3.48548434197706E-14 -4.13480756844539E-02
* ORBITAL    1   31
 -2.20068102450753E-12 -1.57781251539256E-11 -6.80397947200023E-11 -1.08335455436641E-10  1.28545479533712E-11
  5.05262141831449E-12 -7.22022596775082E-13 -1.25847146238604E-11 -1.09596136212769E-10 -3.69381443978580E-11
 -2.39833256161048E-11 -2.65755135879530E-03 -4.53392218033158E-02  4.37181632959427E-01  1.89666032793934E-01
  1.54752947574019E-01  8.24087699647393E-04  1.40593689296773E-02 -1.35566902557897E-01 -5.88140824038775E-02
 -4.79877839844825E-02 -2.30843064459895E-02  1.09363736504096E-03 -5.20228808110455E-04 -9.86928210919729E-13
 -9.89508360683412E-13 -4.94686648340610E-13  2.36670788600910E-12  2.51702203820644E-12  1.89220561612186E-12
  7.15827854427619E-03 -3.39129140218910E-04  1.61319238400336E-04 -4.82138152395553E-12 -4.60967351110108E-12
 -3.30561857967514E-12 -8.57387402780261E-04  2.06208703857138E-03 -1.36854292897479E-14  1.95461942328094E-15
  2.21376477150357E-04 -5.32428582686669E-04 -1.68150746647630E-04  4.04416411700263E-04 -8.20661208758812E-13
 -5.99168821245080E-13  2.17081726483023E-04 -5.22099308460619E-04  1.03164245075047E-12  7.55430513193601E-13
 -5.94982243650943E-04 -2.96558300149130E-15  2.24882150235343E-04  9.83890016881057E-16  1.02287552596386E-13
 -1.47928892137290E-04 -1.52483101639533E-13  1.30461021549351E-04  1.97568441071798E-13  2.29049999748819E-12
  1.64712603938944E-11  7.03612893003401E-11  1.08342566352134E-10 -1.81596461418982E-11 -7.94707844747607E-12
 -7.27972267228638E-13 -1.16160385745139E-11 -1.04353078313080E-10 -3.55193159948044E-11 -2.35859799754347E-11
 -2.65755071881291E-03 -4.53392114455395E-02  4.37181660752776E-01  1.89666039619536E-01  1.54752951201151E-01
  8.24087501459296E-04  1.40593657217322E-02 -1.35566911186338E-01 -5.88140845248407E-02 -4.79877851123477E-02
  2.30842776360922E-02 -1.09364224712048E-03  5.20227487554523E-04  1.01965018139275E-12  1.04102099389575E-12
  5.29565093602434E-13 -1.83639217000893E-12 -1.35110434375156E-12 -1.36678621520343E-12 -7.15826963604077E-03
  3.39130650179543E-04 -1.61318829950584E-04  3.31703336507817E-12  2.91905899465327E-12  2.65296639746732E-12
 -8.57387944347184E-04  2.06208684551149E-03 -1.02364731512070E-14  4.60363577825032E-15  2.21376616985789E-04
 -5.32428532836447E-04 -1.68150852617273E-04  4.04416373934459E-04 -1.03669367292038E-12 -8.11165747704193E-13
  2.17081863338486E-04 -5.22099259679784E-04  1.37811647423519E-12  1.07195016047429E-12  5.94982261141134E-04
  2.18044142167273E-15 -2.24882156846592E-04 -1.79558958003806E-15 -1.08648613478707E-13  1.47928896477890E-04
  1.64174494103366E-13 -1.30461025393290E-04 -2.17692134775933E-13
* ORBITAL    1   32
  2.44012435816886E-12  1.74968624228169E-11  7.51005387999214E-11  1.14938366714606E-10 -1.88440848485857E-11
 -8.16180413437987E-12  8.56261284290892E-13  1.35709909868347E-11  1.15749321028110E-10  3.87577555194785E-11
  2.54484970726707E-11 -8.24087699686896E-04 -1.40593689302849E-02  1.35566902555915E-01  5.88140824037308E-02
  4.79877839845709E-02 -2.65755135868712E-03 -4.53392218019099E-02  4.37181632964739E-01  1.89666032794836E-01
  1.54752947574178E-01 -7.15827854476332E-03  3.39129139756158E-04 -1.61319238549622E-04  2.22457011403036E-13
  7.80193451785498E-14  1.92699863414751E-14 -3.50365223245084E-12 -3.18046663684135E-12 -2.21947987451375E-12
 -2.30843064447206E-02  1.09363736651384E-03 -5.20228807670702E-04  3.92399508868302E-12  3.67354024024427E-12
  2.94980040271483E-12 -2.65869703073253E-04  6.39438471166058E-04  1.01123255440795E-14  5.70773630799194E-15
  6.86472912504163E-05 -1.65102281800212E-04  5.42259404774757E-04 -1.30417835600481E-03  9.37033453729733E-13
  7.15825683658705E-13 -7.00053883975855E-04  1.68368701581328E-03 -1.24235482643059E-12 -9.31730811551603E-13
 -1.84499744507410E-04  1.35274815495102E-15  6.97343498620021E-05 -7.74282347766310E-16 -1.07506445917525E-13
  4.77047080023760E-04  1.62152129920741E-13 -4.20715979214511E-04 -2.19300340983783E-13 -2.43328157190344E-12
 -1.74969512749682E-11 -7.48219151554372E-11 -1.15468749115939E-10  1.83927512343212E-11  7.92090267814837E-12
  8.69585542191655E-13  1.36242385899339E-11  1.16214248629253E-10  3.90904803349449E-11  2.57292005284028E-11
 -8.24087501428352E-04 -1.40593657211176E-02  1.35566911188021E-01  5.88140845252373E-02  4.79877851126101E-02
 -2.65755071890787E-03 -4.53392114470923E-02  4.37181660748016E-01  1.89666039618289E-01  1.54752951200225E-01
  7.15826963545768E-03 -3.39130650767643E-04  1.61318829743345E-04 -1.28299731598760E-13 -2.68094226653738E-13
 -1.48857441229708E-13  3.53913982504088E-12  3.20221966020968E-12  2.23310261769985E-12  2.30842776372898E-02
 -1.09364224540945E-03  5.20227488095956E-04 -4.28746049369212E-12 -3.50905610542988E-12 -2.84733723287803E-12
 -2.65869870455859E-04  6.39438411625559E-04 -4.44417197984541E-15 -5.58944298161963E-15  6.86473344984864E-05
 -1.65102266409851E-04  5.42259747743410E-04 -1.30417823348879E-03  9.25300682152616E-13  7.12034004447713E-13
 -7.00054326753636E-04  1.68368685764092E-03 -1.20039378478575E-12 -8.95714275151565E-13  1.84499749907883E-04
  7.77664554759984E-16 -6.97343519140933E-05  3.62511801036803E-16  1.08574205765056E-13 -4.77047094086855E-04
 -1.60871955833201E-13  4.20715991617709E-04  2.18131470210327E-13
* ORBITAL    1   34
 -2.73875172473562E-12 -1.89238959635173E-11 -6.49505978783742E-11 -7.48892186117543E-11  8.60299984466077E-11
  4.44853031571606E-11  6.94719731397291E-13  2.60748615134273E-11  2.06389406660797E-10  7.30599356744990E-11
  4.53251678825331E-11 -4.97809460625409E-04 -8.32292411907455E-03 -5.24204231899083E-02 -1.79693367271594E-02
 -1.24067917892323E-02  1.62033235845315E-02  2.70904921161495E-01  1.70624535070588E+00  5.84888395643437E-01
  4.03831741348303E-01 -4.26025763005827E-03 -2.12360221390532E-03 -6.14655704477576E-04 -4.05695204164190E-13
  3.86912979598017E-13  2.68865211141266E-13 -1.59798943156166E-11 -2.03067687573299E-11 -7.91244304413449E-12
  1.38668186487084E-01  6.91216551098941E-02  2.00065809678109E-02  2.94516466386105E-11  3.30483402503456E-11
  1.23209788957680E-11 -1.58632762797524E-04 -2.22526181226701E-04 -1.33413397992450E-13 -1.31099543907456E-13
  4.09587958342097E-05  5.74560077509351E-05 -3.26560633535943E-03 -4.58091320843730E-03 -4.94652241371670E-12
 -4.51369503468498E-12  4.21587965547173E-03  5.91393352559016E-03  6.81313063473103E-12  6.24672249552243E-12
  2.24105669812891E-05 -3.75740170005467E-15 -8.47039298221322E-06  2.18092426971884E-15  1.51764672169203E-13
  5.84858769915280E-04 -2.30357079099561E-13 -5.15796955092880E-04  3.13907433707031E-13 -2.52428642164890E-12
 -1.78293578537930E-11 -6.00792653288821E-11 -6.23844782310528E-11  8.57869339636826E-11  4.44922959707518E-11
 -7.54162327657014E-13 -2.70611145569835E-11 -2.10730032351463E-10 -7.45793826821906E-11 -4.63361627178752E-11
  4.97809473185219E-04  8.32292426113307E-03  5.24204230647770E-02  1.79693368412827E-02  1.24067919633833E-02
 -1.62033240162654E-02 -2.70904926145166E-01 -1.70624534667642E+00 -5.84888399735617E-01 -4.03831747476636E-01
 -4.26025771435920E-03 -2.12360160428988E-03 -6.14655439789011E-04 -3.29636647462045E-13  7.95267594615335E-13
  4.82728976343225E-13 -1.60823104964915E-11 -2.03764471061745E-11 -7.98423613601485E-12  1.38668188157425E-01
  6.91216349218650E-02  2.00065722389917E-02  2.94853667125860E-11  3.31480466732329E-11  1.24346838204818E-11
  1.58632778031415E-04  2.22526191902498E-04  1.36011636587064E-13  1.36718501690710E-13 -4.09588017908684E-05
 -5.74560123647781E-05  3.26560662261365E-03  4.58091343233709E-03  4.89613437995633E-12  4.47810026158335E-12
 -4.21588002498166E-03 -5.91393381342064E-03 -6.75315519705967E-12 -6.19903552692644E-12  2.24105627778429E-05
 -1.78494955214198E-15 -8.47039386458883E-06  1.56828318980595E-16  1.46031347926902E-13  5.84858687673549E-04
 -2.20702956660892E-13 -5.15796881279764E-04  3.01110103770995E-13
* ORBITAL    1   35
  4.94730915802958E-12  3.54183137144600E-11  1.49028951908943E-10  3.40046180138751E-10 -4.50436564604087E-11
 -2.00780164404312E-11  1.41281303906861E-12  1.77567667519202E-11  3.09056505059255E-11  1.00188764819996E-11
  8.31815480718276E-12  1.62033235844059E-02  2.70904921159738E-01  1.70624535069931E+00  5.84888395642309E-01
  4.03831741347999E-01  4.97809460606211E-04  8.32292411877430E-03  5.24204231891116E-02  1.79693367273428E-02
  1.24067917895844E-02  1.38668186485125E-01  6.91216551070290E-02  2.00065809665352E-02  8.21670244630488E-13
 -1.14645883218540E-12 -7.31809163717667E-13  5.35717807622556E-12  4.41412010196685E-12  4.25062736352607E-13
  4.26025762967394E-03  2.12360221348506E-03  6.14655704266642E-04 -8.40093830237408E-12 -8.45973535703169E-12
 -1.29342506076743E-12  5.16337698322098E-03  7.24305975287582E-03  2.61520896850108E-13  2.58250929515053E-13
 -1.33317820736643E-03 -1.87014998863930E-03 -1.00328172850621E-04 -1.40737917449211E-04  3.31200886181431E-12
  2.82304729987900E-12  1.29523102510954E-04  1.81691861964524E-04 -4.05629011062883E-12 -3.42985445987451E-12
 -7.29447046533510E-04  8.12890224931024E-15  2.75705070668581E-04 -1.94221637491464E-15 -1.94341041262721E-13
  1.79684297246352E-05  2.87278352007009E-13 -1.58466590694268E-05 -3.73790426517565E-13 -2.82783386071130E-12
 -2.09693460743593E-11 -9.99045337950017E-11 -2.84662832509294E-10 -2.20398152787528E-11 -1.45932544475282E-11
  1.99232378310073E-12  3.87556093531883E-11  1.96261946040457E-10  6.87225675767472E-11  4.49181386329953E-11
 -1.62033240161157E-02 -2.70904926142911E-01 -1.70624534667008E+00 -5.84888399732976E-01 -4.03831747474236E-01
 -4.97809473162017E-04 -8.32292426073247E-03 -5.24204230641292E-02 -1.79693368412109E-02 -1.24067919633550E-02
  1.38668188155584E-01  6.91216349193844E-02  2.00065722380174E-02  9.09438292266526E-13 -1.07979627632943E-12
 -7.05120252092509E-13  8.34171932413091E-12  9.80527045790165E-12  4.67995061012249E-12  4.26025771407116E-03
  2.12360160409917E-03  6.14655439744755E-04 -1.37934592719217E-11 -1.85276574635926E-11 -9.05074139557339E-12
 -5.16337743659570E-03 -7.24306010615296E-03 -2.64400414760644E-13 -2.58939602483519E-13  1.33317832358644E-03
  1.87015007908307E-03  1.00328181302057E-04  1.40737923111913E-04 -9.01550834841076E-13 -1.05638386633794E-12
 -1.29523116619267E-04 -1.81691872211589E-04  9.45576294465633E-13  1.14321175881504E-12 -7.29446943487141E-04
  6.40268199551979E-15  2.75705030691400E-04 -2.67519127770067E-15  7.00342429259451E-14  1.79684254716295E-05
 -1.04644446513902E-13 -1.58466584000283E-05  1.43665547259322E-13
* ORBITAL    1   37
 -8.11292235762094E-03 -5.81839446667697E-02 -2.42840756649412E-01 -1.60141394413715E-01 -1.03077627058858E-01
 -8.79024317260449E-02  1.28047446725142E-03  3.37845333208162E-02  9.23447385541100E-01  4.55944091451059E-01
  3.86120503178916E-01  3.36198904435333E-13  5.38510881451491E-12  2.98376153723521E-11  9.92218231503973E-12
  6.75906673244941E-12 -6.68794129439899E-13 -1.15698118961832E-11 -6.76022557702738E-11 -2.19643412565229E-11
 -1.46586915374999E-11  3.39371237642169E-12  1.98587999955591E-12  6.20282613364414E-13 -4.15848948354632E-14
 -2.11290781963121E-15 -5.70304771013990E-15 -1.13714377698549E-01  4.55130072437145E-02  2.74190531495408E-02
 -7.32717978918126E-12 -4.53124333495183E-12 -1.51801217452362E-12  1.96959079724789E-01 -7.88308409514788E-02
 -4.74911931504773E-02  2.11199275098436E-13  1.99659337510422E-13 -8.37284495078539E-16  2.93239357664180E-16
 -5.46437518449888E-14 -5.11507141346900E-14  2.33427847324195E-13  2.34189025025663E-13  4.00151741871002E-03
  6.05011225099037E-03 -3.02630150401016E-13 -3.01809544976740E-13 -5.16593677416323E-03 -7.81066133034447E-03
 -3.93700186946649E-15  1.13232206646246E-12  1.85602387211945E-15  2.99771069967249E-12 -2.52700764570076E-04
 -1.32974611829862E-14  3.76704056236857E-04  1.27173429703934E-14 -4.98332626545333E-04 -8.11294317596446E-03
 -5.81840945235513E-02 -2.42841412384754E-01 -1.60142927788291E-01 -1.03077544069730E-01 -8.79024060899466E-02
 -1.28046361389798E-03 -3.37843618540943E-02 -9.23446834460837E-01 -4.55943900067832E-01 -3.86120369242323E-01
 -3.35291431592653E-13 -5.15648989180472E-12 -3.13260739963098E-11 -1.00910404075833E-11 -6.68011256016418E-12
  7.11214287662156E-13  1.16119367209602E-11  6.80157596631177E-11  2.22683109784752E-11  1.49744584712457E-11
  3.23151190301271E-12  2.29998142097889E-12  8.17161431222703E-13 -5.77001163715384E-14 -2.22830761852535E-14
 -9.78061812061361E-15 -1.13714317244440E-01  4.55130373817071E-02  2.74190704878129E-02 -7.27963819662133E-12
 -4.52137220431986E-12 -1.51210302641440E-12  1.96958975015350E-01 -7.88308931518304E-02 -4.74912231812343E-02
 -1.60112600161231E-13 -1.65541572337762E-13  3.80359751818318E-15  1.50573377968216E-15  3.81527906643734E-14
  4.05355895934070E-14 -2.38749393106240E-13 -2.43786744200405E-13 -4.00150958666543E-03 -6.05010705503043E-03
  3.10479549330844E-13  3.13268159148121E-13  5.16592666292628E-03  7.81065462227080E-03 -1.26158576416398E-14
  1.12910288271559E-12  4.44552370089564E-15  2.98894309069699E-12 -2.52700053587414E-04 -1.48511481516903E-14
  3.76702996369247E-04  1.52887377527234E-14 -4.98331224465939E-04
* ORBITAL    1   38
  1.10486064485672E-12  7.97265964148837E-12  3.55250154855880E-11  1.02260829633086E-10 -5.97462152783920E-13
  6.35320215944394E-13  5.09520128734396E-13  8.25322487683917E-12  2.32421110437681E-11  8.07731665601159E-12
  5.42616064864081E-12 -3.00076209415254E-03 -4.41398530159185E-02  3.14534015016261E-01 -2.72142854329814E-01
 -4.14147712363591E-01 -9.97226565181504E-05 -1.46687516735675E-03  1.04527337674231E-02 -9.04397199243285E-03
 -1.37631403789739E-02 -8.74468360520303E-02 -9.15999719204796E-03  6.92855830142864E-03 -5.81136173828274E-14
 -1.01519680921107E-12 -3.55229323104324E-13 -9.77939567525653E-14 -1.63082133663216E-13 -2.94255902752049E-13
 -2.90607207753254E-03 -3.04409099881619E-04  2.30252917055416E-04 -4.55480897246271E-14 -5.37600886045805E-13
  2.23413400071809E-13 -2.97209884486202E-02 -2.41336035903340E-02  7.37522949900906E-14  6.35913306665011E-14
  7.67392623555789E-03  6.23126966423911E-03  6.24677031452378E-04  5.07241130114529E-04  3.80307665662082E-13
  2.85550346973181E-13 -8.06454518731042E-04 -6.54845438596668E-04 -4.46595234935723E-13 -3.20135725108859E-13
 -2.45041078090303E-03 -4.61651666545305E-16  9.26168220139911E-04 -1.47768756425336E-16 -3.52956635371791E-14
  6.52917654262603E-05  5.20509193054565E-14 -5.75819225762444E-05 -7.18179122099307E-14 -1.05793200300531E-12
 -7.67508665385422E-12 -3.45190351143793E-11 -1.01371790025715E-10 -1.84804564293778E-12 -1.95351202551544E-12
  4.85193261897971E-13  8.77246141876872E-12  2.60609814499509E-11  8.89566684712075E-12  5.80677854184316E-12
 -3.00076033000410E-03 -4.41398245772165E-02  3.14534107158350E-01 -2.72142828724064E-01 -4.14147696750559E-01
 -9.97225962306492E-05 -1.46687419607537E-03  1.04527369312069E-02 -9.04397110478335E-03 -1.37631398336274E-02
  8.74467729341813E-02  9.15998036441076E-03 -6.92856324923255E-03  1.94686301301596E-13  1.00716502930908E-12
  3.47491941585328E-13  2.75775656486463E-13  9.11108443194246E-13  5.93988262374551E-13  2.90606992759963E-03
  3.04408524006127E-04 -2.30253086347993E-04 -4.42664831825260E-13 -2.50247229849155E-13 -5.44239178836733E-13
 -2.97209894544651E-02 -2.41336039224714E-02  6.92543332019977E-14  6.25946734884924E-14  7.67392649528327E-03
  6.23126975000585E-03  6.24677052952669E-04  5.07241137097204E-04  2.43256789904118E-13  1.63128641375716E-13
 -8.06454546430740E-04 -6.54845447583975E-04 -2.54290407681097E-13 -1.59803520835348E-13  2.45041081257039E-03
  2.36940603633425E-15 -9.26168232118787E-04 -1.17508978257643E-15  3.16993259022004E-14 -6.52917663266492E-05
 -4.72417218947276E-14  5.75819233399356E-05  5.99185730227513E-14
* ORBITAL    1   39
  2.21576411250053E-12  1.60802161523983E-11  7.21229613560108E-11  2.11584340635916E-10  1.14484569758100E-12
  2.56016004359852E-12  1.06593179130577E-12  1.76156569228571E-11  4.97153717778613E-11  1.72572818362360E-11
  1.15046042559600E-11 -9.97226565047710E-05 -1.46687516729231E-03  1.04527337670768E-02 -9.04397199259643E-03
 -1.37631403791062E-02  3.00076209400110E-03  4.41398530138231E-02 -3.14534015019727E-01  2.72142854329864E-01
  4.14147712363915E-01 -2.90607207745594E-03 -3.04409099689255E-04  2.30252917098959E-04 -1.93782198546686E-13
 -4.88965263194652E-13 -1.70903646134196E-13 -1.82511704763990E-13  7.46623331444488E-13 -2.69869249139912E-13
  8.74468360499167E-02  9.15999718915717E-03 -6.92855830239799E-03  4.84408494015770E-13  6.29552173916587E-13
  1.11185183571479E-12 -9.87701073214089E-04 -8.02018619716488E-04  3.00589326659544E-14  2.81018512345077E-14
  2.55023281848159E-04  2.07080288991968E-04 -1.87972035517612E-02 -1.52634310912326E-02  5.24816909136926E-13
  3.47953699900497E-13  2.42670854622800E-02  1.97050048258117E-02 -7.86142330992490E-13 -5.48800274900295E-13
 -8.14331380594185E-05 -2.83545670218275E-15  3.07788314426501E-05  5.79132060167062E-16 -6.90707939352339E-14
 -1.96469948522790E-03  1.02447998264248E-13  1.73270208047803E-03 -1.32682868704541E-13 -2.23124184728189E-12
 -1.61385364513571E-11 -7.21668360884800E-11 -2.11671116205367E-10 -9.30775618113014E-13 -2.43903960117106E-12
  1.02960392144289E-12  1.76402711862878E-11  4.96355950187399E-11  1.73566950306970E-11  1.16276480751168E-11
 -9.97225962353459E-05 -1.46687419609893E-03  1.04527369314432E-02 -9.04397110466420E-03 -1.37631398335448E-02
  3.00076033014656E-03  4.41398245791778E-02 -3.14534107154264E-01  2.72142828724503E-01  4.14147696750550E-01
  2.90606992775648E-03  3.04408524215511E-04 -2.30253086291478E-04  1.73053248410854E-14  6.48372901537658E-13
  2.24827456821775E-13  1.78404783868125E-13 -8.38976057210901E-13  2.13732128749710E-13 -8.74467729361860E-02
 -9.15998036780715E-03  6.92856324794269E-03 -5.43570352478035E-13 -5.90342309513104E-13 -1.08626404252149E-12
 -9.87701107288813E-04 -8.02018630842425E-04  4.36261799952304E-14  3.49296374855249E-14  2.55023290607148E-04
  2.07080291845334E-04 -1.87972041885778E-02 -1.52634313018855E-02  5.25413178067944E-13  3.50993976590207E-13
  2.42670862844376E-02  1.97050050977757E-02 -7.98054331177269E-13 -5.59698181685604E-13  8.14331391809400E-05
 -2.24712083489109E-16 -3.07788318421131E-05  4.03469373268620E-17  6.87071563357687E-14  1.96469951066691E-03
 -1.04010614041519E-13 -1.73270210292742E-03  1.35670421132323E-13
* ORBITAL    1   42
 -4.02795743214035E-02 -2.93533672904867E-01 -1.40042258170441E+00 -4.65342242012362E+00 -7.35539405630406E-01
 -4.46551087506933E-01 -1.18633224609275E-02 -2.76743263598684E-01 -1.61650775376635E+00 -4.18145174784076E-01
 -1.39135318087723E-01 -1.39214015976362E-14  1.12297556403523E-13  5.44029022879956E-12 -2.97881443331589E-14
 -9.06637636176623E-13  1.10337738997927E-14  2.49610457383945E-13 -1.06420557975984E-11 -3.33628199664844E-13
  1.29586557259864E-12 -6.76162476414131E-13 -1.92755881352577E-12 -1.02558525830873E-12  5.45275767609958E-14
  1.79312787469706E-14  6.09608167092057E-15 -9.57925612221679E-02 -3.13066999052178E-01 -1.32130051972584E-01
  1.79461435727887E-12  4.90174296248534E-12  2.43175416907505E-12  1.65917583022317E-01  5.42247948526748E-01
  2.28855963220924E-01  2.81820368592581E-13  2.50771419479921E-13  6.28327837756785E-16  1.40193294084069E-15
 -7.74368451483233E-14 -6.69322934172385E-14  3.49923351527170E-13  3.21466688064974E-13 -1.33197184589307E-02
 -6.82138353989409E-03 -4.50065748838033E-13 -4.15347539926412E-13  1.71956825891019E-02  8.80636828252809E-03
 -2.06993326557312E-14 -9.02444794471360E-12  7.98102210468579E-15 -2.38748991109504E-11  1.65495143168622E-03
 -4.24384774455178E-14 -2.46705591668019E-03  3.66576636123616E-14  3.26360822269633E-03  4.02795767401932E-02
  2.93533689758909E-01  1.40042264112437E+00  4.65342245658780E+00  7.35539388323019E-01  4.46551084797594E-01
 -1.18633216088774E-02 -2.76743240240137E-01 -1.61650759426443E+00 -4.18145072000945E-01 -1.39135225386263E-01
 -2.80054861904903E-14 -3.62815722701855E-13  4.61692070887233E-12  7.31596287766579E-14 -6.59467253996822E-13
  3.70346362669315E-14  3.28748422474533E-13 -1.02818503668586E-11 -1.51181889992341E-13  1.43300626247876E-12
  1.11442810194707E-12  2.90454786611968E-12  1.38732200887745E-12 -6.83529870008586E-14 -6.30933999797820E-14
 -2.46268512648870E-14  9.57925818113823E-02  3.13067026823509E-01  1.32130060414154E-01 -1.87940341947316E-12
 -4.93647864252888E-12 -2.44732919648083E-12 -1.65917618683933E-01 -5.42247996628597E-01 -2.28855977842367E-01
  2.52802402778938E-13  2.39818929950319E-13  2.19762165931945E-15  3.27989992068040E-17 -6.69630852748077E-14
 -6.40005366753651E-14  3.57383139397770E-13  3.28380734411234E-13 -1.33197224531310E-02 -6.82138655840170E-03
 -4.51871631260819E-13 -4.15675814086273E-13  1.71956877456564E-02  8.80637217948138E-03  3.22124970075854E-14
  9.21878074147737E-12 -1.14015876229960E-14  2.43843410908412E-11 -1.65495150168036E-03  4.44463055292807E-14
  2.46705602065390E-03 -3.77525158958043E-14 -3.26360836044113E-03
* ORBITAL    1   47
 -1.79895876270906E-03 -1.31311144318222E-02 -3.55427646446943E-02  2.70121580161130E-01 -2.27225948144480E-02
 -8.98433074628727E-03 -1.58988207285238E-02 -1.76578265857249E-01 -3.02166381913331E-01 -7.10032014620398E-01
 -7.94463411223900E-01  1.14624316139141E-13  2.20483520475835E-12  8.14775688968945E-12  5.23443720241023E-12
  4.74539775484990E-12 -3.30766457060717E-13 -4.60163046749330E-12 -1.75847922735228E-11 -1.09426496202540E-11
 -9.91716671930703E-12  2.06673744940398E-12  3.90204080939503E-12  1.38135163831672E-12 -7.95291036741970E-14
  6.86475457944721E-15  1.60944529400556E-14 -6.13862795155925E-02  8.10714608693983E-02  1.22202704366345E-02
 -4.11773181160507E-12 -7.34488454785313E-12 -2.39395201333752E-12  1.06324155006532E-01 -1.40419889275691E-01
 -2.11661292812720E-02  1.28945266891059E-13  9.53596223224843E-14 -6.93758096685490E-15 -4.99845612762699E-15
 -3.46697791537371E-14 -2.55246300598467E-14  2.36197546294078E-13  1.73118797318944E-13  5.20769889214326E-02
  3.96251703009760E-02 -2.99190179201354E-13 -2.20921714679858E-13 -6.72311036042201E-02 -5.11558748885636E-02
 -2.67145610133212E-15  8.53763777325981E-13 -1.21594101603816E-16  2.26191815567134E-12  4.35664983860890E-04
 -1.23131347191410E-14 -6.49451014469199E-04  1.02247955596398E-14  8.59142935595365E-04 -1.79896420347050E-03
 -1.31311538458344E-02 -3.55429447716550E-02  2.70121076928220E-01 -2.27226587882932E-02 -8.98437199437448E-03
  1.58988233869960E-02  1.76578312888580E-01  3.02166556214154E-01  7.10032059034879E-01  7.94463429329038E-01
 -1.81479621790208E-13 -2.36431289221934E-12 -8.44244208029247E-12 -5.10510733816561E-12 -4.58760489319029E-12
  3.12526070195202E-13  4.68927270245787E-12  1.75053474476613E-11  1.09223985557725E-11  9.83611819372997E-12
  1.82242655709444E-12  3.17846776620360E-12  9.48838506676634E-13 -6.53961148941778E-14  6.39944019022350E-14
  4.51971778546639E-14 -6.13862634224240E-02  8.10714415303404E-02  1.22202616229673E-02 -4.12998295659028E-12
 -7.43466945593419E-12 -2.45639309996680E-12  1.06324127136562E-01 -1.40419855767680E-01 -2.11661140102140E-02
 -2.25689197522594E-13 -1.66946534976064E-13  1.40043014623840E-14  9.78658427631926E-15  5.45852254648738E-14
  3.90771106854739E-14 -2.11786325440235E-13 -1.55527546775178E-13 -5.20769871411401E-02 -3.96251696985462E-02
  2.77600246998942E-13  2.00891521621028E-13  6.72311013064344E-02  5.11558741113282E-02 -9.12748939390173E-15
  8.52678981824101E-13  4.22209057016860E-15  2.25429236435765E-12  4.35665166815753E-04 -1.07261179490781E-14
 -6.49451287204453E-04  9.40482907526762E-15  8.59143296406195E-04
* ORBITAL    1   48
 -5.66572625885868E-15 -2.89573847707238E-14  2.34375734743979E-13 -3.39401062623698E-12  4.72806005097522E-13
  7.68701558742131E-14  2.74928264041468E-13  2.77443603100003E-12  8.82208228287304E-12  8.10424095397069E-12
  7.97375852537885E-12 -2.25714479142139E-03 -3.49628301570620E-02 -1.75858727715310E-01 -1.86406259851213E-01
 -1.82746136478129E-01 -1.22866351432704E-02 -1.90318113115107E-01 -9.57276657892169E-01 -1.01469152915554E+00
 -9.94767862461730E-01 -2.16772607847865E-02 -6.80384093828914E-02 -2.22799046001630E-02  1.24097785952963E-13
  4.79986037674385E-13  1.45435954885844E-13  8.78909053322216E-13 -2.20737776524002E-12 -3.74312115864161E-13
 -1.17998897134224E-01 -3.70363086056469E-01 -1.21279352313129E-01 -5.98684726936310E-13  3.90772585661883E-12
  1.32195352977219E-12 -5.74571882682357E-03 -4.57001328502148E-03 -1.48690691551816E-13 -1.29915751513422E-13
  1.48353819184310E-03  1.17997233385768E-03  1.97809846977386E-02  1.57333426161539E-02  1.58050151401561E-13
  1.36195605794389E-13 -2.55371414268686E-02 -2.03116579711650E-02  6.21479184352113E-13  5.23671744476331E-13
  4.03472099279698E-04  8.47786646706512E-17 -1.52498108197554E-04 -2.76387508141073E-16 -5.34719084695807E-15
 -1.76093888320562E-03  3.93622827061885E-15  1.55300211710302E-03  7.10154328567123E-16 -3.75758653894376E-14
 -6.56651305491680E-13 -2.45370156281976E-12 -9.00714248312456E-12  7.29056489024058E-13  7.46062953006179E-14
 -1.64644811234006E-13 -1.99241043577549E-12 -6.40276937092727E-12 -7.78334656472260E-12 -7.88895038635721E-12
  2.25714493650256E-03  3.49628320378411E-02  1.75858731164815E-01  1.86406258801749E-01  1.82746135603957E-01
  1.22866359321761E-02  1.90318123354331E-01  9.57276676615967E-01  1.01469152345809E+00  9.94767857699175E-01
 -2.16772577728357E-02 -6.80383970704359E-02 -2.22798971550952E-02 -2.46064975809992E-13 -4.36492009253663E-13
 -3.23081215558628E-13  9.09978221717609E-13 -2.23593089792815E-12 -4.31621391986023E-13 -1.17998880606164E-01
 -3.70363019312231E-01 -1.21279311960765E-01 -7.44187227354667E-13  3.51196580191630E-12  1.22126928057301E-12
  5.74572126113580E-03  4.57001504082092E-03  1.31147841600744E-13  1.12975377061830E-13 -1.48353882949800E-03
 -1.17997279522538E-03 -1.97809930381963E-02 -1.57333486365072E-02 -1.78531480781678E-13 -1.54527990542919E-13
  2.55371521971583E-02  2.03116657458713E-02 -6.04134580423713E-13 -5.15311131307675E-13  4.03472136226729E-04
 -3.29931629601540E-15 -1.52498127355821E-04  9.82417752918133E-16 -5.14824570168286E-15 -1.76093905220415E-03
  6.70898007442068E-15  1.55300226733626E-03 -6.94885284040855E-15
* ORBITAL    1   49
  6.50842772827568E-14  1.01166403901372E-12  3.73136558327391E-12  1.10447749655417E-11 -3.59328589653364E-13
  1.28490073893814E-13 -1.66200857509698E-13 -1.40659479639944E-12 -4.19057033912043E-12 -5.39843228295344E-12
 -5.55292371909961E-12 -1.22866351422219E-02 -1.90318113100093E-01 -9.57276657850483E-01 -1.01469152915179E+00
 -9.94767862462791E-01  2.25714479165986E-03  3.49628301604945E-02  1.75858727724868E-01  1.86406259852144E-01
  1.82746136477983E-01 -1.17998897120076E-01 -3.70363086036497E-01 -1.21279352305975E-01  4.29907994052330E-13
 -2.82829597995820E-13  1.89251000636996E-13 -4.20288044960665E-13  1.25527139672667E-12  3.70468596430963E-13
  2.16772607879497E-02  6.80384093871461E-02  2.22799046016447E-02  3.59198496400180E-13 -3.12108002715531E-12
 -9.60681428561866E-13 -3.12764829956719E-02 -2.48765989317198E-02  5.02012970114032E-13  4.28264682268143E-13
  8.07555317931271E-03  6.42311022082280E-03 -3.63391167626994E-03 -2.89033019763416E-03  3.39696916243300E-13
  2.90669476385906E-13  4.69135975377778E-03  3.73140020465371E-03 -1.87154949027770E-13 -1.56616696658814E-13
  2.19627665932534E-03  3.69154112230145E-15 -8.30114548086715E-04  7.96964738051893E-17 -9.74800800807642E-16
  3.23497366901697E-04  3.33099364574861E-15 -2.85297846922901E-04 -4.76466517577950E-15 -1.81738785739574E-14
 -2.15237022959454E-13 -1.24774832267475E-12 -1.45706721976840E-12 -1.18214443423805E-12 -5.21147140071949E-13
  1.61759196312023E-13  2.32213145286011E-12  8.69866956740758E-12  6.65676627833138E-12  6.23327508648683E-12
  1.22866359311303E-02  1.90318123339239E-01  9.57276676573560E-01  1.01469152345475E+00  9.94767857700723E-01
 -2.25714493673619E-03 -3.49628320412538E-02 -1.75858731174348E-01 -1.86406258802504E-01 -1.82746135603588E-01
 -1.17998880592296E-01 -3.70363019291783E-01 -1.21279311953444E-01  4.49368138282973E-13  1.61674537700023E-13
  3.96215097247103E-13 -1.38970807737194E-14  2.35377073312641E-12  9.45430536391219E-13  2.16772577760171E-02
  6.80383970751858E-02  2.22798971567824E-02  5.55529858355484E-13 -3.16859095578529E-12 -9.37669895191196E-13
  3.12764961851023E-02  2.48766084524570E-02 -5.02107633745935E-13 -4.27416851513157E-13 -8.07555658651821E-03
 -6.42311268056944E-03  3.63391321013425E-03  2.89033130306327E-03 -2.73440765301509E-13 -2.29982986432415E-13
 -4.69136174839390E-03 -3.73140164442920E-03  1.37911827967983E-13  1.11310218777910E-13  2.19627687049409E-03
  3.30178344015196E-15 -8.30114628854941E-04 -2.08451325614909E-15 -6.17631389108825E-16  3.23497394696286E-04
 -7.08366058793065E-16 -2.85297877915617E-04  4.47365185081953E-15
* ORBITAL    1   53
 -2.56420708651646E-01 -1.84194919900741E+00 -7.92085371571305E+00 -1.82630645234414E+01 -1.46818252237136E-01
 -3.93248301946687E-01 -1.43851854073808E-01 -2.05292673538090E+00 -6.87081743945735E+00 -1.14516019720583E+00
 -4.56781267870809E-01  1.90744502957749E-15  1.37410916122957E-13  2.13895144029479E-12 -2.26698849694963E-13
 -4.21200088777904E-13  6.99886936402526E-14  2.71268949829232E-13 -3.62584189346833E-12 -4.63390903624921E-13
 -2.61478185376399E-13  1.59785079120387E-13 -2.43273045446912E-14  9.72340191036801E-14  4.80334283412058E-14
  2.46211549376092E-15 -1.47159340887426E-14  2.68131517023647E-01  5.10527633796138E-01  1.75352896764844E-01
  1.39789827396127E-13  9.91133056814754E-13  1.62934696655792E-13 -4.64417410595970E-01 -8.84259800401149E-01
 -3.03720126450742E-01 -1.40725487141226E-13 -1.06047684236924E-13 -2.67853009881866E-14 -2.43581036974874E-14
  8.43328678168625E-14  6.43253157167237E-14 -2.42557092566292E-13 -1.89110514510348E-13 -1.91550801788063E-02
 -1.60263279284417E-02  1.37496976437086E-13  9.94594514282850E-14  2.47291021745173E-02  2.06899003876889E-02
  1.50413410461442E-14  9.28565090471452E-12 -4.50058329591062E-15  2.45671462745459E-11  3.21144100959836E-03
  1.40835180435017E-14 -4.78733361978250E-03 -1.30961420994600E-14  6.33304709044972E-03  2.56420709682457E-01
  1.84194920602616E+00  7.92085373770456E+00  1.82630645438619E+01  1.46818235282511E-01  3.93248295796995E-01
 -1.43851853661380E-01 -2.05292672290549E+00 -6.87081739163420E+00 -1.14516017213561E+00 -4.56781251944003E-01
 -1.47642756606044E-14 -4.45742238030982E-13  9.50702217169660E-13  3.94712048736928E-13  3.86343030104543E-13
 -1.79856357333449E-14  3.03077032205628E-13 -3.27510059819315E-12 -2.99690920964500E-13 -1.20718914822437E-13
  3.66775584517547E-13  9.07319626236487E-13  2.03668064957913E-13  2.33554681904643E-17  1.56095207816394E-14
  5.18479606098524E-15 -2.68131512780788E-01 -5.10527615799828E-01 -1.75352887786106E-01 -1.59781558924613E-13
 -1.13958594182972E-12 -2.20441546801337E-13  4.64417403246609E-01  8.84259769230822E-01  3.03720110899313E-01
 -1.26477866125812E-13 -1.04010621732092E-13 -1.05201481065574E-14 -9.44942920310521E-15  7.35677886881328E-14
  6.08206397362905E-14 -2.39677822940533E-13 -1.90046892891463E-13 -1.91550803630652E-02 -1.60263287675319E-02
  1.30216122106916E-13  9.26409399747298E-14  2.47291024117898E-02  2.06899014704522E-02 -8.38651891821061E-15
 -9.46167786811402E-12  2.06500061130551E-15 -2.50304569557346E-11 -3.21144111441250E-03 -1.43055665273351E-14
  4.78733377638644E-03  1.45038397382694E-14 -6.33304729741945E-03
* ORBITAL    1   54
 -1.69542788800178E-14 -1.39206003934603E-13 -6.76878860534173E-13 -1.64000371330558E-12 -1.20358735786125E-14
 -3.17856256669605E-14 -1.99199678966932E-14 -1.44877806533052E-13 -5.89876993674596E-13 -9.59069720202562E-14
 -3.72033274038537E-14  6.36078029258178E-13  1.04311682445785E-11  5.25877983880720E-11  8.23376656727486E-12
 -4.86152283303286E-12  1.65312886758290E-12  2.77762596790761E-11  1.42339872056426E-10  2.21464359123019E-11
 -1.38980410507960E-11  8.06740262236336E-12  2.60171373411587E-11  1.30077900515930E-11 -4.11277338592709E-13
 -1.80833133415225E-12 -1.07023756369039E-12  1.65939232336439E-13  7.86206054139791E-13  4.26902845843234E-13
  2.24125972327809E-11  7.03802361913689E-11  3.55650139081233E-11  2.47558156448864E-14  3.38966290190966E-13
  2.07868664338739E-13 -1.20338371599387E-01 -1.01483950865608E-01 -1.74544649953012E-15  2.32065305454753E-14
 -4.66068509101733E-01 -3.93045651599948E-01  5.30971649140773E-03  4.47779872981651E-03  4.37239345408847E-14
  2.56407928114458E-14  4.11288869769624E-03  3.46848797273027E-03  3.60099827123520E-14  2.05057853235664E-14
 -2.43795712401644E-03  1.27586314250767E-14 -6.45022825838763E-03  8.99444937998411E-14  1.86544990886326E-14
  6.36395765020896E-05  2.53366270144765E-14  7.21604988118110E-05  9.10137566363657E-15  2.66367037494421E-14
  1.77245026340488E-13  7.45938750972656E-13  1.60833640908703E-12  8.16492042117027E-15  3.52667136172681E-14
 -6.83747801191040E-15 -2.11825998169167E-13 -6.10006781386331E-13 -1.04549343020437E-13 -4.62139571166430E-14
 -9.54694067629212E-13 -1.21711412986107E-11 -2.53359725260173E-11 -7.87023943012067E-12 -1.29698297715893E-11
 -2.54953834236422E-12 -3.23329773746271E-11 -6.62669463277036E-11 -2.12428755693789E-11 -3.58672501642138E-11
 -2.56273062668716E-13  1.36394074938220E-11  1.67747491182704E-12  4.14197284815579E-13  1.80562258646888E-12
  1.05278625238576E-12 -2.35082126531413E-13 -8.49686151998583E-13 -5.24627340603465E-13 -2.10355839220928E-12
  3.58988543647455E-11  3.84952813785824E-12 -1.19902353628676E-13 -3.76649004047324E-13 -2.60974152013761E-13
 -1.20338372608233E-01 -1.01483951756597E-01 -3.25995922889177E-14 -1.61619460797882E-16 -4.66068513008125E-01
 -3.93045655050626E-01  5.30971653647748E-03  4.47779876928008E-03 -4.27308707883547E-14 -4.37350094383314E-14
  4.11288873186950E-03  3.46848800320579E-03 -3.59093749241267E-14 -3.54709876906904E-14  2.43795711408252E-03
 -1.18346363538650E-14  6.45022823133614E-03 -8.63570847906008E-14 -3.11191176499100E-14 -6.36395768447647E-05
 -4.00182282333757E-14 -7.21604980988388E-05 -1.55949463573024E-14
* ORBITAL    1   55
  5.54952513782795E-14  3.97215777156692E-13  1.78952453797547E-12  4.04989960842160E-12  2.38280070208550E-14
  8.25511150528858E-14  2.67577310190372E-14  4.27261211074317E-13  1.54949175232933E-12  2.48959411445322E-13
  9.36561010677295E-14  1.62349080092965E-12  2.78571886906927E-11  1.42579324346953E-10  2.21527316784195E-11
 -1.39218202926647E-11 -5.95334507550005E-13 -1.04222205788477E-11 -5.25753261476691E-11 -8.28936703188983E-12
  4.76992535016000E-12  2.24858437841714E-11  7.05015463435328E-11  3.56016864146937E-11 -1.94102429670285E-13
 -8.54054750511294E-13 -4.69639552884260E-13 -4.01630377706753E-13 -1.67819944302173E-12 -9.61492608611976E-13
 -8.02619829780099E-12 -2.59796399882284E-11 -1.30034432524201E-11 -1.01791026010561E-13 -6.92150815912853E-13
 -4.59110954087328E-13 -1.67907979108758E-03 -1.41600429445647E-03 -4.70739731330857E-14 -2.47072907733410E-14
 -6.50304803256388E-03 -5.48416102241286E-03 -3.80543344162189E-01 -3.20920430681886E-01  4.67151407049897E-16
  2.01696652742073E-14 -2.94767606886079E-01 -2.48583896694574E-01 -6.10969965557686E-15  1.03072168135768E-14
 -3.40167838558726E-05 -1.94758938426233E-14 -8.99999539010595E-05 -2.58609537004114E-14  7.55473605620230E-14
 -4.56100014128227E-03  4.83171546099805E-14 -5.17168804502780E-03 -3.88897298641537E-15 -5.04681271288912E-14
 -3.91483300967107E-13 -1.75314878130611E-12 -4.05928926157946E-12 -2.35696306126778E-14 -8.34632104803098E-14
  1.73896606774974E-15  4.45822578400166E-13  1.53942632353519E-12  2.54434964908621E-13  1.03343968438017E-13
 -2.52042115292992E-12 -3.24159383990940E-11 -6.65078805563853E-11 -2.12468642382118E-11 -3.58456756985883E-11
  9.13189996151673E-13  1.21230283301313E-11  2.53030964985599E-11  7.97150552896128E-12  1.30467719888660E-11
 -2.03005266448576E-12  3.60178172248817E-11  3.88238898273793E-12  2.14107528717151E-13  9.27648289109781E-13
  5.90717501430241E-13  4.29264044696905E-13  1.67175131967470E-12  9.47947053244371E-13  2.73188228879554E-13
 -1.36322661653846E-11 -1.70272498206473E-12  1.32313639495483E-13  6.95548289102550E-13  4.53403549120093E-13
 -1.67907980580712E-03 -1.41600430700564E-03  4.77582356063883E-14  4.99127498894279E-14 -6.50304808718976E-03
 -5.48416107068086E-03 -3.80543347351915E-01 -3.20920433499369E-01 -1.78857031588697E-14  7.68670481472467E-15
 -2.94767609356631E-01 -2.48583898877017E-01 -2.61061495021667E-14 -4.60096410443330E-15  3.40167844278660E-05
  3.03850691272273E-14  8.99999533542654E-05  4.32533340791294E-14 -7.26157076289552E-14  4.56100012242285E-03
 -4.76631940281258E-14  5.17168802324146E-03  3.16472586522501E-15
* ORBITAL    1   56
 -1.29470168517089E-14 -6.42667982960364E-14 -4.03051254120610E-13 -2.18847178351215E-12 -9.05318997433044E-13
 -5.29481165405874E-13  5.69423994554469E-14  1.16121698010518E-13 -6.59079900048223E-13 -5.37305395063502E-13
 -4.44615910507945E-13 -2.06530232311281E-13 -3.01729729049289E-12 -1.04346939067805E-11 -2.12830418773523E-12
 -1.00388237416700E-12 -7.00712462054989E-14 -3.77987275330631E-13 -1.48260650476108E-12 -3.02437159103247E-13
 -1.37144759832155E-13 -2.84506438185936E-12 -5.06629046422731E-12 -1.97376590934718E-12  1.52452745016864E-01
  6.27116746121092E-03  4.29003535085009E-02  9.02994816093739E-02  3.71448326634347E-03  2.54103635986665E-02
 -4.92387266314476E-13 -7.59224421278169E-13 -3.07715528116749E-13  5.21344300149770E-02  2.14455791354226E-03
  1.46706802638083E-02  1.76298937855927E-15  6.96337582101245E-15 -4.10247700533837E-01 -3.18079077188454E-01
 -7.07068166551306E-13 -5.59341761014288E-13 -8.74037907872096E-13 -6.92025511094066E-13 -2.21822472149661E-01
 -1.71986551414707E-01 -6.03071602721048E-13 -4.75607885380466E-13 -1.71822948089730E-01 -1.33220209879925E-01
 -3.31990183941283E-14  8.33227517159146E-04  7.29062707505508E-14 -3.14930399422099E-04 -3.40568098905144E-04
  6.31255938334002E-14  3.04613368042815E-04  5.39933229071330E-14  4.02965608953263E-04  6.37515057469280E-14
  1.19478424233898E-13  5.31849670860319E-13  2.42473667213116E-12  8.38423526178545E-13  3.94381830450190E-13
 -1.47626006030242E-14  1.78816851515103E-13 -2.01373877247016E-13 -3.14237537157535E-13 -2.10733945458146E-13
  1.85818971287348E-13  3.10006412982634E-12  1.04017180441761E-11  2.12415869318434E-12  1.00293440179251E-12
  2.34375594722196E-14  4.06917470190056E-13  1.50253816952263E-12  2.97020726928526E-13  1.42395832524832E-13
 -2.83320931757731E-12 -5.12995071482042E-12 -2.02738529605518E-12  1.52452703219461E-01  6.27118010089406E-03
  4.29003624884135E-02  9.02994568567270E-02  3.71449075958774E-03  2.54103689206086E-02 -3.79656335808600E-13
 -7.08905597027231E-13 -2.55335043445830E-13  5.21344157236477E-02  2.14456223975634E-03  1.46706833365670E-02
 -5.48120724778446E-14 -4.69565845100740E-14  4.10247704106532E-01  3.18079080029186E-01  6.25803502853700E-13
  4.95458765734391E-13  8.85623874312358E-13  7.00401153798428E-13  2.21822474077327E-01  1.71986552948637E-01
  7.03811145303021E-13  5.51703282465791E-13  1.71822949583120E-01  1.33220211068264E-01 -4.17018763764950E-14
  8.33227662104933E-04  6.32693874431171E-14 -3.14930454204982E-04 -3.40568158267123E-04  6.67650593750485E-14
  3.04613421147165E-04  6.99329879514243E-14  4.02965679162645E-04
* ORBITAL    1   57
  9.24314092320875E-15  1.09427427803053E-13  6.94287859830108E-13  3.60628936657370E-12  1.43570198328743E-12
  8.25068706304037E-13 -1.91402015456710E-14 -1.77995185798566E-13  1.01051303843953E-12  8.47799558631097E-13
  7.11063523233081E-13 -3.94354413602123E-14 -3.67423506050467E-13 -1.42789636264015E-12 -2.77737347600517E-13
 -1.30228162978547E-13  1.81038331540987E-13  3.07622051366041E-12  1.04371192076556E-11  2.13045295615102E-12
  1.00112993643915E-12 -4.63861973816347E-13 -7.45219683455905E-13 -3.10667172516512E-13  1.04268859917522E-01
  4.28911585116634E-03  2.93413605863581E-02 -1.32027949924951E-01 -5.43099036201982E-03 -3.71527960416915E-02
  2.82787453930691E-12  5.07604326362208E-12  1.97540108380529E-12 -7.62263724298821E-02 -3.13558374721678E-03
 -2.14501767956793E-02 -2.16484538780587E-13 -1.67860325061365E-13 -2.80585699282418E-01 -2.17547691754124E-01
 -1.04561050380068E-12 -8.23174197032713E-13  6.45411704098644E-13  5.12724726646642E-13  3.24329284635508E-01
  2.51463589989205E-01  2.74676544501306E-13  2.12342123790351E-13  2.51224383615696E-01  1.94782859240802E-01
  1.88799554557193E-14  5.69879428117421E-04  8.15136920736712E-14 -2.15394177729741E-04  4.97948682261611E-04
 -7.91328218092961E-14 -4.45378841130048E-04 -4.14327094313894E-15 -5.89180826447914E-04 -9.29555945541616E-15
 -1.45093502677247E-13 -8.46863971765635E-13 -3.89172465343992E-12 -1.32555581363213E-12 -6.34988131121449E-13
 -3.84873134333110E-14 -3.21952933266270E-13  3.60460110231647E-13  4.99351661512115E-13  3.38357462484766E-13
  5.14682830196111E-14  3.82144705205449E-13  1.46498853630388E-12  2.89503129732136E-13  1.35388459338369E-13
 -2.07599796900740E-13 -3.04119848725811E-12 -1.04097094946126E-11 -2.13174636760542E-12 -1.00913856045389E-12
 -3.75558489483359E-13 -6.76680947658255E-13 -2.42302263123310E-13  1.04268831335279E-01  4.28912450338727E-03
  2.93413667314428E-02 -1.32027913727649E-01 -5.43100130810077E-03 -3.71528038181296E-02  2.83093469454173E-12
  5.13480886270050E-12  2.03442581313045E-12 -7.62263515307751E-02 -3.13559006691666E-03 -2.14501812856188E-02
  2.83007360336711E-13  2.24073946643620E-13  2.80585701720853E-01  2.17547693694559E-01  1.11238121266189E-12
  8.75685227301658E-13 -6.07817874966931E-13 -4.82895637780051E-13 -3.24329287459632E-01 -2.51463592234692E-01
 -2.02608608767893E-13 -1.53900006742896E-13 -2.51224385803584E-01 -1.94782860980391E-01  3.17183184243877E-14
  5.69879527445132E-04  9.07013754288660E-14 -2.15394215270777E-04  4.97948768902242E-04 -7.50132278121270E-14
 -4.45378918638755E-04  6.72845576632937E-15 -5.89180928918376E-04
* ORBITAL    1   58
  1.17643198585154E-14  1.45631104990579E-14  3.62846321136759E-14  7.13690275129392E-14  1.68090215290300E-14
  7.87099414236332E-15  2.63502490936087E-14  2.60054131823676E-14 -1.48685895121321E-14  5.18137612249088E-15
  6.37694910229027E-15 -4.00843555592357E-12 -4.93090884756730E-11 -2.44452019212436E-10 -6.80636163208504E-11
 -4.73995294743867E-11  5.07108921786010E-12  6.28937920430242E-11  3.11100446270728E-10  8.65226883984443E-11
  6.01455571596220E-11  1.04029903910516E-10 -1.43255277175586E-10 -5.91568786971769E-11 -6.80155004348616E-14
 -3.63805573831619E-14 -1.40387230567583E-13  5.95247968250318E-13 -2.58423207767202E-13  7.30657833935441E-13
 -1.32225550801688E-10  1.82293040367726E-10  7.52482011548453E-11  3.26348524802532E-13 -1.51185250778053E-13
  4.25953871685524E-13 -8.34129523511230E-02 -6.49594745607250E-02  1.17513094234237E-13  9.34808370193457E-14
 -3.23056975295540E-01 -2.51586963138644E-01  4.34596187470430E-01  3.38450314831635E-01 -6.67694600217806E-13
 -5.07205795328313E-13  3.36636759286751E-01  2.62162486577490E-01 -5.30543565176823E-13 -4.03659076677094E-13
  1.83707322302760E-03  3.14671619077182E-14  4.86043889176742E-03  9.38136884166092E-14 -6.37777731286826E-14
 -5.66256119715742E-03 -4.00374174399756E-14 -6.42074087397631E-03  4.13055040154774E-15 -2.44901233569880E-14
 -1.48878278527759E-14 -4.46200934683335E-14 -1.11125281425534E-14 -1.61468718200079E-14 -8.02789781739966E-15
 -1.80354547869809E-15 -8.70452459553488E-16  1.79676458090220E-15  8.54279742534176E-15  5.64423909134214E-15
  3.99701009272198E-12  4.96116528921903E-11  2.44380986218268E-10  6.80649807093973E-11  4.74512153073036E-11
 -5.12837007438718E-12 -6.32569496739454E-11 -3.11014029328564E-10 -8.65390154008523E-11 -6.01984589784039E-11
  1.05265933460322E-10 -1.43583913236567E-10 -5.93435766717384E-11 -7.31654585075178E-14  7.74174489614362E-14
 -1.27409693516130E-14  6.82982556503993E-13 -2.31239758574313E-13  7.63066838581851E-13 -1.33826061136231E-10
  1.82712210405405E-10  7.54844169184565E-11  4.18511774211509E-13 -1.33026959606477E-13  4.35754242466284E-13
  8.34129519293504E-02  6.49594742336641E-02 -6.85074929411072E-14 -5.04856305554868E-14  3.23056973661007E-01
  2.51586961871308E-01 -4.34596185271655E-01 -3.38450313126893E-01  6.93320046045506E-13  5.26382224410913E-13
 -3.36636757584016E-01 -2.62162485257261E-01  5.27211533089702E-13  4.02689590992846E-13  1.83707325144495E-03
  4.39356420217621E-14  4.86043896690664E-03  1.09001600698239E-13 -5.65287596688811E-14 -5.66256128473051E-03
 -3.15792407728398E-14 -6.42074097330686E-03  5.98043154725273E-15
* ORBITAL    1   59
  9.82402903304918E-15 -2.90378135138214E-14 -1.52631672810256E-14 -1.08011055020779E-13  1.69307255366316E-14
  7.42065601801991E-15 -1.61928402660414E-14 -1.60855490430816E-14 -7.47012053146589E-14 -7.04556183233366E-15
 -1.75318738908815E-15  5.09289201619675E-12  6.23613541268259E-11  3.10165585423218E-10  8.66783711158880E-11
  6.03969635020743E-11  3.97829950178207E-12  4.89892596142493E-11  2.43889613765525E-10  6.81473196984958E-11
  4.75436746953102E-11 -1.32691736725465E-10  1.81934871923091E-10  7.50937504867709E-11 -7.21404300314243E-13
  3.07912042499702E-13 -8.34843577231037E-13 -1.04084344446024E-13 -4.55321917038386E-15 -1.01844056272070E-13
 -1.04314171755695E-10  1.43035029820874E-10  5.90555669910281E-11 -2.04912799343261E-14 -3.07478138417054E-14
 -7.29016478056358E-14 -1.37431381479218E-01 -1.07027386964040E-01  8.49771643494785E-13  6.42918857894874E-13
 -5.32269451736265E-01 -4.14515287314913E-01 -2.63774915777267E-01 -2.05419895211316E-01  8.73959668148843E-14
  6.97618158137979E-14 -2.04319171185029E-01 -1.59117566622636E-01  6.83416767033232E-14  5.38243143005948E-14
  3.02676627672560E-03  9.62595212713089E-15  8.00807084062367E-03  7.71955622490533E-14  7.57885287634889E-14
  3.43684929870632E-03  6.47528931925620E-14  3.89702080381066E-03  9.54798620054896E-15 -1.21673759692224E-14
 -3.91812421036460E-15  1.08555902457991E-13  1.13772043252693E-13 -1.93855294141012E-14 -8.34360000831112E-15
  8.19521272561592E-15  1.36747761433679E-14 -3.40268152476709E-14  5.86074215065754E-15  6.15018998509812E-15
 -5.02496242736076E-12 -6.27569048621961E-11 -3.10083967459522E-10 -8.66944338758909E-11 -6.04415936739333E-11
 -3.97840060847547E-12 -4.92981574987183E-11 -2.43816389716654E-10 -6.81564589964557E-11 -4.75894390620000E-11
 -1.34275567122048E-10  1.82319401401522E-10  7.53203056378700E-11 -7.52163823246746E-13  2.53159099963872E-13
 -8.92313277251943E-13 -3.74023722479792E-14  4.92814320390843E-14 -2.33173187914283E-14 -1.05543043090431E-10
  1.43360029987865E-10  5.92497983658445E-11 -1.02087591497669E-15  3.46893137354123E-14 -1.34787082463837E-14
  1.37431380783729E-01  1.07027386424849E-01 -8.71835948659331E-13 -6.62431349386534E-13  5.32269449043660E-01
  4.14515285227247E-01  2.63774914442853E-01  2.05419894176650E-01 -4.75854154816215E-14 -3.45760065262603E-14
  2.04319170151101E-01  1.59117565820993E-01 -3.72674483131217E-14 -2.66357045909407E-14  3.02676632352319E-03
  1.97398950315301E-15  8.00807096449784E-03  6.43236617000292E-14  8.69828021539092E-14  3.43684935185673E-03
  7.86594124537214E-14  3.89702086405064E-03  1.62331546103229E-14
* ORBITAL    1   60
 -3.35558254823532E-13 -2.29947009172067E-12 -9.48110952887911E-12 -1.11792018196404E-11  5.48065668381858E-12
  2.54268970872156E-12 -3.42401250639399E-13 -3.72638011395139E-12 -9.19464493312477E-12  1.04640977098989E-12
  1.40557646758709E-12 -5.22711574783745E-03 -5.53815693322468E-02 -1.73740622227323E-02 -1.03712277072574E-02
  2.68994804076498E-02  2.55328073022816E-02  2.70521451259523E-01  8.48667994942356E-02  5.06601674046789E-02
 -1.31395454488028E-01 -1.56637465848115E-02  8.41949543466550E-02  1.89935171197129E-02  4.22124257146245E-13
  1.91410206923806E-13  4.04108721371071E-14  2.88523357246739E-13  9.32911986132817E-13  4.11259679205763E-13
  7.65124480893801E-02 -4.11265724257883E-01 -9.27773241411310E-02 -1.48079294102987E-12 -2.11882610876092E-12
 -8.63701426511614E-13  1.12545877193119E-01  7.84765826243787E-02  4.54157004594450E-13  3.28129911683715E-13
 -2.90592205330708E-02 -2.02625664939901E-02  3.47693071446685E-01  2.42441257991903E-01 -2.00512376820708E-13
 -1.33102334266433E-13 -4.48869825105273E-01 -3.12990318222676E-01 -8.07476239349096E-13 -5.91800289042622E-13
 -4.17702887107546E-03 -4.50660089568130E-14  1.57876851553537E-03  1.57691226042988E-14 -7.87365235393362E-14
 -1.63591661895763E-02  9.13605508314884E-14  1.44274284650235E-02 -2.56720482352147E-14  3.24935601763128E-13
  2.27441805942092E-12  9.50559711389615E-12  1.12359440817214E-11 -5.49268241722703E-12 -2.56807104613010E-12
 -3.54172911388019E-13 -3.80058539755829E-12 -9.09576079839052E-12  1.05275018635679E-12  1.31923913743338E-12
 -5.22711590540461E-03 -5.53815712566254E-02 -1.73740763916994E-02 -1.03712334383137E-02  2.68994754217139E-02
  2.55328080617552E-02  2.70521460514934E-01  8.48668681495723E-02  5.06601952627325E-02 -1.31395430232736E-01
  1.56637347030865E-02 -8.41949451179267E-02 -1.89935127103086E-02 -3.91574184117942E-13 -1.58869697050969E-13
 -4.66026120805088E-14 -3.07787900767678E-13 -8.99433727825725E-13 -3.94577135424016E-13 -7.65123901660510E-02
  4.11265679481221E-01  9.27773027316467E-02  1.42953683409451E-12  2.06505559572815E-12  8.51323779905532E-13
  1.12545877044888E-01  7.84765827319877E-02  5.24472562599066E-13  3.72436036543683E-13 -2.90592204952404E-02
 -2.02625665221130E-02  3.47693071011229E-01  2.42441258335484E-01 -2.07901466534389E-13 -1.40293302591980E-13
 -4.48869824542652E-01 -3.12990318665868E-01 -7.59703367386552E-13 -5.58271055474919E-13  4.17702894579678E-03
  6.09338531079097E-14 -1.57876854369808E-03 -2.22576563471473E-14  7.67883723142802E-14  1.63591664801610E-02
 -9.26294404473554E-14 -1.44274287213574E-02  2.99274058127915E-14
* ORBITAL    1   61
  3.25187232213346E-14 -5.41702667291608E-14  1.40734494866991E-13  2.12732198910635E-12  6.96154187309988E-13
  4.07055294123613E-13 -3.25314996191038E-14 -1.28891204323424E-13  1.73168473759668E-12  4.98515647070223E-13
  2.26590337520536E-13  2.55328073025108E-02  2.70521451262634E-01  8.48667995014234E-02  5.06601674047053E-02
 -1.31395454488794E-01  5.22711574793339E-03  5.53815693335440E-02  1.73740622255466E-02  1.03712277071244E-02
 -2.68994804080477E-02  7.65124480922399E-02 -4.11265724254915E-01 -9.27773241399556E-02 -4.56794166118880E-13
 -2.46663022710325E-13 -6.67892031197399E-14 -2.91476142074303E-13 -3.52748340404833E-13 -2.64574937898136E-13
  1.56637465860015E-02 -8.41949543454423E-02 -1.89935171193119E-02 -3.21622008118116E-13  2.58643942398572E-13
  4.10207662984299E-13 -5.49751016216112E-01 -3.83333287030533E-01 -6.45313674415415E-13 -4.60993940961982E-13
  1.41945102026682E-01  9.89762291210901E-02  7.11802626402472E-02  4.96329488221133E-02 -4.14347153381225E-13
 -3.06894214449963E-13 -9.18933239221125E-02 -6.40758613867271E-02 -2.10003807156287E-13 -1.47222240087793E-13
  2.04034650050666E-02  7.04050466472483E-14 -7.71178489848845E-03 -2.59695048321783E-14 -2.83899454377444E-14
 -3.34907377094282E-03  2.66946469614704E-14  2.95360543952759E-03  2.84507901863558E-14 -8.26079330660308E-14
 -2.57588067497763E-13 -1.20743066559117E-12 -2.25484513023578E-12 -4.86516790240795E-13 -1.62241240272724E-13
 -4.97317723112034E-16 -2.36741482484949E-13  2.61061292611517E-13  1.63752852229577E-13  2.29622014301118E-13
  2.55328080615149E-02  2.70521460511830E-01  8.48668681424781E-02  5.06601952628021E-02 -1.31395430232002E-01
  5.22711590531035E-03  5.53815712553301E-02  1.73740763888817E-02  1.03712334383824E-02 -2.68994754213074E-02
 -7.65123901631738E-02  4.11265679484221E-01  9.27773027326240E-02  4.57458098840468E-13  2.49835207866275E-13
  6.23881775843139E-14  7.58169666536866E-14 -9.61519777173129E-15  6.77010359316361E-14 -1.56637347019008E-02
  8.41949451191544E-02  1.89935127107154E-02  6.41017404480150E-13  3.29481980370947E-13 -7.79120338923826E-14
 -5.49751015530713E-01 -3.83333287576271E-01 -6.25311073181368E-13 -4.49903833962659E-13  1.41945101849505E-01
  9.89762292618306E-02  7.11802625471629E-02  4.96329488907149E-02 -6.49773231737437E-14 -2.75207899358311E-14
 -9.18933238025806E-02 -6.40758614757763E-02 -7.43615646700529E-13 -5.46400028680856E-13 -2.04034653674120E-02
 -6.56378844865291E-14  7.71178503549430E-03  2.45446732997104E-14  2.72334445197997E-14  3.34907383085773E-03
 -1.87367900478867E-14 -2.95360549226583E-03 -6.02322958020617E-14
* ORBITAL    1   63
 -5.98255696427022E-02 -4.11586395115768E-01 -1.26114473979441E+00 -2.64855640534502E-01  3.03544416628781E-01
  2.99416900357218E-01 -2.49517453600240E-02  1.68169301317787E-01  1.98051054501759E+00  5.00376891140858E-01
  1.96105633095213E-02  6.70309006866208E-15 -6.45523095663632E-13 -7.41816055902835E-13  3.03048160199326E-13
  4.67480308829537E-13  8.29299924303744E-14  1.00549830634555E-12  1.18743533176479E-12 -4.99110953703604E-13
 -1.11104939140520E-12 -3.43814216427738E-13 -2.13985059789294E-13  8.86440208365448E-14  7.88387831146643E-15
  6.61532235414251E-15  6.15661534028664E-15 -2.94673292876724E-01 -4.71554697212796E-01 -2.72411427367176E-01
  7.30509440578458E-13  9.15451784772794E-13 -3.09032256894433E-14  5.10389114895483E-01  8.16756694119746E-01
  4.71830432761666E-01  7.22660575130640E-14  2.24291978727444E-14  8.78957971758570E-15  6.39970266120487E-15
 -2.01177961885899E-14 -4.36362575851164E-15 -3.78005459209399E-13 -2.87373643325052E-13 -3.82808488148099E-01
 -2.99489647558272E-01  4.89908953123814E-13  3.73203780805146E-13  4.94203633127744E-01  3.86639472451283E-01
  7.79354066027930E-15  2.56821620898050E-13 -2.79264865060117E-15  6.79254694394539E-13 -5.32960843565384E-03
  4.25246709898785E-14  7.94491116988959E-03 -3.71296427066256E-14 -1.05101295722538E-02 -5.98255900782141E-02
 -4.11586541977949E-01 -1.26114534762649E+00 -2.64856419210967E-01  3.03544858490968E-01  2.99417106615410E-01
  2.49517682051424E-02 -1.68169014045600E-01 -1.98050999790133E+00 -5.00376987970076E-01 -1.96106848514107E-02
 -1.34760131330752E-14  3.55056035526263E-13  5.03884233498733E-13 -1.08996342429677E-13 -4.84466289700443E-13
 -8.36137818463242E-14 -1.04382577676358E-12 -1.22031637715369E-12  5.61825444403380E-13  1.09004772518125E-12
 -2.48692674935683E-13 -6.60421025076178E-13 -5.22723795064451E-14 -3.16013570824056E-14 -5.84738090554321E-15
 -4.25787497921521E-16 -2.94673238257098E-01 -4.71554639436187E-01 -2.72411415469352E-01  7.55234424470280E-13
  8.46327434472422E-13 -5.28633532854706E-14  5.10389020292454E-01  8.16756594049362E-01  4.71830412154246E-01
  5.97352065465043E-13  4.26273124403757E-13  9.09023095965451E-15  6.86350697598655E-15 -1.51523664066704E-13
 -1.04674538976999E-13  3.15527458159399E-13  2.47681617404892E-13  3.82808487196092E-01  2.99489646680813E-01
 -4.06273001624687E-13 -3.20794934557180E-13 -4.94203631899738E-01 -3.86639471319196E-01  4.37918278223976E-14
  2.58193103813862E-13 -1.67779421346990E-14  6.83526766980666E-13 -5.32960975349953E-03  3.93142623532618E-14
  7.94491313439164E-03 -3.61709095130664E-14 -1.05101321710854E-02
* ORBITAL    1   64
 -2.36068337774051E-01 -1.69940132149806E+00 -7.11961564942757E+00 -9.76282689140072E+00  4.86433816526180E+00
  2.26614366876375E+00 -2.53639234050580E-01 -3.29046668426843E+00 -6.57041584480338E+00  9.74879077022047E-01
  1.34604712704371E+00 -7.04935423112510E-16 -2.22657518499109E-14 -1.29840894048582E-13  3.44651865734564E-14
  8.08852568000572E-14 -2.51018662009437E-14 -5.81215136428348E-14  4.38228304105487E-13 -6.46587839533671E-15
 -7.52659113758223E-14  1.89149433072401E-13 -2.67446095945629E-14  2.97785375937481E-13 -1.36139798072953E-15
 -2.02923780339049E-14 -4.14461165455993E-14  6.46031406631663E-01  5.89854024998151E-01  1.27621090126241E-01
 -3.80211711173310E-13  2.33321019849319E-14 -6.55019846208975E-13 -1.11895921957770E+00 -1.02165714035359E+00
 -2.21046212219942E-01 -4.46723971295087E-14 -4.93709836861852E-14 -3.71703037976785E-14 -2.97441660687404E-14
  1.00473632084026E-14  1.22847001627781E-14 -8.37085478423215E-14 -8.46876807462493E-14 -1.24491773837696E-01
 -8.70731889667545E-02  1.14214837096542E-13  1.12758820092533E-13  1.60718188928467E-01  1.12411003582600E-01
  3.57105279406131E-14 -4.68070630442454E-12 -1.41748625824484E-14 -1.23838014761774E-11 -1.45324642523048E-02
  6.72362720524257E-14  2.16637186413431E-02 -6.04334372906916E-14 -2.86584059937664E-02  2.36068333476347E-01
  1.69940129197708E+00  7.11961555923964E+00  9.76282686928434E+00 -4.86433814220901E+00 -2.26614364571690E+00
 -2.53639232436358E-01 -3.29046669778204E+00 -6.57041598902201E+00  9.74879036974875E-01  1.34604712380234E+00
 -5.01835477163491E-14 -1.18743722566803E-14 -2.49059775143351E-13 -8.44994640455734E-15  2.22181477552135E-16
 -5.49799205272806E-14 -7.29726920056665E-14  5.15689832303874E-13  2.10632390725052E-14 -2.85068997690668E-14
 -2.41828897359005E-13  8.26279242491107E-14 -3.31285651233038E-13  1.00161966156406E-14  4.08577564459184E-14
  2.56317765244921E-14 -6.46031427127283E-01 -5.89854059711745E-01 -1.27621111360191E-01  3.72192206095412E-13
 -6.03898149520917E-14  6.41737636128154E-13  1.11895925507714E+00  1.02165720047977E+00  2.21046248998271E-01
 -1.50062217618140E-13 -1.26839207408471E-13 -3.98876431556257E-14 -3.30850338240485E-14  3.70468972493206E-14
  3.30482196441836E-14 -9.91767922220855E-14 -9.81153454687108E-14 -1.24491746323864E-01 -8.70731675796232E-02
  1.19028035175244E-13  1.17725729042414E-13  1.60718153408538E-01  1.12410975972056E-01 -4.73706849903204E-14
  4.77372657018569E-12  1.85803699792298E-14  1.26306170217236E-11  1.45324639528889E-02 -6.80817227733171E-14
 -2.16637181951556E-02  6.01561594826243E-14  2.86584054034025E-02
* ORBITAL    1   65
 -3.78795085549549E-14 -2.94547202098573E-13 -1.06710694648115E-12 -6.69437397197085E-15  1.13984286318283E-12
  7.48835676456541E-13 -3.61461309187981E-14 -5.79558438138401E-13 -1.88959658471709E-13  5.02048720700144E-13
  3.49825173732626E-13  3.58078462829628E-14  1.58553344299070E-14  5.76254921690758E-14 -3.55587299672623E-14
 -1.47494274938903E-13 -2.64140679268580E-14 -6.70120103926350E-13 -8.72820619602776E-13  5.62893085832427E-13
  9.95688969258047E-13  3.17071570388819E-15  6.72529359450571E-14  2.31382508336547E-14 -3.09526710738188E-04
  2.27945933034225E-01 -3.12775815222051E-01  3.87220707283598E-04 -2.85162409951190E-01  3.91285354649563E-01
 -6.32894686005578E-13 -5.37571193695082E-13 -4.96494732630596E-14  2.23561979373544E-04 -1.64638594148131E-01
  2.25908704836966E-01  2.50679266341869E-13  1.69886385617732E-13 -6.60783584850211E-02 -4.63735057726139E-02
  6.51460615680776E-13  4.38432884642537E-13 -1.18717972953815E-13 -5.97772414759308E-14  7.54621285528016E-02
  5.29589949604621E-02 -5.08898616184104E-13 -3.66808711283224E-13  5.84527134308573E-02  4.10218611027410E-02
  3.91712284324862E-15  3.80993805006601E-03  1.85590031931774E-14 -1.44002122728871E-03  3.28903651510899E-03
 -9.97599436473564E-15 -2.94180369130425E-03 -8.44868556701532E-15 -3.89164048661439E-03  2.39319805047516E-14
  1.84336333149056E-13  5.37853779129841E-13 -6.26956820428820E-14 -1.16247830598860E-12 -4.10847709191566E-13
 -6.59363641061596E-14 -5.87486458676001E-13 -1.05562031658510E-12  2.79482075815302E-13  3.05093096465772E-13
 -8.81160434707230E-16 -7.69419682112728E-14 -8.62591963592568E-14  1.23985205492336E-13  6.65208916414052E-14
 -3.95000631005986E-14  6.74286864606714E-13  8.66935521418617E-13 -5.39328514305536E-13 -1.02522866938579E-12
  5.09356954719366E-14  4.70087138773808E-14 -1.42037163732050E-14 -3.09499460318697E-04  2.27945920920268E-01
 -3.12775828351842E-01  3.87186594657045E-04 -2.85162394822219E-01  3.91285371065918E-01 -5.82203398005564E-13
 -5.48508187144640E-13 -7.35263242105882E-14  2.23542285163249E-04 -1.64638585412829E-01  2.25908714315009E-01
 -1.92092799178742E-13 -1.33893637596704E-13  6.60783639072564E-02  4.63735090991960E-02 -6.94613509221860E-13
 -4.67705890241383E-13  6.72618611858283E-14  2.90990125101869E-14 -7.54621347153259E-02 -5.29589987392649E-02
  5.19651198993291E-13  3.77544310671779E-13 -5.84527182046981E-02 -4.10218640300615E-02  8.59766026861154E-15
  3.80993800782177E-03  2.38494084748628E-14 -1.44002121132387E-03  3.28903647807520E-03 -1.30760518128908E-14
 -2.94180365818655E-03 -3.68526734904417E-15 -3.89164044277061E-03
* ORBITAL    1   66
 -2.55317886378948E-14 -3.47818661435496E-13 -1.17786463313971E-12 -5.18336066588985E-13  9.97350034825073E-13
  6.15859688236691E-13 -4.87436279082335E-14 -5.82109222659912E-13 -5.16037773041967E-13  3.71585450262638E-13
  3.12703442694785E-13  2.84700116885626E-14 -6.95844790801249E-13 -8.43101935651079E-13  5.70207685301534E-13
  9.68737181456841E-13  1.41963463897646E-14 -3.95746988315553E-14 -1.20655688018949E-13  1.61710006097867E-14
  1.76961141857586E-13 -5.55809039735555E-13 -5.28464732736913E-13 -6.75732758897784E-14  4.47124320203594E-04
 -3.29277188354249E-01  4.51817409636674E-01  2.68058209354425E-04 -1.97406968731837E-01  2.70871801649534E-01
 -6.80535120027847E-14 -1.05616624145291E-13 -6.27297640561995E-15  1.54763479116746E-04 -1.13972966537381E-01
  1.56387907598247E-01 -4.21698632025587E-13 -3.17029144263209E-13  9.54528813068901E-02  6.69884186465918E-02
 -3.09241735601101E-13 -2.01485883722869E-13 -4.91823973307998E-13 -3.27340204372229E-13  5.22395292044744E-02
  3.66614753205088E-02 -4.92558499767834E-13 -3.38239920862008E-13  4.04645653244895E-02  2.83978566727203E-02
 -1.37615142573918E-15 -5.50361075213680E-03 -1.52192604117734E-14  2.08016933757719E-03  2.27687347698771E-03
 -1.60977834314824E-14 -2.03649754828139E-03 -1.41015806875947E-14 -2.69403302919726E-03  6.39220994450734E-14
  1.58162279166127E-13  8.05829616974358E-13  5.11751422499651E-13 -1.03388970032844E-12 -3.91426535228394E-13
  1.67669761173664E-14 -6.16101598762857E-13 -1.06125035414415E-12  2.41417060292057E-13  2.45032036233236E-13
  1.28115219053717E-14  6.14798052801407E-13  8.41118157462322E-13 -5.28213598701267E-13 -1.02250156262956E-12
  5.59735766757331E-14  1.01140525804938E-13  1.43493677259292E-13 -1.25225120411489E-13 -8.58246954600196E-14
 -5.93688079325576E-13 -5.33796377775264E-13 -4.38087901971920E-14  4.47084929499671E-04 -3.29277170886453E-01
  4.51817428593521E-01  2.68034609053963E-04 -1.97406958242066E-01  2.70871813020571E-01 -2.45627940745605E-14
 -7.87555678606841E-14 -2.27026849010137E-14  1.54749854062322E-04 -1.13972960480508E-01  1.56387914163422E-01
  4.40152470066362E-13  3.26784385999252E-13 -9.54528890995508E-02 -6.69884234247926E-02  2.72678356397600E-13
  1.81054368016119E-13  5.61955685944359E-13  3.78091988292853E-13 -5.22395334898636E-02 -3.66614779495172E-02
  4.56616881375940E-13  3.07801530171075E-13 -4.04645686442453E-02 -2.83978587093683E-02  1.13609073548813E-15
 -5.50361069006995E-03 -1.33907568748826E-14  2.08016931411927E-03  2.27687345172166E-03 -1.63033021212685E-14
 -2.03649752568685E-03 -1.83651344357700E-14 -2.69403299928180E-03
* ORBITAL    1   67
 -2.32822116811915E-12 -1.68220107869835E-11 -6.81982876489913E-11 -7.38776032859672E-11  5.25247720306228E-11
  2.50619948950739E-11 -2.84937101187846E-12 -3.45222638218307E-11 -5.75894872253874E-11  1.35078458901683E-11
  1.42417373575349E-11  5.44289795252156E-14 -6.70803517328729E-15 -8.55062544931255E-14 -5.85313755012877E-14
 -4.66406012934349E-14 -7.55181955841738E-15 -1.98530588447934E-13 -4.29766140915878E-13  9.85826442144339E-14
  1.54688619760591E-14 -1.69493610536116E-13  9.38375819350718E-16 -2.49938507279227E-13 -3.20019528840421E-01
 -4.33820632735374E-01 -1.68107154937662E-01  3.95791711083904E-01  5.36537914216118E-01  2.07910494494878E-01
  5.76641212203746E-13 -2.40015890923912E-13  1.34457125963476E-12  2.28510450918612E-01  3.09770309187273E-01
  1.20037179961304E-01  4.00646332429407E-14  4.91458091338908E-14 -5.27390921176794E-01 -3.73616188888382E-01
 -3.86971505468004E-15  4.03640391747917E-14  2.41108901101634E-14  1.65428460812764E-14  5.95432093874410E-01
  4.21818163192730E-01 -9.83300981054167E-15 -5.39832852968005E-14  4.61219716669459E-01  3.26738944230686E-01
  2.59219495910319E-14  1.62335161061002E-02  1.13397431533941E-13 -6.13569236012641E-03  1.38545735340404E-02
 -1.06798359045254E-13 -1.23919072884783E-02 -5.04217653787115E-15 -1.63929524780958E-02  2.25695793576566E-12
  1.65812856894709E-11  6.73732155132254E-11  7.37099602243024E-11 -5.23779243636835E-11 -2.47607894502386E-11
 -2.85527069295152E-12 -3.45215229339063E-11 -5.89423304396839E-11  1.30962110491581E-11  1.40751525629687E-11
  2.95332782969314E-14  5.77182420987798E-14  1.70854490415146E-13  2.71161615135958E-14  2.06927644248489E-14
 -3.77017580466537E-14 -8.50357781975430E-14 -1.72392190339611E-13  1.71556498517218E-13  6.85307191000510E-14
  1.17867052818675E-13 -8.07383946986634E-14  1.66620984361181E-13  3.20019529508138E-01  4.33820635175468E-01
  1.68107151767722E-01 -3.95791711908896E-01 -5.36537917248950E-01 -2.07910490554926E-01 -6.23737539224292E-13
  1.47650549522918E-13 -1.41826377027948E-12 -2.28510451394503E-01 -3.09770310937254E-01 -1.20037177686506E-01
 -2.04913431524021E-14  1.42695711068106E-15 -5.27390919312224E-01 -3.73616187315641E-01 -1.38820814152890E-14
  3.47079089718969E-14  1.88703521718034E-14  1.72201824399981E-14  5.95432091768404E-01  4.21818161417471E-01
 -4.59635433756399E-14 -8.31482088700435E-14  4.61219715037753E-01  3.26738942855338E-01 -4.07772689259831E-14
 -1.62335161396203E-02 -1.26948557200892E-13  6.13569237279658E-03 -1.38545735630288E-02  9.95277967372340E-14
  1.23919073143909E-02 -8.32221754882537E-15  1.63929525123621E-02
* ORBITAL    1   68
 -1.70492028798841E-12 -1.19246730913796E-11 -4.83390639394096E-11 -5.25868014389842E-11  3.71104447582859E-11
  1.77077122959897E-11 -2.02919916000565E-12 -2.43835589480016E-11 -4.08307485044742E-11  9.53259011015489E-12
  1.00413731906482E-11 -1.22520249365087E-14 -1.83178445235727E-13 -3.90293768369418E-13  1.00521926995181E-13
  1.74052283629270E-14 -8.59108029431511E-15  2.74127640222671E-15  1.15548944645103E-13  7.49459669310099E-14
  4.83979913158615E-14  5.84811334230074E-13 -2.18742006300610E-13  1.35280422948530E-12  4.57020901950902E-01
  6.19540618387512E-01  2.40074359896537E-01  2.77145041741071E-01  3.75699688632512E-01  1.45585066716293E-01
  1.35560341973282E-13  2.17374261377164E-14  2.46605960168665E-13  1.60009764440606E-01  2.16910316355202E-01
  8.40535774566952E-02 -8.70772195391437E-15 -5.20893593153150E-14  7.53168643438357E-01  5.33562461650676E-01
  1.64852373861830E-14 -8.76825423725414E-15  2.23195842681876E-14 -1.51497844148907E-14  4.16939132054533E-01
  2.95369531904222E-01 -3.62240649288757E-14 -6.02833199537811E-14  3.22959662962235E-01  2.28792255605621E-01
  4.55855783959454E-14 -2.31831357231110E-02 -9.69614673248410E-14  8.76240167628569E-03  9.70138144062966E-03
 -9.01628404534484E-14 -8.67717935070600E-03 -7.85214571830405E-14 -1.14788293221290E-02  1.62856557097498E-12
  1.17613769242890E-11  4.77478439428988E-11  5.25017306714802E-11 -3.70124667153130E-11 -1.75082483049842E-11
 -2.03628160895472E-12 -2.44318751780473E-11 -4.17223819508332E-11  9.25825197062962E-12  9.92396919072893E-12
 -2.67907643408088E-14 -1.01641037259838E-13 -2.15191327165124E-13  1.67797474845644E-13  6.58550981382437E-14
 -3.22590283176937E-16 -5.55443574144320E-14 -1.98959745149455E-13 -3.97752675419100E-14 -3.42874219405628E-14
 -6.12895768451025E-13  1.57255122803719E-13 -1.40787532368019E-12 -4.57020902902797E-01 -6.19540621887860E-01
 -2.40074355348568E-01 -2.77145042319108E-01 -3.75699690745427E-01 -1.45585063971748E-01 -1.47508894877046E-13
  9.24880252798726E-14 -1.38714881121880E-13 -1.60009764774042E-01 -2.16910317574395E-01 -8.40535758721079E-02
 -5.03922222714055E-14 -8.31936072997620E-14  7.53168640774496E-01  5.33562459404974E-01  7.16558532379671E-16
 -1.70915493404683E-14  6.53566797686152E-15 -3.11115353329561E-14  4.16939130580640E-01  2.95369530661118E-01
  2.33025784958339E-14 -1.60793905905555E-14  3.22959661820295E-01  2.28792254642562E-01 -5.34626099466097E-14
  2.31831357715823E-02  8.42869139107343E-14 -8.76240169460230E-03 -9.70138146066660E-03  9.28919903719503E-14
  8.67717936861924E-03  9.64745248778937E-14  1.14788293458155E-02
* ORBITAL    1   69
 -2.50005986010836E-13 -1.88554492452754E-12 -8.10667521347219E-12 -7.77650282188250E-12  7.33646058148386E-12
  3.11529899385256E-12 -4.12307720573099E-13 -4.89257583715101E-12 -7.61769109474233E-12  1.36938756609264E-12
  2.71695180782619E-12 -8.85451462030478E-03 -8.61644390219340E-02 -1.30042484486742E-01  1.63762619260204E-01
 -5.47460313373615E-02 -1.23938444579889E-02 -1.20606120254280E-01 -1.82023114189213E-01  2.29221873590274E-01
 -7.66291351128250E-02  8.03356808392037E-02  2.14350434381136E-02  4.15560326707624E-01 -2.15483819496277E-13
 -1.89201497135592E-13  3.89551889785560E-14  2.04375628612817E-13  1.32835563618659E-13 -1.51802191444222E-12
  1.12447488734447E-01  3.00030668634184E-02  5.81668253149639E-01 -2.42038501899667E-12 -2.40451862179861E-12
  1.05522486958089E-12  2.16383178742292E-01  1.17271190722221E-01 -2.18628446143690E-13 -1.44371816372009E-13
 -5.58698965058573E-02 -3.02792912396089E-02 -1.91555565317758E-01 -1.03815598628830E-01 -1.10845164420317E-12
 -6.39379504566351E-13  2.47297171451952E-01  1.34025361523826E-01 -8.89099282956900E-13 -6.80961890980588E-13
  1.30108258754462E-03 -4.63763475614570E-15 -4.91762995717653E-04  3.82173389513168E-16 -1.76123467781150E-14
 -1.46016987350064E-03  2.84678211041259E-14  1.28774878532027E-03 -5.54358096180865E-14  2.51885597687568E-13
  2.06497041511158E-12  8.43381305004438E-12  7.77042899779314E-12 -7.43175965813019E-12 -3.17640142876987E-12
 -3.90767259087591E-13 -4.84520521877592E-12 -7.26228301045183E-12  1.51782872901671E-12  2.48490326779170E-12
 -8.85451348332163E-03 -8.61644232664506E-02 -1.30042425450475E-01  1.63762631216230E-01 -5.47460240827523E-02
 -1.23938428659080E-02 -1.20606098190559E-01 -1.82023031496372E-01  2.29221890345013E-01 -7.66291249331673E-02
 -8.03356706618602E-02 -2.14350722421719E-02 -4.15560341357225E-01  1.87425287148124E-13  1.56942083476322E-13
  2.22105357503173E-14 -7.67722817889335E-14 -7.84063940429685E-15  1.54903929389151E-12 -1.12447474454005E-01
 -3.00031072110396E-02 -5.81668273674095E-01  2.24622172492050E-12  2.22519773644871E-12 -1.18934221496897E-12
  2.16383184420466E-01  1.17271193989100E-01 -2.16808967837727E-13 -1.50990737857185E-13 -5.58698979718925E-02
 -3.02792920829302E-02 -1.91555570346289E-01 -1.03815601521201E-01 -1.18699006641582E-12 -6.97839117039845E-13
  2.47297177943778E-01  1.34025365257912E-01 -7.97372379856890E-13 -6.03463912911421E-13 -1.30108276791066E-03
 -5.97804967294309E-15  4.91763063908494E-04  3.07665723447069E-16  1.64254904243914E-14  1.46017007602551E-03
 -2.86505486551521E-14 -1.28774896392670E-03  5.98576963778244E-14
* ORBITAL    1   70
  4.48735567784110E-13  3.05084388144929E-12  1.26414283193685E-11  1.27163868290772E-11 -1.08442934231750E-11
 -4.65403555294293E-12  5.72853290670834E-13  7.19949264916623E-12  1.11529415754143E-11 -2.15359480576115E-12
 -3.71754285300891E-12 -1.23938444580614E-02 -1.20606120255303E-01 -1.82023114191513E-01  2.29221873589834E-01
 -7.66291351120651E-02  8.85451461994079E-03  8.61644390169133E-02  1.30042484474409E-01 -1.63762619260981E-01
  5.47460313387002E-02  1.12447488733439E-01  3.00030668621073E-02  5.81668253149863E-01 -1.06175688944772E-12
 -1.10969038134411E-12 -8.19413251784241E-13 -1.24250061765711E-12 -1.31034295219737E-12  1.28758418252377E-12
 -8.03356808438329E-02 -2.14350434435975E-02 -4.15560326709203E-01  2.54762250411347E-12  2.63525152163984E-12
 -2.02631262682698E-12  3.02875942443435E-01  1.64146874161134E-01 -1.43423648466480E-12 -9.29693902413848E-13
 -7.82022320714415E-02 -4.23825406650139E-02  1.36852738439308E-01  7.41688133240568E-02  2.90611364372750E-13
  8.53375209128088E-14 -1.76676125610967E-01 -9.57515262640476E-02 -6.89486480157407E-15  1.19711471087075E-13
  1.82115179757483E-03 -9.74896290185391E-15 -6.88330679113825E-04  1.50084044849157E-15  2.86708275556611E-14
  1.04318684412525E-03 -4.40171665701502E-14 -9.20004321641959E-04  6.48254390038129E-14 -4.46346978402124E-13
 -2.97312913115772E-12 -1.24552039378473E-11 -1.27224403424170E-11  1.07614669062511E-11  4.61992591022530E-12
  5.82654746090288E-13  7.33072206025694E-12  1.14719274763121E-11 -2.06004567170383E-12 -3.84538214209670E-12
 -1.23938428658245E-02 -1.20606098189451E-01 -1.82023031493950E-01  2.29221890344177E-01 -7.66291249330505E-02
  8.85451348368936E-03  8.61644232715212E-02  1.30042425462848E-01 -1.63762631216266E-01  5.47460240819822E-02
 -1.12447474455083E-01 -3.00031072120734E-02 -5.81668273674666E-01  1.04984656085651E-12  1.10065661983775E-12
  8.05539908894919E-13  1.30527820679458E-12  1.42466737132810E-12 -1.28097410277768E-12  8.03356706571844E-02
  2.14350722368339E-02  4.15560341355133E-01 -2.66833433010248E-12 -2.78063664548043E-12  1.90561438304836E-12
  3.02875950395277E-01  1.64146878735207E-01 -1.43790225193517E-12 -9.33443805071828E-13 -7.82022341246231E-02
 -4.23825418460780E-02  1.36852742027722E-01  7.41688153882770E-02  2.12828449696047E-13  3.79229499196250E-14
 -1.76676130243499E-01 -9.57515289286550E-02  8.95884515259863E-14  1.98454948314115E-13 -1.82115205016856E-03
  1.59263761635705E-14  6.88330774575620E-04 -5.58192958554867E-15 -3.06633474618779E-14 -1.04318698870326E-03
  4.29822564015530E-14  9.20004449173692E-04 -5.29258910497169E-14
* ORBITAL    1   71
 -7.90591906201620E-02 -5.70389562845276E-01 -2.29780100413708E+00 -1.40433087058036E+00  2.44803912875074E+00
  1.02466906940945E+00 -1.33903013198956E-01 -1.55387948823832E+00 -2.04224181824588E+00  5.10187377740557E-01
  8.91989891537224E-01 -9.74832630653032E-15  1.63983275363590E-13  4.37131895269460E-13  4.93767467112870E-13
 -2.44101912219111E-13  5.41957148648737E-14  7.35324773974474E-13  2.12733660126959E-12 -7.77270647420583E-13
  1.98218725337914E-13  6.05431107718262E-13  7.67090071199179E-13  1.15976126602831E-12 -6.46688723723651E-16
  3.32192167098954E-14  8.34239357206605E-14  3.80032366539204E-01  3.32817592982642E-01 -3.65005485826023E-01
 -5.31422511769633E-13 -3.10977152301926E-13 -3.00167877946913E-12 -6.58235367364656E-01 -5.76456980695240E-01
  6.32208046490375E-01  9.28959984386573E-13  5.32510855095877E-13  5.28295655256514E-14  2.44942191484343E-14
 -2.42497684412107E-13 -1.39571183404854E-13  1.15029858983593E-12  6.25413353291519E-13  2.46096633547707E-02
  4.97500670632082E-02 -1.48699453074612E-12 -8.05857343159301E-13 -3.17709387734682E-02 -6.42270604009814E-02
  1.30431975032453E-14  1.50185378027301E-11 -3.97061992989971E-15  3.97317785000260E-11 -1.09898355244332E-02
  3.68664207941184E-14  1.63826795009795E-02 -2.79158157147348E-14 -2.16722479005571E-02  7.90591912683111E-02
  5.70389567134399E-01  2.29780101678547E+00  1.40433088198627E+00 -2.44803913985018E+00 -1.02466907589968E+00
 -1.33903012495553E-01 -1.55387947698338E+00 -2.04224179143755E+00  5.10187402161533E-01  8.91989884032438E-01
 -6.09262675120638E-14 -7.63114456107506E-13 -2.09768985599293E-12  3.35082899997606E-13 -9.79676577086009E-14
  9.79440857013830E-14  6.61626738819587E-13  1.79567977271641E-12 -8.42898335969610E-13  3.36927753340028E-13
  2.68208748726834E-13  2.84383515901242E-13 -7.12300230881900E-13 -1.80914896502094E-14 -3.89913665201661E-14
 -6.41361631954464E-14 -3.80032362443979E-01 -3.32817587738680E-01  3.65005496537234E-01  6.16985086083780E-13
  4.51314213351406E-13  3.09650655211365E-12  6.58235360271364E-01  5.76456971612411E-01 -6.32208065042542E-01
  5.51736878845667E-13  2.78301127085576E-13  4.15751224107175E-14  2.49801290223340E-14 -1.42124749595581E-13
 -7.29666654425224E-14  1.17396565186129E-12  6.31326495549207E-13  2.46096631525400E-02  4.97500664686996E-02
 -1.50716250641962E-12 -8.18997314966918E-13 -3.17709385123556E-02 -6.42270596335228E-02 -1.92617014097435E-14
 -1.53446482607614E-11  4.64409650809577E-15 -4.05950776411419E-11  1.09898347954749E-02 -4.61387171361681E-14
 -1.63826784136863E-02  3.47264651966770E-14  2.16722464625439E-02
* ORBITAL    1   72
  2.63724467050261E-13  1.97637639064922E-12  8.44077415939765E-12  1.71597820771392E-11 -1.63220512080924E-12
 -3.53974269009655E-13  2.27446648606056E-13  2.88212391766751E-12  7.65399023217444E-12  6.28594283879273E-13
 -1.06703351842427E-13  5.64833186248087E-04  5.53304365062646E-03  5.38334227965831E-03 -4.85360286775788E-02
  2.96548285210184E-02 -6.18602772479057E-03 -6.05976459328218E-02 -5.89581232472652E-02  5.31564409342249E-01
 -3.24778352053939E-01  2.33123954426703E-03 -1.36059289066365E-02  2.93727721190242E-02  1.08329059853811E-13
 -1.59500949354050E-12  8.42017904131290E-12 -8.41432929981980E-13  1.72112923877231E-12 -1.18478103912763E-11
 -2.55316308503004E-02  1.49011523171718E-01 -3.21689283038400E-01  9.44710143653844E-13  2.04935065221448E-12
 -6.58328876269184E-12 -1.13932352300395E-02 -6.46718165343994E-03 -4.18403959003897E-13 -7.57974464417892E-13
  2.94172068848638E-03  1.66981912797369E-03 -7.89166636663225E-02 -4.47957396852563E-02  7.00594694107080E-13
  1.06838485870534E-12  1.01880974704874E-01  5.78310512566375E-02  2.52167795775651E-13  6.40050527502297E-13
  1.67973073372778E-03  2.15848877328247E-13 -6.34878541967552E-04 -8.04819944681393E-14  2.14635526236748E-13
  1.47498825507593E-02 -1.94394590826120E-13 -1.30081736986717E-02 -2.44858277997530E-13 -2.90798311288160E-13
 -2.00252895444960E-12 -8.35812079983151E-12 -1.72246259020540E-11  1.63011003766428E-12  2.99203356817450E-13
  1.74441164254413E-13  2.92616598702115E-12  7.66290575538289E-12  7.26261892695062E-13 -3.51548943715067E-13
  5.64833195036684E-04  5.53304364894307E-03  5.38334399559409E-03 -4.85360277839197E-02  2.96548294282709E-02
 -6.18602782029881E-03 -6.05976458991058E-02 -5.89581419443397E-02  5.31564399579281E-01 -3.24778361925781E-01
 -2.33123737365856E-03  1.36059279334232E-02 -2.93727728766092E-02 -1.70978060405874E-13  1.53403368977324E-12
 -8.31187000082904E-12  8.04935550564909E-13 -1.73239092046161E-12  1.19194009461843E-11  2.55316071967494E-02
 -1.49011512583116E-01  3.21689291312274E-01 -9.55070515115138E-13 -2.10488350530046E-12  6.56539689512669E-12
 -1.13932352532380E-02 -6.46718173866547E-03 -4.54856543297698E-13 -7.73630854888375E-13  2.94172069451746E-03
  1.66981914992160E-03 -7.89166638368943E-02 -4.47957402811877E-02  6.95329544060523E-13  1.06715817600851E-12
  1.01880974925028E-01  5.78310520260263E-02  2.46431029397976E-13  6.39689071248159E-13 -1.67973074736369E-03
 -2.21300815261152E-13  6.34878547140909E-04  8.33741494949854E-14 -2.15292487982222E-13 -1.47498826713151E-02
  1.96053634648496E-13  1.30081738049819E-02  2.37928826357978E-13
* ORBITAL    1   73
 -1.13602577736452E-13 -4.84892131718239E-13 -2.24908454714431E-12 -6.48457692372283E-12 -3.17080863502000E-13
 -2.66212394981469E-13 -4.55597276053077E-14 -6.60940637647094E-13 -2.89501820457799E-12 -5.98433739204797E-13
 -2.79290131706464E-13 -6.18602772434010E-03 -6.05976459265245E-02 -5.89581232314165E-02  5.31564409343660E-01
 -3.24778352055571E-01 -5.64833186296303E-04 -5.53304365128625E-03 -5.38334228137521E-03  4.85360286773701E-02
 -2.96548285208287E-02 -2.55316308441803E-02  1.49011523178790E-01 -3.21689283034872E-01 -2.41760610421206E-13
  2.48881470210822E-12 -1.31689250273500E-11  5.91928741353726E-14  1.60445933125661E-12 -7.24663749546133E-12
 -2.33123954492325E-03  1.36059289058586E-02 -2.93727721194697E-02 -3.15182591319436E-13  4.32753983774331E-13
 -4.73501010063687E-12  1.24778201266139E-01  7.08282834384203E-02  7.10977041514764E-13  1.21814478446290E-12
 -3.22175930308521E-02 -1.82877841439345E-02 -7.20571464785756E-03 -4.09020480999585E-03  3.41449162896730E-13
  5.98781272755654E-13  9.30253761187439E-03  5.28043171222453E-03  2.25032111921321E-13  4.62175536477313E-13
 -1.83963356666142E-02 -3.43895240352580E-13  6.95316131534530E-03  1.29579572369042E-13  1.36421473226346E-13
  1.34678076578685E-03 -1.24485394378340E-13 -1.18774899276063E-03 -1.45142098631281E-13  9.05331801371209E-14
  6.31314503201810E-13  2.83529415113836E-12  6.62153727398163E-12  1.24177266212146E-13  2.11500370232316E-13
 -6.57555334511741E-14 -5.28292172807123E-13 -1.83551182859756E-12 -3.64636619009950E-13 -1.97947742774541E-13
 -6.18602782079184E-03 -6.05976459057971E-02 -5.89581419607876E-02  5.31564399578715E-01 -3.24778361924357E-01
 -5.64833194984011E-04 -5.53304364819500E-03 -5.38334399380505E-03  4.85360277839944E-02 -2.96548294284496E-02
  2.55316072024574E-02 -1.49011512576139E-01  3.21689291313777E-01  2.12154575178411E-13 -2.49324267225870E-12
  1.31766628942208E-11  1.00364884855861E-13 -1.27843839138594E-12  7.28245629593606E-12  2.33123737303542E-03
 -1.36059279341496E-02  2.93727728764696E-02  1.13977500379380E-13 -8.83245373737209E-13  4.48696634684765E-12
  1.24778201530280E-01  7.08282843768537E-02  7.05170234818831E-13  1.22101061450418E-12 -3.22175930990311E-02
 -1.82877843862592E-02 -7.20571466287550E-03 -4.09020486419082E-03  1.84539921251316E-13  4.92663675085431E-13
  9.30253763131928E-03  5.28043178209302E-03  4.83314394420146E-13  6.41096608780870E-13  1.83963358170059E-02
  3.39541747825282E-13 -6.95316137217577E-03 -1.30588981040656E-13 -1.28384369164041E-13 -1.34678077670375E-03
  1.14737711119551E-13  1.18774900241185E-03  1.66763843382333E-13
* ORBITAL    1   74
 -2.67650894293097E-13 -1.64351965668318E-12 -6.51747541708523E-12 -5.88484789093720E-12  5.75134334155959E-12
  2.60751423035462E-12 -3.34005237190848E-13 -3.74234257000172E-12 -5.79852063138582E-12  1.40553835945472E-12
  1.74694700863780E-12 -1.00189368655539E-13 -1.20337545921069E-12 -8.32867192891199E-13  1.05156720617343E-11
 -6.35698706498048E-12 -4.06990793124067E-14 -4.64386747018589E-13 -6.89543649348276E-13  1.61877107855349E-12
 -8.56829171317652E-13 -2.39959934414712E-13  3.02867025611092E-12 -5.98241641992066E-12  1.34095414901232E-02
 -9.40191270528627E-02  6.63119315858438E-01  8.25539419134717E-03 -5.78815430454254E-02  4.08240008518039E-01
 -2.50637385572106E-13  1.92575108971723E-13 -1.14151166254875E-12  4.76625405655680E-03 -3.34179244601674E-02
  2.35697478812662E-01  2.65631582912223E-12  1.49152317109026E-12 -5.33034010501654E-03 -4.09869933821163E-02
 -7.67936711487533E-13 -4.65745267407608E-13 -2.57476612333886E-13 -1.85187962058291E-13 -2.99563007227310E-03
 -2.30345283564963E-02  1.73754219333728E-13  5.84612889485135E-14 -2.32040507656245E-03 -1.78424689428042E-02
 -3.56975739688841E-13  1.57732693690460E-02  1.15899441592133E-13 -5.96173544470306E-03 -6.70094353684024E-03
  2.42124881159065E-14  5.99350610471890E-03 -6.70606631211782E-14  7.92866331713598E-03  2.13954808480895E-13
  1.57890713333068E-12  6.48985639357123E-12  5.88808981352620E-12 -5.67817196198373E-12 -2.74299822253273E-12
 -2.58564709527009E-13 -3.78584448396646E-12 -5.70828706583373E-12  1.47807956045103E-12  1.79878126683537E-12
 -1.26259649069658E-13 -1.48039073089121E-12 -1.65249178086019E-12  1.04811009574004E-11 -6.28261290594118E-12
  1.34484569091248E-14  7.70674393798526E-15  3.53417136821320E-13  1.65454986437743E-12 -1.13265742874728E-12
  4.45153033373731E-13 -2.66284252259780E-12  6.15545424466171E-12 -1.34095374840894E-02  9.40191167918313E-02
 -6.63119309740590E-01 -8.25539172517395E-03  5.78815367279837E-02 -4.08240004751404E-01 -1.69406054407412E-13
 -6.86785171948420E-13  9.57297253285140E-13 -4.76625263267843E-03  3.34179208128194E-02 -2.35697476638101E-01
  2.55124917260574E-12  1.42087513035063E-12 -5.33033951551776E-03 -4.09869928577367E-02 -7.05034930472639E-13
 -4.27757973634477E-13 -3.94005062581707E-13 -2.82235850148057E-13 -2.99562974090929E-03 -2.30345280624383E-02
  2.88186476566778E-13  1.30287907437081E-13 -2.32040481991306E-03 -1.78424687150728E-02  3.55087025750622E-13
 -1.57732695086414E-02 -1.15460341015656E-13  5.96173549746323E-03  6.70094359621187E-03 -2.15719425090303E-14
 -5.99350615782272E-03  6.48038322600309E-14 -7.92866338738397E-03
* ORBITAL    1   75
 -2.65720908420897E-13 -2.26782169004632E-12 -9.06369740059772E-12 -7.62748993054923E-12  8.20880418301678E-12
  3.69995471476517E-12 -4.14953461768119E-13 -5.24289396540444E-12 -7.79145738318353E-12  2.12907937783113E-12
  2.45822781684100E-12  2.68359486493364E-14  3.26383232817434E-13  3.94230022366794E-13 -1.43202004776802E-12
  7.42581927512929E-13 -1.31859518859640E-13 -1.29845416555244E-12 -9.89988829547901E-13  1.07039862417841E-11
 -6.43869417009584E-12  1.58909593804646E-13 -2.55534244377303E-13  8.65967489889263E-13 -9.53250844592096E-03
  6.68358490224070E-02 -4.71394957591172E-01  1.16130039994216E-02 -8.14229525960380E-02  5.74278173233159E-01
 -2.47017991495792E-13  3.02004251343294E-12 -6.01555496916943E-12  6.70477098223279E-03 -4.70095636020112E-02
  3.31559657907245E-01 -2.65879569821862E-13 -1.31710010758985E-13  3.78920564267700E-03  2.91366297893326E-02
  1.77476544717521E-13  1.50109264878722E-13 -1.80081884718579E-12 -1.04250305313112E-12 -4.21400388157637E-03
 -3.24030633996170E-02  2.18430680865003E-12  1.21331754515816E-12 -3.26415337128121E-03 -2.50993049830333E-02
  5.96367253410453E-14 -1.12128231966896E-02  1.22152115378018E-14  4.23804881048267E-03 -9.42633140814632E-03
  2.74956600484820E-13  8.43116712284399E-03 -2.66793299454677E-13  1.11533857344270E-02  2.69588180751783E-13
  2.17103876718443E-12  8.92674087707394E-12  7.66072542173538E-12 -8.00129295354060E-12 -3.86172795598519E-12
 -4.87880758134072E-13 -5.29127075739265E-12 -7.89839481981580E-12  2.02316319802615E-12  2.62988971514371E-12
 -1.08315577095681E-14  9.00403381975906E-14 -9.36607266809445E-14 -1.39422874313316E-12  9.35337027655445E-13
 -1.00049859475157E-13 -1.44866819253614E-12 -1.57995233451381E-12  1.06895076972592E-11 -6.40863762869591E-12
  1.24942810781808E-13  4.75732749646690E-13 -7.79439834546303E-13  9.53250559813699E-03 -6.68358417279392E-02
  4.71394953242450E-01 -1.16130005299929E-02  8.14229437102212E-02 -5.74278167935877E-01  4.12741036580350E-13
 -2.74920502500865E-12  6.11957584001722E-12 -6.70476897909960E-03  4.70095584719147E-02 -3.31559654848794E-01
 -3.50047395196476E-13 -1.86435465970714E-13  3.78920522357254E-03  2.91366294172794E-02  2.28605949882312E-13
  1.89507288192216E-13 -1.70039982129476E-12 -9.79465955887655E-13 -4.21400341551808E-03 -3.24030629849052E-02
  2.13928104892497E-12  1.17628654555637E-12 -3.26415301030397E-03 -2.50993046618420E-02 -5.80042768910040E-14
  1.12128232957981E-02 -1.60268690887148E-14 -4.23804884793816E-03  9.42633149135967E-03 -2.71358682497284E-13
 -8.43116719727627E-03  2.63984266942654E-13 -1.11533858328670E-02
* ORBITAL    1   76
 -8.07081613321221E-03 -5.25800911458610E-02 -1.50726885257305E-01 -1.32069579878450E-01  1.87065710967505E-01
  1.00523428077516E-01  1.78304877247209E-02  2.15484853406512E-01  3.30417672542831E-01  5.25307319015272E-01
 -3.28298592802906E-01 -8.82895063943770E-15  7.39130031812410E-13  2.69154729210438E-12  5.12941670746456E-13
  5.15497064467313E-13 -6.67667621209792E-14 -1.52558124318799E-12 -5.23700619460417E-12 -7.67243096185466E-13
 -7.73950975812882E-13  6.29900195293940E-13  7.56348638052990E-13  8.26945839439576E-13  9.85533080677401E-14
 -2.48503972432629E-14  8.92270330966380E-14 -9.79462730385810E-02 -1.29322067811304E-03 -2.09295419760218E-01
 -1.26998391159865E-12 -1.52452358585065E-12 -1.33138784531170E-12  1.69647921315067E-01  2.23992392013547E-03
  3.62510300816221E-01  2.97419068480598E-13  1.39712476585969E-13  6.60012739070513E-15  4.34976552670438E-15
 -7.67732691589239E-14 -3.63882662724062E-14  3.58120598087050E-13  1.81975142995122E-13  3.62115901677074E-02
  2.56971348432845E-02 -4.63515340943232E-13 -2.33952096999370E-13 -4.67489618860595E-02 -3.31748584309231E-02
  1.59963319622360E-15  8.42116948696097E-13  9.66544642012841E-17  2.22267047337976E-12  2.31061334327003E-02
 -2.44397337598090E-15 -3.44445900367250E-02  2.12656179492667E-15  4.55659096234414E-02 -8.07081377945681E-03
 -5.25800742510343E-02 -1.50726819018932E-01 -1.32069499997028E-01  1.87065654056901E-01  1.00523407922076E-01
 -1.78304906908922E-02 -2.15484884156651E-01 -3.30417739490685E-01 -5.25307311767562E-01  3.28298613858509E-01
 -6.61660771901474E-14 -7.82233539957525E-13 -2.71745719927163E-12 -5.08819166267323E-13 -4.73013799766208E-13
  1.06319733120910E-13  1.56724060031852E-12  5.19457542762407E-12  9.55221772207680E-13  6.68619505443045E-13
  4.86273083479526E-13  7.96729570976587E-13  6.26930631255453E-13  8.25730863495842E-15  7.21153700835472E-15
 -7.09454686714300E-14 -9.79462590276372E-02 -1.29323819216858E-03 -2.09295408127340E-01 -1.31365359099216E-12
 -1.54888432046268E-12 -1.32686206212297E-12  1.69647897046987E-01  2.23995425477139E-03  3.62510280667458E-01
 -2.70304071950613E-13 -1.27271702586411E-13 -1.62327484946262E-15 -4.78850076737667E-15  7.26190732793105E-14
  3.20846602261820E-14 -3.96326635014660E-13 -2.01153945022946E-13 -3.62115889147638E-02 -2.56971329037236E-02
  5.12159734547399E-13  2.57179195597608E-13  4.67489602691034E-02  3.31748559272881E-02 -6.54103531281707E-15
  8.36900954164445E-13  2.00655741383485E-15  2.21491053964316E-12  2.31061337820688E-02 -5.35317005847517E-15
 -3.44445905575436E-02  3.47085140502644E-15  4.55659103124633E-02
* ORBITAL    1   77
 -1.06423091019346E-13 -3.73745864065436E-13 -1.44556049318956E-12 -1.40820900695192E-12  1.40106947622616E-12
 -1.53504986679832E-13  1.95586311658725E-14  8.78619789753918E-13  4.60783680076768E-12  1.65784701665365E-12
  1.86440061259141E-12 -2.12799858041166E-02 -2.96364709776084E-01 -7.63937635326164E-01 -5.45549190892194E-02
  4.77140314090084E-02  2.13169123093517E-01  2.96878982347743E+00  7.65263272832294E+00  5.46495865717511E-01
 -4.77968280892389E-01 -2.68248680528620E-01 -3.23563104382807E-01 -1.29728412720593E-01  2.56589795069326E-14
  2.67246203799660E-14 -2.54752655620072E-15 -5.67989896005391E-13 -5.64898194987152E-13 -9.76263777619341E-13
  2.68714164221584E+00  3.24124573490981E+00  1.29953526455289E+00  9.66319306011244E-13  8.64159709038591E-13
  1.97339017034873E-12 -1.24254233012004E-01 -7.75120701345190E-02 -3.61013242610119E-14 -1.73094162174016E-14
  3.20823050175211E-02  2.00135304524634E-02 -7.87216436620336E-01 -4.91080055509106E-01 -1.90405931802990E-14
  3.50715533560393E-14  1.01629204962451E+00  6.33981625545867E-01  1.32037601405752E-13 -2.49930364296328E-14
  1.49736906253394E-03  5.99869042191788E-14 -5.65952302532429E-04 -2.19877377833601E-14  1.33530670672004E-13
  1.20264944895020E-02 -1.60455877829781E-13 -1.06063711914744E-02  6.66544985195574E-14 -4.75469908341052E-14
 -4.87859031800935E-13 -1.69699082877745E-12 -1.58444624735876E-12  1.51080520050142E-12 -1.16123103548173E-13
 -5.21309149951440E-14 -8.67429330814508E-13 -4.38321403738427E-12 -1.65972539037784E-12 -1.90510445820475E-12
  2.12799858023524E-02  2.96364709782395E-01  7.63937635515027E-01  5.45549188870941E-02 -4.77140313516543E-02
 -2.13169123075332E-01 -2.96878982353624E+00 -7.65263273022196E+00 -5.46495863674492E-01  4.77968280306142E-01
 -2.68248680386500E-01 -3.23563104610024E-01 -1.29728412102529E-01  4.38149616692469E-15  4.04838900080875E-14
 -1.45855308752929E-13 -5.98801207579605E-13 -5.33745941823789E-13 -1.01961680154476E-12  2.68714164076819E+00
  3.24124573721452E+00  1.29953525834396E+00  9.68368110775313E-13  8.15685639201698E-13  1.96631668363854E-12
  1.24254232776611E-01  7.75120700620805E-02  3.75528972082364E-14  3.24125308658488E-15 -3.20823049561679E-02
 -2.00135304336697E-02  7.87216435133524E-01  4.91080055064137E-01  1.61140332969289E-14 -4.20823025159146E-14
 -1.01629204770552E+00 -6.33981624971433E-01 -1.17242076859534E-13  3.66241760288767E-14  1.49736908652246E-03
  7.29945550272606E-14 -5.65952314917077E-04 -2.84067732372559E-14  1.31477189748723E-13  1.20264946992547E-02
 -1.62431005829218E-13 -1.06063713744093E-02  6.85303153262926E-14
* ORBITAL    1   78
 -5.66326240391964E-14 -3.17392551776523E-13 -1.10819238313183E-12 -1.20944800552011E-12  9.39352486239751E-13
  1.17384159810651E-13  5.66646024175057E-15 -1.71008056026946E-15  1.00233403582372E-12  6.52259428865443E-13
  8.02562611230860E-13 -2.13169123093211E-01 -2.96878982347346E+00 -7.65263272831173E+00 -5.46495865717833E-01
  4.77968280895523E-01 -2.12799858040694E-02 -2.96364709775506E-01 -7.63937635325792E-01 -5.45549190895156E-02
  4.77140314085158E-02 -2.68714164221267E+00 -3.24124573490720E+00 -1.29953526455193E+00  4.25849928497030E-14
  4.63550617931685E-14 -1.09048255951423E-13 -1.33545410551369E-13 -7.01401755388257E-14 -4.62111380536187E-13
 -2.68248680528393E-01 -3.23563104382877E-01 -1.29728412721338E-01  2.00310382106638E-13  2.08182380331154E-13
  7.57921149922959E-13 -1.24469847561642E+00 -7.76465744442333E-01 -6.33868623399005E-14 -1.03305358897079E-14
  3.21379764470666E-01  2.00482593140966E-01  7.85852770429680E-02  4.90229375550446E-02 -4.25950386692808E-14
  1.58109139360928E-14 -1.01453156426554E-01 -6.32883402470101E-02  1.02063106552708E-15 -3.75102268472081E-14
  1.49996739828775E-02  1.03273568346440E-13 -5.66934387526385E-03 -4.05811493806811E-14 -1.23726638114520E-14
 -1.20056614798369E-03 -3.29689736264947E-16  1.05879981242171E-03  8.69165741620510E-14 -8.46700631296761E-15
 -3.80053265534060E-15  7.63721717546452E-14  2.27411888876464E-13  7.28594317103788E-14 -1.92269009064715E-13
 -1.45298413077854E-14 -6.13649228416334E-13 -2.09637453462357E-12 -5.20001052791433E-13 -5.15176681272858E-13
  2.13169123075074E-01  2.96878982353254E+00  7.65263273021081E+00  5.46495863676651E-01 -4.77968280310495E-01
  2.12799858023664E-02  2.96364709782495E-01  7.63937635515219E-01  5.45549188866881E-02 -4.77140313509663E-02
 -2.68714164076489E+00 -3.24124573721147E+00 -1.29953525833984E+00  4.62029402741298E-15  5.51202566828077E-14
 -1.22128426893750E-13 -2.59694419913161E-13 -1.95698721624503E-13 -4.51138771791092E-13 -2.68248680386179E-01
 -3.23563104609451E-01 -1.29728412101959E-01  5.28852391970958E-13  3.95148767695764E-13  5.15267422004753E-13
  1.24469847326432E+00  7.76465743738237E-01  6.04543993155018E-14  1.17656877865171E-14 -3.21379763863639E-01
 -2.00482592959213E-01 -7.85852768935298E-02 -4.90229375088899E-02  5.21892991243991E-14 -4.42666456956237E-15
  1.01453156232724E-01  6.32883401872712E-02  5.10298195269072E-15  1.35100644253203E-14  1.49996742436728E-02
  1.01757259960203E-13 -5.66934397217751E-03 -3.72008231036944E-14 -1.00620578841802E-14 -1.20056616596896E-03
 -1.05212428732664E-14  1.05879983242361E-03  1.16278796876657E-13
* ORBITAL    1   79
 -4.24040659961701E-02 -2.92231619858439E-01 -9.71609544467257E-01 -5.96570954124550E-01  7.51858929416159E-01
 -1.14883706061393E-01  1.37670761801383E-02  4.00075114098919E-01  2.31000851594870E+00  6.46294744709969E-01
  8.60860573414056E-01  1.97006337275552E-13  2.73785915825392E-12  6.72366932839929E-12  4.66001529008736E-13
 -1.08732377260961E-12 -4.28179305095859E-13 -6.01410744561902E-12 -1.46505177903017E-11 -1.05629152282836E-12
  2.10272823222212E-12  2.54412438729944E-12  3.09344185926493E-12  9.48561635230757E-13 -2.52018923642511E-14
  1.73693141525528E-15  3.88041434803931E-15 -2.83075053123692E-01 -3.66988462068571E-01 -4.91609112002115E-01
 -5.46921088816136E-12 -6.69896341775778E-12 -2.15070251766768E-12  4.90300374365704E-01  6.35642662094422E-01
  8.51491959451604E-01  1.16961013999389E-12  6.99212135246631E-13 -3.79922237720673E-16  4.53429459474804E-15
 -3.02150344650285E-13 -1.81117500465651E-13  1.63511357802914E-12  9.77852264432162E-13 -1.65099193291018E-01
 -5.54842768478046E-02 -2.11012985456140E-12 -1.26742977544413E-12  2.13142142029951E-01  7.16298934027788E-02
  9.63871318175779E-15  6.28016708402991E-13 -2.24997713558958E-15  1.65867144886729E-12  8.60010967245241E-03
  7.25555516599959E-15 -1.28202865622059E-02 -6.96142053311293E-15  1.69596449894091E-02 -4.24040651843087E-02
 -2.92231614046855E-01 -9.71609520111099E-01 -5.96570880610757E-01  7.51858933068005E-01 -1.14883700872355E-01
 -1.37670762217186E-02 -4.00075113937667E-01 -2.31000854127310E+00 -6.46294751684490E-01 -8.60860575483031E-01
 -2.43824982325289E-13 -2.73537983323293E-12 -6.71603394489977E-12 -4.75579263038597E-13  1.06014987263233E-12
  4.26957420165793E-13  5.98929458709478E-12  1.46696213990842E-11  9.66804877508596E-13 -2.05874162602045E-12
  2.50470466389354E-12  3.09374785496113E-12  1.02418536040118E-12 -2.49799460573096E-14  2.42986719783544E-15
 -4.55848724821073E-15 -2.83075041997312E-01 -3.66988466540257E-01 -4.91609112950055E-01 -5.47337852131582E-12
 -6.69570722500955E-12 -2.15688040963718E-12  4.90300355093785E-01  6.35642669839232E-01  8.51491961093399E-01
 -1.19684856976061E-12 -7.16652271202315E-13  5.45694475417071E-15 -4.59251817756369E-15  3.10924087035024E-13
  1.87101636141857E-13 -1.62325262088309E-12 -9.81353570412120E-13  1.65099193599058E-01  5.54842767679002E-02
  2.09814638110234E-12  1.26779249055936E-12 -2.13142142426990E-01 -7.16298932993274E-02  1.17314878992731E-14
  6.26314633764013E-13 -5.19572883189033E-15  1.66087325906336E-12  8.60010967100917E-03  8.66997881227324E-15
 -1.28202865601052E-02 -2.88410919963366E-15  1.69596449866686E-02
* ORBITAL    1   80
  1.67401477167148E-16 -1.26130615284751E-13 -8.74244587705747E-13 -2.00885423242268E-12  3.30808019303801E-14
 -3.49936880262337E-13  2.70037723536494E-14 -1.50225950490349E-14 -2.15552591863557E-13 -2.48038320641831E-13
  4.90273844800160E-13  4.42519714500263E-03  1.14953688670836E-01  1.17846637233464E+00  2.62647048664697E-01
  1.18586372324971E+00  2.08733107239396E-04  5.42227609571846E-03  5.55873424941838E-02  1.23888570722587E-02
  5.59362698397535E-02 -2.71967774438684E-02  5.34760762352055E-02  5.02502489356612E-01  1.49008362135107E-13
  5.99540947818671E-14 -1.70036663468917E-13 -4.12248565104027E-14  7.13507990628991E-14 -1.27007035805397E-13
 -1.28285091475272E-03  2.52242493055896E-03  2.37026517213011E-02  3.35627500863131E-14  2.52854465292303E-14
  7.77137298653408E-14 -1.57853219443651E-02 -2.69901028755316E-02 -1.34310661856601E-14 -8.08410907787277E-14
  4.07575260654728E-03  6.96881460237269E-03  4.70914615367113E-04  8.05180520115178E-04 -1.15720118559390E-15
  1.26388163353657E-15 -6.07948131382840E-04 -1.03948356028683E-03  2.72431984111488E-15 -6.94058636158345E-14
 -1.36472415754104E-02 -7.00672723970287E-15  5.15817247792234E-03  3.05078570262841E-15 -3.90340049519444E-15
  5.16132069065939E-04  2.47167391199221E-15 -4.55185676940905E-04 -5.23298972954766E-15  3.77274672342668E-14
  1.73360988410600E-13  6.29730143670885E-13  1.95874123524778E-12  3.09375864505446E-13  6.70724027605734E-14
 -4.00280254226436E-14 -2.84470314772757E-13 -1.03777777593727E-12 -1.62961152164342E-13 -6.77088161237372E-13
 -4.42519701164668E-03 -1.14953686194705E-01 -1.17846637353497E+00 -2.62647048367756E-01 -1.18586372311825E+00
 -2.08733100978890E-04 -5.42227597900014E-03 -5.55873425497255E-02 -1.23888570588319E-02 -5.59362698333917E-02
 -2.71967778470566E-02  5.34760828482673E-02  5.02502484858182E-01  1.44613164779794E-13  5.43549036506452E-14
 -1.24326763741265E-13  2.58668951433961E-14 -2.91495305740412E-14 -2.51482056856216E-13 -1.28285092397191E-03
  2.52242523596569E-03  2.37026515137056E-02  1.49285957056997E-13  7.15165414057331E-14  1.84045098430986E-13
  1.57853204267583E-02  2.69901010879621E-02  9.04852420838263E-15  8.41710859936613E-14 -4.07575221416653E-03
 -6.96881414080084E-03 -4.70914569509548E-04 -8.05180468082945E-04  2.71186715797873E-14  9.22958626122783E-15
  6.07948074070252E-04  1.03948349319963E-03  1.09496472667383E-14  6.40088787012756E-14 -1.36472421349998E-02
 -9.23500861560898E-15  5.15817268513843E-03  1.22098546110185E-15 -3.79683270202082E-15  5.16132083343734E-04
  8.03438203175490E-15 -4.55185701804662E-04 -1.14529348897366E-14
* ORBITAL    1   81
 -2.24695926284499E-14 -1.17185993105851E-13 -2.68759137059905E-13 -3.70744347832885E-13 -3.78812700748906E-14
  4.37717936983382E-13 -7.29924912940567E-15 -3.33283990330218E-13 -9.09883100728141E-13  1.54202727013036E-13
 -1.06499928095969E-12 -2.08733107290089E-04 -5.42227609644958E-03 -5.55873424960896E-02 -1.23888570725250E-02
 -5.59362698396567E-02  4.42519714402329E-03  1.14953688657021E-01  1.17846637229626E+00  2.62647048660201E-01
  1.18586372325145E+00  1.28285091415713E-03 -2.52242493130860E-03 -2.37026517216681E-02 -3.03378317993516E-14
 -6.09872625866686E-14  4.42609165043587E-14  1.79365890440913E-13  7.81942412763764E-14  2.11709746350503E-14
 -2.71967774561309E-02  5.34760762195445E-02  5.02502489349062E-01 -6.79866011035530E-14  1.84275436893462E-14
 -4.29615643259324E-13  7.44581369760404E-04  1.27310217233528E-03 -8.17894817175063E-15  4.09918429736133E-14
 -1.92250068523427E-04 -3.28713553887963E-04  9.98351418844742E-03  1.70700398719691E-02 -3.91344308379462E-14
 -1.44835850516711E-13 -1.28886614060293E-02 -2.20373267235598E-02  2.88559118969683E-14  6.52659482031600E-14
  6.43729781621760E-04 -1.23405454648093E-15 -2.43306969606706E-04 -3.16878845243901E-16  8.74776841659472E-15
  1.09421361934771E-02 -1.19412627048648E-14 -9.65005706968751E-03  1.37916638564158E-15  2.88115308632064E-15
  2.01455531157837E-14  4.83882980502930E-13  4.17772677073725E-13 -5.56709571844502E-13  1.82904532548334E-13
 -4.92915839574499E-14 -9.36179524957451E-15  3.45850927128949E-13 -7.64134140583209E-14  1.25280172781091E-12
  2.08733101028369E-04  5.42227597969551E-03  5.55873425516383E-02  1.23888570590443E-02  5.59362698333595E-02
 -4.42519701065216E-03 -1.14953686180768E-01 -1.17846637349653E+00 -2.62647048363651E-01 -1.18586372311973E+00
  1.28285092336764E-03 -2.52242523674068E-03 -2.37026515141266E-02 -9.55084329699870E-14 -1.26323405320424E-14
  1.36867404707404E-13  1.37085850512168E-13 -2.80569236029995E-14  1.03623112504226E-13 -2.71967778593709E-02
  5.34760828328406E-02  5.02502484850458E-01  5.12703266416893E-14  1.42906988475113E-13 -4.21667727328479E-13
 -7.44581298341444E-04 -1.27310209012347E-03 -2.88500350714917E-14 -5.30544142434672E-14  1.92250051281469E-04
  3.28713532714649E-04 -9.98351322877511E-03 -1.70700387413812E-02  4.15456817190511E-14  1.63085101478298E-13
  1.28886601662450E-02  2.20373252639290E-02 -3.42290900485568E-14 -6.42479965544054E-14  6.43729803783089E-04
  4.16085593098757E-15 -2.43306987822419E-04 -2.07475245857366E-15  6.77588463964018E-15  1.09421366437205E-02
 -1.02562677490165E-14 -9.65005746141818E-03  5.71827820834957E-16
* ORBITAL    1   82
 -5.47672776322049E-14 -7.60246498242064E-13 -2.10358202729311E-12 -2.28862572319888E-13  1.39305505896692E-12
 -4.54404964817991E-13 -6.63209698646352E-14  4.50693495814232E-14  2.05126359557461E-12  3.28496830032082E-13
 -5.05941757379623E-13 -2.48693521177806E-02 -3.24297577044813E-01 -4.26733375584085E-01  2.90664751313635E-01
  1.56431726534687E-01  6.72289585413228E-02  8.76668932052134E-01  1.15358213909286E+00 -7.85749802574369E-01
 -4.22879615394797E-01 -3.86274950088729E-01 -3.76145132052555E-01  2.06782027252676E-01  1.25399205297467E-13
  3.33325483505020E-14 -1.04125827872759E-14 -6.02698238635850E-13 -9.04490965813185E-13 -8.41417842870072E-14
  1.04421146475276E+00  1.01682767486028E+00 -5.58990852382277E-01  9.71595240013622E-13  1.53297731194573E-12
  1.15312591218445E-13 -2.29359497212227E-01 -1.79392915068369E-01 -3.70391855797702E-14 -3.80578206218115E-14
  5.92203675287455E-02  4.63190514886892E-02 -3.92137734728288E-01 -3.06709476585914E-01 -4.34073512076255E-13
 -8.40451641107191E-14  5.06247638680102E-01  3.95960231661429E-01  6.73192935834130E-13  2.06187599365795E-13
  3.14322360563639E-02  1.69042483262001E-14 -1.18802685465484E-02 -8.79821233038766E-15 -2.77580469045735E-15
  6.81278096730336E-02  1.63772974458802E-14 -6.00830805766040E-02 -5.57205890243728E-14 -9.10607027063698E-14
 -5.63296898541111E-13 -1.62734163536865E-12  2.63452267609117E-13  9.59080386391603E-13 -6.88278822299533E-13
  6.17477097830274E-14 -2.71197275619514E-13 -2.48330180275390E-12 -2.58380102601480E-13  6.68772143067361E-13
  2.48693521632880E-02  3.24297577390441E-01  4.26733375403573E-01 -2.90664751362292E-01 -1.56431726453562E-01
 -6.72289586642814E-02 -8.76668932987616E-01 -1.15358213860379E+00  7.85749802702187E-01  4.22879615177557E-01
 -3.86274950558218E-01 -3.76145130669905E-01  2.06782026259603E-01  4.32122540873450E-14  1.51367169559431E-14
  8.36867062588573E-15 -6.54979037074580E-13 -9.86409539450194E-13 -4.64651058076925E-14  1.04421146603131E+00
  1.01682767111743E+00 -5.58990849698731E-01  9.88173969058200E-13  1.64321629787842E-12  1.14449423162183E-13
  2.29359496806626E-01  1.79392914852751E-01  9.01171886635950E-14  6.93479469905755E-14 -5.92203674245328E-02
 -4.63190514329506E-02  3.92137734035215E-01  3.06709476215326E-01  4.43507831579600E-13  1.08610704537246E-13
 -5.06247637784671E-01 -3.95960231183053E-01 -6.51845615812490E-13 -1.92227255263320E-13  3.14322360943440E-02
  2.62636723137495E-14 -1.18802685554617E-02 -1.27596001510648E-14 -6.71770913136904E-15  6.81278097479858E-02
  1.75449296039310E-14 -6.00830806486335E-02 -4.39007327264376E-14
* ORBITAL    1   83
  5.08201631737424E-15 -5.52334899626559E-14 -1.26615783992078E-13  2.69278085515184E-14  5.22814306967807E-14
 -5.45313890799282E-14 -5.09190295550623E-14  5.85171743083340E-14  2.99474731436112E-13 -1.28289930290564E-14
 -1.04336174706898E-13 -6.72289585414442E-02 -8.76668932053990E-01 -1.15358213909880E+00  7.85749802573531E-01
  4.22879615393625E-01 -2.48693521177190E-02 -3.24297577043928E-01 -4.26733375581386E-01  2.90664751313991E-01
  1.56431726535098E-01 -1.04421146475440E+00 -1.01682767486241E+00  5.58990852380538E-01  5.53646700240941E-14
  2.05865202534223E-14 -3.31181244526543E-15 -1.73608403450697E-14 -1.01106167713345E-13  1.86579383089241E-14
 -3.86274950087952E-01 -3.76145132051618E-01  2.06782027253329E-01  1.63280729109552E-13  2.33160375784040E-13
 -3.83222485459704E-14 -6.20024199124870E-01 -4.84950262993969E-01 -6.63335927253262E-14 -5.34309571624249E-14
  1.60089559834291E-01  1.25213619496650E-01  1.45059682838843E-01  1.13458041548937E-01 -1.21489329343129E-13
 -7.98341102299990E-14 -1.87271245273318E-01 -1.46473701787592E-01  8.87023855442758E-14  2.43228407369971E-14
  8.49703074322206E-02  2.69540025375644E-14 -3.21157574613303E-02 -9.62370338922842E-15 -1.67727147363395E-14
 -2.52018553299575E-02  1.77778146611702E-14  2.22259472726406E-02  1.82360588918615E-15 -5.42323555579361E-15
 -1.05668196568891E-13 -3.25735032164836E-13  2.99692659737390E-14  1.86882096528011E-13 -9.76704155221173E-14
 -1.21565802045149E-15  5.11701622430693E-14 -1.73660246700555E-13 -4.28601667626613E-14  8.68563770682305E-14
  6.72289586644278E-02  8.76668932989580E-01  1.15358213860982E+00 -7.85749802701450E-01 -4.22879615176390E-01
  2.48693521632262E-02  3.24297577389588E-01  4.26733375400868E-01 -2.90664751362572E-01 -1.56431726453998E-01
 -1.04421146603285E+00 -1.01682767111940E+00  5.58990849697594E-01  7.25591960026711E-14  3.25034231246744E-14
 -3.04234008197079E-15  2.63311105018652E-14 -8.73618101965317E-14 -9.15138108141014E-16 -3.86274950557502E-01
 -3.76145130668930E-01  2.06782026260175E-01  3.80644811070068E-14  1.83643514132576E-13  1.44309086686219E-14
  6.20024198028128E-01  4.84950262407968E-01  4.74166625857077E-14  3.97105211489390E-14 -1.60089559550676E-01
 -1.25213619345406E-01 -1.45059682581995E-01 -1.13458041412621E-01  9.27383452646880E-14  4.76486859540274E-14
  1.87271244942530E-01  1.46473701611482E-01  1.33229959273777E-14  4.02885475183778E-14  8.49703075277799E-02
  1.52149778067190E-14 -3.21157575022069E-02 -7.20505799650056E-15 -2.01178639841203E-14 -2.52018553623480E-02
  1.60317343002106E-14  2.22259472944228E-02  1.71796807224718E-14
* ORBITAL    1   84
  6.60269343616453E-02  4.54651820152415E-01  1.37165143038812E+00  1.13603781440815E-01 -8.54393189567378E-01
  3.73629151120772E-01  3.42900730890618E-02 -1.35688696803525E-01 -1.72867927444081E+00 -3.83654100071297E-01
  5.24573560322623E-01  6.27768094169194E-15 -2.13260303828463E-13 -7.34712248317860E-15  5.21303539791081E-13
  1.46212009753291E-13  3.13531444893024E-14  5.22866899309542E-13  6.58910497919920E-14 -1.04564431167922E-12
 -2.29317564450960E-13 -4.91690661301644E-13 -3.00810607271657E-13  4.60366332039097E-13 -1.86767269993919E-14
  5.13116897646345E-15 -7.11134060282524E-15  4.00848742495808E-01  6.42273958303954E-01  9.64720667185804E-02
  7.74470923097497E-13  5.98825628142294E-13 -8.92935482518884E-13 -6.94290388152727E-01 -1.11245112816059E+00
 -1.67094521067572E-01 -2.52881978637920E-13 -2.26658553801356E-13 -2.50601604532615E-15  4.63054005770020E-15
  6.92827378791912E-14  5.39595108694219E-14 -2.67890130329379E-13 -2.71159180457411E-13  4.45708815740229E-01
  1.03256662747036E-01  3.45715155925911E-13  3.50460294141218E-13 -5.75407606873346E-01 -1.33303778401418E-01
  3.38429355526281E-14  5.57505155356524E-13 -1.28344668598876E-14  1.47773226428235E-12  6.44185089763210E-03
  3.09356493077643E-14 -9.60294433974587E-03 -2.70774835104248E-14  1.27035012878358E-02  6.60269348950414E-02
  4.54651824004672E-01  1.37165144618996E+00  1.13603824734943E-01 -8.54393189534222E-01  3.73629152946019E-01
 -3.42900730917353E-02  1.35688697104922E-01  1.72867925697961E+00  3.83654095885180E-01 -5.24573560622546E-01
  4.54833982562358E-16  2.79748022415064E-13  1.23887988977973E-14 -5.74809895765318E-13 -1.18638615936551E-13
 -7.89247474135198E-14 -5.35615985115134E-13 -6.28979527014811E-14  1.01985418909951E-12  2.45037069454081E-13
 -4.50273363923835E-13 -2.71519622340956E-13  4.89621899100971E-13 -3.35334089272671E-14 -2.92784922258760E-16
  3.96282215946631E-15  4.00848748730507E-01  6.42273955536431E-01  9.64720662245275E-02  8.27915357614606E-13
  5.92107179107821E-13 -8.98759374305719E-13 -6.94290398951677E-01 -1.11245112336736E+00 -1.67094520212294E-01
  2.00822384798906E-13  2.12860896076957E-13  8.07728161139151E-15  1.57837813313791E-15 -5.07042512046855E-14
 -5.47322583468133E-14  2.74319267676107E-13  2.67033533112720E-13 -4.45708815260419E-01 -1.03256663161891E-01
 -3.52806728413523E-13 -3.45918051851181E-13  5.75407606254061E-01  1.33303778936831E-01  1.13314146040886E-14
  5.47345105804014E-13  4.93244965968078E-16  1.44986257717669E-12  6.44185088804542E-03  3.43780008240635E-14
 -9.60294432537756E-03 -3.09078272355877E-14  1.27035012689129E-02
* ORBITAL    1   85
 -2.82315285393065E-01 -2.02745229523188E+00 -8.81417884503763E+00 -2.18354707423232E+01 -3.76383165260655E-01
 -1.52480918183463E+00 -1.22667610909449E-01 -1.94483865569368E+00 -7.66888382885215E+00 -2.02716514840054E+00
 -5.51054236489984E-01 -4.91599095677269E-14  7.24256416139123E-14 -1.09502409199575E-13 -6.66968913957333E-14
 -8.93155036332130E-14 -2.24759098485949E-14 -6.04658606953022E-14  1.18286002814228E-13  5.68876379678510E-14
 -1.23032603909148E-13  2.24733487089346E-14  2.25419505594762E-14  2.09602946390759E-14 -1.90864538315481E-14
  1.18845432101447E-14  4.61815434321601E-15  1.79840506650661E-01  4.03877105962204E-01  3.95152710669409E-01
  8.66361174665019E-14 -3.21390162037109E-14 -7.39687227436912E-14 -3.11492894778385E-01 -6.99535667540979E-01
 -6.84424571627848E-01 -1.92358210096976E-14  3.89965529571716E-15  7.44162738343454E-15 -1.22486400258028E-15
  2.01680232531033E-15  2.18755563872116E-15 -2.49001620114902E-14  5.26057037327221E-15  9.64119293507065E-03
 -6.92951699962058E-02  4.35312051361346E-14 -2.08187201941729E-14 -1.24467265575317E-02  8.94596797879458E-02
 -1.66264116274635E-15 -8.23036968737364E-12  6.17076118398737E-16 -2.17734276412783E-11  1.07307061576757E-02
 -2.86197860738659E-14 -1.59963922611142E-02  2.28579778589198E-14  2.11612379072868E-02  2.82315285270682E-01
  2.02745229444962E+00  8.81417884255194E+00  2.18354707426398E+01  3.76383166007455E-01  1.52480918146466E+00
 -1.22667610787072E-01 -1.94483865588976E+00 -7.66888382992183E+00 -2.02716514851562E+00 -5.51054234192324E-01
 -2.51804054569636E-14  5.84019850114681E-14  1.67845062896638E-14 -2.25033736395416E-14  1.84101730814570E-13
  6.96422603044266E-15 -1.06412365908062E-13  2.99886418315469E-14  5.71997710300273E-14 -9.75144704486381E-14
  2.39854783747609E-14 -2.12593453240896E-14 -5.59246678452974E-14  5.21250829312289E-14 -1.02644783636725E-14
 -3.24474639853458E-15 -1.79840507075728E-01 -4.03877107383888E-01 -3.95152710178158E-01 -1.97981113180486E-14
  6.32707073226709E-14  9.49890752750831E-14  3.11492895514457E-01  6.99535670003382E-01  6.84424570777040E-01
 -2.38520681649795E-14 -1.86325124854811E-15  5.23791429187090E-15 -5.07891911277115E-15  4.16487559065742E-15
  1.97177231863238E-15 -2.34214171616800E-14  1.79125937211829E-14  9.64119363604260E-03 -6.92951693040660E-02
  3.54949253531845E-14 -2.61364176274157E-14 -1.24467274622657E-02  8.94596788941467E-02  1.34178147139756E-14
  8.40333759333747E-12 -2.89984955786154E-15  2.22224933615463E-11 -1.07307062038140E-02  3.07738888103720E-14
  1.59963923296802E-02 -2.66371292970668E-14 -2.11612379982252E-02
* ORBITAL    1   86
  1.87338210576832E-15 -3.22580912237470E-14 -9.87904008177845E-14 -4.43794581718004E-14  1.09357645360683E-15
 -2.69410313987860E-14  2.12793705760544E-14  2.06455287964622E-15  7.08054020001332E-14  1.37069720713112E-14
 -1.27827655286051E-14  4.76962341029830E-13  6.92897521486569E-12  1.23882695118838E-12 -1.20365347298505E-12
 -1.12496719502105E-12  1.50651126469979E-12  1.98393103895296E-11  3.62851803550940E-12 -3.40700684266700E-12
 -3.15501045368883E-12 -8.73215308217479E-12 -3.95313450433579E-12 -4.97719231792884E-12 -4.38483428498442E-15
 -1.64084668984350E-13 -1.02069281236191E-13  3.96694559072264E-14  4.05908626147779E-14  3.55513669166281E-14
 -2.43765312383653E-11 -1.12365402596699E-11 -1.40316989526549E-11  3.11626280442317E-14  6.06556802977920E-14
  2.84665590978364E-14  1.22757107391756E-01 -1.23171333301144E-01 -2.86955798376898E-14 -5.72298035018628E-14
  4.75436232551278E-01 -4.77040522548041E-01 -7.65844025824010E-03  7.68428256671785E-03  1.94675890006465E-14
 -1.58767361311378E-14 -5.93220231060449E-03  5.95221963020414E-03  3.31014638102557E-14 -5.18680213444551E-15
  2.24928670115035E-03 -4.18888574455815E-14  5.95105322126432E-03 -2.31508216556216E-13 -6.30269038851185E-14
 -8.30180614046253E-05 -5.86863437018328E-14 -9.41336073611373E-05 -1.33247832323939E-14 -4.11825493113058E-15
 -3.43062500508488E-14 -3.88665956365344E-14 -5.91718843381010E-15  3.40820898845302E-14  1.78923344311318E-14
 -2.64229850897722E-14 -5.42016557044721E-14 -1.99448410691738E-14 -1.04320905570477E-14 -1.12795493358382E-14
  5.86496044466467E-13  7.50216181213884E-12  2.49169917153218E-12 -1.14760867155540E-12 -8.75523671874034E-13
  1.56683406188086E-12  2.13259655527179E-11  6.91336411315074E-12 -3.25768339446574E-12 -2.49476380777433E-12
  5.82037382163728E-12  4.42212845520836E-12  4.58492471470958E-12  1.98779401913044E-14  1.60564651170041E-13
  1.04998730076884E-13 -5.45726939576874E-14 -7.43558967052497E-14 -4.53846729581618E-14  1.63114392458200E-11
  1.26232892656361E-11  1.29739547628523E-11  5.68457036595235E-14 -2.47470410903547E-14 -1.96182381203661E-14
  1.22757107390061E-01 -1.23171333173451E-01 -3.13058820540135E-14 -5.24777975547721E-14  4.75436232544684E-01
 -4.77040522053534E-01 -7.65844025805772E-03  7.68428255875596E-03 -6.24437518512181E-15  5.85345822011972E-14
 -5.93220231045230E-03  5.95221962401944E-03 -1.38451290586435E-14  1.58957206988123E-14 -2.24928681491817E-03
  4.57855114780077E-14 -5.95105352223486E-03  2.12567618701828E-13  7.84080764572272E-14  8.30180653526275E-05
  1.15736694503795E-13  9.41336117958734E-05  4.13900365986972E-14
* ORBITAL    1   87
  2.80098836097340E-14  1.22142905342339E-15 -1.12878032377827E-13 -2.88915251700110E-13  7.16644259784483E-15
 -3.42476798962846E-15 -1.93856743743118E-14 -6.01244325875478E-14 -1.01371745727356E-13 -2.54898643726372E-14
  3.99745634384749E-15 -1.49952695382129E-12 -1.98488595353035E-11 -3.67030397159740E-12  3.39822307263386E-12
  3.15311377791676E-12  4.93607618688749E-13  6.92124012523320E-12  1.23277059120475E-12 -1.17553922278272E-12
 -1.11162874582662E-12  2.43633067243960E-11  1.12154581282732E-11  1.40184090669041E-11  3.88260058000775E-14
  5.25265748675284E-14  4.26233783161091E-14  1.24453056061047E-14  1.53198346982047E-13  9.61992645164177E-14
 -8.73051330874779E-12 -3.93619782294216E-12 -4.93718018215397E-12  2.03305122112259E-14  6.67256230818328E-14
  4.28875530970413E-14 -2.42181145710869E-03  2.42998354102625E-03  1.63689961507561E-14  3.03218048686194E-15
 -9.37963542517089E-03  9.41128562320372E-03 -3.88192058328377E-01  3.89501955636101E-01  2.67568167367468E-14
  3.97035406381240E-14 -3.00692275405442E-01  3.01706917480699E-01  2.18144251813131E-14  3.39257708936645E-14
 -4.43750296201676E-05 -4.43234169069896E-14 -1.17405243934154E-04 -7.78832411888845E-14  1.89197067020089E-13
 -4.20803009403644E-03  1.28083139356614E-13 -4.77145762149426E-03  7.93391740914070E-15 -2.80593429011391E-14
  2.35904771738731E-14  1.17870429589225E-13  3.02692428054005E-13 -1.12815227392608E-14  8.13242486334731E-15
 -5.23601737456538E-14 -1.15917908375441E-14 -7.81233096202198E-14 -2.10179495424327E-14 -4.81787266239568E-15
 -1.57459868116970E-12 -2.13095926676597E-11 -6.86663067075815E-12  3.25955057504473E-12  2.49629303176410E-12
  5.67455404376164E-13  7.49433484891561E-12  2.46067317469727E-12 -1.14115428703403E-12 -8.82846856118892E-13
 -1.63225369100427E-11 -1.26347277908622E-11 -1.29803344793093E-11 -1.30668895091592E-14 -7.28519139149411E-14
 -4.50727213465456E-14 -4.25090421314310E-14 -1.39477202941079E-13 -9.79165959008231E-14  5.80192203931451E-12
  4.39647567334321E-12  4.56717765534801E-12 -1.09137441203816E-14 -7.44011137971571E-14 -4.73481379523138E-14
 -2.42181145705696E-03  2.42998353853525E-03  1.36397248654551E-14  7.16453967837804E-15 -9.37963542494579E-03
  9.41128561344965E-03 -3.88192058323065E-01  3.89501955232406E-01  2.02412544400482E-14  4.43064650592231E-14
 -3.00692275401246E-01  3.01706917167978E-01  1.72286019609103E-14  4.95254369540770E-14  4.43750317467395E-05
  7.19716709127034E-14  1.17405249469154E-04  1.22588583511459E-13 -1.76251361040352E-13  4.20803030686278E-03
 -1.27980206182045E-13  4.77145786282630E-03 -1.42496092996965E-15
* ORBITAL    1   88
  4.74653140028238E-14  3.54607956483867E-13  1.42600630963218E-12  2.53111019302321E-12 -5.46518862796588E-13
 -5.42752993570353E-14  2.33443342032846E-14  7.16133192022758E-13  1.55310422179921E-12  2.18323360185703E-15
 -4.07565785743523E-14 -5.35154846335006E-15  1.09161046002006E-14 -1.96404417040603E-14 -1.30919712829953E-14
 -2.97317066209024E-14 -2.24099212612894E-14 -1.72373122175030E-13 -2.29885471032471E-13  9.37342835121805E-14
  1.87872458173721E-13  1.81356226584052E-14 -2.76282269100362E-14 -1.12925078297963E-14  2.39915255081951E-02
  3.71297969322905E-02  5.08876233924969E-03 -3.04766744473072E-02 -4.71663518440753E-02 -6.46430562055335E-03
 -1.35748973389474E-13 -8.99403839644484E-14  5.06513464648877E-14 -1.75957161956474E-02 -2.72315059333795E-02
 -3.73216859001847E-03  5.98301940336766E-14 -7.76202217589457E-14  2.21248262470089E-01 -3.09546177329679E-01
  1.76184039314827E-13 -3.05083517682549E-13 -1.61374403383397E-14  2.26972490583639E-13 -2.56565914146495E-01
  3.58958741958430E-01 -1.58768397209780E-13  1.45513708618375E-14 -1.98735102538517E-01  2.78048245916220E-01
  4.23784342907829E-17  1.03468475227894E-01 -8.16060351447420E-14 -3.91074077125786E-02  9.07001727173966E-02
  7.30290610054554E-14 -8.11247007067638E-02  2.10658214924760E-14 -1.07317891627425E-01 -6.03040964647145E-14
 -4.31704226539688E-13 -1.66996728805038E-12 -2.65150140426332E-12  7.37329698364737E-13  3.62734682172747E-14
  3.16299453505583E-14  6.24691894002309E-13  1.05296078083018E-12 -1.71396439373097E-13 -1.16955566406198E-13
  6.35658758469534E-14 -4.08858348453422E-14  2.34351336510264E-14  1.56472294611278E-14  2.46228586349170E-14
  5.75050663851263E-15  1.55213473700308E-13  2.27304111007749E-13 -8.60847681447219E-14 -1.85975833683670E-13
  3.09810730784907E-14 -7.58430817942148E-15 -1.39081835113081E-14  2.39915270364917E-02  3.71297961808765E-02
  5.08876190862245E-03 -3.04766763857423E-02 -4.71663508868117E-02 -6.46430507103763E-03 -1.34354424064170E-13
 -8.93435423919941E-14  4.11510865413569E-14 -1.75957173155729E-02 -2.72315053814023E-02 -3.73216827282530E-03
 -3.61520103907336E-14  4.58736515725457E-14 -2.21248262546739E-01  3.09546177881659E-01 -1.32076335299006E-13
  2.59751394863656E-13  1.50223126010968E-14 -2.48132909300149E-13  2.56565914235039E-01 -3.58958742602887E-01
  1.45949125220366E-13  1.87172810110650E-14  1.98735102607377E-01 -2.78048246415082E-01 -5.82150465069374E-14
  1.03468475555154E-01 -1.01033465553625E-13 -3.91074078362682E-02  9.07001730045822E-02  2.75550221742997E-14
 -8.11247009636955E-02  1.26256266817982E-15 -1.07317891967137E-01
* ORBITAL    1   89
 -1.13513661563976E-14 -1.54633729761800E-13 -9.75330719939613E-13 -1.85105332985503E-12  3.44543098524396E-13
  4.08153541492797E-14 -4.04900870018802E-14 -4.83079434877477E-13 -1.11703201359884E-12 -3.12397268228187E-14
  3.90608872598033E-14  2.65055912846868E-14  1.73435487721524E-13  2.30610258122165E-13 -1.03032234501812E-13
 -1.88732841476809E-13 -3.66329399338372E-14  4.78659634588813E-14 -4.63103258767197E-14 -1.68556347265454E-14
 -2.34623029011231E-14  1.46861517302481E-13  8.86072834937674E-14 -5.63071011567576E-14  3.51914323915382E-02
  5.44630118710124E-02  7.46433718064932E-03  2.07772705654528E-02  3.21553473830130E-02  4.40699745993337E-03
  1.83374224075755E-14 -3.09625003210659E-14 -1.16834814776737E-14  1.19957627536943E-02  1.85648984671199E-02
  2.54438116970445E-03  1.35583314573192E-13  8.07387036335292E-14  3.24533063463702E-01 -4.54050884244090E-01
  6.34684726257623E-14 -2.07865090775587E-13  1.38196929617344E-13 -2.65047252318818E-13  1.74912109438572E-01
 -2.44717740338333E-01  1.15378215812746E-13 -1.75639445585401E-13  1.35486337380953E-01 -1.89557546570441E-01
  1.42429148284290E-14  1.51770417835187E-01 -6.58800230918569E-14 -5.73638259954587E-02 -6.18342408827707E-02
 -5.30772488368595E-14  5.53062263803450E-02 -4.98966819441504E-14  7.31632604779901E-02  7.30348316472846E-14
  2.90305442471730E-13  1.16992839688247E-12  1.90903191793003E-12 -4.85149843141762E-13 -1.94366624966185E-14
  1.86106404615489E-14 -3.87787574582176E-13 -7.08151248364490E-13  9.20148401351323E-14  6.61943483835513E-14
  1.71415026580248E-14 -1.54346628600198E-13 -2.21853207685681E-13  8.88940807765757E-14  1.90793435952789E-13
  3.22036712235970E-14  1.11864915761519E-14  4.04404186153945E-14  1.88897028147513E-14  2.31486205235425E-14
  1.30205734181610E-13  9.31734623716169E-14 -4.63307988993120E-14  3.51914346248367E-02  5.44630107673397E-02
  7.46433654626911E-03  2.07772718855162E-02  3.21553467329334E-02  4.40699708701221E-03  1.62400143285823E-14
 -2.03886396278360E-14 -2.42740654655190E-14  1.19957635163756E-02  1.85648980922422E-02  2.54438095447409E-03
 -1.39183580978380E-13 -1.08422575016665E-13 -3.24533063575568E-01  4.54050885058557E-01 -1.05550759313697E-13
  2.60088669228935E-13 -1.30202498404237E-13  2.37432359099343E-13 -1.74912109499184E-01  2.44717740774564E-01
 -1.07937443060004E-13  1.91840644251240E-13 -1.35486337428072E-01  1.89557546908150E-01  1.47484712098931E-14
  1.51770418315693E-01 -2.64429979338979E-14 -5.73638261770738E-02 -6.18342410782946E-02 -6.74546533781353E-14
  5.53062265552714E-02 -7.65673972865806E-14  7.31632607092859E-02
* ORBITAL    1   90
  3.54561086499035E-14  2.68345725310531E-13  9.87993497047532E-13  2.05542894957843E-12 -7.26827396870351E-13
 -8.08994141012923E-13  7.05094795587707E-15  3.48898305096453E-13  1.19065991240546E-12  2.38358475406802E-13
 -4.44471654088600E-13  8.89552024306333E-04  8.22490114549629E-03  8.01558687294658E-03 -6.62439320066635E-03
 -2.05813471165863E-03 -1.38810630302421E-02 -1.28345918078685E-01 -1.25079662228879E-01  1.03370704572171E-01
  3.21162752330430E-02 -6.18096795025822E-03 -9.62544756151140E-03 -1.16391933389405E-02  2.48171974727257E-14
 -5.97780009405404E-14 -3.06636609611811E-14 -1.62622509949350E-13  1.62444740896878E-14 -1.26468748729694E-14
  9.64512509574029E-02  1.50200820806443E-01  1.81624426500680E-01  1.42265659649455E-13  1.54929851266770E-13
  1.32544601674756E-13  9.98950307717443E-03 -3.73042861588936E-02 -1.09859794512394E-14 -7.09855270410385E-14
 -2.57927857695233E-03  9.63192524173711E-03  9.85882718938364E-02 -3.68162968634894E-01  5.84132950967254E-14
  3.62405903862207E-13 -1.27276911744430E-01  4.75296348757217E-01 -8.14728453445840E-14 -2.33806365252290E-13
  2.26268221671883E-02 -4.64179673391609E-15 -8.55213491251815E-03 -2.10440594181186E-15 -7.07134390166123E-15
  2.83094983853422E-01  7.32121568968245E-15 -2.49666308230753E-01  1.75330124474333E-14 -4.34216490856757E-14
 -3.05571658750284E-13 -1.14518460281574E-12 -2.10713331174124E-12  8.14275118095177E-13  7.92035906935527E-13
  1.49442547463416E-14  2.90547377091933E-13  9.91246141807255E-13  1.82681780249547E-13 -4.27927592366037E-13
  8.89552041570297E-04  8.22490142142270E-03  8.01558735567656E-03 -6.62439326843855E-03 -2.05813475306277E-03
 -1.38810632884140E-02 -1.28345922228310E-01 -1.25079669376051E-01  1.03370705656893E-01  3.21162758789047E-02
  6.18096718536548E-03  9.62544749353045E-03  1.16391933125450E-02 -1.40790701255383E-14  4.70099451889287E-14
  3.78038603553606E-14  5.95674580992468E-14 -6.83150852723672E-14 -4.34642619579357E-15 -9.64512392678019E-02
 -1.50200819850171E-01 -1.81624426167449E-01 -5.41912112086272E-14 -6.09742044825650E-14 -9.91174760927653E-14
  9.98950316601049E-03 -3.73042860675203E-02  1.49757229192759E-14 -1.13682771735537E-13 -2.57927859966630E-03
  9.63192521763817E-03  9.85882727503267E-02 -3.68162967764339E-01  6.02313897066053E-14  4.28870947533480E-13
 -1.27276912850148E-01  4.75296347633439E-01 -1.05487376416126E-13 -2.83469830363913E-13 -2.26268221719763E-02
  2.73874532691400E-14  8.55213491443792E-03 -7.24573262404986E-15 -1.81994731673672E-14 -2.83094983919422E-01
  3.32428562464996E-14  2.49666308288894E-01 -5.31537964981271E-14
* ORBITAL    1   91
 -2.83699868153972E-14 -1.84207781661801E-13 -7.79400294507881E-13 -1.59117957215667E-12  3.10196243401915E-13
  3.34397585538249E-13  2.27645513314245E-16 -2.30621737393640E-13 -8.04584017867669E-13 -1.81141650963675E-13
  1.99615832931236E-13 -1.38810630302410E-02 -1.28345918078665E-01 -1.25079662228850E-01  1.03370704572149E-01
  3.21162752330740E-02 -8.89552024307793E-04 -8.22490114551715E-03 -8.01558687299182E-03  6.62439320066814E-03
  2.05813471168661E-03  9.64512509574271E-02  1.50200820806470E-01  1.81624426500656E-01 -4.79224098205644E-14
  9.08216700351095E-14  5.76737006906480E-14 -4.81442017977489E-15  7.22098841075622E-14  6.39889532499202E-14
  6.18096795025036E-03  9.62544756149784E-03  1.16391933389232E-02 -3.37335470103094E-14 -2.77278425105751E-14
 -4.93534034646694E-14 -1.55881744893751E-01  5.82116765519495E-01  3.66265423080158E-15  1.35298105993436E-13
  4.02484934754380E-02 -1.50301902572607E-01  6.31791649973890E-03 -2.35933021664415E-02 -2.52575587768804E-14
 -6.64008388027212E-14 -8.15639508650759E-03  3.04588220810328E-02  2.50430048405839E-14  2.24042686015343E-13
 -3.53081479165442E-01  2.83438596463330E-14  1.33452255203736E-01 -8.27463340837489E-15 -1.13053106596932E-14
  1.81418177801619E-02  1.18123640158541E-14 -1.59995793876060E-02 -2.89219548094616E-14  1.48891869397336E-14
  1.72884252082981E-13  7.22044260525123E-13  1.61632782605956E-12 -3.31022988252908E-13 -3.28717535319924E-13
 -1.72387688114535E-14 -2.29894596851537E-13 -7.43354680085268E-13 -1.78896633588939E-13  1.78706177901684E-13
 -1.38810632884121E-02 -1.28345922228306E-01 -1.25079669376086E-01  1.03370705656893E-01  3.21162758789050E-02
 -8.89552041567804E-04 -8.22490142140101E-03 -8.01558735562881E-03  6.62439326843876E-03  2.05813475303483E-03
 -9.64512392677793E-02 -1.50200819850121E-01 -1.81624426167444E-01  4.98871956940319E-14 -8.78067557959347E-14
 -5.48863724554209E-14 -2.22788677863373E-15 -5.82205241979152E-14 -6.33759099707533E-14 -6.18096718537116E-03
 -9.62544749353854E-03 -1.16391933125610E-02  5.32190822954749E-14  8.52299078310249E-15  4.27516659213518E-14
 -1.55881746248179E-01  5.82116764143244E-01 -2.48263927370938E-14  1.75349413475980E-13  4.02484938252723E-02
 -1.50301902217521E-01  6.31791655613130E-03 -2.35933021090240E-02 -3.57403758552216E-14 -8.26261442299580E-14
 -8.15639515899444E-03  3.04588220061648E-02  5.03193748857090E-14  2.41303380123313E-13  3.53081479247646E-01
 -2.14043017970574E-15 -1.33452255234780E-01 -1.87840601339306E-15  1.82400315388432E-14 -1.81418177839171E-02
 -2.02186675672381E-14  1.59995793910682E-02 -1.97357176098149E-14
* ORBITAL    1   92
  1.97492058180654E-14  9.43097196934214E-14  3.81571488300964E-13  6.40761483267858E-13 -1.46992728419563E-13
 -7.00423316365126E-14  1.25801657562176E-14  1.00227696050038E-13  1.01572174200149E-13  2.92881604007565E-14
 -4.26332740507640E-14 -8.65635906631588E-13 -1.06345099112430E-11 -3.31872090929992E-11 -1.78526154867435E-12
  1.93380450368073E-12  4.31983086025533E-12  5.33051994228015E-11  1.64583837438026E-10  8.87090754206850E-12
 -9.33250839332909E-12  8.40541748701719E-13 -1.81256992998263E-11 -4.67465177544635E-12 -4.52160363631672E-14
  7.10734636205988E-14 -1.03968586416985E-14  2.68303568254084E-14 -6.79201485513974E-14  8.34085962395986E-15
 -2.13700966279223E-12  8.90063139332362E-11  2.33552859705508E-11 -1.00143128399670E-14 -1.27624108033185E-13
  8.78951653118692E-15 -7.84674927152613E-02  1.34530568709728E-01  1.07327261584819E-13 -1.98836642673803E-13
 -3.03903292489846E-01  5.21034652192712E-01  1.54766204715588E-01 -2.65342816773940E-01 -1.06828373419302E-13
  2.56565464278278E-13  1.19881386707083E-01 -2.05533662042570E-01 -1.01862427243196E-13  6.19450860853709E-14
 -2.41419333578403E-02  1.37992154258393E-13 -6.38735518350631E-02  2.70244036232117E-13 -5.46952665319934E-15
  2.81703618745699E-02 -7.87025973094974E-14  3.19421879363157E-02  4.34241534387187E-15 -1.24647936076626E-14
 -7.41423523643819E-14 -1.99082749484045E-13 -5.64476160706862E-13  2.63169037845247E-14  1.04495015279424E-13
 -5.52955583995921E-14  1.04769514984126E-13  4.19893855633991E-13  1.09464508285709E-13 -6.14587523201345E-14
  8.60612123048507E-13  1.07579023834812E-11  3.31833466553975E-11  1.79253743627597E-12 -1.93614419704458E-12
 -4.34770263032684E-12 -5.38814802481797E-11 -1.64528870587272E-10 -8.92754924611210E-12  9.33234583311211E-12
  1.15760861555014E-12 -1.81618899577323E-11 -4.67499632420391E-12 -4.65144307228989E-14  7.76024515921633E-14
  9.53493355281276E-16  1.43357311531236E-14 -5.27623693174034E-14  4.35453922705423E-14 -4.00187778401064E-12
  8.92434637904844E-11  2.33915657445869E-11 -6.74489437338695E-14 -1.35184595148047E-13 -5.19656425932213E-14
  7.84674927938718E-02 -1.34530568736566E-01 -1.03862822202282E-13  1.66825634612659E-13  3.03903292794392E-01
 -5.21034652296715E-01 -1.54766204870870E-01  2.65342816826825E-01  1.13188608441029E-13 -2.13267027334466E-13
 -1.19881386827076E-01  2.05533662083239E-01  9.83500449817708E-14 -1.64902236438916E-13 -2.41419337115638E-02
  1.50471443294855E-13 -6.38735527710622E-02  2.88008573375459E-13  4.99322855492759E-14  2.81703622863253E-02
 -1.64819392211003E-14  3.19421884027169E-02 -3.12856557211917E-15
* ORBITAL    1   93
  3.61016930122780E-15 -2.63865713500119E-15  3.60328778843592E-14  1.16219421358333E-13 -3.61607907344385E-15
 -5.39576850058949E-14 -1.35975777297406E-14  4.07822928125951E-14  1.77238224842339E-13  4.50249958731887E-14
 -2.40845887177887E-14  4.34263821621956E-12  5.34465062029696E-11  1.64876298323835E-10  8.89996639422770E-12
 -9.33527421468654E-12  8.88785543597251E-13  1.08625863546821E-11  3.36107744783774E-11  1.82604079244585E-12
 -1.93582481735829E-12 -2.05604979760316E-12  8.91031598783954E-11  2.34061832302921E-11  6.70436221273155E-15
  1.22033081567301E-13 -9.17480650891216E-15 -5.27264463277954E-14  4.36333799849034E-14 -2.19490438827157E-14
 -7.44707505709768E-13  1.82441333614198E-11  4.73963473786131E-12 -3.45226061821347E-14  9.14632324262956E-14
  2.10113101872882E-14 -4.89413711579210E-02  8.39087662001905E-02  1.60733112414903E-13 -2.61559598930772E-13
 -1.89549115508510E-01  3.24977253974665E-01 -2.48135999253683E-01  4.25423012055268E-01  8.93504922700192E-14
 -1.67822996990375E-13 -1.92205318536147E-01  3.29531248164419E-01  7.46649181016508E-14 -1.18512675249781E-13
 -1.50576918011273E-02  3.92300449263818E-14 -3.98389078154232E-02  3.11330234814856E-14  1.95408935664076E-13
 -4.51654216404380E-02  2.15816154926327E-13 -5.12127743665708E-02  4.50922850875242E-14  1.83908280733685E-15
 -4.33405416620021E-14 -1.36090188768607E-13 -2.17188075704632E-13  7.20052399094664E-14  3.22083346079160E-14
  1.88147680293650E-14 -9.29916466148765E-15 -2.26542883749476E-14 -5.47112351276623E-15 -2.54656999820579E-14
 -4.34066561008116E-12 -5.39605012257125E-11 -1.64811929764559E-10 -8.95757489223918E-12  9.32933409616061E-12
 -8.59768935361399E-13 -1.08336818704715E-11 -3.35726201651920E-11 -1.85318128729763E-12  1.92461867668153E-12
 -3.91816686846471E-12  8.93479893169517E-11  2.34568786980413E-11  5.97022104901981E-15  1.19028462818693E-13
 -1.46008348871088E-14 -5.47654554390880E-14  4.24306436263107E-14 -7.16718869388861E-15 -1.04365280433431E-12
  1.83141707932262E-11  4.79378118307282E-12  4.39896206212895E-14  6.55234837113247E-14  9.32753406846150E-15
  4.89413712072196E-02 -8.39087662171449E-02 -1.69223883331377E-13  2.98545246372704E-13  1.89549115698480E-01
 -3.24977254039211E-01  2.48135999502258E-01 -4.25423012140030E-01 -8.83815836226196E-14  1.85602486359508E-13
  1.92205318728774E-01 -3.29531248230299E-01 -7.85915074775554E-14  7.23120181642262E-14 -1.50576920214327E-02
  2.85843535378528E-14 -3.98389083972578E-02 -2.75409745862209E-14  2.03827602190420E-13 -4.51654223021344E-02
  2.35225553348094E-13 -5.12127751171330E-02  4.47525875726725E-14
* ORBITAL    1   94
 -1.03221187179033E-01 -7.39549099541664E-01 -3.16427910189101E+00 -6.39014406524421E+00  1.15951105590561E+00
  1.11084732871663E+00 -4.96611298238538E-02 -8.11524594700804E-01 -3.11843950221516E+00 -7.17760458009454E-01
  6.57568767937792E-01  2.81518060733081E-14  1.37331285723051E-13  1.75213965002049E-13 -6.22727762720398E-14
 -7.89937355422348E-15 -3.27975692020567E-14 -6.55959818640102E-14 -2.16770314591518E-13  3.14244097621925E-14
 -3.02244807709200E-15  4.49239785261978E-14 -5.33063172922025E-15 -5.79644662796556E-14 -1.94656470881242E-14
  1.46851853186710E-14  5.41871515156298E-15 -2.26099280725176E-02  1.14345226962102E-01  2.00123827632900E-01
  3.82404960053834E-14  5.53593695719929E-14  7.76902611740134E-14  3.91615441763075E-02 -1.98051742702433E-01
 -3.46624637265839E-01  5.43668711322022E-14 -1.77606265920401E-13 -5.65197645986193E-15  2.62613010240399E-14
 -4.27103901125308E-14  9.90425466820465E-14  5.27722066934690E-14 -2.52465045890336E-13 -1.13926697136296E-02
 -3.32751513555485E-01 -5.28358785909066E-14  3.04688620337198E-13  1.47078733571568E-02  4.29580356806691E-01
  9.15300992059889E-14  4.19073390400810E-12 -3.84500310445756E-14  1.11088793247523E-11 -5.74917876336692E-02
  1.23249293199253E-13  8.57036968565551E-02 -1.10455054523112E-13 -1.13375334165133E-01  1.03221188453124E-01
  7.39549108238950E-01  3.16427912820646E+00  6.39014407120190E+00 -1.15951107200229E+00 -1.11084732458836E+00
 -4.96611301493167E-02 -8.11524589277034E-01 -3.11843946147552E+00 -7.17760447618066E-01  6.57568767288758E-01
 -1.20327823142941E-14 -3.18916525500795E-15  3.74257457549848E-14  1.70510893925179E-15 -6.12835844642736E-15
 -1.44256652400847E-14 -1.40024357950191E-13 -1.96550766856765E-13  3.14901246073450E-14  2.10056695254066E-14
  7.38523645334652E-14  6.88342297215886E-14  4.53943542848852E-14 -2.12347036507578E-14 -1.40257220319375E-14
 -5.82189646027085E-15  2.26099361261424E-02 -1.14345216217634E-01 -2.00123823300719E-01 -1.29239331097688E-15
 -6.33271822351632E-14 -8.76952534558670E-14 -3.91615581256125E-02  1.98051724092539E-01  3.46624629762299E-01
  3.73960517277251E-14 -2.68228546123492E-13  6.59483079937422E-15  1.02051414434303E-14  3.43071165833952E-14
 -9.55297473815279E-16  4.37983637401259E-14 -2.33410884537125E-13 -1.13926710509186E-02 -3.32751522872708E-01
 -6.00817986982725E-14  3.13047859450477E-13  1.47078750833696E-02  4.29580368835527E-01 -1.04416498002870E-13
 -4.24956675026415E-12  2.48836081075744E-14 -1.12400982213445E-11  5.74917916661373E-02 -1.27225394840185E-13
 -8.57037028676847E-02  1.16488260578051E-13  1.13375342117245E-01
* ORBITAL    1   95
  6.00666289097077E-02  4.10851748278270E-01  1.23766827305134E+00  2.68837220625182E-01 -7.55142369293653E-01
  1.96783814697089E-01  1.43254865633141E-02 -2.78450108060037E-01 -1.89434941234595E+00 -5.00549669232804E-01
  7.09136980057612E-02  2.05479048505811E-14  1.77967064073873E-13  5.40818345471625E-13  2.21226317586168E-14
 -6.64384188736299E-14  1.85033756783147E-14 -2.71379515487135E-13 -9.36655273603236E-13 -6.12234630382680E-14
  1.24795672736147E-13  1.50001034997077E-13  2.03209682684839E-13  1.11270107089983E-13 -1.60951283067235E-14
 -2.98081953413720E-15 -1.80645910535550E-15  3.77050332163276E-01  5.02378989928556E-01  2.03580556520656E-01
 -2.06160451870686E-13 -3.67745481524911E-13 -1.91584667143247E-13 -6.53070332317622E-01 -8.70145935211337E-01
 -3.52611867326911E-01  6.50741868207801E-14  8.57182116280667E-14 -2.27633736487568E-15 -4.07629212686865E-15
  5.90327992132184E-15 -5.63962160482442E-14  6.91493349987161E-14  1.34843348202613E-13  8.13593217781076E-02
  4.17976445211715E-01 -1.32474712358181E-13 -1.00034840597228E-13 -1.05034432768440E-01 -5.39605270470963E-01
  8.45618503307795E-16 -7.88497311375007E-13  6.86056873003579E-15 -2.09286233041252E-12  1.63483839462534E-01
  2.55075188549651E-14 -2.43707318839109E-01 -3.30338250097236E-14  3.22394479167846E-01  6.00666267560954E-02
  4.10851732880362E-01  1.23766820694165E+00  2.68837081044165E-01 -7.55142343910086E-01  1.96783840437781E-01
 -1.43254857817886E-02  2.78450122239382E-01  1.89434948133523E+00  5.00549684834701E-01 -7.09137130206150E-02
  2.06028276008817E-14 -1.88803647678063E-13 -5.37063120792927E-13 -4.50958676654244E-14  7.37373524105156E-14
 -1.69528146029060E-14  3.10248857056663E-13  9.23021085512872E-13  6.84303600262790E-14 -1.20071323309985E-13
  1.75844575243220E-13  2.04774427744569E-13  1.26476671845010E-13  1.55142182106011E-14  3.12293260794884E-15
  2.10545172488057E-15  3.77050326477053E-01  5.02378993312873E-01  2.03580560663319E-01 -1.52133727777018E-13
 -3.91118934613710E-13 -2.12863727115426E-13 -6.53070322468478E-01 -8.70145941073072E-01 -3.52611874502332E-01
 -8.52693299246748E-14 -1.04707514395025E-13  5.89091442168940E-15 -1.38701583485480E-14  1.09831739323230E-14
  5.05198724835743E-14 -4.71412473837755E-14 -1.83633562634767E-13 -8.13593215575355E-02 -4.17976436454703E-01
  1.16172685091055E-13  1.48323442429441E-13  1.05034432483522E-01  5.39605259165451E-01  1.93480468354153E-14
 -7.77746792764419E-13 -3.81136748705737E-15 -2.05881601647416E-12  1.63483838283865E-01 -1.32472072177383E-14
 -2.43707317081917E-01  6.70731695408408E-16  3.22394476843371E-01
* ORBITAL    1   96
 -5.43298560040299E-13 -4.06570907874613E-12 -1.74068387918450E-11 -3.46276292321097E-11  4.66872097580932E-12
  1.18438031112951E-12 -4.77984676503246E-13 -5.71528656437571E-12 -1.53440453483519E-11 -1.41914185197821E-12
  1.07487067579743E-12  3.64070203596616E-14  7.45564844466420E-14  5.06335053942889E-14  1.20444737313947E-15
  1.87380758411952E-15  3.96348182076807E-14  7.83633633357899E-14  3.21803534103126E-14 -2.63784623713104E-14
 -1.41968456914980E-15  3.31545442820779E-14  1.57981236069564E-14  1.91533199589282E-14 -1.98469203230455E-01
 -2.91003861830320E-01 -1.73440681107118E-01  2.42814868549327E-01  3.56025334454434E-01  2.12194010450785E-01
 -1.99219003158822E-14  1.18419850959467E-14 -8.29428332590304E-14  1.40189229718188E-01  2.05551322683283E-01
  1.22510269053354E-01  2.62064361581075E-14  7.11094913232363E-14  9.72423490820951E-02 -4.70931780063124E-01
  5.23296634185886E-14  9.10439324695047E-14 -2.23009529351160E-15  8.58210094809724E-14 -1.08604287105064E-01
  5.25956136735190E-01 -2.99194477472976E-14 -1.73627965320095E-13 -8.41245190576921E-02  4.07403871683269E-01
 -4.39408380461784E-13  9.76270690791462E-02 -1.12921096332542E-12 -3.68995637159180E-02  8.24219252233534E-02
  3.97044216678130E-13 -7.37204110545438E-02  4.62854624493285E-13 -9.75229370997561E-02  5.74193440603181E-13
  4.03533326023121E-12  1.72905877400206E-11  3.45126203984531E-11 -4.57749330979007E-12 -1.14780889719351E-12
 -4.06274127997908E-13 -5.81075988635682E-12 -1.57340098813790E-11 -1.57082888259781E-12  9.26622780149694E-13
  2.31212492866193E-14 -2.22261070917076E-14 -5.52357659270407E-14  4.22743214134571E-15 -5.19561028550963E-16
 -1.19674265933493E-14  1.31376182329822E-13  7.50213213240683E-15 -3.33980112403176E-14  7.13192175343394E-15
 -2.38272452076017E-14  2.79121057243512E-14 -1.69957695655095E-15  1.98469203359513E-01  2.91003862269490E-01
  1.73440680937990E-01 -2.42814868705163E-01 -3.56025334989920E-01 -2.12194010245991E-01  7.87814977528297E-14
 -2.59384366610292E-14  9.87662958363255E-14 -1.40189229808060E-01 -2.05551322992299E-01 -1.22510268934956E-01
  1.17881657230971E-14  2.97398247043899E-14  9.72423479958007E-02 -4.70931779003699E-01  6.14315946051921E-14
  7.16629219208679E-14 -1.78958640059770E-15  6.82646584126805E-14 -1.08604285898835E-01  5.25956135558167E-01
 -2.22894583494328E-14 -1.99727120799505E-13 -8.41245181232950E-02  4.07403870771496E-01  4.58326833927260E-13
 -9.76270713965550E-02  1.16487991091631E-12  3.68995645918319E-02 -8.24219271680361E-02 -3.64320169504215E-13
  7.37204127935805E-02 -4.29542095897020E-13  9.75229394005984E-02
* ORBITAL    1   97
  4.60676692149686E-13  2.93644734977948E-12  1.24745324889862E-11  2.48377933829339E-11 -3.33557849056780E-12
 -8.32873482628769E-13  2.56491430768317E-13  4.10537778770596E-12  1.10382825715181E-11  1.01909094777738E-12
 -7.63696718574891E-13 -6.39650393098911E-16 -1.44098109929373E-13 -6.63171536134058E-14  3.01566075327973E-14
 -1.77593016846002E-15  1.37181394896353E-14  4.09675341080466E-14  1.22676144770962E-13  4.94074516992243E-15
 -1.48125486073305E-15  8.04257847343266E-15 -2.50911404875832E-14  8.29210127113484E-14 -2.80378459403525E-01
 -4.11102645370452E-01 -2.45020538103795E-01 -1.71879371845173E-01 -2.52016736945749E-01 -1.50204035886218E-01
  4.85811538624334E-14  4.83649696907901E-14  3.22467586807372E-14 -9.92346016015501E-02 -1.45501930914223E-01
 -8.67203405516732E-02  2.32178675009558E-14  1.85216670358427E-13  1.37374764371211E-01 -6.65287736564298E-01
  1.60432889506395E-14 -1.66579451177784E-14  3.42337074781506E-14  4.60672550234804E-14  7.68768270342462E-02
 -3.72304261885166E-01  4.95440427081854E-14  1.08389879503209E-13  5.95485341631231E-02 -2.88385641201385E-01
 -2.03189354411696E-13  1.37918260293255E-01 -5.21062306168844E-13 -5.21282025701026E-02 -5.83433330064463E-02
 -7.95453593682928E-13  5.21838634546834E-02 -9.16970376436829E-13  6.90327625757099E-02 -4.05296871499777E-13
 -2.83820539872450E-12 -1.23564505187190E-11 -2.47406149255869E-11  3.28766338403533E-12  8.05299140293792E-13
  2.93402699134193E-13  4.09700191693767E-12  1.12783549477170E-11  1.11276407291728E-12 -6.54747800704831E-13
 -2.33824825212073E-14 -6.70134771398332E-14  2.33890728139284E-14  3.19174227566843E-14 -5.75954993651607E-15
  4.43712474123171E-14  6.73855776497211E-15 -1.25170113686751E-13 -1.54438375832113E-15  1.15434116357368E-15
 -9.12350572331907E-14  9.62231877594484E-15 -1.01855012234351E-13  2.80378459583326E-01  4.11102645988738E-01
  2.45020537867164E-01  1.71879371956816E-01  2.52016737326101E-01  1.50204035739803E-01 -1.02542762495108E-14
  6.24998058084278E-14  4.62712220361317E-15  9.92346016659688E-02  1.45501931133739E-01  8.67203404670396E-02
  2.64520580240243E-14  2.15177973977813E-13  1.37374762845698E-01 -6.65287735075769E-01  1.26972188341682E-14
  2.09068546396378E-15  6.28446965250992E-14  5.39952138273755E-14  7.68768261756750E-02 -3.72304261047886E-01
  3.94570768124675E-14  3.61061383139625E-14  5.95485334980341E-02 -2.88385640552814E-01  1.86487533663380E-13
 -1.37918263547389E-01  4.69059536768132E-13  5.21282038000140E-02  5.83433343911140E-02  8.09755101697403E-13
 -5.21838646929374E-02  9.28863322986822E-13 -6.90327642139963E-02
* ORBITAL    1   98
  1.35835927308217E-14  3.27620174427036E-14 -1.84714536025238E-14  9.08485963005048E-15  8.08987780500224E-15
  1.06795507162558E-14  2.63493389734370E-14  5.95854734285799E-15 -3.08601536869840E-14 -6.97830476728338E-15
  5.04646300532309E-15 -2.52123808227492E-13 -8.96332980519269E-13 -8.33108394102639E-12 -4.10879619304997E-12
  1.72654821075707E-12 -4.28129984810229E-13 -1.19204072338225E-12 -1.14646215527923E-11 -5.63991714191942E-12
  2.36981809118256E-12  7.02619160583997E-11 -2.25389099788297E-11 -6.26719731553096E-13  6.36413354610258E-13
  8.17295601102374E-13  4.72700163497093E-13 -1.49109755088220E-13 -2.07122824577391E-13 -1.30089128710103E-13
  9.64566144715034E-11 -3.08961029826895E-11 -8.35300963016863E-13 -5.55884424814742E-14 -1.32994254309224E-13
 -7.58486586604981E-14  1.14236035030290E-02  9.39601790253960E-03 -4.93337694817681E-13  1.36253103366397E-12
  4.42434261294027E-02  3.63906208646141E-02  9.82826109540634E-03  8.08383424439616E-03  1.00049192042190E-13
 -3.25303472067438E-13  7.61293830519841E-03  6.26171107735799E-03  7.69370090252771E-14 -2.53067204345047E-13
 -2.33393928846912E-01 -4.79613058567041E-13 -6.17502293241997E-01 -1.08863019806755E-13 -1.46134589725716E-13
 -1.18794720800780E-01 -1.31645406060318E-13 -1.34700552130644E-01 -2.39378730817588E-14  4.14064315105886E-15
  3.58397759663345E-14  2.95539906415068E-14  6.17598606285704E-14 -8.15718528788748E-15 -9.38844743006839E-15
  6.09732246314792E-15 -4.89215691591673E-15 -1.68688794947404E-14 -3.66917778977212E-15  7.58195936548347E-15
 -2.09200474366930E-13 -5.92931984586590E-12  8.75098438429698E-12  3.84190306000060E-12 -1.44063290855991E-12
 -2.98575709142117E-13 -8.10949008034355E-12  1.20269833911521E-11  5.28736735621883E-12 -1.97301709112305E-12
  5.05718635568991E-11 -2.38511442504744E-11 -8.22752592459600E-13 -6.04358053785806E-13 -8.13262234745864E-13
 -4.80310273384450E-13  1.85666596160636E-13  2.12803158418702E-13  1.16501529529242E-13  6.94944140929816E-11
 -3.28279416493179E-11 -1.16473669357589E-12  4.34480147859427E-14  1.37384731472496E-13  6.96077280475723E-14
  1.14236036201943E-02  9.39601755527820E-03 -5.30558207787525E-13  1.38970169903522E-12  4.42434265681658E-02
  3.63906194847243E-02  9.82826118918785E-03  8.08383393234084E-03  9.82776297697382E-14 -3.23643999053475E-13
  7.61293838436042E-03  6.26171085082597E-03  7.76259637594411E-14 -2.41033051972396E-13  2.33393929275999E-01
  3.78639671746413E-13  6.17502294373649E-01  1.45948059789739E-13  2.64461834089170E-13  1.18794721016995E-01
  5.29072409808633E-14  1.34700552378453E-01 -9.62813395447208E-14
* ORBITAL    1   99
 -2.12133289105418E-14 -2.49459067562866E-14 -7.32307551976744E-14 -1.40888057312392E-13  2.68954478380772E-14
  1.57681958434233E-14  1.58048994679462E-14 -3.08841135338732E-14 -6.72684304150257E-14 -1.19940368032993E-14
  1.09976842244324E-14  3.93999554989192E-13  1.20514418113678E-12  1.14971082015397E-11  5.64296745430384E-12
 -2.36906238440069E-12 -2.65890915689123E-13 -9.02180045818153E-13 -8.31430229938743E-12 -4.09700155590583E-12
  1.71901369074390E-12 -9.64537356290343E-11  3.08984076848808E-11  8.35893685853648E-13 -1.40569181326021E-13
 -2.24366560313269E-13 -1.35745060329866E-13 -5.66982145641183E-13 -7.33675559742477E-13 -4.17776014066419E-13
  7.02777841734989E-11 -2.25018602154552E-11 -6.03105043298611E-13 -3.41908962850712E-13 -4.34964038852136E-13
 -2.60896595078838E-13  3.10796905231738E-03  2.55633284581587E-03  1.19869671304167E-13 -3.74776751224826E-13
  1.20371123683342E-02  9.90063452960131E-03 -3.61246061614377E-02 -2.97128175123240E-02  3.98285043868445E-13
 -1.11834846742371E-12 -2.79819996130154E-02 -2.30154494810871E-02  3.16052907835644E-13 -8.81789897136528E-13
 -6.34984492279360E-02 -3.76503612156790E-14 -1.68001105294227E-01 -1.41565168554125E-13 -4.04355507801641E-14
  4.36640058949385E-01  3.98954669698951E-13  4.95103289327022E-01  3.07672287649172E-13 -1.67951921680218E-14
  3.04686015906841E-14  1.50036242772875E-13  1.57408678388660E-13 -2.32394633931579E-14 -1.33923360480002E-14
 -2.60375465198410E-14  2.29499594576800E-14 -3.64647421222702E-14 -1.02505077729417E-14  4.32419891122803E-15
  3.36243493095606E-13  8.10913915588871E-12 -1.20498387141802E-11 -5.29812912883762E-12  1.97239509593552E-12
 -2.00659157949400E-13 -5.96361139414416E-12  8.70696750682962E-12  3.85749233499948E-12 -1.43530606580257E-12
 -6.94899863706110E-11  3.28453224890168E-11  1.18207856615664E-12  1.66412593136625E-13  2.28700887323491E-13
  1.25632553346145E-13  5.00116094045757E-13  7.37762708308550E-13  4.26622419438767E-13  5.05809546855327E-11
 -2.38609128587773E-11 -8.42847807587395E-13  3.90651387270183E-13  4.20683239829906E-13  2.63588013159362E-13
  3.10796907798636E-03  2.55633273782830E-03  1.24065826002504E-13 -3.69328055016473E-13  1.20371124883535E-02
  9.90063415940850E-03 -3.61246065227577E-02 -2.97128163927758E-02  4.25512726129455E-13 -1.13712862832687E-12
 -2.79819998881284E-02 -2.30154486028777E-02  3.31729524920296E-13 -8.91351533395464E-13  6.34984493425639E-02
 -7.66136838177946E-14  1.68001105602484E-01  2.62235020422705E-13 -6.81673190649990E-16 -4.36640059750817E-01
 -3.19562887854389E-13 -4.95103290233844E-01 -2.29232916882775E-13
* ORBITAL    1  100
  2.15109672954682E-14  1.77782750441543E-13  6.92693484682257E-13  6.79165421127696E-13 -3.20182242070857E-13
 -3.80654259015534E-14 -6.35705986267908E-14  3.94524279187567E-14 -1.31120195456173E-13 -6.95919058211155E-14
 -3.58419885366114E-14  5.87210191224565E-15  2.59350585300518E-13  5.70070120197857E-13  4.66118790258502E-14
 -2.35265898421041E-14  2.67563589199968E-14  7.61674724038479E-13  2.01516867825536E-12  1.59218433030234E-13
 -6.05047249356467E-14  1.74145241072565E-13  2.46936105123999E-13  1.00039920807491E-13  1.17980105791576E-02
  5.79888061432493E-03 -8.52709995607891E-03 -5.96555812691696E-02 -2.93215192201302E-02  4.31165153408525E-02
  5.82739796882342E-13  8.61740863401261E-13  3.50127314646808E-13 -3.44421659045086E-02 -1.69287870148882E-02
  2.48933317385592E-02  6.84164106117659E-14  8.31606950962344E-14  3.05512529417853E-02 -2.77457402856115E-02
  5.79891071108377E-15 -7.22222610190338E-14 -1.83349510686764E-13 -1.26354838467935E-13 -1.41019997684823E-01
  1.28070172361240E-01  1.81873420757107E-13  3.03763543581992E-13 -1.09233620503149E-01  9.92027289401729E-02
 -1.14925841273043E-13 -1.02487219180189E-01 -2.04019368678040E-13  3.87365277876087E-02 -3.57603995427854E-01
  1.61584009882162E-13  3.19850737120826E-01  5.57515363827065E-14  4.23122753541584E-01 -9.70643315391490E-15
  7.81459604047085E-15 -2.32678702511387E-13 -5.12780871219577E-13  1.61770841652971E-14  1.16409570291682E-13
 -3.19593315569200E-15  2.44976239941267E-13  6.62747299323230E-13  1.46051908668374E-13 -5.89918585445698E-14
 -3.31639347081355E-14 -2.41662699367205E-13 -5.69946057409714E-13 -4.71800594403869E-14  2.33513640159693E-14
 -4.86705691946173E-14 -7.61706785322362E-13 -2.01309205031058E-12 -1.55526387541006E-13  5.83170284690711E-14
  1.06124698116339E-13  2.59137256833605E-13  9.90364598466062E-14  1.17980100955422E-02  5.79888002927812E-03
 -8.52710029269467E-03 -5.96555788089451E-02 -2.93215162101009E-02  4.31165170719034E-02  5.75964328570366E-13
  8.60484489490332E-13  3.51067904794703E-13 -3.44421644842274E-02 -1.69287852773068E-02  2.48933327377938E-02
 -9.35937509643221E-14 -6.17317047705184E-14 -3.05512530992490E-02  2.77457412493155E-02 -4.15389309813191E-15
  7.92369971969415E-14  1.89060981613068E-13  1.34514531107220E-13  1.41019998428382E-01 -1.28070176881695E-01
 -1.81137485960311E-13 -2.92264213642825E-13  1.09233621079060E-01 -9.92027324413193E-02 -5.65448186314092E-14
 -1.02487218959323E-01 -1.06716785979227E-13  3.87365277041374E-02 -3.57603994647521E-01  2.77516782888248E-13
  3.19850736423225E-01  1.89871995498783E-13  4.23122752618304E-01
* ORBITAL    1  101
  1.85563958725869E-15  3.76522437974728E-14  1.53359002435327E-13  1.93218953942318E-13 -5.48211464486325E-14
 -1.24020292868714E-15 -2.38379671504666E-14 -1.12877885578490E-14 -1.29009566821719E-14 -5.00697599324958E-15
 -4.97933893499772E-15 -4.71227419485032E-15  7.88799586665720E-13  2.02766896433199E-12  1.56810754844737E-13
 -6.24954705973815E-14 -2.01438220860170E-14 -2.93149907685156E-13 -7.23747005048107E-13 -5.94034491776095E-14
  2.44036962240157E-14  6.01236148472094E-13  8.65900462525510E-13  3.48297495885862E-13 -6.88843318096740E-02
 -3.38575740297340E-02  4.97866634770119E-02 -1.02173768771840E-02 -5.02197792518400E-03  7.38468518266622E-03
 -1.70162695023553E-13 -3.11390335220493E-13 -1.27193371594996E-13 -5.89900529045622E-03 -2.89944030698719E-03
  4.26354997809703E-03  2.41723477082540E-13  3.25350898595149E-13 -1.78377755330849E-01  1.61997378001953E-01
 -9.88529222004332E-14  2.59048835235760E-15  1.28988622462248E-14  1.25095795941096E-13 -2.41528861733373E-02
  2.19349336752993E-02 -7.05710148492433E-14 -5.55654812214189E-14 -1.87087451824483E-02  1.69907265649238E-02
 -2.74601703208173E-14  5.98385936605078E-01  1.55944466421887E-13 -2.26168625184992E-01 -6.12478282255707E-02
  1.05469923735598E-13  5.47817229546652E-02  1.92025876187979E-13  7.24694076648888E-02 -1.48708377046659E-14
 -1.74199597065571E-14 -6.56597623230318E-14 -1.59201607626375E-13 -3.11182930103641E-16  1.54668096006469E-14
 -7.07947988380676E-15  7.69106439815289E-14  1.38878086058089E-13  3.59073228472550E-14 -6.76236973344461E-15
 -7.30242509791263E-14 -7.44768087670062E-13 -2.02605860601523E-12 -1.56053494194349E-13  6.09085417468786E-14
  3.00037067075696E-14  3.17525680391251E-13  7.21830687310188E-13  6.47324124399534E-14 -2.59352977324436E-14
  5.71432851269642E-13  8.69073466307226E-13  3.55851881307395E-13 -6.88843289731739E-02 -3.38575705530137E-02
  4.97866654759257E-02 -1.02173764651883E-02 -5.02197741769110E-03  7.38468547391836E-03 -2.01593841337252E-13
 -3.17682061261496E-13 -1.28052792898678E-13 -5.89900505264323E-03 -2.89944001403352E-03  4.26355014620536E-03
 -2.41224997283547E-13 -3.26750174558269E-13  1.78377756271445E-01 -1.61997383720199E-01  1.03438288798575E-13
  1.33277138868466E-14 -3.02470605221638E-14 -1.27407467437921E-13  2.41528862977852E-02 -2.19349344366027E-02
  9.79492591618736E-14  4.45796198199933E-14  1.87087452788313E-02 -1.69907271545439E-02  2.94873307480064E-14
  5.98385935299302E-01  3.13895540372924E-13 -2.26168624691394E-01 -6.12478280935784E-02  7.48122167924578E-14
  5.47817228366945E-02  1.11608255036955E-13  7.24694075087272E-02
* ORBITAL    1  102
  5.06327956502677E-13  3.77087485188819E-12  1.58137149602795E-11 -3.58452444051900E-11 -6.52059776130707E-12
 -1.16580950967583E-12  1.07947566614875E-12  1.13080145314822E-11  1.07148559238376E-11 -3.05889312724785E-12
 -1.62527577378709E-12 -1.72749893383894E-14 -2.42093209771118E-14 -1.15906373710786E-13 -5.13661489825782E-15
  6.53958558271359E-15  5.60905212732979E-14 -3.18349252214503E-14  3.01495894807841E-15 -3.16722382238694E-15
 -1.31307212230081E-15 -7.35370546123012E-14 -4.57770161642940E-14 -1.80877179327200E-14 -1.00430608276757E-14
 -2.39825992151599E-15 -3.68532210560663E-15  2.86553328347142E-11 -1.27233731888177E-12  1.10595650662911E-12
 -1.69194657057136E-14  9.10602157858304E-15  4.38505963579556E-16 -4.97842659444481E-11  2.02331792499586E-12
 -2.00915478059669E-12  3.00183762646865E-14 -4.31764176859816E-14  1.20526324928261E-14 -1.50303558522647E-14
  1.39762572556490E-13 -6.02302929874790E-14 -1.94864108732381E-13  1.03688926959312E-13  1.11545382711297E-12
  1.76140722823856E-12 -1.46144103070845E-13  8.87398170970158E-14 -1.47065498818242E-12 -2.44554454860321E-12
  3.47399932036823E-14  1.96405491178010E-01  8.53333778315565E-14  5.19640085784660E-01 -3.15613985384180E-01
 -1.24519947391366E-13 -2.82293730387571E-01 -1.36675415745922E-13 -5.33485005196690E-02  7.00002865307920E-13
  4.65041370682066E-12  1.79836144521265E-11 -2.41944741479396E-11 -8.28998310274986E-12 -2.89233742902086E-12
 -9.26505339261209E-13 -7.49029167361286E-12 -1.61512386985505E-11  1.87591022895491E-12  2.72834381810008E-12
 -2.66586938208892E-14  5.58337818307131E-14  1.16628250621259E-13  6.49697303515944E-15 -8.07152446301311E-15
  4.27460328492851E-17  2.74953454084818E-14 -5.31737832723433E-15  4.23036107167258E-15  1.39814231801739E-15
 -3.44022969119604E-14 -4.61180182492283E-14 -1.68798896362085E-14 -1.51089849679777E-14  6.76647946998969E-15
 -5.80282534870739E-16  3.91958958660922E-11 -4.53162778824330E-12  7.48298340248302E-13  6.70435875028003E-16
  4.27522667506723E-15 -6.72921712275148E-15 -6.76409492883659E-11  8.01385974926550E-12 -1.19433757292354E-12
 -1.84057877037631E-14  3.01631856547164E-14 -9.85576878637220E-15  5.71812408334791E-15 -9.86966347427055E-14
  3.88095610158316E-14  2.23653978529250E-13 -1.21019072973780E-13 -1.17879498845250E-12 -1.12017561020458E-12
  1.67296420102916E-13 -9.12940788426812E-14  1.58322144523741E-12  1.16883923452834E-12  3.86537021849476E-14
  1.96405495126268E-01  8.54405995296729E-14  5.19640096230789E-01 -3.15613991728602E-01 -9.77361246767425E-14
 -2.82293736062920E-01 -1.10987349931374E-13 -5.33485015915435E-02
* ORBITAL    1  103
  1.46850662164752E-13  1.17612281691902E-12  4.94944452280818E-12 -1.03082362287682E-11 -2.01445487184348E-12
 -2.91092930205717E-13  3.28771537989894E-13  3.52388516352218E-12  3.21434395912272E-12 -9.81666112731628E-13
 -4.57605801710661E-13  2.40160916643804E-14  1.37049545576237E-14  6.97916791404334E-14  9.18306439045922E-15
 -7.27029299892723E-16 -5.25673808761533E-15  1.34754065927449E-14 -6.00320245803534E-14 -6.42253354065961E-15
  4.11361572124624E-15 -5.30596259522879E-15  3.07407368716438E-14  1.55218214627037E-14  1.58344946903168E-15
 -5.97859680052880E-15 -9.24974122542369E-15  8.68390818907403E-12 -2.42852813567811E-13  4.21163632408515E-13
  1.77709031171377E-14 -3.48128796950790E-14 -1.28927843522903E-14 -1.48962508152687E-11  6.32244030739566E-13
 -6.35761460519498E-13  6.13985802034985E-14 -2.24155665259534E-14  2.03253389509377E-14 -2.87234075598873E-14
  2.37281629834153E-13 -1.37010042523870E-13  1.09583691880565E-13 -3.56515786717876E-14  3.26788255716870E-13
  7.11060826706216E-13  8.33649421562695E-14 -4.78938381433533E-14 -3.70608541800022E-13 -7.42709522369401E-13
  5.61859406821713E-14  1.50892345934784E-01  1.67521986499699E-13  3.99223622086794E-01  4.10811558651331E-01
  3.86363475154093E-14  3.67441028434701E-01  4.49196744019048E-14  6.94398273371067E-02  2.22921303322002E-13
  1.39756502024067E-12  5.31639185588983E-12 -7.36758918008846E-12 -2.47836085402591E-12 -8.95323771190161E-13
 -2.20561932654539E-13 -2.06243557722389E-12 -4.56877676843949E-12  5.28333928880764E-13  8.29608436718599E-13
  3.71383507851683E-14  4.88183590136557E-14 -6.96890243636846E-14 -9.64314583221355E-15  6.70697192889891E-16
  5.96741580191401E-14  6.35311763173440E-14  6.15247617890928E-14  5.88583493463260E-15 -3.16522349843927E-15
  9.91426719451626E-15  3.16031334572383E-14  1.42861455929194E-14 -3.33930062342914E-14  1.55665520983660E-14
 -1.91924164768214E-15  1.17065082521711E-11 -1.43916671999640E-12  1.39252682706857E-13 -2.48409377436240E-14
 -2.69057756102765E-14 -6.97869976792897E-15 -2.04590624003978E-11  2.30587631765892E-12 -3.55261210410714E-13
 -7.05460187610364E-14  2.61961994731766E-14 -1.68131787521002E-14  8.75844728445223E-15 -2.69724976525336E-13
  1.49125713029520E-13 -7.82174680859576E-14  2.60662329441801E-14 -4.36441412884103E-13 -1.18162072691049E-13
 -5.38279324810141E-14  3.17002900186046E-14  4.88898013004604E-13  4.62822823376672E-13  5.07892471496831E-14
  1.50892348968229E-01  1.36943626099823E-13  3.99223630112554E-01  4.10811566909647E-01  7.60938183917713E-14
  3.67441035820915E-01  9.12150295742952E-14  6.94398287332043E-02
* ORBITAL    1  104
  7.34922836547910E-11  5.16997202254631E-10  2.00612230159521E-09  4.10180817139372E-09 -3.79763310438010E-10
 -2.45402531659594E-10  2.63171612600587E-11  2.61072466025696E-10  1.71678282963428E-09  5.39586101028309E-10
 -1.67023328871885E-10  3.84127445252037E-14 -5.83058308947816E-14 -1.85694806807294E-13 -1.54927634016336E-14
  8.01881469260157E-15  1.19489858027731E-14  8.10319414206078E-14  2.55649178229135E-13  1.83638450651815E-14
 -1.15476830647423E-14 -1.29964299928888E-13 -6.87644755869705E-14 -3.05414766166733E-14 -4.96062876483970E-14
  4.63395986035091E-15 -1.98844292161139E-15  1.95670760393073E-10 -2.39191272066569E-10 -2.26622063730579E-10
  7.50788755413017E-14  1.11077139349309E-13  4.15752644460299E-14 -3.38854713138437E-10  4.14249038739228E-10
  3.92474364384470E-10 -2.43227087827387E-14 -3.30715925600481E-14  3.22330985799792E-15 -4.68046805559373E-15
 -6.56397364106544E-14  2.46221368839990E-14 -1.99602093638446E-13  4.39090767239900E-14  1.29608301765936E-10
 -2.66368240918581E-10 -1.40387764204244E-13  9.57010868661745E-14 -1.67249067138861E-10  3.43797559817999E-10
  4.63307946298563E-14  1.91654719328552E-02  1.03412855746090E-13  5.07070724935336E-02 -5.26387761380382E-01
  1.79846350968866E-13 -4.70815526972614E-01  1.93143736380540E-13 -8.89757710942258E-02 -7.34529435496603E-11
 -5.16960503240987E-10 -2.00607548891634E-09 -4.10187594251520E-09  3.79753569776584E-10  2.45394025284278E-10
  2.63239496328326E-11  2.61051921511639E-10  1.71663728835841E-09  5.39554762009062E-10 -1.67032103684175E-10
  5.91512859727816E-15  9.53525625178447E-14  1.86480762434797E-13  1.09563054013005E-14 -7.84734154906113E-15
  2.09712239634437E-14 -1.02963718637604E-13 -2.55982249627140E-13 -2.02055273701571E-14  1.33935107207878E-14
 -4.38447943731076E-14 -7.12024438696020E-14 -3.20970131789706E-14 -5.36164655328413E-15 -4.65502998714457E-15
  1.91514491698553E-15 -1.95463728410402E-10  2.39173325100476E-10  2.26589750525544E-10  7.57383075494046E-14
  1.09249593850285E-13  4.20810700057208E-14  3.38520802907505E-10 -4.14198891820655E-10 -3.92447358882817E-10
 -2.92480517604137E-14  4.73540657206465E-14  3.15566273700860E-15  2.33513012998463E-17 -1.28600900308512E-13
  5.97017519421865E-14 -1.73749951413339E-13  9.69516566189815E-14  1.29581606314263E-10 -2.66378505572625E-10
 -1.51078502620784E-13  1.51320900482487E-14 -1.67285623806571E-10  3.43848540473612E-10 -2.12550381980895E-14
 -1.91654715617715E-02 -9.48184558273713E-14 -5.07070715116971E-02  5.26387751190373E-01 -2.07563653414265E-13
  4.70815517858281E-01 -2.49610489599158E-13  8.89757693715405E-02
* ORBITAL    1  105
 -1.57036055494970E-10 -1.10436913863621E-09 -4.28572234606046E-09 -8.76398136584599E-09  8.10900652624627E-10
  5.23976747490598E-10 -5.62778956941071E-11 -5.58645767268951E-10 -3.66445448979199E-09 -1.15259528370687E-09
  3.56562822243482E-10  2.86826737694801E-14 -2.34531358290269E-14 -1.33055565675503E-13 -8.17898984204678E-15
  5.80625771994280E-15  2.46919540180577E-14  2.14298864686763E-14  8.54934291012761E-14  5.92727129388203E-15
 -5.48238605718061E-15  4.85108769695744E-15 -5.99434065644209E-14 -1.82167101131296E-14  1.45646447340625E-14
 -5.11642081405061E-15 -4.14078379201823E-15 -4.15423550886644E-10  5.10262189562685E-10  4.84163722087289E-10
  2.72518861450460E-14  3.26336289040064E-14  1.59159738068105E-14  7.19594540676574E-10 -8.83787553000526E-10
 -8.38597460727629E-10 -6.57354445766071E-14  8.21798888514358E-15  7.37431638228245E-15 -9.77216386512935E-15
 -2.31482543718245E-13  9.55917308139592E-14  5.55637892445241E-14 -2.84327472758546E-14 -2.77001848230146E-10
  5.69092068328008E-10  4.69820429646636E-14 -4.06478390398929E-15  3.57622118786574E-10 -7.34693517560996E-10
  1.21471250371166E-13 -2.51661484839172E-01  2.87879809506363E-13 -6.65833703457662E-01 -4.00874608049222E-02
 -5.57525401358316E-14 -3.58553145680350E-02 -6.33710554548829E-14 -6.77601790997871E-03  1.57026633843040E-10
  1.10437217711831E-09  4.28566022977820E-09  8.76405921632110E-09 -8.10868715215701E-10 -5.23953024655092E-10
 -5.62603755206730E-11 -5.58600176648018E-10 -3.66424980772887E-09 -1.15259990357624E-09  3.56532149687524E-10
  1.51884878454327E-14 -2.05105003687769E-14  1.28666871508256E-13  1.38170253686869E-14 -6.53469901255506E-15
  5.44223617159094E-15 -1.60929344791972E-14 -8.61359089599084E-14 -4.02666561129708E-15  4.73395874736893E-15
 -3.28565949043458E-14 -6.73935289659852E-14 -2.42177805627270E-14 -5.90746854349138E-15  8.11422098486951E-15
 -1.97425053313270E-16  4.15183717120475E-10 -5.10207931357332E-10 -4.84154545285191E-10  5.80973474815411E-14
  2.95259651639378E-14  1.30003538130308E-14 -7.19057193296393E-10  8.83695342834604E-10  8.38574562536011E-10
 -5.52694481289173E-14  5.73494136939554E-14 -4.53625458148444E-15 -4.16771762027963E-16 -2.29017602206772E-13
  7.25874571634068E-14  1.01016238343010E-13 -4.00034890730175E-14 -2.77013439737727E-10  5.69107313535531E-10
  7.45825488381090E-14 -5.21445526765449E-14  3.57617025905159E-10 -7.34701828535688E-10 -1.04392264835888E-13
  2.51661479967210E-01 -2.74041892951272E-13  6.65833690567807E-01  4.00874600287000E-02  4.98555954450927E-14
  3.58553138737549E-02  4.51176592372252E-14  6.77601777872928E-03
* ORBITAL    1  106
  1.01181213368745E-01  7.13531336381017E-01  2.80889341109715E+00  5.65202462614134E+00 -4.91147375572149E-01
 -2.94714268537984E-01  4.37322814359493E-02  5.05447397514615E-01  2.21293669925528E+00  7.25872487691828E-01
 -1.99806599419513E-01  1.10666536209532E-14 -1.04603423378662E-13 -4.57312935807239E-13 -5.84301655194883E-14
  3.36499926859284E-14 -6.61451126002639E-14 -1.43098044058482E-13 -1.31618046083411E-13  3.29815253090085E-14
  1.08605490814508E-14 -2.20085571918648E-13 -2.29594591102192E-13 -1.20443466535096E-13  5.58863175311536E-14
 -2.16852171394936E-16  2.25479768447067E-15 -4.40047990478776E-02 -2.38330900943858E-01 -3.09485563903452E-01
  2.15381584592610E-15 -6.81197114945458E-16  5.35437112594267E-14  7.62185477272633E-02  4.12801229447515E-01
  5.36044720889217E-01  2.95436278626748E-14 -1.99274843264935E-13  3.99813028110925E-15  5.27402393059941E-15
 -8.94960707587605E-15  5.19859714778979E-14  5.23574691773236E-14 -1.12523568002677E-13  1.84337582436858E-01
 -3.53729363538108E-01 -6.80815850658701E-14  1.38604368012710E-13 -2.37978795619131E-01  4.56662644681402E-01
 -3.05517462339989E-14 -4.16348031828072E-10  1.96372183069645E-16 -1.10155992341223E-09  1.01200211375586E-01
 -1.06874875795545E-13 -1.50860367196092E-01  9.20549275838361E-14  1.99569507594233E-01 -1.01181213512499E-01
 -7.13531337379362E-01 -2.80889341402901E+00 -5.65202462626350E+00  4.91147376892447E-01  2.94714268107539E-01
  4.37322814250888E-02  5.05447396860061E-01  2.21293669562584E+00  7.25872487097853E-01 -1.99806598819925E-01
  3.94673705866273E-14  2.52995054999141E-13  4.76289054355090E-13  3.75796817025478E-15 -3.22679109238226E-14
 -3.66286554719463E-14 -7.82538979569280E-14  1.19421461191207E-13  6.97768722795605E-14 -7.33281454991176E-15
 -7.23793449578506E-14 -1.78784734963541E-13 -2.83135743280393E-14 -1.43083587715464E-14 -2.94533702919549E-17
 -2.80356340733017E-15  4.40047982918159E-02  2.38330899829701E-01  3.09485563668392E-01 -8.54584102090049E-14
 -9.58737844245826E-14 -1.07076643702410E-13 -7.62185464175719E-02 -4.12801227517722E-01 -5.36044720482138E-01
  6.06022073321393E-14 -2.74028484930940E-14 -3.06555523564966E-15  1.15886523483867E-14 -1.06310772277927E-14
  1.59663902407841E-15  5.50567617795490E-14 -1.35990665121935E-13  1.84337583085363E-01 -3.53729363020099E-01
 -6.87105330138639E-14  1.76558613982866E-13 -2.37978796456429E-01  4.56662644012698E-01  1.00963634674751E-13
  4.16911009694340E-10 -4.22120045998021E-14  1.10308142648048E-09 -1.01200210668882E-01  7.24648427458421E-14
  1.50860366141955E-01 -1.01951108140666E-13 -1.99569506200537E-01
* ORBITAL    1  107
 -2.69033554351921E-14  2.01091115316554E-13  4.54721837594707E-13  1.94242417040837E-13 -2.43917819019956E-13
  4.49108032891485E-14  3.26394238822706E-15 -1.12568927011728E-13 -5.59028436129236E-13 -1.07119549597189E-13
  1.35185671168067E-14 -1.19793183708182E-02 -1.64874806775518E-01 -4.37010137629583E-01 -3.42498096921003E-02
  2.13092181899793E-02  1.57292072471882E-01  2.16485606721662E+00  5.73807524854622E+00  4.49710357564731E-01
 -2.79796478238303E-01 -1.41136888933389E-01 -1.82188413435117E-01 -7.47557505401939E-02  1.39078766636492E-14
  2.64100708051683E-14  9.90589437439942E-15  1.14844933368868E-13  1.24444534122080E-13  9.03842834377482E-14
  1.85317002831311E+00  2.39218895779123E+00  9.81565608930054E-01 -1.76087770510277E-13 -2.36838001811631E-13
 -1.37713858885227E-13 -1.35395431011540E-02 -8.10874403026356E-02 -1.19149952556838E-14  2.99985814720306E-14
  3.49589500821593E-03  2.09366870645854E-02 -1.12436866151022E-01 -6.73377055710850E-01  9.16141462995239E-14
  1.26428110832416E-13  1.45155370025659E-01  8.69326040824200E-01 -7.91639576965511E-14 -1.42630450483193E-13
  1.71277700537061E-02  9.34992860390220E-14 -6.47368851702222E-03 -2.01644024847659E-14  8.48074661667927E-14
  1.80315386713136E-01 -2.80661775210244E-14 -1.59023223638074E-01 -6.33020329573380E-14  5.71976841099171E-14
  8.97139232396516E-14  3.20680278525712E-13 -1.73933352300447E-13 -2.07632591853495E-13  4.87096496072057E-14
 -1.11920231902782E-14  1.11472483972704E-13  6.47277866686340E-13  1.30717526858751E-13 -2.01578880466265E-14
  1.19793183902914E-02  1.64874806947270E-01  4.37010137729558E-01  3.42498095683265E-02 -2.13092181805923E-02
 -1.57292072724987E-01 -2.16485606944457E+00 -5.73807524984388E+00 -4.49710355956790E-01  2.79796478115628E-01
 -1.41136888905509E-01 -1.82188413284041E-01 -7.47557503739216E-02 -4.81717182491484E-14 -1.15570044746711E-14
 -1.67335041146171E-14  8.87678910053801E-14  1.29775388188740E-13  9.90238971882807E-14  1.85317002793700E+00
  2.39218895583913E+00  9.81565606777034E-01 -2.75849878299063E-13 -2.51542172847278E-13 -1.58433331607865E-13
  1.35395431346355E-02  8.10874399540463E-02  2.16205139042712E-14  3.02887563804006E-14 -3.49589501624363E-03
 -2.09366869740773E-02  1.12436866418219E-01  6.73377052854040E-01 -8.75578401493681E-14 -1.26585642467906E-13
 -1.45155370371028E-01 -8.69326037136476E-01  7.70764236069213E-14  1.76052903007052E-13  1.71277703964519E-02
  6.07451607017196E-14 -6.47368863933233E-03 -2.77782539054957E-14  3.89359157004128E-14  1.80315390264399E-01
 -6.42930159169258E-14 -1.59023226774206E-01 -9.05958539705365E-14
* ORBITAL    1  108
  9.11616498427604E-15 -5.61795392294643E-14  2.02628368226677E-13  7.44708461697405E-13  6.33390025702169E-14
 -6.26276256985508E-14  2.47904525091558E-14  1.10536572734569E-13  6.14211468085755E-13  1.56907737845610E-13
 -3.76892434993007E-14  1.57292072471894E-01  2.16485606721685E+00  5.73807524854818E+00  4.49710357565923E-01
 -2.79796478236823E-01  1.19793183708384E-02  1.64874806775689E-01  4.37010137629715E-01  3.42498096919981E-02
 -2.13092181900013E-02  1.85317002831238E+00  2.39218895779084E+00  9.81565608930814E-01 -4.21827139307020E-14
  1.40445704338603E-15  9.32866148298404E-15 -6.03357891927217E-14 -1.27286331709441E-13 -7.76016073932866E-14
  1.41136888933287E-01  1.82188413434857E-01  7.47557505400516E-02  1.21368684682378E-13  1.67494195426607E-13
  1.25008970137169E-13  1.77778294999239E-01  1.06470261006744E+00  2.90155644835819E-14  1.11427826652316E-14
 -4.59021583844776E-02 -2.74905031827595E-01 -8.56315892840137E-03 -5.12842001938303E-02 -8.44801542660230E-15
 -1.00448809160868E-13  1.10549906588915E-02  6.62076177675605E-02  2.05127198047457E-14  1.01639526601339E-13
 -2.24892799563683E-01 -9.20151778503885E-14  8.50014885009033E-02  2.59033891486018E-14  2.90649247196838E-14
  1.37327673108203E-02 -8.27277887846420E-14 -1.21111622911502E-02 -2.58762443639085E-14 -1.65370494892458E-14
 -1.78427807110826E-13 -5.63909964554517E-13 -7.80493147409795E-13  1.79727900154176E-13  1.15023224812176E-14
  3.52681584435795E-14  6.36080374742858E-14 -2.66258814971961E-14  2.22751902944989E-14 -1.45979096924651E-14
 -1.57292072724891E-01 -2.16485606944370E+00 -5.73807524984521E+00 -4.49710355958822E-01  2.79796478114260E-01
 -1.19793183902624E-02 -1.64874806946999E-01 -4.37010137729456E-01 -3.42498095685466E-02  2.13092181806451E-02
  1.85317002793645E+00  2.39218895583971E+00  9.81565606778517E-01 -6.87148166645346E-15 -2.42222211490529E-14
  7.33591174873892E-15 -4.67188015918832E-14 -4.29095579329265E-14  5.39716117219519E-16  1.41136888905480E-01
  1.82188413284264E-01  7.47557503741763E-02  1.18233589199400E-13  9.15469229276863E-14  3.01540236759570E-14
 -1.77778295421492E-01 -1.06470260555276E+00 -1.64501780789240E-14  6.36642989987351E-15  4.59021584937987E-02
  2.74905030662138E-01  8.56315894976158E-03  5.12841999743308E-02  4.34286961660616E-14  1.76514606944961E-14
 -1.10549906854978E-02 -6.62076174833856E-02 -8.62177021616211E-14 -6.78429506273174E-14 -2.24892803992018E-01
 -1.07707278728732E-13  8.50014901780597E-02  6.17922791722294E-14  2.86003540935396E-14  1.37327675871899E-02
 -1.06377300232434E-14 -1.21111625258348E-02 -4.34535332352123E-14
* ORBITAL    1  109
  3.22819364739287E-14  1.80441565542514E-14 -5.50124327015547E-15 -3.00268638561847E-14  7.95422935457412E-16
  5.60817442771455E-16 -2.53802829796273E-14 -2.83108938544155E-14 -3.34476403836078E-14 -6.87826858466408E-15
  4.47571779654207E-16  4.61266391043521E-12  6.73128103031905E-11  1.53828648718831E-10  5.92217861761895E-12
 -7.81310786000178E-12  1.69852952493425E-11  2.48458451599253E-10  5.69008153679124E-10  2.23797160975659E-11
 -2.88436527277750E-11  1.48956515429007E-10  3.52359905542596E-11  2.59314185871648E-11  1.75667146235543E-14
 -1.02562158114563E-14 -4.93561827560804E-16 -2.45600913128741E-14  2.09563658320516E-14  9.76595381824360E-15
  5.48134988562716E-10  1.31396202179885E-10  9.62879329301160E-11 -2.77197010902063E-14  6.75522810628583E-15
 -1.43550940005034E-15 -8.10317849004191E-03 -4.05860663207847E-02 -1.76307616135849E-13  1.13484294246423E-13
 -3.13834753533871E-02 -1.57189159052690E-01  2.45362844210048E-03  1.22893907095275E-02  7.26700730053899E-14
 -4.05961058729398E-14  1.90057243051107E-03  9.51932123325512E-03  5.53020249345983E-14 -3.80372020361570E-14
 -2.59467599908772E-01  2.07728785738105E-13 -6.86486742620351E-01  6.18981288682407E-14  9.91021830255712E-14
  4.64804741602360E-02 -4.57264758003502E-14  5.27039037302030E-02 -8.65961869240990E-14  1.09260463451663E-14
 -2.42063911068804E-14  4.97543126696344E-15  6.54147283190431E-14 -4.43549348753797E-15  2.55525922764880E-15
  2.86399362260054E-14  1.49116266383528E-14 -4.81838346316552E-15 -1.78449937424677E-15 -3.76592587109868E-16
 -4.54174309476125E-12 -6.68356322435269E-11 -1.53797599358210E-10 -5.97198013129525E-12  7.80912843159396E-12
 -1.69536870808193E-11 -2.47003462265277E-10 -5.69153130779523E-10 -2.22626138393131E-11  2.88167620939687E-11
  1.50743159099625E-10  3.52378974226378E-11  2.59624782828218E-11 -1.39406629624725E-15 -1.60264699736157E-14
 -7.26545185896701E-15  1.82717578866900E-14  1.86936794281939E-15 -7.37847652533271E-15  5.54543916532552E-10
  1.30923426932722E-10  9.59483700279811E-11  3.84508628867938E-14 -6.30788693179457E-15 -1.54284467548068E-15
  8.10317844026650E-03  4.05860663894283E-02  1.63609640477677E-13 -9.36314181269420E-14  3.13834751609901E-02
  1.57189159319484E-01 -2.45362842657836E-03 -1.22893907307018E-02 -1.10832162523079E-13  7.48966419006974E-14
 -1.90057241906757E-03 -9.51932124946985E-03 -8.14537960973556E-14  5.55445726891523E-14 -2.59467599452051E-01
  2.26026799044151E-13 -6.86486741412641E-01  7.52716150816825E-14  9.63713712845073E-14  4.64804740788377E-02
 -2.35836033310935E-14  5.27039036378585E-02 -6.19722384399142E-14
* ORBITAL    1  110
  2.15185486322368E-14  3.97323186184645E-14  7.19879510927457E-14  9.24193575956605E-14 -2.39420484523947E-14
 -1.39944942854552E-15 -1.97177990137099E-14 -2.04507777464879E-14 -4.76809432709294E-15  2.16616617893522E-15
 -4.54584624865755E-15 -1.70281672960117E-11 -2.48463993354584E-10 -5.68983372755114E-10 -2.23650718119825E-11
  2.88439091303384E-11  4.53811292790061E-12  6.69624708357214E-11  1.52956319308673E-10  5.88460819705436E-12
 -7.77193014245688E-12 -5.48125703182241E-10 -1.31373029990781E-10 -9.62649303835842E-11 -3.02065720885571E-14
  1.72235378539451E-14  6.93072422974505E-15  3.72774751385360E-15  1.11320889509381E-14 -5.29816831941140E-15
  1.48656588574253E-10  3.48868241528962E-11  2.58222159657640E-11 -6.23918405434096E-14 -9.15264224064860E-15
  4.58399469286852E-16  7.75905433706797E-04  3.88624649470536E-03  9.19518054575300E-14 -5.69872418400702E-14
  3.00506886001782E-03  1.50513683409746E-02  2.56245003216464E-02  1.28344410904218E-01  1.49302450331067E-13
 -9.77260757550204E-14  1.98486526032524E-02  9.94151532349635E-02  9.91316530762610E-14 -7.80040825584465E-14
  2.48448585093073E-02 -1.02336818206707E-13  6.57333169117171E-02  8.47829021684334E-14 -1.47705912607568E-14
  4.85419430907512E-01 -2.07146202634402E-13  5.50413898165110E-01 -1.48933194575519E-13 -3.33324213039702E-14
 -1.11030985046041E-14 -3.40158796476839E-14 -5.18629438880908E-14 -1.44279274952629E-14  8.64040680442848E-15
  1.95295119433915E-14 -4.28595326834786E-14  8.54382187960001E-14  2.60739976297983E-14 -1.95888866859303E-15
  1.69086350057930E-11  2.46980589810454E-10  5.69114012744973E-10  2.22636067168566E-11 -2.88173429381621E-11
 -4.56645141934002E-12 -6.65046121962743E-11 -1.52945403524903E-10 -5.91077634650697E-12  7.76718726665745E-12
 -5.54535140440018E-10 -1.30928185881403E-10 -9.59498621251300E-11  3.03915550453963E-14  3.82299078517962E-16
 -3.48519591442609E-15  3.35132196000775E-14  3.58529546430083E-14  1.84924661939781E-14  1.50434193354255E-10
  3.48542625294714E-11  2.58129398975237E-11 -2.98307787896034E-14 -1.68432316710490E-14 -1.29880021259682E-14
 -7.75905428448740E-04 -3.88624650146589E-03 -1.29733012614325E-13  8.39449811176276E-14 -3.00506884147008E-03
 -1.50513683667683E-02 -2.56245001644678E-02 -1.28344411121910E-01 -1.33428949028006E-13  5.14577630239436E-14
 -1.98486524816307E-02 -9.94151534037886E-02 -1.01536279851669E-13  7.40903107709785E-14  2.48448584657628E-02
 -8.76343637233316E-14  6.57333167965661E-02  8.27108009420990E-14  2.00587733352574E-14  4.85419430053386E-01
 -1.64371463979047E-13  5.50413897196865E-01 -1.51866635689880E-13
* ORBITAL    1  111
 -3.87993143811117E-14 -7.21948363201475E-14 -3.02958460536947E-13 -4.56107219475681E-13  8.98082332839014E-14
 -5.11657084997911E-15 -4.04784943942538E-14 -9.18480930763185E-14 -2.11953722719444E-13 -1.43045353642329E-14
  1.18972329857997E-14 -6.15189032376173E-03 -5.66954471567431E-02 -3.12501504617775E-02  3.70870874522799E-02
 -2.00460387413182E-03 -2.93572923768396E-02 -2.70555021461747E-01 -1.49128114345906E-01  1.76982425322865E-01
 -9.56612341214795E-03  7.62141466376414E-03  6.11347366362639E-02  5.50285910098856E-02  3.12352865511348E-15
 -4.34000099713792E-14 -1.16477735851359E-14  1.00470434189103E-13  1.51379244060977E-13  5.59795816885632E-14
  3.63699752355608E-02  2.91739651325031E-01  2.62600656136830E-01  1.99973536869203E-14  2.20448074051340E-14
 -1.92005487338553E-14 -1.36627512929625E-02  1.19662370926875E-01 -2.37519944344464E-15 -5.35218577431547E-14
  3.52770721852913E-03 -3.08966913208699E-02  4.12359089854557E-02 -3.61156148616667E-01 -3.82982927059856E-14
  2.50001364860238E-13 -5.32353295896817E-02  4.66250582991647E-01  7.05171340564486E-14 -1.28127238950986E-14
  1.11779197484880E-01 -5.53878973991111E-14 -4.22485654691443E-02  2.52907506325903E-14 -1.64303172968586E-13
 -4.27686594707170E-01  1.82823259452964E-13  3.77184122890243E-01  3.75269867296626E-14  3.57634738370380E-14
  1.06560493235074E-13  3.31025324225853E-13  4.50817707574119E-13 -8.02264429487986E-14 -8.40873672377728E-16
  9.55816597860336E-17 -7.29403534347738E-14 -2.17913597259786E-13 -1.65474090105648E-14  1.82627753062262E-14
 -6.15189010953090E-03 -5.66954442004387E-02 -3.12501424771270E-02  3.70870881811709E-02 -2.00460420249364E-03
 -2.93572913575403E-02 -2.70555007395135E-01 -1.49128076349697E-01  1.76982428794467E-01 -9.56612497273166E-03
 -7.62141742050569E-03 -6.11347398027083E-02 -5.50285924771692E-02  5.75309028877463E-14  3.91415383902889E-14
  1.33359442191876E-14 -6.88912753009608E-14 -1.59322402553267E-13 -5.17473252676550E-14 -3.63699883558108E-02
 -2.91739666390096E-01 -2.62600663121424E-01  3.96443693598336E-14 -1.36367749695984E-14  1.75508620405418E-14
 -1.36627512459906E-02  1.19662372406869E-01  2.68720564251813E-15 -6.16084534939078E-14  3.52770720631838E-03
 -3.08966917029572E-02  4.12359088460274E-02 -3.61156153070053E-01 -3.08926208415476E-14  2.44260115006777E-13
 -5.32353294096972E-02  4.66250588740908E-01  5.86008784668794E-14 -1.06196422386299E-14 -1.11779196936196E-01
  4.17217666311397E-14  4.22485652619595E-02 -2.07725490716155E-14  1.71710091140276E-13  4.27686592608801E-01
 -1.82201769415738E-13 -3.77184121039413E-01 -3.51274424668409E-14
* ORBITAL    1  112
 -3.48102324012427E-14 -7.38535233221839E-14 -3.06207665333892E-13 -4.28479577196444E-13  7.00368053668971E-14
 -1.53071031192576E-14 -3.84974477675456E-14 -1.14012196523754E-13 -1.86097963947917E-13 -1.55472268135612E-14
  1.03103910604312E-14  2.93572923766008E-02  2.70555021458408E-01  1.49128114336631E-01 -1.76982425323831E-01
  9.56612341243158E-03 -6.15189032399476E-03 -5.66954471600192E-02 -3.12501504708754E-02  3.70870874513404E-02
 -2.00460387385051E-03 -3.63699752383976E-02 -2.91739651328852E-01 -2.62600656138576E-01 -8.06705569483384E-14
 -1.44616429854196E-13 -3.76631194380294E-14  3.15978548906935E-14 -1.03798562114750E-14  4.61572057720866E-15
  7.62141466100542E-03  6.11347366325487E-02  5.50285910081813E-02 -4.80260850172598E-14 -6.70416830122059E-14
 -3.61807132355601E-14  6.51996968910308E-02 -5.71038010303549E-01 -1.25438076686877E-14 -1.90446835872033E-13
 -1.68344893496873E-02  1.47441380264297E-01  8.64108263584814E-03 -7.56811284661294E-02 -2.97808182104399E-14
  3.87777948272349E-14 -1.11555897199415E-02  9.77039167286361E-02  3.17861750664684E-14 -1.28099605545474E-13
 -5.33418902102665E-01 -2.03432993723149E-13  2.01613394226362E-01  6.27583160114104E-14 -1.29683978815746E-14
 -8.96227414204106E-02  4.48889408915846E-14  7.90398285360692E-02 -1.23150328598261E-13  2.22888347133031E-14
  4.96326553959035E-14  2.94851934512183E-13  3.71647959576682E-13 -6.58554720275030E-14  1.13856165107812E-14
 -1.87091171377990E-15 -1.23283068525723E-13 -2.26775272367915E-13 -2.19194650144807E-14  7.44857973288018E-15
  2.93572913577852E-02  2.70555007398525E-01  1.49128076359037E-01 -1.76982428793570E-01  9.56612497245461E-03
 -6.15189010929443E-03 -5.66954441971498E-02 -3.12501424680041E-02  3.70870881820940E-02 -2.00460420277258E-03
  3.63699883530051E-02  2.91739666386342E-01  2.62600663119737E-01  5.98953427301202E-14  1.45738526757106E-13
  3.73513047900118E-14  1.47912927495453E-14  4.96710854333112E-15 -9.57569504836476E-15 -7.62141742325417E-03
 -6.11347398064011E-02 -5.50285924788561E-02  8.14778589972642E-14  7.02465466661669E-14  4.32808322259993E-14
  6.51996966710354E-02 -5.71038017341805E-01 -1.30867259362324E-14 -1.86879887123969E-13 -1.68344892928866E-02
  1.47441382081494E-01  8.64108260591883E-03 -7.56811294041174E-02 -3.12678553723343E-14  4.13497572747347E-14
 -1.11555896811790E-02  9.77039179394991E-02  5.62629322922520E-14 -1.65528029435231E-13  5.33418899486749E-01
  1.99554157814442E-13 -2.01613393237336E-01 -6.94305496960351E-14  2.12838174453798E-14  8.96227409794742E-02
 -5.08817883832088E-14 -7.90398281473997E-02  1.21565148658354E-13
* ORBITAL    1  113
  1.36521346942660E-13  7.34474533585747E-13  3.19892984140005E-12  7.21332609328281E-12 -8.05025208331389E-13
 -4.13487586409564E-13  9.63795816440881E-14  1.35997171806207E-12  4.20159320630400E-12  4.52873449862297E-13
 -3.29599570384960E-13 -3.24630890321988E-14 -1.28902762353020E-13 -2.63147077356595E-14  4.34084776500022E-14
 -1.69898025557858E-15  2.86214660951235E-14  8.66951065543877E-14  5.38713577875617E-14  9.53211873545626E-15
  7.56720296852905E-16  5.90373579351184E-14  4.04938466415351E-14  5.35748751416760E-14 -3.87920425423084E-01
 -4.61712583873681E-01 -9.95999126048460E-02 -1.65482364745959E-01 -1.96961245637358E-01 -4.24881702116764E-02
 -5.13733256778797E-14  2.31422687649810E-14  1.49177311743148E-14 -9.55412878313263E-02 -1.13715628187439E-01
 -2.45305565086384E-02 -8.79086038727623E-14  1.68230495086383E-13 -2.67192252751716E-01 -4.88968275019752E-01
  3.97076018366770E-14 -5.58888817923523E-14  2.18877932688766E-14 -1.64665383748590E-14 -1.04050053887154E-01
 -1.90414111342963E-01  3.21816083239816E-15 -3.77803678493759E-16 -8.05968251751485E-02 -1.47494136422445E-01
  1.39626570287799E-13 -6.55368456679988E-01 -2.90840535577206E-14  2.47705993355915E-01  1.92923422677798E-01
  1.01190954219299E-14 -1.72555955023840E-01  6.60871116639848E-15 -2.28270072117851E-01 -1.89278553853978E-13
 -1.14537273458217E-12 -4.39809145550915E-12 -7.38331818325934E-12  1.44052705141577E-12  2.44671400592013E-13
  4.14012691194780E-14  1.16360070066116E-12  2.45377977777158E-12  1.14645756423984E-13 -1.55121524851552E-13
  1.12828225272737E-14 -1.00241010226591E-13 -3.11963821410675E-14  3.32580369563603E-14 -6.69927603614140E-15
  3.28736545470023E-14  8.45625952142288E-15 -5.11689285334307E-14 -1.27656112569179E-14 -1.33275257015092E-15
 -3.20222215121985E-14 -5.44768650613512E-14 -4.33747245704847E-14  3.87920425590841E-01  4.61712583759296E-01
  9.95999126101956E-02  1.65482364817304E-01  1.96961245588116E-01  4.24881702137915E-02  3.50084131979272E-14
  2.09136417588982E-14  1.50585515750045E-14  9.55412878732695E-02  1.13715628160202E-01  2.45305565102227E-02
 -8.19357573409814E-14  1.73789486701969E-13 -2.67192252483446E-01 -4.88968275230320E-01  3.11497553196247E-14
 -5.10851962822490E-14  9.40519255003714E-15  3.13855037529063E-15 -1.04050053782712E-01 -1.90414111424341E-01
  2.28336287923615E-14 -2.73223014059900E-14 -8.05968250945465E-02 -1.47494136486168E-01 -1.51692638519000E-13
  6.55368456700036E-01  4.58048013703816E-14 -2.47705993363486E-01 -1.92923422683325E-01 -7.49770297508481E-15
  1.72555955028757E-01 -1.79198943998012E-14  2.28270072124756E-01
* ORBITAL    1  114
  2.20033551424674E-13  1.36308042457900E-12  6.22451126780412E-12  1.41249676915072E-11 -1.53932595206587E-12
 -8.36800226063825E-13  1.30793290964685E-13  2.71081898362722E-12  8.47006084265551E-12  9.11313124705484E-13
 -6.66456934288847E-13 -1.78566462695812E-14 -8.71110331526706E-14 -1.28729906825088E-13 -1.24009558512353E-14
  5.46149413847773E-15  3.21071282256037E-15 -1.10379005417065E-13 -4.87367781694005E-14  3.74842680525753E-14
 -1.14785724087321E-15 -6.23039276276272E-15 -5.36331199788613E-14 -2.61942599438340E-14  1.91082575585119E-01
  2.27431256387335E-01  4.90611130173621E-02 -3.35948942990627E-01 -3.99854826892707E-01 -8.62560545304298E-02
  5.26290713826369E-14  3.51388820531612E-14  4.96618611589675E-14 -1.93960212667793E-01 -2.30856291940752E-01
 -4.97999563014754E-02 -2.43811459831149E-15 -2.47028762824569E-14  1.31614064379692E-01  2.40856916187555E-01
 -2.14921767800898E-14  2.38792275352063E-14  6.58472155034192E-14 -1.15150877585521E-13 -2.11234022962878E-01
 -3.86563363153378E-01 -6.23219803384844E-14  1.30689381763183E-13 -1.63621170617008E-01 -2.99430693548567E-01
 -8.35135685359493E-15  3.22822631874181E-01 -4.81129725131016E-15 -1.22015485931777E-01  3.91657564540421E-01
 -1.03310442858860E-13 -3.50309175285851E-01  1.04864676092093E-13 -4.63415479894582E-01 -2.95513862244261E-13
 -2.24310811356810E-12 -8.90323378417470E-12 -1.45368060337205E-11  2.92408275407588E-12  4.73060146249557E-13
  2.39789574819638E-13  2.30463276106542E-12  4.66126383279752E-12  1.67739581834423E-13 -2.96858933987229E-13
 -4.75727698646809E-14 -2.47288998749264E-15  1.30446022686290E-13  8.52695190757079E-15 -5.95414268779897E-15
 -2.93772705006732E-14 -1.21148938148188E-13 -9.93294898375386E-15  3.89499713649699E-14 -6.33751878713453E-15
 -9.01912042728347E-14 -4.59349160641940E-14 -2.10449013976041E-14 -1.91082575667399E-01 -2.27431256331076E-01
 -4.90611130199855E-02  3.35948943134864E-01  3.99854826792541E-01  8.62560545347123E-02 -3.95749378908435E-14
 -6.15438802232405E-14 -5.34323539812381E-14  1.93960212752746E-01  2.30856291885510E-01  4.97999563047379E-02
 -5.76392985044462E-15  3.01835721944015E-14  1.31614064247740E-01  2.40856916290911E-01 -2.12690812717459E-14
  6.02960435087751E-15  6.32611236429299E-14 -1.19171079119572E-13 -2.11234022750554E-01 -3.86563363319045E-01
 -6.44811690828308E-14  1.45304283347313E-13 -1.63621170453192E-01 -2.99430693678387E-01  5.05563656397954E-15
 -3.22822631883585E-01  1.55127716397046E-14  1.22015485935331E-01 -3.91657564552073E-01  1.04201483026901E-13
  3.50309175296206E-01 -1.16981054597872E-13  4.63415479909161E-01
* ORBITAL    1  115
 -1.20619742947477E-01 -8.27181903308505E-01 -2.45886182462667E+00 -3.94638999681274E-01  1.25924400685804E+00
 -2.90556487498593E-01 -5.65371216875382E-02  3.46675042898226E-01  3.53389598308532E+00  7.42904023677946E-01
 -2.26889577180936E-01 -6.02784476664028E-15 -2.94811572697141E-13 -6.87472226619304E-13  2.09084756543040E-14
  9.10176557702779E-14  6.85400320316560E-14  5.05870627722122E-13  1.21624111907401E-12 -6.46003744385834E-14
 -1.73833337896225E-13 -3.15117636167053E-13 -2.99127962805820E-13 -7.16654590182231E-14 -4.28666592304855E-14
 -7.02152178455827E-15 -4.57501481912480E-15 -6.56982794366721E-01 -1.01219275331851E+00 -3.40041163101165E-01
  4.98958374663269E-13  5.63065942509742E-13  1.27522999400369E-13  1.13792757954221E+00  1.75316927580110E+00
  5.88968571156031E-01 -6.83551495687716E-14 -1.37680894855211E-13 -7.38014297830719E-15 -9.92422428184032E-15
  1.68947448709667E-14  3.75835266935856E-14 -8.11223391017790E-14 -1.78035881613539E-13 -2.62666436736221E-01
 -6.40228552004965E-01  1.08254841540169E-13  2.31049283567724E-13  3.39100911696054E-01  8.26531506561139E-01
 -7.22930399957576E-14 -1.15950034637111E-14  2.71677068087699E-14  1.77638975698877E-15  2.13460464853047E-01
 -1.22464279439311E-13 -3.18208073280258E-01  1.18869894066235E-13  4.20949713536861E-01 -1.20619742786988E-01
 -8.27181902183608E-01 -2.45886181985905E+00 -3.94638989644723E-01  1.25924400645745E+00 -2.90556488363951E-01
  5.65371217247829E-02 -3.46675043265077E-01 -3.53389598654431E+00 -7.42904025282305E-01  2.26889577526925E-01
 -2.52174289151320E-14  3.14876983581997E-13  6.76236056783301E-13 -1.70361760880879E-14 -9.03236266343766E-14
 -8.50051274855224E-14 -4.91332392112284E-13 -1.21477044937060E-12  6.04595653200964E-14  1.76130408781354E-13
 -2.70816275514677E-13 -3.09601829775282E-13 -8.50407200108338E-14  1.93460482904305E-14  7.15350222250210E-15
  1.79203875200442E-15 -6.56982795526735E-01 -1.01219275323407E+00 -3.40041163865398E-01  4.86773912682102E-13
  5.65132963082917E-13  1.23516472908429E-13  1.13792758155038E+00  1.75316927565387E+00  5.88968572479737E-01
  5.55179293250637E-14  1.68155952174666E-13 -4.59774380672838E-15 -1.04372396230968E-14 -1.74565766993895E-14
 -4.09626749138539E-14  8.21309628913111E-14  1.74418650554419E-13  2.62666435714129E-01  6.40228552630953E-01
 -1.06376940727680E-13 -2.27654797028884E-13 -3.39100910375832E-01 -8.26531507368291E-01 -7.48334171618689E-14
  1.49049758485090E-14  3.24616380302679E-14 -3.32461493261527E-15  2.13460464614559E-01 -1.26052500155584E-13
 -3.18208072924243E-01  1.22548349939037E-13  4.20949713064704E-01
* ORBITAL    1  116
  5.35071569460120E-02  3.80783149579259E-01  1.80115953893081E+00  6.66732664937143E+00  6.90437353334011E-01
 -4.94267198356443E-02 -6.07706929441546E-02 -3.73000886089650E-01  2.05498107485610E+00  1.32533121220474E+00
 -3.16522406488541E-03 -9.14341080290037E-15  1.11802453624017E-13  2.44491022788798E-13  3.94919951961725E-15
 -2.61473828467586E-14 -2.16440109182577E-14 -7.01446692668826E-14 -5.84445791758432E-14 -1.30771981154864E-14
  1.77030683442371E-14  1.90217142144047E-13  1.13036701721521E-13  2.61723157269904E-14  4.51296780768479E-14
 -2.72663351289131E-16  2.11138066654789E-15  3.77017299863302E-01  5.24383714764923E-02 -3.18354372741055E-01
 -4.09342156287942E-14 -6.14385012383465E-14 -1.46706281968830E-15 -6.53013118695883E-01 -9.08259236636480E-02
  5.51405948399117E-01  1.42877436275952E-14  7.57069083585483E-14  9.84206529213571E-16  8.29438934264672E-15
 -2.31014710046808E-15 -2.11996183118583E-14 -2.14576695014854E-14  5.12704199689667E-14  4.24388856558243E-01
  1.82166428529441E-01  2.78005387788812E-14 -6.53286888077958E-14 -5.47883657922034E-01 -2.35175847977769E-01
  5.39694397605739E-14  7.32010645629744E-13 -2.13631321318697E-14  1.92968606483889E-12 -3.05655039016290E-01
  5.25479464703083E-14  4.55643629935857E-01 -5.08794260500642E-14 -6.02759865641274E-01 -5.35071571004999E-02
 -3.80783150612156E-01 -1.80115954198969E+00 -6.66732664979825E+00 -6.90437351772465E-01  4.94267194498345E-02
 -6.07706928983260E-02 -3.73000886536462E-01  2.05498107049093E+00  1.32533121143418E+00 -3.16522380221377E-03
 -2.99881735971035E-14 -1.89676073386567E-13 -2.75962648178467E-13  6.17223498013124E-15  2.92537878036332E-14
 -3.09441287168260E-14  8.12317586631900E-14  1.31554767892693E-13 -7.81833018425041E-15 -1.11341061070142E-14
  1.20160636643912E-13  9.91750469746833E-14  3.27113484262409E-14 -6.56706596532963E-15 -9.47244807116031E-16
 -2.99854088473105E-15 -3.77017300844184E-01 -5.24383727308711E-02  3.18354372361623E-01 -3.83562506881147E-14
 -3.38627161008277E-14 -1.40219939382263E-14  6.53013120394793E-01  9.08259258363093E-02 -5.51405947741912E-01
 -6.66125615325965E-14 -9.17460885242211E-16 -3.56035174684256E-16  4.78734416027899E-15  1.65147237156531E-14
  1.99368819870316E-15 -4.32541213140464E-14  2.90152774387274E-14  4.24388856904306E-01  1.82166429358477E-01
  5.57465798586260E-14 -3.70634622629870E-14 -5.47883658368801E-01 -2.35175849048003E-01 -8.71698734820797E-15
 -7.46631654779939E-13  4.66702895328419E-15 -1.97384600352660E-12  3.05655039285472E-01 -2.65069505411864E-14
 -4.55643630337072E-01  2.66013611455662E-14  6.02759866172176E-01
* ORBITAL    1  117
 -9.90456425511561E-15 -1.77767932662249E-13 -5.36191267912525E-13 -1.62075055915652E-13  2.19241108838361E-13
 -4.81003223605638E-14 -2.84193239938272E-14  4.52779593367410E-14  6.12635131347553E-13  1.10064006088242E-13
 -4.05738058268325E-14  1.45678001242060E-02  1.94774916455462E-01  4.29062150130759E-01 -1.28113876567062E-02
 -4.22921680199711E-02 -2.27209162264037E-01 -3.03783997724964E+00 -6.69194050296386E+00  1.99814977699853E-01
  6.59616962356607E-01  1.85624401760070E-01  2.02036680173722E-01  3.77186643276862E-02  4.83236356642554E-14
 -9.00270760591792E-15  1.72798349675882E-15 -1.55894646827288E-13 -1.68110233996269E-13 -6.78846631684714E-14
 -2.89512242483683E+00 -3.15109930513300E+00 -5.88285537315334E-01  2.32695559074584E-13  3.11860892903552E-13
  1.07498554068419E-13  6.84645900224165E-02  7.80860362981530E-02 -1.44808846697374E-14  1.62816828147213E-14
 -1.76774811319264E-02 -2.01617278762739E-02  6.75348397704149E-01  7.70256266477088E-01 -5.19784991039053E-15
 -1.74356789795559E-13 -8.71871032397911E-01 -9.94396564126282E-01  5.07096432944271E-14  1.78931076597617E-13
  5.12627805786698E-02  7.35228319970293E-15 -1.93755098462715E-02 -2.19166186440130E-15  5.21641424912967E-14
  6.41049052333725E-01 -7.76739602571799E-14 -5.65352123556294E-01  8.89062287672179E-14 -5.12516227440781E-14
 -1.71527752898359E-13 -4.27038537715566E-13  2.44484207040152E-14  2.45226602335782E-13 -5.83819656593915E-14
  1.00271177459635E-14 -3.61968950401229E-14 -6.92222663995505E-13 -1.60213648002885E-13  4.55037091456118E-14
 -1.45678001228455E-02 -1.94774916437389E-01 -4.29062150123172E-01  1.28113876510773E-02  4.22921680181359E-02
  2.27209162242663E-01  3.03783997696759E+00  6.69194050284561E+00 -1.99814977611768E-01 -6.59616962328073E-01
  1.85624401782060E-01  2.02036680188460E-01  3.77186643465480E-02  2.10103424013436E-14 -3.28196182377849E-16
  5.00539253580855E-15 -1.22852397937452E-13 -1.71662938078605E-13 -7.83906175517690E-14 -2.89512242517689E+00
 -3.15109930536457E+00 -5.88285537609413E-01  1.77665538505431E-13  3.08713504356010E-13  1.24993112827729E-13
 -6.84645900052126E-02 -7.80860363431811E-02  1.59498264491811E-14 -2.29575751554901E-14  1.76774811274273E-02
  2.01617278878619E-02 -6.75348397534000E-01 -7.70256266922388E-01 -5.52800180327908E-15  1.64196495993292E-13
  8.71871032178261E-01  9.94396564701203E-01 -2.69164122063411E-14 -1.63628451663155E-13  5.12627806096648E-02
  1.02493338648448E-14 -1.93755098584117E-02 -2.31325297305010E-15  4.65228806247387E-14  6.41049052725136E-01
 -6.24344725021950E-14 -5.65352123901250E-01  5.98077488913353E-14
* ORBITAL    1  118
  1.30691003126957E-14 -1.01840659266132E-13 -2.40650379677390E-13 -1.98253160945129E-13  5.96539073730996E-14
 -2.51111550252124E-14 -9.63846839042888E-15  2.39423625779311E-14  2.04971440802804E-13  8.76159299195229E-15
 -1.94912320372945E-14  2.27209162264466E-01  3.03783997725576E+00  6.69194050298062E+00 -1.99814977698213E-01
 -6.59616962356706E-01  1.45678001242267E-02  1.94774916455807E-01  4.29062150131932E-01 -1.28113876565557E-02
 -4.22921680200638E-02  2.89512242484227E+00  3.15109930514025E+00  5.88285537318461E-01  4.71397146334231E-14
 -1.36133952252718E-14  5.67987560656699E-15 -7.44669795726862E-14 -7.92642515868945E-14 -1.38092065489986E-14
  1.85624401760476E-01  2.02036680174373E-01  3.77186643280127E-02  1.84946818236930E-13  1.10375217630228E-13
  2.33512639151908E-14  1.06781957544614E+00  1.21788209204536E+00 -2.56672021025389E-14  2.79154010911931E-14
 -2.75709828829976E-01 -3.14455804009401E-01 -4.33008087075062E-02 -4.93859456320011E-02 -3.75258759123655E-14
 -5.19843512742062E-14  5.59011036689709E-02  6.37569816554196E-02  2.18250590703128E-14  7.96018508165487E-14
  7.99528640649501E-01  9.61872381318732E-15 -3.02193421318890E-01 -2.95755261225258E-15  2.63905194766271E-14
 -4.11016632041117E-02 -3.40096273294292E-14  3.62482597695772E-02  4.51457128893317E-14  1.45005664738813E-14
 -4.60406008692820E-14 -2.14496898218051E-13  1.36719597836973E-13  1.35097362422746E-13 -1.50758839340616E-14
 -3.33090461308797E-16 -1.72435690637951E-14 -3.00945818970196E-13 -1.05532502145343E-13  1.22139126221682E-14
 -2.27209162243131E-01 -3.03783997697394E+00 -6.69194050286250E+00  1.99814977610212E-01  6.59616962328230E-01
 -1.45678001228936E-02 -1.94774916437977E-01 -4.29062150124473E-01  1.28113876510483E-02  4.22921680182302E-02
  2.89512242518228E+00  3.15109930537137E+00  5.88285537612004E-01 -9.60886381693481E-15 -1.63454165562136E-15
  4.32161328960720E-15 -7.02243260860494E-15 -6.60852837864133E-14 -3.47506623645860E-14  1.85624401782458E-01
  2.02036680188860E-01  3.77186643466256E-02  9.49979766346183E-14  1.22375849863186E-13  7.45527074840307E-14
 -1.06781957517696E+00 -1.21788209274879E+00  2.26280866269657E-14 -2.85654899897413E-14  2.75709828760505E-01
  3.14455804191042E-01  4.33008086965914E-02  4.93859456602599E-02  8.93261423930908E-16  3.94346611188839E-14
 -5.59011036547886E-02 -6.37569816918446E-02  1.98392730517277E-14 -9.78379690325661E-14  7.99528641137249E-01
  1.53476174487082E-14 -3.02193421503046E-01 -4.59696900500797E-15  1.70143904423178E-16 -4.11016632286764E-02
 -7.19824033738274E-15  3.62482597917639E-02  3.25348592456416E-14
#OCC
* OCCUPATION NUMBERS
  2.00000000000000E+00  2.00000000000000E+00  2.00000000000000E+00  2.00000000000000E+00  2.00000000000000E+00
  2.00000000000000E+00  2.00000000000000E+00  2.00000000000000E+00  2.00000000000000E+00  2.00000000000000E+00
  2.00000000000000E+00  2.00000000000000E+00  2.00000000000000E+00  2.00000000000000E+00  2.00000000000000E+00
  2.00000000000000E+00  2.00000000000000E+00  2.00000000000000E+00  1.84826417863683E+00  1.54067336569111E-01
  1.90634943244537E+00  1.83565371982533E+00  9.25494829815081E-02  1.90634943244533E+00  9.25494829815484E-02
  1.84826418662037E+00  1.54067329288600E-01  1.51194424943252E-01  1.92891898068878E+00  8.17720125739669E-02
  0.00000000000000E+00  0.00000000000000E+00  0.00000000000000E+00  0.00000000000000E+00  0.00000000000000E+00
  0.00000000000000E+00  0.00000000000000E+00  0.00000000000000E+00  0.00000000000000E+00  0.00000000000000E+00
  0.00000000000000E+00  0.00000000000000E+00  0.00000000000000E+00  0.00000000000000E+00  0.00000000000000E+00
  0.00000000000000E+00  0.00000000000000E+00  0.00000000000000E+00  0.00000000000000E+00  0.00000000000000E+00
  0.00000000000000E+00  0.00000000000000E+00  0.00000000000000E+00  0.00000000000000E+00  0.00000000000000E+00
  0.00000000000000E+00  0.00000000000000E+00  0.00000000000000E+00  0.00000000000000E+00  0.00000000000000E+00
  0.00000000000000E+00  0.00000000000000E+00  0.00000000000000E+00  0.00000000000000E+00  0.00000000000000E+00
  0.00000000000000E+00  0.00000000000000E+00  0.00000000000000E+00  0.00000000000000E+00  0.00000000000000E+00
  0.00000000000000E+00  0.00000000000000E+00  0.00000000000000E+00  0.00000000000000E+00  0.00000000000000E+00
  0.00000000000000E+00  0.00000000000000E+00  0.00000000000000E+00  0.00000000000000E+00  0.00000000000000E+00
  0.00000000000000E+00  0.00000000000000E+00  0.00000000000000E+00  0.00000000000000E+00  0.00000000000000E+00
  0.00000000000000E+00  0.00000000000000E+00  0.00000000000000E+00  0.00000000000000E+00  0.00000000000000E+00
  0.00000000000000E+00  0.00000000000000E+00  0.00000000000000E+00  0.00000000000000E+00  0.00000000000000E+00
  0.00000000000000E+00  0.00000000000000E+00  0.00000000000000E+00  0.00000000000000E+00  0.00000000000000E+00
  0.00000000000000E+00  0.00000000000000E+00  0.00000000000000E+00  0.00000000000000E+00  0.00000000000000E+00
  0.00000000000000E+00  0.00000000000000E+00  0.00000000000000E+00  0.00000000000000E+00  0.00000000000000E+00
  0.00000000000000E+00  0.00000000000000E+00  0.00000000000000E+00  0.00000000000000E+00  0.00000000000000E+00
  0.00000000000000E+00  0.00000000000000E+00  0.00000000000000E+00
#OCHR
* OCCUPATION NUMBERS (HUMAN-READABLE)
  2.0000  2.0000  2.0000  2.0000  2.0000  2.0000  2.0000  2.0000  2.0000  2.0000
  2.0000  2.0000  2.0000  2.0000  2.0000  2.0000  2.0000  2.0000  1.8483  0.1541
  1.9063  1.8357  0.0925  1.9063  0.0925  1.8483  0.1541  0.1512  1.9289  0.0818
  0.0000  0.0000  0.0000  0.0000  0.0000  0.0000  0.0000  0.0000  0.0000  0.0000
  0.0000  0.0000  0.0000  0.0000  0.0000  0.0000  0.0000  0.0000  0.0000  0.0000
  0.0000  0.0000  0.0000  0.0000  0.0000  0.0000  0.0000  0.0000  0.0000  0.0000
  0.0000  0.0000  0.0000  0.0000  0.0000  0.0000  0.0000  0.0000  0.0000  0.0000
  0.0000  0.0000  0.0000  0.0000  0.0000  0.0000  0.0000  0.0000  0.0000  0.0000
  0.0000  0.0000  0.0000  0.0000  0.0000  0.0000  0.0000  0.0000  0.0000  0.0000
  0.0000  0.0000  0.0000  0.0000  0.0000  0.0000  0.0000  0.0000  0.0000  0.0000
  0.0000  0.0000  0.0000  0.0000  0.0000  0.0000  0.0000  0.0000  0.0000  0.0000
  0.0000  0.0000  0.0000  0.0000  0.0000  0.0000  0.0000  0.0000
#ONE
* ONE ELECTRON ENERGIES
 -2.2215E+02 -2.2215E+02 -2.6701E+01 -2.6700E+01 -2.2339E+01 -2.2338E+01 -2.2337E+01 -2.2337E+01 -2.2337E+01 -2.2337E+01
 -3.6431E+00 -3.3938E+00 -2.4770E+00 -2.2787E+00 -2.2787E+00 -2.1322E+00 -2.1322E+00 -1.9375E+00  0.0000E+00  0.0000E+00
  0.0000E+00  0.0000E+00  0.0000E+00  0.0000E+00  0.0000E+00  0.0000E+00  0.0000E+00  0.0000E+00  0.0000E+00  0.0000E+00
  3.5932E-02  3.5932E-02  1.8500E-01  1.9133E-01  1.9133E-01  1.9381E-01  2.1756E-01  3.4364E-01  3.4364E-01  4.7936E-01
  4.7936E-01  6.1695E-01  6.7702E-01  6.7702E-01  7.4044E-01  7.4044E-01  7.8508E-01  8.5739E-01  8.5739E-01  9.7601E-01
  1.1826E+00  1.1826E+00  1.3130E+00  1.3415E+00  1.3415E+00  1.5043E+00  1.5043E+00  1.9089E+00  1.9089E+00  2.1667E+00
  2.1667E+00  2.2163E+00  2.3167E+00  2.3612E+00  2.6028E+00  2.6028E+00  2.6976E+00  2.6976E+00  3.0633E+00  3.0633E+00
  3.1860E+00  3.2752E+00  3.2752E+00  3.3157E+00  3.3157E+00  3.5520E+00  3.6990E+00  3.6990E+00  4.0379E+00  4.2266E+00
  4.2266E+00  4.5068E+00  4.5068E+00  4.7912E+00  5.5815E+00  5.9188E+00  5.9188E+00  6.1228E+00  6.1228E+00  6.3402E+00
  6.3402E+00  6.5164E+00  6.5164E+00  6.5339E+00  6.5791E+00  7.2448E+00  7.2448E+00  7.3741E+00  7.3741E+00  7.4827E+00
  7.4827E+00  7.6648E+00  7.6648E+00  7.9270E+00  7.9270E+00  7.9491E+00  8.2417E+00  8.2417E+00  8.4518E+00  8.4518E+00
  8.6315E+00  8.6315E+00  9.6305E+00  9.6305E+00  9.8431E+00  1.0626E+01  1.1256E+01  1.1256E+01
#INDEX
* 1234567890
0 iiiiiiiiii
1 iiiiiiii22
2 2222222222
3 ssssssssss
4 ssssssssss
5 ssssssssss
6 ssssssssss
7 ssssssssss
8 ssssssssss
9 ssssssssss
0 ssssssssss
1 ssssssss
