# Supplementary material for: Toward a Stochastic Complete Active Space Second-Order Perturbation Theory
Source: J Phys Chem A. 2023 Dec 28;128(1):281–91. doi: 10.1021/acs.jpca.3c05109 (PMC10788896; doi:10.1021/acs.jpca.3c05109)
Supplement: Supplementary file 1 — jp3c05109_si_001.zip [file jp3c05109_si_001.zip › supplementary-information/README]

This folder contains:
    - the script for averaging 3RDM and F.4RDM with outlier detection and PSD
      purification,
    - orbital files from deterministic CASSCF(12,12) with Molcas
    - raw data for binding curve as numpy arrays
    - Molcas input sample
    - M7 input sample

For reproducibility it is important to run M7 on commit
`44167127e882336929c407f4d3d63854e6cb79ba`, because afterwards the CI
coefficients within the semi--stochastic space are time--averaged by default.
