# Supplementary material for: Toward a Stochastic Complete Active Space Second-Order Perturbation Theory
Source: J Phys Chem A. 2023 Dec 28;128(1):281–91. doi: 10.1021/acs.jpca.3c05109 (PMC10788896; doi:10.1021/acs.jpca.3c05109)
Supplement: Supplementary file 1 — jp3c05109_si_001.zip [file jp3c05109_si_001.zip › supplementary-information/average_3rdms.py]

import numpy as np
import h5py
from itertools import product
import shutil

def outlier_detection(data, threshold = 2):
    """For a given dataset computes the indices of the outliers based
    on the median and median absolute distance to the median. This method
    is more robust than mean + standard deviation.
    """
    absdists = np.abs(np.array(data) - np.median(data))
    mad = np.median(absdists)
    s = absdists / mad if mad else np.zero(len(data))
    indices = []
    for i, value in enumerate(s):
        if value > threshold: indices.append(i)
    return np.array(indices)


def psd_purification(matrix, thresh = 1e-10):
    """Compute the closest (in the Frobenius norm)
    positive semi-definite (PSD) matrix with the same trace.
    """
    eigvals, eigvecs = np.linalg.eigh(matrix)
    print(f"eigenvalues pre cleansing {eigvals}")
    np.save("./eigenvalues_precleansing.npy", eigvals)
    dim = eigvals.shape[0]
    ones = np.ones(dim)
    iter = 0
    while True:
        delta = 1/dim * (matrix.trace() - np.sum(np.maximum(eigvals, 0))) * ones
        if np.linalg.norm(delta) <= thresh: break
        eigvals += delta
        iter += 1
        print("iter: ", iter, ", residual: ", np.linalg.norm(delta))
    new_matrix = eigvecs @ np.diag(np.maximum(eigvals, 0)) @ eigvecs.T
    np.save("./eigenvalues_postcleansing.npy", np.maximum(eigvals, 0))
    print("Distance from input matrix: ", np.linalg.norm(matrix - new_matrix))
    return new_matrix


nFiles = 6
nelec = 12
norb = 12
dim_dm3_flat = norb**3

shutil.copyfile(f'./M7.rdm.average.h5', f'./M7.rdm.average.cleansed.h5')
f_average = h5py.File('M7.rdm.average.h5', 'a')
f_average_cleansed = h5py.File('M7.rdm.average.cleansed.h5', 'a')
del f_average["/spinfree/3300/indices"]
del f_average["/spinfree/3300/values"]
del f_average["/spinfree/1100/indices"]
del f_average["/spinfree/1100/values"]
del f_average_cleansed["/spinfree/3300/indices"]
del f_average_cleansed["/spinfree/3300/values"]
del f_average_cleansed["/spinfree/1100/indices"]
del f_average_cleansed["/spinfree/1100/values"]

dm3_list = [np.zeros(6 * [norb]) for i in range(nFiles)]
for k in range(1, nFiles + 1):
    f = h5py.File(f'M7.rdm.threerdm-{k}.h5', 'r')
    indices = f['/spinfree/3300/indices'][()]
    values =  f['/spinfree/3300/values'][()]
    t, u, v, x, y, z = tuple(indices[:, i] for i in range(6))
    dm3_list[k - 1][t, x, u, y, v, z] = values.squeeze()
    dm3_list[k - 1] *= (nelec * (nelec - 1) * (nelec - 2)) / np.einsum('ppqqrr -> ', dm3_list[k - 1])
    f.close()

dm3_flat = np.zeros(2 * [dim_dm3_flat])
dm3_neg_eigval = []
for dm3 in dm3_list:
    t, u, v, x, y, z = np.indices(6 * (norb, ))
    tuv = t + norb * (u + norb * v)
    xyz = x + norb * (y + norb * z)
    dm3_flat[tuv, xyz] = dm3[t,x,u,y,v,z]
    eigvals, eigvecs = np.linalg.eigh((dm3_flat + dm3_flat.T) / 2)
    dm3_neg_eigval.append(np.min(eigvals))

print("lowest negative eigenvalue 3RDM: ", np.array(dm3_neg_eigval))
del_indices_dm3 = outlier_detection(np.array(dm3_neg_eigval))
if len(del_indices_dm3) > 0:
    print(f"3RDM outliers detected in files {del_indices_dm3 + 1}. Excluding "
          "these from averaging.", flush=True)
    for index in del_indices_dm3[::-1]:
        del dm3_list[index]
dm3_average = sum(dm3_list) / len(dm3_list)

# Fockmat re-calculated from 1RDM in Molcas
dm1_average = np.einsum('ttuuyz->yz', dm3_average) / ((nelec - 2) * (nelec - 1))
inds_dm1 = []
vals_dm1 = []
for t, u in product(range(norb), repeat=2):
    inds_dm1.append([t, u])
    vals_dm1.append(dm1_average[t, u])
inds_dm1 = np.array(inds_dm1).reshape(len(inds_dm1), 2)
vals_dm1 = np.array(vals_dm1).reshape(len(inds_dm1), 1)

dm3_average_flat = np.zeros(2 * [dim_dm3_flat])
t, u, v, x, y, z = np.indices(6 * (norb, ))
tuv = t + norb * (u + norb * v)
xyz = x + norb * (y + norb * z)
dm3_average_flat[tuv, xyz] = dm3_average[t,x,u,y,v,z]

print(f"\nhermiticity error of averaged 3RDM: {np.linalg.norm(dm3_average_flat - dm3_average_flat.T)}")
dm3_average_flat = (dm3_average_flat + dm3_average_flat.T)/2
dm3_average_flat_cleansed = psd_purification(dm3_average_flat)
dm3_average_cleansed = np.zeros(6 * [norb])

tuv, xyz = np.indices(2 * (dim_dm3_flat, ))
t = tuv % norb
u = ((tuv - t) // norb) % norb
v = ((tuv - t - u) // norb**2) % norb
x = xyz % norb
y = ((xyz - x) // norb) % norb
z = ((xyz - x - y) // norb**2) % norb
dm3_average_cleansed[t,x,u,y,v,z] = dm3_average_flat_cleansed[tuv, xyz]

newinds = f_average.create_dataset('/spinfree/1100/indices', data=inds_dm1)
newvals = f_average.create_dataset('/spinfree/1100/values',  data=vals_dm1)
newinds = f_average_cleansed.create_dataset('/spinfree/1100/indices', data=inds_dm1)
newvals = f_average_cleansed.create_dataset('/spinfree/1100/values',  data=vals_dm1)

inds = np.array(np.where(np.abs(dm3_average) > 1e-10)).T
inds = inds[:, [0, 2, 4, 1, 3, 5]]
newinds = f_average.create_dataset('/spinfree/3300/indices', data=inds)
newvals = f_average.create_dataset('/spinfree/3300/values', data=dm3_average[np.where(np.abs(dm3_average) > 1e-10)])
inds = np.array(np.where(np.abs(dm3_average_cleansed) > 1e-10)).T
inds = inds[:, [0, 2, 4, 1, 3, 5]]
newinds = f_average_cleansed.create_dataset('/spinfree/3300/indices', data=inds)
newvals = f_average_cleansed.create_dataset('/spinfree/3300/values', data=dm3_average_cleansed[np.where(np.abs(dm3_average_cleansed) > 1e-10)])

f_average.close()
f_average_cleansed.close()
