# Supplementary material for: Toward a Stochastic Complete Active Space Second-Order Perturbation Theory
Source: J Phys Chem A. 2023 Dec 28;128(1):281–91. doi: 10.1021/acs.jpca.3c05109 (PMC10788896; doi:10.1021/acs.jpca.3c05109)
Supplement: Supplementary file 1 — jp3c05109_si_001.zip [file jp3c05109_si_001.zip › supplementary-information/cr2.RasOrb_2.6]

#INPORB 2.2
#INFO
* RASSCF average (pseudo-natural) orbitals
       0       1       0
     118
     118
*BC:HOST pcal036 PID 27900 DATE Wed Jan 25 12:07:30 2023
#EXTRAS
* ACTIVE TWO-EL ENERGY
 0.233913262261E+02
#ORB
* ORBITAL    1    1
  9.99999986950991E-01 -3.43358850301364E-06  2.58214188075640E-06  1.01253333777687E-05  1.65935998586396E-06
 -1.60322608404181E-06 -1.43961832147432E-06  2.49876145570939E-06  8.20928827724493E-06  2.83949549245981E-06
 -6.15784977295067E-07 -3.60351181039484E-12  1.08013323176998E-12 -4.85407166435248E-13  9.91272756947918E-13
 -1.01886953431666E-12  3.59582893030792E-12 -1.07380773464042E-12  4.24932589934457E-13 -1.05321011571995E-12
  9.07358158317245E-13  2.99083972352857E-14 -9.34609417059132E-14 -4.01992554623886E-14  4.53767253650389E-15
 -5.65938444817174E-14 -1.03657981195586E-14 -9.57858467404101E-07 -1.66218758144523E-06 -1.12917787592576E-06
 -5.90263351856531E-14  7.37868064727493E-14  5.21175147839867E-14  1.65905967473161E-06  2.87899332996981E-06
  1.95579337723709E-06  7.61703381859274E-14 -1.13656612082375E-14  4.59662157864663E-14 -9.50314261143118E-14
 -3.39676551407925E-14  4.40181742662180E-14 -6.28943184765689E-14 -1.91319340281222E-14 -4.11860826586943E-07
 -6.57877146323343E-07  2.62598644815808E-14 -2.61616451948579E-14  5.31710012315764E-07  8.49315887111097E-07
 -4.42732968279878E-15 -1.88014930469764E-11  6.16516230966117E-14 -4.98927636431815E-11  3.99846052079372E-08
 -4.99021427659581E-15 -5.95290524671746E-08 -3.79613850280713E-14  7.87928491920850E-08 -4.26821502680805E-04
 -7.45121191710612E-07 -3.69962716919620E-06 -9.97845335149758E-06  3.19163246011562E-07  4.03816142009245E-07
  1.44940637301252E-07  2.51826387240528E-06  8.36850523055433E-06  1.00738591223638E-06 -1.07404873510174E-06
 -2.72431815019577E-15  1.39367229184919E-14  1.76936557984800E-13  1.56288332101801E-13  3.52120888117686E-13
  2.27824684108806E-16 -7.94508148604245E-15 -1.24869876922308E-13 -1.14419893035541E-13 -2.85522067864266E-13
 -2.74074238032563E-14  1.45162573385832E-14  3.02492318038975E-14  4.49425541057160E-14  1.95339724694744E-14
  2.27236020191892E-14  9.17144638435897E-07  1.35154668936834E-06  6.85174822966125E-07  1.47892057474315E-14
 -2.81766488661055E-14  2.79448775688442E-14 -1.58854108532384E-06 -2.34094758511830E-06 -1.18675766936780E-06
 -2.05948514631237E-14  5.56245747711664E-15 -1.39171840104249E-14 -1.33899148035178E-14 -8.05463144474855E-15
 -2.10227081638747E-14  4.79837222748592E-14  2.57147549110286E-14 -6.04528013539238E-08  9.76574044831648E-08
  1.24599693695882E-15  2.26017782375107E-14  7.80442189077432E-08 -1.26075174385137E-07  1.52442225806343E-14
  2.54859715474856E-14 -3.56976283213808E-15  1.20027790880737E-14  5.79250761304353E-08  1.64850300611286E-14
 -8.63496626288562E-08 -7.64391666413894E-14  1.14229767149223E-07
* ORBITAL    1    2
  4.26618822182572E-04 -7.48060649165301E-07 -3.69745532600240E-06 -9.97034453190212E-06  3.20272780241213E-07
  4.02148487468830E-07 -1.46163407172410E-07 -2.51603941610636E-06 -8.36125958250230E-06 -1.00498550787209E-06
  1.07339088586237E-06 -2.12425653768846E-15 -4.25664149725595E-15 -7.13640995811867E-14 -7.80334758268813E-14
 -2.80746370359633E-13  2.02871781020520E-15  7.28408385322924E-16  1.97730322857192E-13  1.36041689839348E-13
  2.96666476352397E-13 -1.45116311181896E-14  8.56327083387102E-14  7.03757994736196E-15 -3.06072933660469E-16
  2.94923107111777E-14 -2.15531728288541E-14  9.16301292657878E-07  1.35003774233019E-06  6.84155903842009E-07
 -5.19754164963688E-14 -8.50306975462308E-14  4.21900191225388E-14 -1.58708038849779E-06 -2.33833402099482E-06
 -1.18499274219212E-06  6.91936638301145E-14  2.61436948282452E-15 -5.41561934657367E-15  9.11504082351722E-14
  2.47088352437748E-16 -3.39714221617186E-14  3.56552430058992E-14  3.79604219437867E-14  6.00831790315417E-08
 -9.82507209371190E-08 -4.87122581099153E-14 -3.77689116518384E-14 -7.75669921333312E-08  1.26841105546008E-07
  9.32223358117751E-15 -4.44078142006108E-14 -1.58316825119094E-14 -1.06339468181738E-14  5.79599337512311E-08
 -4.85045679849713E-14 -8.64015810106589E-08  1.07976255304168E-14  1.14298570921262E-07  9.99999986864775E-01
 -3.43519498010989E-06  2.57938483975256E-06  1.01169330029309E-05  1.65995298888922E-06 -1.60260334427673E-06
  1.43748863942093E-06 -2.49594542399703E-06 -8.20226616076933E-06 -2.83810167750263E-06  6.14072653973496E-07
  3.81031879756268E-12 -1.14622228341547E-12  4.21422917582192E-13 -1.14090551903378E-12  9.78631403616132E-13
 -3.75496561898799E-12  1.11195669521707E-12 -4.36198146860607E-13  1.07260003248679E-12 -9.76374133288087E-13
 -6.79956551320917E-15 -6.61224679820576E-14  2.13711848124571E-14  4.52154459685059E-14  3.18187250780699E-15
  1.46952671760311E-14 -9.57028131608397E-07 -1.66097689373382E-06 -1.12858853673932E-06 -1.54028483580236E-14
  5.78087299749409E-14  2.69305350340221E-14  1.65762131293757E-06  2.87689636184421E-06  1.95477258603573E-06
 -4.68392824823617E-14  7.01841076721659E-14  7.82146339445120E-14 -4.11102974352850E-14  9.60642175645277E-14
 -1.37647319898706E-14 -1.97117762616611E-14 -4.48829447357668E-14  4.11755185177403E-07  6.57950774584943E-07
 -2.75509438422786E-14  4.62474565967251E-14 -5.31573559895347E-07 -8.49410839656107E-07  4.77001377298472E-15
 -1.88249834154086E-11  7.69508313207648E-14 -4.98241844930698E-11  4.00305584989790E-08  2.75544734075800E-14
 -5.95973857473349E-08  2.26050100375882E-15  7.88834352829401E-08
* ORBITAL    1    3
 -3.94567874305581E-06 -9.76062569595421E-01  3.51684217443149E-05 -2.08187573014981E-04  1.21538522455925E-05
 -5.77683172547265E-05 -1.83483169404055E-05  2.23658246244654E-05 -2.12718291333806E-05 -1.16704670942380E-05
 -2.36707322308066E-05  3.63871153871068E-10  3.18645414093582E-11 -5.99422403467119E-11  2.07753769557989E-12
 -1.97535269458125E-11 -3.65601475386165E-10 -3.13753364633248E-11  5.88344588788001E-11 -1.78915857444091E-12
  1.94891128046856E-11  2.93915657141708E-12 -2.74295227154853E-12 -1.50954262059402E-12  4.98415104635494E-14
  2.36344312544665E-13 -1.08959763490813E-13  1.77002987259523E-05 -8.32695478727000E-06  5.37014463604202E-06
 -2.76819808940500E-12  2.50478096508039E-12  2.03007208467632E-12 -3.06578164995705E-05  1.44227088559773E-05
 -9.30136324853671E-06  4.53891715540652E-13 -8.83996231039805E-13  1.29515703722298E-13 -1.01526799546738E-13
 -3.88902203925025E-13  3.52487518407287E-13 -6.36925896460180E-13  8.98632546166771E-14 -1.69143448024342E-06
 -9.48226399671564E-07  7.03661862221485E-13 -2.19934756920495E-14  2.18363219455374E-06  1.22415507285639E-06
  4.25697062489324E-13 -3.96079571353762E-10 -3.13065003152876E-13 -1.04789928277888E-09 -2.99622995208300E-07
  1.56919636481630E-13  4.48380019914573E-07 -5.38864066206847E-14 -5.92171019004683E-07  1.86130599673259E-06
  2.17497970374251E-01  2.72565128923242E-05 -5.46245187153981E-05  9.66095783740330E-06  2.66934834059920E-05
 -4.39980881960967E-06 -8.52459150679027E-06  1.99920793094499E-07 -1.28558608999793E-05 -2.27285574954482E-05
  8.57530757598941E-11  1.10263355375519E-11  4.51408837337747E-12  6.03197547386624E-12  1.24654967252517E-12
 -8.59727352702060E-11 -1.08429953093743E-11 -4.95407959100151E-12 -6.07713215146921E-12 -1.31048847125050E-12
  2.88012815307508E-11  4.27537689599477E-12  2.05496328053819E-12 -4.32067256922400E-14  1.28037750626610E-13
 -2.16751979353926E-14  3.04257789243984E-06  4.83885279194896E-06 -6.63738384932134E-07 -2.68234315216662E-11
 -3.99128911597600E-12 -1.63508279789899E-12 -5.26989955138169E-06 -8.38113882733157E-06  1.14962867512240E-06
 -4.98935089435247E-13 -9.44134249761686E-13 -1.40841432967923E-13  5.13979669542920E-14  4.14069805432549E-15
  2.14919333908809E-13 -7.14069812535973E-13 -3.75643726593306E-13  1.43228942512420E-07  1.78149741886025E-06
  6.39484020761231E-13  4.83675533284385E-13 -1.84907903216708E-07 -2.29990312237756E-06  1.00071459874893E-13
  9.10261254134509E-11 -2.11166041421534E-14  2.40751979005793E-10  4.64820211593774E-07  6.78479832329892E-14
 -6.93276556905318E-07 -2.64446039948371E-14  9.16912701991200E-07
* ORBITAL    1    4
 -2.05050834772457E-07  2.17482770022901E-01 -4.65927276659673E-05  1.57872328666961E-04 -1.63655017112647E-05
 -2.39103314691087E-06  3.81275233311217E-06 -1.98945156401801E-05  1.01916994858154E-05 -8.72095976516696E-06
 -1.40004868405367E-05 -8.17496594729518E-11 -2.84550139661635E-12  3.42913754808766E-11  6.11905340350851E-12
  1.15118500302720E-11  8.21018820696029E-11  2.93328788858183E-12 -3.37374098765836E-11 -6.11037158151966E-12
 -1.13606799882731E-11 -3.29598816827540E-11 -2.87230069642188E-12 -4.22236756737842E-13  1.19240892667450E-13
 -1.15645982882723E-14  8.45066488566248E-14 -1.16454356031176E-05 -1.43678365113397E-06 -1.78445346445363E-06
  3.11984782355129E-11  3.01710710194079E-12  4.44023853782275E-13  2.01704860089651E-05  2.48858223236536E-06
  3.09076402362858E-06 -5.48960836402839E-13 -4.75573979445949E-13 -2.22041821018602E-14  4.23075577481599E-14
  1.87269565969623E-13  7.72712876456122E-14 -1.78145901171240E-13 -4.76564228183763E-13  9.51650828655077E-07
  2.41289971933238E-06  2.64328106930865E-13  6.00093703656749E-13 -1.22857580835964E-06 -3.11504013656961E-06
 -1.69130351559668E-13  8.74678096939914E-11  8.03417951299152E-14  2.31405990479449E-10 -3.72867992360529E-07
 -1.04515527476842E-13  5.55450570690735E-07 -1.67832239349789E-14 -7.35012150824925E-07  3.48644172597890E-06
  9.76059184108100E-01 -5.16404817633080E-05  2.55516688138797E-04 -1.79401611427816E-05  5.12772942235820E-05
 -1.85104632251322E-05  2.86699879296202E-05 -2.35491273168130E-05 -6.86376968950298E-06 -1.54651920877232E-05
  3.87917060218307E-10  3.13377444840918E-11 -7.21160263791829E-11 -9.18530623407037E-13 -2.41970892159904E-11
 -3.88678458469927E-10 -3.05164122135030E-11  6.97392309601080E-11  6.95027201892837E-13  2.36405366857847E-11
 -1.41385833478575E-11  3.80490236249619E-13  3.37802773639838E-12 -1.71843651163341E-12  3.59603299680508E-13
 -4.70833184708244E-13 -2.09780042340755E-05  6.92808363352970E-06 -5.62231176321160E-06  1.57290947160274E-11
 -5.94286118186532E-13 -2.35671979919388E-12  3.63349685339982E-05 -1.19997929777522E-05  9.73812984776827E-06
  3.63099752651102E-13 -5.03790017315697E-13 -5.92452873893683E-13  3.86112638758437E-13 -3.11321321762661E-13
  3.15403949854586E-13 -1.36474913699321E-12  8.77805107984749E-13 -1.93414131606488E-06 -1.88206565209768E-06
  8.75603691846586E-13 -4.53578965294179E-13  2.49696544282754E-06  2.42973658376484E-06  9.00670877588225E-14
  4.03867223098049E-10  3.55391731360866E-14  1.06843244064570E-09  1.13111169270448E-07  8.22097096248734E-14
 -1.70270806897396E-07  2.56844596531696E-15  2.24309047311884E-07
* ORBITAL    1    5
  1.29647991368275E-06 -2.03382109629169E-05 -3.36454474044765E-05 -1.51507617643826E-04 -1.10144762010048E-05
  8.40193944426207E-06  9.81820208061430E-01  4.71086293195222E-06 -1.73281746544167E-05 -4.75904625684307E-05
  3.28384313216236E-05 -2.21018625669848E-08 -3.30540094948486E-12 -2.87668969863644E-11 -4.80864056760593E-12
 -7.18848506030155E-12  4.52826231134661E-09  3.49222291349614E-12  2.96407756153825E-11  6.60213965674771E-12
  7.65700654304976E-12 -1.94967881162571E-11  1.84290775457628E-11 -2.45103419957559E-11  6.54553026666826E-13
  2.43821778787269E-14  1.61936853828287E-13  1.50678259814326E-05  8.82543338555345E-06 -1.92824896059838E-06
  2.73484573496065E-11 -1.58871512601396E-11  2.65328751746042E-11 -2.60982406808270E-05 -1.52860991999130E-05
  3.33982509100835E-06 -8.84129798628902E-13 -2.52570701782652E-12  6.05907561091294E-14 -1.38257108926505E-13
  3.50713806440642E-13  5.95810867868334E-13 -1.76589650928682E-13 -2.29334856697381E-12 -2.30554055310398E-06
  6.06994905378861E-06  1.30030423169141E-13  2.77886316444800E-12  2.97643983878223E-06 -7.83627059591432E-06
 -1.39638621904657E-13 -2.09090994349658E-13 -3.23033723785491E-14 -6.84161192062566E-13  9.98237374665365E-08
 -1.31728221131654E-13 -1.48798573893024E-07  1.85229623670460E-14  1.96847555372185E-07  7.25138238204688E-07
 -7.08402481841579E-07  1.34319453842638E-05 -8.70193256070757E-05 -5.22388002360160E-06 -7.50225481125057E-06
 -1.89811868683619E-01 -1.40265007979437E-05 -4.73884660543799E-05 -6.94612912492235E-06 -1.16865621226892E-05
 -2.73279246258655E-09  2.93157637915348E-12  4.08785205541021E-11  1.18612473296862E-11  8.24142231192044E-12
  1.17189488478044E-09 -3.39036517440623E-12 -4.11036190610508E-11 -1.24157944066333E-11 -8.79361821394846E-12
 -8.84882364279922E-12 -1.68421521050912E-12 -9.46231995825217E-12  2.92964776509244E-14 -1.12922806199829E-13
 -1.93151177281956E-13  2.64739615155305E-05 -1.18495779657458E-05 -6.87249639063311E-06  6.87891290576285E-12
  2.84334358915673E-12  1.08482820512416E-11 -4.58542467024003E-05  2.05240710980299E-05  1.19035129706635E-05
  2.17626217537577E-13  1.66233991532826E-12  4.62250725656555E-14 -2.43199815492372E-14 -7.26742962618171E-14
 -3.93023465354559E-13  2.38998903622028E-13  1.24867341211167E-12  7.64811268510774E-06  9.26890403998526E-06
 -3.52435559758131E-13 -1.53778998747971E-12 -9.87367109177096E-06 -1.19661037031261E-05  2.17233550731685E-14
  2.61819532966412E-12 -5.14633580354038E-15  6.78774405428830E-12  1.05711578525774E-06  1.58872929440826E-14
 -1.57584544621873E-06  2.15359174112315E-14  2.08465318058545E-06
* ORBITAL    1    6
 -2.60722684782259E-07 -7.46049339751466E-06 -2.79697278667941E-05  3.30696716718462E-05  1.20701679888489E-06
  1.14555808475951E-05  1.89811467375515E-01 -1.32222782233475E-05 -5.79548736059952E-05 -2.65813287848159E-05
  5.97064404963669E-07 -6.46065733189785E-09  2.08139348899057E-12  3.30991748742419E-11  1.07853998845365E-11
  6.07366021975058E-12  2.96869946408794E-09 -2.67523585908863E-12 -3.40491191866325E-11 -1.13569119514597E-11
 -6.82855011970544E-12 -5.27147448344658E-13  9.99388732397859E-12  5.80918531260149E-13  3.80742069577406E-13
 -1.26211998024207E-13 -4.55374296380115E-14 -2.24930447101468E-05  1.63091678341195E-05  6.62550760739836E-06
  4.67200429466142E-12 -1.07961832221096E-11 -1.26937202899294E-12  3.89590960168352E-05 -2.82483072097566E-05
 -1.14757158921731E-05  4.97266570996957E-13  7.65173982884993E-13  2.45938508347236E-15 -6.33671622125769E-14
 -5.34497009219114E-14 -1.54440658523952E-13  4.29975814763311E-13  5.29719949301303E-13  7.31469155969135E-06
  1.24250512392523E-05 -5.87194879921251E-13 -6.87072291036809E-13 -9.44322623380634E-06 -1.60406721917313E-05
  3.50244371655322E-14 -3.25016543617699E-12  4.70512532743753E-14 -8.52665743385912E-12 -1.09907441602973E-06
 -2.53675239117618E-14  1.63839533618283E-06  2.15144923061606E-14 -2.16739781197246E-06 -1.10440179759019E-06
  2.19284620915095E-05  4.15957977169516E-05  1.28368338882922E-04  9.76340842806089E-06 -1.20583872667582E-05
  9.81820131328376E-01 -5.62667352586480E-07 -3.76549531215073E-05 -5.40414798375264E-05  3.06924559713574E-05
  2.59984363072320E-09 -2.50990830907979E-12 -1.55230681546935E-11 -2.02818778883843E-12 -4.71087274382150E-12
  4.75805965354319E-09  2.47071329695319E-12  1.71560965277204E-11  2.79020353218013E-12  5.58249792869071E-12
  2.19828923467632E-11 -2.07242786603821E-11  2.44286481156063E-11  2.32195143426189E-12  1.17061414600292E-14
  7.52301855924479E-13 -5.59101487162729E-06 -1.42736404965389E-05 -6.65273499571692E-07 -3.42229984290747E-11
  1.87574105452681E-11 -2.79936319822535E-11  9.68392281792113E-06  2.47226707571278E-05  1.15228788281194E-06
  8.17611839548417E-13 -4.13494141859113E-12 -1.14795410651738E-13  2.49396078189471E-13 -1.92774895537901E-13
  9.79340062084692E-13  4.14135898220520E-13 -2.60893742865449E-12  5.85560510024521E-07  1.02610336011625E-05
 -2.86697006516409E-13  3.16291922028419E-12 -7.55955268217323E-07 -1.32469374542400E-05  1.00368395337347E-13
  1.65840789692914E-12 -8.05666850468183E-15  4.48073391933180E-12  3.16894514609522E-07  1.63060039092865E-13
 -4.72406949660504E-07 -1.36371173891862E-14  6.24930848533017E-07
* ORBITAL    1    7
 -5.06923269396675E-12 -4.91682578298402E-10  4.21461250735419E-11 -3.31183929188537E-10 -1.61075596858938E-11
 -4.04398832016543E-11 -2.29983634029371E-08 -3.28358492986655E-13 -8.18638483960263E-11 -3.29544297126592E-11
 -2.24674907621634E-11 -8.88707050996866E-01 -1.56286521896771E-05 -2.28166697019874E-05  3.88674221618581E-05
 -2.50525206998673E-05  4.23699020218859E-01  7.45110281494032E-06  1.08781023512520E-05 -1.85303911786979E-05
  1.19440156092717E-05  5.54371176895447E-06  2.95905208092044E-06 -3.73599662905576E-06 -5.58640644662927E-11
  3.02418319953661E-11 -2.89773100328190E-11  2.06751259883473E-11  1.23161684548544E-11  6.32711065579574E-12
 -2.64304210265089E-06 -1.41085992738358E-06  1.78121743626168E-06 -7.71897385167143E-11  6.02394091759492E-13
 -3.25200230012069E-11 -7.24549200353102E-07  3.09877129474183E-06  1.72227908908939E-12 -2.39981539604464E-12
  1.87647239545128E-07 -8.00549253695277E-07 -2.16404016734380E-07  9.32722146017459E-07  7.25632547057838E-13
  2.80101217569287E-12  2.83755353236132E-07 -1.20757937544423E-06  1.21065625747430E-13 -5.01539558235051E-12
 -4.46940279524762E-07  1.19256729785040E-13  1.68830537083783E-07 -7.05789007321616E-15 -1.93774909367642E-15
 -1.70830960354942E-07  4.85829177251968E-14  1.50672869669745E-07 -5.58603322338551E-14  2.62137906893666E-12
  1.04557350927621E-10  5.21357563738284E-11 -6.05132133538101E-11  1.21826204131977E-11  1.91183919191004E-11
 -2.63112316074932E-09 -2.91412944214776E-11 -5.42241526154689E-11 -2.03662525433904E-11 -1.42116712324379E-11
 -1.58104462590969E-01 -2.23234653596811E-06  3.02624765107588E-08  1.07479130923135E-05  4.17740761741945E-06
  7.53784610212264E-02  1.06430453802668E-06 -1.44405967098609E-08 -5.12420635447554E-06 -1.99160534509427E-06
 -2.41479605538233E-05 -2.25653032800468E-06 -4.51459063389216E-07  1.35074267250550E-11 -3.08132054754248E-12
  8.49003459983177E-12  1.47435803401432E-11 -5.44008330620919E-12 -3.03211678994503E-12  1.15125716995641E-05
  1.07580948198629E-06  2.15252034232769E-07 -1.53184617350396E-11  7.33600641423982E-12  1.15607325660774E-11
 -1.45872232062333E-06 -1.20661499260579E-06 -1.83890874095904E-13 -1.72963481764373E-12  3.76773224402444E-07
  3.11454176631459E-07 -4.39459607805677E-07 -3.64066603641633E-07  3.11831877645120E-13  6.07924344029983E-13
  5.68157940069145E-07  4.69501378153918E-07 -4.60244915760886E-13 -1.86933657777593E-12  1.03950357689603E-06
  4.58423953040852E-14 -3.92880048363982E-07 -3.34661154506693E-15 -3.27574806332638E-15  3.97353429197972E-07
  2.26104560314487E-14 -3.50450948949218E-07  5.55800735489052E-14
* ORBITAL    1    8
 -1.67654454118039E-12 -1.75089715225786E-10  1.74341358757259E-11 -9.94252125268414E-11 -2.86377384913517E-12
 -1.20121622754015E-11  5.10237555949487E-09  1.65895427373925E-12 -1.92873613524169E-11 -8.64357027628097E-12
 -5.16704615113006E-12  4.23699058979233E-01  7.45110378138894E-06  1.08781048122541E-05 -1.85303916524681E-05
  1.19440190444694E-05  8.88707072780760E-01  1.56286528210678E-05  2.28166709685916E-05 -3.88674225519643E-05
  2.50525225842235E-05 -2.64303483700292E-06 -1.41085923940713E-06  1.78121838657599E-06 -2.26707425126206E-11
  1.08036351395922E-11 -1.12493260335168E-11  5.62258590163321E-11 -2.64385878397978E-11  2.81159278465733E-11
 -5.54370873736579E-06 -2.95905180417905E-06  3.73599677753161E-06  1.14708444257600E-11 -1.49021714793765E-11
  8.31375953072021E-12  3.44846210569904E-07 -1.47687054220980E-06  7.44114736867067E-13 -9.93460937730552E-13
 -9.18084087472177E-08  3.83502137420427E-07 -4.57896317812122E-07  1.95955973528117E-06 -1.09635095414902E-12
  2.49797421775744E-12  5.92041994199709E-07 -2.53049213912889E-06 -1.16636200036621E-12  3.77353881687124E-13
  2.13068394481567E-07 -1.58159111264844E-14 -8.05436105603980E-08  5.40228410301525E-15  7.97817682139160E-14
 -3.58383654299167E-07  3.01981736700265E-14  3.15943669909187E-07 -1.04830733204963E-13  7.63940528411594E-13
  3.59988436457821E-11  1.30609743866247E-11 -3.31650392549495E-11  2.26376267831516E-12  5.02991331801292E-12
 -1.85175349981568E-09 -7.87843356025862E-12 -1.16899526208847E-11 -4.94745172147411E-12 -3.98833032176890E-12
  7.53782431487934E-02  1.06430067583705E-06 -1.44468464457159E-08 -5.12419731650840E-06 -1.99161236160151E-06
  1.58104340144474E-01  2.23234444796692E-06 -3.02657690645542E-08 -1.07479079182598E-05 -4.17741152760292E-06
  1.15125729708091E-05  1.07580917931372E-06  2.15253450425722E-07  5.11202154621526E-12 -9.86120908626295E-13
  3.23584502588997E-12 -6.88344975950750E-12  2.23368251645651E-12 -8.32987857807912E-12  2.41479614863020E-05
  2.25653005757505E-06  4.51459824209387E-07 -1.37532407086048E-11  2.79161865219999E-12 -1.78932984989679E-12
  6.95347441812286E-07  5.75330467618004E-07 -1.32075099322053E-13 -7.83726551029011E-13 -1.80055306222947E-07
 -1.48229257674656E-07 -9.22495669284089E-07 -7.63187289666375E-07  1.63482701742362E-13  1.54900095748430E-12
  1.19114667770557E-06  9.85124283846685E-07 -3.01942505561781E-15  6.89961930604724E-13 -4.95593203574469E-07
  4.41001938177704E-15  1.87331194228911E-07 -6.29874696619345E-14  2.11058108995069E-14  8.33462481356991E-07
 -6.94008336815448E-14 -7.35025643500353E-07 -3.87850223838802E-14
* ORBITAL    1    9
  9.12170624543730E-13 -7.99079605950461E-11  7.42627364126593E-11 -2.04903828358814E-10  7.07720558650458E-12
  5.26613323327141E-12 -6.84366552778825E-10  3.25631574936265E-11  2.83943157535678E-11  1.00214704007773E-11
  7.88666069564606E-12 -1.34015865154592E-01 -2.85064350369146E-06 -7.14174500305829E-06  2.39308971911849E-06
 -1.15765512988457E-05  1.12777448158387E-01  2.39888271417955E-06  6.00990198755021E-06 -2.01383604785569E-06
  9.74198023639773E-06 -2.00881031465701E-05 -1.11837152873816E-06 -1.57859347973845E-06 -7.49728747960623E-12
  8.86371322887015E-12 -1.87948736946896E-12  2.64733803809303E-11 -3.37627672213160E-12 -6.92145591757357E-13
  1.69048239876067E-05  9.40984333625376E-07  1.32839778267233E-06 -4.76138670662339E-11  7.71644579547855E-12
  9.67587407925237E-13  1.09105066399215E-06  2.05358964613730E-06  9.21168648959358E-13  1.13159596843037E-12
 -2.81730836013706E-07 -5.30207698311458E-07  5.81066632837428E-07  1.09264053982245E-06 -2.22633478656785E-13
 -1.94409263218851E-14 -7.49404590060152E-07 -1.41133250572770E-06  5.32444733119912E-13  4.07531722563189E-13
  7.99523082547769E-07  1.28875220971793E-13 -3.02207617140139E-07  2.17880457323664E-14  8.42132125756557E-14
  5.39454762364142E-07 -2.04300209045032E-14 -4.75772260247266E-07  3.91596517702469E-14 -4.90316883262302E-12
 -5.49062384276551E-10  6.93326405947431E-11 -3.99982380133554E-10 -1.21578652093919E-11 -3.83920324348688E-11
 -1.34480632510984E-11 -1.19079504549037E-11  6.89573691033209E-11  2.94678163978809E-11  1.76173636142152E-11
  7.53300399174295E-01  1.34023372021322E-05  2.06132596327874E-05 -3.17335222497098E-05  2.39225117547445E-05
 -6.33924007188488E-01 -1.12784211068936E-05 -1.73465707125459E-05  2.67046571797294E-05 -2.01314604362700E-05
 -2.55180133300596E-06  1.98055527084580E-06 -3.53479293614938E-06 -6.33132879956859E-11  3.51058985047648E-11
 -3.18655597640529E-11  3.81898636650719E-11  3.33663554136436E-12  1.15467542447588E-11  2.14721755357511E-06
 -1.66661662006291E-06  2.97455824525868E-06 -8.32909269571302E-11  3.02381416690792E-13 -2.70950603082295E-11
  2.00687267826829E-07 -3.17271089129624E-06 -1.91397119381554E-12  2.29163761340557E-12 -5.18195505220574E-08
  8.19202680024130E-07  1.04605934289036E-07 -1.68686956947342E-06 -8.84509099432059E-13 -2.79521584805910E-12
 -1.39547626084999E-07  2.18133514105615E-06  7.06722321275839E-13  4.31762700348414E-12 -7.98605971150642E-08
  8.38626631017507E-14  3.00852950651021E-08 -1.47508068807652E-14 -3.93265022070870E-14 -5.38989603101631E-08
  2.40122068018116E-14  4.75233242773979E-08 -4.00769054315133E-14
* ORBITAL    1   10
  8.24735407404100E-14  8.30877052804034E-12 -4.10403716612170E-13  2.47429670965326E-11  6.30710510179310E-13
  4.42807257143594E-13 -2.07326218339385E-09 -7.90260078683991E-14  4.58573448194492E-12  9.73347570408826E-13
 -2.44299979431990E-13 -1.12777268161093E-01 -2.39887936493428E-06 -6.00989671507814E-06  2.01382842358261E-06
 -9.74197499165247E-06 -1.34015691769131E-01 -2.85064021797999E-06 -7.14173946678142E-06  2.39308258212889E-06
 -1.15765460579814E-05 -1.69048256247790E-05 -9.40984577715552E-07 -1.32839677273432E-06  1.21304702125193E-12
 -8.70461392089236E-13  2.45612282625353E-13 -6.64736438644866E-12  6.91717013746451E-12 -1.95699248671666E-12
 -2.00881045691479E-05 -1.11837157922112E-06 -1.57859227332805E-06 -2.27090722480375E-12  5.27531818025415E-12
 -7.29531582939573E-13  9.18288394690873E-07  1.72806880080963E-06 -1.16045245980620E-13 -1.32946406237369E-13
 -2.36627212082724E-07 -4.46653241769637E-07 -6.90027201676733E-07 -1.29882027271487E-06  4.21372921849787E-13
  6.06955197848959E-13  8.90857291210795E-07  1.67672729637096E-06  7.23634126020115E-13  8.61272870996698E-13
  6.72824715630039E-07  1.54134605470097E-14 -2.54318174074324E-07  1.09415994520124E-14 -1.03073651829664E-14
 -6.41038899737430E-07 -6.13409253012994E-16  5.65363499002151E-07  5.83685023780738E-14  3.25866911648668E-13
  4.72271170117927E-11 -7.47587287684338E-12  1.47988465865890E-11 -1.52360118616017E-12  1.45191903794824E-12
 -5.26518735429720E-09  1.80911385866793E-12  3.50907959611751E-12  1.49984493139155E-12  3.49300110881583E-13
  6.33924039210849E-01  1.12784219204368E-05  1.73465699684517E-05 -2.67046596433612E-05  2.01314595001524E-05
  7.53300430020166E-01  1.34023381623552E-05  2.06132584893750E-05 -3.17335246648956E-05  2.39225105754760E-05
 -2.14720929112174E-06  1.66661762563385E-06 -2.97455694118598E-06  6.71127108426111E-12 -3.16203679327574E-12
  3.14024468799840E-12 -4.77828709149455E-11  3.22787629918882E-11 -2.53460716756701E-11 -2.55179218807024E-06
  1.98055646944338E-06 -3.53479115547037E-06 -3.11603042484885E-11  1.50132588921025E-11 -1.67964983372500E-11
  1.68153490054011E-07 -2.66937681078639E-06  2.58742229435918E-13 -3.70708729499867E-13 -4.62643766450833E-08
  6.91504510208480E-07 -1.26924396929165E-07  2.00659085339717E-06 -1.40128340888640E-12  1.25291651840007E-12
  1.63862492788466E-07 -2.59051732032166E-06 -8.43070876970705E-13  1.68938181218647E-12 -6.72201554985717E-08
  4.29094987852728E-14  2.53979807309823E-08  3.50581322608894E-15 -7.04337713855318E-14  6.40662149018051E-08
  1.04693043271021E-13 -5.63774192250962E-08  8.91498805382420E-14
* ORBITAL    1   11
 -6.60784557525355E-06 -2.60867063389574E-05  7.12347930678106E-01 -8.37983490885295E-04 -1.33580950243862E-03
  6.38452490643809E-05  1.02289636380305E-06 -3.06785363825129E-04 -2.51870848717905E-05  3.06520628609683E-04
 -8.11338125409399E-05  2.83064160757285E-11 -2.89976734279983E-09 -4.04688785627845E-10  5.69943001741486E-10
 -1.90954210212291E-11 -2.78357030804368E-11  2.86385103662446E-09  4.01913006927311E-10 -5.76007590044161E-10
  1.62047434659863E-11  4.04345781737248E-10 -9.11584411242089E-11 -3.13761389665489E-11 -2.43380981590542E-12
  2.62403051247888E-12 -1.50936378070381E-12 -3.63635613849652E-04 -1.35006708692812E-04  1.14875224766664E-05
 -3.76413094512084E-10  7.38487573377547E-11  2.30733134859469E-11  6.29835342954592E-04  2.33838483609013E-04
 -1.98969748945476E-05  1.97705740808244E-11  2.67003070506311E-11 -7.13864137580919E-13  1.45538856382449E-12
 -3.05691353740708E-12 -9.79946933558855E-12  1.97403875050608E-11  5.55070108924776E-12 -1.48976496181642E-04
 -1.56734047688970E-04 -2.47644573828718E-11 -8.02884279501524E-12  1.92327830684333E-04  2.02342783608403E-04
 -2.31219488036748E-12  1.33469013863839E-08  1.17800160492216E-12  3.53124117870242E-08  1.66543468956147E-05
  1.55811446524898E-12 -2.48803935687697E-05 -1.09900794882061E-12  3.28833020761078E-05 -6.28598412388375E-06
 -2.41354184984519E-05  7.01027181204381E-01 -7.71323009158989E-04 -1.29805197704390E-03  7.55292786616493E-05
 -6.97600501290492E-07  2.79797817852597E-04 -2.14232983176937E-06 -3.12595320323383E-04  6.85735065609656E-05
 -2.88895345820338E-11  2.97402833763971E-09  4.37996423401712E-10 -6.00544941054907E-10  1.74706131830152E-11
  2.79576340252250E-11 -2.89587551114722E-09 -4.18747798189875E-10  5.88713887780988E-10 -1.39315025478053E-11
  3.67334924985663E-10 -9.06239561374755E-11 -2.55166272994817E-11 -6.32739031234972E-11  1.26064106616193E-11
 -3.98711195432459E-12 -3.62676594754990E-04 -1.36651704829087E-04  1.00496637357369E-05 -3.29266062917598E-10
  6.06566079796425E-11  2.36755467156612E-11  6.28174245646936E-04  2.36687708220170E-04 -1.74065307471343E-05
 -2.09665272885891E-11 -2.19690385450145E-11 -4.97745769082752E-12  6.94526309984129E-12  3.17499512309593E-12
  8.79363246519413E-12 -2.72528162165806E-11  5.40817689744839E-12  1.49234992576782E-04  1.56844241353337E-04
  2.74444380078317E-11  4.18865600058365E-12 -1.92661549059227E-04 -2.02485042289956E-04  2.56013496674692E-12
  1.31566399370847E-08 -1.87680063335801E-13  3.48051119961636E-08  1.66009061621775E-05  2.78941896589080E-12
 -2.47996787273805E-05 -1.74234659517671E-12  3.27771221652540E-05
* ORBITAL    1   12
  1.99961288431862E-05  1.20109957746424E-04 -7.00862057349409E-01  4.14296153573962E-03  2.36664485154991E-03
  7.27972148520744E-04 -1.94111038537445E-05  1.54935469556559E-03  1.68138545177058E-03  4.00403855625647E-04
  7.85418311826968E-04 -2.79955431546641E-11  2.85774790131326E-09  4.64287368007330E-10 -5.30440995043800E-10
  6.31123333023080E-11  2.75462071193825E-11 -2.82481572800760E-09 -4.69630486342130E-10  5.32881054726989E-10
 -6.07656121387677E-11 -3.76628524561885E-10  1.03811257705575E-10  3.73721513270157E-11  2.35542398304173E-12
 -3.85710327801147E-12  9.24890530585832E-13  5.36463319926739E-05 -9.94621136323380E-05 -8.82607611431094E-05
  3.43098128588360E-10 -8.83781573909528E-11 -3.34086242390793E-11 -9.29181589475617E-05  1.72273428234458E-04
  1.52872124431496E-04 -2.27803599852935E-11 -3.16368199964944E-11 -4.06988715523356E-14 -2.17803983912418E-12
  3.70690103832861E-12  1.08127256709595E-11 -2.04501761277907E-11 -7.22116451946643E-12 -1.68175655252370E-05
 -8.36598576390456E-06  2.53814839827876E-11  9.92263607149164E-12  2.17113820579711E-05  1.08004424834579E-05
  1.80728592311192E-12 -1.31497674971821E-08 -1.00870209712482E-12 -3.47905478761639E-08 -3.25563915736970E-06
 -1.68668569730164E-12  4.90591594873131E-06  1.22564029251425E-12 -6.46004147275441E-06 -2.01003929368373E-05
 -1.20500570655894E-04  7.12185444346761E-01 -4.15561660037920E-03 -2.38799988801217E-03 -7.26761879193017E-04
 -1.94067717997413E-05  1.55192255428181E-03  1.68128607096376E-03  3.95745558946128E-04  7.86616554187125E-04
 -2.94611809478998E-11  3.02627732799880E-09  5.06004579257832E-10 -5.84397013643654E-10  5.51806962761590E-11
  2.85155702872406E-11 -2.94772283766791E-09 -4.94503976900851E-10  5.67095748077933E-10 -5.54491229286916E-11
  3.41315048954847E-10 -1.03903904597143E-10 -3.21033826736265E-11 -6.15083919346071E-11  1.32505591118421E-11
 -3.99764253802915E-12 -5.94246124932030E-05  9.72394900295542E-05  8.84239100243119E-05 -3.06878568026237E-10
  7.51771003837117E-11  3.36180052503058E-11  1.02926401751480E-04 -1.68423724079859E-04 -1.53154707160870E-04
 -2.40496528359194E-11 -2.67628248014186E-11 -5.76013487804470E-12  6.47693731727036E-12  3.61238817081439E-12
  9.82904581775954E-12 -3.02837423263843E-11  2.22186348785648E-12 -1.44209317042622E-05 -5.85877719369962E-06
  3.01607526877047E-11  7.32940970035168E-12  1.86173403144741E-05  7.56365122226606E-06  3.04058335784802E-12
  1.33817639847604E-08 -3.16783966065901E-13  3.54003893734104E-08  3.52330109052050E-06  3.27510566090678E-12
 -5.30558035396356E-06 -2.04301296148851E-12  6.98837541333188E-06
* ORBITAL    1   13
 -3.64589397826335E-05 -2.70862444345328E-04 -2.48435509795250E-03  1.28308729988680E-03  5.59292941037630E-04
 -1.32889253303298E-04 -1.00635457265049E-04  7.04867698863581E-01  4.93006365622293E-03 -2.29490028281059E-03
 -1.70520815886537E-03  1.00877572441958E-12  5.42902800540643E-08  5.45606534072641E-10 -1.03233662966009E-10
 -3.34237487819819E-11 -3.15747845811100E-13 -4.81233776786642E-08 -4.74809977107020E-10  9.58890113835146E-11
  3.92879114837427E-11 -2.96840014505084E-09  3.95609766511378E-10  5.39233731168876E-10  1.04249681544202E-11
  1.27575458427799E-11 -6.75539785221215E-13 -4.60558529573362E-04 -6.39304962332723E-04 -2.29088783286348E-04
  2.93501116603669E-09 -1.38847067588796E-10 -5.14551963297739E-10  7.97710784073005E-04  1.10730865570236E-03
  3.96793410542680E-04  1.59678836518112E-10  7.37461214419464E-11  3.67210149051659E-13 -5.79983754502285E-13
 -4.09090445715949E-11 -1.99221052420914E-11  1.07604333869965E-10  4.14419563908916E-11 -5.64162190035759E-04
 -4.14858977363402E-04 -1.39249925113724E-10 -5.56831061405650E-11  7.28330255270289E-04  5.35580637030348E-04
  1.15500346067472E-11 -5.27632064517415E-11 -4.29171922024787E-12 -1.39584864276356E-10  4.85279735696507E-05
  9.45036330455043E-12 -7.23411344695564E-05 -8.40786665738898E-12  9.56983810463372E-05 -3.65542838826852E-05
 -2.71640982802872E-04 -2.49493085477625E-03  1.27849672366844E-03  5.56435698331986E-04 -1.33093766482767E-04
  1.00793177202239E-04 -7.03546966042977E-01 -4.91916437882864E-03  2.29334464081960E-03  1.70425894997914E-03
 -1.52020179565568E-12 -5.04632871454407E-08 -5.48254255101651E-10  9.29134274940717E-11  3.57280020612570E-11
  6.22679048729109E-13  4.51691064290801E-08  4.62931914520851E-10 -9.44778943763104E-11 -3.73973312706395E-11
 -3.15188734776476E-09  3.54194250165135E-10  5.69776464449660E-10  2.43175717863192E-11 -6.60830482167225E-11
 -2.37280774243726E-12 -4.62564106389704E-04 -6.37891601133088E-04 -2.28219288538006E-04  3.07348019013608E-09
 -3.37063959055697E-11 -5.27627234065069E-10  8.01184554251634E-04  1.10486063376851E-03  3.95287402786743E-04
 -1.80924996140632E-10 -6.32937896113197E-11 -1.99507579493027E-12 -2.56818946308667E-12  4.37639419745187E-11
  1.70831680771838E-11 -1.04973556140076E-10 -3.65842408691717E-11  5.63761101314361E-04  4.14577745524390E-04
  1.34223078435727E-10  5.01872255477531E-11 -7.27812453263643E-04 -5.35217568237517E-04  1.22174514596801E-11
 -6.08875759817633E-11 -4.32677099542911E-12 -1.62528298294754E-10  4.85058178617605E-05  9.74201970787723E-12
 -7.23080746474269E-05 -8.27028610517550E-12  9.56546652035126E-05
* ORBITAL    1   14
 -3.15106931099765E-11 -2.76092651347789E-10 -5.57261378268440E-09 -2.03415335204110E-09 -2.93173616940524E-09
 -6.51801170779178E-10 -3.10139718604126E-11 -1.27505879479101E-07 -2.83147716886572E-09 -5.78046909318628E-10
 -6.19124613702680E-10  2.07848442672344E-05 -6.28059521098747E-01 -3.26607300572344E-03  1.53548871018594E-03
  7.67071697971903E-04 -1.10635038453451E-05  3.34308398931084E-01  1.73849342174833E-03 -8.17323002997185E-04
 -4.08304281556867E-04  1.71870587624822E-04 -1.78674270828759E-04 -2.37706381779874E-04 -3.97302042627187E-09
  2.27514973275711E-10  7.29631287207888E-10  1.40834944399974E-10  3.17859780765872E-10  1.38110587684868E-10
 -9.14938690749872E-05  9.51092957025668E-05  1.26529539011211E-04 -2.71161357984956E-09 -4.24615529608038E-10
  2.04009313169247E-10 -3.18668783855478E-04 -2.15402345614750E-04  2.08279724114520E-10  8.67636220763073E-11
  8.21912777330719E-05  5.55771939711689E-05 -1.07617545787140E-04 -7.26741279273714E-05  4.14348689728044E-12
  2.83808361607001E-11  1.38221726896620E-04  9.34881009899581E-05  1.29222153876445E-10  1.68371729571048E-11
 -5.01915094843175E-05  1.13027414094317E-11  1.89693098792855E-05 -4.07113117648081E-12 -8.32167252718846E-13
 -2.14203029612707E-05  3.16244240445985E-14  1.88914795328688E-05  5.29846721213709E-12  3.20075676523623E-11
  2.80760848960907E-10  5.67385895835082E-09  1.74912457914796E-09  3.02599895545262E-09  6.56533967065414E-10
 -3.14437731321364E-11 -1.33439902484999E-07 -2.89226235729912E-09 -5.47915255922160E-10 -5.91146971574383E-10
  2.07209616957304E-05 -6.19599816617680E-01 -3.23099248019516E-03  1.51116759923076E-03  7.50727937048585E-04
 -1.10295447304564E-05  3.29805699195077E-01  1.71981436040174E-03 -8.04374732269945E-04 -3.99601944004235E-04
 -1.56144016280105E-04  1.78722578508158E-04  2.34173572494046E-04  4.10166771497671E-09 -1.85957921169301E-10
 -7.49252529921577E-10 -9.30891628098836E-11 -2.51909640143004E-10 -1.45562994612152E-10  8.31123645706242E-05
 -9.51299548801611E-05 -1.24647440143775E-04  2.77852599131838E-09  3.80168329874135E-10 -2.23124094624023E-10
 -3.17040363407475E-04 -2.14425405052315E-04  1.85443484408959E-10  7.61851849118872E-11  8.17724856091608E-05
  5.53245800028699E-05 -1.07063479190906E-04 -7.23416750019896E-05  2.06443184149275E-11  3.07136074161440E-11
  1.37515866857469E-04  9.30632788165612E-05  7.76239209991747E-11 -4.18089258564502E-13  4.98620388508273E-05
 -1.08423635103546E-11 -1.88447850606607E-05  4.55998629963411E-12  8.13475437774274E-13  2.12798570983478E-05
 -6.79065168785461E-13 -1.87677269501926E-05 -4.52361577288606E-12
* ORBITAL    1   15
 -7.50643378467307E-12 -6.82071553680915E-11 -1.56880611379208E-09 -4.83728772157114E-10 -8.71814831410246E-10
 -1.85617259705458E-10 -7.03017812194991E-12 -3.08942635682200E-08 -7.43846551389629E-10 -1.71821096832608E-10
 -1.79247668621637E-10 -1.10635035683217E-05  3.34308402487894E-01  1.73849345653980E-03 -8.17323013621788E-04
 -4.08304286827147E-04 -2.07848441039987E-05  6.28059525250021E-01  3.26607303211229E-03 -1.53548872391699E-03
 -7.67071702734475E-04 -9.14938805520484E-05  9.51093315064219E-05  1.26529544044687E-04 -1.24258804089287E-09
  1.47837424468165E-11  2.19727066205662E-10  3.80787696745397E-09 -2.40122769039626E-10 -6.61257192260374E-10
 -1.71870607814760E-04  1.78674264567726E-04  2.37706383781504E-04  1.36085181089993E-09 -1.28780468459843E-10
 -3.22759480529968E-10  1.69722313944085E-04  1.14703477839970E-04  8.35530773255108E-11  3.25248282323410E-11
 -4.33718491029617E-05 -2.94051983554113E-05 -2.01598123629930E-04 -1.36256563950449E-04 -1.64027934384406E-10
 -6.62855139564250E-11  2.60121888368243E-04  1.75844087749109E-04 -1.24716360151493E-10 -6.01788114889909E-11
  2.67160052061041E-05  3.82803521585102E-12 -1.00981401857038E-05 -1.31968298131248E-12  6.67947819424851E-12
 -4.02431944937732E-05 -6.34384349163447E-12  3.54895430162475E-05 -7.61940514624841E-12  8.04393217779756E-12
  7.21253577758577E-11  1.58213775101503E-09  4.61959365819708E-10  8.61407122014734E-10  1.84947360064257E-10
 -7.24141793731508E-12 -3.19977139590191E-08 -7.43819498328742E-10 -1.48083326802982E-10 -1.65972249917289E-10
 -1.10295452026006E-05  3.29805695595160E-01  1.71981431059194E-03 -8.04374732423937E-04 -3.99601936316655E-04
 -2.07209620304750E-05  6.19599812416427E-01  3.23099244893251E-03 -1.51116760335927E-03 -7.50727932796303E-04
  8.31123776588655E-05 -9.51298428612011E-05 -1.24647428193661E-04  1.30261359833953E-09 -3.76387199794872E-11
 -2.37413786331303E-10 -3.89479478767938E-09  3.54263786252143E-10  6.88337221637753E-10  1.56144030947243E-04
 -1.78722481041325E-04 -2.34173562660906E-04 -1.41874108252668E-09  9.90775982449992E-11  3.25963937228503E-10
  1.68852044708902E-04  1.14180502164630E-04  6.87331465680997E-11  2.41328537756109E-11 -4.31531381830061E-05
 -2.92729331122948E-05 -2.00567202853556E-04 -1.35638920389169E-04 -1.47281180067472E-10 -6.12784461846598E-11
  2.58793617369955E-04  1.75046127264826E-04 -1.03201340674370E-10 -5.10602628303769E-11 -2.65408777883493E-05
 -4.12229795359797E-12  1.00320364609322E-05  1.08540483872648E-12 -6.98454173794461E-12  3.99790294169591E-05
  5.84109877354654E-12 -3.52565758309093E-05  6.70585748144572E-12
* ORBITAL    1   16
 -1.16139374537537E-11 -1.23538165043161E-10 -4.37777024291950E-09  4.47299548723523E-09 -1.37334756715079E-09
  2.40675076607503E-10 -2.01029660082156E-11  6.48756530304315E-08  6.03493396621266E-10 -1.10549844362425E-10
 -9.99401682444034E-11  3.62431301630253E-06 -6.32681054381063E-01 -2.64439750432464E-03  1.84314215867881E-03
  1.22902004916915E-03 -1.75025135642864E-06  3.05533070088423E-01  1.27702826678777E-03 -8.90087927155345E-04
 -5.93516998890390E-04  1.04470976184102E-03 -3.19635773095570E-06 -2.46855472245844E-04 -3.83924078018208E-09
  1.79338089742705E-10  6.67359746419032E-10 -1.10014165549765E-10 -3.06751529511783E-11 -2.35155092635932E-11
 -5.04530893691191E-04  1.53255182646257E-06  1.19207883676012E-04 -2.52739299092814E-09  1.66446709741864E-10
  5.05853772916160E-10 -1.16418990429433E-04 -7.06388458891085E-05  2.16376841964076E-10  9.88820254086284E-11
  2.99539974399840E-05  1.81916273395185E-05 -3.58879871224001E-05 -2.17304468692459E-05 -1.15089419428499E-10
 -7.86406295661164E-11  4.56321099968918E-05  2.77251178639215E-05  3.04098795592637E-10  1.70999339373003E-10
 -2.42817415735530E-05  1.37381269595063E-11  9.17643408508047E-06 -4.95077230332521E-12  7.57935942038895E-12
 -9.40121450406763E-06 -1.29703073480346E-11  8.29187949719649E-06  2.45533897162491E-11 -1.25642668252852E-11
 -1.32373090425503E-10 -4.59263122995862E-09  4.50982585944266E-09 -1.58263493430704E-09  1.79457367614407E-10
  2.02526583790155E-11 -6.89138006964095E-08 -5.00266490963376E-10  1.64927111528361E-10  1.47639619419589E-10
 -3.89835754674183E-06  6.41302427907532E-01  2.68972033586297E-03 -1.86446887069334E-03 -1.23952445135643E-03
  1.88265167700116E-06 -3.09696778317603E-01 -1.29890781518295E-03  9.00385553290488E-04  5.98588102733678E-04
  1.04509658373447E-03 -5.78421559677527E-06 -2.49873546786624E-04 -4.06329427632402E-09  1.48469689955232E-10
  7.06190171821086E-10 -1.27443180188591E-10 -8.63557820240305E-11 -1.34515185357368E-11 -5.04702782667800E-04
  2.79594151842408E-06  1.20669064164229E-04 -2.72958367676657E-09  2.02152254069097E-10  5.32886749535527E-10
  1.20763749049060E-04  7.35918155594741E-05 -2.03131544916493E-10 -9.34442896638329E-11 -3.10746777421525E-05
 -1.89523123347285E-05  3.72189473333855E-05  2.26339043508750E-05  1.04736901724442E-10  7.95337821502727E-11
 -4.73407831232663E-05 -2.88870947763231E-05 -2.60365362890030E-10 -1.55603047789867E-10 -2.49718331784822E-05
  1.39592250855954E-11  9.43722755611841E-06 -5.86626316583256E-12  8.03048844045941E-12 -9.66866720984912E-06
 -1.30699594857018E-11  8.52788783183258E-06  2.46419944291079E-11
* ORBITAL    1   17
  5.02170733083859E-12  4.98598408953855E-11  1.52148340637449E-09 -1.55411246945682E-09  4.97924669020286E-10
 -7.24972802020301E-11  7.55085588728590E-12 -1.99604793298622E-08 -1.86871282614916E-10  2.99438353366485E-11
  2.44850012503586E-11  1.75025159607727E-06 -3.05533066325300E-01 -1.27702825880805E-03  8.90087924406905E-04
  5.93516999800221E-04  3.62431324773257E-06 -6.32681050322322E-01 -2.64439748473453E-03  1.84314215864607E-03
  1.22902005079091E-03  5.04530876114286E-04 -1.53258357509975E-06 -1.19207882852071E-04  1.36156869736472E-09
 -1.04844645992957E-11 -2.30967960433164E-10 -3.66452056520256E-09  2.81060536620681E-10  6.57688966808633E-10
  1.04470975132077E-03 -3.19634906357513E-06 -2.46855468614451E-04 -1.33828598563722E-09 -6.36291490073521E-11
  1.91730734152896E-10 -5.63157901033022E-05 -3.41575238311425E-05 -9.59239088918649E-11 -4.16435381946903E-11
  1.40985339383169E-05  8.61150074172268E-06  7.36942939076886E-05  4.47048598517647E-05  2.12071465783195E-10
  1.08739302977357E-10 -9.49724941715699E-05 -5.76390257973880E-05  7.30575746455532E-11  1.93979172497544E-11
 -1.17256527135600E-05 -5.23086303857362E-12  4.43251155458716E-06  1.79396971473224E-12 -1.10763816414117E-11
  1.94691301173517E-05  1.20235397530101E-11 -1.71686600345786E-05  3.55823425193119E-12  4.74278794105594E-12
  4.83279603486553E-11  1.55354016077702E-09 -1.60014876328211E-09  5.10007870632394E-10 -7.43770522006193E-11
 -7.18508281251033E-12  1.81376921467595E-08  1.61500615969195E-10 -9.31120248844611E-12 -1.40162803991023E-11
 -1.88265213701647E-06  3.09696782025399E-01  1.29890781099465E-03 -9.00385573799304E-04 -5.98588108037892E-04
 -3.89835808832215E-06  6.41302431905703E-01  2.68972035065762E-03 -1.86446889872469E-03 -1.23952446359981E-03
  5.04702799149569E-04 -2.79583177136628E-06 -1.20669057031782E-04  1.47443889162744E-09 -2.78238779298214E-11
 -2.54892188304067E-10 -3.88093915604448E-09  3.89920992188381E-10  6.97984858845982E-10  1.04509659519492E-03
 -5.78412504504542E-06 -2.49873540817659E-04 -1.40370258030905E-09 -7.82487807801705E-11  2.07476541585546E-10
  5.84143643443424E-05  3.55833372482610E-05  8.25897050171632E-11  3.34695452419621E-11 -1.46343426172545E-05
 -8.97687426242078E-06 -7.64428583684769E-05 -4.65735682280563E-05 -1.97916340018985E-10 -1.04558297546362E-10
  9.85190967207304E-05  6.00487203447556E-05 -5.94046161434633E-11 -1.54987206610856E-11 -1.20592750184762E-05
 -5.57033682546483E-12  4.55871976016435E-06  1.67295656464816E-12 -1.16884209198730E-11  2.00224482773700E-05
  1.17026699607270E-11 -1.76565954058433E-05  2.94788942181351E-12
* ORBITAL    1   18
  4.97937710923231E-05  3.98425735648760E-04  4.47863126482908E-03  2.63478355959415E-03  9.59665783923825E-04
 -4.18225441140307E-05  9.61728345018032E-05  7.09378076014086E-01  6.03995583078400E-03 -1.13656727335501E-03
 -6.99154561527525E-04  2.15133559427564E-12 -1.02675699225967E-07 -5.63564940889879E-10  2.24320956907856E-10
  1.37851531974290E-10 -2.69174452272724E-12  8.91879389655645E-08  5.05011551044285E-10 -1.94995302789407E-10
 -1.19406275931671E-10 -2.46666541778139E-09  3.51507344014894E-10  4.61943013468679E-10  1.19452994138106E-11
  1.23416029072531E-11 -1.52752692457215E-12  4.55408752652602E-04 -7.08171023706063E-04 -3.86045405323075E-04
  2.53520373543926E-09 -1.50350403074680E-10 -4.67794503687033E-10 -7.88791085180529E-04  1.22658817673413E-03
  6.68650255475922E-04  1.30525938735067E-10  6.62445745520937E-11  1.67478497074936E-12  1.88459350784612E-13
 -3.23468027168084E-11 -1.70009173723201E-11  9.71838205686605E-11  4.33321875041903E-11 -2.04628532345751E-04
 -1.50858477585751E-04 -1.25230772739978E-10 -5.75690884178984E-11  2.64174301017572E-04  1.94757458829946E-04
  5.14985060958987E-12  5.95147976272635E-11 -1.78965600135690E-12  1.57120809530519E-10  1.14221091159743E-05
  5.44851062509406E-12 -1.70271667011086E-05 -4.93384308237708E-12  2.25247726142275E-05 -4.97254271419688E-05
 -3.97898919496641E-04 -4.47184541230445E-03 -2.63792175015872E-03 -9.60032422944570E-04  4.20369686679165E-05
  9.59960048409834E-05  7.10687953881512E-01  6.04970795592569E-03 -1.14125676678406E-03 -7.02506451153246E-04
  2.16214943027735E-12 -9.68097575165304E-08 -5.54285820342062E-10  1.98046095917964E-10  1.15764273264950E-10
 -2.02151618662421E-12  8.78006804181351E-08  5.32320098512574E-10 -1.69749903154303E-10 -1.04339332991969E-10
  2.65538063118165E-09 -2.93177675636427E-10 -4.85900671139357E-10 -2.70454214807500E-11  6.02562726933881E-11
 -4.41247790584268E-13 -4.53520325810510E-04  7.09262644990980E-04  3.86313067887013E-04 -2.65325618009986E-09
  8.13662253308518E-12  4.64650271197466E-10  7.85520226505771E-04 -1.22847890151013E-03 -6.69113858538515E-04
  1.53510494395992E-10  5.49843906261196E-11  5.97940194956349E-12  5.77088608886778E-12 -3.50167388899512E-11
 -1.35320491542936E-11  1.01199630382086E-10  4.25065783772087E-11 -2.05685295820761E-04 -1.51658282906078E-04
 -1.23948364401339E-10 -5.24743153086762E-11  2.65538576995457E-04  1.95790001813553E-04 -6.57406940724643E-12
 -5.09832289356050E-11  2.09633218152031E-12 -1.32507907639485E-10 -1.15139327538744E-05 -6.80765880667805E-12
  1.71640053677574E-05  5.23305039349856E-12 -2.27058180343276E-05
* ORBITAL    1   19
  2.03819781762526E-12  1.54450555140941E-11  8.38192767690394E-11  2.97149549307483E-10  6.20062311256957E-12
  1.55029996515966E-11  2.23446293851946E-12  3.29054537308706E-11 -8.19517882883022E-11  1.73395442452486E-11
  1.90043936393335E-11 -4.86580700014474E-11 -3.47173959103590E-09 -8.11489276553034E-09 -3.82595489574296E-09
 -2.23353143918145E-09 -3.60192148210376E-11 -2.71174585881672E-09 -7.45666243501938E-09 -3.14225732674583E-09
 -1.77384832423347E-09  1.41056745508315E-08 -1.45123299592870E-09 -4.78024139976300E-10  7.72351514111870E-02
  1.23425414642008E-03  2.21980794799001E-05  6.03329030374544E-01  9.64180365488186E-03  1.73816645911135E-04
  1.10533569658458E-08 -1.33082996014480E-09 -4.90614056333011E-10  3.48332177384452E-01  5.56669800162080E-03
  1.00353107770728E-04 -1.33539878153903E-09 -8.88764512477252E-10 -4.64454841443892E-05 -2.48822281374140E-05
 -1.84507534759912E-09 -1.18237041676111E-09  2.45318777826591E-09  1.57186448238592E-09 -3.30964829087001E-04
 -1.77254061771093E-04  1.10310567169330E-09  6.98579523400230E-10 -2.56364249435512E-04 -1.37300401325735E-04
  5.73919204973794E-11  1.42750585165938E-05  5.46999613842632E-11 -5.39546443620546E-06 -7.69749676975719E-05
 -7.22876429651288E-11  6.88485045926109E-05 -4.77043574231309E-11  9.10780099704033E-05 -2.32887104352488E-13
 -1.44737416254882E-12  2.43385141719286E-11  5.57969204030270E-10 -1.43010384210447E-10 -7.05478287370430E-11
 -8.95238713448990E-13 -2.67466699020193E-12  7.90112965628479E-10  6.46271220863249E-11 -1.47459371242901E-11
  5.01238560853816E-11  3.63992949286263E-09  8.10770165118930E-09  3.99604354701058E-09  2.37995708513144E-09
  3.83036438988275E-11  2.85880704721311E-09  1.03334823963800E-08  3.38789971088960E-09  1.75776654217031E-09
  1.57967310943271E-08 -1.73682667944610E-09 -5.91217621044034E-10  7.72347432634410E-02  1.23438075428996E-03
  2.22422812056555E-05  6.03328655420709E-01  9.64331697010716E-03  1.74344926930520E-04  2.04734719096818E-08
 -8.07081441804302E-10 -3.16663242735514E-10  3.48331961110304E-01  5.56757180878517E-03  1.00658141536732E-04
  1.39319364076862E-09  9.25599469994378E-10  4.62828359466179E-05  2.47759080472098E-05  2.02484104813754E-09
  1.31409891825477E-09 -2.51506462063360E-09 -1.58970333104840E-09  3.29789804223138E-04  1.76488933754387E-04
 -1.25295253303813E-09 -8.22288303773331E-10  2.55454076635661E-04  1.36707731862371E-04  5.62464052345961E-11
  1.42716006448633E-05  5.49466641374428E-11 -5.39415671423128E-06 -7.69559503973501E-05 -7.56611704177810E-11
  6.88314955901324E-05 -4.46811735239638E-11  9.10555082445545E-05
* ORBITAL    1   20
 -2.36143388431646E-12 -1.69618153245565E-11 -7.57345149722880E-11  1.52109445740419E-10 -1.38267464691816E-10
 -7.91327617482333E-11 -2.17064942077263E-12 -4.86292312113459E-11 -4.33428727130647E-10 -9.32542051736285E-11
 -4.26969379683257E-11 -1.47689270980564E-12 -2.57332403433603E-09 -1.13791621981682E-08 -4.55148771691368E-09
 -2.19084842016948E-09 -1.54220862855956E-12 -2.08055640903377E-09 -9.60155989812412E-09 -3.62904470270449E-09
 -1.72736349046246E-09  1.17859264687897E-08 -3.33046168150571E-09 -1.43142901988319E-09  7.85458072381835E-02
  9.73188821467112E-04 -6.76536464129394E-05  6.13775282488543E-01  7.60485841482527E-03 -5.28335393807491E-04
  9.07478506983254E-09 -2.31300888198068E-09 -9.99943423936260E-10  3.54363323947148E-01  4.39066712835010E-03
 -3.05034555682455E-04 -1.46538534775040E-09 -9.97650987870761E-10 -1.68342864096079E-04 -1.20936612853017E-04
 -1.63671153220353E-09 -9.31972286534931E-10  2.32716331673352E-09  1.39982742723963E-09 -1.20062576674645E-03
 -8.62522567351475E-04  9.24307466742761E-10  4.86791076273979E-10 -9.30000713721193E-04 -6.68107102861150E-04
  6.65269178520715E-11  1.75149146209443E-06  7.32652183527405E-11 -6.62000972125656E-07 -9.47136597688532E-06
 -9.32327995813861E-11  8.47144759153080E-06 -6.24599250552765E-11  1.12066715914333E-05  2.37828397064268E-12
  1.72679474162975E-11  5.65328252271666E-11 -5.83813108256169E-10  1.62625146582897E-10  8.55730277818113E-11
 -1.33673472131633E-12 -4.79203693699293E-11 -8.34583044453822E-10 -6.10752734665235E-11  2.60675212400063E-11
 -2.30496444856540E-12 -2.71767556204415E-09 -1.12556436313206E-08 -4.67402147890355E-09 -2.30505919359202E-09
  1.21988430161441E-12 -2.09085643756660E-09 -1.27998409975156E-08 -3.88104260372546E-09 -1.66333387924724E-09
 -1.39452556996475E-08  3.48393856131772E-09  1.47776239232782E-09 -7.85454833773049E-02 -9.73474968458055E-04
  6.75143906325396E-05 -6.13775590029646E-01 -7.60724672607664E-03  5.27302175663202E-04 -1.91003727651839E-08
  2.19837819799880E-09  1.02573171158163E-09 -3.54363501618775E-01 -4.39204608965810E-03  3.04438011532525E-04
 -1.52078632625264E-09 -1.02899370155239E-09 -1.68151766611345E-04 -1.20801823617632E-04 -1.80933132033029E-09
 -1.05447350165366E-09  2.42248941717973E-09  1.44397618364165E-09 -1.19928109416041E-03 -8.61593632131934E-04
  1.02153842287848E-09  5.63066494482256E-10 -9.28959131432490E-04 -6.67387548337015E-04 -6.53730282978820E-11
 -1.74879188449404E-06 -7.44828545875739E-11  6.60980030144902E-07  9.45585142956917E-06  9.37418726633229E-11
 -8.45757170920793E-06  6.29206074598011E-11 -1.11883145055488E-05
* ORBITAL    1   21
 -1.51883686581995E-09 -1.12578074595358E-08 -6.45841064005306E-08 -4.68511658261027E-07 -2.75985977186254E-08
 -1.70593639307247E-08 -3.16048829665108E-09 -7.50686914429235E-08  2.39630511467858E-08 -7.16411711162342E-09
 -1.08046947768629E-08  4.32696595884699E-04  1.05918941011616E-02 -8.15778184753846E-03 -1.19026885434462E-03
  3.22393745834361E-04 -2.66184644288299E-04 -6.51589436662347E-03  5.01814276885032E-03  7.32094413916885E-04
 -1.98436417498313E-04 -5.83214707653534E-01 -1.57647926882688E-02 -1.67411521573962E-03  1.12212866395515E-08
  1.70912831159586E-09  3.84121684800133E-10 -1.11452849529356E-06 -2.90777974816720E-08 -2.30305062343914E-09
  3.58778267314726E-01  9.69839943417907E-03  1.03003190803686E-03  1.93707296779740E-06  5.14537725598740E-08
  4.25934279072213E-09 -1.47803941881765E-03 -1.24156626346718E-03 -2.48821151960637E-09 -1.59380602582057E-09
  3.81623611909262E-04  3.20569686570188E-04 -5.75063889043254E-04 -4.83060851553313E-04 -3.37900064581154E-09
 -2.78604570366092E-09  7.42413236984139E-04  6.23633834233168E-04  3.53883272179885E-09  3.12126001442844E-09
 -2.74501769305653E-04  1.01162312975753E-10  1.03748798615310E-04 -3.80419601541877E-11  5.54165010956722E-10
 -1.35402674755427E-04 -8.35340708223893E-10  1.19397806237238E-04  1.14258526079196E-09 -1.28575290179240E-09
 -9.60201128606509E-09 -5.69033960891462E-08 -3.83064826557778E-07 -2.96804955518931E-08 -1.81189247203707E-08
  2.91412191670916E-09  6.42956654724212E-08 -4.48291877377166E-08  2.79185649632689E-09  9.61646805221162E-09
  4.32725923164344E-04  1.05938401162842E-02 -8.15617249933660E-03 -1.18801428620935E-03  3.24139899976265E-04
 -2.66202267373604E-04 -6.51705784672015E-03  5.01778384938140E-03  7.30923039839009E-04 -1.99354982145764E-04
  5.83214566411378E-01  1.57650195864139E-02  1.67406483666805E-03 -7.71062702727647E-09 -1.40672105675871E-09
 -2.18855278864367E-10 -1.07540598894003E-06 -2.92869348117740E-08 -2.29636675305421E-09 -3.58778728054715E-01
 -9.69824317384431E-03 -1.02986941076057E-03  1.86218914023351E-06  4.93779928660054E-08  3.66363208543164E-09
 -1.47933217041267E-03 -1.24233500082754E-03 -2.77620358642814E-09 -1.83651187831686E-09  3.81956652849061E-04
  3.20767791441279E-04 -5.75588760009255E-04 -4.83377268486017E-04  5.01373359153801E-09  3.85892037443622E-09
  7.43092293369856E-04  6.24043027127010E-04 -7.53793837857566E-09 -5.65191537655049E-09  2.74466998063837E-04
 -1.01403184189918E-10 -1.03736151538696E-04  3.86512705066718E-11  5.06980774947733E-10  1.35386122622483E-04
 -7.46951078510005E-10 -1.19382913439087E-04  9.49494592064451E-10
* ORBITAL    1   22
 -4.33166329230650E-04 -3.22134831299887E-03 -1.87703171083770E-02 -1.31516625437933E-01 -8.80252232357486E-03
 -5.42199318153160E-03 -9.39253569557952E-04 -2.15649754428790E-02  1.09016746016211E-02 -1.61554455496163E-03
 -3.25410660880878E-03 -1.26572601631865E-09 -3.27178486996395E-08 -5.44187951656292E-09 -5.86504545106345E-09
 -6.40937790464203E-09  1.21807704507643E-09  3.15886964185269E-08  1.29669421630846E-08  6.06184489309966E-09
  5.79543359015841E-09  1.67269808282122E-06  4.57184836059837E-08  4.89992350452164E-09  1.70824448410405E-09
  9.43480571479847E-11  3.50848025101487E-11 -3.38267646512037E-01 -8.99996178310908E-03 -7.08713681954603E-04
 -1.61809526156973E-06 -4.35049369325786E-08 -4.43732389770879E-09  5.85896751104710E-01  1.55883912412865E-02
  1.22752815939377E-03  2.07005689433287E-09  2.16947817086852E-09 -6.71793591435260E-12 -3.36680473294913E-12
 -5.04731388145917E-10 -5.34293776875822E-10  1.22749869094346E-09  1.27399531465542E-09 -1.30379625516031E-03
 -1.03407475715110E-03 -1.57926510326742E-09 -1.63864286614059E-09  1.68319374813050E-03  1.33498478682649E-03
  8.60646286475155E-10 -6.86158751550498E-09 -3.25901950666528E-10 -1.81566510117978E-08  1.63898970911583E-04
  6.65738126478389E-10 -2.44317018847876E-04 -5.86486905866684E-10  3.23206219906622E-04 -4.33146831965158E-04
 -3.22120476083633E-03 -1.87695628412099E-02 -1.31520003113228E-01 -8.80912638786424E-03 -5.42583478541279E-03
  9.39245652525267E-04  2.15664170798333E-02 -1.09073822316236E-02  1.61298829496202E-03  3.25168021104610E-03
 -1.16983381925302E-09 -2.67874050035270E-08  5.45956425148881E-08  1.31046457830404E-08  4.78873979331383E-09
  1.12596377121233E-09  2.56848656146289E-08 -6.09670413047544E-08 -1.30076934226849E-08 -4.21217134310461E-09
 -1.60006678842176E-06 -4.28895115998665E-08 -4.46204207341963E-09 -4.04363451942040E-11  3.93181488787246E-10
  1.14342023638048E-10 -3.38268020747743E-01 -9.00032489307497E-03 -7.08799477409811E-04  1.53070972153985E-06
  4.13957367697162E-08  4.39548854019334E-09  5.85897399713145E-01  1.55890203396435E-02  1.22767683670304E-03
  6.38763974753604E-09  4.92243524054034E-09 -3.35772631196977E-11 -1.97832722543843E-11 -1.68317258917953E-09
 -1.29978935241197E-09  3.75956356500180E-09  2.91201504538647E-09  1.30480740943718E-03  1.03465002396249E-03
 -4.96803330831238E-09 -3.85856550027788E-09 -1.68449913850720E-03 -1.33572744953112E-03 -6.76849663213763E-10
 -6.88264669632212E-09  2.56497529516069E-10 -1.82126008457953E-08  1.63880645497882E-04 -5.20804322326553E-10
 -2.44289631361137E-04  4.58572729434277E-10  3.23170030031565E-04
* ORBITAL    1   23
 -1.74289253010859E-09 -1.29366048401003E-08 -6.95811534394138E-08  5.36518219959853E-07  2.84269969894927E-08
  1.15163787630719E-08 -3.22621856094994E-09 -7.30770149141278E-08  2.67986961662814E-09  8.95251256496859E-09
  6.03366441596674E-09  4.15597579916720E-04  1.12382413895062E-02  1.37170847181629E-03  2.68197472915999E-04
  6.18087995690454E-05 -2.55557004636948E-04 -6.91053662996620E-03 -8.43412272387562E-04 -1.65009658806122E-04
 -3.81271805723167E-05  6.20569911997573E-01  7.74994557370848E-03 -3.52430560399848E-04 -1.61210941658082E-08
 -6.36454585661563E-09 -2.72544480427540E-09  1.19302696181819E-06  1.23003089647761E-08 -1.78310029767637E-09
 -3.81595714304755E-01 -4.76521475992140E-03  2.16878933994425E-04 -2.07542890871877E-06 -2.45001434882180E-08
  1.75986312262679E-09 -1.66274802718550E-03 -1.08009990477303E-03  1.48377795569710E-09  4.76731178960031E-10
  4.29324909059221E-04  2.78881795677080E-04 -6.46660083596711E-04 -4.20065448704781E-04 -5.15401667822750E-09
 -3.11633002607497E-09  8.34837839071051E-04  5.42303237286997E-04  7.02263057630871E-09  3.99812080905977E-09
  1.17610626371577E-05 -1.83560422034309E-10 -4.44359214013394E-06  6.93989886985950E-11 -1.37406017411468E-11
  5.80581274761877E-06  3.87647107501644E-11 -5.10286909736880E-06 -1.19716254526155E-10  9.92052713326802E-10
  7.44195677629004E-09  4.20308968633123E-08 -3.98262705699144E-07 -1.79615240897944E-08 -9.10671103581878E-09
 -2.64933193099463E-09 -6.83204568440671E-08 -7.42199524495863E-08 -1.28229683033254E-08 -3.71440127284197E-09
 -4.15565575898440E-04 -1.12363647434545E-02 -1.37374740042754E-03 -2.67117545442948E-04 -6.09801273054492E-05
  2.55534907586261E-04  6.90933834033722E-03  8.45121152648490E-04  1.64358998584971E-04  3.75493836887161E-05
  6.20569111258989E-01  7.75050833131775E-03 -3.52163652505363E-04 -1.25713563156325E-08 -6.64324492623818E-09
 -2.87158461609639E-09 -1.15793061577967E-06 -1.80444343400375E-08 -8.41523692774765E-10 -3.81595581304522E-01
 -4.76589609386402E-03  2.16519105588818E-04  2.00279705557733E-06  2.70537408222003E-08 -2.83631545325894E-10
  1.66134034108837E-03  1.07925892999661E-03 -1.72890353192247E-09 -6.68060254192592E-10 -4.28962973287061E-04
 -2.78666009526673E-04  6.46070743268346E-04  4.19700952076965E-04 -3.38388305176858E-09 -2.00728316123225E-09
 -8.34075132637277E-04 -5.41831738860796E-04  3.80344107316116E-09  2.47502989946393E-09  1.17185344899342E-05
 -1.88188043249150E-10 -4.42737840352626E-06  7.03386734369118E-11 -6.29547767477812E-11  5.78663792306152E-06
  1.12132680078543E-10 -5.08587861610870E-06 -2.21559289485375E-10
* ORBITAL    1   24
  3.44456041193494E-10  2.55313100867288E-09  1.46099012794918E-08  1.14492712711464E-07  6.59782897522361E-09
  4.00909758553669E-09  7.01548228596668E-10  1.66840066597095E-08 -8.71525136958698E-09  1.76416582431330E-09
  2.83052812887637E-09  2.66184639524675E-04  6.51589424803598E-03 -5.01814378363932E-03 -7.32094383237562E-04
  1.98436549585808E-04  4.32696589797718E-04  1.05918939584541E-02 -8.15778165962134E-03 -1.19026876541347E-03
  3.22393822306377E-04 -3.58778267272289E-01 -9.69839944155514E-03 -1.03003191448824E-03  2.66581964380964E-09
 -3.27267431441097E-10 -6.39221101396254E-11  2.55308917486017E-07  8.12458300022497E-09  9.16867859425862E-10
 -5.83214707741348E-01 -1.57647926094561E-02 -1.67411518814870E-03 -4.18491864401643E-07 -1.02992996142259E-08
 -7.39513239252306E-10 -9.09261317581242E-04 -7.63789304993600E-04  5.38843862987112E-10  3.27133812965499E-10
  2.34775908048363E-04  1.97212671917630E-04  9.34796996442912E-04  7.85236292057611E-04 -1.42191540189193E-09
 -7.77999178506372E-10 -1.20681055088735E-03 -1.01373354082538E-03 -2.29472399083484E-09 -1.65407873350795E-09
 -1.68871103635196E-04 -2.49121607737693E-11  6.38143442801957E-05  9.46664143908616E-12 -1.81113738257496E-10
  2.20092153726107E-04  2.35726607073177E-10 -1.94099145155073E-04 -1.72674777364557E-10  2.62901679625253E-10
  1.96467988900296E-09  1.17291206908359E-08  6.84422306856892E-08  5.77683011736313E-09  3.56566729838606E-09
 -6.15804493562801E-10 -1.36264250583996E-08  3.84948143554110E-09 -6.55523126958289E-10 -1.58868315700719E-09
  2.66202265517367E-04  6.51705781774774E-03 -5.01778075916959E-03 -7.30922893463801E-04  1.99354831571389E-04
  4.32725919322675E-04  1.05938400400611E-02 -8.15616941208406E-03 -1.18801410426610E-03  3.24139788342535E-04
  3.58778728433427E-01  9.69824271048570E-03  1.02986924029992E-03  4.94082495569419E-09  8.57948546406258E-10
  2.27102733384531E-10  2.14461828098410E-07  4.28075768191249E-09 -2.64533470363861E-12  5.83214566819945E-01
  1.57650191145934E-02  1.67406467010814E-03 -4.14609733590570E-07 -1.17653927316369E-08 -9.68866896703400E-10
 -9.10092145970934E-04 -7.64290043085899E-04  6.15391940677618E-10  3.76795638936684E-10  2.34991420791022E-04
  1.97342481013227E-04  9.35615061735139E-04  7.85722701773965E-04 -3.39311137478597E-09 -2.32847584305174E-09
 -1.20786555030655E-03 -1.01436095084962E-03 -8.67358733519082E-11  1.00787819476531E-10  1.68850357073158E-04
  2.90364394263076E-11 -6.38062649922412E-05 -1.09931580266768E-11 -4.72839635683698E-11 -2.20064099535319E-04
  1.06942983214549E-10  1.94075022689617E-04 -2.86536790933336E-10
* ORBITAL    1   25
  3.53824282455103E-10  2.62979085696087E-09  1.41940060734774E-08 -1.22182145284401E-07 -6.51411856207231E-09
 -2.74948714382015E-09  6.67979406489259E-10  1.52336689926392E-08  4.88579296905115E-09 -1.56571138929853E-09
 -1.43244102872066E-09  2.55556997286156E-04  6.91053647838895E-03  8.43413516312807E-04  1.65009775899076E-04
  3.81271952081303E-05  4.15597572811695E-04  1.12382412283243E-02  1.37170834647145E-03  2.68197509049508E-04
  6.18088596272599E-05  3.81595714302968E-01  4.76521456920631E-03 -2.16879021272052E-04 -1.84362832660508E-09
  1.64344662713011E-09  7.29446949829215E-10 -2.77925683222939E-07 -8.41227262492937E-09 -1.96803052166441E-09
  6.20569911856847E-01  7.74994536559068E-03 -3.52430640978972E-04  4.47932772329824E-07  1.98169213339628E-09
 -1.82717744995847E-09 -1.02246136452121E-03 -6.64182446814657E-04 -2.45717241130926E-10 -6.79304544504580E-12
  2.64000469658820E-04  1.71491867638284E-04  1.05161096285790E-03  6.83114398388580E-04  2.41449214277826E-09
  1.11264816303856E-09 -1.35763219691924E-03 -8.81898829752204E-04 -6.31763250851515E-10 -5.98309610863728E-10
  7.23497794279411E-06  4.85750662984523E-11 -2.72062992954293E-06 -1.84513110339714E-11  1.18919132353097E-10
 -9.43042073193480E-06 -1.12041342861044E-10  8.31476277309300E-06 -1.09523743557196E-10 -2.29807170331115E-10
 -1.72170014439435E-09 -9.69503025434978E-09  8.00044626763498E-08  3.92736527186818E-09  1.93426027073031E-09
  6.03060536548077E-10  1.53367306578630E-08  7.53483769892007E-09  1.90433046015196E-09  7.61304957605069E-10
 -2.55534911166330E-04 -6.90933837960751E-03 -8.45117684586979E-04 -1.64358798817016E-04 -3.75495063340507E-05
 -4.15565577210903E-04 -1.12363647339306E-02 -1.37374392667103E-03 -2.67117355624062E-04 -6.09802692525687E-05
  3.81595580999663E-01  4.76589577945500E-03 -2.16519182460875E-04  6.36766949019567E-09  1.95718616751987E-09
  7.69837206045606E-10  2.25240210118015E-07 -1.85725842952725E-09 -2.11824868236617E-09  6.20569110911928E-01
  7.75050784788464E-03 -3.52163802562238E-04 -4.45020135146290E-07 -9.46947857422366E-09 -1.44359061422588E-09
  1.02152834377334E-03  6.63605544147620E-04  3.31758965228281E-10  6.05572895368984E-11 -2.63758279432630E-04
 -1.71342219033734E-04 -1.05071974229307E-03 -6.82581721300878E-04 -7.14180652342455E-10 -1.06484360250495E-10
  1.35648396813726E-03  8.81213201804030E-04 -1.91813801499869E-09 -9.48202561370488E-10  7.21103538956764E-06
  5.18308673976871E-11 -2.71151695584646E-06 -1.94036696387046E-11  1.31897155184382E-10 -9.39637044242892E-06
 -1.30402981898939E-10  8.28456197006938E-06 -9.20475342651694E-11
* ORBITAL    1   26
  4.85443224248936E-12  3.56441317607512E-11  1.71331598728357E-10 -1.92133259939573E-10 -9.87077499692709E-11
 -5.04873428065629E-11  3.52591190711266E-12  5.06021744719394E-11  9.21671905397011E-10  1.09898272450290E-10
  1.24561877807379E-11 -3.95150504184248E-11 -2.79037501700526E-09 -6.67510181352161E-09 -3.18751791417486E-09
 -1.92029081384410E-09  4.84085286121877E-11  3.45055574436491E-09  6.07683440676447E-09  3.72893729098041E-09
  2.32788024488338E-09  1.28254059546573E-08 -8.95686106751650E-10 -3.05277073728858E-10  6.96664371556398E-01
  1.11331882656119E-02  2.00572534806720E-04 -6.68875878656416E-02 -1.06905015676714E-03 -1.93563527140976E-05
 -8.27142925580348E-09  1.46408594563181E-09  4.64497141081095E-10 -3.86175689212614E-02 -6.17216314822739E-04
 -1.11753396316322E-05  8.58453113671356E-11  5.61718854549324E-11 -4.18534295426609E-04 -2.24137811920373E-04
  2.67980448688457E-09  1.71164412057773E-09  1.14805410191370E-09  7.16922102476150E-10  3.66567843348829E-05
  1.96233693333410E-05  1.98049599748654E-09  1.30704262925712E-09  2.83942098433006E-05  1.52001831979956E-05
 -5.42038893639347E-12  1.28798011567479E-04 -8.71670275200162E-11 -4.86810722760670E-05  8.53677386867975E-06
 -2.25644912299641E-11 -7.63552312472391E-06 -7.51314102380615E-11 -1.01008486662425E-05 -2.14562524321851E-12
 -1.45526097378590E-11 -6.41225159244922E-12  1.95962655180989E-09 -5.30281112660109E-11 -2.23724119180023E-11
 -3.39066481336746E-13  2.28557893575270E-11  2.52818258265142E-09  3.17350986494222E-10  6.97843499082066E-11
  3.92099368028507E-11  2.82906552773685E-09  5.14311513536331E-09  3.14796302102371E-09  1.98952616269817E-09
 -5.23800029849612E-11 -3.67938410420170E-09 -6.32425181629465E-09 -3.90936655472218E-09 -2.47053379491696E-09
  5.54496586635035E-09 -1.08498305209428E-09 -3.57890379502777E-10  6.96663930999246E-01  1.11349908439543E-02
  2.01180555024396E-04 -6.68872234518393E-02 -1.06915915126756E-03 -1.93856337370767E-05 -1.39292758807145E-08
  1.59294302623607E-09  5.08267501743630E-10 -3.86173558910802E-02 -6.17278994704536E-04 -1.11922326510812E-05
 -4.90672429797354E-11 -2.91599254824925E-11  4.17048157097541E-04  2.23169613283078E-04 -2.83252896394875E-09
 -1.80994795751672E-09 -1.29589548755263E-09 -8.31130609500951E-10 -3.65211612030241E-05 -1.95347041537014E-05
 -2.10129991641705E-09 -1.38518267011899E-09 -2.82892123045843E-05 -1.51315587434781E-05 -9.22169102090414E-12
  1.28766286943328E-04 -8.61197344380381E-11 -4.86690810210369E-05  8.53462020374286E-06 -2.16856022511296E-11
 -7.63359784643718E-06 -7.61731019992638E-11 -1.00983009353547E-05
* ORBITAL    1   27
  5.36631033151499E-12  3.90809906633571E-11  1.82954694969590E-10  4.61295872704382E-10 -3.00968457387278E-12
 -1.32711869757172E-11  4.14938414913884E-12  6.95463366882869E-11 -5.21711213804675E-10 -7.47673005733976E-11
 -3.65354594255080E-11 -8.78122780960931E-13  1.99235366781022E-09  8.90947002015263E-09  3.50068350147811E-09
  1.63974476689704E-09 -4.05118640468494E-12 -2.61009861498098E-09 -9.33912587499582E-09 -4.42710072533528E-09
 -2.24646199062747E-09 -1.15153885946131E-08  2.68171505222116E-09  1.20143389437183E-09 -7.08726636820279E-01
 -8.78098949177966E-03  6.10261112114398E-04  6.80226641755760E-02  8.42728145903671E-04 -5.85833789427167E-05
  5.93774420411112E-09 -3.47465360470312E-09 -1.47912683666444E-09  3.92729054069223E-02  4.86549446049235E-04
 -3.38230966510573E-05  1.24783535859891E-10  1.55714660361937E-10  1.51858016980286E-03  1.09094489127808E-03
 -2.51829733842584E-09 -1.49184624768089E-09 -8.97380816247489E-10 -4.36027093037069E-10 -1.33039701354701E-04
 -9.55777447951323E-05 -2.02780042122001E-09 -1.31824256309667E-09 -1.03052077296368E-04 -7.40341713703650E-05
  1.42584127965928E-11 -1.58426008548191E-05  1.10357357657394E-10  5.98793997790086E-06 -1.05175374503910E-06
  3.51804647298324E-11  9.40717599125421E-07  9.14346121230184E-11  1.24445405705260E-06 -1.02265512877898E-12
 -6.67975308617792E-12  1.61388961401189E-11  1.95662832284999E-09 -2.11992960094786E-10 -1.23616350227660E-10
  7.96254504098990E-13  7.25427663233054E-11  2.60119895332210E-09  3.63825185321756E-10  1.07258882259700E-10
  4.27212177180349E-12  2.16819942887963E-09  7.43784327678826E-09  3.61398985444084E-09  1.88195744753086E-09
 -2.42052030322162E-12 -2.69041526098904E-09 -9.53574398296569E-09 -4.55577041515774E-09 -2.33885635016566E-09
  3.94951332971381E-09 -2.50779919317824E-09 -1.09272011283738E-09  7.08726991778920E-01  8.78387506572295E-03
 -6.09036998203276E-04 -6.80223903857737E-02 -8.43046210229043E-04  5.84365436418496E-05 -1.23070368515879E-08
  3.63809982830088E-09  1.53973962561903E-09 -3.92727448384108E-02 -4.86732530096224E-04  3.37384585512897E-05
  1.21258394746273E-10  1.48945002116870E-10  1.51687671640984E-03  1.08976665796794E-03 -2.65461423703279E-09
 -1.57294448718993E-09 -1.02393083896619E-09 -5.30807901453247E-10 -1.32877978256486E-04 -9.54629253282969E-05
 -2.16400770207468E-09 -1.40470502388148E-09 -1.02926901324552E-04 -7.39453220495206E-05 -1.58121084804113E-11
  1.58168393083472E-05 -1.10876284880436E-10 -5.97820244843251E-06  1.05012381037052E-06 -3.64712650025044E-11
 -9.39260927113666E-07 -9.21026726807756E-11 -1.24252387271541E-06
* ORBITAL    1   28
 -4.12709309544115E-04 -3.07530696128113E-03 -1.68327060237799E-02  1.41966320468758E-01  6.84020744481199E-03
  3.01821114673826E-03 -8.86178546773773E-04 -2.13085299254888E-02 -1.12544122187399E-02 -5.57084757293992E-04
  4.23136299572313E-04 -1.27076666878666E-09 -3.22559528329138E-08  4.06782179735403E-08  1.51991004742156E-08
  1.01015349762883E-08  1.23438781819558E-09  3.11657240708232E-08 -4.78534195831584E-08 -1.55159034134619E-08
 -9.82468109246380E-09 -1.81806076783986E-06 -2.06438381167895E-08  2.65358416500042E-09 -1.71285672999612E-09
  5.70543912160466E-11  4.90433806188191E-11  3.55384013101441E-01  4.50675814145084E-03 -1.77531803045725E-04
  1.75501700014307E-06  2.08446870134001E-08 -2.04255802226536E-09 -6.15543167774123E-01 -7.80593433724748E-03
  3.07494003909311E-04  6.44638831907656E-09  3.95470068761709E-09  2.53060070655513E-11  2.34117650260024E-11
 -1.70052385708111E-09 -1.05349094491536E-09  3.89404572319773E-09  2.39298890206025E-09 -1.28357655846031E-03
 -7.67830240814491E-04 -5.03715726865159E-09 -3.10064187793265E-09  1.65709019053787E-03  9.91264561999902E-04
 -1.92253507442300E-10  3.03288036821216E-09  7.18823912175592E-11  8.02507977054348E-09  7.40472286325233E-06
 -1.50190385817545E-10 -1.10724632061619E-05  1.32366805954351E-10  1.46281277546245E-05  4.12707945814090E-04
  3.07528703301698E-03  1.68328582831066E-02 -1.41977376607009E-01 -6.84714864427747E-03 -3.02214277018424E-03
 -8.86128276846585E-04 -2.13062974821862E-02 -1.12617932496570E-02 -5.59194222284041E-04  4.21609311198546E-04
  1.11916224282770E-09  3.24745174362378E-08  5.20943949953958E-08  1.73094103899216E-08  1.06680162417557E-08
 -1.06439285581595E-09 -3.10871972894974E-08 -5.97415462963365E-08 -1.73038279790760E-08 -1.00350846361765E-08
 -1.74148057929948E-06 -2.40518584803355E-08 -6.82500085441461E-10 -2.40097058632078E-11  6.04920034801294E-10
  2.14340911306399E-10 -3.55381831777305E-01 -4.50751303893271E-03  1.77338655330368E-04  1.66647657423593E-06
  2.25216957796067E-08  3.46633015925358E-10  6.15539389854407E-01  7.80724165103699E-03 -3.07159591264367E-04
 -2.97001339317771E-09 -2.15072731480343E-09 -4.35212658920662E-11 -3.04398581542857E-11  7.25688496820842E-10
  5.19422918257954E-10 -1.96704762689038E-09 -1.42102789585624E-09 -1.28245148686766E-03 -7.67188807137875E-04
  2.40410211739486E-09  1.71440091454849E-09  1.65563775126830E-03  9.90436497954858E-04  1.31473697737093E-10
 -3.01991714543743E-09 -5.04934658194732E-11 -7.99240848810396E-09 -7.42605369209690E-06  1.02723137613113E-10
  1.11038166385781E-05 -8.97719032709161E-11 -1.46698569323874E-05
* ORBITAL    1   29
 -1.76631427615591E-03 -1.33230705340343E-02 -6.51378743741426E-02  5.51739269732712E-01  2.14007287563447E-02
  8.42071634949438E-03 -1.72093340821377E-03 -4.08307242396157E-02  3.14134463113457E-02  5.35917049740617E-03
  8.00066151094310E-04 -1.84267568207986E-10  6.10194985021417E-09  1.00320115450139E-07  2.41386040733714E-08
  1.29123069744074E-08  1.76927918496891E-10 -6.02029943882168E-09 -9.83127530473617E-08 -2.41474965838320E-08
 -1.31594549046012E-08 -5.77506534506548E-08 -2.14937963560054E-09 -5.37842838164710E-10  4.66966858459333E-10
 -7.45279547262056E-11 -3.02575645229544E-11 -6.15350543903680E-02 -3.24652763749817E-03 -4.52360185894001E-04
  5.84360391165175E-08  2.06860018085916E-09  4.87426098414461E-10  1.06581840518694E-01  5.62315078400120E-03
  7.83510823293753E-04  7.68942341307492E-11  7.68814358743936E-11  2.02189893282340E-11  1.17145396316421E-11
 -6.93334245835257E-11 -5.00811781486217E-11 -1.70458055437938E-10 -8.84679313230279E-11 -9.36952545417216E-04
 -6.73958152617390E-04  1.98749544731211E-10  1.00775386847581E-10  1.20960051203071E-03  8.70076220616900E-04
  9.65635104925042E-12 -2.74189469672124E-10 -3.53287355333864E-12 -7.24434564303840E-10  4.16901548900420E-05
  1.04411645555042E-11 -6.21385213392096E-05 -9.40454813916498E-12  8.22069189339003E-05 -1.76647407555628E-03
 -1.33241454277770E-02 -6.51434759652367E-02  5.51799044057812E-01  2.14204499943095E-02  8.43168560564652E-03
  1.72089845108561E-03  4.08341403528880E-02 -3.13417381336837E-02 -5.34023845104707E-03 -7.88921986977111E-04
  1.95983849582415E-10 -6.24115458832581E-09 -1.04031797237210E-07 -2.52387535372768E-08 -1.36385725730066E-08
 -1.82493542595665E-10  6.23336254569433E-09  1.00423573507715E-07  2.47494197175470E-08  1.35181974448388E-08
 -5.73682333385152E-08 -2.11711422920318E-09 -5.09603723112404E-10 -1.66867418688938E-09  1.00873879279285E-10
  5.84191019742322E-11 -6.15476976120110E-02 -3.24643981019821E-03 -4.52013090421835E-04  6.09877333327312E-08
  2.23001854931016E-09  5.06450454229066E-10  1.06603738868421E-01  5.62299873099555E-03  7.82909663527703E-04
  1.01934373293815E-10  6.60241457959006E-11  1.12629593967953E-10  6.84604410676979E-11  3.01261281136871E-11
  1.77445012819232E-11  3.99061316464603E-10  2.41047477034873E-10  9.36941001173948E-04  6.73929081534285E-04
 -3.23245099063681E-10 -1.93273600858169E-10 -1.20958558491402E-03 -8.70038674278191E-04  7.93332221066793E-12
 -1.57130621313936E-10 -3.36961424796272E-12 -4.17825869719268E-10  4.16925740084170E-05  9.42078635413238E-12
 -6.21415288255403E-05 -7.84242577479760E-12  8.22112368397589E-05
* ORBITAL    1   30
  2.97922545264013E-03  2.19588571967422E-02  1.13268484825524E-01  1.03545224454626E+00 -1.12217358191126E-02
 -1.46790878737363E-03  3.36583693006293E-03  7.15287348989234E-02  4.81015314487239E-02  1.85076425052437E-03
 -2.16886158601152E-03 -9.28108179798548E-10 -1.99362117207042E-08  3.67309206157087E-07  9.85973388399961E-08
  5.29861670808182E-08  8.75949810554737E-10  1.87981339926330E-08 -3.54130019407890E-07 -9.57640160237871E-08
 -5.18344200230963E-08 -5.98230908947337E-08  4.28141306456981E-08  2.03519825369068E-08  8.23429955824857E-10
 -1.02137197447251E-10 -6.05162850246343E-11 -9.53169894174874E-02  2.55508543601164E-03  8.61038447866818E-04
  7.00724053992496E-08 -4.04065102524934E-08 -1.94259788727458E-08  1.65093867722502E-01 -4.42553801824063E-03
 -1.49136242217643E-03  4.67857936010075E-09  3.81348018455894E-09  1.04549904779161E-10  8.12429359659812E-11
 -1.35016915157451E-09 -1.07720751609802E-09  2.02447572002319E-09  1.72438137346253E-09  5.95792512835958E-04
  2.78651116963313E-04 -2.67665563762627E-09 -2.27030974699206E-09 -7.69164889411502E-04 -3.59737082575975E-04
  1.30665328555915E-10 -4.12826258661005E-09 -5.19327885298387E-11 -1.09302220455967E-08 -2.07031764740230E-05
  7.95438235902456E-11  3.08516975452091E-05 -7.06328341771099E-11 -4.08190683852501E-05 -2.98021774940412E-03
 -2.19661225672207E-02 -1.13304078773081E-01 -1.03543841676852E+00  1.11841076686811E-02  1.44071717055123E-03
  3.36693804258762E-03  7.15491420208571E-02  4.79107337648638E-02  1.80441662951372E-03 -2.19094569074249E-03
 -9.01532975918441E-10 -1.92585700130080E-08  3.77668580766467E-07  1.01499477053622E-07  5.46928454966564E-08
  8.56017560066885E-10  1.83583908522044E-08 -3.63744191850439E-07 -9.90692386194954E-08 -5.40392622268615E-08
  6.10393490628872E-08 -4.47578706652960E-08 -2.11966098291894E-08  3.29953814319986E-09 -1.24183526926334E-10
 -8.28875684086967E-11  9.53191855089778E-02 -2.56174151450825E-03 -8.63248497260785E-04 -7.59954777034380E-08
  4.14534414656353E-08  1.99404105962393E-08 -1.65097670903145E-01  4.43706629070504E-03  1.49519019284608E-03
  4.43752555396142E-09  3.65223273469409E-09 -3.75707428871163E-10 -2.58641344086629E-10 -1.30833176304870E-09
 -1.05037797093037E-09  1.52225207303927E-09  1.40743038300477E-09  5.96901159222251E-04  2.79334487418821E-04
 -2.49115594496180E-09 -2.15110843888819E-09 -7.70596213586802E-04 -3.60619358573431E-04 -1.25986622133858E-10
  4.53046139280515E-09  4.80767336345060E-11  1.19785370207345E-08  2.07230206871769E-05 -7.60115770269132E-11
 -3.08784025323780E-05  7.11867013792166E-11  4.08560276115874E-05
* ORBITAL    1   37
 -2.79749701070555E-03 -2.02261731766783E-02 -8.91921346543701E-02 -2.74436729938603E-01  5.16255308434768E-01
  3.43653923879578E-01  4.18481811405202E-04  1.42271057659528E-02  2.90683531807737E-01  1.55981917409501E-01
  1.34050139095261E-01  9.92891216574554E-11  8.57003289767756E-10  5.54128206460638E-08  1.85412423616695E-08
  1.24601230476949E-08 -1.15705522476095E-10 -1.12721728299095E-09 -6.07247537922972E-08 -2.11548889045626E-08
 -1.46257890850125E-08 -9.00974333098038E-11 -6.51603078317635E-09 -3.36176059835844E-09 -1.98745463637360E-10
  3.31702869989381E-11  3.20490888184100E-11 -4.69817582905013E-02  1.00281770650734E-02  7.84865910306940E-03
 -2.34744181791182E-09  6.14826073578243E-09  3.31788947148736E-09  8.13747927051332E-02 -1.73693120154025E-02
 -1.35942762555406E-02 -1.66275720183160E-10  1.11247114798131E-10  2.53323867063142E-12  5.41804350597591E-12
  5.07199349978469E-11 -2.49253654079736E-11 -6.10457965623419E-11  9.47437597915105E-11 -1.05957588597832E-03
 -2.30479772300229E-03  8.11937527738827E-11 -1.21621136824806E-10  1.36790659518503E-03  2.97548107142764E-03
  1.69874413632121E-11 -1.54594593294925E-10 -6.50285609731262E-12 -4.09889394709327E-10  9.33598509247076E-05
  1.26547601911336E-11 -1.39172249129315E-04 -1.11271739376914E-11  1.84107806810247E-04 -2.80470700648798E-03
 -2.02790151836515E-02 -8.94501208273201E-02 -2.75414735687731E-01  5.16268142706478E-01  3.43669261348477E-01
 -4.12347446534363E-04 -1.41131712882049E-02 -2.90003126206850E-01 -1.55677197711961E-01 -1.33803317826454E-01
 -9.55176840270710E-11 -6.45320913309055E-10 -5.83744792286438E-08 -1.90419250507854E-08 -1.24990709163980E-08
  1.11431919205190E-10  9.40056948549923E-10  6.26839543976651E-08  2.16877361565506E-08  1.49011161759855E-08
 -3.10717540838523E-10 -6.82218818261739E-09 -3.55649975169342E-09  8.84345839412514E-10  3.22210604215216E-10
  1.40076025648941E-10 -4.69376933368044E-02  1.00461898964832E-02  7.85474419375251E-03 -2.57311514226759E-09
  6.16840116039960E-09  3.36252489936961E-09  8.12984699675500E-02 -1.74005111437048E-02 -1.36048159372894E-02
  1.26895445486596E-10 -1.47757670055188E-10 -2.14818166379916E-11 -9.47258656034389E-12 -4.14292520430132E-11
  3.38650866775302E-11  1.08227326996512E-11 -1.26197063907310E-10  1.05642976876832E-03  2.30087349808206E-03
 -4.46512299101501E-11  1.47317488629725E-10 -1.36384497818609E-03 -2.97041491993376E-03  1.84604456803589E-11
 -1.52973261949263E-10 -7.06538767255355E-12 -4.03478640127940E-10  9.32882888422866E-05  1.29429366901457E-11
 -1.39065534699966E-04 -1.17339608706169E-11  1.83966657246652E-04
* ORBITAL    1   40
 -1.29945085828375E-02 -9.53047198319106E-02 -4.70338894513627E-01 -1.91327108767588E+00 -6.81354118353823E-01
 -4.32072014248195E-01 -1.01281751041063E-02 -1.92114384350769E-01 -1.43391923294236E+00 -3.24135743742058E-01
 -1.08051782553120E-01 -7.34438056797485E-11 -1.44301087340511E-09  3.53720492972693E-08 -1.47201491119675E-08
 -2.69670957704440E-08  5.31041747075885E-11  8.56945506234283E-10 -3.16103988516099E-08  1.27825879551398E-08
  2.36569704557130E-08 -4.22297725888004E-09  1.64188409085192E-08  8.67573559945979E-09 -2.02797384298511E-11
  1.34750674941094E-09  7.80446568086335E-10  6.84853983316625E-02 -9.53121186146845E-02 -5.76360178406218E-02
  4.84665502303532E-09 -1.34151225818457E-08 -7.07229125186032E-09 -1.18620189886634E-01  1.65085431882587E-01
  9.98285112019841E-02 -8.02218120721177E-10 -1.33509116006691E-09  5.00873717770956E-11  4.66958207729469E-11
  2.10278841651951E-10  3.46167398164554E-10 -5.32213012529093E-10 -8.29258932341300E-10  6.07906140583445E-03
  7.58373507867945E-03  6.90230155597594E-10  1.07310342442952E-09 -7.84803451828272E-03 -9.79055987610578E-03
 -3.32826397350909E-11  2.64999354827011E-10  1.27676509674834E-11  6.99386184245389E-10 -1.01856732925311E-04
 -2.21077855140654E-11  1.51837838975183E-04  1.95771691841858E-11 -2.00863268389865E-04  1.29935261274002E-02
  9.52976438768678E-02  4.70308424983810E-01  1.91321002803468E+00  6.81350386507139E-01  4.32066330350215E-01
 -1.01284824865276E-02 -1.92124635240704E-01 -1.43394275669994E+00 -3.24301101587972E-01 -1.08247320162084E-01
 -7.28797813318298E-11 -1.37339321989291E-09  3.45994321366959E-08 -1.51634390995802E-08 -2.73981445949845E-08
  5.87959765666255E-11  8.97161413970143E-10 -3.02688500409922E-08  1.38971927317487E-08  2.47562879987423E-08
  4.92222126415253E-09 -1.71771730961522E-08 -9.09102687829633E-09  1.04531072688855E-09  2.17925477362341E-09
  1.16871654604244E-09 -6.85045631858626E-02  9.53127714662539E-02  5.76383515310184E-02 -7.42016310241488E-09
  1.33449254042906E-08  7.15494378550027E-09  1.18653384736942E-01 -1.65086562173147E-01 -9.98325530155385E-02
 -8.36666915785155E-10 -1.38435869078649E-09 -2.73029311831344E-11 -2.13054155042303E-11  2.19522464751702E-10
  3.59112955207617E-10 -5.45874672640494E-10 -8.47302245119733E-10  6.07879104727151E-03  7.58388342421572E-03
  7.13652620412250E-10  1.09665532339647E-09 -7.84768549052891E-03 -9.79075139276712E-03  3.30905579372925E-11
 -2.72699020374277E-10 -1.27161698929146E-11 -7.19654058620388E-10  1.01914991884204E-04  2.09957959001294E-11
 -1.51924737790840E-04 -1.90398828693203E-11  2.00978195521451E-04
* ORBITAL    1   42
  4.98972645872419E-11  3.66099917720494E-10  1.80940116068929E-09  7.21213198723768E-09  1.92659308051032E-09
  1.17613809160085E-09  4.31064997460481E-11  8.29586403451111E-10  4.48963735793996E-09  1.93198829595378E-09
  1.43473628716670E-09 -1.48827934108337E-11  1.89438652706372E-10 -1.19842362799079E-08 -1.28722058887397E-08
 -1.45591694117640E-08  1.94614094461309E-12 -1.33596515265938E-10  4.71744451801090E-09  5.06833342432412E-09
  5.86545018939351E-09  6.61768682428136E-09  5.07443544237836E-09  2.55388594847804E-09 -4.72470099857842E-02
  5.17631981327948E-01  2.97558470969831E-01 -1.48336636933175E-02  1.62515126291805E-01  9.34211108861513E-02
 -3.51674684759960E-09 -1.92713958809574E-09 -9.11168309153501E-10 -8.56421886900704E-03  9.38281509949766E-02
  5.39367029572600E-02 -5.15640656437161E-10 -6.17048968086593E-10  1.15329547883385E-02  1.08706265449028E-02
  9.31091612229178E-10  1.27587296734954E-09  1.10949086279168E-09  1.58359912886473E-09  3.30539510152789E-03
  3.11556825604033E-03  1.28026901712354E-09  1.73371027604257E-09  2.56034810557338E-03  2.41330888236571E-03
 -6.34866550998317E-12  1.23510985550255E-04  1.40996544778527E-11 -4.66827642189004E-05 -2.67589935465689E-05
  1.40613977411440E-11  2.39339707607511E-05  2.27556494178505E-11  3.16616706504744E-05 -4.80697997836079E-11
 -3.52096963228047E-10 -1.73266381849858E-09 -7.06860751483722E-09 -2.61429052779056E-09 -1.67281700080960E-09
  3.28908948690593E-11  5.51673007284514E-10  5.51907115919636E-09  7.92029175217023E-10 -1.41725718917115E-10
  1.49772471137117E-11 -1.59598126997545E-10  1.21474274172361E-08  1.30013972539859E-08  1.47681699339677E-08
 -5.45243320789226E-12  5.10250170281152E-11 -5.48392883507603E-09 -4.96974304896193E-09 -5.65351378446253E-09
  6.11050590480068E-09  5.43275998782978E-09  2.78192580984191E-09 -4.72543472505578E-02  5.17563828081446E-01
  2.97522847122311E-01 -1.48359194968995E-02  1.62493735454534E-01  9.34099266750745E-02 -3.57968452830041E-09
 -3.06677842914961E-09 -1.52485035710144E-09 -8.56552330833086E-03  9.38158021537120E-02  5.39302465452493E-02
  5.22550322923794E-10  6.37077731901775E-10 -1.15356796008515E-02 -1.08736775245220E-02 -9.49599487880923E-10
 -1.30980092522028E-09 -1.20178594734193E-09 -1.69591521325932E-09 -3.30618099229275E-03 -3.11644591642551E-03
 -1.40896838734864E-09 -1.89204811284322E-09 -2.56095677068512E-03 -2.41398859781396E-03 -7.36550580270490E-12
  1.23547349634901E-04  1.40319672382970E-11 -4.66965080254663E-05 -2.67668843578274E-05  1.41674495130526E-11
  2.39410275602986E-05  2.59529101190805E-11  3.16710036572678E-05
* ORBITAL    1   43
 -1.35301243123939E-11 -9.93819556755318E-11 -4.88325824094572E-10 -1.84534201123741E-09 -6.84397654388063E-10
 -4.36166099342315E-10 -9.98413279335859E-12 -1.77854928745991E-10 -1.47065428161338E-09 -2.84335421691103E-10
 -5.00223312567355E-11 -6.66817717983680E-12  7.63534333788128E-11 -5.09244422142079E-09 -6.62815218985331E-09
 -7.66831534220765E-09 -1.91902300983735E-11  7.68969775298394E-11 -1.15607903074335E-08 -1.40662264976579E-08
 -1.61175373963339E-08  2.97744793852292E-09  2.01705347208949E-09  1.00880486563569E-09  1.71285005529354E-02
 -1.87656364469553E-01 -1.07873436871076E-01 -4.09174307462773E-02  4.48282393672389E-01  2.57693181450997E-01
  5.83157928322718E-09  5.20250267385079E-09  2.67733556354273E-09 -2.36236900619357E-02  2.58815960776129E-01
  1.48779227770350E-01 -7.63129612425153E-10 -9.97397244093356E-10 -4.18101491167573E-03 -3.94090396777967E-03
 -1.51850741237421E-09 -2.13192422394325E-09  1.06109485248297E-09  1.42064198153511E-09  9.11761014730254E-03
  8.59399207239963E-03 -1.07978798351699E-10 -6.84570026336343E-11  7.06247044558561E-03  6.65687762399865E-03
 -1.45061545609324E-11 -4.47758347987086E-05 -2.27078235215103E-11  1.69236749450008E-05 -7.38114167636525E-05
  1.60935240394734E-11  6.60189386291106E-05  4.04643670963636E-13  8.73348462406207E-05  1.34589523028112E-11
  9.84568401816593E-11  4.84641705973894E-10  1.84963792967480E-09  5.94001890877377E-10  3.69627858222073E-10
 -1.11940718967466E-11 -2.08587794323812E-10 -1.38810711277164E-09 -4.66822746077790E-10 -2.87029890194688E-10
  9.12350100801930E-12 -7.06322676190699E-11  6.65116163502895E-09  6.30242652801184E-09  6.98414956701653E-09
  1.65870699334942E-11 -2.28426781777057E-10  1.36014933089505E-08  1.36559279147765E-08  1.52041319642996E-08
  3.36296969117713E-09  3.06105600143609E-09  1.55655375095246E-09  1.71312605326753E-02 -1.87631541271427E-01
 -1.07860466351705E-01 -4.09237101897596E-02  4.48223454893731E-01  2.57662369184112E-01  6.17879668796516E-09
  5.27415286898717E-09  2.70843947153774E-09 -2.36273147368809E-02  2.58781932141418E-01  1.48761438075829E-01
  8.58966620642233E-10  1.11132592477127E-09  4.18201299839718E-03  3.94201818616384E-03  1.65087017553675E-09
  2.29461425749356E-09 -1.09836238302686E-09 -1.47606642566970E-09 -9.11976109052330E-03 -8.59640102427783E-03
  1.29794110125235E-10  9.46614615580443E-11 -7.06413657847688E-03 -6.65874361979675E-03 -1.71391460425243E-11
 -4.47890762329920E-05 -2.43449534075730E-11  1.69286808880564E-05 -7.38331364336007E-05  1.61193577167852E-11
  6.60383658135782E-05 -2.01934887381391E-13  8.73605464984374E-05
* ORBITAL    1   44
  1.64984396047560E-10  1.20998531783980E-09  5.95760328350812E-09  2.87762144577403E-08  3.46355333877228E-09
  1.96664804019843E-09  1.41545381015434E-10  2.66645085651355E-09  9.71234846790008E-09  5.16911843440549E-09
  4.14824479481260E-09 -1.22956425642112E-03 -2.35089110383789E-02 -1.37919970005145E-01  2.82441690070433E-02
  6.25594824883939E-02 -1.64118170940486E-03 -3.13789048333280E-02 -1.84091038922417E-01  3.76998304509941E-02
  8.35028729676283E-02 -4.34840852179315E-02  3.41905024183995E-01  1.85997097692466E-01 -6.60184752389379E-10
  4.76339133945551E-09  2.53539827270427E-09  1.05718712550140E-09 -3.18591292831456E-08 -1.68020808640368E-08
 -5.80411427048601E-02  4.56364254734186E-01  2.48263157160357E-01  4.69973011877897E-09 -1.61616360139169E-08
 -8.90536319128034E-09 -1.10746504499269E-02 -1.27139140617022E-02 -4.18610254160770E-10 -5.13577782040311E-10
  2.85946551197139E-03  3.28272050203785E-03  9.34902070596704E-03  1.07328559290797E-02  2.34469597396506E-09
  2.82430446073246E-09 -1.20695345555260E-02 -1.38560581609231E-02  1.80250160194230E-09  2.11411226988377E-09
 -5.03708980962929E-04 -1.58293894749748E-12  1.90383016113091E-04  5.95238228978303E-13  2.42904771366726E-12
  5.39066839327259E-04 -4.44566110426834E-12 -4.75412069540818E-04  9.24863209170041E-12 -1.64841907858353E-10
 -1.20857618924671E-09 -5.93837183056954E-09 -2.85878245880321E-08 -3.74667190533689E-09 -2.18982568062199E-09
  1.34925830877086E-10  2.45624894914883E-09  1.06279819219756E-08  4.40599802295729E-09  3.05344412236409E-09
 -1.22981742670298E-03 -2.35140128431131E-02 -1.37955756684994E-01  2.82054917485069E-02  6.25195971992620E-02
 -1.64152373310717E-03 -3.13858165111112E-02 -1.84139311502072E-01  3.76474449669344E-02  8.34488273833985E-02
  4.34920815652869E-02 -3.41874532316882E-01 -1.85983379664091E-01  9.39259167337893E-10 -5.72051004669575E-09
 -3.09001268398575E-09 -9.47004514938372E-10  3.25176887731811E-08  1.71426077711323E-08  5.80524277111791E-02
 -4.56323272997502E-01 -2.48244749508603E-01 -4.75794481888224E-09  1.63129182649661E-08  8.98141003333488E-09
 -1.10730372184586E-02 -1.27122076749224E-02 -4.48840479179440E-10 -5.61392515379180E-10  2.85904899347593E-03
  3.28227992575345E-03  9.34764836775162E-03  1.07314091338420E-02  2.46246722859430E-09  2.95933399188482E-09
 -1.20677624885999E-02 -1.38541901180738E-02  1.86869027166557E-09  2.19013203152708E-09  5.03741705240018E-04
  2.82330046769305E-12 -1.90395386522569E-04 -1.07902650508743E-12 -1.93131803786143E-12 -5.39102164397321E-04
  3.89085096088805E-12  4.75443280532442E-04 -9.38413998021576E-12
* ORBITAL    1   45
 -9.31526404920345E-10 -6.83429007973107E-09 -3.35701160713255E-08 -1.79027793271060E-07 -8.40615273178663E-09
 -3.86989981320664E-09 -8.32215932025094E-10 -1.65440728418429E-08 -4.30981360696426E-08 -2.62322985971067E-08
 -2.25916704204106E-08 -1.64118171389370E-03 -3.13789049341794E-02 -1.84091038297652E-01  3.76998282204607E-02
  8.35028701688424E-02  1.22956426168489E-03  2.35089111228650E-02  1.37919969711849E-01 -2.82441664191371E-02
 -6.25594793464969E-02 -5.80411429207027E-02  4.56364255057058E-01  2.48263157394072E-01  3.46446576970197E-09
 -3.54947224522640E-08 -1.89121514398237E-08  1.01028621334289E-08  5.56145128596467E-09  1.95839912406355E-09
  4.34840854684443E-02 -3.41905024452810E-01 -1.85997097908542E-01 -1.64521524485738E-08 -1.90405363750058E-08
 -8.38275288489935E-09 -1.47821001933978E-02 -1.69701358059868E-02  2.96176515958327E-09  3.52790228432659E-09
  3.81672230703766E-03  4.38167068651469E-03 -7.00422214113481E-03 -8.04098412198142E-03 -7.23947375036116E-11
 -2.08521626130830E-10  9.04241673129884E-03  1.03808690288100E-02  7.74755885476570E-10  1.11094352629486E-09
 -6.72334406151772E-04  2.30795481366287E-12  2.54118362567500E-04 -8.62966844032209E-13 -2.08376850187863E-11
 -4.03866048548140E-04  3.05289662585511E-11  3.56175023955623E-04 -3.82458881721870E-11  9.30211760195485E-10
  6.82388836236466E-09  3.35321414787473E-08  1.79073779230933E-07  8.53091916366606E-09  3.96533739960442E-09
 -8.26088370584304E-10 -1.63476810052244E-08 -4.30837853851196E-08 -2.56177792251584E-08 -2.17332824865643E-08
 -1.64152373023982E-03 -3.13858165567891E-02 -1.84139310995625E-01  3.76474469727751E-02  8.34488296244527E-02
  1.22981742222123E-03  2.35140128331583E-02  1.37955756376027E-01 -2.82054942099207E-02 -6.25196000367596E-02
  5.80524281404910E-02 -4.56323272778209E-01 -2.48244749374189E-01 -3.84465569681387E-09  3.61529548387482E-08
  1.92768761666107E-08 -1.07015051277628E-08 -5.13702459880934E-09 -1.68729511580289E-09 -4.34920817593723E-02
  3.41874532100050E-01  1.85983379505390E-01  1.61915141453737E-08  2.02858055028238E-08  9.10067588576188E-09
 -1.47799298895412E-02 -1.69678478851274E-02  3.09982490249451E-09  3.67583109773078E-09  3.81616171512985E-03
  4.38107980688127E-03 -7.00320166505360E-03 -8.03990475807590E-03 -1.44539458730182E-10 -2.88128712987022E-10
  9.04109937794052E-03  1.03794756136920E-02  9.14045552157017E-10  1.27921495606335E-09  6.72378480860907E-04
 -3.07943046672232E-12 -2.54135065816743E-04  1.13967030931942E-12  2.04044506943658E-11  4.03892283132691E-04
 -2.94116266114335E-11 -3.56198160612344E-04  3.49425650196084E-11
* ORBITAL    1   48
 -1.45369238713256E-11 -1.06774766230248E-10 -5.24330780508346E-10 -1.77245852661060E-09 -3.70441410552963E-10
 -2.23908806889855E-10 -1.20716548813994E-11 -2.41507016688342E-10 -6.93122721411932E-10 -3.69239787966972E-10
 -3.07840957733108E-10 -4.57234901302164E-11 -6.40017952144683E-10 -1.57065996220543E-08  3.43619573111236E-09
  6.52790522846013E-09  6.17399313577913E-11  9.61364102272310E-10  1.86535712907062E-08 -1.78459642457698E-09
 -4.99302621140882E-09 -2.01632862617617E-10  1.81273356602909E-08  9.62451364413521E-09  3.96505481090466E-02
  7.02346577044308E-01  3.67939356651413E-01 -3.32587717661996E-03 -5.89124249610769E-02 -3.08625369288564E-02
 -9.00753926097778E-11 -2.21251584385740E-08 -1.18013771934382E-08 -1.92019635537559E-03 -3.40131041226595E-02
 -1.78184938360411E-02 -6.58431199885502E-10 -7.22266183528510E-10 -3.13591729270473E-02 -3.11355346341257E-02
  3.22632303833636E-09  3.69693192940487E-09  7.95116233197755E-10  9.58821791608014E-10  2.40120682229234E-03
  2.38408279220497E-03  3.01353228292506E-09  3.38387709569974E-09  1.85996677320195E-03  1.84670255388805E-03
 -3.00593410883079E-11 -3.31895443594540E-04 -4.37034595709775E-11  1.25444686725341E-04 -1.92110982471088E-05
 -4.06892733157767E-11  1.71829284635759E-05 -1.87010997122769E-11  2.27308770248455E-05  9.12993466092295E-12
  6.69825071178141E-11  3.40890432568799E-10  1.57153735086695E-09  6.45567312349768E-10  4.09173368035717E-10
 -5.89517593890773E-12 -6.17766042921041E-11 -1.48683918540312E-09 -3.61724823823512E-10 -1.30123110100840E-10
 -4.69948783553961E-11 -6.98710738073841E-10 -1.54726906463056E-08  2.13066053230812E-09  4.89037264424871E-09
  5.24235683390178E-11  7.59753485871513E-10  1.93817835726446E-08 -5.03581793264404E-09 -8.91078041425870E-09
 -5.19556489750693E-11 -1.84083209319773E-08 -9.80797830339170E-09 -3.96438087048195E-02 -7.02401246540917E-01
 -3.67972446022894E-01  3.32525544022773E-03  5.89170738508943E-02  3.08653511985843E-02  3.97070709126028E-10
  2.26130334669300E-08  1.19377387147329E-08  1.91983767346249E-03  3.40157886031994E-02  1.78201188478529E-02
 -7.09224958431726E-10 -7.72990866885452E-10 -3.13534803273439E-02 -3.11298702512372E-02  3.34231344282407E-09
  3.83348168929914E-09  9.74881457200207E-10  1.14112112650658E-09  2.40077674396711E-03  2.38365300199564E-03
  3.04220192796915E-09  3.43626300661307E-09  1.85963368428673E-03  1.84636968020020E-03  3.11639778820986E-11
  3.31874913586829E-04  4.57572261953627E-11 -1.25436927065820E-04  1.92099099388232E-05  3.86955994738344E-11
 -1.71818634997017E-05  2.27137250568991E-11 -2.27294706067054E-05
* ORBITAL    1   49
  6.06533410914732E-12  4.44842556967094E-11  2.20834884140070E-10  8.01410058188290E-10  2.39651261113729E-10
  1.50098776208763E-10  4.74817432680112E-12  8.29523466232735E-11  4.84549959526784E-10  1.74240842601683E-10
  1.11602498244712E-10  6.09672657187592E-11  8.95460398184194E-10  1.91887634648511E-08 -2.00889438185592E-09
 -5.39383671980262E-09  4.92731122164634E-11  6.84328229411870E-10  1.53683235484685E-08 -4.82909677570971E-10
 -2.99953985247846E-09 -2.35625993960140E-10 -2.20895731926004E-08 -1.17669257161367E-08 -3.84033790677976E-03
 -6.80262340907929E-02 -3.56370090065062E-02 -3.43380877535719E-02 -6.08250017701333E-01 -3.18644866553950E-01
 -6.71667388472201E-10 -1.86138240831745E-08 -9.92679087772434E-09 -1.98251041055444E-02 -3.51173311558496E-01
 -1.83969699547362E-01  2.44997959154695E-09  2.72758025680182E-09  3.03730675842587E-03  3.01564815833644E-03
  1.92257939001701E-09  2.21879284323876E-09 -3.33669887044669E-09 -3.78791814821338E-09  2.47915955096694E-02
  2.46147964262644E-02 -5.25045699410058E-10 -6.60490387002589E-10  1.92034873170322E-02  1.90665393388185E-02
  2.27046141458614E-12  3.21456648122940E-05 -4.46177332252900E-11 -1.21499195154681E-05 -1.98345803975530E-04
  2.23407937126381E-11  1.77405879883219E-04  4.89663855312664E-11  2.34685920148910E-04 -5.09002905999880E-12
 -3.73273753589299E-11 -1.90036445744971E-10 -7.81766626931430E-10 -2.87627108218931E-10 -1.82863074325839E-10
  3.55642146711428E-12  5.00403316313958E-11  5.96925124810444E-10  1.60076483147882E-10  6.90395081644927E-11
  5.18861262364888E-11  7.01034142583399E-10  1.97675338640236E-08 -4.92639419471782E-09 -8.88617680441260E-09
  4.19975359167557E-11  4.72142812239430E-10  1.72884413188054E-08 -5.26728509337853E-09 -9.01884386194965E-09
  6.96437923770848E-10  2.26545556738631E-08  1.19480591242440E-08  3.83961977694202E-03  6.80315504342285E-02
  3.56402268999386E-02  3.43322986470657E-02  6.08297274632549E-01  3.18673465680932E-01 -2.41533465934371E-11
  1.80743794218717E-08  9.54333895682438E-09  1.98217616445999E-02  3.51200595259432E-01  1.83986211217505E-01
  2.42788126747371E-09  2.72411239723489E-09  3.03676199685337E-03  3.01510409102031E-03  2.09347645006884E-09
  2.40186740339698E-09 -3.25471721349826E-09 -3.74005875710831E-09  2.47870968403513E-02  2.46103199846692E-02
 -7.93167935431026E-10 -9.17197872769366E-10  1.92000026509667E-02  1.90630718918137E-02  1.93677675013768E-12
 -3.21436590439752E-05  4.48502355271662E-11  1.21491629501949E-05  1.98333514479855E-04 -2.81420548166630E-11
 -1.77394887932239E-04 -4.69451999055453E-11 -2.34671378799572E-04
* ORBITAL    1   50
 -7.49401774571658E-03 -5.43747047628673E-02 -2.45150763416888E-01 -3.84797952673654E-01  2.15745168033534E-01
  1.29427589105881E-01 -3.66041673023016E-03 -4.74068931483794E-02  2.43605975276212E-01  4.04949334918961E-01
  4.33320247674333E-01  3.04212721945188E-09  6.12263361067628E-08  4.04229372865199E-07  2.24713687655841E-07
  1.90002970638186E-07 -2.91584253386561E-09 -5.88276281795993E-08 -3.86297481449291E-07 -2.16234952958059E-07
 -1.83369368150947E-07  1.13703092456666E-07  5.29091565189358E-07  2.45252300096501E-07 -1.45353243896286E-11
 -5.72696576075122E-11 -2.28594636288518E-11 -2.82297681317735E-02 -3.90862976073492E-01 -1.81516952148677E-01
 -1.08423906894955E-07 -5.07068687967302E-07 -2.35006636150448E-07  4.88953925571548E-02  6.76994533397503E-01
  3.14396583596868E-01 -5.19079055278845E-08 -4.74745124659813E-08  1.90425485915891E-11  1.76403015579096E-11
  1.34070677607435E-08  1.22580562450796E-08 -3.14830036154852E-08 -2.87937760285701E-08  5.84821268367299E-02
  5.53924142635367E-02  4.06470954852523E-08  3.71736054595261E-08 -7.55001010927274E-02 -7.15112993123210E-02
  1.98310414566209E-10  3.99884048299378E-10 -7.50169242472293E-11  1.05724694635538E-09 -5.80461950833450E-04
  1.56354893214976E-10  8.65299898126855E-04 -1.37940071932892E-10 -1.14468512714517E-03 -7.49610180318319E-03
 -5.43899880338636E-02 -2.45225830564729E-01 -3.85057737486554E-01  2.15696943221436E-01  1.29397140250292E-01
  3.66231701207480E-03  4.74422267929769E-02 -2.43408112446671E-01 -4.04906792510167E-01 -4.33305130231652E-01
 -3.04237873494186E-09 -6.12656485500565E-08 -4.03622724585722E-07 -2.24803030512962E-07 -1.90243470671982E-07
  2.91671314198951E-09  5.89282926013539E-08  3.85707971244727E-07  2.16283469116739E-07  1.83571283185341E-07
  1.13766799598841E-07  5.29497805752434E-07  2.45427624379721E-07 -3.15346167865192E-10  2.12061103721652E-10
  1.50970997602194E-10 -2.82156763132885E-02 -3.90837325252561E-01 -1.81506732560870E-01 -1.08513958232190E-07
 -5.07381540903099E-07 -2.35149171059833E-07  4.88709847685871E-02  6.76950104943018E-01  3.14378882792369E-01
  5.21678624998108E-08  4.77328353062750E-08  1.10122326222480E-11  8.75705424240262E-12 -1.34747972650456E-08
 -1.23249735880584E-08  3.15971373751273E-08  2.89050836172642E-08 -5.84762343253149E-02 -5.53872615178839E-02
 -4.08094276192730E-08 -3.73174162722223E-08  7.54924938975321E-02  7.15046471502450E-02  1.99923408768015E-10
  4.09515249779375E-10 -7.56205640983318E-11  1.08105386463366E-09 -5.80538511538328E-04  1.57889255930306E-10
  8.65414115935323E-04 -1.39388235505338E-10 -1.14483617327298E-03
* ORBITAL    1   51
 -9.34694376720084E-10 -6.78216258530209E-09 -3.05763028065716E-08 -4.92553910135056E-08  2.52018117380992E-08
  1.50706978710824E-08 -4.49074796033352E-10 -5.87488425585876E-09  2.86328398903553E-08  4.99338626834561E-08
  5.34736017672976E-08  3.08143658193785E-03  6.21857990633761E-02  4.16551005769274E-01  2.22703921597323E-01
  1.86206369117624E-01  4.46916634263881E-03  9.01912719611012E-02  6.04145420006607E-01  3.22998957322072E-01
  2.70064661582329E-01  1.17937541593364E-01  5.35322401472466E-01  2.47991061493652E-01 -1.38426255438698E-10
  5.89002324071548E-10  2.78807970515778E-10 -3.08319574050468E-09 -5.19453055208177E-08 -2.41994991836888E-08
  1.71050883130167E-01  7.76405827117871E-01  3.59674304207018E-01  6.99641212071337E-09  8.26627128931164E-08
  3.84465974937427E-08 -5.10611196885894E-02 -4.62668037425469E-02 -1.05633393509534E-09 -1.06701827923158E-09
  1.31839258363584E-02  1.19460379262769E-02  4.68375030722936E-02  4.24397576187894E-02  1.21438269607726E-08
  1.17769488067064E-08 -6.04669561570817E-02 -5.47894912518362E-02 -6.61118572566309E-09 -6.09758780628790E-09
  6.72730715555985E-05  2.88634164104548E-11 -2.54277279321023E-05 -1.10071387460216E-11  3.27961394504019E-11
 -7.82297006112071E-05  7.14109418158692E-12  6.89922991238209E-05 -2.31871398444370E-10 -9.14881432145370E-10
 -6.63742560637462E-09 -2.98869676973922E-08 -4.61268052577314E-08  2.70520632079807E-08  1.61425565513693E-08
  4.44929798084090E-10  5.86807929182280E-09 -2.93549323137756E-08 -5.11642495264489E-08 -5.47026801051690E-08
 -3.08135758082962E-03 -6.21841995116318E-02 -4.16541133250165E-01 -2.22706316563402E-01 -1.86211012633562E-01
 -4.46905228732693E-03 -9.01889667138343E-02 -6.04131050285470E-01 -3.23002441710881E-01 -2.70071429687656E-01
  1.17935191806733E-01  5.35340362443359E-01  2.48001853882199E-01 -3.43407018486309E-10  9.54931863131384E-10
  4.85355284753659E-10 -2.83489795754087E-09 -5.19641741585316E-08 -2.41825230780283E-08  1.71047853958597E-01
  7.76431663527777E-01  3.59689823008903E-01  6.69464562624579E-09  8.20004130918819E-08  3.80750466821940E-08
  5.10569823417985E-02  4.62631539368832E-02  1.16448179312698E-09  1.17991642030739E-09 -1.31828576810003E-02
 -1.19450956300606E-02 -4.68336855684998E-02 -4.24363901412321E-02 -1.21875888776470E-08 -1.18297844382101E-08
  6.04620276807986E-02  5.47851438243862E-02  6.33185580607641E-09  5.83340977236279E-09  6.72011385419603E-05
  3.06123466011461E-11 -2.54005370795791E-05 -1.17082873781261E-11  3.71932004316708E-11 -7.81465408702765E-05
  2.74188314783311E-12  6.89189177870001E-05 -2.34762897536876E-10
* ORBITAL    1   52
  5.72776979058890E-09  4.15571440292230E-08  1.87343249570083E-07  2.99095868074847E-07 -1.59559291253866E-07
 -9.52991163403709E-08  2.75066420614077E-09  3.51911798045452E-08 -1.72619709262497E-07 -3.11778603989439E-07
 -3.35212452541588E-07  4.46916634287217E-03  9.01912719635217E-02  6.04145420005091E-01  3.22998957136325E-01
  2.70064661374675E-01 -3.08143658232651E-03 -6.21857990949841E-02 -4.16551005602477E-01 -2.22703921491727E-01
 -1.86206369046015E-01  1.71050883087607E-01  7.76405827083487E-01  3.59674304196276E-01  8.08847694377075E-10
 -3.68010689934427E-09 -1.74734320363388E-09  2.32928248935490E-08  2.99332014926633E-07  1.39099492835162E-07
 -1.17937541610256E-01 -5.35322401461737E-01 -2.47991061489686E-01 -3.99518679860098E-08 -5.19587705218463E-07
 -2.41463788272103E-07 -7.40565946560053E-02 -6.71031485887779E-02  5.57100242244234E-09  5.58939041978225E-09
  1.91213303179414E-02  1.73259583071600E-02 -3.22938867755343E-02 -2.92616956513445E-02 -4.65100090296803E-08
 -4.40953552876506E-08  4.16912307832670E-02  3.77766875258903E-02  6.17644930964054E-08  5.86703276998732E-08
  9.75696458917194E-05 -1.56977729358816E-10 -3.68780105075700E-05  5.93257020279285E-11  3.99677241003679E-10
  5.39381365172485E-05 -5.85357353459121E-10 -4.75700845511250E-05  7.33580469879794E-10  5.66386113969901E-09
  4.10900840573802E-08  1.85068577448881E-07  2.89060690001589E-07 -1.62144372022203E-07 -9.67425601499337E-08
 -2.70685653837803E-09 -3.44718350673698E-08  1.75795778936714E-07  3.13997713970201E-07  3.37106219342238E-07
 -4.46905228623808E-03 -9.01889666157926E-02 -6.04131050714070E-01 -3.23002441518253E-01 -2.70071429346438E-01
  3.08135757989086E-03  6.21841994250746E-02  4.16541133641076E-01  2.22706316450203E-01  1.86211012392515E-01
  1.71047853625869E-01  7.76431663592109E-01  3.59689823078177E-01  7.88000087878088E-10 -4.10947315778544E-09
 -1.96266941962187E-09  2.36596812393865E-08  2.99427580375574E-07  1.39069968990445E-07 -1.17935191525969E-01
 -5.35340362467617E-01 -2.48001853920922E-01 -4.03410056342466E-08 -5.20643444304583E-07 -2.41908492778193E-07
  7.40505585712610E-02  6.70978241123709E-02 -5.78552140004656E-09 -5.79166504632236E-09 -1.91197717652365E-02
 -1.73245835224448E-02  3.22912699783734E-02  2.92593872397650E-02  4.64321301744190E-08  4.40270723606998E-08
 -4.16878527310773E-02 -3.77737075308791E-02 -6.18476657420401E-08 -5.87643517453977E-08  9.74659126002321E-05
 -1.63151403446134E-10 -3.68387708868815E-05  6.16417354247653E-11  3.96996291102462E-10  5.38804620978054E-05
 -5.80637121307963E-10 -4.75192190269517E-05  7.24846634682898E-10
* ORBITAL    1   54
 -4.96592056590477E-02 -3.63779077143978E-01 -1.77212235967277E+00 -6.39530560677600E+00 -1.41016549490771E+00
 -8.09475055817571E-01 -4.10551315642993E-02 -7.58313736104578E-01 -3.82319360130825E+00 -1.29197207673585E+00
 -8.47535583925030E-01  3.09365258490523E-12  7.90065512041473E-10 -1.09967295417912E-08 -1.64413026607741E-09
 -1.20412182233145E-09 -1.80729787511054E-12 -6.54071245703788E-10  1.02084529574720E-08  1.62679158844270E-09
  1.40907471710133E-09 -3.71049582266808E-10 -4.12371311877752E-09 -4.35945292965308E-09 -9.66663159802383E-12
 -7.86846046670755E-12  1.28721614645717E-13  2.76650424121091E-01  6.35187532321840E-01  2.52659572469793E-01
  3.50421022960437E-10  4.17218793688143E-09  4.24056908691922E-09 -4.79172590489579E-01 -1.10017707833185E+00
 -4.37619216547821E-01  1.26377652378994E-08  1.09555601085236E-08  2.81012782840342E-11  2.40279624640947E-11
 -3.29914895938158E-09 -2.85571482151141E-09  7.65244135030199E-09  6.64075474616798E-09 -1.11442123461542E-01
 -8.89140467718417E-02 -9.91181317338045E-09 -8.60014845723975E-09  1.43871162740660E-01  1.14787540795275E-01
 -2.35262211740518E-10 -2.34757864870169E-10  8.87009647256596E-11 -6.21219118403968E-10 -1.13579182249841E-03
 -1.88028330140875E-10  1.69313982162081E-03  1.65622671737997E-10 -2.23981269228449E-03  4.96587328085290E-02
  3.63775648242183E-01  1.77210697124190E+00  6.39528089145732E+00  1.41017969913933E+00  8.09487269510067E-01
 -4.10548790749676E-02 -7.58310522702659E-01 -3.82320184492463E+00 -1.29199573813322E+00 -8.47562584447999E-01
 -6.06478642653662E-13  7.19154631928932E-10 -1.16307533370080E-08 -2.08292254830178E-09 -1.66464936315151E-09
  7.86142035079916E-13 -5.82311936125085E-10  1.05876419314576E-08  1.97578867709317E-09  1.80241377409126E-09
  6.10480653143793E-10  4.70259693030588E-09  4.60876559685761E-09 -9.63827452511560E-11  5.62667105356511E-11
  4.71290881986529E-11 -2.76652180483983E-01 -6.35208757250410E-01 -2.52668301287891E-01 -4.04229406313192E-10
 -4.46374845880102E-09 -4.34877496333736E-09  4.79175632585098E-01  1.10021384098662E+00  4.37634335307150E-01
  1.29499212547679E-08  1.12300600392444E-08 -6.19255596916032E-11 -4.91640656146610E-11 -3.38289714151647E-09
 -2.92885191221436E-09  7.69690774072864E-09  6.68766845324791E-09 -1.11430102924544E-01 -8.89043129922172E-02
 -1.00572590987748E-08 -8.72133962517082E-09  1.43855644276175E-01  1.14774974524927E-01  2.49216113041937E-10
  2.42156178355159E-10 -9.39496573805591E-11  6.38033540040477E-10  1.13569225283993E-03  1.94945415467294E-10
 -1.69299129298378E-03 -1.71392759827846E-10  2.23961626361045E-03
* ORBITAL    1   46
 -7.43605282785028E-11 -5.36895432634655E-10 -1.46726436137079E-09 -2.97421104881968E-08 -7.42684367683038E-09
 -4.73068267596711E-09  3.76717747211385E-11  1.29281332731849E-09 -1.39717122137921E-09  1.62572673321726E-08
  1.97983250699156E-08 -9.25521230201249E-04 -1.90322308426477E-02  9.15400262983603E-02 -5.33238256252146E-01
 -6.50821577975113E-01  3.82011205310868E-04  7.85559876969777E-03 -3.77832394766808E-02  2.20095042010279E-01
  2.68627754186624E-01  2.28930017226441E-02  5.53702798392156E-02  4.23826306442841E-02  4.33862257977218E-10
 -6.21967196628723E-09 -5.97348097479996E-09 -1.04599250537185E-09 -7.67591524562382E-09 -4.18557372529772E-09
 -9.44904517534796E-03 -2.28543184556827E-02 -1.74935850094321E-02  2.25042987650814E-09  7.28568660754823E-09
  1.80140501747331E-09 -2.46647426709708E-02 -2.35688960143988E-02 -7.72575602889648E-10 -7.65582673169084E-10
  6.36840255591679E-03  6.08545829746898E-03 -6.43867329466875E-03 -6.15260281806564E-03  2.56103957532259E-10
  2.06909114161778E-10  8.31227055907482E-03  7.94296235983197E-03 -8.84363556822388E-10 -8.25661030229105E-10
 -4.65042990766904E-04 -6.89688302506429E-11  1.75769848573214E-04  2.60077044974529E-11 -8.07585962139121E-12
 -1.53900479206236E-04  2.31660081976846E-11  1.35727428329850E-04 -7.27855599125502E-11 -5.59114388027882E-11
 -4.02860366515679E-10 -7.75999382503557E-10 -2.97721059672858E-08 -6.74519194509016E-09 -4.23320570221650E-09
 -5.12327422951268E-11 -1.52519164681231E-09 -9.34899741002899E-10 -1.70354364007065E-08 -2.03026409969639E-08
  9.25424213245076E-04  1.90311501452240E-02 -9.15731318854848E-02  5.33253490361687E-01  6.50850136492905E-01
 -3.81970109807535E-04 -7.85513763467665E-03  3.77970084844470E-02 -2.20101347482617E-01 -2.68639583756657E-01
  2.28914959664868E-02  5.53455354813706E-02  4.23680211780281E-02 -3.88377511341215E-10 -6.12698680698067E-09
 -5.95829128252478E-09 -2.11618746120980E-09 -7.15586359258907E-09 -3.86423742734498E-09 -9.44849900392615E-03
 -2.28438001986923E-02 -1.74873853732091E-02  3.12495753940002E-09  8.00982527491537E-09  2.03301742545457E-09
  2.46615125185814E-02  2.35657917978395E-02  7.40694666530859E-10  7.30211398812722E-10 -6.36756988006208E-03
 -6.08465770610509E-03  6.43782303339903E-03  6.15178454390063E-03 -2.46295688073191E-10 -1.90671392563018E-10
 -8.31117262061512E-03 -7.94190578149776E-03  8.60496289465363E-10  7.94210403687654E-10 -4.65007745095929E-04
 -7.03943883105947E-11  1.75756537397742E-04  2.62876322295217E-11 -7.46134176200603E-12 -1.53888399973729E-04
  2.29396887123703E-11  1.35716759928691E-04 -7.41645656113636E-11
* ORBITAL    1   47
  5.18976240829201E-11  3.76728883118639E-10  1.33736740565137E-09  1.38909028506341E-08  2.71341422974541E-09
  1.72402312442953E-09 -1.42305947470122E-12 -3.00589267766935E-10  5.30400888181120E-10 -7.57383175555789E-09
 -9.21155664697108E-09 -3.82011211956140E-04 -7.85559890210046E-03  3.77832387847480E-02 -2.20095041653021E-01
 -2.68627753611699E-01 -9.25521231799749E-04 -1.90322308730041E-02  9.15400261882948E-02 -5.33238255963639E-01
 -6.50821577601063E-01  9.44904456715926E-03  2.28543215093403E-02  1.74935866741399E-02  6.42415076346682E-10
  4.11029685268412E-09  3.24612864513539E-09  2.32440487362743E-09 -6.95062229263296E-09 -6.50291199006147E-09
  2.28930018830742E-02  5.53702815562399E-02  4.23826315455321E-02 -2.42345030144044E-09 -1.00929161713681E-08
 -5.94665487215905E-09 -1.01804236738039E-02 -9.72811095188667E-03  2.70618778485015E-10  2.74979735577143E-10
  2.62856087371896E-03  2.51177878114758E-03  1.55993570487760E-02  1.49062814639651E-02 -7.31680702823999E-10
 -7.04616343527721E-10 -2.01386728933914E-02 -1.92439195324819E-02 -1.06875113349874E-10 -1.27473593142856E-10
 -1.91947613576351E-04  2.93854899170308E-11  7.25493499875499E-05 -1.13758559212643E-11  4.96894992979047E-11
  3.72863861251109E-04 -5.03152422804916E-11 -3.28835166142053E-04 -2.81940533223546E-11  3.37647443615582E-11
  2.43688307650098E-10  6.77609232568759E-10  1.20725771044168E-08  2.09994119934215E-09  1.32523748719697E-09
  1.74824652636696E-11  6.02702580404424E-10  1.31777751007110E-09  8.04678390531327E-09  9.42568463065781E-09
  3.81970097851950E-04  7.85513739884026E-03 -3.77970098764367E-02  2.20101347488522E-01  2.68639584047250E-01
  9.25424205726615E-04  1.90311500070490E-02 -9.15731327923811E-02  5.33253490251145E-01  6.50850136542963E-01
  9.44850101484495E-03  2.28437978499165E-02  1.74873839854399E-02  2.70076197453671E-10  5.06413704460666E-10
  1.42512668765605E-09  4.31081940558989E-09 -1.94364844830408E-10 -3.12098415055272E-09  2.28914973991837E-02
  5.53455345613918E-02  4.23680205897242E-02 -2.79927014441663E-09 -6.40511329238091E-09 -4.00186656775758E-09
  1.01790789276277E-02  9.72681679921731E-03 -3.81401833796484E-10 -3.85443336616010E-10 -2.62821348870195E-03
 -2.51144449719411E-03 -1.55973132351998E-02 -1.49043175570387E-02  9.69467546182883E-10  9.31911750777681E-10
  2.01360364629590E-02  1.92413855766340E-02  2.74813567133635E-10  2.98604293705006E-10 -1.91932532773905E-04
  3.18379629687402E-11  7.25436361447730E-05 -1.24374723297870E-11  5.21864632217752E-11  3.72835594430894E-04
 -5.28214045943257E-11 -3.28810249563344E-04 -3.15844044011911E-11
* ORBITAL    1   53
 -1.21182787910760E-02 -8.82537504892707E-02 -4.14572289936157E-01 -1.77483229854214E+00 -1.07101285935681E+00
 -6.04173965100326E-01 -2.85052043062130E-03 -4.26061688707346E-02 -2.86091110911995E-01 -7.31738299389278E-01
 -7.67517439586051E-01  7.56833128426344E-11  2.52787244450267E-09 -3.39333764949909E-08 -5.78112282430300E-09
 -1.95008571187424E-09 -7.79572973430093E-11 -2.57783525709510E-09  3.18929129205942E-08  5.37623916593077E-09
  1.87330919852717E-09  3.67759942105670E-09 -4.80011702299857E-09 -1.82441972664113E-09 -2.14912449194336E-10
 -6.74467189662901E-12  1.56579235173985E-11 -4.38728918315446E-02 -8.34466472618841E-02 -6.02490634541818E-02
 -5.65550421476315E-09  4.07990702720749E-09  1.56612299467345E-09  7.59900778320319E-02  1.44533832765002E-01
  1.04354439001974E-01  9.02405494248820E-10  7.86811117279077E-10  5.86513593448086E-11  5.06397778948469E-11
 -2.61128724062334E-10 -2.24310619621848E-10  3.37869903608904E-10  3.04808655248245E-10  6.86048396181717E-02
  6.11630073888221E-02 -4.56750489862361E-10 -4.10482584416663E-10 -8.85684670984218E-02 -7.89611030007690E-02
  1.69252895185984E-10 -8.36240569483051E-11 -6.39774434437758E-11 -2.23106738683861E-10 -3.16884228098491E-04
  1.34900636925907E-10  4.72382912160744E-04 -1.19211151191181E-10 -6.24903970129339E-04  1.21185934132487E-02
  8.82560421301353E-02  4.14583551662505E-01  1.77483466146011E+00  1.07100808394281E+00  6.04173559569860E-01
 -2.85082850330202E-03 -4.26125230520046E-02 -2.86063474334797E-01 -7.31731809614294E-01 -7.67515801915631E-01
  7.03378771456115E-11  2.49186681663144E-09 -3.52884642771344E-08 -6.35346419381477E-09 -2.44993497513521E-09
 -6.39034397818000E-11 -2.32005758225097E-09  3.44387495223826E-08  6.57202360146398E-09  2.86579747571611E-09
 -3.76258307629946E-09  5.29146443083573E-09  1.97036686466259E-09 -5.76867568612824E-10  1.33542708985056E-10
  1.09964464345816E-10  4.38721538761236E-02  8.34609969178726E-02  6.02550707920748E-02  6.01176377222348E-09
 -6.22319676395374E-09 -2.55311801269097E-09 -7.59887997118817E-02 -1.44558687041356E-01 -1.04364843976205E-01
  7.99386622059558E-10  6.96386898243266E-10 -7.11500622217819E-11 -5.47759400458361E-11 -2.38103277635850E-10
 -2.03735679507567E-10  3.93036348085655E-10  3.66572862853804E-10  6.86034025938670E-02  6.11620777190875E-02
 -6.00755192397408E-10 -5.41583448967831E-10 -8.85666119303287E-02 -7.89599028207251E-02 -1.76300100395624E-10
  9.74817053387977E-11  6.65731515441788E-11  2.59203498339152E-10  3.16952596121203E-04 -1.39088228099883E-10
 -4.72484747356443E-04  1.22286712709982E-10  6.25038731950309E-04
* ORBITAL    1   41
  1.46931085298673E-03  1.04600398982403E-02  4.10411888319121E-02  1.19048030556288E-01  1.07904438306723E-01
  8.07701370558387E-02 -1.95063325983871E-03 -4.98740890629131E-02  9.81253919819982E-02 -4.61870695107345E-01
 -5.75841787276777E-01 -8.42936883102489E-11 -1.85470973134234E-09 -8.14120107535534E-09 -1.55274008101155E-08
 -1.75171087153906E-08  6.93431135416478E-11  1.48320755797102E-09  6.19506964160228E-09  1.55541086916354E-08
  1.79037943080741E-08 -1.22717606394448E-08 -9.77291363235766E-09 -2.99564388630715E-09 -4.03080093533467E-10
  4.85029708176528E-10  3.07774716418116E-10  5.06939278106482E-02 -4.57620078818494E-02 -2.84778460014909E-02
  8.00949055255374E-09  8.70167241574317E-09  2.67716820258008E-09 -8.78044585320485E-02  7.92621235283560E-02
  4.93250766297371E-02  3.88772447403137E-10  2.10772186549287E-10  3.56426694465725E-11  3.42575434878900E-11
 -9.85399948366626E-11 -5.41216843225591E-11  1.52018147873712E-10  4.56163223887516E-11  3.94751507488354E-03
  6.01173431282601E-03 -1.94969084161406E-10 -5.81154202947742E-11 -5.09622002690877E-03 -7.76111560649684E-03
 -8.00701844924188E-12  1.56618993260902E-10  2.83062473184340E-12  4.11974509866205E-10 -2.54228210707786E-04
 -8.12513018097582E-12  3.78980225873082E-04  7.13279764310637E-12 -5.01344176326307E-04  1.47357585607132E-03
  1.04913162075816E-02  4.11949657938622E-02  1.19725647225758E-01  1.08137383739986E-01  8.09157922855362E-02
  1.94743734767449E-03  4.98137570363330E-02 -9.85387141630212E-02  4.61759277921856E-01  5.75791705943384E-01
  8.39608930044410E-11  1.85290467230241E-09  8.81172717843261E-09  1.53865966226744E-08  1.71996604065630E-08
 -7.54299291434040E-11 -1.57976712045753E-09 -8.05526491528123E-09 -1.49457615844886E-08 -1.67404380659349E-08
 -1.15551681709411E-08 -9.83553742035007E-09 -2.98708122750301E-09  7.75546237151090E-10  1.20767077264818E-09
  6.36447134210708E-10  5.06697794834858E-02 -4.57334358853176E-02 -2.84594952988896E-02  5.88619515190576E-09
  7.13484278958172E-09  1.90300755291230E-09 -8.77626321536458E-02  7.92126355072102E-02  4.92932923374924E-02
 -3.23584011309688E-10 -1.39537136771762E-10 -9.02224438893773E-12 -5.10800736077571E-12  8.12440154355164E-11
  3.54868063370016E-11 -1.05624524021262E-10  1.10856247189112E-11 -3.94477333008739E-03 -6.00853250559999E-03
  1.28050703596433E-10 -1.59540062275385E-11  5.09268045380482E-03  7.75698209542858E-03 -1.00327339639254E-11
  1.57056147464142E-10  3.61677989011293E-12  4.15827330660003E-10 -2.54188584192804E-04 -1.03223438919112E-11
  3.78921189385950E-04  8.54188557689303E-12 -5.01266058575134E-04
* ORBITAL    1   55
  3.25148753060263E-12  2.36228579360898E-11  1.10003094036712E-10  2.25830100242679E-10  2.43005971489563E-10
  1.40647010495329E-10  1.39443474226614E-12  2.20935546748146E-11  2.54408344714216E-10  1.69735681697410E-10
  1.45213963302731E-10 -2.87818563140056E-11 -4.58142377591986E-10 -3.02997920368148E-09 -2.60202831930268E-09
 -2.33375354731576E-09  4.60398915745376E-11  7.02032875210380E-10  4.95317449230257E-09  4.27650208855169E-09
  3.87821392795103E-09 -1.94736255189679E-09 -5.02284702549408E-09 -3.16436654538103E-09 -2.66587008711019E-02
 -8.10067327007017E-02 -3.46494950951464E-02  5.13294774989652E-03  1.55972052363635E-02  6.67148374656453E-03
  2.85514172218687E-09  8.16845194600994E-09  5.04296273655977E-09  2.96350874002790E-03  9.00505073365625E-03
  3.85178296250637E-03 -8.18337871357649E-10 -6.46087444148557E-10  5.01736665660637E-01  4.25392508830049E-01
 -9.43726535000385E-09 -7.94751413670491E-09 -3.87534135229236E-09 -3.21059454403719E-09 -8.81882993006218E-02
 -7.47695864500893E-02 -5.52755009081479E-09 -4.70141336492946E-09 -6.83103628871756E-02 -5.79162726099241E-02
  8.16691205207462E-11  2.09475653535538E-03  7.21266257339850E-10 -7.91743549851256E-04  2.78323449772493E-04
  8.64395116366850E-11 -2.48940061793000E-04  5.27662696576892E-10 -3.29316746503832E-04 -3.68091011431013E-12
 -2.68344175252208E-11 -1.23837768058949E-10 -1.48896263356123E-10 -2.45174910025245E-10 -1.48518201666310E-10
  1.85572175902556E-12  3.57937742567104E-11  2.49517626992130E-10  1.58508073389652E-10  1.31872446973560E-10
  2.93260223537790E-11  4.71553634399700E-10  3.06767776890583E-09  2.57926823266201E-09  2.29647186371253E-09
 -4.90470826201829E-11 -7.82799781705450E-10 -5.10697845469230E-09 -4.17829218455282E-09 -3.72614913946184E-09
 -2.16925078359790E-09 -5.08049089350248E-09 -3.25562251763688E-09 -2.66640114647407E-02 -8.10230598095950E-02
 -3.46566602087524E-02  5.13396543663539E-03  1.56003565902061E-02  6.67286824263324E-03  3.26892505132699E-09
  8.30570693715806E-09  5.33814174173678E-09  2.96409635435540E-03  9.00686999677388E-03  3.85258224665838E-03
  4.16020407808555E-10  3.09245211492820E-10 -5.01701847878130E-01 -4.25365017568002E-01  9.36391083170679E-09
  7.88620022605756E-09  2.79581429467119E-09  2.30700638583815E-09  8.81821804445530E-02  7.47647549819632E-02
  6.51405927715522E-09  5.52576903545058E-09  6.83056232250477E-02  5.79125301584831E-02  8.75415948856535E-11
  2.09539697161591E-03  7.42804809403015E-10 -7.91985612034294E-04  2.78408455782626E-04  1.00117460552053E-10
 -2.49016093346719E-04  5.50293546161532E-10 -3.29417329214567E-04
* ORBITAL    1   56
  9.57840833334625E-13  7.14485666247078E-12  3.42134917709204E-11  1.02504427936533E-10  8.25491100258888E-11
  4.61548550415342E-11  4.37943183366796E-13  4.68467302564959E-12  8.99046324607852E-11  6.26318318043941E-11
  5.57403076572637E-11 -4.60533525028325E-11 -7.04482304777039E-10 -4.93517923828212E-09 -4.27359237641992E-09
 -3.87985781250428E-09 -2.86048785731059E-11 -4.58882069083278E-10 -3.00858465179203E-09 -2.59204678272299E-09
 -2.32641857160279E-09 -2.82241221300359E-09 -8.15463550720443E-09 -5.03449262024485E-09 -5.92693737040195E-03
 -1.80101029732614E-02 -7.70357289236133E-03 -2.30869831049738E-02 -7.01538955127155E-02 -3.00073566368578E-02
 -2.02957001600366E-09 -4.98672624479041E-09 -3.14450550490872E-09 -1.33292759405668E-02 -4.05033704184910E-02
 -1.73247554211878E-02  3.53881544932653E-09  3.04385124722484E-09  1.11550357674067E-01  9.45768748642931E-02
  5.74654656932678E-09  4.80906329425627E-09 -8.35532422941584E-09 -7.05283163205578E-09  3.96657662101779E-01
  3.36302308627008E-01 -4.46923883604507E-09 -3.72488737784229E-09  3.07249703915382E-01  2.60498648139091E-01
 -4.26222613880091E-10  4.65724032305220E-04 -3.23095958367802E-10 -1.76027138189468E-04 -1.25185634766107E-03
  5.99170533119148E-10  1.11969435671678E-03  4.09651491593590E-10  1.48121640610868E-03 -1.41310436513559E-12
 -1.03903359879338E-11 -4.76005195696927E-11 -4.64658384958441E-11 -8.18984681819998E-11 -5.04535447142390E-11
  8.05148159330267E-13  1.47136723791898E-11  8.35520720602630E-11  4.96601319923770E-11  3.93652713079850E-11
  4.89731856948471E-11  7.87813655419775E-10  5.09522494920031E-09  4.17500909180724E-09  3.72521176461676E-09
  2.92746086047433E-11  4.79809899405855E-10  3.02192327984984E-09  2.57084911352474E-09  2.29927145176208E-09
 -3.29359557725255E-09 -8.28927213283105E-09 -5.32792349892740E-09 -5.92809770943403E-03 -1.80137440074416E-02
 -7.70517341523308E-03 -2.30915812438536E-02 -7.01680362762331E-02 -3.00135619888115E-02 -2.10238523336690E-09
 -5.04270006564241E-09 -3.23048867054797E-09 -1.33319306333389E-02 -4.05115346550938E-02 -1.73283381046499E-02
 -4.88217682666216E-09 -4.16671371080047E-09 -1.11542617588748E-01 -9.45707632768076E-02 -5.14188798238773E-09
 -4.30249087652052E-09  8.42281082887172E-09  7.11014175502520E-09 -3.96630134137885E-01 -3.36280573131179E-01
  4.10147796407280E-09  3.41610746651479E-09 -3.07228380852951E-01 -2.60481811901728E-01 -4.39619702289198E-10
  4.65866254032132E-04 -3.45841325630832E-10 -1.76080892744034E-04 -1.25223908783290E-03  6.16284758543284E-10
  1.12003669002651E-03  4.24201564704060E-10  1.48166926968189E-03
* ORBITAL    1   57
 -1.47111776952495E-09 -1.07715092984719E-08 -5.22290849111485E-08 -1.81931178029301E-07 -4.74021955339094E-08
 -2.65881989990688E-08 -1.15802673068945E-09 -2.10011903284592E-08 -1.10784172642175E-07 -4.10449221075181E-08
 -2.85307831404655E-08  1.18871601761572E-03  2.34676642129931E-02  6.92478356991449E-02 -3.07691571687343E-02
 -5.03061379176587E-02 -6.33608741535834E-04 -1.25087211714765E-02 -3.69104366531701E-02  1.64005663564044E-02
  2.68141571776087E-02  4.49578896270835E-02 -1.32455962737994E-02  4.47582589857149E-02 -1.55507389718588E-09
 -7.74995418625136E-11 -1.33035714394648E-09  7.30976824364787E-09  1.91659741602962E-08  8.05902769717194E-09
 -2.39634338662624E-02  7.06017544664225E-03 -2.38570190487727E-02 -1.37419466380103E-08 -3.31144788237885E-08
 -1.47699937224684E-08 -4.43016011477803E-01 -3.67066371506169E-01  4.00347723741072E-09  3.27329089264701E-09
  1.14386226281866E-01  9.47761156870000E-02 -1.49345624466970E-01 -1.23742157653286E-01 -4.18587388741870E-09
 -3.32869245023964E-09  1.92804367093991E-01  1.59750431600624E-01  7.27268874009576E-09  5.81303115588182E-09
 -2.05125617980430E-03 -6.32392053684653E-10  7.75302007311341E-04  2.38867805087034E-10 -1.55212026076716E-10
 -8.76637852670950E-04  3.01620780056946E-10  7.73122116305639E-04 -6.79348976698125E-10  1.47716058485179E-09
  1.08148276933363E-08  5.24245271297843E-08  1.82422947918961E-07  4.73048039224467E-08  2.63947406281203E-08
 -1.16303435487879E-09 -2.10873424738834E-08 -1.10619685407359E-07 -4.08067916021988E-08 -2.81352380349285E-08
  1.18892496485923E-03  2.34718957927072E-02  6.92746410500887E-02 -3.07622263116500E-02 -5.03016915625847E-02
 -6.33720217109146E-04 -1.25109790237692E-02 -3.69247383943629E-02  1.63968601822548E-02  2.68117751416150E-02
 -4.49689038398491E-02  1.32163283687511E-02 -4.47695981426141E-02  1.72082686263471E-09  2.77617524363561E-10
  1.43890324687767E-09 -7.34009012635416E-09 -1.89322968175683E-08 -8.11714361503857E-09  2.39692100837758E-02
 -7.04454100246660E-03  2.38630837411484E-02  1.40632016458716E-08  3.29955455592388E-08  1.50203286730932E-08
 -4.43000487381318E-01 -3.67054872786227E-01  5.22629412429181E-09  4.30469307427135E-09  1.14382221042218E-01
  9.47731492920030E-02 -1.49340393914197E-01 -1.23738283918882E-01 -4.47384234199916E-09 -3.55573505315515E-09
  1.92797614416001E-01  1.59745430574741E-01  9.07866433871878E-09  7.31474030486718E-09  2.05187878548251E-03
  6.49214484291425E-10 -7.75537313044520E-04 -2.45866272057243E-10  1.54844632809300E-10  8.76903855408428E-04
 -3.04814930550572E-10 -7.73356709982220E-04  7.00893189612700E-10
* ORBITAL    1   38
 -2.79870474491199E-10 -2.05590463398866E-09 -9.98197586921619E-09 -6.90513834067617E-08  5.78727927991823E-09
  4.75335968952959E-09 -2.46853000862189E-10 -4.86987372220842E-09 -6.06358472303621E-09 -1.03058175040345E-08
 -1.16919796103804E-08  1.13816924244262E-04  5.06068152834306E-03 -1.98517258998390E-01  1.45093685696461E-01
  2.27801170734328E-01  1.79486297025184E-04  7.98060156214944E-03 -3.13059661972598E-01  2.28810866586763E-01
  3.59239613143215E-01  3.58768116339656E-02 -4.57244465690082E-02 -2.71730747315293E-02  3.98509931813538E-10
  2.08211877205986E-09  7.67053774633039E-10 -3.35490107296797E-09 -7.97659047499156E-09 -2.85863754116547E-09
  5.65770565873668E-02 -7.21069685714314E-02 -4.28516335037055E-02 -6.15932407144400E-09 -9.38407086694018E-09
 -4.07405532168133E-09 -4.57312285575010E-03 -3.74630948230066E-03 -1.95634351808181E-10 -1.70796126541965E-10
  1.18078602819264E-03  9.67299776286975E-04  4.56111439592294E-03  3.73647230535090E-03  8.41452769698366E-10
  7.34159697615245E-10 -5.88837782535296E-03 -4.82376775432392E-03  1.99970766503454E-10  1.28242877569073E-10
 -2.02049503630129E-05  1.02294514641318E-12  7.63711663661400E-06  2.00326132319696E-14  4.75319529753807E-12
  2.55473960339032E-05 -3.47316611320825E-12 -2.25305917769574E-05 -1.02941288484568E-11  2.78436324368101E-10
  2.04547121583989E-09  9.94763721543503E-09  6.89405565855133E-08 -6.16016080317781E-09 -5.00889650310805E-09
 -2.49918255469268E-10 -4.92009678972251E-09 -6.17779666871816E-09 -1.10307544800146E-08 -1.25454717934176E-08
  1.13759641521798E-04  5.05979725840805E-03 -1.98520478703554E-01  1.45072510934415E-01  2.27776652278832E-01
  1.79398778080560E-04  7.97926024121271E-03 -3.13064162658650E-01  2.28777779289941E-01  3.59201207555090E-01
 -3.58782355079339E-02  4.57245082522347E-02  2.71724163309199E-02 -7.37708327749028E-10 -2.96105639538520E-09
 -1.20607920447939E-09  4.50910494331953E-09  9.59629984971618E-09  3.64895724389549E-09 -5.65801270542080E-02
  7.21068476431844E-02  4.28505206634622E-02  6.26417699048504E-09  9.98297879233240E-09  4.37521822099084E-09
 -4.57354848250033E-03 -3.74677860954649E-03 -1.64647389566642E-10 -1.35374165571168E-10  1.18089585379819E-03
  9.67420863205690E-04  4.56155074604515E-03  3.73694932556002E-03  8.04182742622183E-10  6.93613420575384E-10
 -5.88893968640348E-03 -4.82438269950216E-03  1.62573974690189E-10  8.12474048644849E-11  2.02261701281952E-05
 -2.37869924013993E-12 -7.64515022264052E-06  9.41088705143117E-14 -6.92105169047802E-12 -2.55742441038608E-05
  4.65412323282448E-12  2.25542446552586E-05  1.26800427543552E-11
* ORBITAL    1   39
  1.30980011476821E-09  9.62305093487906E-09  4.67549438556415E-08  3.25872098202831E-07 -4.35388380586657E-08
 -3.31021864982527E-08  1.20077691988261E-09  2.39855767606870E-08  1.47834697223995E-08  5.18765929902249E-08
  6.23522136006165E-08  1.79486292885604E-04  7.98060147334759E-03 -3.13059662583025E-01  2.28810866485858E-01
  3.59239613134698E-01 -1.13816920227267E-04 -5.06068142645859E-03  1.98517259541295E-01 -1.45093685609109E-01
 -2.27801170725997E-01  5.65770564220027E-02 -7.21069683293230E-02 -4.28516333650231E-02 -5.00574445976782E-09
 -1.16488660885718E-08 -4.61019657617417E-09 -1.82588736914648E-08 -1.65066804953196E-08 -7.85131429830090E-09
 -3.58768108214985E-02  4.57244465951739E-02  2.71730747062491E-02  2.93560278686814E-08  2.32299083577246E-08
  1.14617341406267E-08 -7.21175779898307E-03 -5.90788312598638E-03  7.39396807697175E-10  6.13389982877178E-10
  1.86207068143405E-03  1.52541060681587E-03 -2.89229022332053E-03 -2.36936995899744E-03 -7.29450414030750E-10
 -7.64224511092288E-10  3.73394769194166E-03  3.05885427404621E-03  1.25406649426576E-09  1.25692553422245E-09
 -3.18631677342901E-05 -1.10144838870026E-11  1.20430707283405E-05  4.08818965608490E-12  9.54727317501656E-12
 -1.61998716473111E-05 -1.45044820594626E-11  1.42873977825882E-05  1.72267031480283E-11 -1.30809720642474E-09
 -9.61144179446958E-09 -4.66817777455905E-08 -3.26745285281492E-07  4.27835243731661E-08  3.26911092538619E-08
  1.21056700329034E-09  2.41920890482972E-08  1.46618253558378E-08  5.27057310194957E-08  6.33243817829745E-08
  1.79398778420178E-04  7.97926027704433E-03 -3.13064162743406E-01  2.28777779311095E-01  3.59201207603587E-01
 -1.13759643161963E-04 -5.05979733510025E-03  1.98520478600386E-01 -1.45072510975328E-01 -2.27776652316295E-01
 -5.65801289828289E-02  7.21068468392939E-02  4.28505203258116E-02  4.20806285198879E-09  1.15735126093229E-08
  4.52576629126491E-09  1.68892052487475E-08  1.58794201856550E-08  7.56785123937686E-09  3.58782374339815E-02
 -4.57245075516606E-02 -2.71724160482721E-02 -2.83925257771555E-08 -2.24116661773692E-08 -1.11417490406916E-08
 -7.21244687673379E-03 -5.90863685594880E-03  7.15627016550961E-10  5.82593748147643E-10  1.86224766808589E-03
  1.52560465361965E-03 -2.89255949974006E-03 -2.36966672320556E-03 -7.47649296079460E-10 -7.86948176006388E-10
  3.73429519606216E-03  3.05923731291026E-03  1.25502144009543E-09  1.25746494984183E-09  3.18966444823371E-05
  1.29838777715547E-11 -1.20557028151962E-05 -5.40076044457942E-12 -9.29267077380545E-12  1.62168814568794E-05
  1.45327528587631E-11 -1.43024132978261E-05 -1.58377369124346E-11
* ORBITAL    1   58
  4.06544623448800E-10  2.97653359735238E-09  1.44457063257811E-08  5.13093559349134E-08  1.26679606456005E-08
  7.05075679039140E-09  3.22833026739983E-10  5.86957693429483E-09  3.03561183849068E-08  1.10692305564713E-08
  7.62806921010376E-09  6.33608741396513E-04  1.25087211673928E-02  3.69104366295763E-02 -1.64005663411099E-02
 -2.68141571551421E-02  1.18871601746238E-03  2.34676642079562E-02  6.92478356895111E-02 -3.07691571603369E-02
 -5.03061379090277E-02  2.39634338152831E-02 -7.06017544869689E-03  2.38570190538340E-02  6.10286363663412E-10
 -3.70502038104226E-11  4.03476631282199E-10 -3.58454099028897E-09 -5.32410817831594E-09 -3.51424922490118E-09
  4.49578896241051E-02 -1.32455962858710E-02  4.47582589813372E-02  3.20940751443249E-09  9.06551868211323E-09
  3.42699985681709E-09 -2.36136162897022E-01 -1.95653526121765E-01 -1.15116013745069E-09 -9.34661380954403E-10
  6.09700918544427E-02  5.05175187476177E-02  2.80187937032860E-01  2.32153165779210E-01  4.78246296613211E-09
  3.88503857069852E-09 -3.61721046033024E-01 -2.99708426346346E-01  4.23272403148693E-10  3.79216626332027E-10
 -1.09335956954363E-03  1.97768079447314E-10  4.13251233127528E-04 -7.45352157611489E-11  4.58714635225362E-10
  1.64466380572871E-03 -4.58619890505606E-10 -1.45045719793895E-03 -2.88185311531427E-10 -4.06483428160440E-10
 -2.97597491961500E-09 -1.44427200085577E-08 -5.14710374452048E-08 -1.26584901915475E-08 -7.01517102667918E-09
  3.22839964537099E-10  5.89159293385784E-09  3.03060821772020E-08  1.10773121545213E-08  7.64167666890559E-09
  6.33720217212281E-04  1.25109790255988E-02  3.69247384433305E-02 -1.63968601914256E-02 -2.68117751693131E-02
  1.18892496499065E-03  2.34718957948209E-02  6.92746410977312E-02 -3.07622263120163E-02 -5.03016915793209E-02
 -2.39692101781478E-02  7.04454100130282E-03 -2.38630837313965E-02 -6.63680973023901E-10 -9.93376093592341E-11
 -4.81117517700940E-10  3.49951552299961E-09  5.49780934633712E-09  3.63492478934675E-09 -4.49689039081022E-02
  1.32163283622833E-02 -4.47695981376190E-02 -3.13321832352315E-09 -8.98497938045657E-09 -3.39969218678409E-09
 -2.36127892605995E-01 -1.95647401159207E-01 -2.00893581951391E-09 -1.65651854954603E-09  6.09679563517679E-02
  5.05159371826975E-02  2.80178116857603E-01  2.32145891785054E-01  5.78071525980933E-09  4.72516997791674E-09
 -3.61708373045217E-01 -2.99699039673807E-01  1.07582366416826E-09  9.29483120243941E-10  1.09369133554222E-03
 -2.10385936243199E-10 -4.13376629994282E-04  7.89739961387858E-11 -4.69976043825490E-10 -1.64516300787588E-03
  4.67865661165037E-10  1.45089743138600E-03  3.01029137617481E-10
* ORBITAL    1   31
 -3.72870439716441E-10 -2.70966731665832E-09 -1.25814599318852E-08  7.73829894866044E-08  2.95367803746132E-08
  1.82221346079347E-08 -3.14560991451129E-10 -4.62442334764639E-09 -9.42909946739046E-08 -3.94301907362099E-08
 -3.11989876060719E-08 -5.87020549596835E-04 -1.31827783869711E-02  2.59713703773226E-01  1.21197554732461E-01
  1.03171639922190E-01 -9.21517137995274E-04 -2.06946012133605E-02  4.07703531734493E-01  1.90258252219274E-01
  1.61960834191998E-01 -3.00353966960391E-02 -1.07071649910920E-02 -5.30823807868237E-03 -2.84423403505433E-09
 -1.85527804504971E-09 -9.92983790387386E-10  2.09413746614912E-08  1.17526462104025E-08  5.88706846225345E-09
 -4.71498241521797E-02 -1.68082570382181E-02 -8.33295522978867E-03  5.82271274422658E-09 -5.76221088833216E-10
 -1.20867734606642E-10 -3.33069693415541E-05 -2.44895379512215E-04  1.30685787629167E-10  1.43988932685791E-10
  8.59502973635135E-06  6.32287416112611E-05  3.30713519317087E-05  2.43145035807480E-04 -2.10726722275536E-10
 -1.97159187353747E-10 -4.26923870241761E-05 -3.13897279555008E-04 -6.98936867306003E-10 -7.66004317354215E-10
  4.83931217701902E-06 -4.79671251050049E-13 -1.82926135009193E-06 -3.70704019987774E-13 -1.11065044699681E-11
 -6.09108237616611E-06  1.34823339562707E-11  5.37176243227484E-06 -4.40163238788976E-12  3.65726705471929E-10
  2.65745013387390E-09  1.23212507753159E-08 -7.78135817916844E-08 -2.99263577766228E-08 -1.84918265809733E-08
 -3.05987765366496E-10 -4.47620048826929E-09 -9.54913040577284E-08 -3.98349350579291E-08 -3.14768902278231E-08
 -5.87154171303744E-04 -1.31856158601431E-02  2.59655526543408E-01  1.21173210617678E-01  1.03152802620073E-01
 -9.21726276959453E-04 -2.06990391400932E-02  4.07612880836671E-01  1.90220313255068E-01  1.61931476898831E-01
  3.00422148775658E-02  1.07059558646836E-02  5.30711518465644E-03  3.81364419390785E-09  2.35602770550131E-09
  1.26237157594407E-09 -2.40030549171292E-08 -1.27999824659210E-08 -6.40251217136846E-09  4.71612914948242E-02
  1.68064993678064E-02  8.33124168247947E-03 -5.94952782769573E-09  1.87205200527218E-10 -1.25964626790114E-10
 -3.34566994106265E-05 -2.45136920850072E-04  1.26121607357374E-10  1.36083709271163E-10  8.63369883600642E-06
  6.32911116708721E-05  3.32130873699497E-05  2.43378555220985E-04 -1.99586336801354E-10 -1.83758099731028E-10
 -4.28763513655834E-05 -3.14199394216184E-04 -6.98839178203602E-10 -7.58503974482771E-10 -4.83653236731494E-06
  7.94754370997462E-13  1.82821929303980E-06  9.12531707950379E-13  1.39122131736619E-11  6.08768395587961E-06
 -1.52798465896536E-11 -5.36875388548215E-06  4.31475901637564E-12
* ORBITAL    1   32
  1.90198918890279E-09  1.38236886776679E-08  6.42358196950127E-08 -3.55021522713462E-07 -1.41005985511745E-07
 -8.71388867708609E-08  1.56992600133302E-09  2.28879219298516E-08  4.79152494092170E-07  1.99508533410829E-07
  1.57227746318312E-07 -9.21517135073884E-04 -2.06946011419583E-02  4.07703531053392E-01  1.90258252011926E-01
  1.61960834071728E-01  5.87020547344510E-04  1.31827783167092E-02 -2.59713702897688E-01 -1.21197554405017E-01
 -1.03171639689851E-01 -4.71498240258388E-02 -1.68082571311276E-02 -8.33295528201954E-03  1.93039952943077E-08
  9.65287619636531E-09  4.97661331094335E-09  5.62377463213095E-09 -1.16184573162256E-08 -5.83163593391626E-09
  3.00353953303669E-02  1.07071648492803E-02  5.30823804746039E-03 -1.05194264975045E-09  2.44664699753036E-08
  1.23352408683716E-08 -5.22888656354673E-05 -3.84445090628211E-04 -5.67677534140237E-10 -5.99985509422941E-10
  1.34993156251879E-05  9.92622738366996E-05 -2.10681337699048E-05 -1.54887277566214E-04 -1.64735004200519E-09
 -1.79904238356700E-09  2.71912565386033E-05  1.99953904504940E-04  1.91269270025913E-09  2.08796678460090E-09
  7.59688945395702E-06  9.94758584944282E-12 -2.87130099410262E-06 -3.59288609472519E-12  2.73281441460373E-11
  3.88001984157690E-06 -4.00871864686898E-11 -3.42207248897465E-06  5.45713902189917E-11 -1.91592724534780E-09
 -1.39240569911703E-08 -6.46990868578719E-08  3.59398805853340E-07  1.44065560531638E-07  8.90791227099652E-08
  1.56462240786202E-09  2.27581368788792E-08  4.79224408620585E-07  1.99121319829161E-07  1.56766541666748E-07
 -9.21726275269573E-04 -2.06990391366408E-02  4.07612881424859E-01  1.90220313601539E-01  1.61931477218050E-01
  5.87154170721630E-04  1.31856158924299E-02 -2.59655527363542E-01 -1.21173211029621E-01 -1.03152802974101E-01
  4.71612949152405E-02  1.68065000224486E-02  8.33124191560996E-03 -1.80884032147785E-08 -9.88812817016192E-09
 -5.19646003621353E-09 -2.66777861429987E-09  1.20207817063521E-08  5.92232888401349E-09 -3.00422182847645E-02
 -1.07059564727184E-02 -5.30711539433582E-03 -1.50369226352266E-09 -2.51706247675582E-08 -1.26289262051718E-08
 -5.25135344398011E-05 -3.84814677580496E-04 -5.66416371049146E-10 -5.93605957480127E-10  1.35579509128654E-05
  9.93581103799996E-05 -2.11627908281338E-05 -1.55040007457244E-04 -1.63846220510350E-09 -1.78084070348700E-09
  2.73134825463055E-05  2.00151094942065E-04  1.90098203402093E-09  2.06872267012148E-09 -7.59264708113228E-06
 -1.04910344312203E-11  2.86968686718111E-06  4.73862121809504E-12 -2.91999202376970E-11 -3.87778933568641E-06
  4.15229334715831E-11  3.42011271839119E-06 -5.60723450702892E-11
* ORBITAL    1   33
 -2.89473962155089E-03 -2.11286443297630E-02 -1.00161798065064E-01 -2.46920807172564E-01 -1.37045515218944E-01
 -9.46853773329984E-02 -2.14875984139763E-03 -3.83069316941186E-02  6.39409316659998E-01  2.81802688575854E-01
  2.25815692893748E-01  1.57674280699751E-10  3.28619053767867E-09  8.72167472149808E-08  3.95643995264103E-08
  3.20753948137459E-08 -1.45749026020445E-10 -3.08655915955623E-09 -7.66223083396668E-08 -3.51180623313994E-08
 -2.86331761858693E-08 -2.08989248148592E-08 -1.04488544708392E-08 -5.35262901448288E-09 -7.78663676282709E-10
 -1.14721446969846E-10 -3.16588247244829E-11  9.57137778673901E-03  1.58400742866211E-02  8.89284432295987E-03
  1.28202521617433E-08  9.04524048834742E-09  4.84466524603744E-09 -1.65781120805827E-02 -2.74358133286920E-02
 -1.54028581359446E-02  7.45210832870824E-10  9.42442951596464E-10  1.53113562244726E-11  1.44258581987318E-11
 -1.96103604652275E-10 -2.45408468721701E-10  3.78973552639682E-10  5.03398664975772E-10 -4.40200432192804E-04
 -5.27818899451971E-04 -4.90952740797083E-10 -6.51144224519334E-10  5.68296316622115E-04  6.81411271790611E-04
  8.72247588395866E-12 -7.20615696159970E-12 -3.75263949850855E-12 -2.10880821567397E-11  6.09558259180351E-05
  2.03315984836512E-12 -9.08675922185738E-05 -1.87181408358211E-12  1.20206518777061E-04 -2.89763203923981E-03
 -2.11498058524426E-02 -1.00264378455279E-01 -2.47119107667855E-01 -1.36996264808311E-01 -9.46536320754606E-02
  2.15121161300225E-03  3.83513996896160E-02 -6.39025221408610E-01 -2.81642952717361E-01 -2.25691254771204E-01
 -1.60233012404009E-10 -3.34522635326271E-09 -8.68697582870295E-08 -3.95466071728256E-08 -3.21378988212331E-08
  1.44923373279916E-10  3.06640879849953E-09  7.54393142972152E-08  3.45012697424686E-08  2.80853347569738E-08
 -2.08032126303572E-08 -1.09428638155382E-08 -5.64982061526712E-09  2.32766390859131E-09  4.89654837284459E-10
  1.87860797901080E-10  9.57727920368132E-03  1.58462408365687E-02  8.89507912232600E-03  9.58572645002838E-09
  8.53429930930508E-09  4.70216207421612E-09 -1.65883335316535E-02 -2.74464940824164E-02 -1.54067289125336E-02
 -7.39421490403897E-10 -9.43083351025895E-10  1.19802441534539E-11  8.72123900255088E-12  1.94793334930780E-10
  2.45650108217875E-10 -3.81685802159489E-10 -5.08481603141494E-10  4.38590267876549E-04  5.25889524140985E-04
  5.05406221670869E-10  6.63227356537739E-10 -5.66217600813873E-04 -6.78920457075448E-04  8.57668845975178E-12
 -1.27465672100505E-11 -3.70771417887072E-12 -3.05616464104902E-11  6.09314447595960E-05  1.31912777902819E-12
 -9.08312653419114E-05 -2.50910633147764E-12  1.20158452187309E-04
* ORBITAL    1   34
  7.29728114536023E-10  5.31188152897623E-09  2.52053940683126E-08 -3.61578963943588E-08 -2.82515642879623E-08
 -1.63177058903441E-08  3.72432812221340E-10  7.10149656326690E-09 -1.20120531610960E-07 -5.33037018114951E-08
 -4.34346928974030E-08  1.97349348672283E-03  3.94654194916781E-02  8.10212743768337E-01  3.53598038112603E-01
  2.80619348196545E-01 -1.17631803098844E-03 -2.35237096879620E-02 -4.82934266834342E-01 -2.10765201170908E-01
 -1.67265641309197E-01  8.88963984789197E-02 -4.13056409462986E-03 -8.39896510051539E-03  4.89846721891024E-09
  1.01269628046741E-08  5.88428694995205E-09 -1.98666150701244E-09 -4.46385379927245E-09 -2.49228274177940E-09
 -5.29873676438021E-02  2.46213111346128E-03  5.00631062314759E-03  5.79131310679363E-09  1.28128910232603E-08
  7.27740620220320E-09  7.94633051756174E-04  1.95705589631837E-03 -5.96700478970381E-10 -9.26008193207587E-10
 -2.05175419369461E-04 -5.05311114134751E-04  2.99554863861766E-04  7.37767784335005E-04  4.27659119580186E-10
  6.25212540919016E-10 -3.86731114895484E-04 -9.52458651871152E-04 -8.09150515291646E-10 -1.21964612713530E-09
  8.96733506096938E-05 -3.99308811376229E-11 -3.38932138967001E-05  1.52141351840873E-11 -2.16253489682470E-11
  4.28558565995181E-05  3.77069123258030E-11 -3.77948953633924E-05 -6.75644093450281E-11  8.65335474586413E-10
  6.30397612270224E-09  3.00201672834757E-08 -2.81610529499505E-08 -3.34837843921314E-08 -1.96993584646789E-08
 -4.95200369213923E-10 -9.28780837424757E-09  1.03343763562865E-07  4.51558846959504E-08  3.64583220166811E-08
 -1.97334329013278E-03 -3.94619342649256E-02 -8.10253010017528E-01 -3.53623336852225E-01 -2.80644285618292E-01
  1.17622797859088E-03  2.35216195134498E-02  4.82958077435418E-01  2.10780102857595E-01  1.67280315918257E-01
  8.88909165697661E-02 -4.12179663831871E-03 -8.39348793286663E-03  4.02268477581145E-09  1.04793703807630E-08
  6.13756293256919E-09 -4.93668380541587E-09 -5.43602828128067E-09 -2.87322265295468E-09 -5.29846985274900E-02
  2.45670376286223E-03  5.00295887109626E-03  8.43573680807224E-09  1.45294837300004E-08  8.07944834654896E-09
 -7.94479003832736E-04 -1.95665282701185E-03  5.97173136435828E-10  9.29727990049900E-10  2.05134973376963E-04
  5.05206569797157E-04 -2.99500728914283E-04 -7.37618486412371E-04 -3.76893936957171E-10 -5.59013819142826E-10
  3.86661277321945E-04  9.52265946086696E-04  7.21626242945318E-10  1.11946987295218E-09  8.96427093319186E-05
 -3.96016184527924E-11 -3.38816359448197E-05  1.42143494050714E-11 -1.94256770332302E-11  4.28414399265734E-05
  3.55504916858223E-11 -3.77821842733320E-05 -6.48968741350234E-11
* ORBITAL    1   35
  1.60729773692686E-10  1.16890382109745E-09  5.51390903674114E-09 -9.77446681246858E-09 -1.02487332988917E-08
 -6.23740987529699E-09  6.46190379995012E-11  1.17749142266775E-09 -2.47133095494665E-08 -1.09900023167709E-08
 -8.97196185672808E-09 -1.17631803540659E-03 -2.35237097850177E-02 -4.82934266444189E-01 -2.10765200943474E-01
 -1.67265641091956E-01 -1.97349349075616E-03 -3.94654195739935E-02 -8.10212743559727E-01 -3.53598038027355E-01
 -2.80619348117261E-01 -5.29873671560616E-02  2.46213128946029E-03  5.00631069835680E-03  6.83678904291634E-11
  2.26862404179723E-09  1.37042090330890E-09 -7.27010223861009E-09 -1.09297227352760E-08 -6.22184048713225E-09
 -8.88963988268425E-02  4.13056409610922E-03  8.39896511376244E-03  1.01216845266202E-09 -2.03147684607820E-09
 -1.34114066391576E-09 -4.73642377820120E-04 -1.16651606512477E-03 -1.54106757245151E-10 -2.48786911689346E-10
  1.22298642059278E-04  3.01196017110315E-04  5.02568808581040E-04  1.23774993391986E-03  5.78007989020414E-10
  9.13468290112616E-10 -6.48816779912379E-04 -1.59793059134570E-03  1.91805746820589E-10  2.99661683032200E-10
 -5.34504957971769E-05 -1.29375071642428E-11  2.02020532081288E-05  5.42153860799160E-12 -2.85395652369885E-11
  7.18986781040752E-05  2.84931766327352E-11 -6.34085149226886E-05  1.71682615183773E-11  1.88262904537656E-10
  1.36946964171085E-09  6.48009451451426E-09 -8.71029940078829E-09 -1.13105156624993E-08 -6.92947807598594E-09
 -8.90859376497110E-11 -1.58774152311831E-09  2.12411934500117E-08  9.26016484628869E-09  7.48532399586019E-09
  1.17622797643429E-03  2.35216194505959E-02  4.82958077963529E-01  2.10780103257120E-01  1.67280316306103E-01
  1.97334328977484E-03  3.94619342320374E-02  8.10253010454649E-01  3.53623337213756E-01  2.80644285972145E-01
 -5.29847004562803E-02  2.45670336807453E-03  5.00295872931582E-03  3.82485071409239E-10  2.65450728594410E-09
  1.58680559462266E-09 -9.54626574152664E-09 -1.20518075607221E-08 -6.76856741425952E-09 -8.88909185501185E-02
  4.12179627587145E-03  8.39348780987391E-03  9.18884586776843E-10 -2.14014660262737E-09 -1.42634264885526E-09
  4.73556832355067E-04  1.16628003434301E-03  1.49759803127001E-10  2.49426435891590E-10 -1.22276581820270E-04
 -3.01135099364061E-04 -5.02471800365911E-04 -1.23749530250251E-03 -5.80624414518479E-10 -9.16333594021523E-10
  6.48690477377082E-04  1.59760111758992E-03 -2.15883168193478E-10 -3.30363126671654E-10 -5.34325174667308E-05
 -1.31025388274017E-11  2.01952636884924E-05  6.05843793530410E-12 -2.68096420941553E-11  7.18741095140334E-05
  2.76777347746001E-11 -6.33868536595946E-05  1.77459914728085E-11
* ORBITAL    1   36
  1.22223533450314E-02  8.95665650935746E-02  4.37167002892228E-01  1.60538595888361E+00 -1.10838754622673E-01
 -8.29343558031430E-02  1.05651348246336E-02  1.96386337057370E-01  1.16205982186205E+00  5.43621790364807E-01
  4.53081506430772E-01  3.77468800256526E-10  8.84684917171467E-09 -1.47455126967186E-07 -1.01497727454554E-07
 -1.00820605401645E-07 -3.59521208581166E-10 -8.41989024072429E-09  1.42844937898165E-07  9.70180261133917E-08
  9.59898421964759E-08  1.22817772231203E-08  2.16707064438596E-08  1.07312789463839E-08 -2.35700009435858E-10
 -1.19741740525085E-10 -6.19422784684881E-11 -8.02063620208097E-02 -4.29838244947781E-02 -1.70797162502296E-02
 -1.29948364963457E-08 -2.07554661806880E-08 -1.02509399991789E-08  1.38921494251585E-01  7.44501679267540E-02
  2.95829363192649E-02  1.31077167953693E-09  1.41812040203718E-09  7.41919582821187E-12  5.19275257873384E-12
 -3.54309339679408E-10 -3.76057429952429E-10  7.30680721256196E-10  8.17298834560467E-10 -5.45552676752707E-03
 -6.61426345749857E-03 -9.52317179833765E-10 -1.06199577502108E-09  7.04305476599438E-03  8.53897740320271E-03
  1.78365030538615E-11 -1.46852244481378E-10 -6.93099718822431E-12 -3.88665738766593E-10  1.10724251025068E-04
  1.30876282901774E-11 -1.65057477222021E-04 -1.17251570705279E-11  2.18350796628367E-04 -1.22198670809989E-02
 -8.95485127618438E-02 -4.37084465135002E-01 -1.60519925569585E+00  1.10614080439528E-01  8.27869406256740E-02
  1.05645005488605E-02  1.96377451435835E-01  1.16242426173093E+00  5.43788570919817E-01  4.53216551920205E-01
  3.44361275813700E-10  8.23167117055870E-09 -1.60745890616940E-07 -1.07073056572061E-07 -1.05111866730815E-07
 -3.30794739004852E-10 -7.85563486806200E-09  1.54887840402698E-07  1.02094878147089E-07  9.99307688825825E-08
 -1.01052023858597E-08 -2.15821355961735E-08 -1.07844645217584E-08 -7.93135547827432E-10 -3.05441829908881E-10
 -1.42945926111842E-10  8.02265966691527E-02  4.29742256600197E-02  1.70736037729279E-02  1.20594930743981E-08
  2.08678109191274E-08  1.03782849362218E-08 -1.38956541654142E-01 -7.44335423361119E-02 -2.95723492423154E-02
  1.28498635031044E-09  1.38656229256568E-09 -3.48938155249639E-11 -2.23253006993587E-11 -3.49568881297857E-10
 -3.69188357639342E-10  6.79239215682416E-10  7.77137849972293E-10 -5.45592954669626E-03 -6.61522144175714E-03
 -9.33756399550451E-10 -1.03725774495966E-09  7.04357474480985E-03  8.54021415080895E-03 -1.66786424852227E-11
  1.59095613006982E-10  6.48320109067245E-12  4.20105403884124E-10 -1.10776523844298E-04 -1.19954546620757E-11
  1.65135502803921E-04  1.09347298956221E-11 -2.18453956925941E-04
* ORBITAL    1   59
 -1.30813263988265E-12 -9.72486395942757E-12 -4.55270022605165E-11 -6.94175202645533E-11 -7.17068023149459E-11
 -4.50000001339239E-11 -9.01580222255703E-13 -1.50202278526673E-11 -1.02084703541573E-10 -5.19043071505168E-11
 -4.05833871018760E-11  1.73350299457111E-10 -1.37684771213053E-07  6.66011581811048E-09 -5.14843432303728E-10
 -5.57242624424614E-09  4.99685486597153E-10 -4.55630213726169E-07  7.96574310030081E-09  2.91852863924488E-09
 -8.83570185306099E-09 -1.48207669584989E-09 -7.48544314013510E-10  4.79398139715142E-10 -1.55578710476093E-09
 -1.93836686504440E-09 -2.15294575126851E-09  3.31806143497251E-09  4.23932407441416E-09  4.54677950904839E-09
  5.20808653557339E-09 -1.75242832537398E-09 -6.19232440041305E-10  1.88669704522113E-09  2.40437884031005E-09
  2.60932003239003E-09  1.23334394223540E-01  1.03551766517973E-01  9.23297209017650E-11  1.22810082108091E-10
  4.77672112989167E-01  4.01054312517632E-01 -1.58188659152338E-01 -1.32815466586894E-01  6.06523052359193E-11
 -5.25943339066261E-11 -1.22532412779391E-01 -1.02878419345354E-01  4.68408312745545E-11 -4.10324481808192E-11
  2.78031720266295E-04  2.59631816750748E-10  7.35603528111667E-04  8.93779060452974E-10  1.98165498184149E-10
 -2.10969648776457E-04  3.47762145281892E-10 -2.39217091276458E-04  1.62392583306210E-10  1.26759468198966E-12
  9.57283478587138E-12  4.54974240894795E-11  1.09191419026108E-10  6.82857367457820E-11  3.85057450320561E-11
 -8.06704695365497E-13 -1.56822725552856E-11 -1.00857090731947E-10 -4.97312398597160E-11 -3.78124109646258E-11
  1.88782454784066E-10 -1.38241421861211E-07  5.17578899688215E-09  1.43389782255893E-10 -4.15917236313852E-09
  4.99085380420313E-10 -4.55477632981693E-07  8.10528646388761E-09  2.77710730651664E-09 -9.05761298604526E-09
  3.50886622980936E-09  1.15695881665116E-09 -3.15979192857257E-10  1.58565300855908E-09  1.95174935931394E-09
  2.16917339373377E-09 -3.52318603630759E-09 -4.30460301007894E-09 -4.70755408532304E-09 -6.97491451335680E-09
  1.85967423526921E-09  6.69004332488451E-10 -2.03029646980740E-09 -2.44777705290588E-09 -2.70414688008265E-09
  1.23308016913095E-01  1.03530220580223E-01  9.21803723169783E-11  1.22424652653399E-10  4.77569955112657E-01
  4.00970866341693E-01 -1.58154825856445E-01 -1.32787830145963E-01  2.92301844643625E-10  1.43950566793101E-10
 -1.22506205574942E-01 -1.02857012206964E-01  2.31571154402914E-10  1.15706059062132E-10 -2.78243165177976E-04
 -2.68977230585999E-10 -7.36162957316489E-04 -9.24751579444767E-10 -2.11487402615066E-10  2.11129924281452E-04
 -3.69323795627485E-10  2.39398805739139E-04 -1.71685911895881E-10
* ORBITAL    1   60
 -4.76159339529688E-12 -3.48643509627155E-11 -1.65851022709384E-10 -4.12059111538264E-10 -2.30329800940621E-10
 -1.30072455576395E-10 -2.98193111592957E-12 -5.32066706179376E-11 -3.57699469111435E-10 -1.67814453579038E-10
 -1.23906987062972E-10  4.99884655579820E-10 -4.55622062061819E-07  7.99610078190136E-09  2.92580221144622E-09
 -8.83429440291776E-09 -1.73327213344457E-10  1.37684936504934E-07 -6.66990324177744E-09  5.08041941842143E-10
  5.56602995575831E-09  5.26594937203842E-09 -1.71863870241964E-09 -6.09164157080039E-10 -3.81755750365964E-09
 -4.87342207515319E-09 -5.24220866302582E-09 -1.33675499391108E-09 -1.62314176374061E-09 -1.84307006621190E-09
  1.47326076632158E-09  7.31079832940190E-10 -4.77032269576380E-10 -7.93427777665593E-10 -1.06552682050526E-09
 -1.11387366909704E-09  5.00236437138469E-02  4.19999375311979E-02 -7.68567426301592E-11  6.65124668578989E-11
  1.93740752387062E-01  1.62665062564276E-01  3.90017635242094E-01  3.27459465727515E-01  5.70199248263740E-11
  8.42396908323550E-11  3.02106379486355E-01  2.53649025709851E-01  7.73101278448008E-11  9.19241084812663E-11
  1.12768022569803E-04 -2.99816749411298E-10  2.98356133753765E-04 -3.10948944536175E-10  7.26882879466423E-10
  5.20149981825090E-04  5.77373715505432E-10  5.89795035968435E-04  6.73108191832139E-11  4.60277289382701E-12
  3.37724089916427E-11  1.60407399924765E-10  2.85754463494685E-10  2.43606388949767E-10  1.52836919545269E-10
 -3.00646976998584E-12 -5.53125291966387E-11 -3.67186769388501E-10 -1.80698201498207E-10 -1.40585654993458E-10
  4.98781902039918E-10 -4.55496781352010E-07  8.07560972504952E-09  2.76962431833201E-09 -9.05443410312695E-09
 -1.88476886318668E-10  1.38258389782831E-07 -5.15439562982133E-09 -1.42141157082082E-10  4.15294855605648E-09
 -6.86601816669868E-09  1.89950964797795E-09  6.94511222630866E-10  4.06896716947096E-09  4.95161156445163E-09
  5.42868354734740E-09  1.33427466142918E-09  1.62151308375571E-09  1.85385627560734E-09 -3.58283123715414E-09
 -1.17601174415796E-09  2.95879645796014E-10  8.63715157726852E-10  1.09473856044082E-09  1.12703482898424E-09
  5.00129446988085E-02  4.19911981368186E-02 -3.72808718700081E-10 -1.84578815139946E-10  1.93699315199223E-01
  1.62631214943744E-01  3.89934223473759E-01  3.27391332025986E-01  7.84524535717606E-11  1.01661248830811E-10
  3.02041769338430E-01  2.53596249858577E-01  4.90996291657114E-11  6.85464328838750E-11 -1.12853701613526E-04
  3.17623851719869E-10 -2.98582777715231E-04  3.31237434500006E-10 -7.52050580329029E-10 -5.20545558906414E-04
 -5.97521559192905E-10 -5.90243576670932E-04 -7.00019037506930E-11
* ORBITAL    1   61
 -3.74306621245675E-03 -2.72064452746875E-02 -1.24567956275721E-01 -1.44326499585729E-01  7.29006102814045E-02
  8.58565962660629E-02 -3.04122215530203E-03 -4.76882267038760E-02  1.11030775903420E-01  1.36618601660919E-01
  1.95327061397195E-01 -1.71449938644326E-11 -2.07279354318465E-10 -3.45084495061389E-09 -1.80661654407435E-09
 -1.57676939659071E-09  1.85459505983040E-11  2.16031208437483E-10  3.67343442930952E-09  1.68623889804651E-09
  1.34984716797430E-09 -2.39024712675231E-09 -3.69817468762708E-09 -2.75359457707022E-09  2.13091916428124E-11
 -1.73189596834757E-12  4.16119199613512E-12  1.04691230003386E-02 -1.19403039424605E-01 -1.64624219685806E-03
  2.57144722702058E-09  3.68427689833032E-09  2.75926664137922E-09 -1.81330529988657E-02  2.06812130867163E-01
  2.85137513597692E-03  1.97210361293287E-09  1.54784488174971E-09 -3.79160910170064E-11 -3.18165967527272E-11
 -5.06552571007794E-10 -3.98356504999607E-10  1.33850197742045E-09  1.05931869895281E-09 -3.09776295200854E-01
 -2.53009720107780E-01 -1.74437426731800E-09 -1.38185936966638E-09  3.99919477421455E-01  3.26634144108149E-01
 -5.11747752497392E-10  2.11411775755321E-10  1.92922611705827E-10  5.58063902360644E-10  8.49055850988279E-04
 -4.05336863054847E-10 -1.26569821068201E-03  3.57276368070939E-10  1.67436107947310E-03 -3.74578416363197E-03
 -2.72263630151762E-02 -1.24665331189395E-01 -1.44663247576685E-01  7.28390413606667E-02  8.58200514649967E-02
  3.04363376765673E-03  4.77331434284004E-02 -1.10809499928753E-01 -1.36557972888928E-01 -1.95291751117097E-01
  2.03118449241326E-11  2.87676657211211E-10  3.73159632235465E-09  1.69569532081315E-09  1.39314975016748E-09
 -2.01026555025476E-11 -2.28933523870599E-10 -3.88318829505275E-09 -1.62887067433191E-09 -1.22743452784760E-09
 -2.59874306252694E-09 -3.72008917682618E-09 -2.98974925798990E-09 -1.32157510446505E-10  1.72288475709441E-11
  1.79251070945163E-11  1.04878693569748E-02 -1.19363136090331E-01 -1.63127307262845E-03  2.55953100415896E-09
  3.70208593638876E-09  2.92052016993088E-09 -1.81655226310231E-02  2.06743016271502E-01  2.82544785251141E-03
 -3.28951541119665E-09 -2.63174896621369E-09  9.65445628060526E-12  6.78222026785675E-12  8.36430466959036E-10
  6.69534305168996E-10 -1.87434182378141E-09 -1.50308497389747E-09  3.09775518140502E-01  2.53009658509550E-01
  2.37333007954333E-09  1.90474060603106E-09 -3.99918474256061E-01 -3.26634064597908E-01 -5.33618476570027E-10
  2.21887082876310E-10  2.01123132394430E-10  5.87883430439430E-10  8.49249310766362E-04 -4.13952289836224E-10
 -1.26598656515625E-03  3.63581233931121E-10  1.67474255809427E-03
* ORBITAL    1   62
 -2.06693604401260E-12 -1.45864749355000E-11 -6.89331025051537E-11 -1.69088341221804E-10 -1.05407146709950E-10
 -5.69879796532454E-11 -1.26506552641687E-12 -2.13420859273712E-11 -1.61315362397595E-10 -7.58097218427448E-11
 -5.57541264470211E-11 -3.40330404307251E-10  3.21940831450514E-07  2.01602338197932E-09  4.80970310459048E-09
  1.09053827976019E-08  3.52293587193579E-10 -3.42977794244715E-07  3.33857254169927E-09 -6.45912188712323E-09
 -1.45741492212502E-08 -1.65591682251829E-09  4.73704181572856E-09  5.37062743347304E-10  2.56377974966832E-09
  1.00736553064512E-09  3.45167691284952E-09  2.85275976687544E-09  1.10895681708927E-09  3.87047686505141E-09
 -4.57018040685590E-09 -2.64603082871030E-09 -3.44598887938575E-10  1.65060912663847E-09  5.84338722050684E-10
  2.21598795425068E-09  1.89201042754799E-02  1.54554837427461E-02 -6.47532452150710E-09 -5.35980572906925E-09
  7.32772293651026E-02  5.98588203149895E-02 -4.36426460083883E-01 -3.56508744337080E-01 -6.41531260244449E-09
 -5.30244302668389E-09 -3.38054489265673E-01 -2.76150489768053E-01 -4.95950456239031E-09 -4.09913114329307E-09
 -7.23585527612283E-05  4.02045759483929E-10 -1.91442280165847E-04  7.55639794703016E-10 -5.53819613435531E-10
  9.87439505576375E-04 -3.49441428637686E-10  1.11965098088484E-03  1.65325860671353E-11  2.03938524833813E-12
  1.48458861196686E-11  6.98859416376361E-11  3.55255123103024E-11  1.16140820336604E-10  7.87894551890147E-11
 -1.30551176358284E-12 -2.34184288041892E-11 -1.65601991208168E-10 -8.34107963880507E-11 -6.41561348222419E-11
  3.26089458480667E-10 -3.21969745400536E-07 -1.09404298686487E-09 -4.84707325228293E-09 -1.14619265916670E-08
 -3.68417673068650E-10  3.43361249219520E-07 -2.18588819696518E-09  6.44485687084018E-09  1.37701801364187E-08
 -2.90640341157748E-09  4.90077828714138E-09  4.18818195910283E-10  2.76333794039498E-09  1.08268701239477E-09
  3.61447941586959E-09  2.95513280319006E-09  1.10359629790469E-09  3.94787182012663E-09 -4.62380788776484E-09
 -2.50553679890331E-09 -5.54361542211678E-10  1.77214817802518E-09  7.14235721506727E-10  2.30815890716533E-09
 -1.89237942576494E-02 -1.54585920241414E-02  6.90789087025337E-09  5.70974231188518E-09 -7.32915139838512E-02
 -5.98708533660070E-02  4.36511526992754E-01  3.56580401308113E-01  6.64016966619125E-09  5.48467733715036E-09
  3.38120379004484E-01  2.76205992767725E-01  5.13747131288358E-09  4.24343599671513E-09 -7.23304815944419E-05
  4.24299506926302E-10 -1.91367981554598E-04  7.89714101038833E-10 -5.70292638019935E-10  9.87057379292927E-04
 -3.56262903852081E-10  1.11921771114608E-03  1.97617097869989E-11
* ORBITAL    1   63
 -3.58109688265059E-13 -2.66471217399593E-12 -1.26962660312931E-11 -8.55200683494847E-11 -1.71012240710086E-11
 -2.58559245334630E-12 -1.26990298477115E-13 -2.67113004390596E-12 -2.91693079347849E-11 -1.20864786806944E-11
 -7.86472290332924E-12 -3.52315513903221E-10  3.42975969689762E-07 -3.34053728427161E-09  6.45599014592422E-09
  1.45714923834551E-08 -3.40496909106963E-10  3.21940763912355E-07  2.02217500388374E-09  4.80026587577873E-09
  1.08912166272496E-08  4.55109078032152E-09  2.63928063820796E-09  3.41996327520926E-10  3.29734240662227E-09
  1.25244195476100E-09  4.45977909608708E-09 -2.23513155631185E-09 -8.71526861438242E-10 -2.98941436762245E-09
 -1.64690650740011E-09  4.73842402848953E-09  5.49713298945967E-10 -1.25675698231945E-09 -5.05092674718331E-10
 -1.72549561011825E-09 -1.38010160275023E-01 -1.12737961435846E-01 -8.10885442155902E-09 -6.70216952634389E-09
 -5.34511074193138E-01 -4.36632259274745E-01 -5.98306111638857E-02 -4.88745243084891E-02  5.11461434152366E-09
  4.23359254815787E-09 -4.63445860589645E-02 -3.78580403724712E-02  3.97095135512436E-09  3.28676718138996E-09
  5.27808679662757E-04 -8.93928065865402E-11  1.39645017593351E-03 -6.48928530346207E-10 -5.66986198787684E-10
  1.35370295703695E-04 -6.15943373139056E-10  1.53495243680465E-04 -1.78251000477771E-10  3.40201831189812E-13
  2.93497566908733E-12  1.37328468668506E-11 -5.30288991915048E-11  2.80323084427144E-11  2.49527096600821E-11
 -1.99053872175041E-13 -7.79571617284121E-12 -3.29294689675225E-11 -1.99111344464433E-11 -1.67037157100395E-11
  3.68501348339714E-10 -3.43356454359229E-07  2.18890283242429E-09 -6.44244531216550E-09 -1.37677702378367E-08
  3.26154600322628E-10 -3.21952324966657E-07 -1.08588447611380E-09 -4.83817154272347E-09 -1.14619844024393E-08
  4.61027900113529E-09  2.50259776558395E-09  5.53361955453573E-10  3.44511062495275E-09  1.31292105199780E-09
  4.57305506631361E-09 -2.40949221723707E-09 -9.47843425080905E-10 -3.13458115343473E-09 -3.00925016086045E-09
  4.87397923284325E-09  3.96235781180098E-10 -1.34723773211031E-09 -5.23985568062374E-10 -1.80026768034513E-09
  1.38037062508526E-01  1.12760622735904E-01  8.39553171251297E-09  6.93456181291988E-09  5.34615257235980E-01
  4.36720019002930E-01  5.98422759058731E-02  4.88843503701586E-02 -5.45727702620957E-09 -4.51076009476722E-09
  4.63536193360971E-02  3.78656498561719E-02 -4.23543971721219E-09 -3.50077182640474E-09  5.27604417223351E-04
 -8.77343559596356E-11  1.39590978716663E-03 -6.66970647519237E-10 -5.91451093110753E-10  1.35317767841848E-04
 -6.46649152457627E-10  1.53435669381222E-04 -1.88970082214048E-10
* ORBITAL    1   64
 -5.16730701751406E-13 -3.79861135781293E-12 -1.82027894892741E-11  8.30116733624863E-12 -5.67180581759731E-11
 -3.18736059312128E-11  3.22626508048216E-14 -1.48223176469415E-12 -6.43984532112401E-11 -3.79586610374438E-11
 -2.79996388916506E-11  8.37970894433629E-12  2.39890262114404E-10  6.72332130117084E-10  1.80548579628299E-10
  1.45737953184378E-10  2.31489043573397E-12  5.13094423858407E-11  1.37604062571709E-10  1.69217308758902E-11
  3.88206169273759E-11 -2.68536172633767E-09 -1.12318266642285E-10 -4.22099494776237E-09  2.55476423209277E-02
  9.46233691639957E-02  1.71139063046856E-02  3.47161448408555E-02  1.28581472952397E-01  2.32556775833039E-02
 -6.44562765297167E-10 -2.97151465136251E-11 -9.05281606420673E-10  2.00433755839027E-02  7.42365479990912E-02
  1.34266717042396E-02  3.60926052152864E-09  2.91950026718796E-09  3.19077810434287E-01  2.50528473012389E-01
 -1.23241380684073E-09 -1.02768967839530E-09 -3.02547557452063E-10 -1.50902351577054E-10  3.95809280330932E-01
  3.10775279553518E-01  7.49605943008174E-10  6.78915611789372E-10  3.06592550225413E-01  2.40725496446055E-01
 -3.86925829761731E-10 -2.54883635922611E-03 -7.39457561658001E-11  9.63369591727644E-04  2.39007946931757E-03
  6.56650476661404E-10 -2.13775206582832E-03  6.31139040245180E-10 -2.82798016594137E-03  5.67780957714893E-13
  4.72858883776913E-12  2.37529736475244E-11 -8.77394507298857E-11  6.12655985997534E-11  5.03891023024607E-11
 -2.30377740259193E-13 -1.39191724799929E-12 -7.62443151986832E-11 -3.83275429597559E-11 -2.46252058125453E-11
  8.75946786885429E-12  2.15206178427905E-10  6.49682365749428E-10  1.30014089106532E-10  1.17540599302983E-10
  2.15198467785874E-12  5.71811432451957E-11  1.05233207307030E-10  1.45512573928881E-11  4.34122823749006E-11
  2.93930680720729E-09  1.40126438968269E-10  4.35814555566683E-09 -2.55457943917951E-02 -9.46207898871414E-02
 -1.71127370228285E-02 -3.47136366702789E-02 -1.28577972637125E-01 -2.32540956440963E-02  6.67515474378364E-10
  5.09637341394239E-11  8.97111429101234E-10 -2.00419274670577E-02 -7.42345270985187E-02 -1.34257583823088E-02
  4.09499396573402E-09  3.30374936062110E-09  3.19094311842562E-01  2.50542817627514E-01 -1.09028945338180E-09
 -9.12119938315766E-10 -6.02178022302782E-10 -3.87966889128935E-10  3.95829750379533E-01  3.10793073787678E-01
  4.50465843803901E-10  4.41404536446003E-10  3.06608406230664E-01  2.40739279777692E-01  4.12228219230986E-10
  2.54845949993359E-03  8.50572759202085E-11 -9.63227153053200E-04 -2.38972600496921E-03 -6.78718647879524E-10
  2.13743591799120E-03 -6.56159221665418E-10  2.82756194301140E-03
* ORBITAL    1   65
  3.19088231471656E-13  2.40998144264866E-12  1.23768195923545E-11  2.54080375974659E-11  3.58074895827793E-11
  1.54214342842378E-11  1.26121459066739E-13  3.71343843692242E-12  4.45359275484682E-11  2.63696716331700E-11
  2.17384669258570E-11 -2.48771544543084E-12 -4.92616771502405E-11 -1.63317081290418E-10 -2.78079367925646E-11
 -4.18929125637712E-11  8.22686323086962E-12  2.33952029849254E-10  6.77682200108425E-10  1.77800292885725E-10
  1.37231591041185E-10  6.63025830395153E-10  2.87478252225428E-11  9.07036436163327E-10 -4.00866332678528E-02
 -1.48473101823110E-01 -2.68533523198207E-02  2.21248992886227E-02  8.19462443532330E-02  1.48210779960494E-02
 -2.71485205504268E-09 -1.21691546494645E-10 -4.22277495032795E-09  1.27738165413064E-02  4.73116862603547E-02
  8.55695338149765E-03 -8.06581599999503E-10 -6.81936138916424E-10 -5.00663540077494E-01 -3.93103090034953E-01
 -1.88608121643606E-11 -1.30143317103864E-10 -2.55005197884466E-09 -2.09165010111554E-09  2.52253155909093E-01
  1.98060150594913E-01  2.81706272016747E-09  2.26735518408128E-09  1.95394454354311E-01  1.53416732944630E-01
 -2.50949590657731E-10  3.99936759821022E-03 -8.75512589922276E-10 -1.51161886671960E-03  1.52322115917236E-03
  1.15229519599489E-10 -1.36241042209634E-03 -3.76251134144236E-10 -1.80229958084222E-03 -5.05977147578938E-13
 -4.19484613190238E-12 -2.02549213993420E-11  7.51356017208871E-11 -4.12998115090112E-11 -3.79596153833987E-11
  2.53955154391648E-13  3.12965422413406E-12  6.17262569938345E-11  2.56418245866516E-11  1.42592007225758E-11
 -2.11511627206427E-12 -4.42714217706734E-11 -1.41593203351927E-10 -1.35202340671215E-11 -2.02954682551672E-11
  8.88904895952490E-12  2.23540311799933E-10  6.49459590575534E-10  1.33808414073954E-10  1.24426803742830E-10
 -7.43685313761586E-10 -7.73007837150968E-11 -9.06912158204862E-10  4.00837268984597E-02  1.48469060969336E-01
  2.68515291651707E-02 -2.21232929420800E-02 -8.19440108695950E-02 -1.48200659262626E-02  2.91235968415479E-09
  1.32939445573657E-10  4.35717759981240E-09 -1.27728891543676E-02 -4.73103967415321E-02 -8.55636904779236E-03
 -6.18440917635471E-10 -5.33960502214460E-10 -5.00689430397977E-01 -3.93125596346939E-01  3.66538522232067E-10
  1.75538483204937E-10 -2.62677619457265E-09 -2.14870709987547E-09  2.52266201844966E-01  1.98071491405888E-01
  3.33873260209236E-09  2.68026432252595E-09  1.95404559714803E-01  1.53425517519137E-01  2.63969800253775E-10
 -3.99877615198612E-03  9.06247003083687E-10  1.51139532062673E-03 -1.52299592854680E-03 -1.17885974605123E-10
  1.36220896910197E-03  4.04387903534439E-10  1.80203308191918E-03
* ORBITAL    1   66
 -8.81127355575330E-12 -6.54655371241375E-11 -2.86790175639066E-10 -5.39042811416704E-10  2.72855888071358E-10
  7.87145951109419E-11 -7.12164089706263E-12 -8.29621580791701E-11  1.57722676958509E-10  2.81320616941380E-10
  2.50551204975070E-10 -2.56146881918929E-03 -5.18605613717338E-02 -2.94970129161032E-01 -4.61016055730224E-02
 -4.42413428922349E-02 -3.57028544290022E-03 -7.22854797469115E-02 -4.11142055195296E-01 -6.42584013789571E-02
 -6.16654838232078E-02 -1.16659001592567E-01 -3.09658167540490E-01 -6.41041654205431E-02  2.40293346567668E-10
 -5.72577613229561E-11  2.86883859691613E-10 -1.27648171657178E-09  1.93260431025936E-10 -1.47428890284549E-09
 -1.62604338739256E-01 -4.31614875796760E-01 -8.93511404108986E-02 -1.25625048794216E-10  4.69007448953083E-10
 -1.52163704307019E-10 -3.56453118522308E-01 -2.65018592824392E-01 -2.27561925078133E-10 -1.49563958157694E-10
  9.20357947714580E-02  6.84274998846808E-02  3.14229004600181E-01  2.33625473393819E-01  1.87221833739730E-09
  1.33207464157779E-09 -4.05667902591412E-01 -3.01609190304029E-01  8.76592557423975E-10  5.86784903261201E-10
  5.91711146290748E-03  1.19479096541670E-10 -2.23645750512528E-03 -4.48945740951862E-11  4.64453112570846E-10
 -6.61273070561171E-03 -4.40382512086997E-10  5.83188024964330E-03 -4.18827179780274E-10 -5.15880935558727E-12
 -3.83851164248457E-11 -1.58044681454970E-10  1.11463369299407E-10  2.51750925158340E-10  4.59354150935463E-11
  2.74061096627705E-12 -2.37078216014183E-11 -3.61661727089190E-10 -2.85994193086269E-10 -2.76929680448345E-10
  2.56144792562324E-03  5.18600191931264E-02  2.94968692778362E-01  4.61027839945596E-02  4.42419617782940E-02
  3.57025633065833E-03  7.22847294517177E-02  4.11140042049537E-01  6.42600409099443E-02  6.16663505949826E-02
 -1.16657043279637E-01 -3.09658966503239E-01 -6.41030644612470E-02  2.71372126963390E-10 -1.26268895267423E-10
  2.68603900319926E-10 -1.33669048106559E-09  2.17618012801868E-10 -1.47232151873075E-09 -1.62601604007201E-01
 -4.31615986828758E-01 -8.93496167625178E-02  3.98142399378273E-13  6.44837049491868E-10 -1.28491269630998E-10
  3.56461811939923E-01  2.65026358503322E-01  4.50092024263983E-10  3.14341775876723E-10 -9.20380393593934E-02
 -6.84295049453547E-02 -3.14236668118047E-01 -2.33632318172341E-01 -2.05719348760908E-09 -1.46640229413375E-09
  4.05677795612335E-01  3.01618026694973E-01 -1.23023590915689E-09 -8.49312639335363E-10  5.91666223526889E-03
  1.36524720990291E-10 -2.23628771331679E-03 -5.08910329514945E-11  4.79707593335509E-10 -6.61222876407948E-03
 -4.51751494284469E-10  5.83143761028574E-03 -4.44167088058449E-10
* ORBITAL    1   67
  4.48190828825379E-11  3.28367674997636E-10  1.37430709854800E-09  3.28622950967074E-09 -1.73726367369118E-09
 -8.37854240472210E-10  2.76943622457178E-11  3.79579443649875E-10 -2.21579848558835E-09 -1.95367379838475E-09
 -1.54111064942064E-09 -3.57028544311984E-03 -7.22854797533855E-02 -4.11142055217090E-01 -6.42584013768939E-02
 -6.16654838256223E-02  2.56146881936053E-03  5.18605613812611E-02  2.94970129156549E-01  4.61016055668323E-02
  4.42413429023355E-02 -1.62604338741722E-01 -4.31614875824124E-01 -8.93511404195838E-02 -1.14535891092591E-09
  4.17942429377598E-10 -1.37123274597599E-09  1.27264004873790E-09  1.22977636454072E-09  1.80889159140902E-09
  1.16659001612909E-01  3.09658167562279E-01  6.41041654233159E-02 -2.71013516308343E-09 -2.00487812406452E-09
 -3.68825002718944E-09 -4.96839681962025E-01 -3.69394308343119E-01  2.03208884101864E-09  1.42506318395312E-09
  1.28283455547494E-01  9.53772009714884E-02 -2.25440749596912E-01 -1.67612479141404E-01 -1.26578923138721E-09
 -1.02023430632897E-09  2.91042748845384E-01  2.16386769755721E-01  2.02720919806321E-09  1.57516594247612E-09
  8.24752420882137E-03 -7.07607997724577E-10 -3.11727109183518E-03  2.67270519847285E-10 -1.81075769151984E-10
  4.74424382000810E-03  3.12315509658488E-10 -4.18402925522678E-03 -5.83288608950468E-10  4.27637340405432E-11
  3.12844202988232E-10  1.29319247208763E-09  2.83162348865739E-09 -1.84388576402535E-09 -8.56573190220674E-10
 -2.74412417978314E-11 -3.37352908224152E-10  2.39407981984994E-09  2.02675323153662E-09  1.60705300944502E-09
  3.57025633081943E-03  7.22847294490735E-02  4.11140042119665E-01  6.42600409241364E-02  6.16663505744189E-02
 -2.56144792567665E-03 -5.18600191868839E-02 -2.94968692834990E-01 -4.61027840084810E-02 -4.42419617599587E-02
 -1.62601603938448E-01 -4.31615986845754E-01 -8.93496167927399E-02 -1.12904957331994E-09  5.14337235856663E-10
 -1.37778204722671E-09  1.40109346125856E-09  1.27261264936016E-09  1.86375017240341E-09  1.16657043222038E-01
  3.09658966510257E-01  6.41030644822673E-02 -2.93468995916583E-09 -1.96009373437573E-09 -3.77727354391120E-09
  4.96851798695204E-01  3.69405130756827E-01 -2.36312852783574E-09 -1.67197910140177E-09 -1.28286583722016E-01
 -9.53799951871024E-02  2.25446247821313E-01  1.67617390598506E-01  1.36053411869077E-09  1.08902491295319E-09
 -2.91049846922082E-01 -2.16393110356436E-01 -2.46983605066864E-09 -1.90477990885634E-09  8.24689819072883E-03
 -7.34324678357136E-10 -3.11703450344099E-03  2.77991021590440E-10 -1.85237169159389E-10  4.74388363866188E-03
  3.23312793669069E-10 -4.18371160396123E-03 -6.20214261544480E-10
* ORBITAL    1   68
  3.04542793642896E-02  2.23406535371533E-01  1.09717943382993E+00  3.62235554374186E+00  3.68226882889562E-01
  2.40328368939336E-01  3.07884699448313E-02  5.74187767923960E-01  2.56860963159811E+00  4.25637091862062E-01
  2.73861893871289E-01  6.20686292169360E-12  9.06453275813515E-12 -4.37924074973161E-10 -6.57857367316298E-10
  8.09554369990513E-10 -6.80758345756450E-12 -6.30101811056803E-11  4.04799067743277E-10  7.18090770774752E-10
 -9.03072027807308E-10 -1.25816977372274E-09  9.06277558085817E-10 -2.03789758444130E-09 -1.78998318995904E-11
 -1.90686226497961E-11  2.99768648290592E-11 -2.68106963212439E-01 -5.45745937020066E-01 -1.22871657141839E-01
  9.67694160303130E-10 -1.08603888973094E-09  2.13244777427215E-09  4.64374882133882E-01  9.45259690939084E-01
  2.12819952985067E-01  1.73957972607280E-09  1.21931487412189E-09 -1.95781818853298E-12 -1.29844854295424E-12
 -4.47878909070003E-10 -3.15202601254298E-10  1.16376931755529E-09  8.21339805168504E-10 -3.77019593075866E-01
 -2.68481543685698E-01 -1.50427037994051E-09 -1.06233229852818E-09  4.86730201720747E-01  3.46608182482972E-01
 -4.86871366182593E-10  2.17196321567737E-10  1.83543729443340E-10  5.73136807474432E-10 -5.40820867175503E-03
 -3.88013253669020E-10  8.06208065531808E-03  3.42145306615589E-10 -1.06651307013298E-02 -3.04542106423764E-02
 -2.23406040924214E-01 -1.09717699674804E+00 -3.62235386903474E+00 -3.68227048204816E-01 -2.40331646765230E-01
  3.07884205047134E-02  5.74186602511678E-01  2.56861114874865E+00  4.25640898552034E-01  2.73863264849644E-01
  7.30742868922350E-12  1.66826891816216E-11 -3.37218687335952E-10 -6.55633566799567E-10  8.97519374276383E-10
 -6.30437304970348E-12 -5.82319922619049E-11  5.33987948355043E-10  7.56772356764994E-10 -9.45197391802544E-10
  1.17162625241781E-09 -1.09006585054668E-09  2.09316484093632E-09  4.60587326449681E-12 -1.96087881281312E-11
  3.06667161624615E-11  2.68106144024768E-01  5.45748322756026E-01  1.22871839227330E-01 -8.51501089438608E-10
  1.03231739979589E-09 -2.24996814086091E-09 -4.64373463264943E-01 -9.45263823159033E-01 -2.12820268350603E-01
  2.04941748887782E-09  1.43929590001161E-09 -9.68957696662405E-12 -6.31173823811622E-12 -5.27964678794412E-10
 -3.72131478866981E-10  1.19494194362411E-09  8.43142328464331E-10 -3.77024348210878E-01 -2.68486180516723E-01
 -1.53592581389911E-09 -1.08889052947528E-09  4.86736340571736E-01  3.46614168604609E-01  5.19306904073170E-10
 -2.28946990354726E-10 -1.95762483495162E-10 -6.03005782210047E-10  5.40791926053285E-03  3.97553652247623E-10
 -8.06164928905652E-03 -3.49092671997920E-10  1.06645600221093E-02
* ORBITAL    1   69
  4.78331695710740E-13  3.36061320187585E-12  1.74114676043459E-11  4.08115034884050E-11 -1.43787769686830E-11
  1.43440136491615E-11  7.64827536956952E-13  6.96393550924793E-12  6.54889911216459E-11  2.29681361133622E-11
 -1.41579001744239E-11 -5.46298016189523E-12  5.72945430051277E-11 -1.00696755370164E-10 -7.68021886780027E-11
 -7.54241227936635E-10 -3.48936066394504E-11  3.82791798325583E-10 -6.02292274791747E-10 -1.82883008439911E-10
 -4.96814743934750E-09 -1.47747678956949E-10 -4.68686744346544E-11  4.86391262078914E-11  5.02238142901038E-03
  2.34268772418021E-01 -3.43599256171279E-01 -5.84033240159451E-03 -2.72421721092048E-01  3.99557711886401E-01
 -6.64024872108259E-10 -5.76212819660354E-10  9.94599473234430E-10 -3.37191744636008E-03 -1.57282753967526E-01
  2.30684752498710E-01 -1.04273437038490E-09 -7.84946671533667E-10  1.06851622279478E-02  5.61402127011328E-03
 -3.43129542998141E-09 -2.53308182143878E-09  8.57932002046788E-10  6.68716694308218E-10 -1.13427333318167E-02
 -5.95950850553851E-03 -2.93928167309289E-10 -2.68585318389925E-10 -8.78604343909643E-03 -4.61621542342214E-03
 -1.06803045534211E-11  7.58412332839488E-04 -2.82144105830632E-11 -2.86652918121449E-04  6.08587300291811E-04
  2.55777065506178E-12 -5.44337030251180E-04 -2.17715213592572E-12 -7.20090206045177E-04 -5.24395727733692E-13
 -4.16008236273097E-12 -2.20456478661160E-11 -4.14363630991072E-11  2.46905755312076E-11 -2.34876281039308E-11
  9.69333379501512E-13  9.30096501101938E-13  7.20135425665002E-11  2.53950057667227E-11 -2.84699641549410E-11
  6.10475636481838E-12 -4.23588162164465E-11  1.24817407586788E-10 -5.48141886135058E-11  8.75471924013396E-10
  3.73821219465764E-11 -3.59408160918867E-10  6.19134955759614E-10 -1.23660657454622E-10  5.25442329322130E-09
 -2.20225746204784E-10 -1.82090549652946E-10  3.09698531202970E-10  5.02351789582419E-03  2.34261290745837E-01
 -3.43573701445574E-01 -5.84166922911762E-03 -2.72413025351800E-01  3.99528029552816E-01 -6.98306234292847E-10
 -7.95608329699096E-10  1.33967531069050E-09 -3.37268937110062E-03 -1.57277733544265E-01  2.30667615438565E-01
  1.04320617021447E-09  7.93866878074461E-10 -1.06882158410096E-02 -5.61552149679337E-03  3.52747441033151E-09
  2.60562043480072E-09 -8.36352941498837E-10 -6.46238960089415E-10  1.13459725567459E-02  5.96110244323159E-03
  2.88840441231631E-10  2.69513358385295E-10  8.78855256713228E-03  4.61745011127624E-03 -1.12148020815639E-11
  7.58356632440764E-04 -2.41527176869319E-11 -2.86631865953971E-04  6.08542656691075E-04  6.29806338813244E-12
 -5.44297100537443E-04 -2.94974854837926E-12 -7.20037382017054E-04
* ORBITAL    1   70
 -8.47048744344267E-13 -6.39936788167060E-12 -2.99928269146749E-11 -1.41087267319744E-10 -3.37104890425899E-12
  3.23375318552999E-12 -1.50203532272030E-12 -2.54440000891647E-11 -1.14276511561938E-10 -3.61821929119769E-11
 -4.71155694665794E-12 -3.50979701340339E-11  3.63801854014729E-10 -5.98927357433436E-10 -1.13527832784717E-10
 -4.99975578840794E-09  6.39912048700790E-12 -7.00680695470935E-11  1.93445820456562E-10  5.04779283047250E-11
  7.08468063980318E-10 -6.67758124535397E-10 -6.19314994936410E-10  1.02820864880013E-09 -6.74379640460120E-03
 -3.14565501138605E-01  4.61369518946958E-01 -4.34948894741477E-03 -2.02882707327265E-01  2.97565666474187E-01
  1.51592626229155E-10  1.09868402979861E-10 -3.73055881806019E-11 -2.51117865185023E-03 -1.17134385767484E-01
  1.71799617648656E-01 -6.16972025118956E-10 -5.16304072498914E-10 -1.43475485117987E-02 -7.53824861237471E-03
  6.73851825703467E-10  5.09405558967633E-10  2.71695063112813E-09  2.00088303300574E-09 -8.44735999002844E-03
 -4.43826986800940E-03  2.34352904138137E-09  1.74253083709398E-09 -6.54329695272350E-03 -3.43786908380605E-03
 -3.36802764015824E-12 -1.01836224995910E-03  1.34484604019627E-12  3.84904750412542E-04  4.53238095236248E-04
  2.05483733862853E-11 -4.05388476115284E-04  2.21038196081028E-11 -5.36278544710624E-04  1.29341985658433E-12
  9.68115869649912E-12  5.75580470981711E-11  1.29832846068882E-10 -5.58047769401949E-11  6.95166378460578E-11
 -1.86667863161671E-12  2.68450366084236E-12 -1.36425095984580E-10 -4.54624078031165E-11  6.96847127750464E-11
  3.76844021541675E-11 -3.97671708528759E-10  6.81089862634775E-10 -3.87988544313866E-11  5.17030166927961E-09
 -7.18973482391584E-12  1.01933057213027E-10 -2.73795795616689E-10 -4.25773559389290E-11 -7.36508764043270E-10
 -6.91664157308653E-10 -7.71454062778801E-10  1.29072742017564E-09 -6.74532367446595E-03 -3.14555457622868E-01
  4.61335225361679E-01 -4.35050263279088E-03 -2.02876233569215E-01  2.97543569612115E-01  2.13152760554341E-10
  2.00280186552685E-10 -2.45323840906372E-10 -2.51176372052219E-03 -1.17130648032337E-01  1.71786859953996E-01
  6.07006494945372E-10  5.11470391993345E-10  1.43516485261180E-02  7.54026608620315E-03 -6.56871670715497E-10
 -4.89202928838450E-10 -2.80491220983947E-09 -2.06327743804617E-09  8.44976886282790E-03  4.43945303599223E-03
 -2.38201750516986E-09 -1.78010703352899E-09  6.54516279648595E-03  3.43878551241133E-03 -4.72688507552444E-12
 -1.01828747757384E-03  3.86862427907946E-12  3.84876488725602E-04  4.53204892595134E-04  1.73420130452242E-11
 -4.05358777578999E-04  2.01146729026455E-11 -5.36239260620467E-04
* ORBITAL    1   71
 -3.63559566858574E-11 -2.66738203747164E-10 -1.26571557479015E-09 -5.12988782171487E-09 -1.20297767519221E-09
  6.71180290332462E-10 -3.62093783115503E-11 -4.15739119884128E-10 -2.40243630275371E-09  5.37714512170254E-10
 -1.50962120753896E-09 -8.97579433747850E-04 -1.53319788632947E-02 -6.46769062409123E-02  3.89941359517193E-02
 -2.19390380212741E-02 -1.35545419588930E-03 -2.31531550830506E-02 -9.76700022638771E-02  5.88858827581396E-02
 -3.31306124467690E-02 -2.45021647490131E-03 -1.81166952533308E-01  3.46411081301745E-01  9.09557692917395E-12
 -2.97458312015019E-10  3.40172619696158E-10  1.92434467775028E-10  1.46234747904249E-09 -6.22153227151029E-10
 -3.70012624486031E-03 -2.73584113485249E-01  5.23122849752032E-01 -6.28081820507857E-10  3.24395787190856E-10
 -1.44137083005424E-09  4.90731647739817E-02  2.24943224407317E-02 -5.17148004926044E-10 -3.72530550130083E-10
 -1.26706369892656E-02 -5.80800997632473E-03 -4.68690294638314E-02 -2.14839833408276E-02  2.43397709569112E-09
  1.72843678410256E-09  6.05076564280682E-02  2.77357024604393E-02  1.04496016210313E-09  7.80807103276011E-10
 -3.04585853906974E-03 -4.13222033309251E-11  1.15122723223935E-03  1.55580187150207E-11 -1.11275477614548E-10
  3.68789799531483E-03  1.04544922205077E-10 -3.25242048924196E-03  1.05661798227809E-10  3.58514662958380E-11
  2.63440069243154E-10  1.25700561563114E-09  5.10485542994485E-09  1.16229705085671E-09 -5.81722305055528E-10
 -3.68368778038530E-11 -3.83450108145227E-10 -2.45344981679358E-09  4.61242593863410E-10 -1.42521474032847E-09
 -8.97707616656921E-04 -1.53340711597783E-02 -6.46911349620345E-02  3.89857855095778E-02 -2.19438198994066E-02
 -1.35564751516070E-03 -2.31563096443093E-02 -9.76914676307239E-02  5.88732823808871E-02 -3.31378430159782E-02
  2.45410152497456E-03  1.81171403053999E-01 -3.46394367016052E-01 -9.28577043505199E-11  4.87690912741583E-10
 -6.09984960191594E-10 -1.15530043031937E-10 -1.66328333108420E-09  9.14283264189706E-10  3.70601999888909E-03
  2.73590837590036E-01 -5.23097602422363E-01  6.18276484919363E-10 -4.36379051102872E-10  1.66725324170462E-09
  4.90698525259758E-02  2.24929959731244E-02 -5.41515734019645E-10 -3.93766485694316E-10 -1.26697817653541E-02
 -5.80766748989363E-03 -4.68658723462287E-02 -2.14827225739081E-02  2.47808506568442E-09  1.76367443566562E-09
  6.05035805258256E-02  2.77340746757365E-02  1.05678491637996E-09  7.98788379843888E-10  3.04570783821047E-03
  4.16155640619464E-11 -1.15117027365144E-03 -1.54581195227878E-11  1.13652533862669E-10 -3.68771585759175E-03
 -1.06407811579231E-10  3.25225978319705E-03 -1.07709906097268E-10
* ORBITAL    1   72
  1.41339726429775E-10  1.03798661640570E-09  4.84874407269157E-09  2.08806266551731E-08  6.23200407219914E-09
 -4.99695423278500E-09  1.34467895117643E-10  1.59760551537456E-09  8.04278548386908E-09 -4.60225976639878E-09
  8.06387622419146E-09 -1.35545419559858E-03 -2.31531550752861E-02 -9.76700022249538E-02  5.88858827001531E-02
 -3.31306124181983E-02  8.97579433189367E-04  1.53319788705673E-02  6.46769061837220E-02 -3.89941359352612E-02
  2.19390380354515E-02 -3.70012620788139E-03 -2.73584113467162E-01  5.23122849804770E-01 -1.15173884982222E-10
  1.51106987781148E-09 -1.48946746323518E-09 -1.61720676138711E-09  1.54649542533297E-10 -2.97632196508103E-09
  2.45021646536567E-03  1.81166952509215E-01 -3.46411081349366E-01  2.69783285663090E-09  3.73339117953392E-10
  4.45329291144698E-09  7.41064421761732E-02  3.39691598262358E-02  2.54318231510940E-09  1.83769720151726E-09
 -1.91342008234273E-02 -8.77079886907979E-03  3.10365943497083E-02  1.42266581224372E-02 -1.36228027006763E-09
 -9.02051772796579E-10 -4.00680715331593E-02 -1.83665380832940E-02  2.61202964954240E-09  1.77419764016052E-09
 -4.59961698623679E-03  1.72729560135105E-10  1.73849194716829E-03 -6.52134923998537E-11  3.14815253509066E-11
 -2.44211948394226E-03 -6.16168608998336E-11  2.15374808441153E-03  1.40219617065396E-10 -1.39705778031497E-10
 -1.02525852065011E-09 -4.79278285481420E-09 -2.07999514945947E-08 -6.07108842569467E-09  4.70503683329947E-09
  1.36640529161771E-10  1.53429420027413E-09  8.19427801840824E-09 -4.54238457186875E-09  8.22741805143625E-09
 -1.35564751612580E-03 -2.31563096080127E-02 -9.76914677199655E-02  5.88732822606729E-02 -3.31378429180301E-02
  8.97707617609949E-04  1.53340711265471E-02  6.46911350482754E-02 -3.89857854233494E-02  2.19438198122478E-02
  3.70601988085869E-03  2.73590837636474E-01 -5.23097602388909E-01  1.04154588681654E-10 -1.65872318092603E-09
  1.76083869996691E-09  1.56727325575025E-09 -2.20104261723770E-10  3.17260823409272E-09 -2.45410142883331E-03
 -1.81171403098177E-01  3.46394366977316E-01 -2.58558805814568E-09 -5.21476482644525E-10 -4.39091631159474E-09
  7.41014502451523E-02  3.39671662765782E-02  2.58000152927782E-09  1.87892447821519E-09 -1.91329118594543E-02
 -8.77028404089290E-03  3.10344994784379E-02  1.42258191852695E-02 -1.35267717639999E-09 -8.95376950884644E-10
 -4.00653670513203E-02 -1.83654550101669E-02  2.63222533510444E-09  1.80090523175232E-09  4.59938979300716E-03
 -1.75465633699066E-10 -1.73840601617261E-03  6.65278146561518E-11 -3.36070257907157E-11  2.44199865320847E-03
  6.44051836612709E-11 -2.15364152375306E-03 -1.43932309470648E-10
* ORBITAL    1   73
 -6.36114211988466E-13 -4.63669674601068E-12 -2.11713789950118E-11 -6.91929737630877E-11  2.52398474900945E-11
 -6.19566313318783E-11 -5.14718068462761E-13  1.31286605955421E-13 -5.44753060475231E-11 -1.41616707869178E-11
  9.65581678333573E-12  3.68921283219581E-12 -5.74792379194959E-11  2.56095843785902E-10 -2.39406578804767E-09
  1.64001594076188E-09  2.71606118398087E-11 -5.73199868642549E-10  1.84196339924507E-09 -2.01093335453983E-08
  1.39213323825528E-08  1.82183722446114E-10  5.41021305831748E-11  2.79205623012208E-10  2.34728625260645E-02
 -1.45890935865989E-01  4.41302999551946E-01 -2.52338278238352E-02  1.56835894654394E-01 -4.74410187958351E-01
  1.27045187069000E-09  1.74292020587450E-10  2.32238812732183E-09 -1.45687572971862E-02  9.05492460064448E-02
 -2.73900849760469E-01  6.06590517209099E-10  5.23512288990444E-10  5.75244604356308E-02  2.49090859347473E-02
  1.73092157516635E-09  1.61732829559763E-09 -8.85926483611657E-10 -5.87123525297981E-10 -5.64519664183431E-02
 -2.44446804967081E-02  8.43077989529332E-10  4.88059901327645E-10 -4.37275051565270E-02 -1.89347680939365E-02
  1.04015471073492E-10 -9.83977941127565E-04  2.22961051926738E-10  3.71908704432067E-04 -7.29949384678941E-04
 -1.23079203387017E-10  6.52886578618399E-04  8.22069138908821E-11  8.63687759588316E-04  6.72913387418695E-13
  4.16463344975195E-12  1.89379364914928E-11  6.95975070182527E-11  9.15313573209694E-11 -1.03284538111439E-10
 -2.46774590484735E-13 -2.01965784047192E-11 -2.61038231879366E-11  4.34279889298532E-11 -6.76048532626908E-11
  2.82821565814949E-12 -6.77049547540291E-11  1.78304513886198E-10 -2.46093070427283E-09  1.74612275747199E-09
  2.77539346602816E-11 -5.88354585375631E-10  1.76169182502414E-09 -2.02358242781039E-08  1.42342859472643E-08
 -2.07682610207236E-10 -1.14920531887429E-11 -1.57149363607372E-10 -2.34725879311731E-02  1.45905793399925E-01
 -4.41324476865309E-01  2.52335211421891E-02 -1.56851850900081E-01  4.74433257521693E-01 -1.24993999675910E-09
 -1.42755060535956E-10 -2.13594822064874E-09  1.45685801886463E-02 -9.05584583268002E-02  2.73914168989475E-01
  5.82190629186334E-10  5.18761886301105E-10  5.75244511648159E-02  2.49096893505290E-02  1.80347095817964E-09
  1.67212427022046E-09 -8.33618554064906E-10 -5.51173698606376E-10 -5.64519581491549E-02 -2.44452708525337E-02
  7.95048935386878E-10  4.68063749076313E-10 -4.37274987681317E-02 -1.89352253846755E-02 -1.05865031526720E-10
  9.83943681274501E-04 -2.24312834502975E-10 -3.71895755703688E-04  7.29923986688491E-04  1.26471344548414E-10
 -6.52863861989461E-04 -8.38215599234472E-11 -8.63657709033176E-04
* ORBITAL    1   74
  2.28005423214216E-12  1.67549724810639E-11  7.51753877123255E-11  2.52123412911675E-10  2.82001018496706E-11
  3.42189110359543E-11  1.68312843318497E-12  2.50474168420494E-11  1.68195455159838E-10 -2.59144572335921E-11
  5.75103258890116E-11  2.68346430133945E-11 -5.67481409138820E-10  1.80605607659994E-09 -2.00630836037941E-08
  1.39272427674279E-08 -4.23088714505599E-12  7.90087012091204E-11 -2.83825504706348E-10  2.08305911844307E-09
 -1.46293922527990E-09  1.23217557904946E-09  1.71642494310571E-10  2.24983369963735E-09 -2.91375532908152E-02
  1.81098484058324E-01 -5.47801694539995E-01 -2.03281238877553E-02  1.26345274874076E-01 -3.82179616033615E-01
 -1.15678249365527E-10 -1.26557280031463E-10 -3.36680541016331E-11 -1.17364477948287E-02  7.29454784453005E-02
 -2.20651504025022E-01  1.09939901504672E-09  6.67651857487782E-10 -7.14067148026389E-02 -3.09203436461485E-02
 -4.73978986763640E-10 -3.43067145416353E-10 -1.38398622152065E-09 -1.29329615737528E-09 -4.54770819029280E-02
 -1.96923643467249E-02 -1.19778730629088E-09 -1.10134498392259E-09 -3.52263961609985E-02 -1.52536398274867E-02
  1.30917978485136E-10  1.22143972301407E-03 -7.06081848519479E-11 -4.61660820574889E-04 -5.88039444030450E-04
 -1.47558712031291E-10  5.25958467351257E-04 -1.96978104491651E-10  6.95777653979533E-04 -2.29961981318956E-12
 -1.66705781793436E-11 -7.09388836305921E-11 -2.47464791233596E-10 -2.15191922027100E-10  2.31884028833993E-10
  1.23792099568470E-12  5.45429696282945E-11  1.30278674133218E-10 -1.13084181919778E-10  1.74820119624673E-10
  2.85131822645929E-11 -6.10083159372027E-10  1.82674847679052E-09 -2.01246312358420E-08  1.41220912149349E-08
 -4.29958952031987E-12  1.16601845182939E-10 -2.89350278299750E-10  2.09547351267783E-09 -1.46451281339660E-09
 -1.26505386541417E-09 -1.73485934774882E-10 -2.12025752208328E-09  2.91372118463580E-02 -1.81116919301041E-01
  5.47828345262383E-01  2.03278654566793E-02 -1.26358119545537E-01  3.82198192433543E-01  1.77428701454017E-10
  1.10205664815252E-10 -4.39303945107747E-11  1.17362986578773E-02 -7.29528943503372E-02  2.20662229108348E-01
  1.06902923652702E-09  6.54765103712127E-10 -7.14067042077174E-02 -3.09210905134952E-02 -4.53805461783541E-10
 -3.23020518027179E-10 -1.44269473988196E-09 -1.33554762516723E-09 -4.54770756018938E-02 -1.96928419292202E-02
 -1.22658883041514E-09 -1.13135237023324E-09 -3.52263912560487E-02 -1.52540097573000E-02 -1.32713621458665E-10
 -1.22139723093702E-03  7.23739668418319E-11  4.61644759962008E-04  5.88018963294165E-04  1.48726986816137E-10
 -5.25940148656846E-04  1.98507442087160E-10 -6.95753419644319E-04
* ORBITAL    1   75
 -9.76533800282693E-05 -6.53538417929721E-04 -1.02083043273260E-03 -1.77750642733987E-02 -4.11987677121172E-01
  5.55929998782416E-01  8.59459925116708E-04  1.68478797400304E-02  2.12124792958396E-02  1.01101773258672E-01
 -8.24617594319567E-02 -3.38477433682979E-11  4.02252665654438E-10 -4.65713539106231E-09  1.27860344860858E-09
 -6.62960851306813E-09  2.92973337022457E-11 -4.85301724180321E-10  4.16270467573456E-09 -1.90598131230870E-09
  6.63322081213589E-09  5.79579430004364E-10  1.32494842858982E-10 -2.41500652492851E-09  6.53831332205105E-12
 -4.29157556764764E-11  1.65381587525560E-10 -5.59212846970316E-03  4.27604513447821E-03 -1.61864443574425E-02
 -5.45114746556232E-10 -2.78677427117392E-10  1.89358871622708E-09  9.68585061165869E-03 -7.40632741515448E-03
  2.80357440323651E-02  1.67731135332229E-10  1.19043925391568E-11  2.35876707863967E-11  7.04163573634240E-12
 -4.08508255855924E-11  1.35954601521966E-12  2.02908249835650E-10  6.96239952047657E-11  2.91358439243510E-02
  1.06402135428279E-02 -2.60209941815762E-10 -8.74389331003386E-11 -3.76142127588574E-02 -1.37364566126929E-02
  4.20868261594672E-11 -9.41086602082205E-11 -1.60699397314329E-11 -2.48409307691761E-10  1.35326358287378E-03
  2.83828454258453E-11 -2.01732577012886E-03 -2.52433023641010E-11  2.66867141794047E-03 -9.21447271586466E-05
 -6.13302395770255E-04 -8.29091963601197E-04 -1.71658811549381E-02 -4.11731291691320E-01  5.55695289253371E-01
 -8.63869231895274E-04 -1.69250345381200E-02 -2.16106537495223E-02 -1.00934183956611E-01  8.22217501524192E-02
  3.33699386742693E-11 -4.79801580402247E-10  4.89607086515632E-09 -3.31390527600459E-09  7.90904308163118E-09
 -2.87909421658318E-11  5.32094982325180E-10 -4.27835651914481E-09  3.05906682612580E-09 -7.35581123076688E-09
  4.56498814202286E-10  2.71931564247839E-10 -2.99582675754300E-09 -5.05969568560710E-11  9.92686798747783E-11
 -2.33732926500389E-10 -5.62263558970418E-03  4.28478161539327E-03 -1.63577608848193E-02 -3.77136809612465E-10
 -4.46067490572384E-10  2.36138694925129E-09  9.73869046318970E-03 -7.42145940939185E-03  2.83324728660020E-02
 -4.91328712654767E-11  3.51085770093802E-11  1.76601821958853E-11 -1.22206251053257E-12  9.96876680712865E-12
 -1.39659699622532E-11 -1.56601611197711E-10 -6.21689205318852E-11 -2.91107848360111E-02 -1.06282833566334E-02
  1.93469539722475E-10  6.36152225666496E-11  3.75818616232679E-02  1.37210548104626E-02  4.25060153947166E-11
 -1.02771927698836E-10 -1.62195179477895E-11 -2.72370929843649E-10  1.35339234542769E-03  2.90195871598788E-11
 -2.01751782090380E-03 -2.58776599070233E-11  2.66892541901223E-03
* ORBITAL    1   76
  7.76163017041704E-03  5.66963752417189E-02  2.70893865034751E-01  8.72396987943867E-01  3.44306852631531E-01
 -2.76045943272422E-01  6.20109783028210E-03  1.09549403850796E-01  5.59760382809036E-01 -1.89760539502920E-01
  3.17735900653793E-01  1.30498017937817E-11 -1.70130269024453E-10  6.90615440009679E-09 -3.03239674876708E-08
  1.92316877574892E-08 -1.39337542299326E-11  2.12384507304711E-10 -6.67529437640073E-09  2.76458944317251E-08
 -1.76071785917427E-08  5.47611471788762E-10  3.58328560603336E-09 -2.85740249069142E-09 -6.09320832693938E-13
 -3.28767142292047E-11  1.59870828471571E-10 -4.30129447453179E-02  3.29602276091368E-03 -2.21232203995702E-01
 -6.98042192754676E-10 -3.28345810299734E-09  2.55284588748832E-09  7.45006057345939E-02 -5.70887896168010E-03
  3.83185417791572E-01 -4.62418035707899E-10 -3.79231463457227E-10  2.90184115752995E-11  1.27804125059586E-11
  1.17252491164602E-10  9.60710766521969E-11 -2.87589764141095E-10 -2.46373801420768E-10 -3.44967032509631E-02
 -1.67799106162546E-02  3.71408633904991E-10  3.17771082523720E-10  4.45350524161702E-02  2.16627714615766E-02
  4.36440762698009E-11 -1.35826146277973E-10 -1.61308623782177E-11 -3.57323189745091E-10  1.59867820383710E-04
  3.33139589523540E-11 -2.38316138678687E-04 -2.92982826466887E-11  3.15263035970090E-04 -7.76200753133295E-03
 -5.66990607128272E-02 -2.70904073052698E-01 -8.72425877384077E-01 -3.44629234305411E-01  2.76492726910682E-01
  6.20049178438193E-03  1.09536754857526E-01  5.59727725269172E-01 -1.89843663520183E-01  3.17776468507127E-01
  1.55183287968265E-11 -1.67206013944310E-10  7.22899428742005E-09 -3.02745047435140E-08  1.93637684150200E-08
 -1.42650427218679E-11  2.50022446123155E-10 -6.74303210201181E-09  2.76682771525303E-08 -1.75882892064206E-08
 -6.82264590244877E-10 -3.59818741664709E-09  2.55877158489670E-09 -1.28667245923693E-10  1.41872445199001E-10
 -2.80224694868224E-10  4.30066549680365E-02 -3.29360741252046E-03  2.21204517201941E-01  8.90122204137553E-10
  3.23148706999214E-09 -2.53724015611956E-09 -7.44897115517529E-02  5.70469546670726E-03 -3.83137462878424E-01
 -4.41500132086845E-10 -3.77499187985266E-10  2.11715823518968E-11  9.93268068633288E-13  1.11576056991377E-10
  9.53162302371296E-11 -3.16066686417103E-10 -2.70892747371870E-10 -3.45167543239557E-02 -1.67871766880512E-02
  3.99084670453803E-10  3.41947153559861E-10  4.45609382397501E-02  2.16721519189009E-02 -4.52992045141528E-11
  1.38266005778271E-10  1.67486815803505E-11  3.66296362579363E-10 -1.58867124973305E-04 -3.58040960967069E-11
  2.36824400494803E-04  3.05019845028630E-11 -3.13289646017920E-04
* ORBITAL    1   77
 -1.02190394435287E-09 -7.50174578007246E-09 -3.52986272187092E-08 -1.21198262106588E-07 -3.43513567185118E-08
  7.91911969715922E-09 -8.26754698664686E-10 -1.50610616417780E-08 -7.43408397368276E-08 -2.61661943745915E-10
 -2.87732591726110E-08 -1.42086350450748E-04 -2.58257577049776E-03  5.30061771171851E-02 -4.91681276978649E-01
  3.13975457552014E-01  8.96430826106001E-05  1.62936123997895E-03 -3.34419553620845E-02  3.10204917326577E-01
 -1.98089166719753E-01  1.30897784395149E-02 -1.03058774356261E-02  9.63068027849706E-02  2.22298305472775E-10
 -6.91446220823311E-09  2.45343732434575E-08  6.04653113586391E-09  2.90430997979935E-09  2.35402281001852E-08
 -8.25842578711646E-03  6.50204176818734E-03 -6.07606055562656E-02 -1.03803037310962E-08 -8.25086725176176E-09
 -2.93133390341166E-08  2.08090099771689E-02  8.34117556472157E-03  3.47568669919971E-09  1.48626555861739E-09
 -5.37286302828512E-03 -2.15368078883036E-03  8.30322136851691E-03  3.32830614963652E-03  4.51455864753281E-09
  2.22807407828717E-09 -1.07194110332155E-02 -4.29681156525679E-03 -4.48186060152212E-09 -2.29544952911944E-09
  9.27840170524547E-04 -4.46320263397707E-11 -3.50690390649132E-04  1.64582851762956E-11  1.81227036780249E-11
  4.69348440267271E-04 -2.53932630120062E-11 -4.13926230663812E-04  2.19247689693195E-11  1.01574880060762E-09
  7.45885402925288E-09  3.50587916084850E-08  1.21044836601298E-07  3.62163982794764E-08 -1.01185563768438E-08
 -8.19793694563850E-10 -1.49733856319268E-08 -7.44892672309766E-08 -6.38962600678773E-11 -2.94132415190269E-08
 -1.42123438496614E-04 -2.58364808915302E-03  5.29961178921971E-02 -4.91674533970540E-01  3.13952607718907E-01
  8.96667442210279E-05  1.63004388093292E-03 -3.34355832961527E-02  3.10200677650083E-01 -1.98074745536632E-01
 -1.30888265719742E-02  1.03046209518601E-02 -9.62996757362453E-02 -9.27122612794288E-11  6.97909731932472E-09
 -2.47016557860786E-08 -5.89048443237759E-09 -2.92739605203050E-09 -2.38572209597251E-08  8.25782666440071E-03
 -6.50125983847303E-03  6.07560813182607E-02  1.03353755048298E-08  8.28549489256103E-09  2.97670061564403E-08
  2.08106545706288E-02  8.34214512138301E-03  3.47291716623105E-09  1.48887926636882E-09 -5.37328777475343E-03
 -2.15393165925900E-03  8.30387192488411E-03  3.32869003380308E-03  4.72534987217879E-09  2.30069020239175E-09
 -1.07202509514578E-02 -4.29730727916764E-03 -4.74943805690639E-09 -2.39168322653733E-09 -9.27763264615694E-04
  4.61774722313296E-11  3.50661318215164E-04 -1.87259467786793E-11 -2.46153454853809E-11 -4.69309726815548E-04
  3.71422125168000E-11  4.13892109274930E-04 -3.72599951435629E-11
* ORBITAL    1   78
 -2.09278784765042E-10 -1.53681383508615E-09 -7.21758600277336E-09 -2.49717485591961E-08 -6.97096360775138E-09
  1.14742467391361E-09 -1.68688168243989E-10 -3.08511134255155E-09 -1.52524221722978E-08 -6.67507038735178E-10
 -5.61116382068032E-09  8.96430815474978E-05  1.62936122107354E-03 -3.34419555122086E-02  3.10204917254737E-01
 -1.98089166796176E-01  1.42086349875485E-04  2.58257576405741E-03 -5.30061772168241E-02  4.91681276924014E-01
 -3.13975457604757E-01 -8.25842574273412E-03  6.50204174796151E-03 -6.07606057934418E-02 -3.98732659414670E-11
 -1.55902840171578E-09  5.64380528897099E-09  7.63186813093835E-10  7.12312256506184E-09 -1.80495948245735E-08
 -1.30897784532397E-02  1.03058774532704E-02 -9.63068030033628E-02 -1.99645869100183E-09  1.69996295100387E-09
 -1.85110151301286E-08 -1.31285447574807E-02 -5.26250603303634E-03  8.20062556041538E-10  3.54087458549038E-10
  3.38977462875161E-03  1.35876487078452E-03  1.31607736526320E-02  5.27542354857430E-03 -1.98917422609428E-09
 -7.83971279170802E-10 -1.69904853414168E-02 -6.81054017403108E-03 -3.19662884908636E-09 -1.44979495690675E-09
 -5.85380285524252E-04 -7.58780227252851E-12  2.21252801930852E-04  2.16925074225380E-12 -2.29510359117243E-11
  7.43927228538482E-04  1.87856454628234E-11 -6.56081860320063E-04  3.95079423628119E-11  2.07728789674385E-10
  1.52593539469655E-09  7.17195960428769E-09  2.49071071315753E-08  6.94906583725960E-09 -1.03641088787552E-09
 -1.68053068833623E-10 -3.09049697975908E-09 -1.53026434556840E-08 -7.47824464269804E-10 -5.66774848706773E-09
  8.96667455448874E-05  1.63004391687801E-03 -3.34355831347418E-02  3.10200677709365E-01 -1.98074745450496E-01
  1.42123439445263E-04  2.58364812551836E-03 -5.29961177726636E-02  4.91674534004348E-01 -3.13952607650535E-01
  8.25782680183117E-03 -6.50125992383237E-03  6.07560811919710E-02  2.49292063421714E-11  1.62459974582104E-09
 -5.77472386810826E-09 -6.43343611006885E-10 -7.28824482739697E-09  1.82353389434819E-08  1.30888267148402E-02
 -1.03046210428360E-02  9.62996757000970E-02  1.97933275431304E-09 -1.78188153657611E-09  1.88142181039879E-08
 -1.31295733191423E-02 -5.26311303845480E-03  8.20785095845278E-10  3.51612071209611E-10  3.39004022835371E-03
  1.35892167779071E-03  1.31618136774223E-02  5.27603640523020E-03 -1.96289652719910E-09 -7.77335323772136E-10
 -1.69918281817305E-02 -6.81133221087170E-03 -3.21937564780235E-09 -1.45918813445851E-09  5.85332010987886E-04
  7.97965407974340E-12 -2.21234568912668E-04 -1.18439671862262E-12  2.59265380281767E-11 -7.43865570035001E-04
 -1.93591148804315E-11  6.56027474358021E-04 -4.13616261773216E-11
* ORBITAL    1   79
 -7.27244481477811E-03 -5.26246000821979E-02 -2.31381132943906E-01 -2.73979283577595E-01  2.63445234197018E-01
  6.36976419704272E-02 -4.71869908398622E-03 -5.79574924880208E-02  1.61318877244449E-01  4.97028077404036E-01
  5.68068872344135E-02 -1.28358825424308E-10 -2.13746790198548E-09 -1.53339297325523E-08 -5.21836514700756E-09
 -8.86859324196116E-09  8.08821154440294E-11  1.31331020666230E-09  1.00957245780652E-08  1.44793791081784E-09
  8.63215796188075E-09 -4.25534821692565E-09 -3.64024035200677E-09 -1.66629317236455E-08  1.45904123828010E-11
 -7.66873032104494E-12  1.61169762422860E-11 -3.77705890697960E-02 -2.15199290696650E-03 -3.81151536476498E-01
  2.82600351674772E-09  2.22954184477858E-09  9.73739049364283E-09  6.54205793101132E-02  3.72736104568201E-03
  6.60173826564806E-01 -4.55750518079920E-09 -2.09047347237921E-09  5.89184523105716E-13  1.99988219687426E-12
  1.17697527633104E-09  5.40632036222648E-10 -1.68920253345732E-09 -8.77091950484376E-10 -1.36603563536286E-01
 -4.15931814177916E-02  2.18171653038855E-09  1.13291512358952E-09  1.76354442201473E-01  5.36965663164672E-02
 -2.31210145122639E-10 -2.43678188168542E-10  8.67490175636529E-11 -6.44271471508809E-10 -4.98620021814519E-03
 -2.15880935864580E-10  7.43298971985879E-03  1.90191254755788E-10 -9.83292041441891E-03 -7.27382204485399E-03
 -5.26347002185470E-02 -2.31430124314602E-01 -2.74148247969038E-01  2.63425223109424E-01  6.36723726195876E-02
  4.71998738003885E-03  5.79804069599001E-02 -1.61211813040525E-01 -4.96982960337861E-01 -5.68002756797184E-02
  1.29071596449525E-10  2.16101792781510E-09  1.52868920322224E-08  5.48940129689001E-09  8.71047310785726E-09
 -8.10348060402674E-11 -1.33773489186217E-09 -1.00204767011420E-08 -1.73784090325236E-09 -8.45818875810047E-09
 -4.35182481845166E-09 -3.64178919597430E-09 -1.65041721316652E-08  4.13888899616924E-12 -5.23974439889828E-12
 -1.68270602294956E-11 -3.77613989160563E-02 -2.13617943094028E-03 -3.81140939964465E-01  2.92325259120060E-09
  2.20020556309041E-09  9.68885359685697E-09  6.54046614905689E-02  3.69997130249977E-03  6.60155472857276E-01
  4.52124602688339E-09  2.10240221482720E-09  5.99510601959832E-12 -9.05089277476344E-14 -1.16764145495098E-09
 -5.43976824717804E-10  1.68461100101285E-09  8.81475122135300E-10  1.36598155516263E-01  4.15915521805677E-02
 -2.17494793972497E-09 -1.14141115275033E-09 -1.76347460476044E-01 -5.36944629795837E-02 -2.40840319602787E-10
 -2.49910329361996E-10  9.02993267770229E-11 -6.56666788663320E-10 -4.98596829258862E-03 -2.22056346461826E-10
  7.43264389494883E-03  1.93923883867951E-10 -9.83246298249254E-03
* ORBITAL    1   80
 -1.38940636176103E-11 -9.86369189196056E-11 -4.90092626891122E-10 -1.40113079487125E-09 -3.96746644914180E-10
  2.23430290888267E-10  1.40719540384006E-11  2.91398172138556E-11  1.39116745186582E-09 -2.53148078036838E-09
  3.95701733365456E-09 -3.12490844184556E-03 -6.07045520446409E-02 -3.52523262087867E-01 -2.57668200146552E-01
 -1.97099598492451E-02 -4.83668848056584E-03 -9.39576366946169E-02 -5.45630454908784E-01 -3.98815165921478E-01
 -3.05067874842170E-02 -1.08670528827795E-01 -9.19667096178260E-02 -4.72910372406615E-01  9.08659216296208E-11
  1.53743790021696E-10 -3.13413751308493E-10 -3.61664566276793E-10 -7.15055767424478E-10  1.11670144900227E-09
 -1.68198688853128E-01 -1.42344749790382E-01 -7.31963895903124E-01  1.27299023526327E-10 -3.11045849993555E-10
  1.48395519234717E-09 -1.26377396810980E-01 -4.65314120273694E-02  1.00876080852740E-10  1.69608135939408E-10
  3.26305038298398E-02  1.20143610197389E-02  1.23711543351703E-01  4.55498607651651E-02 -1.68357694934571E-10
 -6.15371607443317E-10 -1.59710915633868E-01 -5.88046169511801E-02 -5.00083609400765E-10 -4.66105308410745E-10
  3.25952647814145E-03  9.50291366054327E-11 -1.23198598311701E-03 -3.55533652734004E-11  2.86424893120825E-10
 -4.04503803243070E-03 -2.83338577064730E-10  3.56738828857799E-03 -1.97115367436622E-10 -7.19509432841940E-12
 -4.91770130083669E-11 -2.46572134763331E-10 -5.93779744435114E-10 -2.79898154672707E-10  2.49942808077540E-10
 -2.16765340448812E-11 -1.31361095142743E-10 -1.94526402863465E-09  2.42035021147574E-09 -4.02135389817811E-09
  3.12486727577794E-03  6.07042222710782E-02  3.52521019104004E-01  2.57670436402874E-01  1.97086865859918E-02
  4.83662485690874E-03  9.39571241611909E-02  5.45626995173992E-01  3.98818601943404E-01  3.05048306752233E-02
 -1.08670357088242E-01 -9.19615369194094E-02 -4.72920510140037E-01  3.44069116687333E-11  1.93224476668703E-10
 -4.48354192705049E-10 -3.38729376578985E-10 -8.25663050141396E-10  1.24381152578168E-09 -1.68198402965909E-01
 -1.42336750906804E-01 -7.31979598098455E-01  1.98149214723652E-10 -2.19931135840147E-10  1.74180061315879E-09
  1.26379021802802E-01  4.65328895006635E-02 -9.07163214951770E-11 -1.78289751444389E-10 -3.26309233997375E-02
 -1.20147424994116E-02 -1.23713136109946E-01 -4.55513097447485E-02  1.92597342991211E-10  6.41337458091813E-10
  1.59712971817588E-01  5.88064873948049E-02  4.41259834236085E-10  4.52935599540571E-10  3.25945425676218E-03
  9.75607020294983E-11 -1.23195869057815E-03 -3.58370092270661E-11  2.91649052776704E-10 -4.04494850034966E-03
 -2.86674220263112E-10  3.56730926376055E-03 -2.02927410561437E-10
* ORBITAL    1   81
  2.57366580310672E-10  1.84679871914973E-09  8.32010164138798E-09  1.33999662439256E-08 -4.48923728999408E-09
 -3.88466030535257E-09  4.41136237442148E-11  8.14381985909272E-10 -1.22783448124232E-08 -8.67066895745207E-10
 -2.19530561917955E-08 -4.83668848058469E-03 -9.39576366957739E-02 -5.45630454941459E-01 -3.98815165836026E-01
 -3.05067875830253E-02  3.12490844215133E-03  6.07045520348531E-02  3.52523262132811E-01  2.57668200040711E-01
  1.97099599392240E-02 -1.68198688870313E-01 -1.42344749791935E-01 -7.31963895903137E-01 -2.78396167309800E-10
 -7.63241203993967E-10  1.71318537287372E-09  2.08768887597730E-09  2.00871767487625E-10  1.29493485808821E-08
  1.08670528815837E-01  9.19667096276437E-02  4.72910372399712E-01 -3.72034890581321E-09 -6.78915453520382E-10
 -2.17417243645880E-08 -1.95605124867771E-01 -7.20206532873543E-02 -4.34605832709216E-10 -7.72969533787238E-10
  5.05050260210629E-02  1.85956524426100E-02 -7.99280835613480E-02 -2.94290476615766E-02  2.76647239138621E-09
  1.02707086569182E-09  1.03186712622030E-01  3.79927404811954E-02 -3.73145840133313E-09 -1.60011614231492E-09
  5.04504883299298E-03 -4.03981407224712E-10 -1.90684927377171E-03  1.52445591139735E-10 -3.63313678089541E-11
  2.61343500845811E-03  8.75176422832732E-11 -2.30483400169601E-03 -2.50913140724803E-10  2.48657522803298E-10
  1.78401183303423E-09  8.02387073298090E-09  1.20890271750575E-08 -4.77478554004558E-09 -4.25790293046052E-09
 -3.65837111171423E-11 -7.57276679199353E-10  1.29257767279972E-08  1.14622385442459E-09  2.21866593915398E-08
  4.83662485622520E-03  9.39571241895498E-02  5.45626995134384E-01  3.98818601995064E-01  3.05048306923630E-02
 -3.12486727504107E-03 -6.07042222988092E-02 -3.52521019052699E-01 -2.57670436489482E-01 -1.97086865610540E-02
 -1.68198403074165E-01 -1.42336750863016E-01 -7.31979598129712E-01 -3.06826866191010E-10 -7.88535103185937E-10
  1.86897642376649E-09  2.08280261909837E-09  2.65183417236267E-10  1.29761318054283E-08  1.08670357185329E-01
  9.19615368819058E-02  4.72920510162688E-01 -3.72000941523613E-09 -8.39741491756001E-10 -2.16233954740346E-08
  1.95607643207495E-01  7.20229442194594E-02  4.28531718963223E-10  7.91036436155676E-10 -5.05056762143307E-02
 -1.85962438411948E-02  7.99291113021879E-02  2.94299821070337E-02 -2.77893487856119E-09 -1.03286368583935E-09
 -1.03188039421151E-01 -3.79939468317414E-02  3.74104904518819E-09  1.62639109173833E-09  5.04493714538738E-03
 -4.10482815092023E-10 -1.90680700852009E-03  1.55892789439585E-10 -3.82214802143154E-11  2.61337710209010E-03
  8.98524464625153E-11 -2.30478294001936E-03 -2.57035379739559E-10
* ORBITAL    1   82
 -4.23340536727203E-03 -3.04664854406422E-02 -1.30369742294249E-01 -2.61258880861136E-01 -2.69564598820854E-03
  1.21439364789920E-01  4.46402729306926E-04  1.86909691464466E-02  3.28883226145420E-01 -2.59191594432459E-01
  6.59169523381065E-01 -1.27024467529702E-10 -2.16308214820915E-09 -1.27441392649742E-08 -1.21594628885548E-08
  2.95726904289678E-09  1.26563652319864E-10  2.19433746015278E-09  1.32692116572388E-08  1.11121460190930E-08
 -9.47534186789195E-10 -3.96860799870797E-09 -4.67694720524211E-09 -1.76571802883306E-08 -2.46961659948091E-11
  8.02415816798676E-12 -2.34753785661251E-11 -3.28482361673548E-02 -1.35216978445985E-02 -2.16604341668376E-01
  3.63677559867091E-09  4.52320874591280E-09  1.78436328279508E-08  5.68948140034213E-02  2.34202676624499E-02
  3.75169724916500E-01 -5.75471324012322E-09 -2.10794341671506E-09 -3.50203591735360E-12 -1.63531002370262E-12
  1.48593890498693E-09  5.45688916645812E-10 -3.49460770004573E-09 -1.27648881611905E-09 -1.35090995848538E-02
 -5.39186675664076E-03  4.51170156617463E-09  1.64891318490675E-09  1.74401725718423E-02  6.96087005034863E-03
  1.36577915325971E-10 -2.06419385969206E-10 -5.10511887197246E-11 -5.44714314878721E-10  1.18855874545830E-03
  1.08247666833288E-10 -1.77179817595542E-03 -9.53893223016478E-11  2.34386900884693E-03 -4.23340869884320E-03
 -3.04664922644212E-02 -1.30369990813172E-01 -2.61266849745004E-01 -2.69567576292935E-03  1.21415831034868E-01
 -4.46502081335253E-04 -1.86924932720428E-02 -3.28887793919654E-01  2.59205641915952E-01 -6.59168399152555E-01
  1.26586399449973E-10  2.15117121498974E-09  1.26946532614676E-08  1.23444533252349E-08 -3.08204077973297E-09
 -1.26596984061851E-10 -2.20933037578385E-09 -1.32280975099829E-08 -1.12785837972685E-08  1.05613950217625E-09
 -3.90828059487949E-09 -4.64508747070429E-09 -1.77405883189841E-08  9.61842303225664E-11 -3.51759392428560E-11
  4.88688267684488E-11 -3.28495497542511E-02 -1.35220948838922E-02 -2.16610084782830E-01  3.51104012614020E-09
  4.54080827870170E-09  1.78327868800658E-08  5.68970892253428E-02  2.34209553478065E-02  3.75179672291205E-01
  5.77843786374647E-09  2.11375389688801E-09 -6.96248465971024E-12  1.65423980382770E-15 -1.49211669862343E-09
 -5.47197770258498E-10  3.49508380124092E-09  1.27808465020969E-09  1.35112405132196E-02  5.39284062928528E-03
 -4.51255606542314E-09 -1.65473023571770E-09 -1.74429364996260E-02 -6.96212731481368E-03  1.41816695187015E-10
 -2.15653565800637E-10 -5.29502695372568E-11 -5.75107745688443E-10  1.18852741023684E-03  1.12383885567307E-10
 -1.77175154034974E-03 -9.72991842672162E-11  2.34380727276550E-03
* ORBITAL    1   83
 -5.92608680706180E-11 -4.56234142731480E-10 -1.28348717501141E-09 -1.33637370450001E-09 -1.05936856824747E-09
  7.87316440232464E-09 -2.92037983831793E-11 -5.73534986981660E-10  2.07943106579505E-09  1.07148365968112E-08
 -3.72988833177099E-09  1.94888052940741E-03  3.67981014875768E-02  3.64811207615017E-01 -1.97273550759120E-01
  6.35555020213234E-01 -1.22588212086304E-03 -2.31466905038730E-02 -2.29473034094430E-01  1.24088733015694E-01
 -3.99775925447151E-01  3.49329325704971E-02  5.83884575347599E-03  2.93252815139218E-01 -8.40020556303899E-10
 -7.54814111052065E-10  2.20412742638446E-09 -5.02508457523111E-10 -5.30999451506259E-10 -3.98141735535101E-09
 -2.19734593863341E-02 -3.67274695598904E-03 -1.84461472685293E-01  4.60756355289422E-10  5.59761999526077E-10
  7.93002701269185E-09 -2.99489868697893E-03 -1.60203461197316E-03 -4.74670200414769E-11  3.89479973042772E-10
  7.73279473258792E-04  4.13644868791940E-04 -1.19145008848956E-03 -6.37326209240228E-04 -1.72639345486553E-09
 -4.57077531390846E-10  1.53815432929165E-03  8.22795549013320E-04  2.20919764965368E-09  7.46811215712958E-10
  1.89237267663024E-03  2.10244061280875E-11 -7.15249414519936E-04 -8.38150260598723E-12 -6.52171639467802E-11
  9.54393476868236E-04  9.23147020850997E-11 -8.41695606312907E-04 -1.08457683586980E-10 -9.76773433127050E-11
 -7.39572620928310E-10 -2.61574800075141E-09 -6.10559955506150E-09 -1.88008073313712E-09  7.23116852093064E-09
  6.02219518442383E-11  1.18168727121440E-09  7.63861207451732E-10 -9.75449914263750E-09  4.29788878692577E-09
 -1.94886945181263E-03 -3.67977198346582E-02 -3.64812142942720E-01  1.97289827567558E-01 -6.35565346764226E-01
  1.22587509402472E-03  2.31464496946607E-02  2.29473619056069E-01 -1.24098968774478E-01  3.99782419792999E-01
  3.49330111601077E-02  5.83691579577114E-03  2.93260058011595E-01 -9.19341384398642E-10 -7.47052351489009E-10
  2.32625693745873E-09 -4.07136845506813E-10 -1.75767407548643E-10 -3.56964775047039E-09 -2.19735163170316E-02
 -3.67152568376203E-03 -1.84466032443581E-01  1.40655632209504E-10 -7.02971355420357E-12  7.28075313240351E-09
  2.99362544084088E-03  1.60166283761791E-03  1.75775185233235E-11 -4.03752550124790E-10 -7.72950783756192E-04
 -4.13548469716047E-04  1.19094346022422E-03  6.37178942287137E-04  1.57886251067046E-09  4.00325163629623E-10
 -1.53750029567291E-03 -8.22605340756989E-04 -2.04320613016573E-09 -6.82133889103694E-10  1.89235430746406E-03
  1.69372991042164E-11 -7.15242481606830E-04 -5.03006708666290E-12 -6.48238901762565E-11  9.54384138011525E-04
  9.01762304111089E-11 -8.41687393753559E-04 -1.08494556453219E-10
* ORBITAL    1   84
  2.54806897098461E-11  1.90455144186089E-10  6.79115251757138E-10  1.25377132292822E-09  2.26885994033400E-10
 -1.86712813493643E-09  9.23334036042547E-12  1.77467554473446E-10 -8.80083082390082E-10 -1.84503578761797E-09
 -3.82775440193802E-10  1.22588212121325E-03  2.31466905130195E-02  2.29473034112193E-01 -1.24088732951885E-01
  3.99775925416573E-01  1.94888052996077E-03  3.67981014941944E-02  3.64811207658044E-01 -1.97273550694015E-01
  6.35555020188386E-01  2.19734593561130E-02  3.67274698379411E-03  1.84461472680203E-01  2.61409683335668E-10
  1.62266746828334E-10 -4.87088259359010E-10 -4.77973943914122E-10 -6.00497756891754E-10  3.30024969856273E-09
  3.49329325909801E-02  5.83884577598248E-03  2.93252815171141E-01 -7.56153372074787E-10 -5.06416213669883E-10
 -1.31552002961753E-09 -1.88384730817679E-03 -1.00770792092481E-03  1.50440085034857E-11 -9.56930578272951E-11
  4.86406576250273E-04  2.60195990205944E-04  1.89414026186587E-03  1.01321484753411E-03  3.65212349691621E-10
  4.29117626470661E-10 -2.44532449446681E-03 -1.30805681613909E-03 -5.62205244000963E-10  8.08244166044579E-11
  1.19033768617901E-03 -1.02341969941489E-11 -4.49905096680524E-04  4.64650661908588E-12  1.39629051795900E-14
 -1.51727369462805E-03 -8.33290527565951E-12  1.33810934039296E-03  4.07198693254849E-11  2.72044524285427E-11
  2.03242121573191E-10  7.39619064894252E-10  1.46430208907628E-09  2.57159092411782E-10 -1.78224064498615E-09
 -1.00455967314292E-11 -2.10594884646765E-10  7.66038570628858E-10  1.75329036111596E-09  3.65775118569330E-10
 -1.22587509436739E-03 -2.31464496831173E-02 -2.29473619102740E-01  1.24098968804203E-01 -3.99782419819062E-01
 -1.94886945251767E-03 -3.67977198233594E-02 -3.64812143007602E-01  1.97289827573330E-01 -6.35565346782169E-01
  2.19735164271488E-02  3.67152566680459E-03  1.84466032518100E-01  2.49348552793834E-10  1.65960866252298E-10
 -5.70058292669887E-10 -3.75155218290906E-10 -6.60785761138911E-10  3.47746061660063E-09  3.49330112769007E-02
  5.83691578938665E-03  2.93260058098864E-01 -7.67611429334689E-10 -4.83543123223450E-10 -1.19758101630362E-09
  1.88304626026860E-03  1.00747501843197E-03  6.40806830690461E-12  1.01420139190703E-10 -4.86199767257182E-04
 -2.60135796741933E-04 -1.89333494570823E-03 -1.01297996696647E-03 -3.91119674526867E-10 -4.39322356022205E-10
  2.44428493907694E-03  1.30775294057669E-03  5.28808580679470E-10 -9.19636847288500E-11  1.19032604675090E-03
 -8.04955221533922E-12 -4.49900712406066E-04  5.02922367216850E-12  4.79230784056095E-12 -1.51725896335562E-03
 -1.04837619023943E-11  1.33809635863242E-03  3.74640644822907E-11
* ORBITAL    1   85
 -5.53075608973833E-02 -4.05026829410265E-01 -1.96637628779118E+00 -6.66333488817191E+00 -9.33797429497960E-01
 -7.51931631870088E-01 -5.00916807571081E-02 -9.13788535774800E-01 -4.22904495403044E+00 -1.52661926352969E+00
 -4.32385903760411E-01  1.41240777589574E-11 -2.46402870140401E-10  1.39262176456763E-09  2.18542630087561E-09
 -1.04710283044079E-09 -1.19763042433005E-11  2.10373322827740E-10 -1.20502236352596E-09 -2.16164789451372E-09
  1.08919248050077E-09  9.52992305475917E-11  3.05598731721520E-10 -1.73307826813651E-09 -5.37980099408950E-12
  1.42907919473687E-12 -1.42734915580306E-12  3.57463387903455E-01  5.45148903142931E-01  5.78896653983659E-01
 -1.78855798353689E-10 -2.18264031554662E-10  1.70632508229907E-09 -6.19144749695075E-01 -9.44225597931579E-01
 -1.00267841702764E+00 -4.70202810679956E-10  3.36776650711151E-10  3.05091568513714E-12 -1.10853052618078E-12
  1.20356882103847E-10 -8.86670731816656E-11 -2.99620222016836E-10  2.07260984001996E-10  2.59948758611646E-01
  7.19110639552601E-02  3.86519887368221E-10 -2.68264370332609E-10 -3.35592404320823E-01 -9.28367843708170E-02
  5.08810692618377E-10  1.53040012924463E-10 -1.91496784266438E-10  4.04996681576354E-10  5.13396541131155E-03
  3.96773157214198E-10 -7.65326499362688E-03 -3.49698511331285E-10  1.01243172514913E-02  5.53073564108415E-02
  4.05025341589074E-01  1.96636983179531E+00  6.66332715582218E+00  9.33802199286793E-01  7.51936445512790E-01
 -5.00915360424999E-02 -9.13787135086784E-01 -4.22905060038814E+00 -1.52663217224803E+00 -4.32388479621827E-01
  1.31010194744438E-11 -2.72375498950121E-10  1.12636822114536E-09  2.23270385296122E-09 -1.36520804426458E-09
 -1.13798961663720E-11  2.14689167929539E-10 -1.07056424838606E-09 -2.25170419320939E-09  1.31524348247276E-09
 -1.15974452387688E-10 -2.20629614119112E-10  1.98570246179453E-09 -1.02005965194070E-12 -4.09394696497513E-12
 -1.24249458101406E-11 -3.57464260353733E-01 -5.45149516009014E-01 -5.78906628997362E-01  2.44048406053751E-10
  1.68990613931153E-10 -1.80528810170293E-09  6.19146260820126E-01  9.44226659448050E-01  1.00269569425612E+00
 -5.19263428782518E-10  3.46148838023051E-10  3.50688533032437E-12 -5.09051424174115E-12  1.32941099155881E-10
 -9.14055993771188E-11 -3.05707290401999E-10  2.05851973023181E-10  2.59951582139050E-01  7.19132363484158E-02
  3.90454153171006E-10 -2.72216523582774E-10 -3.35596049479452E-01 -9.28395889189603E-02 -5.22789392391543E-10
 -1.60495101674458E-10  1.96672205379510E-10 -4.20545941736437E-10 -5.13387286211258E-03 -4.05514257645657E-10
  7.65312690297450E-03  3.55155299022988E-10 -1.01241346464990E-02
* ORBITAL    1   86
  2.43070908353325E-02  1.77216746533770E-01  8.40910533156898E-01  3.38845251281537E+00  9.69333133183235E-01
  1.42821401454922E+00  1.02401183075263E-02  1.81117067575200E-01  1.35186181005372E+00  5.37423337640457E-01
  1.14417338214348E+00 -6.29596352217684E-12  4.61263792767730E-10 -1.46920564381704E-09 -1.10187822711874E-09
  5.06413575018129E-10  5.89675243262479E-12 -4.48075697231798E-10  1.41302852447545E-09  1.11713000806884E-09
 -5.33403788032018E-10  4.46061786564956E-10 -1.44927004551355E-10 -3.78593913666770E-10 -1.26653524209295E-11
  4.07444887394006E-12 -1.97103300792813E-12 -1.19312057064545E-02 -1.76438225132318E-02 -1.34392255374111E-01
 -5.61405527218703E-10  1.58361242327542E-10  3.76325605067317E-10  2.06654544841663E-02  3.05599970346755E-02
  2.32774214450462E-01  1.79144382266473E-10 -4.03663525465623E-10  1.54261989143912E-12 -2.46100706456081E-12
 -4.49144983907678E-11  1.05337215429993E-10  1.03456245060122E-10 -2.33526168828771E-10  6.64038806087698E-02
 -1.51030255188600E-02 -1.34321668815924E-10  3.03135273180161E-10 -8.57270412379487E-02  1.94979221031712E-02
  1.38455795426372E-10 -2.67544788074698E-10 -5.20384371895977E-11 -7.06417582891777E-10  3.82391445429732E-03
  1.16185309136150E-10 -5.70035440336848E-03 -1.02413150938739E-10  7.54086046708861E-03 -2.43070588206103E-02
 -1.77216531601367E-01 -8.40909352125699E-01 -3.38845080957880E+00 -9.69330801257282E-01 -1.42821755619250E+00
  1.02401362908741E-02  1.81117089317544E-01  1.35186539312214E+00  5.37421123421645E-01  1.14417854720640E+00
 -6.84546265458571E-12  4.76084031936219E-10 -1.53745114572714E-09 -1.17681206452481E-09  6.20488169234847E-10
  6.37286622574115E-12 -4.50455388885321E-10  1.44702883050784E-09  1.17678118154337E-09 -6.13601981924014E-10
 -4.46281826708460E-10  1.97858452252531E-10  4.29793534653334E-10 -3.29813031030775E-11  2.84450139351033E-12
  1.52859497988841E-12  1.19315041324919E-02  1.76439951750103E-02  1.34393830443921E-01  5.96265727430560E-10
 -1.83565019347058E-10 -3.98603994779552E-10 -2.06659713749749E-02 -3.05602960921164E-02 -2.32776942550776E-01
  1.31717850844228E-10 -3.92271800354421E-10  6.92190640272487E-12  4.85365362057355E-13 -3.23713168181895E-11
  1.02448469095826E-10  9.59478671554875E-11 -2.28720880923135E-10  6.64035130528478E-02 -1.51023426707739E-02
 -1.17710386411174E-10  2.98683881023773E-10 -8.57265667245347E-02  1.94970405505421E-02 -1.49861059390423E-10
  2.86071741373843E-10  5.62846510011555E-11  7.59634304800264E-10 -3.82386001026507E-03 -1.22370344671357E-10
  5.70027339798471E-03  1.06946107397304E-10 -7.54075321932628E-03
* ORBITAL    1   87
  1.97415785842590E-13  9.14604257987652E-13  3.56300616996256E-12  2.33214686157123E-11 -8.59380780677991E-12
 -3.56675817812855E-12  2.85514077001021E-13  4.24549047977977E-12 -2.65714244343347E-12 -6.41744075249878E-12
 -3.82575498216626E-12 -6.48770125766256E-12 -1.60697213950482E-10 -5.26235209015078E-10 -2.32262864559209E-10
 -4.73189291066808E-10  4.80492426648862E-12  1.24300395354749E-10  3.75106127335818E-10  1.71742593403474E-10
  3.50821679360906E-10  3.38409729019202E-10 -7.90907080611542E-10 -7.15309283285606E-10 -1.77211456589904E-02
 -3.29165511026710E-02 -3.02458728414794E-02 -2.72960784510326E-03 -5.07016381121346E-03 -4.65879815406506E-03
 -2.48489023555233E-10  5.69212744608561E-10  5.16021459311351E-10 -1.57593981690969E-03 -2.92726044252551E-03
 -2.68975837434417E-03 -6.68347254376524E-11 -8.28545415184150E-11 -4.69886610035908E-01  5.03086061819457E-01
  8.85357238610548E-10 -9.66270083211085E-10  1.04746307548067E-09 -1.27038754606140E-09 -6.60708914463884E-02
  7.07390763495405E-02  1.03464642699265E-09 -1.09383852206554E-09 -5.11782924406718E-02  5.47942529149645E-02
  1.62970442735924E-10  1.72613847147839E-02 -1.03474325606402E-09 -6.52419017658911E-03 -1.83473662874467E-03
 -5.94406401037890E-10  1.64103832953288E-03 -1.23299224716015E-09  2.17088965708308E-03 -5.85266705280566E-14
  8.93372864531745E-13  1.01907921384166E-11 -3.41611784631315E-11  8.16351324294286E-12  2.81758332536321E-12
  2.19969112130559E-13  1.48571364726900E-12  1.76967367817230E-13  5.68431214928786E-12 -2.52304820399053E-12
  6.39961091687058E-12  1.53861649137453E-10  5.24210067756541E-10  2.29606512858605E-10  4.74574999640505E-10
 -4.85298147430772E-12 -1.20282467202206E-10 -3.76295694800490E-10 -1.73179060646379E-10 -3.46155971018687E-10
  3.39915552858157E-10 -7.98695838380326E-10 -7.29801748357731E-10 -1.77225716165239E-02 -3.29200980389199E-02
 -3.02508692704181E-02 -2.72982877587177E-03 -5.07071119701435E-03 -4.65956682473315E-03 -2.58105258483169E-10
  5.91179102790653E-10  5.28768180747800E-10 -1.57606738382172E-03 -2.92757647723528E-03 -2.69020216566217E-03
  5.74212536723670E-11  9.96906407090116E-11  4.69871256474116E-01 -5.03060589658667E-01 -9.05250796821908E-10
  9.86930780328950E-10 -8.11925496544414E-10  1.00690161108438E-09  6.60687325457115E-02 -7.07354950422689E-02
 -9.08664256520376E-10  9.44646027219218E-10  5.11766201688518E-02 -5.47914788493533E-02  1.66488436236979E-10
  1.72618258554311E-02 -1.06456435178580E-09 -6.52435691099339E-03 -1.83478443568528E-03 -6.10756045692962E-10
  1.64108108537324E-03 -1.27949494331388E-09  2.17094621428312E-03
* ORBITAL    1   88
 -1.74227525842077E-14  4.36309322055281E-13  3.16096744393275E-12 -1.25937431067527E-12  9.76075308766937E-13
  2.57230461882345E-13 -2.20570322583215E-14  1.81537651614946E-13  1.51966068358274E-12 -1.24875866566450E-12
 -7.53243751867338E-14 -4.59217595895756E-12 -1.21977592012774E-10 -3.75235151368995E-10 -1.70755910444642E-10
 -3.52503270003798E-10 -6.37903018354812E-12 -1.59250600465788E-10 -5.26296760670780E-10 -2.31781588576392E-10
 -4.74928255863609E-10  2.49036774887687E-10 -5.72801230896494E-10 -5.15367605286343E-10  3.15187097575044E-03
  5.85452113441947E-03  5.37951618014163E-03 -1.53469724299206E-02 -2.85065688214923E-02 -2.61936945295738E-02
  3.31383829165618E-10 -7.90454343041740E-10 -7.15956819100159E-10 -8.86057866499349E-03 -1.64582751826616E-02
 -1.51229365890212E-02 -5.37968011611532E-10  5.05357884185083E-10  8.35738040869886E-02 -8.94786405436318E-02
 -1.37104538973691E-09  1.59896515639951E-09  8.37743255660763E-10 -8.52972477575376E-10 -3.71477983308993E-01
  3.97724450744599E-01  2.91736716426742E-10 -4.61221949271772E-10 -2.87745608566145E-01  3.08076034820237E-01
  8.10055244815364E-10 -3.07010075831723E-03  1.10274459956304E-09  1.16038901464615E-03 -1.03156510908294E-02
 -9.90504517483461E-10  9.22659882930171E-03 -3.40168774756698E-10  1.22056429734285E-02  1.41241054743139E-14
  1.87068142418040E-13  8.91845767270216E-13 -1.31060858002925E-12 -1.17538822852165E-12 -5.69238235018929E-13
 -8.73799174774929E-14 -7.23507874304722E-13  2.35646584324649E-12  2.26978975651277E-12  8.15713531195958E-13
  4.67382937179992E-12  1.14377715663102E-10  3.76615071254436E-10  1.72080413560961E-10  3.47703974178102E-10
  6.25739807384997E-12  1.51533095754760E-10  5.25236791110834E-10  2.28639863804721E-10  4.75784158772524E-10
  2.64677310604239E-10 -5.96989728293863E-10 -5.27608691772794E-10  3.15212577169192E-03  5.85515364023050E-03
  5.38040433729452E-03 -1.53482062340493E-02 -2.85096402354716E-02 -2.61980209826588E-02  3.47141571185024E-10
 -8.07775597590505E-10 -7.28116853925677E-10 -8.86129099977617E-03 -1.64600484656243E-02 -1.51254344687982E-02
  5.17673593677203E-10 -4.75427486299615E-10 -8.35710715318643E-02  8.94741074263524E-02  1.10358321383882E-09
 -1.29638802274650E-09 -8.59036633737807E-10  8.73137025959612E-10  3.71465846873859E-01 -3.97704316018341E-01
 -2.98080568479980E-10  4.73046605551515E-10  2.87736207723033E-01 -3.08060438526666E-01  8.42707312829380E-10
 -3.07018083950840E-03  1.13920812293733E-09  1.16041928647160E-03 -1.03159145870674E-02 -1.01617309705924E-09
  9.22683450872479E-03 -3.53073187953872E-10  1.22059547480872E-02
* ORBITAL    1   89
 -4.95928434063976E-14 -2.50407974086712E-14  1.96333343999321E-12 -1.49581641149138E-11  4.20809922853799E-12
  2.04387635079778E-12  2.37323577867830E-15 -6.46359954305677E-13 -1.70048309292151E-12  2.30161496462390E-13
  1.69753960286815E-12 -7.44681719594309E-10  4.51036521152763E-08 -2.26622452883277E-10  1.56928577766130E-09
 -1.51507399619685E-09 -2.31129679258311E-09  1.18528360037300E-07 -6.57292022297890E-10  4.32823171153701E-09
 -2.52967414373459E-09  1.79138285041410E-09  2.64430685620701E-10 -1.48370216021983E-09  2.44428461134171E-10
 -3.86319702042104E-10 -2.61286912606942E-10 -4.13976107943389E-10  7.06760184099265E-10  5.01580561955002E-10
 -1.37403030218885E-09  3.46986693228930E-10 -5.96136994772108E-10 -2.44331850613550E-10  4.09924568100998E-10
  2.88262556511542E-10 -1.09447615149062E-01  1.24703122019143E-01  1.80653466499676E-11 -6.82201970575798E-11
 -4.23888817345560E-01  4.82973151131109E-01  1.19824744745821E-01 -1.36526682653775E-01  8.12952277751088E-11
  1.41294550490737E-11  9.28158517669952E-02 -1.05753120244501E-01  6.43893099989043E-11  7.86555864594987E-12
  3.32475632613449E-03 -4.38750026830977E-10  8.79647698998909E-03 -1.62672965809246E-09 -4.09751164065712E-10
 -2.15344605869369E-03 -7.36668198965693E-10 -2.44177878406494E-03 -3.48008055662329E-10  1.02913537820242E-13
  2.79394414387828E-13  8.01536497481091E-13  1.08535270610689E-11 -2.76677797151802E-12 -2.11792041109308E-12
 -6.46473414152300E-14  1.49973430834807E-13 -1.41239423692710E-12  5.25141538823384E-13  1.89849750592247E-12
 -8.72319826504309E-10  4.42603947940116E-08  9.24931874565053E-10  1.63392721596352E-09 -1.19169945763209E-09
 -2.29323458627614E-09  1.18658477022977E-07 -8.34852874158737E-10  4.29789155595636E-09 -2.55379930644023E-09
 -2.02135378247497E-09 -8.67940672046331E-10  8.61512348172658E-10 -2.54855220177113E-10  4.03143941929998E-10
  2.65583816381390E-10  4.46875833072531E-10 -7.22814324103960E-10 -5.01808808889159E-10  1.71238553614480E-09
 -2.37705569752019E-10  6.79995517135628E-10  2.61664763304271E-10 -4.17171320772437E-10 -2.89291745073052E-10
 -1.09435521591872E-01  1.24687491246374E-01 -4.63021387846602E-11  4.45649842854702E-13 -4.23841977675932E-01
  4.82912608618360E-01  1.19811504829007E-01 -1.36509569102607E-01 -1.26063851643654E-10  2.38082734324503E-10
  9.28055962393808E-02 -1.05739864418438E-01 -9.83178923076680E-11  1.84149517262712E-10 -3.32489683945626E-03
  4.53996236623669E-10 -8.79684912163431E-03  1.67352922038844E-09  4.36428997115206E-10  2.15353624596497E-03
  7.60009115167660E-10  2.44188108080694E-03  3.52525301010911E-10
* ORBITAL    1   90
 -7.80514190880334E-14 -4.28386405824362E-13 -1.14605083147729E-12 -2.55404166649635E-11  8.15981037964546E-12
  5.75826974081178E-12 -1.10369056236356E-13 -2.42193486150402E-12  1.18851154107480E-12  3.10804273156601E-12
  5.15680731388971E-12 -2.31134789536559E-09  1.18526639360175E-07 -6.59468989824200E-10  4.32926136546389E-09
 -2.53008394524129E-09  7.44724325700086E-10 -4.51045340054753E-08  2.28765862526249E-10 -1.57211128466100E-09
  1.51506420928986E-09 -1.37178215069779E-09  3.41767482209595E-10 -5.94710734341122E-10  4.80719075133873E-10
 -8.17002817484876E-10 -5.78484453455545E-10  2.16405541395650E-10 -3.35225576205416E-10 -2.26521843647880E-10
 -1.79036304014773E-09 -2.63757428039582E-10  1.48154712424971E-09  1.13559992862471E-10 -1.92025232809732E-10
 -1.30260392536192E-10 -3.78919091551270E-02  4.31735238284836E-02 -1.03153415521365E-10 -1.65776644721370E-11
 -1.46754744431628E-01  1.67210359601596E-01 -3.46103764636605E-01  3.94345919172297E-01  1.50230211570909E-11
 -5.45112613039166E-11 -2.68090831691367E-01  3.05459046988663E-01  9.72799787427253E-12 -4.06250237931576E-11
  1.15106516910686E-03  6.40370945884737E-10  3.04543306189318E-03  6.49306025888848E-10 -1.33185620846419E-09
  6.22004903225014E-03 -1.02707258098291E-09  7.05287190440115E-03 -1.00185852003699E-10  1.83308234254203E-14
 -4.16403211982600E-13 -8.22274133099315E-12  3.98653537650924E-11 -1.28071641400463E-11 -5.40412005031401E-12
  4.25583423968373E-14  1.62281059205086E-13  3.18839999213078E-13  1.61932419220454E-12  4.59210923835972E-12
 -2.29308880859688E-09  1.18670481969004E-07 -8.37543748287131E-10  4.30558009115334E-09 -2.55511285164251E-09
  8.72349672285091E-10 -4.42677030954418E-08 -9.20991188453171E-10 -1.63921291911838E-09  1.19234306339874E-09
  1.72136980027220E-09 -2.47798327790804E-10  6.79195194420523E-10 -5.18240486923457E-10  8.34622092414839E-10
  5.79262975924842E-10 -2.27475960720236E-10  3.52614891342100E-10  2.28818095531987E-10  2.01536335854571E-09
  8.72725405553070E-10 -8.60767511936708E-10 -1.15837032948517E-10  1.95518192844441E-10  1.34823337739268E-10
 -3.78877222787205E-02  4.31681118782753E-02  1.59336994079731E-10 -3.00435566273481E-10 -1.46738528966621E-01
  1.67189400084768E-01 -3.46065520515697E-01  3.94296487393231E-01 -3.86641161166781E-11  4.05112234992638E-12
 -2.68061207444072E-01  3.05420755786216E-01 -2.53127257310751E-11 -4.90904669033189E-12 -1.15111336939711E-03
 -6.52814851276476E-10 -3.04556063578845E-03 -6.82805162278548E-10  1.36880499619402E-09 -6.22031204074589E-03
  1.05946832208208E-09 -7.05317032105184E-03  1.03484351635629E-10
* ORBITAL    1   91
 -1.42754714034004E-11 -1.05293670940107E-10 -5.17073182356537E-10 -1.64668138154459E-09 -4.04156254788628E-10
 -4.24721603301820E-10 -1.10364407142950E-11 -1.93272035070547E-10 -9.58419616993442E-10 -3.81952046961846E-10
 -3.32056936373086E-10 -6.83751444026550E-04 -1.22613800684054E-02 -3.15162434129166E-02  3.86953484511280E-03
  1.98230926959854E-02 -1.07246618153415E-03 -1.92320113398084E-02 -4.94333221492192E-02  6.06937708384216E-03
  3.10925797978695E-02 -1.37209376094601E-02 -1.74931180007850E-02  2.88220399925067E-02  1.57961978195409E-11
 -2.88966515206798E-11 -1.01558020948005E-11 -1.16313637656841E-10  3.38948528900185E-10  1.63661084522239E-10
 -2.15213288236767E-02 -2.74380072111135E-02  4.52074557861945E-02 -5.25687775929755E-11 -2.06794781173211E-10
 -2.08327828599767E-10 -2.38980200050443E-01  2.80030206416092E-01 -1.40645030285376E-10  1.58889045739854E-10
  6.17044159992404E-02 -7.23034833192481E-02  2.37070362609618E-01 -2.77792312557249E-01  5.90880016801122E-10
 -6.41923126121865E-10 -3.06056523291503E-01  3.58628337074134E-01  3.04836991769610E-10 -3.95985263543922E-10
  6.28742376921746E-03  2.69523570685478E-10 -2.37642252447685E-03 -1.03171532691373E-10  8.24327022175255E-10
 -7.90706513683539E-03 -7.95199576826221E-10  6.97337519508345E-03 -6.67295051767570E-10  1.40319726096241E-11
  1.04171242238674E-10  5.18474947211952E-10  1.62315566651942E-09  4.17701090098988E-10  4.25882403152886E-10
 -1.05936214850303E-11 -1.81687452249722E-10 -9.67773709994278E-10 -3.86876328315070E-10 -3.42998335952600E-10
 -6.83832159353422E-04 -1.22629580610211E-02 -3.15247379310041E-02  3.86615811690198E-03  1.98222841226034E-02
 -1.07259283536029E-03 -1.92344868265562E-02 -4.94466459050435E-02  6.06408054833632E-03  3.10913123261504E-02
  1.37238333242446E-02  1.74989374689865E-02 -2.88165063188639E-02 -1.69634838883336E-11  3.74233335010304E-11
  1.27494009431321E-11  1.31132157499448E-10 -3.55435748889789E-10 -1.68941804588273E-10  2.15258818239748E-02
  2.74471372783707E-02 -4.51987772258434E-02  5.94441332306260E-11  1.93883906207882E-10  2.18959484802839E-10
 -2.38976586542584E-01  2.80019992735562E-01 -1.82616601675580E-10  2.06361972948652E-10  6.17034823305406E-02
 -7.23008453084736E-02  2.37066787785180E-01 -2.77782192796714E-01  5.82249777644036E-10 -6.32747410498766E-10
 -3.06051886004209E-01  3.58615243833436E-01  3.44987149561120E-10 -4.45289454955365E-10 -6.28814891365223E-03
 -2.85654106171065E-10  2.37669663327167E-03  1.10710434568969E-10 -8.49074193439235E-10  7.90797873469682E-03
  8.19239321830183E-10 -6.97418137774412E-03  7.00298177373205E-10
* ORBITAL    1   92
  7.13498761255431E-11  5.20543614415553E-10  2.50382228056948E-09  8.65629722760128E-09  1.92440514348687E-09
  2.11621491608398E-09  5.25672392372218E-11  9.42499272318173E-10  4.70551153121386E-09  1.90563049419631E-09
  1.68786146305701E-09 -1.07246618154069E-03 -1.92320113407710E-02 -4.94333221490804E-02  6.06937708341246E-03
  3.10925797977403E-02  6.83751444141037E-04  1.22613800688160E-02  3.15162434144767E-02 -3.86953484368901E-03
 -1.98230926956529E-02 -2.15213288242948E-02 -2.74380072100114E-02  4.52074557863536E-02 -1.21910337785806E-10
  1.88237260247635E-10  3.81867795730002E-11 -5.77401384068890E-12 -8.19597907242805E-10 -6.42461869365775E-10
  1.37209376067432E-02  1.74931180032712E-02 -2.88220399916505E-02 -2.87861763398286E-11  1.48162037563763E-09
  1.13305800772644E-09 -3.74841156516147E-01  4.39228214321039E-01  6.57709618560243E-10 -7.54785491532829E-10
  9.67835712224256E-02 -1.13408239621799E-01 -1.51144353418824E-01  1.77106656263566E-01 -1.69828303819777E-10
  3.13052077394025E-11  1.95126511266222E-01 -2.28643702104424E-01  4.53730698770225E-10 -3.04657739963481E-10
  9.86184261354421E-03 -1.21728977759120E-09 -3.72742551273852E-03  4.60328197061949E-10 -2.86719134061738E-10
  5.04115415722571E-03  5.25204989238814E-10 -4.44587971609536E-03 -1.07308287411383E-09 -7.12063379137669E-11
 -5.19988640649184E-10 -2.50935012224042E-09 -8.63111737625122E-09 -1.93944575998061E-09 -2.12083814875133E-09
  5.44293592149910E-11  9.59717387114582E-10  4.71373721337009E-09  1.91860948112986E-09  1.68582402269322E-09
 -1.07259283538872E-03 -1.92344868340534E-02 -4.94466459065516E-02  6.06408054800767E-03  3.10913123263224E-02
  6.83832159300554E-04  1.22629580669110E-02  3.15247379304308E-02 -3.86615811786495E-03 -1.98222841230069E-02
  2.15258818409408E-02  2.74471372730382E-02 -4.51987772247036E-02  1.32778502316622E-10 -2.03818385743716E-10
 -3.77216584265739E-11 -6.98340969633143E-12  8.32706404653798E-10  6.49931781629125E-10 -1.37238333389312E-02
 -1.74989374626113E-02  2.88165063192391E-02  3.50304996646323E-11 -1.51488132407028E-09 -1.15166608841336E-09
 -3.74835490631774E-01  4.39212196016827E-01  6.64514630914515E-10 -7.65302273597796E-10  9.67820942148919E-02
 -1.13404085524311E-01 -1.51142068464972E-01  1.77100197112359E-01 -1.72313357555804E-10  3.00420462855782E-11
  1.95123560309933E-01 -2.28635361979401E-01  5.15075043225482E-10 -3.68839619498876E-10 -9.86298223125942E-03
  1.26672520612290E-09  3.72785662270920E-03 -4.77150839970058E-10  2.91306325671871E-10 -5.04173554992932E-03
 -5.41278516400513E-10  4.44639249791394E-03  1.12014350172735E-09
* ORBITAL    1   93
 -5.65624648804327E-14 -4.67620970807805E-13 -2.59160074160859E-12 -1.09566264591326E-11  5.23635928096233E-12
  5.95991559486986E-12 -1.59754967091306E-13 -3.64814471867525E-12  1.14192096490041E-12  2.61944640074089E-12
  5.20120620475127E-12  1.85256694708281E-09 -8.59008332617112E-08  1.42827059538849E-09 -2.64061887379855E-09
  3.69042024510153E-09 -1.63742271537554E-09  8.09431512942187E-08 -4.92553388756341E-09  2.03574282692832E-09
 -2.98878476123046E-09  5.31139704420657E-10 -1.33970133041666E-10  6.22346605438810E-10 -2.78555419636155E-10
  5.90352905522874E-10  2.08329449475216E-10 -2.82943813332934E-10  5.74108520949558E-10  1.92857819876375E-10
  1.11252158482599E-09 -1.79007321186355E-09 -1.16497161372805E-09 -1.68381849203115E-10  3.30650200262958E-10
  1.12857664297775E-10 -6.91121478526712E-03  8.87789116327952E-03  9.64783552852598E-10 -1.19348039884536E-09
 -2.67670085774125E-02  3.43839059558504E-02  3.45414276043835E-01 -4.43706364603958E-01  8.08698126216390E-10
 -1.01401671391860E-09  2.67556739673359E-01 -3.43693466220353E-01  6.22501503293072E-10 -7.81308621235396E-10
 -2.58099873814919E-04 -7.84719589317188E-10 -6.82869683488171E-04 -1.22236761544247E-09  1.08725831833751E-09
  7.63147306781978E-03  6.52006271655273E-10  8.65327836481480E-03 -5.86708976142285E-11 -3.18271430547607E-14
 -6.39887548385177E-13 -8.54305145439087E-12  2.56655410254796E-11 -1.05528564285990E-11 -5.17774798922378E-12
  9.83695017049604E-14  3.23433658657105E-13 -1.33766081282257E-13  9.20349900263804E-13  4.07223980390557E-12
 -1.80518991168585E-09  8.60319276360994E-08 -2.53141556266077E-09  2.91554890083839E-09 -3.10884882221348E-09
  1.72246951510661E-09 -8.07197235227100E-08  3.26001813642618E-09 -1.58265819435508E-09  3.85470260332327E-09
  1.23195888241734E-09  4.21431679679869E-10 -3.00275036161997E-10 -3.00433700798219E-10  6.14115606223886E-10
  2.13248711073594E-10 -3.09832583252698E-10  5.98303201746144E-10  1.95526150745312E-10  1.77431070888171E-09
 -9.35694281465405E-10 -2.54462846136529E-09 -1.66382068678933E-10  3.39169814536826E-10  1.15863116995498E-10
  6.91206507361741E-03 -8.87885994826930E-03 -1.03279988762951E-09  1.29381534987019E-09  2.67703333207105E-02
 -3.43876948904396E-02 -3.45457158461699E-01  4.43755230111576E-01 -8.33089266507137E-10  1.04922688238492E-09
 -2.67589971431497E-01  3.43731334985215E-01 -6.39631937288863E-10  8.03166532785958E-10 -2.58080602236711E-04
 -8.06000676202087E-10 -6.82818245728089E-04 -1.27011456727686E-09  1.11080437879521E-09  7.63091380252108E-03
  6.74390313895352E-10  8.65264370883252E-03 -5.69704186410969E-11
* ORBITAL    1   94
 -3.00462526184908E-14 -6.41547226465130E-13 -5.41742047879666E-12  3.95782996580679E-12 -7.92955824279695E-13
  1.01407416253462E-12 -1.59772063913998E-13 -1.94861357520702E-12  1.16623816251217E-12  1.83137593626059E-12
  1.62085931260162E-12  1.63746850728215E-09 -8.09404976511213E-08  4.92811167245442E-09 -2.03341747677988E-09
  2.98737620217041E-09  1.85253504864510E-09 -8.59014461292431E-08  1.42991819914298E-09 -2.63702289584694E-09
  3.68961100000038E-09 -1.11326979751841E-09  1.79359701824820E-09  1.16511006967180E-09 -3.29345737884045E-10
  6.62520088384392E-10  2.23443973153216E-10  2.40242192318531E-10 -5.10204238213639E-10 -1.81850941902598E-10
  5.33220488485196E-10 -1.35176725832628E-10  6.28097825536742E-10  1.41203196701843E-10 -2.97032915278326E-10
 -1.01702141340814E-10  1.09229589808629E-01 -1.40312276083739E-01  1.02060748052769E-09 -1.28020561263452E-09
  4.23044356716808E-01 -5.43427089767426E-01  2.18551732798265E-02 -2.80743454767054E-02 -7.59305954541957E-10
  9.38781861822450E-10  1.69289408676304E-02 -2.17462885647539E-02 -5.95095531848947E-10  7.36799484009184E-10
  4.07919348892476E-03  1.34257895299738E-10  1.07925339065343E-02  1.26200725589931E-09  8.81598724392137E-10
  4.82861217858640E-04  1.09133550734022E-09  5.47514012424734E-04  3.76480974861484E-10 -4.82813770064791E-14
 -6.33315380313303E-13 -6.08119972594199E-12  7.85191931562872E-12 -2.37911849493334E-12 -1.07906582722818E-13
  1.13864096769249E-13  3.14055808641004E-12 -1.29380462585437E-12 -1.64845408476676E-12 -6.34393234805394E-13
 -1.72240678593293E-09  8.07172940557916E-08 -3.26006987713629E-09  1.57979310343499E-09 -3.85477690120087E-09
 -1.80543437153868E-09  8.60161741443721E-08 -2.53365952184266E-09  2.90663154735311E-09 -3.10370649689043E-09
 -1.77598071844757E-09  9.37923918587160E-10  2.54684701659027E-09 -3.51492426118670E-10  6.87740673827287E-10
  2.27270743138835E-10  2.58319045505678E-10 -5.30557804021123E-10 -1.86194157872840E-10  1.22347624468136E-09
  4.35582369364571E-10 -3.02266977275035E-10  1.52733452546193E-10 -3.09218128347265E-10 -1.03963028194894E-10
 -1.09243141105042E-01  1.40327717849759E-01 -1.05030621472696E-09  1.32129447816311E-09 -4.23096888743537E-01
  5.43486951549818E-01 -2.18578814474580E-02  2.80774315782999E-02  8.13155051768095E-10 -1.01798062699000E-09
 -1.69310486477735E-02  2.17486907611845E-02  6.36811358057434E-10 -7.98679177368550E-10  4.07889472933648E-03
  1.44922203961696E-10  1.07917425099114E-02  1.29263996306950E-09  9.18335398807145E-10  4.82824999324264E-04
  1.12761444432588E-09  5.47472715275089E-04  3.84655680556722E-10
* ORBITAL    1   95
  4.48172352754010E-03  3.24556235164716E-02  1.43226373408627E-01  1.51160044452886E-01 -1.46931287661149E-01
 -2.68896789396639E-02  3.37957143864285E-03  4.43460888285270E-02 -1.15411534837479E-01 -1.95435103517135E-01
 -1.18423900871007E-01  5.26660618607294E-12  7.89605536427759E-11  2.27081641463577E-10  2.31241723749685E-10
  1.33085052118078E-10 -4.26848380529761E-12 -6.52578417646338E-11 -2.14658010053331E-10 -2.22473645865051E-10
 -1.17346692685992E-10 -9.26183541220678E-11  5.09613760432740E-10  2.55127776499490E-10 -2.34770879415265E-12
  2.62195491756432E-12  1.33485640280684E-12  9.29203031140170E-03  3.99659777786880E-02  1.15360591136415E-01
  9.25044834723769E-11 -5.01422086481637E-10 -2.36537245802876E-10 -1.60942686036223E-02 -6.92231040890501E-02
 -1.99810405040032E-01  1.98122184523467E-10 -1.16887640500138E-10 -8.48730219918043E-13  3.78529627705593E-12
 -4.55202366920417E-11  2.29491387999574E-11  1.41628487888809E-10 -1.05201543538578E-10 -2.56059067721506E-01
  3.52241023751618E-01 -1.80853501075046E-10  1.32539289905278E-10  3.30570834986264E-01 -4.54741206292422E-01
 -1.03156166500874E-09  1.22819899334794E-10  3.92934101164003E-10  3.30563632385532E-10  2.16500828976508E-03
 -8.27238643642923E-10 -3.22740361990362E-03  7.30586639176785E-10  4.26945378487525E-03  4.48254087057713E-03
  3.24616154115224E-02  1.43255570836271E-01  1.51252999908572E-01 -1.46923386908356E-01 -2.68871645215807E-02
 -3.38042155648692E-03 -4.43615494476790E-02  1.15345429124452E-01  1.95416901724491E-01  1.18422633129560E-01
 -4.80794425175137E-12 -6.62717380567934E-11 -2.33506084867152E-10 -2.33835090206295E-10 -1.23874078379992E-10
  3.84518323754883E-12  5.87069281301958E-11  2.11926390903641E-10  2.24237053050667E-10  1.14954113523156E-10
 -9.49340419968116E-11  5.31168514304090E-10  2.49799555465435E-10  5.98893375726214E-12 -5.93769316824535E-12
  4.14842455443756E-13  9.28536460228452E-03  3.99544538052492E-02  1.15353082171396E-01  1.04150184983530E-10
 -5.12388137484754E-10 -2.38559396886019E-10 -1.60827232560336E-02 -6.92031439803124E-02 -1.99797399127958E-01
 -2.48053726254024E-10  1.82342067371903E-10 -1.14017302321632E-11  1.44005566771805E-11  5.81268214353469E-11
 -3.95441149683291E-11 -1.40418509998096E-10  1.05276256526666E-10  2.56058875458551E-01 -3.52231980120928E-01
  1.69146652495251E-10 -1.20609272284142E-10 -3.30570586767292E-01  4.54729531001461E-01 -1.07994677512787E-09
  1.45337214444709E-10  4.11378061272635E-10  3.77074518517873E-10  2.16418909611667E-03 -8.51413884226280E-10
 -3.22618240885043E-03  7.59536412541481E-10  4.26783829021024E-03
* ORBITAL    1   96
 -1.85178084864137E-13 -2.19830739054380E-12 -1.16371420814144E-11 -2.43887239462424E-11  1.57751580807804E-12
  3.60767964807927E-12 -2.05055536505303E-13 -4.73572502185865E-12 -1.34641632576450E-11  3.53015846774498E-13
  4.60956772798700E-12 -1.51195360479753E-12 -1.44446802543912E-11  5.04786615346037E-11 -1.96976653020642E-11
  1.03503270349503E-11  4.16240091345838E-12  5.44999167303512E-11 -1.26911201081673E-10  5.59408244432523E-11
 -1.79549406698126E-11  9.51781379685529E-11 -2.44744104888605E-10 -1.08961446923264E-11  3.46397273342659E-02
  6.81930301077992E-02  9.50466721080188E-02 -1.23981150749701E-02 -2.44073839034750E-02 -3.40187356663745E-02
 -2.50094068369148E-10  6.27576515405760E-10  2.70171170789149E-11 -7.15805508242878E-03 -1.40916096706291E-02
 -1.96407261932100E-02 -1.77185760683648E-10  3.25058099427186E-10 -3.60784515850132E-01  5.69953302513474E-01
 -7.65946604280605E-11  1.05626474582974E-10 -2.99093687561539E-10  5.31545945181937E-10  1.17879565466628E-01
 -1.86221535567771E-01  2.26351881597533E-10 -4.59500836437483E-10  9.13091187707233E-02 -1.44246581178880E-01
 -2.87620366259401E-10 -4.53717101332348E-02 -1.49702367855639E-09  1.71488945114010E-02 -1.12061582270940E-02
  8.66953195824861E-11  1.00230926247784E-02 -9.07125302805692E-10  1.32593052298671E-02  6.02054094763087E-14
  2.18438468088067E-13 -3.74924916297624E-12  3.53527267914691E-11 -3.38427968371621E-12 -1.55571447541880E-12
 -3.00292401206390E-13 -4.21554613044346E-12 -1.51004182638170E-11 -1.01690563200022E-11  1.48433582325764E-12
 -1.68500468842772E-12 -1.59449188238070E-11  3.73701182560133E-11 -2.15485314508673E-11  8.09932624705476E-12
  4.17455900243535E-12  4.67572438558089E-11 -1.22279710873670E-10  6.16827650828625E-11 -2.11046854189441E-11
 -8.37344694848977E-11  2.49090117845119E-10  1.89017379097103E-11 -3.46391768921250E-02 -6.81913930327090E-02
 -9.50456517649991E-02  1.23979182343856E-02  2.44067989689945E-02  3.40183698243165E-02  2.61811040940921E-10
 -6.51476789351674E-10 -3.30195994363513E-11  7.15794143288760E-03  1.40912719630039E-02  1.96405149843004E-02
 -1.57133905234787E-10  2.90081147668447E-10 -3.60802472013298E-01  5.69972837150932E-01 -3.12869934201911E-11
  4.14832764517575E-11 -2.76904364570677E-10  5.06977267920436E-10  1.17885433098633E-01 -1.86227918835260E-01
  2.89022624101759E-10 -5.54869619009911E-10  9.13136638347925E-02 -1.44251525662196E-01  3.01082608718309E-10
  4.53706096823374E-02  1.54987801747450E-09 -1.71484785778366E-02  1.12058876872916E-02 -7.65980247983053E-11
 -1.00228506398799E-02  9.33954875877528E-10 -1.32589851066425E-02
* ORBITAL    1   97
 -2.29479205207165E-13 -1.43846854101256E-12 -7.00933912278464E-12 -2.94253123989890E-11  8.95011435040169E-13
  2.83375083894575E-12 -2.58016480058091E-13 -4.79789493750971E-12 -1.60764241345656E-11 -4.48944939261251E-12
  2.79188166541564E-12 -3.99446760889143E-12 -5.33316514362007E-11  1.28421777178334E-10 -5.58918086262906E-11
  1.81757362883391E-11 -1.41129471813101E-12 -1.26502189540741E-11  4.85582489346467E-11 -2.00934517309904E-11
  9.81701177207899E-12  2.53526963559379E-10 -6.29846400758625E-10 -2.58533626095489E-11  1.43161090605469E-02
  2.81832200527536E-02  3.92814532766534E-02  2.99988730617561E-02  5.90568967265486E-02  8.23128321096272E-02
  9.88055040640825E-11 -2.47567841049348E-10 -1.19343547856161E-11  1.73198574322829E-02  3.40965152164396E-02
  4.75233357722328E-02 -3.27635031771659E-10  6.34954570994754E-10 -1.49107163797478E-01  2.35553683458617E-01
  1.85711653747723E-10 -3.07416429247592E-10 -2.46291663642053E-12 -2.81207281957097E-11 -2.85225205979602E-01
  4.50587649795825E-01 -1.90287498615011E-10  3.36049947056315E-10 -2.20934494538138E-01  3.49023692732912E-01
  8.39770521964038E-10 -1.87514883024068E-02  3.48602871720546E-10  7.08739639406781E-03  2.71147824412866E-02
 -1.18787548017015E-09 -2.42521986919640E-02 -9.55070078307390E-10 -3.20826432430388E-02  2.46042559628136E-13
  1.05245957006879E-12  1.71107406344360E-12  3.73416117626144E-11 -4.40730071826355E-12 -2.23085933659146E-12
 -2.46991610100510E-13 -4.62755750520316E-12 -1.50372951418977E-11 -6.33489361120547E-12  3.21793075286266E-12
 -4.15428827272481E-12 -4.37627860831840E-11  1.21427055381182E-10 -6.17725677521675E-11  2.08560670722693E-11
 -1.32162878582528E-12 -1.05136438500998E-11  4.15281064486626E-11 -2.15247394987245E-11  8.84281230891506E-12
 -2.64617400125577E-10  6.52199572979206E-10  3.35790220680208E-11 -1.43158807104258E-02 -2.81825447288854E-02
 -3.92810308627977E-02 -2.99983960151294E-02 -5.90554792817136E-02 -8.23119486002551E-02 -9.91113432058785E-11
  2.56672944234201E-10  1.53361877574863E-11 -1.73195820106285E-02 -3.40956968536021E-02 -4.75228256774921E-02
 -3.72994370169535E-10  7.07260384215902E-10 -1.49114585319929E-01  2.35561757202956E-01  1.39510879651903E-10
 -2.45519732533886E-10  3.69034928925538E-11 -8.27306164331332E-11 -2.85239398768648E-01  4.50603090397077E-01
 -1.61244833214357E-10  2.90792490907090E-10 -2.20945488226877E-01  3.49035652971162E-01 -8.61227528346199E-10
  1.87510354848541E-02 -3.69122843898033E-10 -7.08722525205596E-03 -2.71141248554774E-02  1.22262554979093E-09
  2.42516105311273E-02  9.96734052232241E-10  3.20818651841767E-02
* ORBITAL    1   98
  1.02178582733131E-12  6.09538198113512E-12  2.26512748662987E-11  8.10473216589912E-11 -2.86449388407654E-11
 -1.31059310364189E-11 -1.17023049590465E-12 -1.81640097780056E-12  1.65893965118020E-11 -5.28435916689448E-11
 -1.74311832492178E-11  2.46054177103543E-03  4.80690824651126E-02  2.57515844197058E-01  9.73509183002867E-02
  2.55290397280269E-02  4.02207654280066E-03  7.85751869428662E-02  4.20943245758945E-01  1.59132777737162E-01
  4.17305464289230E-02  9.25406310285207E-02  1.68224078343942E-01  1.61253354669215E-01 -1.20780984216929E-11
 -4.96355639277920E-11  5.67426586155066E-12 -2.08367198086225E-11  2.79796630009843E-10 -3.74975051208616E-11
  1.51269733929763E-01  2.74984205012078E-01  2.63589646901648E-01  1.08754066637699E-11 -2.77981149310745E-11
 -3.35042541584849E-11 -1.48150438234594E-01  3.48342373978402E-01  1.71007296221510E-11  3.76115560324542E-12
  3.82522775363707E-02 -8.99416148335363E-02  1.53162529820769E-01 -3.60127176239235E-01 -6.71942000752936E-11
 -1.06074887757360E-10 -1.97731972963717E-01  4.64922182654658E-01  2.68241764666703E-11 -2.02943269957622E-11
 -7.70828410539804E-02  2.91705864107928E-10  2.91345730898014E-02 -1.13634703476414E-10  8.90919912353386E-10
  1.01026321194129E-01 -8.71626449623752E-10 -8.90968405408453E-02 -6.52698910679099E-10  4.38001089802089E-13
  1.13836145139403E-12 -5.82606784490826E-12  3.71352441728091E-11 -4.48659067045643E-11 -2.14248632465413E-11
  1.63113794334419E-12  3.60647237942128E-12  3.28210612269501E-11  6.20826228295687E-11  2.66885612509379E-11
 -2.46052165605816E-03 -4.80687513129458E-02 -2.57515010082545E-01 -9.73510732224597E-02 -2.55295310293003E-02
 -4.02204368531678E-03 -7.85746464371476E-02 -4.20941882845186E-01 -1.59133030595559E-01 -4.17313495638631E-02
  9.25403360335402E-02  1.68223384126255E-01  1.61254282435356E-01 -8.21909095721978E-12 -4.68352585216236E-11
  1.47294270456932E-11 -2.99494594397504E-11  2.92026228390735E-10 -4.47292268112505E-11  1.51269256010395E-01
  2.74983068798719E-01  2.63591164543864E-01 -1.02129617335436E-11 -3.65376521927930E-11 -5.08359178172992E-11
  1.48156386647513E-01 -3.48349635627180E-01  2.77406297766582E-12 -4.92800970206229E-11 -3.82538134551773E-02
  8.99434898274754E-02 -1.53168677477361E-01  3.60134681613425E-01  5.91609749631783E-11  1.32067377727132E-10
  1.97739910810034E-01 -4.64931873386552E-01 -4.56806066428601E-11  7.60452626556227E-11 -7.70808593184090E-02
  2.97170007554773E-10  2.91338240390874E-02 -1.19565741428812E-10  9.18861516893875E-10  1.01023721425067E-01
 -9.05516160972153E-10 -8.90945477755413E-02 -6.78949524801996E-10
* ORBITAL    1   99
  3.22972981817715E-12  2.28351951201607E-11  1.27219054951956E-10  1.13739876272801E-10 -8.74960803059247E-11
 -1.01907031160726E-10 -3.05776403937484E-12 -2.81087994285318E-12  7.77076499155803E-13 -2.89846564297779E-10
 -1.20154709950157E-10 -4.02207654275644E-03 -7.85751869413084E-02 -4.20943245758921E-01 -1.59132777736751E-01
 -4.17305464291045E-02  2.46054177096578E-03  4.80690824644302E-02  2.57515844197524E-01  9.73509182997800E-02
  2.55290397285099E-02 -1.51269733926731E-01 -2.74984205012593E-01 -2.63589646901437E-01  9.95152137406025E-12
 -2.25682804185848E-10  4.96147690055292E-11 -6.38572300336490E-11  3.39700404096099E-10  5.04260958670279E-11
  9.25406310302788E-02  1.68224078342850E-01  1.61253354669730E-01  9.10464082541301E-11 -6.90082762692894E-10
 -7.34436406739605E-11  2.42171221504446E-01 -5.69411060459268E-01  3.68658411763145E-11  9.75345021472315E-11
 -6.25283387569483E-02  1.47021301907004E-01  9.36985649267373E-02 -2.20311061084162E-01 -1.85652868143323E-10
 -5.33587630605783E-11 -1.20964325388237E-01  2.84420357837005E-01  2.62254717233691E-10  8.29215560660186E-11
  1.26001960302275E-01  1.28035660954109E-09 -4.76242644895222E-02 -4.84725116060583E-10  3.79369373497291E-10
  6.18037683037537E-02 -6.73752822695005E-10 -5.45057974589649E-02  1.29547375528646E-09  3.45087070519125E-12
  2.40853142791624E-11  1.25644265365421E-10  1.70472005450032E-10 -1.08530936078430E-10 -9.84204062513474E-11
  4.77937131940454E-12  1.38712853319279E-11  1.10275141623179E-11  3.02521112512820E-10  1.14126611577718E-10
  4.02204368514735E-03  7.85746464307529E-02  4.20941882843954E-01  1.59133030595142E-01  4.17313495637491E-02
 -2.46052165594023E-03 -4.80687513075128E-02 -2.57515010081322E-01 -9.73510732223959E-02 -2.55295310289964E-02
 -1.51269255997346E-01 -2.74983068802533E-01 -2.63591164542523E-01  2.46225108459608E-11 -2.29471556858902E-10
  6.06786884520213E-11 -6.99681776810820E-11  3.52427691776586E-10  5.28602036905042E-11  9.25403360211961E-02
  1.68223384130205E-01  1.61254282433828E-01  1.00024885948715E-10 -7.03558977767283E-10 -6.40433268345594E-11
 -2.42180942574266E-01  5.69422928316452E-01 -2.75308508371891E-11 -1.38301165949277E-10  6.25308495193413E-02
 -1.47024367017080E-01 -9.37023270083328E-02  2.20315653729589E-01  1.84882379916915E-10  6.73012245189454E-11
  1.20969182279256E-01 -2.84426286976616E-01 -2.36900370826779E-10 -1.62464617497225E-10  1.25998717839827E-01
  1.34158545941047E-09 -4.76230389653521E-02 -5.02459285287062E-10  3.79024504422257E-10  6.18021794055222E-02
 -6.84629521353811E-10 -5.45043961479393E-02  1.32596511896078E-09
* ORBITAL    1  100
  3.06539138545561E-02  2.24635380392824E-01  1.09370378640655E+00  3.47165166211255E+00  3.03918006269700E-01
  1.18044628353579E-01  3.13494486117706E-02  5.71764794247858E-01  2.44465244947507E+00  6.62856213218156E-01
  8.10868351326581E-02 -4.32011435261415E-12 -4.99087212249312E-11 -3.70891605579438E-12 -3.42498522688038E-11
  3.56379757695485E-11  3.20069057165705E-12  3.79905380211252E-11 -1.49338119222924E-11  2.20412594766574E-11
 -3.67736504828954E-11 -3.28045605114794E-11 -2.81450141694693E-10  1.81197115426121E-10  1.50600974020382E-12
 -1.67051394877844E-12 -3.09273707935800E-13 -2.50378152288626E-01 -4.12646211872253E-01 -2.81073237955238E-01
  2.23685453575246E-11  2.64958640058129E-10 -1.87846828661724E-10  4.33667680867583E-01  7.14724204514056E-01
  4.86833128785374E-01  4.32978299281679E-10 -2.96985033489046E-11 -9.28521787617272E-13 -9.17006885954939E-13
 -1.13320613100950E-10  9.60952551542985E-12  2.69201074399896E-10 -6.68833772274713E-12  8.67323801760250E-02
 -4.19937676799089E-01 -3.47824462104958E-10  9.08856358161488E-12 -1.11971021332689E-01  5.42137209560631E-01
  1.28243673369159E-09  2.41922850676104E-09 -4.95094947856190E-10  6.36706683643922E-09 -1.36676078952298E-01
  1.07039224175843E-09  2.03744657575389E-01 -9.47568428167601E-10 -2.69528853904152E-01 -3.06538254071694E-02
 -2.24634736065945E-01 -1.09370095310645E+00 -3.47164874760497E+00 -3.03921069782490E-01 -1.18044963787312E-01
  3.13493686193715E-02  5.71763789078474E-01  2.44465460020433E+00  6.62860502945435E-01  8.10887625906637E-02
 -3.40134965190364E-12 -3.00989965750180E-11  5.33603464790847E-11 -1.44704436405580E-11  4.27322640983499E-11
  2.70605195415792E-12  3.11281061847455E-11 -3.37142656619464E-11  1.41466458982788E-11 -3.86993179709141E-11
  1.04011640365782E-11  2.51023672851171E-10 -2.17075728716800E-10  6.55308604088366E-12 -3.32568186436345E-12
  2.28345882154098E-12  2.50378304153306E-01  4.12646779799515E-01  2.81075714790168E-01 -1.73325446197104E-11
 -2.58660542187038E-10  2.00568049650423E-10 -4.33667943902774E-01 -7.14725188193661E-01 -4.86837418789062E-01
  4.37148159649145E-10  3.82554029197490E-11  1.19207674958569E-12 -4.77363590134810E-12 -1.14557439078772E-10
 -7.74124130031530E-12  2.73579687074441E-10  8.18356393055966E-12  8.67362749325370E-02 -4.19943432347942E-01
 -3.58120660013443E-10 -4.00681669585452E-12 -1.11976049442572E-01  5.42144639942725E-01 -1.30969205028150E-09
 -2.38703977396280E-09  5.06435567843566E-10 -6.37246358617951E-09  1.36669125411837E-01 -1.09781193743943E-09
 -2.03734292008964E-01  9.98414472521574E-10  2.69515141462489E-01
* ORBITAL    1  101
 -9.57001899593260E-12 -6.98863455776628E-11 -3.35894403268995E-10 -8.85070037780020E-10  9.97032466497288E-11
 -4.12446089330469E-11 -9.86574039380047E-12 -1.95443463572464E-10 -3.88152814157963E-10  1.24380773610818E-10
  3.14030545302058E-11 -1.01956910876662E-04 -2.53776471942737E-03 -4.08296908393501E-03  5.38620993416845E-03
  1.80907271027028E-03  6.67799897462245E-05  1.66219156803482E-03  2.67427312495323E-03 -3.52787358718145E-03
 -1.18491107306985E-03 -6.96896566788313E-03 -8.81189094787884E-03  9.87947943007556E-03 -9.90894068153263E-11
 -1.50285284588763E-10 -1.22560924339556E-10  1.38180903622046E-10  4.99108738886001E-11 -1.25407281729400E-10
  4.56455038514207E-03  5.77163459705257E-03 -6.47088674962423E-03 -2.94164710306994E-10 -1.66310121738554E-10
  1.50926732612552E-10 -1.44617229753926E-03 -1.94419314426523E-02  7.81285597991966E-10 -6.76831298955692E-10
  3.73400833720803E-04  5.01988419921416E-03 -5.99072052038042E-04 -8.05377155262682E-03 -8.51379217601902E-10
  3.10552019262653E-10  7.73400921126034E-04  1.03973669323311E-02  1.38487214548730E-09 -6.81954670095239E-10
  5.51017074124015E-01 -3.74860453371651E-09 -2.08264845574495E-01  1.41623729056410E-09  3.05300992867888E-09
  2.89369164359887E-01 -4.16782495383443E-09 -2.55199289908266E-01  3.95084096275150E-09  2.79862613414396E-12
  2.03313879089008E-11  1.04241840914276E-10  6.84146822010797E-10  1.77386346655786E-10 -1.88048986286349E-11
 -1.08698193879182E-12 -6.13548366659673E-11 -5.18557590283587E-10 -3.23438936932795E-10 -7.33289536888883E-11
 -1.02132872711253E-04 -2.54127798045081E-03 -4.10124716884447E-03  5.37992861306132E-03  1.80801832400710E-03
  6.68952220599227E-05  1.66449234205477E-03  2.68624551349113E-03 -3.52375919850526E-03 -1.18422036498770E-03
  6.97627593429453E-03  8.82517242945511E-03 -9.86877861616048E-03  1.02340406181691E-10  1.59805360560423E-10
  1.22131057543880E-10 -1.07251566414036E-10 -6.72577302447264E-11 -1.12395869729282E-10 -4.56933634926280E-03
 -5.78033407579670E-03  6.46387749788707E-03  2.40740721503646E-10  2.02346264481874E-10  2.61028438215797E-10
 -1.44361871603248E-03 -1.94607552492486E-02  8.09843343703137E-10 -7.24250180308606E-10  3.72741539198668E-04
  5.02474441728200E-03 -5.98013765629240E-04 -8.06157007850246E-03 -9.55024092801195E-10  2.70577361563024E-10
  7.72034610354356E-04  1.04074348272715E-02  1.54184864573309E-09 -6.64819487652192E-10 -5.50970716661720E-01
  2.79366385111590E-09  2.08247326404012E-01 -1.05924137698949E-09  8.10593226372478E-10 -2.89344821643168E-01
 -1.45005133945702E-09  2.55177821950659E-01  2.95806769014140E-09
* ORBITAL    1  102
 -4.34524502352090E-12 -3.19654024901748E-11 -1.57573500344861E-10 -5.05588774465857E-10 -4.96393882151819E-11
 -2.22570087074108E-11 -4.10222755895041E-12 -8.19495554320007E-11 -3.41107808126870E-10 -9.26754169033246E-11
 -2.32285941658251E-11  6.67799895571616E-05  1.66219156413453E-03  2.67427310629485E-03 -3.52787359361829E-03
 -1.18491107372660E-03  1.01956910733970E-04  2.53776471658716E-03  4.08296906881197E-03 -5.38620993915550E-03
 -1.80907271090076E-03  4.56455037658989E-03  5.77163458401698E-03 -6.47088676008045E-03 -2.69452040679091E-11
 -3.98852340415985E-11 -3.30625933329682E-11  1.37466522863443E-10  1.89133260491950E-10  1.44306466118239E-10
  6.96896566137836E-03  8.81189093685508E-03 -9.87947943844302E-03 -3.81210066673659E-11 -2.74884826260839E-11
 -6.22485323827820E-12  9.47217450906361E-04  1.27341263609035E-02  1.75576675986149E-10 -1.73462425157012E-10
 -2.44571905356105E-04 -3.28793258013070E-03 -9.14639209968024E-04 -1.22961576470733E-02 -8.31933283185318E-10
  6.57270964259888E-10  1.18079533415962E-03  1.58742698129511E-02 -2.00463998337526E-10  2.53910625244596E-10
 -3.60906642106532E-01 -1.09453554317658E-09  1.36409627813602E-01  4.08312078213636E-10 -2.15523339862992E-09
  4.41796534116966E-01  1.87803127104644E-09 -3.89627879331798E-01  2.81755659441667E-09  4.52654646485098E-12
  3.27554942643869E-11  1.60394128317828E-10  5.09178091756885E-10  4.42926933255775E-11  2.40131223831448E-11
 -4.24698604470202E-12 -8.46552417745854E-11 -3.38578678175407E-10 -8.19764545247557E-11 -2.36541845187306E-11
  6.68952222884222E-05  1.66449234683348E-03  2.68624553230309E-03 -3.52375919135039E-03 -1.18422036452870E-03
  1.02132872906674E-04  2.54127798464146E-03  4.10124718428658E-03 -5.37992860693497E-03 -1.80801832371250E-03
 -4.56933635839289E-03 -5.78033408770259E-03  6.46387748671333E-03  2.84356572099051E-11  4.29093819790811E-11
  3.33380123700361E-11 -1.42920553432106E-10 -1.98352235242384E-10 -1.38985001129190E-10 -6.97627594143926E-03
 -8.82517243893879E-03  9.86877860687427E-03  3.91214639823506E-11  2.42951106953954E-11 -2.90196820967336E-12
  9.45544103793094E-04  1.27464569757923E-02  1.88924061141508E-10 -1.92427286785394E-10 -2.44139800271541E-04
 -3.29111636887117E-03 -9.13024158276190E-04 -1.23080629251983E-02 -8.51184434992941E-10  6.95945958820077E-10
  1.17871036581289E-03  1.58896393636147E-02 -2.19485893806774E-10  2.75078126217619E-10  3.60876281523101E-01
  7.37146731564229E-10 -1.36398152613585E-01 -2.67404785425184E-10  1.51191432342397E-09 -4.41759364673551E-01
 -1.24331877779666E-09  3.89595101694451E-01 -2.34171526253671E-09
* ORBITAL    1  103
 -4.80638384459785E-04 -3.52927474565842E-03 -1.67678273962555E-02 -1.38302443153060E-02  1.97503595125565E-02
 -4.47367020446387E-03 -6.33970319469039E-04 -9.81183723123665E-03  9.18955886963820E-03  3.22242268480280E-02
  6.93988063492067E-03  5.53029303414417E-12  1.23293315742571E-10  5.35327744501027E-10  1.17488720656418E-10
  1.10892207114378E-11 -4.91678575671904E-12 -1.08455659532836E-10 -4.92077657713512E-10 -1.20720709647216E-10
 -2.12222096841267E-11  3.34524394005922E-10  4.32563334869202E-10  1.92570895145280E-10 -2.65314596665603E-12
 -6.93777746176102E-12 -2.26999893698168E-12  2.54667954433275E-03 -1.40459450534777E-03 -1.67881031570261E-02
 -2.90469469561340E-10 -3.84670803633224E-10 -2.08669768493696E-10 -4.41097836404917E-03  2.43282904285913E-03
  2.90778476304048E-02 -1.00897706053616E-09  9.73222639548384E-10  5.82388022473735E-12 -2.74173672970975E-11
  2.60979024417641E-10 -2.52044516809325E-10 -6.30548425382350E-10  5.58412927718332E-10  5.41943860571550E-03
  2.99410869443215E-03  8.14488856991289E-10 -7.21315632050397E-10 -6.99646515279692E-03 -3.86537771755315E-03
 -3.44648945735625E-09 -4.19704640892460E-08  1.30726990584278E-09 -1.12130235855294E-07  2.64014436903227E-01
 -1.65531036296059E-09 -3.93569303052918E-01  1.46159155990037E-09  5.20643353398000E-01 -4.82531433141440E-04
 -3.54315200232264E-03 -1.68355096234240E-02 -1.40445141612771E-02  1.97324565684265E-02 -4.48053160980390E-03
  6.35933808096332E-04  9.84770335882412E-03 -9.03737885747727E-03 -3.21842837349985E-02 -6.93543421934010E-03
 -4.05506782605481E-12 -8.69687548842462E-11 -4.76478744327108E-10 -1.91373152832900E-10 -3.77119370233770E-11
  4.06740499533120E-12  8.68014715933262E-11  4.54844083265022E-10  1.64803787057408E-10  3.88128723627633E-11
  2.38667843844879E-10  3.07296605380572E-10  3.35105989042956E-10 -1.21933466096470E-12 -1.84098345611643E-12
  3.00637175483313E-12  2.56260453618704E-03 -1.37834138519892E-03 -1.67710573615350E-02 -2.32102278261100E-10
 -3.08578966425962E-10 -2.95791518237514E-10 -4.43856125740126E-03  2.38735730582594E-03  2.90483234476825E-02
  1.06989198261273E-09 -7.16771115681393E-10  5.83385474767582E-13  5.66242557336885E-12 -2.76986185495198E-10
  1.86081258347504E-10  6.52698242550929E-10 -4.56147933786324E-10 -5.41775927309206E-03 -3.01773063087635E-03
 -8.44477939985871E-10  5.92107312387996E-10  6.99429714470815E-03  3.89587350285811E-03  4.27097957277017E-09
 -4.23314996458048E-08 -1.60647567952516E-09 -1.13428086414447E-07  2.64009284565472E-01  2.18282053754999E-09
 -3.93561626076654E-01 -1.91366996656634E-09  5.20633195650306E-01
* ORBITAL    1  104
  4.82118590231474E-13  3.07963848174199E-12  1.45236696333904E-11  4.73634475022744E-11  3.77697881256141E-12
  1.29684416775856E-12  4.30474399133653E-13  7.64713235610439E-12  3.31339781374237E-11  9.16295517542468E-12
  5.30198121123701E-13 -1.85987218251396E-12 -3.21684724355371E-11 -1.88671271519175E-10 -6.88606784587081E-11
 -1.62065439898221E-11 -3.28199589131784E-12 -5.39784126135857E-11 -3.36618614405009E-10 -1.28947494778758E-10
 -1.72869944560039E-11 -2.38886066220304E-11 -1.27333107850302E-10 -1.38636343256307E-10  1.51048553792286E-03
  2.70960975432035E-03 -2.83107157188809E-04 -2.79355797820634E-03 -5.01127307438861E-03  5.23591322456117E-04
 -4.78532400518001E-12 -2.26979663468470E-10 -2.58334579277040E-10 -1.61286144304532E-03 -2.89325984556049E-03
  3.02295599544206E-04 -5.56064191936404E-10  4.63749912018605E-11 -2.04287116406331E-03  1.18448891777183E-02
 -3.17308014512200E-10  3.54214835910909E-10  9.07145204225262E-10 -1.27542343731318E-10  3.44898880769719E-03
 -1.99977768883039E-02 -9.25146954985900E-10 -6.78483322277170E-12  2.67157524142322E-03 -1.54902113592982E-02
  2.88356314680717E-09 -2.79542289322466E-01  9.57618754277058E-09  1.05657054049078E-01 -3.56762513178260E-01
 -4.93866157002245E-10  3.19098092525545E-01 -3.39076401291390E-09  4.22127098330377E-01 -4.57302823625731E-13
 -3.03653828226220E-12 -1.45193904596694E-11 -4.72860787780068E-11 -3.64499447252213E-12 -1.35829320239977E-12
  3.82960327588255E-13  7.74926306685115E-12  3.31629736523455E-11  8.90439039443536E-12  6.12649250210215E-13
  1.79440196343231E-12  3.02750656149082E-11  1.85174342698250E-10  7.37830837207004E-11  1.76780923031092E-11
  3.17772959764937E-12  5.08284333575687E-11  3.32914218765699E-10  1.40299215197995E-10  1.73005465005764E-11
 -1.46929204950384E-11 -1.21557617237469E-10 -1.44519324771455E-10  1.51138947380325E-03  2.71142799925487E-03
 -2.81370334138377E-04 -2.79522959319588E-03 -5.01463624238167E-03  5.20378700843611E-04  9.72999094471914E-12
 -2.13903680350284E-10 -2.70391244047102E-10 -1.61382656646173E-03 -2.89520159721329E-03  3.00440774479141E-04
  5.86117876713107E-10 -7.28293957722651E-11  2.04389768901305E-03 -1.18508577995134E-02  3.26590449414291E-10
 -3.61670580952401E-10 -9.34982292328026E-10  1.58833704215870E-10 -3.45072389138025E-03  2.00078569834479E-02
  9.59039712378411E-10 -3.29303681826030E-11 -2.67291923389270E-03  1.54980193889515E-02  2.17561139805340E-09
 -2.79491007062441E-01  9.17920068014903E-09  1.05637671272312E-01 -3.56697066426526E-01  2.89476813993369E-10
  3.19039555238448E-01 -3.90293702464569E-09  4.22049660737617E-01
* ORBITAL    1  105
 -8.76502336864067E-13 -6.20224389698704E-12 -3.08528852129814E-11 -1.26324751647802E-10 -2.40868646177069E-11
 -6.72768407312354E-13 -8.62464580196551E-13 -1.57564293741159E-11 -1.01314206822516E-10 -4.69977787980447E-11
 -7.21340944697865E-12 -3.24742188146606E-12 -5.35285668795163E-11 -3.34506069146231E-10 -1.28429690011689E-10
 -1.71552338970059E-11  1.83714649232886E-12  3.11228341665724E-11  1.84324731330991E-10  6.71700381029304E-11
  1.59911563048364E-11 -2.17410296647145E-12 -2.25982709610742E-10 -2.57157622602982E-10 -3.22571229346470E-03
 -5.78652081421641E-03  6.04591459158089E-04 -1.30811411506051E-03 -2.34659115949433E-03  2.45178183446703E-04
  2.02376140752483E-11  1.25342593529682E-10  1.36016838281322E-10 -7.55240056775130E-04 -1.35480507785392E-03
  1.41553639398157E-04 -1.20804874583824E-09  4.42248687703354E-11  4.36266337079097E-03 -2.52954088215065E-02
  4.67488935385518E-10 -1.19850689583756E-10  7.08319604174618E-11 -3.04321141611579E-10  1.61503214542588E-03
 -9.36420744986200E-03  6.37278391054632E-10 -1.86124249658970E-10  1.25099853144888E-03 -7.25348392673994E-03
 -2.76097950114264E-09  5.96977866695023E-01 -2.02408744048871E-09 -2.25636424776727E-01 -1.67058471724490E-01
 -7.12151334842018E-09  1.49421639730818E-01 -7.02238149225334E-09  1.97666248867965E-01  1.52177647208094E-12
  1.10529452451384E-11  5.21509499402379E-11  1.45291316310927E-10 -2.92752551764464E-12  6.89758748665659E-12
 -1.64054491406862E-12 -2.87064148797153E-11 -8.91032620577299E-11 -4.37665119896995E-12  3.79072924703813E-12
  3.14619047914180E-12  5.03804447022044E-11  3.30951929367948E-10  1.39169571631100E-10  1.72290849851146E-11
 -1.75765614080730E-12 -2.85346323276813E-11 -1.80766482990998E-10 -7.19115308072506E-11 -1.74869328287920E-11
  1.09908863641822E-11 -2.13143369250165E-10 -2.69133909756101E-10 -3.22764262638194E-03 -5.79040419109519E-03
  6.00881859564134E-04 -1.30889704630244E-03 -2.34816596408394E-03  2.43673973473232E-04  1.10061208884887E-11
  1.19687274707945E-10  1.41883442176002E-10 -7.55692035502272E-04 -1.35571421746671E-03  1.40685232244724E-04
  1.25265621156139E-09 -9.84243854829523E-11 -4.36485812081390E-03  2.53081591364230E-02 -4.80299914725962E-10
  1.34275432079933E-10 -6.67932587979264E-11  2.98955639580193E-10 -1.61584379024436E-03  9.36892635842608E-03
 -6.69465490220711E-10  2.15654235507259E-10 -1.25162722231182E-03  7.25713911577990E-03 -3.60550940751252E-09
  5.96868355061694E-01 -1.56175813984176E-09 -2.25595033216715E-01 -1.67027823367189E-01 -7.11355996004279E-09
  1.49394226887087E-01 -6.20043662476469E-09  1.97629985162063E-01
* ORBITAL    1  106
  3.07342982590932E-13  2.39796666670549E-12  1.11384719068804E-11  3.76454436329180E-11  2.36260602746510E-12
  1.40024605600034E-12  4.06029986315714E-13  5.59437768478370E-12  2.25224253013196E-11  5.82639994959729E-12
  6.64908134594651E-13  1.03134613215971E-10  7.78735421713069E-10  1.41796131728313E-09 -2.07026408326805E-09
 -6.16986695985621E-10  1.41900237311607E-11  9.51463024426589E-10 -8.06823673676394E-10  9.76984710562804E-10
  4.17536756144690E-10 -7.60922846755376E-09  3.90551179972790E-09 -3.85806619148557E-09  2.31225094927690E-11
 -1.22981335743599E-10 -1.95801375923870E-10  1.71293484816103E-11 -6.29075799817730E-11 -1.01081790026782E-10
  5.37796110430608E-09 -2.50172205180327E-09  2.27184922895262E-09  1.48299962924911E-11 -2.87074063234622E-11
 -5.34315821714266E-11  1.61469599818030E-04 -5.33890973686805E-04 -1.26332278335188E-09 -2.82000568741582E-11
  6.25366995080289E-04 -2.06777931715430E-03  3.11918039621400E-03 -1.03135698177093E-02 -7.22879307464659E-10
  3.44978348336919E-11  2.41610611833428E-03 -7.98886209472426E-03 -5.60352741653222E-10  3.14642321465564E-11
  4.03445768825377E-02  8.92414162503324E-10  1.06742312864021E-01  2.00572995417247E-08 -1.51171702693207E-08
  4.61075511828210E-01 -1.74879068891629E-08  5.22810677535191E-01 -5.57124969316568E-09 -2.35807497195656E-13
 -1.92648158820833E-12 -9.12173478117860E-12 -3.55488874831650E-11 -3.89791317064847E-12 -1.79827876626845E-12
  3.26132066483446E-13  4.70721027420670E-12  2.42424160767374E-11  8.87274164648156E-12  7.96090676216791E-13
  1.09471055702240E-10  8.88144177614128E-10  1.52125786265287E-09 -2.06211818691223E-09 -6.03229885200302E-10
  1.31567740956931E-11  9.73787325361961E-10 -5.78597310204655E-10  1.04029644649873E-09  4.24052067476785E-10
  7.57053565950575E-09 -3.99190374624680E-09  3.81594824414802E-09 -2.62142651995435E-11  1.20089762483306E-10
  1.94228777779173E-10 -1.75861377504500E-11  6.07429284563413E-11  1.02856966272820E-10 -5.61311280745611E-09
  2.28383030380233E-09 -2.37077086123058E-09 -1.61563614233919E-11  2.63750131554199E-11  5.19500157030885E-11
  1.61535337860253E-04 -5.34246149101247E-04 -1.32431161096478E-09  1.10282022738078E-11  6.25621687355642E-04
 -2.06915533237778E-03  3.12044730878386E-03 -1.03204270306911E-02 -7.43359228018700E-10  5.05143806122779E-11
  2.41708742081116E-03 -7.99417335375192E-03 -5.79063133570138E-10  5.07989596506395E-11 -4.03223410554501E-02
 -1.60809822385120E-10 -1.06683481782936E-01 -1.97205283218227E-08  1.44399706382954E-08 -4.60821382540962E-01
  1.71758555863264E-08 -5.22522523097050E-01  5.68916834084143E-09
* ORBITAL    1  107
 -1.44936517617401E-13 -1.21557239318366E-12 -6.14587760791009E-12 -2.18441921189321E-11 -2.01332600713070E-12
 -9.65919775100344E-13 -2.18832850512937E-13 -3.16700967311841E-12 -1.45793759801655E-11 -4.69553294549712E-12
 -4.66559889708667E-13  1.41993758415226E-11  9.51556905884661E-10 -8.04191004065657E-10  9.78434114075271E-10
  4.17991324315223E-10 -1.03019688465825E-10 -7.76533415839524E-10 -1.40451886969700E-09  2.07621274971352E-09
  6.16543707629761E-10  5.37910310444464E-09 -2.49961466059681E-09  2.27514535053459E-09 -2.19882076760918E-11
  6.88308325282564E-11  1.14258544779201E-10  2.19965678112164E-11 -1.04265723724933E-10 -1.67821015767224E-10
  7.61609289027796E-09 -3.89629309128493E-09  3.86760459982470E-09  8.33055762809836E-12 -6.53850386019471E-11
 -1.00931754705468E-10 -9.86371833617066E-04  3.26143392015475E-03  9.14647580791480E-10 -4.65481762524905E-11
 -3.82019969700838E-03  1.26314959026151E-02  5.10610438765838E-04 -1.68832893871753E-03 -9.99368808829147E-10
 -1.96746146109339E-11  3.95516485168597E-04 -1.30778296020590E-03 -7.72806166110255E-10 -2.06749865381737E-11
 -2.46455160898346E-01  1.20100417269578E-08 -6.52059418932312E-01  2.05230300450504E-08  1.76084223735323E-08
  7.54780025209502E-02  9.48545083013667E-09  8.55843290255814E-02 -1.74757823367912E-09  1.33403858461625E-13
  1.33501324037534E-12  6.01286389967404E-12  2.27772092056893E-11  1.77954707448026E-12  9.37863822840112E-13
 -1.48413117890177E-13 -3.11613081044400E-12 -1.42877047675017E-11 -4.22773073195446E-12 -4.23762170513094E-13
  1.30897781120421E-11  9.72219573408908E-10 -5.83583443939191E-10  1.03881124108247E-09  4.25361852644212E-10
 -1.09667040987613E-10 -8.92392218628714E-10 -1.53807676482923E-09  2.05618813481163E-09  6.06268177298375E-10
 -5.61259122424266E-09  2.28692384368547E-09 -2.37029601823626E-09  2.34239498139441E-11 -6.57963547916664E-11
 -1.15051655577467E-10 -2.37375204368258E-11  1.01832496507127E-10  1.66665745518299E-10 -7.56389718315035E-09
  4.00210305625377E-09 -3.80995068714284E-09 -1.07255890689438E-11  6.37947615354056E-11  9.97934575353169E-11
 -9.86772492662318E-04  3.26360254709071E-03  9.42268967959297E-10 -7.10282007171124E-11 -3.82175130725075E-03
  1.26398939916430E-02  5.10818373482193E-04 -1.68945234525414E-03 -1.04732959065868E-09  1.09051762915448E-11
  3.95677583860266E-04 -1.30865331940210E-03 -8.10457331815569E-10  3.89836848934407E-12  2.46319322721295E-01
 -1.20457236708781E-08  6.51700026857043E-01 -1.97677880356104E-08 -1.75011853054423E-08 -7.54364029591245E-02
 -8.82267452257104E-09 -8.55371590724796E-02  2.19183958055655E-09
* ORBITAL    1  108
  4.48858719003775E-11  1.03512832848216E-09  2.44327921597483E-08 -3.05119044238072E-09 -2.13348127595047E-09
  2.77740669792864E-10  7.63541422418465E-11  1.35930595150722E-09 -6.87894120720248E-10 -3.50698932371185E-09
 -8.03715430512628E-10  2.24812995705515E-14 -6.10408841549911E-14 -1.58616067005364E-12 -1.08863832209134E-12
  5.48448331766173E-13 -4.56801950649131E-15  5.41444535973789E-13  2.41636383804550E-12  8.72906518409724E-13
 -4.38778631246473E-13 -5.71069044837563E-13 -8.32414387731438E-13 -7.60648181420996E-13  6.98170235060321E-13
  9.61519052183808E-13  1.14669987010216E-13  9.32558655983053E-10 -3.81056853836977E-10  1.90103693574073E-09
  1.24061967735587E-12  1.45415948849687E-12  1.30051260613225E-12 -1.61589476770864E-09  6.59156732088169E-10
 -3.29248283829577E-09 -3.83250763191133E-10  2.09710736546332E-11  1.91015933025127E-13  1.22315702055360E-12
 -1.48690804269504E-09  8.86187961571593E-11 -7.97401996957096E-10  7.44433315702997E-11 -4.00141127846570E-10
 -4.81945680168038E-10 -6.18536093388298E-10  6.01196736967029E-11  5.16829303520769E-10  6.21745258253830E-10
 -9.00581829710619E-09  5.01174537988584E-02 -2.38346655076740E-08  1.32598318873659E-01  5.13299519603096E-01
 -9.74901521266222E-09  4.59109115150474E-01 -1.10602373064092E-08  8.67634033615849E-02  3.93899702993030E-11
  9.58174471308181E-10  2.40427694013807E-08 -1.92675239032286E-09 -2.28608684726747E-09  3.71744651043472E-10
 -6.83759828052604E-11 -1.24886517993316E-09  1.63946121277417E-09  3.75505724372420E-09  7.39279496761992E-10
 -2.53509368312510E-14  2.33446765704755E-13  1.50455672433110E-12  7.67191296128336E-13 -3.81105521489944E-13
 -1.63331194354529E-14  3.12112537240025E-13 -3.03415037250446E-12 -2.54081856276428E-12  1.39088751240498E-12
 -5.99108210586034E-13 -8.73521635643631E-13 -7.44975038868760E-13  1.30347142385291E-13  4.92932928860964E-13
 -1.10202149844002E-12  6.68994395009689E-10 -1.12425391567823E-10  2.00148370423398E-09  5.81334937618549E-13
  1.36103803214692E-12  1.32730330455509E-12 -1.16015300918166E-09  1.94208246036947E-10 -3.46598850283065E-09
  3.99358149623644E-10 -2.90186473943554E-11  1.03922365359943E-12  1.66235870539235E-12  1.54910931266819E-09
 -1.18847199003690E-10  8.15851044545289E-10 -8.70745994538529E-11  4.13378013655767E-10  2.65147446822900E-10
  6.33999032379324E-10 -7.27629602073922E-11 -5.34550460384867E-10 -3.43112602583774E-10 -9.32327049413987E-09
  4.99128711069284E-02 -2.46770512529288E-08  1.32057044198925E-01  5.11204203995147E-01 -1.00827717927055E-08
  4.57235008133903E-01 -1.14477227663813E-08  8.64092302398989E-02
* ORBITAL    1  109
 -6.86078870157606E-11 -1.76083700810061E-09 -4.67976704531214E-08 -5.65232660607930E-09  3.74319077404498E-09
 -7.31379082040820E-10 -1.53806308619436E-10 -2.37043475550256E-09  2.34205421688908E-09  6.33225261678794E-09
  1.49470552778045E-09  7.56710056049762E-14  5.03050342003739E-13  2.41260945584878E-12  8.79560782366088E-13
 -4.40755023974955E-13  3.58644596036102E-14  7.17263123784723E-15  1.60017067220239E-12  1.09500490518937E-12
 -5.43893680174235E-13  1.50908262799925E-12  1.45154853233644E-12  1.30726173570916E-12 -3.23532637630084E-13
 -4.28065595341193E-13  1.13546874452021E-13 -9.33855124827191E-09  2.92240897443875E-10 -3.65419997250507E-09
 -4.71450855132159E-15  8.46195710594380E-13  7.74526623703358E-13  1.61734427401469E-08 -5.08110947393013E-10
  6.32903313467507E-09 -2.52949575637276E-10  2.57812705268677E-11  1.63902640436428E-13 -3.16141630694121E-13
 -9.76954452788351E-10  9.21329551147207E-11  1.21431731561904E-09 -7.31207179036231E-11  1.16071639819245E-09
  4.58807491226028E-10  9.39789401403121E-10 -5.42811956608031E-11 -1.49877882271483E-09 -5.94362565864464E-10
 -5.21588294057917E-09  2.45404121924831E-01 -1.37893629078714E-08  6.49278277425563E-01 -1.04828123650924E-01
  1.68544664348309E-08 -9.37612476023077E-02  1.91076329973779E-08 -1.77190937589349E-02 -6.69892600563998E-11
 -1.75398523710616E-09 -4.65813243056504E-08 -4.67005621055230E-09  3.72044971844595E-09 -6.99450857218629E-10
  1.51834569862354E-10  2.30142506977501E-09 -2.29733917673345E-09 -6.30528827232167E-09 -1.52062677792922E-09
 -6.19250991829605E-14  2.91141448295049E-13 -3.03991186652319E-12 -2.53398419802711E-12  1.38913408852688E-12
  9.39446856468837E-15 -1.82017716646788E-13 -1.52259594259272E-12 -7.82386942717021E-13  3.83197064592160E-13
  7.52138927807770E-13  1.35981314393138E-12  1.32645081837593E-12 -7.65861475129319E-13 -2.78053614745921E-13
  3.36066544792835E-13 -9.35267289506322E-09  3.32596761103052E-10 -3.64651097521485E-09  4.58933696122013E-13
  8.93563019938267E-13  7.52566202031340E-13  1.61990733102314E-08 -5.77071017665432E-10  6.31815029328491E-09
  2.59877868122058E-10 -3.24251815098080E-11 -5.62538036490660E-13 -3.95856474936165E-13  1.00001875751820E-09
 -1.08756844716670E-10 -1.26508119418239E-09  9.77198627653008E-11 -1.18463751309327E-09 -4.81502487085310E-10
 -9.79188856225663E-10  7.36225140637443E-11  1.52765196013296E-09  6.18947774908565E-10 -5.40305955097604E-09
  2.44402369536527E-01 -1.42667983868407E-08  6.46627889661881E-01 -1.04400208511916E-01  1.74511738940004E-08
 -9.33785084802165E-02  1.97822124604060E-08 -1.76467629056834E-02
* ORBITAL    1  110
 -8.48503581699079E-10 -7.38989856858745E-09 -7.00291486540237E-08 -1.09142801778205E-07 -7.73240351483206E-09
 -2.26261663628829E-09 -9.22431057939108E-10 -1.67962893895139E-08 -7.11093294963134E-08 -1.82734716606425E-08
 -1.34589544268818E-09  1.49307644815778E-14 -2.88529093849011E-13 -1.00902025917993E-13  4.41830656249819E-13
 -3.43701493045394E-13  7.32027325802721E-14  4.15417423953312E-14  1.07655578694310E-12  5.56816053419739E-13
 -3.45400881626649E-13 -3.14108175082113E-13 -2.84412011799323E-13 -3.49180850547013E-13 -4.99753192084339E-13
 -4.74231845475181E-13  9.90019457705225E-13 -2.21951272623029E-09  1.31603536897699E-08  7.70017168228551E-09
  5.43196793162368E-13  7.34367260462725E-13  7.13158965232503E-13  3.84462605043701E-09 -2.27942742271798E-08
 -1.33371138785364E-08  2.32740217159957E-10 -1.90455406980806E-11 -5.00272782029202E-13  4.01381926867108E-13
  9.03676907856874E-10 -7.75199850405362E-11  1.22780500956611E-09 -1.41971241363060E-10 -1.05173808125270E-09
  1.13018018880882E-08  9.51146953309069E-10 -1.09304898132744E-10  1.35735270243391E-09 -1.45905936774056E-08
 -5.86815231481718E-09  6.09522325440589E-02 -1.55102840952215E-08  1.61264448915355E-01 -5.06118366879709E-01
 -1.60982134923447E-08 -4.52686021932317E-01 -1.82562198890070E-08 -8.55496237232362E-02  8.48033506819313E-10
  7.36653723450323E-09  7.00847690843587E-08  1.08919775019429E-07  7.71511436000337E-09  2.28082124330044E-09
 -9.21812048481975E-10 -1.67770350521226E-08 -7.11180932292404E-08 -1.83364028181028E-08 -1.37134583972193E-09
  2.41000661507815E-14 -2.43805576914977E-13  1.07823399906834E-12  1.23201153278005E-12 -7.39968044324878E-13
 -3.81850733514390E-14  4.20697813697984E-13 -1.81139022140210E-12 -1.85155942187504E-12  1.15755580948881E-12
  6.17449640733047E-13 -3.49834532010960E-13 -2.62611109847726E-13  6.07490575430730E-13  6.35468927751037E-13
 -1.06750616749671E-12  2.28876873652532E-09 -1.31373152707182E-08 -7.75231345543750E-09  3.75132210747143E-13
  6.94512435086724E-13  7.21567429706177E-13 -3.96535202713413E-09  2.27545117932817E-08  1.34272360076572E-08
  2.46031974483962E-10 -2.31238419055059E-11  1.21680107375486E-12  1.48008122913219E-12  9.57113107711709E-10
 -9.88359277588678E-11  1.27625815724495E-09 -1.64996062162167E-10 -1.05745419847142E-09  1.12993069148921E-08
  9.90059008530228E-10 -1.31494231774695E-10  1.36514424549738E-09 -1.45870047112899E-08  5.99691318604028E-09
 -6.12018978047230E-02  1.58433528483312E-08 -1.61925001390952E-01  5.08191465089679E-01  1.64292666420182E-08
  4.54540256321302E-01  1.86156511047501E-08  8.59000420745222E-02
* ORBITAL    1  111
  5.30682151272124E-10  4.71659303284533E-09  4.88432094773984E-08  5.02450467757297E-08  5.74616767107621E-09
  1.36157341239503E-09  5.78397812515672E-10  1.05738705314695E-08  4.88256172505452E-08  1.30186628629781E-08
  8.52045449989154E-10  1.85683955793751E-14  7.30632235553245E-14  1.07800025381476E-12  5.55248991152388E-13
 -3.39643119512503E-13  7.07749277394292E-14  3.58840072279509E-13  1.05790190044140E-13 -4.37446976706306E-13
  3.41288915562183E-13  8.27768419627740E-13  7.34302778729535E-13  7.22342236208160E-13  1.40352661601116E-13
 -8.17605013227072E-16 -5.39340226618820E-14 -1.75520837301862E-09 -9.30893428516926E-09 -5.49970448927064E-09
 -5.62555669636340E-14  2.87811159436393E-13  3.52426450877774E-13  3.04102073450029E-09  1.61245243959107E-08
  9.52380616577313E-09  3.88341235327864E-10 -4.42803191029488E-11 -2.38990580464884E-13 -1.95348635372801E-13
  1.50378988648159E-09 -1.73623746284413E-10 -7.38081571139758E-10  6.36729140583209E-11  4.86055845028278E-10
 -7.87826403991553E-09 -5.70994607673579E-10  4.81386935934368E-11 -6.26688705809101E-10  1.01702019238937E-08
 -8.60713408919370E-09 -2.41970859264597E-01 -2.27680337387212E-08 -6.40194718143798E-01 -1.27490738129115E-01
  1.09645153168825E-08 -1.14031189768122E-01  1.24409867648639E-08 -2.15498628070054E-02 -5.31459316873026E-10
 -4.74819734556168E-09 -4.90731146946282E-08 -5.06382546847012E-08 -5.72661444817754E-09 -1.35716059663674E-09
  5.78449040038647E-10  1.05633806203356E-08  4.87935585135840E-08  1.29197541248927E-08  8.09655262727450E-10
  2.40312137792801E-14  4.36053145650246E-13 -1.83405810487855E-12 -1.85824844968630E-12  1.15322741784199E-12
 -2.49792999264108E-14  2.50169778305012E-13 -1.08432035817714E-12 -1.24326131919958E-12  7.45490338057991E-13
  7.10133630175122E-13  7.00045436589771E-13  7.27734870817281E-13 -5.93413052909860E-13  6.85683750957064E-14
 -4.26695885424081E-14  1.73739965687857E-09  9.33087993356943E-09  5.42079918027053E-09 -1.66492719454669E-13
  3.60829690212316E-13  2.69569614474093E-13 -3.01029870923139E-09 -1.61628553264064E-08 -9.38698467707330E-09
  4.04937063980009E-10 -5.55682429460303E-11  1.21939035003449E-14  5.58400158411511E-14  1.56366933662812E-09
 -2.03522159732268E-10 -7.81900855083361E-10  8.16538419825737E-11  4.38858640547954E-10 -7.87008345130121E-09
 -6.04343827490843E-10  6.03067420027976E-11 -5.68553643043764E-10  1.01578633104127E-08  8.76979263381989E-09
  2.42961989590537E-01  2.32281120618897E-08  6.42817002452373E-01  1.28012951558589E-01 -1.11990440047727E-08
  1.14498269613888E-01 -1.27108099026131E-08  2.16381343808118E-02
* ORBITAL    1  112
 -1.32185243525606E-13 -1.29673321743528E-12 -6.65750479792193E-12 -2.07726564966412E-11 -1.03096203102828E-12
 -7.55845316454575E-13 -1.52782446622403E-13 -2.79374335968390E-12 -1.08323073613529E-11 -2.21817267441887E-12
 -3.62053430048165E-13  1.32975610248452E-10  4.46706252535765E-09  1.50521213893419E-08  5.03264985920939E-09
  7.70887839041766E-10 -2.77256991076974E-11 -2.01177201390588E-09 -1.18829487882452E-08 -4.22479158026518E-09
 -5.10857961946804E-10 -4.41482062743485E-09  1.18176524435597E-08  8.48190863313683E-09  3.39664898177554E-11
 -7.26980417615490E-11 -6.01306407283961E-11  2.94430924321918E-11 -5.22303682794210E-11 -4.31826431602504E-11
  3.31953846112478E-09 -9.59069070982163E-09 -6.72476436045515E-09  1.46355504192587E-11 -3.33257548734176E-11
 -2.64436225521321E-11 -2.66984313023415E-05  1.09419844172134E-04 -1.17398984261897E-09  1.81438663438780E-10
 -1.03392314147437E-04  4.23717110733216E-04 -3.08016484458220E-03  1.26230378565055E-02 -8.75385398617990E-10
  1.63220686218167E-10 -2.38588305046421E-03  9.77774696739565E-03 -6.78744417299752E-10  1.26347590727764E-10
  6.85549691116305E-03 -6.69191250246345E-10  1.81378131842148E-02 -2.33506191414765E-08  1.17382077042442E-08
  4.67950534718375E-01  1.68683916858393E-08  5.30605978075317E-01  6.80985654981688E-09  1.28075535226139E-13
  9.43242468353355E-13  4.14366362642418E-12  1.84580834790492E-11  2.93047629362397E-12  1.42281795494459E-12
 -2.03537791293185E-13 -2.00612926713612E-12 -1.29645532120103E-11 -5.99033085216433E-12 -6.64689953061746E-13
 -1.39974078901335E-10 -4.57038674609786E-09 -1.50660244545237E-08 -5.00585650523041E-09 -7.73306293390960E-10
  2.73879058595219E-11  2.01339105312443E-09  1.18709769492481E-08  4.23920659574679E-09  5.17091385667788E-10
 -4.82573028299711E-09  1.18570219860227E-08  8.45217738922204E-09  3.93227858076243E-11 -6.73728212354700E-11
 -4.83509764639038E-11  3.03035028444192E-11 -5.07655346497678E-11 -3.98063970697890E-11  3.05797841048201E-09
 -9.52106710534047E-09 -6.78218490151213E-09  1.98436468100254E-11 -2.45105086112039E-11 -1.82348072121227E-11
  2.66891578903778E-05 -1.09373122334273E-04  1.23451498231917E-09 -2.25329529460302E-10  1.03356353683196E-04
 -4.23535972252721E-04  3.07911181147443E-03 -1.26176743168871E-02  9.04768729576959E-10 -1.86465629152944E-10
  2.38506737541342E-03 -9.77359246603191E-03  7.03713041674126E-10 -1.53043065989059E-10  6.85925833177937E-03
 -2.60327907781078E-10  1.81477677415380E-02 -2.29099926786226E-08  1.13035288774968E-08  4.68207312398229E-01
  1.66094565557838E-08  5.30897133910356E-01  6.79896771142773E-09
* ORBITAL    1  113
  7.58551943219193E-14  3.30986664556538E-13  1.27462192309669E-12  7.09395630755954E-13 -4.89201086230538E-13
 -2.13921801505868E-13 -1.64599028698006E-14  4.74331034234540E-13  3.24910962144943E-13 -1.01291531871887E-12
 -5.40741731609708E-14 -2.77729479355445E-11 -2.01261766696116E-09 -1.18875362077350E-08 -4.22685888127283E-09
 -5.10518275928452E-10 -1.33051040510818E-10 -4.46838987061818E-09 -1.50602930763329E-08 -5.03668111246077E-09
 -7.71863119191561E-10  3.31802238127730E-09 -9.59334315074319E-09 -6.72792616916519E-09 -3.26757399803791E-11
  6.18824585319193E-11  5.06160427479820E-11  2.93074093364783E-11 -6.29058591068357E-11 -5.17291099235785E-11
  4.41349378890978E-09 -1.18228326320075E-08 -8.49073949119387E-09  1.77738855293511E-11 -3.64507620061703E-11
 -3.06613111974690E-11  9.74035105314189E-04 -3.99176493246576E-03  1.10771805706545E-09 -2.06446430657644E-10
  3.77241421556327E-03 -1.54599881374075E-02 -8.44215679268998E-05  3.45976665898326E-04 -9.28737557268423E-10
  1.44802508978703E-10 -6.53894160108320E-05  2.67972085988386E-04 -7.18127483312849E-10  1.09348925802808E-10
 -2.50130101134462E-01 -1.32794602853205E-08 -6.61781942500367E-01 -1.70982366958908E-08 -2.05907151579053E-08
  1.28254156328383E-02 -1.07921675164962E-08  1.45425863884458E-02  2.29091156046185E-09  5.49305090154496E-14
  1.08965199007370E-13  9.67689733124715E-13  6.22097215625691E-13 -8.29049650071729E-13 -3.06756119967873E-13
  6.32850719749910E-14 -2.60582251077917E-13  1.88630407225373E-12  1.66706872677448E-12  1.19424588816663E-13
  2.74473316908144E-11  2.01455988757985E-09  1.18761164189273E-08  4.24126749594391E-09  5.16388965535479E-10
  1.40120052261985E-10  4.57333331691661E-09  1.50793097495758E-08  5.01087165689168E-09  7.70741189473420E-10
  3.05748467096912E-09 -9.52411534865811E-09 -6.78457870503825E-09 -3.64272526227585E-11  5.62288610063713E-11
  4.35956440342310E-11  3.41578652420061E-11 -5.78840270732293E-11 -4.12567273781344E-11  4.82177500702767E-09
 -1.18637148622367E-08 -8.45642386838882E-09  1.88897630522542E-11 -3.44781426496545E-11 -2.52461622411365E-11
 -9.73702105998862E-04  3.99006878477351E-03 -1.14621177267793E-09  2.41119620962722E-10 -3.77112451949632E-03
  1.54534192317496E-02  8.43922141218028E-05 -3.45828808320946E-04  9.76584857095457E-10 -1.79854096827612E-10
  6.53666672798654E-05 -2.67857490135055E-04  7.55154385208870E-10 -1.35753424608962E-10 -2.50267355499743E-01
 -1.32041205541473E-08 -6.62145078474465E-01 -1.65990900198670E-08 -2.03061676020629E-08  1.28324534154138E-02
 -1.03109708674996E-08  1.45505683115162E-02  2.51041932266492E-09
* ORBITAL    1  114
  4.36776319759027E-14  2.57597405641128E-13  1.28431708944807E-12  5.52793182725154E-12  8.55425682626525E-13
  2.64399688269250E-13 -1.75987704585622E-14  7.24104717850407E-13  3.43277013997658E-12  1.35212794802516E-12
  7.84106525200593E-13  7.66397819942602E-13  7.67789228569103E-12  1.91421663468300E-11  5.78521251536160E-14
 -1.04276352480910E-11  1.65013068339177E-12  1.61842733589514E-11  4.52510650592570E-11  4.93925025093317E-12
 -3.35620730520040E-11 -2.00970030144355E-11  3.67044875848675E-11  2.06927533995673E-12  4.74927188280032E-03
  9.43307566317769E-03  8.83578901216795E-03 -9.02034541839480E-03 -1.79163486533253E-02 -1.67819151893923E-02
 -5.85738211178654E-11  8.22178156562523E-11 -1.09454616955634E-11 -5.20789885505192E-03 -1.03440087165366E-02
 -9.68904325033558E-03  5.86987068735463E-10 -2.31505082212099E-10 -6.05434969887998E-03  3.00711566280671E-02
  2.79338974562857E-10 -2.34902273031925E-10 -9.28498699487977E-10  3.73584784384835E-10  1.04971898800581E-02
 -5.21381600627300E-02  9.56801811616402E-10 -3.27702979143122E-10  8.13108831741308E-03 -4.03860451248586E-02
  1.22354190970631E-09  2.74783141618275E-01  7.43749589617175E-09 -1.03858265329763E-01  3.60144367038341E-01
  1.04849245810559E-09 -3.22122914561405E-01 -3.89216860010759E-09 -4.26128561738303E-01 -5.31602994631377E-14
 -4.11820408226247E-13 -1.85943900227089E-12 -5.23416345407666E-12 -3.51149675598755E-13 -5.59203499354166E-13
  8.01242926978221E-14  8.18075286364866E-13  3.52221973505733E-12  6.26611624112446E-13 -1.33501241224174E-13
  4.62559847722022E-13  4.02909976230440E-12  1.82847806816809E-13 -6.83853595265410E-12 -1.32938365323420E-11
  1.41225350429122E-12  1.12939895931591E-11  2.30885034286355E-11 -1.46692421466993E-12 -4.04585431300390E-11
  3.13341861248543E-11 -2.75256067712108E-11  1.27728209962473E-11 -4.74900372075560E-03 -9.43256424797763E-03
 -8.83582151846743E-03  9.01983601947073E-03  1.79153774684390E-02  1.67819769915470E-02  6.96647931085059E-11
 -6.99747984427442E-11  2.82742086186500E-11  5.20760475263551E-03  1.03434480030189E-02  9.68907893341465E-03
  6.20939004413771E-10 -2.60355568480475E-10 -6.05456716631512E-03  3.00694509400062E-02  2.85733611641297E-10
 -2.38894373772024E-10 -9.58527383191275E-10  3.96623699189627E-10  1.04975650197653E-02 -5.21351999636466E-02
  9.94573506904595E-10 -3.60977156854947E-10  8.13137889944927E-03 -4.03837522403122E-02 -1.06388808423224E-09
 -2.74833093292139E-01 -7.22005210212320E-09  1.03877145201770E-01 -3.60209841633557E-01 -1.06882204348082E-09
  3.22181476753233E-01  3.89326976902580E-09  4.26206032324772E-01
* ORBITAL    1  115
 -6.15021870163088E-13 -4.63623914503321E-12 -2.24709359481348E-11 -7.54169519353555E-11 -7.49682657627517E-12
 -2.17517145722043E-12 -6.82499935253729E-13 -1.17288903422481E-11 -5.34127365555175E-11 -1.61168532356659E-11
 -2.63522235465858E-12  1.64880544867052E-12  1.65350835438223E-11  4.64808789988538E-11  5.65625468935487E-12
 -3.36380745607599E-11 -7.44900643306888E-13 -8.17770941039665E-12 -1.99482095840873E-11 -3.00562078600904E-13
  1.04025490435480E-11 -5.85563954951800E-11  8.28778228200094E-11 -1.03577898255899E-11 -1.04158082413171E-02
 -2.06880163814099E-02 -1.93780868744286E-02 -4.11299399479355E-03 -8.16928271715756E-03 -7.65201775663237E-03
  2.01832414297301E-11 -3.70949483506553E-11 -2.37271859631911E-12 -2.37463820212552E-03 -4.71653759653637E-03
 -4.41789452848384E-03  1.24581246375445E-09 -4.48383135790673E-10  1.32780114329862E-02 -6.59501353553759E-02
 -4.74656145516675E-10  2.13554538856489E-10 -2.38852133272995E-11  1.22946799147557E-10  4.78638286389180E-03
 -2.37733359633651E-02 -6.50478907832399E-10  3.07204753962322E-10  3.70751622579953E-03 -1.84147468693812E-02
 -3.94091790448469E-09 -6.02636792185123E-01 -8.89623244606908E-10  2.27775297582192E-01  1.64214335453650E-01
 -5.99810682443019E-09 -1.46877766747798E-01 -4.56309400818729E-09 -1.94301022079720E-01  6.61898138100177E-13
  5.11620375728635E-12  2.39433242662143E-11  7.57444649932441E-11  5.59602866618270E-12  3.02804646726785E-12
 -7.04864122657177E-13 -1.24081461074695E-11 -5.34144161506083E-11 -1.32152456979456E-11  2.75572220765123E-14
  1.42177087020478E-12  1.13171925531478E-11  2.18011607451944E-11 -2.42031912163963E-12 -4.03460902477025E-11
 -5.84320831666301E-13 -3.61129228755580E-12  7.55656815071992E-13  7.52159207147225E-12  1.32359847188955E-11
  6.93198468579933E-11 -6.91505469443457E-11  2.90583875808409E-11  1.04152198729845E-02  2.06868949990888E-02
  1.93781582197974E-02  4.11276165500674E-03  8.16883977848249E-03  7.65204593130852E-03 -3.12723882630675E-11
  2.68888631604558E-11 -1.34366475956411E-11  2.37450406092818E-03  4.71628186481563E-03  4.41791078967270E-03
  1.29413274452259E-09 -4.92023323546005E-10  1.32784859683337E-02 -6.59463911743149E-02 -4.87759077620275E-10
  2.22581280498799E-10 -1.57880219461618E-11  1.13690177190995E-10  4.78655466699960E-03 -2.37719873421716E-02
 -6.84915353600398E-10  3.37244669072667E-10  3.70764930338245E-03 -1.84137022362400E-02  3.91989118114970E-09
  6.02746350432161E-01  8.84413870332546E-10 -2.27816706753796E-01 -1.64244188667769E-01  5.86888573965284E-09
  1.46904468406333E-01  4.33046663257668E-09  1.94336344821815E-01
* ORBITAL    1  116
  2.63243528749999E-12  2.00068182141619E-11  7.71316984586261E-11  7.96327817750117E-11 -6.43642280639183E-11
 -4.96699618970772E-12  3.52144527071010E-12  1.33005522009182E-11 -6.98409724360911E-11 -1.77380596909991E-11
 -5.64071345568776E-11  1.70260436305617E-03  3.41931971426642E-02  1.76660850538886E-01  5.96882744366758E-02
  9.10436286206937E-03 -1.17973333030431E-03 -2.36924415274566E-02 -1.22408175161583E-01 -4.13579620209974E-02
 -6.30840641095479E-03  7.22349270285255E-02  1.30269371967612E-01  1.02174517817165E-01 -3.07334476519735E-11
  2.35195124199871E-11  3.44494682583606E-12  6.16248862135341E-11 -3.68724334612898E-11  3.83037762054943E-11
 -5.00515281788348E-02 -9.02635533686076E-02 -7.07966493531814E-02 -1.15310141667363E-10  7.19833879623392E-11
 -5.76742288342022E-11 -2.18605396680467E-02  1.75289325527687E-01  6.50110769221224E-10 -3.98115122803744E-10
  5.64436743865268E-03 -4.52595096029932E-02 -9.57990017935542E-03  7.68166860742520E-02 -8.48243784583510E-10
  4.34304511951302E-10  1.23675981110026E-02 -9.91699176735606E-02  1.29686130015207E-09 -6.82484943653928E-10
  5.34360295758972E-01  2.05026969480629E-09 -2.01969214747576E-01 -7.76762665856030E-10 -6.39590484939806E-10
  2.96866690136144E-01  7.69341481377275E-10 -2.61811889691064E-01 -3.14225700737082E-10  2.24641086533938E-12
  1.64972679139344E-11  5.95578380500204E-11  3.30277415904613E-11 -7.04182066990496E-11 -1.51504564355430E-11
 -3.71463178426917E-12 -1.04029820643429E-11  8.95433320885968E-11  2.29391789343759E-11  6.83506478237416E-11
 -1.70259146202762E-03 -3.41929236985482E-02 -1.76660349190751E-01 -5.96887609494758E-02 -9.10459920503376E-03
  1.17972441365766E-03  2.36922522350708E-02  1.22407827826604E-01  4.13582991677137E-02  6.30857011094127E-03
  7.22343177592289E-02  1.30268503253111E-01  1.02175526414728E-01 -3.23422617939085E-11  2.40024962161151E-11
 -7.72012225380328E-13  6.59730863446708E-11 -4.00592578489723E-11  4.23968383093631E-11 -5.00511060753950E-02
 -9.02629515060879E-02 -7.07973480173797E-02 -1.21293003919487E-10  7.20855302218511E-11 -7.29676796918485E-11
  2.18622962586920E-02 -1.75289211551554E-01 -6.70673957440730E-10  4.11901286778318E-10 -5.64482109994051E-03
  4.52594802819955E-02  9.58066956897844E-03 -7.68166354795860E-02  8.76267035013803E-10 -4.44777102234793E-10
 -1.23685913485254E-02  9.91698523404138E-02 -1.35183278444777E-09  7.22143495122572E-10  5.34407141881341E-01
  2.04472861696548E-09 -2.01986920067988E-01 -7.66132808302071E-10 -6.00715205459735E-10  2.96892717172350E-01
  7.20719685871556E-10 -2.61834843255079E-01 -3.30047481562016E-10
* ORBITAL    1  117
 -1.02795958974259E-13 -1.26109575193700E-12 -2.34603835595603E-12  3.21047367954464E-11  1.60235333915971E-11
  6.85092171590444E-12 -3.66778391207943E-13  4.52181088522098E-12  4.37677709577138E-11  1.43171382060090E-11
  2.23031837094142E-11  1.17973333028420E-03  2.36924415270226E-02  1.22408175158008E-01  4.13579620196544E-02
  6.30840641049630E-03  1.70260436299486E-03  3.41931971416141E-02  1.76660850532682E-01  5.96882744342739E-02
  9.10436286174305E-03  5.00515281773793E-02  9.02635533666284E-02  7.07966493503677E-02  3.40203110351099E-12
 -3.95523031238093E-12 -4.62539644487787E-12 -4.18632666711260E-11  2.12771778362053E-11 -1.28949359404079E-11
  7.22349270269801E-02  1.30269371963734E-01  1.02174517812994E-01  8.60509250400014E-12  1.11210910265841E-11
  2.89004163037842E-11 -1.51471522596550E-02  1.21457846606757E-01 -1.23734805209758E-10  7.46566710185574E-11
  3.91097799814212E-03 -3.13602826529152E-02  1.38258190203132E-02 -1.10862703407417E-01  6.82558085099853E-10
 -4.11158645374572E-10 -1.78490561862658E-02  1.43123135253757E-01  1.79466322828883E-10 -1.16622687070829E-10
  3.70257842275197E-01 -5.08603708665762E-10 -1.39944372889799E-01  1.95820149309600E-10 -1.18082862126776E-09
 -4.28441386276771E-01  1.02683582699752E-09  3.77849795397516E-01  1.53862689044605E-09 -9.21901877035435E-13
 -7.07339697421615E-12 -3.25393388142913E-11 -5.16815755031627E-11  6.74740010425076E-12  2.30969693026023E-12
  1.12276311875763E-12  7.87432492197686E-12  1.60365972805110E-11  2.39245362192481E-12 -1.97321803938870E-11
 -1.17972441359926E-03 -2.36922522342224E-02 -1.22407827822377E-01 -4.13582991660504E-02 -6.30857011125459E-03
 -1.70259146194826E-03 -3.41929236973213E-02 -1.76660349184015E-01 -5.96887609469048E-02 -9.10459920531293E-03
  5.00511060756075E-02  9.02629515031555E-02  7.07973480155900E-02  4.91576889712416E-12 -1.42015757137330E-12
  1.17453846166439E-14 -3.73513654416676E-11  3.07225703229459E-11 -9.64903689951638E-12  7.22343177593449E-02
  1.30268503248515E-01  1.02175526411490E-01 -5.49077273251624E-12 -3.70616102668130E-12  1.34846347682062E-11
  1.51483687458960E-02 -1.21457766595645E-01  1.34991778127219E-10 -9.07222691915958E-11 -3.91129206518187E-03
  3.13602619792521E-02 -1.38269299179003E-02  1.10862631255992E-01 -6.96163718638295E-10  4.12466905904993E-10
  1.78504905222403E-02 -1.43123042271951E-01 -1.94391768736690E-10  1.36769600145402E-10  3.70290303679017E-01
 -4.35285228128951E-10 -1.39956642147943E-01  1.73762238091034E-10 -1.17633654900084E-09 -4.28478947045762E-01
  1.04667066617979E-09  3.77882919893296E-01  1.47053689119090E-09
* ORBITAL    1  118
 -2.70302653002781E-02 -1.98186729673903E-01 -9.67892876667332E-01 -3.05700888652038E+00 -2.45537432101293E-01
 -9.28281001262944E-02 -2.83228612516595E-02 -5.18310109563810E-01 -2.18421854418779E+00 -5.58994863721573E-01
 -5.75735155223706E-02  3.06203729889624E-12  2.24796519673266E-11  3.24237609690693E-11  4.88755798902981E-11
 -3.67685548024461E-11 -2.33892069391904E-12 -1.59228299183423E-11 -1.70487537821780E-11 -4.11077475361929E-11
  3.99306294773044E-11 -4.32976929394915E-11  1.16056276747609E-10 -8.01796106401999E-11 -1.62369054220151E-12
  7.23858460020556E-13 -2.16736815886070E-13  2.33209602048573E-01  3.82735313846116E-01  2.40127922339405E-01
  4.69296820405620E-11 -1.01247090921909E-10  9.55021754316408E-11 -4.03930879559684E-01 -6.62917009432549E-01
 -4.15913761807439E-01  7.15481705386709E-10 -4.77597305476502E-10 -2.16815153404985E-13  9.75104581962023E-13
 -1.84638280103605E-10  1.23296795847873E-10  4.47392408527345E-10 -3.10226549817210E-10 -1.68981234163835E-03
  3.18067910633398E-01 -5.77925680275309E-10  4.01131557058883E-10  2.18153835270177E-03 -4.10623906948659E-01
  4.31000619211426E-10 -4.87343682509034E-09 -1.70646710044451E-10 -1.28900567564222E-08 -2.30482729008343E-01
  3.20198518416915E-10  3.43583387246677E-01 -2.83070789371153E-10 -4.54518086848529E-01  2.70302217522644E-02
  1.98186410337098E-01  9.67891448675088E-01  3.05700751039137E+00  2.45539028575904E-01  9.28281071292435E-02
 -2.83228140170433E-02 -5.18309495773078E-01 -2.18421953220532E+00 -5.58997224035346E-01 -5.75743069462317E-02
  2.55059796536941E-12  1.16899790310405E-11 -2.26430885949297E-12  3.60372083481081E-11 -4.45674797856849E-11
 -2.13780316920839E-12 -1.43506651955015E-11 -2.11896988629787E-11 -4.20168984209443E-11  4.45911220807627E-11
  5.79859272940216E-11 -9.96424652864664E-11  1.07304185841443E-10 -4.11732590356266E-12  1.20653280369773E-12
 -1.19133057402065E-12 -2.33209603951514E-01 -3.82735544046429E-01 -2.40129231973171E-01 -4.45647981505811E-11
  1.08673276534137E-10 -9.74949970981256E-11  4.03930882855388E-01  6.62917408151380E-01  4.15916030159509E-01
  7.47116401788878E-10 -5.22083559476449E-10  1.35512811963183E-12 -1.29573165130240E-12 -1.92960563541930E-10
  1.34900497722973E-10  4.58161147599992E-10 -3.12254231067420E-10 -1.69163334936769E-03  3.18069856584221E-01
 -5.91334704279710E-10  4.02874847923658E-10  2.18388926423943E-03 -4.10626419161065E-01 -4.09883275921436E-10
  4.92288977132638E-09  1.62976869369924E-10  1.30985332699798E-08  2.30492774472664E-01 -3.44809118790036E-10
 -3.43598361670779E-01  3.29293496835215E-10  4.54537896411142E-01
#OCC
* OCCUPATION NUMBERS
  2.00000000000000E+00  2.00000000000000E+00  2.00000000000000E+00  2.00000000000000E+00  2.00000000000000E+00
  2.00000000000000E+00  2.00000000000000E+00  2.00000000000000E+00  2.00000000000000E+00  2.00000000000000E+00
  2.00000000000000E+00  2.00000000000000E+00  2.00000000000000E+00  2.00000000000000E+00  2.00000000000000E+00
  2.00000000000000E+00  2.00000000000000E+00  2.00000000000000E+00  1.03460763921472E+00  9.65393049057156E-01
  1.14192321178360E+00  1.14261889207005E+00  8.58087018657665E-01  1.14192321031598E+00  8.58087020125444E-01
  1.03460823940620E+00  9.65392448921345E-01  8.57406117900685E-01  1.72873701808936E+00  2.71216134457793E-01
  0.00000000000000E+00  0.00000000000000E+00  0.00000000000000E+00  0.00000000000000E+00  0.00000000000000E+00
  0.00000000000000E+00  0.00000000000000E+00  0.00000000000000E+00  0.00000000000000E+00  0.00000000000000E+00
  0.00000000000000E+00  0.00000000000000E+00  0.00000000000000E+00  0.00000000000000E+00  0.00000000000000E+00
  0.00000000000000E+00  0.00000000000000E+00  0.00000000000000E+00  0.00000000000000E+00  0.00000000000000E+00
  0.00000000000000E+00  0.00000000000000E+00  0.00000000000000E+00  0.00000000000000E+00  0.00000000000000E+00
  0.00000000000000E+00  0.00000000000000E+00  0.00000000000000E+00  0.00000000000000E+00  0.00000000000000E+00
  0.00000000000000E+00  0.00000000000000E+00  0.00000000000000E+00  0.00000000000000E+00  0.00000000000000E+00
  0.00000000000000E+00  0.00000000000000E+00  0.00000000000000E+00  0.00000000000000E+00  0.00000000000000E+00
  0.00000000000000E+00  0.00000000000000E+00  0.00000000000000E+00  0.00000000000000E+00  0.00000000000000E+00
  0.00000000000000E+00  0.00000000000000E+00  0.00000000000000E+00  0.00000000000000E+00  0.00000000000000E+00
  0.00000000000000E+00  0.00000000000000E+00  0.00000000000000E+00  0.00000000000000E+00  0.00000000000000E+00
  0.00000000000000E+00  0.00000000000000E+00  0.00000000000000E+00  0.00000000000000E+00  0.00000000000000E+00
  0.00000000000000E+00  0.00000000000000E+00  0.00000000000000E+00  0.00000000000000E+00  0.00000000000000E+00
  0.00000000000000E+00  0.00000000000000E+00  0.00000000000000E+00  0.00000000000000E+00  0.00000000000000E+00
  0.00000000000000E+00  0.00000000000000E+00  0.00000000000000E+00  0.00000000000000E+00  0.00000000000000E+00
  0.00000000000000E+00  0.00000000000000E+00  0.00000000000000E+00  0.00000000000000E+00  0.00000000000000E+00
  0.00000000000000E+00  0.00000000000000E+00  0.00000000000000E+00  0.00000000000000E+00  0.00000000000000E+00
  0.00000000000000E+00  0.00000000000000E+00  0.00000000000000E+00
#OCHR
* OCCUPATION NUMBERS (HUMAN-READABLE)
  2.0000  2.0000  2.0000  2.0000  2.0000  2.0000  2.0000  2.0000  2.0000  2.0000
  2.0000  2.0000  2.0000  2.0000  2.0000  2.0000  2.0000  2.0000  1.0346  0.9654
  1.1419  1.1426  0.8581  1.1419  0.8581  1.0346  0.9654  0.8574  1.7287  0.2712
  0.0000  0.0000  0.0000  0.0000  0.0000  0.0000  0.0000  0.0000  0.0000  0.0000
  0.0000  0.0000  0.0000  0.0000  0.0000  0.0000  0.0000  0.0000  0.0000  0.0000
  0.0000  0.0000  0.0000  0.0000  0.0000  0.0000  0.0000  0.0000  0.0000  0.0000
  0.0000  0.0000  0.0000  0.0000  0.0000  0.0000  0.0000  0.0000  0.0000  0.0000
  0.0000  0.0000  0.0000  0.0000  0.0000  0.0000  0.0000  0.0000  0.0000  0.0000
  0.0000  0.0000  0.0000  0.0000  0.0000  0.0000  0.0000  0.0000  0.0000  0.0000
  0.0000  0.0000  0.0000  0.0000  0.0000  0.0000  0.0000  0.0000  0.0000  0.0000
  0.0000  0.0000  0.0000  0.0000  0.0000  0.0000  0.0000  0.0000  0.0000  0.0000
  0.0000  0.0000  0.0000  0.0000  0.0000  0.0000  0.0000  0.0000
#ONE
* ONE ELECTRON ENERGIES
 -2.2202E+02 -2.2202E+02 -2.6560E+01 -2.6560E+01 -2.2199E+01 -2.2199E+01 -2.2199E+01 -2.2199E+01 -2.2199E+01 -2.2199E+01
 -3.3428E+00 -3.3415E+00 -2.0698E+00 -2.0626E+00 -2.0626E+00 -2.0611E+00 -2.0611E+00 -2.0583E+00  0.0000E+00  0.0000E+00
  0.0000E+00  0.0000E+00  0.0000E+00  0.0000E+00  0.0000E+00  0.0000E+00  0.0000E+00  0.0000E+00  0.0000E+00  0.0000E+00
  5.7955E-02  5.7955E-02  1.0359E-01  1.6051E-01  1.6051E-01  2.2181E-01  2.4118E-01  3.9756E-01  3.9756E-01  4.6677E-01
  5.0009E-01  5.2147E-01  5.2147E-01  6.1860E-01  6.1860E-01  6.5712E-01  6.5712E-01  6.8978E-01  6.8978E-01  9.4824E-01
  9.5152E-01  9.5152E-01  1.0402E+00  1.3745E+00  1.5199E+00  1.5199E+00  1.5561E+00  1.5561E+00  1.5902E+00  1.5902E+00
  1.6082E+00  1.6914E+00  1.6914E+00  1.8600E+00  1.8600E+00  2.1518E+00  2.1518E+00  2.4916E+00  2.7812E+00  2.7812E+00
  2.9707E+00  2.9707E+00  3.1072E+00  3.1072E+00  3.2051E+00  3.2270E+00  3.2930E+00  3.2930E+00  3.5626E+00  3.5842E+00
  3.5842E+00  3.7894E+00  3.8821E+00  3.8821E+00  4.2749E+00  5.1437E+00  6.1129E+00  6.1129E+00  6.1625E+00  6.1625E+00
  6.2918E+00  6.2918E+00  6.3360E+00  6.3360E+00  6.5039E+00  6.5996E+00  6.5996E+00  6.9925E+00  6.9925E+00  7.4250E+00
  7.8451E+00  7.8451E+00  7.8458E+00  7.8578E+00  7.8578E+00  7.8853E+00  7.8853E+00  7.9021E+00  7.9021E+00  7.9073E+00
  7.9073E+00  7.9245E+00  7.9245E+00  7.9768E+00  7.9768E+00  8.0914E+00  8.0914E+00  8.3350E+00
#INDEX
* 1234567890
0 iiiiiiiiii
1 iiiiiiii22
2 2222222222
3 ssssssssss
4 ssssssssss
5 ssssssssss
6 ssssssssss
7 ssssssssss
8 ssssssssss
9 ssssssssss
0 ssssssssss
1 ssssssss
