# Supplementary material for: Toward a Stochastic Complete Active Space Second-Order Perturbation Theory
Source: J Phys Chem A. 2023 Dec 28;128(1):281–91. doi: 10.1021/acs.jpca.3c05109 (PMC10788896; doi:10.1021/acs.jpca.3c05109)
Supplement: Supplementary file 1 — jp3c05109_si_001.zip [file jp3c05109_si_001.zip › supplementary-information/cr2.RasOrb_2.1]

#INPORB 2.2
#INFO
* RASSCF average (pseudo-natural) orbitals
       0       1       0
     118
     118
*BC:HOST pcal036 PID 31160 DATE Wed Jan 25 12:32:24 2023
#EXTRAS
* ACTIVE TWO-EL ENERGY
 0.248863361717E+02
#ORB
* ORBITAL    1    1
  4.58266416659549E-02 -3.66894047839926E-06 -1.72226671060118E-05 -4.63540065506499E-05  9.50871411109492E-07
  7.85999516832714E-07 -3.63345879653615E-07 -9.25549876456493E-06 -3.24141074894799E-05 -5.07957825434736E-06
  1.10345563331393E-07  2.54123171269463E-15 -1.06948100013054E-14 -2.57841602839054E-14  2.29886992406882E-14
  4.59840339315334E-15  3.12826797017253E-15 -1.49228277612611E-14 -7.04595985331072E-14 -1.08133958626084E-14
 -8.23791124294188E-14 -5.18203170752266E-14 -5.02498567309134E-14  2.15647254777606E-15 -4.28646516977561E-14
 -7.58155426023317E-14 -6.51040185333654E-16  3.93188352895123E-06  5.73239025461450E-06  2.34261675659997E-06
 -3.77084812911463E-14 -1.59255631295266E-14 -1.15294476603378E-14 -6.81022207237673E-06 -9.92879109256609E-06
 -4.05753112281816E-06 -2.52540051837246E-15 -5.38355294033828E-14 -3.48109482626064E-14 -6.63936211051406E-14
  2.31489049490225E-14  1.66541410661317E-16  9.33107511728281E-15  2.13206175240624E-14  1.82798535029907E-06
  2.66767020809889E-06 -3.54250609710048E-14 -6.73944367875393E-14 -2.35991897738922E-06 -3.44394745845264E-06
 -1.42813393952009E-14 -7.32602153281550E-14  5.44385214084042E-15 -1.56576963973116E-13 -2.78506321216495E-07
  1.59509022203952E-14  4.15169808665205E-07 -3.31545409596530E-14 -5.49219662103626E-07 -9.98948759736574E-01
  6.75567165901950E-06  2.19683019718502E-05  4.75648069188756E-05 -4.28812042841675E-06 -3.16455877851986E-07
  2.65055439362800E-06 -9.76047979491106E-06 -2.86187631429305E-05 -2.07082581267103E-06  1.90213385620873E-06
 -3.16779177873303E-15  8.66744616960774E-15  5.05112264475928E-15  5.53753981012441E-15  8.81292708211342E-15
 -9.02791265303155E-14  3.62357937039711E-14  4.46056107492031E-14  7.81518808512883E-14  4.38900286875363E-14
 -3.26306358641498E-14 -3.47154066269979E-14  5.74434146565107E-15 -2.84206084070369E-13  1.69859434128527E-13
  2.15066863598540E-15 -2.97671553698753E-06 -3.90887762713862E-06 -9.63558596568894E-07 -2.11098857794767E-14
 -1.99287260728965E-14 -5.03034396196947E-14  5.15582255609522E-06  6.77037458840094E-06  1.66893238874425E-06
  1.01441402331833E-15  4.11426963020945E-14  6.87196964720997E-13 -6.60160191453124E-13  2.51545970811753E-14
 -6.60095891829282E-15 -4.83515825425804E-14 -1.35749017013926E-14  1.06388846849460E-06  1.10211764160995E-06
  1.78575666576645E-14 -2.64744171401040E-14 -1.37347429976615E-06 -1.42282754717054E-06 -1.36496437929249E-14
  1.28750989323881E-12  5.53133236832039E-14  3.57857986880144E-12  1.37424887588736E-07  4.80827792485596E-15
 -2.04795749017554E-07 -4.57822376637866E-14  2.70956281975067E-07
* ORBITAL    1    2
  9.98948801929423E-01 -6.44665418255794E-06 -2.04769831770565E-05 -4.35022989034110E-05  4.21864130761582E-06
  2.45378116632592E-07  2.69465517684632E-06 -8.95026677790428E-06 -2.57584315641051E-05 -1.61229600634557E-06
  1.89975842564223E-06  1.16536494405846E-13 -3.13510651617857E-14  9.11787674888464E-14 -6.55098544364841E-14
  1.15756314118147E-13  8.27431827067915E-14 -2.95297425130120E-15  5.28529572209251E-14  4.12460315815110E-14
 -2.60706357427187E-14 -1.32368809368679E-14  1.84174974273551E-14  2.37367759836866E-14 -3.35260382095196E-13
  1.35000180474503E-13  1.23349766939539E-14  2.62766298632864E-06  3.39817076450991E-06  7.52185677458549E-07
  8.39659136794619E-15  3.66635695846070E-14  7.09735522627688E-14 -4.55124574396794E-06 -5.88580443181026E-06
 -1.30282382346493E-06  2.73973760864975E-14  7.51637625856415E-15 -7.06075806733919E-13  6.37281442481923E-13
 -4.98724129967879E-14  1.93159763231063E-14  2.27693616786064E-14 -1.90157075932383E-14  9.00285652335700E-07
  8.61435990452456E-07 -4.62615697942770E-16  2.85650724367395E-14 -1.16226369005110E-06 -1.11210912738926E-06
 -4.28525509267366E-14 -1.32775034248799E-12  1.09570576458585E-14 -3.23746389871861E-12 -1.12393200293536E-07
  4.54469128015528E-14  1.67483051329269E-07 -1.46812079632125E-15 -2.21594880446019E-07  4.58275610764143E-02
  3.06316334266060E-06  1.52749416766000E-05  4.21752323052448E-05 -5.60419737812733E-07 -7.60093224372015E-07
 -6.08540142351425E-07 -8.39683655373347E-06 -2.99186530896596E-05 -4.91053540892807E-06 -6.41375931355535E-08
 -1.52901041100959E-16 -7.35411877386701E-15 -7.20471010056623E-14 -5.71682387176923E-14 -8.32963116276382E-14
  3.93860707935247E-15 -1.92037430088792E-14 -1.01366485098419E-13 -6.59540847602106E-15 -2.01592053286909E-14
 -1.96897362520148E-14 -3.07739031537914E-14  1.81752281031839E-14  4.25736996628299E-14 -7.33134632960355E-14
  4.65918075892985E-15 -3.67469298222821E-06 -5.39704564639377E-06 -2.26384954808136E-06 -1.79306389703175E-14
  2.97910856852434E-14  5.27771080612332E-14  6.36475497932276E-06  9.34795727273305E-06  3.92110234165350E-06
  1.68458982094732E-14  3.43390272165332E-14  2.36383401637384E-15  9.03083015572610E-14  3.13613485954248E-15
 -3.00051847585356E-14 -6.86219514930925E-15 -4.28179953738384E-14  1.73785424529055E-06  2.57756241504429E-06
  4.10067185791937E-14 -1.74463674594044E-14 -2.24356022426663E-06 -3.32761885455927E-06 -1.42193723344648E-15
 -9.62171948137750E-14 -3.44791853599245E-15 -1.44631368110462E-13  2.67044435094512E-07 -1.98200429393335E-14
 -3.98089315764541E-07  4.62023913285974E-15  5.26621009062628E-07
* ORBITAL    1    3
 -1.99313179136324E-05 -6.77208406829845E-01 -5.87345012281284E-04 -1.57633405553357E-03  4.85186274730546E-05
 -3.98158560573751E-05 -8.42752282533464E-04 -3.05146514563848E-04 -9.46702242753789E-04 -1.79424598758233E-04
  1.04459581677857E-05 -1.07056908505667E-11 -7.23579976588382E-13  6.88218848289478E-13 -3.74322725133112E-13
  4.62287976808062E-13 -9.88198198041847E-12 -4.48301363458767E-13 -4.73540084570628E-14 -4.51125534744360E-13
  5.17505568820792E-13  1.54146770825883E-13  1.15007127588363E-13 -3.01280437230840E-13  7.19615913537583E-11
 -1.98260441945775E-11  5.62454990554684E-12  1.26052299110083E-04  1.13588879276911E-04  7.34870012487753E-05
 -5.16078689335847E-13 -2.03616972363103E-13 -3.36429772265881E-13 -2.18329008996270E-04 -1.96741708259613E-04
 -1.27283217084614E-04 -3.32210278911590E-14 -5.26187247269452E-14 -1.13367566792059E-11  3.92307343724490E-12
 -6.92868698280732E-15  5.17005820272498E-14  3.45565963265880E-14  1.33200543885959E-13  2.87106831243105E-05
  3.37635258693821E-05  1.08478062542298E-14 -2.63285711871284E-14 -3.70653303599926E-05 -4.35885249620387E-05
  5.19179842815958E-14  1.38611511194443E-10 -1.11596185694610E-15  2.82299655257959E-10 -4.83147336911652E-06
  1.73718435185254E-14  7.20394960087659E-06 -1.73338202091204E-14 -9.52902326268930E-06  1.99205558816861E-05
  7.36047223607654E-01  5.78915556857900E-04  1.59849585988411E-03 -4.96303017469718E-05  4.28396358307100E-05
 -9.14505366843361E-04 -3.03811932883120E-04 -9.47004062117108E-04 -1.82212744826220E-04  1.18602311983404E-05
  3.72147627569002E-12 -1.18814085981641E-13  3.85964418102505E-13  2.32295919596547E-13 -2.80530352148685E-13
  1.12864828821628E-11  5.38049664263646E-13 -4.42333805122481E-14  4.38906130220815E-13 -5.19455568192251E-13
 -6.40280716833785E-13 -5.90957785076273E-14 -2.29598574116168E-13  8.23301044537714E-11 -2.10236847386487E-11
  4.94213266174373E-12 -1.28656727764411E-04 -1.12466028903376E-04 -7.51400406494054E-05 -4.65691777673634E-13
 -1.20904227506772E-13 -3.64611923633403E-13  2.22839963467290E-04  1.94796878233388E-04  1.30146371087424E-04
  1.89114796162975E-14  8.24642789323517E-14  1.21980718685919E-11 -4.72920594363277E-12  3.80996518564783E-15
 -2.87917064576466E-14 -4.44339932697114E-14 -1.25622716436026E-13  2.87909428121179E-05  3.36329479430923E-05
  6.72327497776813E-14  1.40304176194676E-13 -3.71689503519408E-05 -4.34199481150988E-05 -3.03508207063766E-16
 -8.41878616057604E-11  1.35671040642427E-14 -3.14967535589917E-10  5.05062389844788E-06  3.41728500442562E-15
 -7.53055045967164E-06  4.61515252945527E-14  9.96110781230685E-06
* ORBITAL    1    4
  6.99065581471952E-07  7.35907035326828E-01 -7.68791798975590E-05  3.32408802268106E-04 -1.54452954293202E-05
  3.80483672665543E-05  8.97616174248306E-04 -3.40801841140255E-06  4.30787215040082E-05  4.09758109746115E-05
 -1.74236590858894E-05  1.15875206577670E-11  6.36705748164091E-13 -1.78817077650825E-12  1.09360216258483E-13
 -5.84796762416067E-13  1.07342097105760E-11  4.01211271487044E-13 -1.05424043687801E-12  2.95180998902408E-13
 -4.19004467181648E-13  5.08112354441150E-13 -1.27810428299628E-13  2.16440235206437E-13 -1.31020187938082E-10
  2.08835347122968E-11 -6.26534892665944E-12 -3.65775648740384E-05  8.77720778041269E-06 -2.29206398688944E-05
  4.22260914023599E-14 -1.87911734684702E-13  1.77239140558489E-13  6.33542352997643E-05 -1.52025714408430E-05
  3.96997090601409E-05 -7.01754231901868E-14  5.00267078234702E-14  8.38043932577961E-12 -9.99885718451677E-12
  2.62544722503376E-14 -1.97142437686033E-14  7.82260392698192E-14 -3.40665626512126E-14 -2.15887477707824E-06
  1.73970485101222E-07 -3.08146472810913E-14 -7.26378456289077E-14  2.78709383832434E-06 -2.24593265077758E-07
  1.11133527069866E-14 -1.54382403987680E-10  4.26881461689319E-14 -3.13864771700345E-10  2.83528826298917E-06
 -1.53589723115947E-14 -4.22839356492496E-06  3.94962930682735E-14  5.59263118864043E-06 -9.59911398162539E-07
  6.77056039750583E-01 -1.25435178371554E-04  2.00246448794604E-04 -1.13582608629493E-05  3.46017510213093E-05
 -8.24482191620964E-04  2.87545603022485E-05  3.57599676322133E-05 -2.59198067321326E-05  1.64998628324501E-05
  3.41277685940406E-12  1.28924468926519E-14  3.63697717713146E-13  2.83524448771801E-13  6.17316961667517E-15
  1.04051682705465E-11  4.58855462628960E-13 -8.82977771136597E-13  2.52982083719889E-13 -3.67182277337733E-13
  5.48366524752066E-13  1.71708724397902E-13 -1.49765118982959E-13  1.24658688058965E-10 -1.79457535324368E-11
  5.19414749851628E-12 -2.59745765106924E-05  1.81868806813556E-05 -1.67346681562203E-05 -1.25180249538332E-13
  1.06388755265752E-13 -2.62032653018768E-13  4.49892528668406E-05 -3.15005999112986E-05  2.89852988351203E-05
  8.60951082019270E-15  1.95003703810442E-14  7.52824775250944E-12 -9.71165786956330E-12 -3.40820373095321E-14
 -6.69541829759878E-15  9.99881667571868E-14 -2.46916579832493E-14 -2.35009045304945E-07 -2.97935960538247E-06
 -9.28955303951133E-15  1.01386122131837E-13  3.03393605528479E-07  3.84633867631858E-06 -1.35900925080824E-14
 -7.90113358715863E-11 -6.26424977328802E-14 -2.96674456084713E-10  2.42390274349252E-06  5.77513335166820E-14
 -3.61477777264235E-06  4.59384147260573E-15  4.78107784303147E-06
* ORBITAL    1    5
 -2.41133244527220E-06 -8.54856043931781E-04 -8.04022616879195E-06 -2.61057639745926E-04  1.73012951983434E-06
  1.42584679133548E-06  7.00164323004146E-01  2.05479908291044E-05  7.98707861551900E-05 -1.19358327759111E-05
  4.65298250400591E-05  1.37314970224857E-09 -1.77729083425172E-14  1.68027760540677E-12  2.51424155919179E-13
  2.64112807567587E-13  1.56674530445628E-09 -2.32478706809872E-13  3.96217492004843E-13  4.54651285179302E-14
  4.76253063813374E-14  1.35438338977740E-12 -6.79173495541418E-13  1.13108085364416E-12 -2.25698401542599E-13
  5.48363109550697E-11 -6.06199429631356E-11  5.29494055037349E-06  1.96166263673844E-05 -4.19087071519203E-05
  1.68397969504964E-12 -9.12070068806614E-13  9.86736405469835E-13 -9.17110879431012E-06 -3.39770158051643E-05
  7.25880284717599E-05 -5.83177142875370E-14  2.30721862176466E-13 -9.18464220332522E-11  6.81869566143786E-11
  2.12810346191575E-15 -3.07213869234230E-15 -1.44198867673601E-13 -4.98397355912069E-14 -2.57178931476694E-05
  1.19766852960198E-05  1.33831422094404E-13 -5.15750533532251E-14  3.32016866909829E-05 -1.54618551589359E-05
  6.31604726680734E-14  1.11439603779471E-11 -8.76528879470947E-15  2.36988826760533E-11 -8.67044052759008E-08
  1.06588221348050E-15  1.29107963559811E-07  8.19722112859978E-14 -1.70875402226981E-07 -2.45322067395993E-06
 -8.71708134346966E-04 -8.49900551551425E-06 -2.60372345748240E-04  2.38468988993932E-06  1.82651659498760E-06
 -7.13982528881946E-01 -1.97125834175043E-05 -7.95354747792690E-05  1.21004360953770E-05 -4.71809190363123E-05
  7.82705404105008E-10 -2.70910955354237E-13 -8.91397449151700E-13 -2.12254971781115E-13 -2.79125885544596E-14
  1.59170458270626E-09 -1.90925229498136E-13  7.27285642626236E-13  9.88676203356185E-14  2.05719201197971E-13
 -1.04242456894071E-12  6.72036445934821E-13 -3.07318494724981E-13  3.97138614485504E-12 -5.79669448588839E-11
  6.24824766784012E-11  4.48547797360243E-06  2.06357109996926E-05 -4.25929605867483E-05 -1.71040102022419E-12
  8.67405395378445E-13 -1.08815624537844E-12 -7.76907370584364E-06 -3.57420776686839E-05  7.37731526390163E-05
  2.68718032422816E-13 -9.09219695900281E-14 -9.39971048615180E-11  6.94327931516519E-11 -7.70217558986987E-14
  5.33601544426989E-14 -5.96473636398668E-14 -2.43770376799999E-15  2.59022673181105E-05 -1.25254506206561E-05
  1.38069525214267E-13  4.46322440310121E-14 -3.34396541529798E-05  1.61702665685086E-05 -5.48528627049696E-14
  8.31488011830693E-12  5.11046316677353E-14  2.76789837502255E-11 -9.24880658099468E-08  5.20927033643947E-14
  1.37747325153336E-07 -7.87419611534898E-14 -1.82293316323314E-07
* ORBITAL    1    6
 -2.19205925904309E-06 -8.68938437820349E-04 -2.51699862840259E-05  2.92613843445658E-05  3.35903445320102E-05
  2.06684716292955E-05  7.13980477500880E-01 -4.27425141732422E-05 -1.87614559213974E-05 -9.25369764141367E-06
  3.38446303656911E-05  1.39418632338393E-09  1.63203648813578E-13  1.33927042147979E-12  3.10483404005273E-13
  4.40016512720508E-13  1.67294855833250E-09  2.50624576055102E-13  1.63759972810532E-12  5.58060774385074E-13
  4.07314197655391E-13  1.60660328794883E-12 -3.59038825088335E-13  1.48502287540677E-12 -1.78740068929476E-10
  7.30629688207563E-11 -4.92104069448168E-11 -4.09820391492601E-05  5.25127200194714E-05 -3.51808389643274E-05
  1.89610610051296E-12 -2.57454153257487E-13  1.60246635238827E-12  7.09830220702127E-05 -9.09547247518008E-05
  6.09350169208857E-05 -6.94368437627593E-14  2.27662965543027E-13 -9.67037781726675E-11  6.20097611917030E-11
  1.33338063115227E-14 -6.10026851762203E-14 -1.53723434329551E-13 -1.76255395901467E-14 -9.63990454230059E-06
  2.82163261240776E-05  1.01678396628540E-13 -4.19319703542151E-14  1.24450944049590E-05 -3.64271395624152E-05
  3.55912218447856E-15  1.37810206210256E-11  1.11079662101649E-14  3.41279058506924E-11 -2.95222792213242E-07
  1.82628839636974E-14  4.39987573288789E-07 -2.55484034095564E-14 -5.82108269325392E-07  2.14473804373036E-06
  8.52107762658988E-04  2.49990149059863E-05 -3.43018898155612E-05 -3.35519737671628E-05 -2.06354264869776E-05
  7.00162232002258E-01 -4.31405516324085E-05 -2.03191283493106E-05 -9.01160170689621E-06  3.29284327537048E-05
 -7.34667093506216E-10 -2.67648124947778E-13 -1.39796247761019E-12 -4.44046533095782E-13 -3.35921283632807E-13
 -1.57718387963560E-09 -2.52339187275516E-13 -1.65071280398689E-12 -5.13301397573111E-13 -5.09352299368308E-13
  1.17991295119587E-12  6.36406955045712E-14  9.38488067810949E-13 -1.81942070086479E-10  7.32700934551827E-11
 -4.91592265809890E-11  4.10789102008673E-05 -5.21198129094082E-05  3.43583548956037E-05  1.93959596738843E-12
 -3.03219598691840E-13  1.57834079206540E-12 -7.11507089054923E-05  9.02741397608836E-05 -5.95103996614583E-05
 -1.82695266343414E-13  9.11896199098335E-14  9.51063846339505E-11 -6.06717738658233E-11  3.05277683125183E-14
 -1.47089275568199E-14  9.49863837951832E-14 -1.85362979369222E-14 -9.13633023277802E-06  2.79765619120961E-05
 -1.00119181913961E-13 -4.36880918404220E-14  1.17949219258546E-05 -3.61175682476563E-05 -5.67278931959291E-15
 -1.23630739635853E-11  7.58616249829988E-15 -3.46340261060762E-11  2.93427760814922E-07 -3.57334545173501E-14
 -4.37321050857227E-07  4.09689172098659E-14  5.78575285425762E-07
* ORBITAL    1    7
  8.85240583578921E-14  1.18488890543773E-11 -7.15708320185644E-13  3.90448862936763E-12  9.66067670901758E-14
  5.10898045034198E-13  1.91010612150403E-09  2.23162379697845E-13  1.61531603717265E-12  5.06889001583212E-13
  4.85979201889900E-13 -6.37010822037555E-01  2.49517253864185E-06 -3.11814450424909E-06  3.64668646037411E-05
 -1.67376949277039E-05 -2.84348459567530E-01  1.11387425030090E-06 -1.39137299934084E-06  1.62781968833185E-05
 -7.47120421775428E-06 -4.15319616930086E-05  5.02926495046617E-05 -5.49692936506628E-05 -1.67566499520089E-12
  1.13836693973252E-12 -9.86058917728164E-13 -2.68206254352415E-13 -2.93156571924691E-13 -2.43364357461257E-13
 -1.85387725717349E-05  2.24497196803332E-05 -2.45370371490749E-05  1.82069935172859E-12 -3.86240941739820E-13
  1.13960509344926E-12 -1.55648206962459E-06 -8.10577652491321E-06  2.16572024015494E-16  4.76925536055734E-14
  3.96939444641231E-07  2.09611922639515E-06  4.42062394365732E-07  2.28674228050367E-06  1.75331441781112E-14
 -6.71691242460947E-14 -5.64571038262747E-07 -2.95613980541265E-06  2.57208391198125E-13 -3.64375148572067E-14
 -3.43415516721505E-06 -3.60557499901075E-14  1.29775768370689E-06  3.80814739815095E-14  1.29473193272711E-14
  1.22913563363139E-06 -4.70245697608105E-14 -1.08386294224024E-06  1.94224105791009E-14 -1.74711648607724E-14
  5.80727202962031E-12 -1.28307522503071E-12 -7.90468225168216E-14  3.64986282495630E-13  1.98242853381327E-13
 -1.34429978877251E-09  4.43487151325887E-13  4.21735423155488E-13 -3.73579365818893E-14 -4.06226037342181E-13
 -6.54266834177924E-01  2.17449208048854E-06 -5.93465985892680E-06  3.61495595800946E-05 -1.84241468467849E-05
 -2.92056589901176E-01  9.70640899850801E-07 -2.64942286185863E-06  1.61364916860066E-05 -8.22451687925857E-06
  4.45026800576817E-05 -5.08703815802091E-05  5.73392114871369E-05 -1.49884010415965E-12  1.05267578121242E-12
 -8.41839499036928E-13 -5.66620579472001E-13  2.78983972865862E-13 -3.61147318045025E-13  1.98657168490942E-05
 -2.27077832830699E-05  2.55956260903893E-05  8.19067399502347E-13 -4.78243009408872E-13  5.66975330931455E-13
 -1.29512309121985E-06 -8.07055077302031E-06 -1.30856745440752E-14 -6.65684800938647E-14  3.29579432945648E-07
  2.08688775503349E-06  3.68221994646033E-07  2.27680401767414E-06  2.61243346599410E-14  1.17830172247671E-14
 -4.69364070733562E-07 -2.94316599714820E-06 -1.35002607188294E-15 -3.65308088445528E-14  3.41665591238715E-06
  3.89855657731714E-14 -1.29116345079182E-06 -1.19341362969345E-14 -2.56682001510515E-14 -1.22286026685344E-06
 -3.74616233172368E-15  1.07834520844684E-06  3.31791003415400E-14
* ORBITAL    1    8
  5.51145516238786E-17 -3.61915461382285E-12  4.54639406813058E-13 -8.75147582099119E-13 -2.17200417409744E-13
 -1.02399400836990E-13 -8.88773648291352E-10  8.66282574476216E-14 -3.93430622311257E-13 -1.13655808401091E-13
 -3.06944285669865E-13 -2.84355597980049E-01  1.11375819369885E-06 -1.39243924528420E-06  1.62781287458036E-05
 -7.47187249798751E-06  6.37014759481840E-01 -2.49511223694119E-06  3.11871314338985E-06 -3.64668349532176E-05
  1.67380634745967E-05 -1.85399134564787E-05  2.24499604105152E-05 -2.45379612665561E-05  6.96194795187313E-13
 -3.81873125202532E-13  3.25912787250709E-13  1.86538046937164E-12 -1.06557318796007E-12  1.10632296557513E-12
  4.15325707790459E-05 -5.02927877441484E-05  5.49697927389437E-05  3.31407190715696E-13 -4.80402485611496E-13
  1.05302505634075E-13 -6.95194938281286E-07 -3.61797317781091E-06  3.68939046718795E-14  4.19013267355929E-14
  1.75663716371676E-07  9.36628573483735E-07 -9.87434770121961E-07 -5.12452376213731E-06 -1.18289745875483E-14
 -6.05811213494158E-14  1.26697171027920E-06  6.62080693203409E-06  2.74487825228889E-15 -5.36413060474781E-14
 -1.53294454514035E-06  1.21707232715760E-14  5.79290175797571E-07 -3.56321024365395E-14 -1.34459650835660E-14
 -2.75352646187309E-06 -2.81709034919852E-14  2.42809327037307E-06 -2.06403830490066E-14 -4.03608400448106E-14
 -7.12081283499127E-12  7.79298453081679E-13 -1.45711053625997E-12 -8.73403649081342E-14 -3.87884278175508E-13
  1.11782133231849E-09 -3.41900991211145E-14  4.36075539836957E-13  2.29557090205322E-13  3.10132598510155E-13
 -2.92049639718611E-01  9.70758250271256E-07 -2.64835704801812E-06  1.61365695727157E-05 -8.22385393071091E-06
  6.54263000558799E-01 -2.17455242525056E-06  5.93409173867019E-06 -3.61495944874091E-05  1.84237811711086E-05
  1.98645895205013E-05 -2.27075598766486E-05  2.55947198962106E-05 -8.21634616054251E-14 -7.10497750993657E-14
  7.31734549278048E-15  1.65777056908525E-12 -1.02466153378855E-12  1.02240825740998E-12 -4.45020757578856E-05
  5.08702529892587E-05 -5.73387212945290E-05 -1.09598668756597E-13 -2.62035157045764E-13 -1.40830245785469E-13
 -5.78541309133239E-07 -3.60240451760263E-06 -1.30423122134509E-14  1.02575223031979E-15  1.45535710379099E-07
  9.32594988652886E-07 -8.22056580862372E-07 -5.10242857159200E-06 -7.72417761101204E-14  6.85215734445009E-14
  1.05363476627703E-06  6.59208962611975E-06  8.78035293087554E-14 -1.56300746184118E-14  1.52514454456000E-06
 -4.30543497904517E-16 -5.76359272668459E-07 -4.36690447314873E-16  1.75505301990739E-15  2.73949910523979E-06
 -4.41567540305108E-16 -2.41574845024945E-06 -5.20427946583924E-14
* ORBITAL    1    9
  1.61286634306696E-14  2.80113904098198E-12 -1.03780534290756E-12  5.57309644826490E-12  1.92199973124107E-13
  3.30075899295551E-13  1.69375599375043E-10 -2.85517454211125E-13  3.59566898081776E-13  2.16209718501047E-13
  1.00447408315845E-13 -5.83185575191764E-01 -1.08796795058333E-05 -9.39677848335578E-05 -9.98762036483141E-06
 -5.64811124866414E-05  4.16232179435363E-01  7.76515020438101E-06  6.70672958750637E-05  7.12845957477314E-06
  4.03118636951042E-05 -9.93777407556778E-05  1.98070767571470E-05 -7.95834297377058E-05 -3.17809243732044E-13
  1.05595183676237E-13 -3.07725664901697E-13  1.24212660732719E-12 -9.41582625207494E-13  1.02782782065921E-12
  7.09282618015815E-05 -1.41366197849026E-05  5.68005148632095E-05  1.61855502250727E-12 -5.56056494050354E-13
  7.58427316222776E-13  8.70934617219210E-06  1.05349436361527E-06  9.64682393944256E-16 -7.63818913354044E-14
 -2.25415947040239E-06 -2.67636275236916E-07  3.93026123875500E-06  4.76418819733686E-07 -6.18882831903207E-14
  5.99748186845134E-14 -5.07746611543650E-06 -6.12370320486703E-07  5.29751659420421E-14 -2.56476986398044E-15
  5.41511918145928E-07  1.16102757176342E-14 -2.04735337796426E-07 -3.30763955763936E-14  6.06314570038862E-14
  3.09834473317030E-07 -2.39658827935183E-14 -2.73383774936595E-07  3.51338884318726E-15  5.14138980821734E-15
  2.71591989423279E-12 -1.47432889791574E-12  4.23856811315821E-12 -3.46901028591201E-14  2.14355262291193E-14
 -3.23088077620783E-10  4.29070482796724E-13  2.15702806987208E-13 -1.30584840718463E-14  5.90732443026563E-14
  5.67811844475174E-01  1.09291416195946E-05  9.38574308228913E-05  1.08555203250651E-05  5.60614520532912E-05
 -4.05263527764562E-01 -7.80042802025532E-06 -6.69885471862315E-05 -7.74769730561345E-06 -4.00124564102398E-05
 -9.83572380183256E-05  1.86052503651827E-05 -7.82486380458425E-05  7.83414152460063E-13 -4.76390228406717E-13
  4.92342753331018E-13 -1.43602305649895E-12  6.52403386428740E-13 -8.86708386840797E-13  7.02001871960742E-05
 -1.32791934979648E-05  5.58482073289729E-05  6.68124789941250E-14  1.94247439742201E-13 -4.58980221077245E-13
 -8.74299109590730E-06 -1.24643395164503E-06 -3.41109964108665E-14 -4.28958831741991E-15  2.26249426005122E-06
  3.17738196048250E-07 -3.94559592653119E-06 -5.63364046229841E-07 -2.89040967653662E-14 -3.45935745939074E-14
  5.09699071247792E-06  7.24832059491600E-07 -3.27901542463878E-14  7.27359711888467E-14  6.23004875690800E-07
 -2.57417273347034E-14 -2.35502446494930E-07  4.69169692365148E-14 -4.39252586129301E-14  3.56457791948459E-07
  3.80879420678367E-14 -3.14477274435224E-07  2.45211029723125E-14
* ORBITAL    1   10
  2.02381946511037E-13  1.32609801384362E-11  3.13844768780298E-12  1.55846503742241E-11  1.36300550720551E-12
  1.64293959967375E-12  2.14801405374512E-09  1.35377934840595E-12  6.07192706207008E-12  1.58665109290393E-12
  1.12057780298967E-12 -4.16239005006086E-01 -7.76510626448047E-06 -6.70672981587150E-05 -7.12810386378466E-06
 -4.03120567758387E-05 -5.83189626486663E-01 -1.08796564936902E-05 -9.39677860388115E-05 -9.98740423702775E-06
 -5.64812265412058E-05 -7.09287254202561E-05  1.41372144098724E-05 -5.68011367276885E-05 -1.81655259597169E-12
  1.10265451032929E-12 -1.29198743878228E-12 -1.49695415514911E-12  8.16717844801666E-15 -1.12393740238048E-12
 -9.93780028655658E-05  1.98074255267868E-05 -7.95837924670524E-05  1.78305287350488E-12  2.87475517981266E-13
  1.23355484306100E-12  6.21655847098079E-06  7.51457200797185E-07 -4.54404430740008E-14 -9.33786600164595E-14
 -1.60736243982934E-06 -1.92303216126645E-07 -5.50496677235076E-06 -6.68927914138051E-07 -8.17302842340530E-14
 -7.05181583816646E-14  7.11549320444968E-06  8.56620017409493E-07  1.78043738999569E-13 -5.72822135775974E-14
  3.86443103562315E-07 -7.56714725632784E-16 -1.46168406482315E-07 -3.38173787105929E-14  9.99755946906222E-15
 -4.34136788204454E-07  1.25265962085580E-14  3.82949162625693E-07  3.71515978004999E-14 -1.88475087018688E-13
 -9.68079461710055E-12 -4.64707706365521E-12 -9.64326520896955E-12 -1.21728979838115E-12 -1.42655500404415E-12
  1.73630373430342E-09  1.75072088161583E-12  6.02250389124737E-12  1.51322164716087E-12  9.52412808213116E-13
  4.05256517337965E-01  7.80046933916576E-06  6.69885191621705E-05  7.74805177186665E-06  4.00122465861225E-05
  5.67807683459374E-01  1.09291625166279E-05  9.38574095901208E-05  1.08557342069082E-05  5.60613273406867E-05
 -7.01996950921439E-05  1.32785908269403E-05 -5.58475623725482E-05  1.32069805817696E-12 -5.83532282763106E-13
  1.00009791482000E-12  1.28191141572336E-12 -1.59561287294708E-13  1.13070713881606E-12 -9.83569554887563E-05
  1.86048986595598E-05 -7.82482589460474E-05 -7.80949029609990E-13 -5.81808357754183E-13 -1.04649488605428E-12
 -6.24041096423845E-06 -8.89425227748808E-07 -2.26531568426449E-14 -7.13737112460712E-14  1.61329461981397E-06
  2.28112768641561E-07  5.52644165819485E-06  7.90858127794839E-07 -1.06195141480602E-13 -5.85696108853474E-14
 -7.14256499278154E-06 -1.01457121606516E-06  8.73625441756621E-14  6.40646381555030E-14  4.44656249542926E-07
  4.45411462891277E-16 -1.68155143981032E-07 -2.08927853108699E-14  1.07111852256888E-14 -4.99521192484772E-07
  1.80774703233334E-14  4.40574313005531E-07  5.01903433950905E-14
* ORBITAL    1   11
 -5.37624765460858E-05 -3.84844350952074E-04  7.03952420501493E-01  5.56835927950385E-04 -6.88673096175843E-04
 -1.31219107874640E-05 -1.17845640345215E-04  7.24765000607219E-03  1.06366404078855E-03  1.22179270636973E-04
 -2.82648864422204E-04 -6.44533102311403E-13  7.51359707197410E-11  4.93943078736577E-12 -1.51076839615951E-11
 -1.05349971325936E-12 -2.21300116491440E-13  4.12608161582577E-11  2.99853942550342E-12 -6.35924833852702E-12
 -1.79756448941091E-12  5.57684431594031E-13  3.54057799594199E-12  1.12365437703999E-12 -2.02177619849805E-09
 -1.84526217818509E-09 -7.88280277482456E-11 -1.89803593189547E-03 -5.25906223836359E-04  9.98570135528842E-05
  9.19328138700482E-12  2.53594351193318E-13 -9.74073666356410E-14  3.28749513304524E-03  9.10896821585175E-04
 -1.72957407078953E-04 -4.51918208559614E-13  4.51331931256085E-13 -6.08769702522596E-11 -2.19181805247998E-10
  1.29884404699313E-13 -7.22950954082692E-14 -3.04897934294408E-13 -2.54267790162761E-13 -5.98203280126502E-04
 -3.83546360373221E-04  1.66830270902096E-13  6.16057626827414E-13  7.72277134640762E-04  4.95156263552389E-04
 -1.35538019890137E-13 -1.12624005950383E-09 -1.94868142210842E-14 -2.34805318791020E-09  7.69208481713711E-05
 -2.22028386988443E-13 -1.14648866773485E-04  8.33949241750341E-14  1.51676446536626E-04 -5.37590444345259E-05
 -3.84815492441821E-04  7.03917389713939E-01  5.57409468445919E-04 -6.88538702283798E-04 -1.30151461225121E-05
  1.17851182497533E-04 -7.24813640019281E-03 -1.06393323787365E-03 -1.22154937226437E-04  2.82582949517269E-04
  2.79220247345760E-13 -1.27151811305618E-11  3.07299198244591E-14  4.94413798209203E-12 -1.49439473511140E-12
 -2.87248177605629E-13  4.75366018561646E-11  3.95398595638244E-12 -8.00305012073947E-12 -1.83989178388386E-12
 -1.11759672644006E-11  2.40763208603668E-12  1.02193255981094E-12  2.02193896620683E-09  1.82937836214561E-09
  7.56174409238493E-11 -1.89802280868878E-03 -5.25903413775017E-04  9.98393970249676E-05 -7.40477606164078E-12
 -1.10387731225886E-12 -1.49323481004801E-13  3.28747144556207E-03  9.10890914299967E-04 -1.72926920923320E-04
  7.54081943238964E-13  5.97241962199546E-13 -6.06708819559331E-11 -2.22817115483157E-10 -2.46255014890275E-13
 -1.24450921715591E-13 -1.27591065980464E-13 -5.03427750588120E-13  5.98195790549840E-04  3.83547710878920E-04
  1.15591643611452E-13  4.45607349685422E-13 -7.72267437729476E-04 -4.95157921505048E-04 -4.07075117260529E-13
 -6.28875794086031E-10  1.16204151967271E-13 -2.29541879367274E-09  7.69204542345985E-05  1.53088020050852E-13
 -1.14645907614348E-04 -9.80501716083496E-14  1.51673744140238E-04
* ORBITAL    1   12
  2.06790748089334E-05  8.89596956611528E-05 -7.07568314241801E-01  5.75507034353253E-03  1.83214564682672E-03
  9.29607984800765E-04 -8.31172061263536E-05  1.32025514223878E-03  2.14239532428373E-03  3.37377696711733E-04
  7.26182421470837E-04  6.16160875862841E-13 -7.62007498545553E-11 -9.09141214154708E-12  1.42782180446163E-11
  8.17800530468684E-13  1.79200948519238E-13 -4.09228078958125E-11 -4.58720924417922E-12  6.17926549361539E-12
  2.60500612151699E-12  8.29754965777603E-12 -2.74724928483308E-12 -1.15100867681848E-12  1.38151527087748E-09
  1.27712069269381E-09 -1.66253495260570E-10  2.07018610737863E-04  3.13453392404707E-05 -1.70232481202432E-04
 -3.02485131441593E-12  2.80732218391229E-13 -7.68410214125037E-14 -3.58567096744573E-04 -5.42921445159163E-05
  2.94851350796302E-04  1.06957243685391E-12 -2.40241164091204E-14 -5.79980288935139E-11  1.59123630246763E-10
 -2.31058839012667E-13 -3.66428128604846E-15 -1.49493407966334E-13 -2.75053247331066E-15  8.88807115693594E-05
  3.64171344309927E-05  4.64059657330221E-13 -2.08148964186429E-13 -1.14744502381985E-04 -4.70143469758045E-05
  2.45139358538806E-13  1.05833175902615E-09 -7.05216065297215E-14  2.15863608847295E-09 -3.00419158182143E-05
  8.29466811488452E-14  4.47649642673709E-05  1.01932994499971E-14 -5.92292537210242E-05 -2.06810646685038E-05
 -8.89670826316367E-05  7.07603263807346E-01 -5.75511270876282E-03 -1.83218386216750E-03 -9.29579789358108E-04
 -8.31082228571548E-05  1.31948326578491E-03  2.14229986682494E-03  3.37464485167395E-04  7.26206006390929E-04
  3.19220631469554E-13 -1.40458524202463E-11 -2.03993878208400E-12  4.45926656553038E-12 -2.74746176506230E-12
 -2.42086786322022E-13  4.73984854386712E-11  5.60652284083372E-12 -7.74078656027489E-12 -2.47821649265525E-12
 -9.60059353539413E-12  2.79966630235818E-12  9.32387595951620E-13  1.38836180564381E-09  1.27854734492246E-09
 -1.63802642188187E-10 -2.07106439804238E-04 -3.13544969175782E-05  1.70237220414259E-04  2.30449941937513E-13
 -2.61372879870753E-13 -1.90458516489046E-13  3.58718503563005E-04  5.43071574787877E-05 -2.94859473196536E-04
  1.45596728942941E-13  2.03271884863795E-13  6.05312122804831E-11 -1.61938917355000E-10 -8.93708568936435E-14
 -4.40335019434427E-15  3.74924383752930E-13 -1.84647676678980E-13  8.89044026849218E-05  3.64354684247145E-05
 -4.45983109484442E-13  3.17637422466504E-14 -1.14775108351370E-04 -4.70379559376840E-05 -2.28640136186626E-13
 -5.50743767053714E-10  1.34644772868618E-13 -2.09886475137140E-09  3.00468490652731E-05  5.55342753906835E-14
 -4.47698823064273E-05 -1.05092112834629E-14  5.92370061891730E-05
* ORBITAL    1   13
 -1.83484770443224E-04 -1.44805857544796E-03 -2.06009933314159E-02  7.97962254214457E-04 -1.86418218639544E-04
 -3.79618799312804E-04 -5.56028687327653E-04  6.95323462536516E-01  7.04650567244935E-03 -2.78301572748340E-03
 -2.32741389831283E-03 -6.11126062122790E-14 -2.35575247270324E-10  6.17890936052938E-12  2.64180685566511E-12
  2.78377113380591E-13 -1.04998225697786E-13  5.65763148517687E-11  8.72139715280960E-12  1.61611076772155E-12
  8.97670279313570E-13  8.49055899381945E-11 -4.34961249190298E-13 -1.21031012351655E-11 -9.17827148750286E-10
 -1.21991859529774E-09  3.55584762274691E-10 -4.09017278301279E-03 -7.21614898829882E-04  1.69342624055018E-04
  6.31449186594493E-11  3.24047263197998E-12 -4.58881652106257E-12  7.08438711959890E-03  1.24987400598297E-03
 -2.93310146053197E-04 -2.86736654531488E-12 -6.61439725603642E-13 -1.17284556717917E-09  1.85009132340554E-10
  7.33308734925185E-13  2.36183399245553E-13 -2.91022936445773E-12 -5.49374773219606E-13 -2.24561133383159E-03
 -1.23440430518549E-03  3.57112053495290E-12  7.71651195459736E-13  2.89907212366503E-03  1.59360905553196E-03
 -7.78845882284858E-14  1.65884130416301E-10  2.15420816379729E-14  4.81789158268777E-10  2.13967526034927E-04
 -8.16613928394348E-14 -3.18967422073742E-04  7.27142356094131E-14  4.21952275870552E-04 -1.83495872588483E-04
 -1.44814457155622E-03 -2.06018867344707E-02  7.97144169457650E-04 -1.86649343376257E-04 -3.79663720095365E-04
  5.56034132942431E-04 -6.95313044414845E-01 -7.04587559333863E-03  2.78307500217935E-03  2.32739021918453E-03
 -8.94277775068151E-14  2.84880316934262E-10  6.04655908732155E-12 -3.15295988899053E-13  9.14731791187567E-13
 -1.03908414893395E-13  1.36117955894132E-11  8.68138495410468E-12  1.76095518485030E-12  9.04095984593818E-13
 -6.77114584181105E-12 -5.91851823141027E-12 -4.82439825171797E-12  8.81534154365031E-10  1.25484035915208E-09
 -3.57850002182601E-10 -4.09031364784559E-03 -7.21574067118068E-04  1.69408186091841E-04 -6.86688964553897E-11
 -3.11573905120367E-12  5.57490596532095E-12  7.08463100949382E-03  1.24980253619034E-03 -2.93423471203142E-04
  8.43770640998851E-12  2.06835234287765E-12 -1.17185947161315E-09  1.85022573059198E-10 -2.17254218299502E-12
 -5.75472701920906E-13 -2.19854799800696E-12 -4.36031390658779E-13  2.24560165503920E-03  1.23439159521956E-03
  3.00818991545240E-12  6.54260996585904E-13 -2.89905890921337E-03 -1.59359273354028E-03 -1.82478807440770E-13
  2.05102071860812E-10  1.19941751224581E-13  4.95413596572572E-10  2.13966706389715E-04  9.15366278588104E-14
 -3.18965887974969E-04 -1.95584940784363E-14  4.21950415873636E-04
* ORBITAL    1   14
  9.69980791819626E-13  7.93665568997284E-12  1.17280539828532E-10  7.39858267418251E-11  4.84744796498802E-11
  1.06573293700035E-11  8.73865565735106E-13  3.85656917807466E-10  4.45468952903538E-11  1.08513145069631E-11
  8.63048119668659E-12  8.42752140120885E-05 -7.00529506988417E-01 -3.16854738299067E-03  1.18703322981021E-03
  7.85124924804977E-04  9.51689999280634E-06 -7.91083896497391E-02 -3.57795687249758E-04  1.34043563179610E-04
  8.86570815232274E-05 -4.46460775407809E-03 -7.66477297813542E-04  1.36954469895004E-05 -6.52004906104103E-11
  2.06164365723904E-12  6.31447393969357E-12  3.84698843439560E-11 -4.92689759871646E-12 -8.14080584608132E-12
 -5.04170824216343E-04 -8.65539847847855E-05  1.54723388741200E-06  9.40281044705381E-11 -1.61304717931256E-12
 -1.04981803883235E-11 -1.42210087548335E-03 -9.51043392812382E-04 -1.64045557307429E-12 -1.62810095693018E-13
  3.67266974913539E-04  2.45610574707147E-04  1.01584497365163E-04  6.79345393996603E-05 -1.55180099259854E-12
 -5.03933222924230E-13 -1.31113096592971E-04 -8.76853324246280E-05 -1.55696438992742E-12 -1.56837415848020E-12
 -3.07047337341604E-04 -1.97730934538950E-14  1.16049091632015E-04  2.18682225186990E-14  8.33517947763357E-14
  2.78010271556025E-05 -6.62843163655050E-15 -2.45176072059561E-05 -1.81794281133076E-13 -9.26012981348236E-13
 -6.88829741372343E-12 -4.44432915737736E-11 -7.83162142597981E-11 -1.72812406658308E-11 -6.28278665903451E-12
  9.40147516770388E-13  3.21930389821011E-10  5.48815859606023E-11  1.29103348548917E-11  8.00979521792760E-12
  8.42736168461327E-05 -7.00469238616381E-01 -3.16835806638577E-03  1.18694941875915E-03  7.84982346204618E-04
  9.51670298951365E-06 -7.91015591402489E-02 -3.57778152836836E-04  1.34035760549283E-04  8.86423670863922E-05
  4.46509514521244E-03  7.66396953524422E-04 -1.37958199695185E-05 -6.17277296778000E-11  7.65717178700466E-16
  5.53818573135046E-12 -6.32746624129729E-12  9.14654495761154E-12  6.95562912965135E-12  5.04225812098363E-04
  8.65482239955630E-05 -1.55765885269420E-06 -9.96850674508627E-12 -9.21534405872050E-12 -5.31242658292949E-13
 -1.42208246106184E-03 -9.51017392844506E-04  1.40912190072298E-12  2.38437567078241E-13  3.67270065487540E-04
  2.45601874680220E-04  1.01581817118357E-04  6.79328213863132E-05 -3.19545733732199E-12 -1.78100086747136E-12
 -1.31115456654200E-04 -8.76824609691371E-05 -2.07969521171435E-12 -2.26730747861448E-13  3.07043398667486E-04
 -6.53812132539712E-14 -1.16048180277935E-04  3.81420676564521E-14 -7.29342486099678E-14 -2.78006117766899E-05
 -3.21662065686136E-14  2.45173604664487E-05  3.00067425420196E-13
* ORBITAL    1   15
 -1.67224562719870E-13 -9.02321197184053E-13  2.55039041843004E-11 -1.55826484229105E-11  1.11855299655402E-11
  8.16326001538622E-13 -2.24800519282965E-13 -3.28848299411720E-11 -1.52167468383721E-11 -3.53565140722126E-12
 -1.34414001708615E-12 -9.51687747837680E-06  7.91083563691965E-02  3.57800556051702E-04 -1.34045440387159E-04
 -8.86587932703534E-05  8.42752091435427E-05 -7.00529495851770E-01 -3.16854861214260E-03  1.18703370899031E-03
  7.85125362706996E-04  5.04170721813734E-04  8.65575340258867E-05 -1.54626014021076E-06 -8.02116621850788E-11
  4.84325623577486E-12  1.22769587088859E-11 -7.01425559321267E-11  4.18492067446764E-12  7.87062224797533E-12
 -4.46460760976987E-03 -7.66478114904937E-04  1.36951814217123E-05 -1.04884867013562E-11 -5.90736834910633E-12
 -1.03920625054586E-12  1.60601468430758E-04  1.07402790144707E-04  2.28077170814728E-12  1.30170729392822E-12
 -4.14481400129037E-05 -2.77199050011492E-05  8.99365829574898E-04  6.01460605938333E-04 -9.14583810737109E-13
  3.60120390102120E-13 -1.16120590520103E-03 -7.76564908293194E-04 -9.95575323620523E-13 -8.55925620887405E-13
  3.46737612902596E-05  1.63218916519426E-13 -1.31049095602140E-05 -7.21520230010724E-14  6.53494654347562E-14
  2.46186925393917E-04 -4.73724462599894E-14 -2.17111609938560E-04  2.72325111486152E-14  1.92882467194905E-13
  1.91092714066793E-12  5.58193224945883E-11  1.35381675202662E-11  2.41416274616334E-11  4.28435161493264E-12
 -1.19575432946243E-13 -1.04457508877303E-10 -3.75613859040682E-12 -1.38005421114556E-12 -2.16837208310161E-12
 -9.51672536186451E-06  7.91015924243004E-02  3.57773320301055E-04 -1.34033892131313E-04 -8.86406614670912E-05
  8.42736213702754E-05 -7.00469249767423E-01 -3.16835684052365E-03  1.18694895028877E-03  7.84981909451210E-04
 -5.04225897725243E-04 -8.65446511406046E-05  1.55863281389293E-06  1.02768794558763E-11 -3.90173357910992E-12
 -5.74800577013127E-12 -7.21979040809988E-11  3.37474981978596E-12  7.40125665588785E-12  4.46509525336529E-03
  7.66396038384540E-04 -1.37960892443095E-05  2.16244126233619E-12 -3.30774668998506E-12 -1.68994895977359E-12
  1.60597142096182E-04  1.07400197491853E-04  3.77273484855981E-12  1.49820357050702E-12 -4.14482632141274E-05
 -2.77190815687825E-05  8.99348293167263E-04  6.01445503853384E-04  1.12730636798109E-12 -3.52762709866928E-13
 -1.16119609050080E-03 -7.76542220531786E-04  1.38543949890627E-12  1.07051524243562E-12 -3.46732875414287E-05
 -2.16531530951997E-13  1.31049534328068E-05  1.13817340552968E-13  5.76393846966184E-14 -2.46183579519941E-04
 -1.65988016491195E-14  2.17109369004590E-04 -5.20838858486314E-14
* ORBITAL    1   16
  1.23968371589002E-12  9.93305804091128E-12  1.29709509094016E-10  6.30538740387737E-11  5.53115804592174E-11
  1.63079509764052E-11  9.53578221539752E-13 -5.08027937495852E-11  4.84349400314358E-11  1.44405211761925E-11
  1.09861591705368E-11 -4.68352829493630E-05 -5.19454388786571E-01 -1.18514633584028E-03  8.21354532156794E-04
  6.91415387722097E-04 -4.34659377819186E-05 -4.82085949683016E-01 -1.09986633646919E-03  7.62263099016580E-04
  6.41669464565293E-04  6.27539217502084E-04 -1.82499963116919E-04 -2.06146478344445E-04 -9.08291621514803E-11
  4.28412737357416E-12  1.16106155202905E-11 -9.60117103703048E-12 -4.35289487147647E-12 -3.09883078705833E-12
  5.82396308013694E-04 -1.69369975537873E-04 -1.91315471554644E-04  7.08358284155448E-11  1.87600696032688E-12
 -5.69288384019101E-12 -5.10135180336268E-05 -6.12557593669291E-05  1.55736057753689E-12  1.56925742088315E-12
  1.32609058620910E-05  1.58738490363458E-05  2.99166802435932E-05  3.59371633816625E-05 -2.03416804727593E-12
 -1.13639450927565E-12 -3.87037751974424E-05 -4.64487292111653E-05 -1.90819717605232E-12 -9.59385398511668E-13
 -2.92297397444992E-05  2.76457833038538E-13  1.10455907261286E-05 -9.32785518268356E-14  1.31165662959026E-14
  2.17496316145397E-05  5.83171498287454E-14 -1.91809254689896E-05 -2.93625069015765E-13 -9.15145286310665E-13
 -6.89977622939905E-12 -5.16083174658526E-11 -1.20380066500117E-10 -3.31059170353637E-11 -2.11615763421133E-11
  5.76219858537423E-13  2.92470987471389E-10  5.32988294136851E-11  1.64278415241313E-11  1.12113612133911E-11
  4.68351251224635E-05  5.19498610497420E-01  1.18534199547092E-03 -8.21447913188037E-04 -6.91437600206438E-04
  4.34657959100852E-05  4.82126993868641E-01  1.10004631768324E-03 -7.62349386604223E-04 -6.41689641270341E-04
  6.26822194441121E-04 -1.82529707300544E-04 -2.06095557823644E-04  3.31012650271112E-11  1.47468241182542E-12
 -1.37359423943099E-12  5.05177123677075E-11  3.20152398035169E-12 -3.55992449288092E-12  5.81731071700134E-04
 -1.69397372698974E-04 -1.91268186179122E-04  1.03493098871689E-12 -1.07567387717152E-11 -8.22911729904653E-12
  5.10984397680780E-05  6.13030746494865E-05 -2.68265607578177E-12 -7.32171369425239E-13 -1.32885673495671E-05
 -1.58844829384932E-05 -2.99610758335704E-05 -3.59660671761532E-05 -5.63079637004066E-13 -1.21400017974187E-12
  3.87736649550164E-05  4.64834635426890E-05  5.07838141029302E-12  4.02216605085055E-12 -2.92490839913720E-05
  8.84989444473910E-15  1.10532397049095E-05 -4.52013005576885E-15 -5.59236417381364E-14  2.17638543508949E-05
  1.48915817351811E-13 -1.91939926560885E-05 -4.51257161187828E-13
* ORBITAL    1   17
 -5.19740777097000E-14 -1.41276816772702E-13  2.27167614818276E-11 -5.02868681559453E-11  2.48487974179227E-12
 -6.67352565033799E-12  4.69454215151659E-14 -2.15669948970900E-10 -1.30755162345705E-11 -4.34552804464724E-12
 -2.40170185803393E-12 -4.34659150016890E-05 -4.82085969896745E-01 -1.09986819693244E-03  7.62264428368871E-04
  6.41670337370645E-04  4.68352536431433E-05  5.19454417560754E-01  1.18514860233141E-03 -8.21356185331024E-04
 -6.91416473695864E-04  5.82394909235173E-04 -1.69371288254002E-04 -1.91315582852633E-04  2.68882054523072E-11
 -1.80427812640897E-12 -5.46201035141610E-12  7.26702470453009E-11  3.15020262529481E-14 -7.55353462282161E-12
 -6.27537433473164E-04  1.82501344258094E-04  2.06146604327004E-04  5.69396840224562E-11 -6.29167972000181E-12
 -1.00020721466740E-11 -4.73534231005202E-05 -5.68545717311672E-05 -3.03566778485424E-12 -1.41139605194307E-12
  1.22792824594913E-05  1.47138441022803E-05 -3.22098194450525E-05 -3.87061135890439E-05  4.99444872406468E-13
  4.11125316122994E-13  4.17248875931106E-05  5.00604553758910E-05 -3.19958972723578E-12 -2.88041831783289E-12
 -2.71264352573536E-05 -1.65964834782034E-13  1.02524265697627E-05  1.16078558487076E-13 -2.85500800517649E-14
 -2.34367498539248E-05  1.01325760655680E-13  2.06664763897666E-05 -4.91747111570577E-13  4.00681308411573E-13
  3.40225971479708E-12  6.10916004754437E-11 -1.19923281501394E-11  2.13498341900740E-11  1.39943681885289E-12
 -3.66406623559720E-13  1.60165042869074E-10 -7.77832017992615E-12 -2.19476364902251E-12 -2.37425153208131E-12
  4.34658188451960E-05  4.82126973651424E-01  1.10004441478474E-03 -7.62348055817889E-04 -6.41688762942472E-04
 -4.68351535052080E-05 -5.19498581713415E-01 -1.18533969545455E-03  8.21446292549877E-04  6.91436531228600E-04
  5.81732538530437E-04 -1.69396072389064E-04 -1.91268070102648E-04  4.41394464961296E-11 -2.30026057576726E-12
 -7.17627284689850E-12 -4.50517554100566E-11  9.22692138518491E-13  3.46425929705465E-12 -6.26823967868103E-04
  1.82528228191691E-04  2.06095418487592E-04  1.14451532292890E-11 -1.59125885759781E-12 -3.14245539181574E-12
  4.74291366086437E-05  5.68990385302999E-05  2.72435876257310E-12  1.48893149830569E-12 -1.23045110195120E-05
 -1.47239483210907E-05  3.22586221445578E-05  3.87372245982299E-05  9.32555494767538E-13 -4.46090395717936E-13
 -4.17948700039442E-05 -5.00983701573717E-05  3.43660877537322E-12  1.90727465463588E-12 -2.71442863443866E-05
 -1.85435121474159E-13  1.02596807861766E-05  1.03622957660258E-13 -1.43464185629858E-13 -2.34520641195739E-05
  1.78327349188006E-13  2.06804738823579E-05 -2.32896257097397E-13
* ORBITAL    1   18
  1.86794234738371E-04  1.45575309438934E-03  1.37359045825297E-02  6.68298919467619E-03  1.11295404753981E-03
  1.10407372480428E-04  5.28130837391115E-04  7.18175908770353E-01  6.91804051393427E-03 -4.16638726051367E-04
 -3.94019640247417E-04  1.31631285795866E-13  4.04612241559634E-10  8.97744814779076E-12  4.08943210938374E-13
 -1.89374153976796E-12  1.93907215235820E-13  6.63855439555841E-11  5.83853700428744E-12  1.48937294823714E-13
 -1.07769083084387E-12  7.36954840583042E-11  6.13002423587075E-13 -1.07148640443894E-11 -1.72650991534568E-09
 -1.84901266723278E-09  2.99202790808419E-10  9.65058348980321E-04 -6.40164005669049E-04 -4.93589785331568E-04
  4.66523379680397E-11  3.23299520061238E-12 -3.04831605035208E-12 -1.67152967803150E-03  1.10879704005149E-03
  8.54922470054348E-04 -5.15668422673781E-12 -2.12576886314442E-12 -9.88921472587178E-10  2.41186139261475E-10
  1.31167287395048E-12  6.07522044133717E-13 -1.45119266809112E-12  3.44654166539286E-13 -1.66319273041630E-04
  4.81257162829845E-05  1.38983011923206E-12 -4.86686708372927E-13  2.14717583095881E-04 -6.21300960154992E-05
 -1.40964604913869E-13  1.99002139527184E-10  1.50811656859985E-14  5.05744179786085E-10 -1.94911886506352E-05
  1.73885383137334E-13  2.90538187176184E-05 -1.66992314599351E-13 -3.84356838472446E-05 -1.86792364677441E-04
 -1.45573389696741E-03 -1.37352380863669E-02 -6.68276763223556E-03 -1.11274643492632E-03 -1.10396850973931E-04
  5.28130888416011E-04  7.18185871518658E-01  6.91806099292087E-03 -4.16644469339926E-04 -3.93977583248421E-04
 -1.36643254493976E-13  2.77810051704685E-10  5.69698006692192E-14 -4.00505832520282E-15 -3.19226034780102E-13
 -1.83209602347028E-13 -1.20809538554579E-10 -6.78184525401018E-12 -9.06022185056178E-14  1.16130139918091E-12
 -5.22726945630612E-12  4.96657328599990E-12  5.68755280390912E-12 -1.64637691122653E-09 -1.87032710865459E-09
  3.11331236216603E-10 -9.64714998801385E-04  6.40197567619921E-04  4.93554046088588E-04  5.16206122524686E-11
  3.43582687638469E-12 -4.12080526766998E-12  1.67093579894296E-03 -1.10885416319303E-03 -8.54860793449488E-04
 -6.70593969983004E-12 -1.11802635188730E-12  9.80057357398239E-10 -2.45852067542850E-10  1.81567999946286E-12
  3.84058250164743E-13  5.90675892858587E-13 -5.21176539612301E-13 -1.66355821946056E-04  4.81099359857402E-05
 -1.03132913307622E-12  5.51171238239100E-13  2.14764139356259E-04 -6.21095951399951E-05 -2.24075621079618E-13
 -1.97043262907372E-10  7.01472052539082E-14 -5.37926917756466E-10  1.94888031165822E-05  1.64475869101341E-13
 -2.90505920488872E-05 -1.72937440679296E-13  3.84312267189166E-05
* ORBITAL    1   19
  1.14839006393823E-09  8.47703153559546E-09  4.31465567755027E-08  3.44098656904697E-07  2.71589208089466E-08
  1.50855653037871E-08  1.33146131010200E-09  2.54843673057813E-08 -1.10256326960488E-07 -1.19844425213912E-08
 -1.00166538137767E-09  5.12143347347277E-13  2.79006006328518E-11  1.99044813826302E-10  3.80054376518288E-11
  1.06269660472160E-11 -1.52233143026888E-12 -8.95025259690720E-11  2.81949201527357E-10 -3.47134146105192E-11
 -5.35387183490072E-11 -3.45145503131199E-10  2.47613868930476E-11  9.27861979543737E-12  5.19927980958024E-01
  6.38502444095836E-03 -5.87174030971682E-04  3.96774869547611E-01  4.87437469083300E-03 -4.47610279675356E-04
 -9.03283457451342E-10 -5.10083032238763E-12  1.07163855547271E-11  2.29078204667425E-01  2.81424805549644E-03
 -2.58422312266961E-04  2.14332448645949E-11  1.45017459459357E-11  2.30357710506887E-03  1.56591479980137E-03
  8.09447381456338E-11  5.48516535690749E-11  3.84982285425967E-12  2.70210670169361E-12  1.60476699614482E-03
  1.09089847336347E-03 -3.63812631800719E-11 -2.28651187992732E-11  1.24304607028698E-03  8.45006047421094E-04
 -6.68111835420541E-13  3.22931680670656E-04 -8.27451645357660E-14 -1.22056663380400E-04 -1.70069045567936E-04
  2.02883618931398E-12  1.52114256198333E-04 -1.89742923269446E-13  2.01228622520065E-04 -1.15020384349240E-09
 -8.48904807427225E-09 -4.31670746297902E-08 -3.44306717386649E-07 -2.69956001200155E-08 -1.50036611230278E-08
  1.32430797578345E-09  2.53031016318088E-08 -1.12012225275086E-07 -1.22836849633862E-08 -1.11841111101216E-09
 -8.92775478708909E-13 -5.09898676339490E-11 -1.41225159126037E-13 -3.60221273390959E-11 -2.77500511723369E-11
 -1.13611485051031E-13 -1.13329755532216E-11  4.84662918104743E-10  3.82556309464671E-11 -1.59817016172825E-11
  1.64836609021646E-10  1.78678282085830E-11  1.45334541270425E-12  5.19927198378173E-01  6.38502942775758E-03
 -5.87256034480990E-04  3.96774606848400E-01  4.87413789974872E-03 -4.47730111749441E-04  1.09008436479532E-09
 -3.67433547435400E-11 -2.12778754236116E-11  2.29077795828520E-01  2.81405776426036E-03 -2.58502808134289E-04
 -1.55452393015381E-12 -2.67921065765138E-13 -2.30373608298153E-03 -1.56600327933921E-03  4.40605592690768E-11
  3.16427454940361E-11  3.65242001328824E-11  2.34751406963733E-11 -1.60489123768052E-03 -1.09097021271325E-03
  7.54304049343811E-12  5.21906519211649E-12 -1.24314443893459E-03 -8.45062119501969E-04 -1.83246983086322E-13
  3.22933775718516E-04 -1.26365854868520E-12 -1.22057533159240E-04 -1.70069400619216E-04 -7.26379450434130E-13
  1.52114822774245E-04  1.97821359635629E-12  2.01228602584246E-04
* ORBITAL    1   20
 -5.13157720358079E-13 -5.68147397142824E-12  1.99678221815594E-10  1.15548025226985E-07  4.20738566361272E-08
  2.26094797694142E-08  1.38214923562909E-10  1.96829241188859E-09 -1.27675124548296E-07 -9.93098224855743E-09
  3.67247945555412E-09 -1.03009274377673E-12 -2.35833734651413E-12  2.69231347009518E-10  4.76486009535971E-11
  5.23385825017895E-12 -1.37068706285638E-12 -9.17064932278232E-11  2.42663022258496E-10 -5.92089000794151E-11
 -6.22475548448116E-11 -3.41011958030333E-10  5.85190239051176E-11  2.23255586802386E-11  5.39143469526764E-01
 -9.71838589284495E-04 -2.58457611490099E-03  4.13807215238026E-01 -7.44247128584945E-04 -1.98331247266952E-03
 -9.75556403481742E-10  2.82626267766998E-12 -5.65197295742874E-13  2.38911795000367E-01 -4.29661340549250E-04
 -1.14505917252255E-03  2.39788761408822E-11  1.46001415031342E-11 -6.44152502959926E-04 -4.80201694437737E-04
  7.31797917118249E-11  4.44968400225102E-11  3.52508881896164E-14  2.51523596173851E-12 -4.51396955696799E-04
 -3.36500626647949E-04 -2.12064494689858E-11 -1.05576311530055E-11 -3.49650599354786E-04 -2.60652189885457E-04
 -8.75962658043804E-13 -7.29059488608479E-05 -1.15359500066795E-12  2.75559048688106E-05  3.86063310449308E-05
  6.66647926793803E-13 -3.45307124244795E-05  1.89353773473493E-12 -4.56793025436344E-05 -2.04375704731606E-12
 -1.64517476872512E-11  1.58326137556080E-10  1.14843711302705E-07  4.19123766507418E-08  2.25113761482455E-08
 -1.45433431399651E-10 -2.04417598581774E-09  1.28700856980530E-07  9.96044527613031E-09 -3.73410231079990E-09
 -1.07916349548569E-13  3.36952835159559E-11  6.02104297428174E-11  5.14146722220527E-11  2.78287576199438E-11
  2.42031914824689E-12  5.93894818353381E-11 -5.66432138635094E-10 -3.53729809485921E-11  3.25030383429732E-11
 -1.95158746241753E-10 -3.64152117250945E-11 -1.38532129788065E-11 -5.39144033663101E-01  9.71574405089102E-04
  2.58454554978366E-03 -4.13807772934204E-01  7.44257228174417E-04  1.98335129187799E-03 -1.13275411636284E-09
  8.71669737728754E-11  3.42136676757236E-11 -2.38911937255480E-01  4.29727189667562E-04  1.14509521342281E-03
 -2.15819311692723E-12 -2.43966430301801E-12 -6.43964463965551E-04 -4.80097258764388E-04 -4.64022753936901E-11
 -3.33825154209325E-11 -2.18992254137818E-11 -1.09103084343534E-11 -4.51245934165709E-04 -3.36418279638603E-04
 -1.41594708100848E-11 -7.29926533367369E-12 -3.49533570941391E-04 -2.60588561656289E-04  1.08759410799339E-12
  7.29008988805575E-05  1.16375184373155E-12 -2.75539082491031E-05 -3.86048532461168E-05 -1.11982986103187E-12
  3.45290642080530E-05 -1.60822671592053E-12  4.56782106868443E-05
* ORBITAL    1   21
  4.96384957609678E-12  3.58131946305924E-11  1.75359039461287E-10  3.57640602596949E-10  7.75568294201971E-12
  1.05109935317500E-11  6.75887170419524E-12  1.80044960949756E-10 -2.16659286599122E-10 -2.23590590643592E-11
 -1.06555092796273E-12  1.61050009592746E-03  3.75005846667155E-02 -3.63056019600507E-02 -5.27745161264230E-04
  3.61703386203905E-03 -5.04334131282247E-04 -1.17434421890856E-02  1.13691933396877E-02  1.65262644186467E-04
 -1.13268607760325E-03 -6.32070139150363E-01 -2.31229767255139E-02 -9.19681694694355E-04 -5.80939173681258E-10
 -6.05516740520144E-11 -1.80817697355981E-11  1.01618399655254E-09  6.28330421878317E-11  2.15416902723790E-11
  1.97935022696017E-01  7.24104865629049E-03  2.88006404122601E-04 -4.04865333315992E-10 -2.08243890941241E-11
 -1.84580718643929E-12 -8.46238088314289E-03 -5.23045542440012E-03 -2.73510421609492E-11 -1.98083762702325E-11
  2.18494807872477E-03  1.35048221769983E-03 -1.67604627891884E-03 -1.03593651178428E-03  4.56664315160044E-11
  3.19398358442869E-11  2.16371067197229E-03  1.33735318937850E-03  6.13642937704167E-11  4.33364475438902E-11
 -1.15143177335223E-03 -1.92806381021044E-12  4.35189629141960E-04  7.44275293553077E-13 -9.44216872306533E-13
 -2.89101817784161E-04  1.44502201592397E-12  2.54964790449480E-04 -2.21852190925143E-12  2.51521958208846E-12
  1.88364681745217E-11  9.83673380232735E-11 -6.19469895880701E-10  5.51416767420448E-12  6.46184802937159E-12
 -4.35527698031155E-12 -6.15672600409270E-11  1.30847597532410E-10  8.16168958620640E-12 -8.14985515935377E-12
  1.61052148755493E-03  3.75015074084536E-02 -3.63034617666041E-02 -5.27210386432304E-04  3.61728881589487E-03
 -5.04340463626974E-04 -1.17437215317459E-02  1.13686010840832E-02  1.65107406058459E-04 -1.13276209750729E-03
  6.32067588396873E-01  2.31220923195211E-02  9.19305052350400E-04 -5.63277658821447E-10 -4.20122292710851E-11
 -1.46276626094237E-11  9.78233227593242E-10  6.25428573523644E-11  1.43355516239873E-11 -1.97934151282472E-01
 -7.24080240456602E-03 -2.87894756866684E-04 -1.50380156594052E-10  6.98334812707742E-11  2.55773721253897E-11
 -8.46271433021723E-03 -5.23065901542564E-03  4.71233319293776E-11  3.34933033151505E-11  2.18503942345376E-03
  1.35053795359359E-03 -1.67611214321355E-03 -1.03597616314531E-03 -2.70624306932890E-11 -1.93907969062867E-11
  2.16380006757839E-03  1.33740727539827E-03 -4.03678265314083E-12 -4.74311832987580E-12  1.15143210010374E-03
 -5.67069392131131E-13 -4.35192324641828E-04  1.65095386065582E-13 -1.60065832358048E-12  2.89101571310226E-04
  1.42550281484189E-12 -2.54965343042541E-04  2.47822115636382E-12
* ORBITAL    1   22
 -1.33036634526870E-03 -9.80756592337368E-03 -5.12708303226589E-02 -8.86266039510293E-02 -8.70209433065542E-03
 -5.02062740067591E-03 -2.75157697215238E-03 -5.44710431807927E-02 -4.17407827749084E-03 -3.19637477484018E-03
 -2.06535092245074E-03  4.60325579818386E-12  1.56338461479011E-10  4.85396948464811E-10  1.53604774417811E-10
  8.64789648212011E-11  5.31922420633790E-12  1.41397376732686E-10 -1.82795580530554E-11  5.31550463316149E-11
  4.69793197905006E-11 -1.74781901628832E-09 -5.20832178349141E-11 -3.12861569365487E-12 -9.03255664328803E-08
  1.78790562066285E-08  4.04480058660854E-09 -3.38685625679750E-01 -5.55929987658125E-03  1.76288259380501E-03
 -2.13987060771571E-09 -1.02304463360194E-10 -1.18978057071775E-11  5.86620744031016E-01  9.62898247930360E-03
 -3.05340382645772E-03  4.11332937725037E-11  2.63572067457513E-11  5.68757927805062E-11  4.12526125165643E-12
 -1.03830492730711E-11 -7.20066275914299E-12 -5.35552065796714E-12 -5.31569646978089E-12 -5.41388864639118E-03
 -3.06730115480563E-03  5.45094084245834E-12  6.91142052296738E-12  6.98930028510249E-03  3.95986878494497E-03
 -2.31821640847151E-12  2.03500967697157E-09  1.30304591732864E-12  5.72673212327285E-09  5.38545098706813E-04
  1.74742665430929E-12 -8.02790513430328E-04 -2.10218204578621E-12  1.06200627014299E-03 -1.33038036985891E-03
 -9.80767102878652E-03 -5.12713936289953E-02 -8.86330396258757E-02 -8.70212902527511E-03 -5.02070974474590E-03
  2.75160811294216E-03  5.44721572921703E-02  4.17073073715149E-03  3.19591501845434E-03  2.06520512779260E-03
  2.31644955071906E-12  3.20629099792078E-11 -4.27800816100997E-10 -6.79881910560314E-11 -2.17616898243417E-11
  5.52871729593056E-12  1.51613513093739E-10  4.73148094767804E-11  6.84183802029999E-11  5.45124058550769E-11
  1.04684634874309E-09  6.83795463834744E-11  8.69443854358430E-12  9.34128878096334E-08 -1.80105010100494E-08
 -4.11859906437881E-09 -3.38683896772346E-01 -5.55906038295901E-03  1.76300311012851E-03  2.19869853089888E-09
  9.33800879529525E-11  9.85882025886277E-12  5.86617686490778E-01  9.62858248988504E-03 -3.05360926866835E-03
 -2.13084912283559E-11 -9.97684263728696E-12  3.92296020473744E-11  1.70485019622303E-11  5.86368875481734E-12
  2.10888173363109E-12 -9.82425984441095E-12 -6.28742384756036E-12  5.41407553282553E-03  3.06741671973945E-03
  1.20555319725994E-11  9.16868728031130E-12 -6.98954144796421E-03 -3.96001794166315E-03 -4.50141959124644E-13
  2.05243314922261E-09 -2.27811993667013E-13  5.03756650081779E-09  5.38541962629085E-04 -8.81542102981767E-13
 -8.02792325176923E-04  1.41756204117114E-12  1.06200495460759E-03
* ORBITAL    1   23
  1.22389953622734E-11  8.89875558185888E-11  4.25930695169943E-10 -4.85908981465906E-10 -1.63691580576080E-10
 -4.42732586360806E-11  1.13621121654310E-11  1.57426180739589E-10 -2.37951221377785E-10 -1.38466236098431E-10
 -7.45092807968092E-11  1.44662912581819E-03  3.33200143435897E-02  4.05567178081157E-02  6.78419560357921E-04
 -2.56604568399867E-03 -4.53136752767656E-04 -1.04370335132454E-02 -1.27037767948648E-02 -2.12503185498643E-04
  8.03774665653802E-04  7.17912375674300E-01  1.36409395720401E-04 -2.92014671925501E-03  7.13418350001032E-10
  5.17091311200588E-11  1.18098015522032E-11 -1.15153441877891E-09  9.30606574095077E-11  5.22062208133394E-11
 -2.24875802210385E-01 -4.27339242782070E-05  9.14692333274270E-04  5.39444516817494E-10  5.30534840383797E-11
  1.71999192932308E-11 -1.27589383122974E-03 -6.67221383619766E-04  3.07916548364769E-11  2.25835386007190E-11
  3.29466994036349E-04  1.72300479686250E-04 -2.52735410776068E-04 -1.32165861200061E-04 -2.23806934363879E-11
 -1.11051176883706E-11  3.26348271717759E-04  1.70663441134841E-04 -3.96304461149962E-11 -1.63772193249718E-11
 -1.79839771847375E-05  1.80538138701348E-12  6.81703392946298E-06 -6.38920753672368E-13 -3.42401538210209E-13
 -4.51894850625886E-06 -6.67126385038235E-13  3.98371773522898E-06  5.62745414557290E-12  2.15953621654778E-12
  1.56959071052125E-11  6.86185715468481E-11 -1.00251073830875E-09 -2.47107107203692E-11  1.21213983981635E-11
  1.61170284897020E-12  6.82357487531520E-11  7.85780551678369E-10  1.38208433414191E-10  2.77783998533017E-11
 -1.44662174012111E-03 -3.33195817487667E-02 -4.05544151885531E-02 -6.77828756667302E-04  2.56618834490609E-03
  4.53133465933778E-04  1.04368775181690E-02  1.27031799463417E-02  2.12339699959994E-04 -8.03814023825847E-04
  7.17914655408411E-01  1.36767604318353E-04 -2.92015795945703E-03 -6.42574923646377E-10  4.26083007334195E-11
  2.50395281300943E-11  1.20153804843149E-09  9.71655530363361E-11  3.42822997791249E-11 -2.24876564691318E-01
 -4.28916897286153E-05  9.14679714968022E-04 -1.07679053773506E-10  6.72893133981195E-11  1.22388056144832E-11
  1.27537442594584E-03  6.66917677292328E-04  3.15592740387421E-11  1.74603949660014E-11 -3.29322620424388E-04
 -1.72215981604087E-04  2.52634000567126E-04  1.32107035323037E-04 -2.06416501532377E-11 -1.75092197300825E-11
 -3.26209653357572E-04 -1.70582338469726E-04 -3.93694873671522E-11 -3.34648108372566E-11 -1.79740844957271E-05
  1.23686223673214E-12  6.81119780059816E-06 -4.64406876267990E-13 -6.54906170560994E-13 -4.51701807153264E-06
 -2.54770216992406E-13  3.98085345881728E-06  5.83005306443093E-12
* ORBITAL    1   24
  1.26595485419961E-11  9.27871991852593E-11  4.65244091677924E-10 -3.13008868044555E-10  2.56436042515625E-11
  2.97720984449363E-11  1.91304746499577E-11  4.23673362592810E-10 -5.24993941376466E-10 -4.62033087529563E-11
  9.84814885539794E-12  5.04333763489734E-04  1.17434327513242E-02 -1.13692724902049E-02 -1.65274854676618E-04
  1.13268239722127E-03  1.61050005922995E-03  3.75005836848136E-02 -3.63056059019069E-02 -5.27746377168328E-04
  3.61703318658902E-03 -1.97934944488391E-01 -7.24108001333111E-03 -2.88012822346372E-04 -6.64827031880174E-10
 -4.83394658456337E-11 -1.92161163485571E-11  8.02411899729985E-10 -3.05058395020741E-11 -1.73212394025501E-11
 -6.32070128170439E-01 -2.31229792837356E-02 -9.19682201978762E-04 -2.65798121912839E-09 -7.32938132608471E-11
 -6.80968004528732E-12 -2.65002972945304E-03 -1.63793839071970E-03 -7.32251648380663E-11 -5.14471627655329E-11
  6.84201699348032E-04  4.22893250026186E-04  5.35209687897542E-03  3.30803947716449E-03 -2.85269174198108E-11
 -2.21259305897583E-11 -6.90948273449985E-03 -4.27063710821236E-03 -9.27917360456154E-12 -4.95682664805665E-12
 -3.60573340164384E-04  1.34904780644093E-13  1.36285005074004E-04  4.79318520622954E-15 -6.05243067659586E-13
  9.23202908445574E-04  1.63478742667170E-12 -8.14175337420842E-04 -4.74463147939158E-12  1.22099042263937E-11
  8.97189409543558E-11  4.49384306355764E-10 -5.15701348003969E-10  3.00023911175751E-11  3.15746835865425E-11
 -1.86581412010984E-11 -3.95846396979913E-10  5.01514196652140E-10  4.02698563237084E-11 -1.46091457656863E-11
  5.04340828419752E-04  1.17437309246725E-02 -1.13685213460859E-02 -1.65094985283765E-04  1.13276589885826E-03
  1.61052150906734E-03  3.75015080860560E-02 -3.63034547901237E-02 -5.27208896519636E-04  3.61728943730307E-03
  1.97934229675467E-01  7.24077074110098E-03  2.87888246313571E-04 -8.12300103405388E-10 -8.56962673586644E-11
 -2.39560609907169E-11  8.56845287972492E-10 -2.18395089951783E-11 -1.76263847030162E-11  6.32067600142029E-01
  2.31220893468372E-02  9.19304423940879E-04 -2.57369488118263E-09 -4.85006588852559E-11  1.43259241042882E-14
 -2.65013247209713E-03 -1.63800197806631E-03  2.46345072540863E-11  1.87936763752408E-11  6.84226483769077E-04
  4.22908332420019E-04  5.35230582387373E-03  3.30816732619180E-03  3.83911470226276E-11  2.93541779580481E-11
 -6.90975743192916E-03 -4.27080489384464E-03  2.67269108736463E-11  1.63808857587483E-11  3.60573940408017E-04
 -3.12104932365019E-12 -1.36285186236197E-04  1.12818948622087E-12 -1.28615568199527E-12 -9.23202502417323E-04
  1.97280085849072E-12  8.14177760292792E-04 -3.35078600430687E-12
* ORBITAL    1   25
  1.82391708972931E-11  1.32740811147831E-10  6.45694454207779E-10  6.86932350885352E-10 -2.55125283097880E-10
 -9.82294106609466E-11  2.28829605355517E-11  3.91654364683909E-10  7.11480106522831E-10 -3.55857662604962E-11
 -8.49153185504231E-11  4.53135752868372E-04  1.04370126536188E-02  1.27039043288796E-02  2.12525501380611E-04
 -8.03768899376161E-04  1.44662901969326E-03  3.33200120184693E-02  4.05567259756789E-02  6.78422518821756E-04
 -2.56604398501620E-03  2.24875851342000E-01  4.27807619435621E-05 -9.14675753019248E-04  7.11430463984434E-10
 -9.96740958663489E-11 -5.12159140573597E-11 -8.72323442540005E-10  5.56310788116770E-11  1.56407442739788E-11
  7.17912383707510E-01  1.36414581670857E-04 -2.92014489400154E-03  3.09393318852839E-09  4.70333039275470E-12
 -5.22159235831627E-12 -3.99649885402777E-04 -2.08995300804807E-04  4.10017424962604E-11  1.79769857041913E-11
  1.03228666998411E-04  5.39838396012919E-05  8.06927153417189E-04  4.21973492356767E-04  6.03724220116697E-11
  3.91444089978379E-11 -1.04178748769629E-03 -5.44802796854801E-04 -2.54032293276664E-11 -1.13998488855409E-11
 -5.63592257155069E-06 -3.37054631368046E-12  2.12833384196890E-06  1.24025181403726E-12 -6.34727899546600E-13
  1.44124687484809E-05  3.75388727487832E-13 -1.27348613986432E-05  1.98701996062426E-12 -1.48625143271095E-11
 -1.08390874781024E-10 -5.31614975018356E-10 -1.01856603261576E-09  2.04776419160643E-10  8.75248135094689E-11
  2.07213199597555E-11  3.72471086301426E-10  9.59793062924583E-10  3.36091869265823E-11 -5.80392649028984E-11
 -4.53134462451467E-04 -1.04368983068916E-02 -1.27030517804205E-02 -2.12317137375445E-04  8.03819942691798E-04
 -1.44662183370233E-03 -3.33195837316053E-02 -4.05544032995377E-02 -6.77825610399233E-04  2.56618988646202E-03
  2.24876515458190E-01  4.28447176100907E-05 -9.14696329424586E-04 -1.03888718383344E-09 -1.08472062358926E-10
 -3.25719452766585E-11  9.93998241902589E-10  1.86558693794335E-11  1.65444891454179E-11  7.17914646853097E-01
  1.36762377165903E-04 -2.92015975823161E-03 -2.93911271011005E-09  4.62113765111363E-11  1.97658026839657E-11
  3.99488187390894E-04  2.08900259032563E-04  4.12418735336538E-11  3.50977798701920E-11 -1.03189412468192E-04
 -5.39612243646136E-05 -8.06602870511670E-04 -4.21783635852398E-04  5.97580247653199E-11  3.55815489452034E-11
  1.04135784905208E-03  5.44551434782064E-04 -2.73628940483728E-11 -1.91283368594083E-11 -5.63233670871122E-06
 -3.95521157519384E-12  2.12715024567105E-06  1.41793370869942E-12 -4.48288656475974E-13  1.44049121203014E-05
  2.09041984027276E-13 -1.27262725460236E-05  1.58693521923120E-12
* ORBITAL    1   26
  1.28465088923298E-09  9.48985149071196E-09  4.84072022045010E-08  3.93261502024578E-07  3.03391610202066E-08
  1.66435021945322E-08  1.52067774370986E-09  2.91543114061913E-08 -1.33540510970726E-07 -1.50115761862330E-08
 -1.59039285068218E-09 -1.50004572274127E-12 -9.00708030414077E-11  2.50355691208954E-10 -3.67787564546811E-11
 -5.26403588265366E-11 -4.80020052579782E-13 -2.82691057867063E-11 -2.40759269638294E-10 -4.13157811730860E-11
 -1.00399310457470E-11 -8.49413717000492E-10 -7.93097112114659E-12  9.86221467145900E-12  4.58156636077497E-01
  5.62535001767517E-03 -5.17746508737202E-04 -4.50270703817130E-01 -5.53113900099248E-03  5.08044846880574E-04
  3.97130926310826E-10 -2.73427220941495E-11 -9.87306994617569E-12 -2.59963757463050E-01 -3.19337187488087E-03
  2.93326775249858E-04 -3.48140261665948E-11 -2.19124919781716E-11  2.02983947409130E-03  1.37983118147309E-03
 -1.08314303414205E-11 -6.62881587340236E-12 -6.52550332990817E-11 -4.42521473722083E-11 -1.82106646766106E-03
 -1.23793126937062E-03 -5.24244212814683E-11 -3.54265713951331E-11 -1.41059352498428E-03 -9.58897974008527E-04
 -1.07489538754745E-12  2.84559801218844E-04  1.67034663902397E-12 -1.07553563228328E-04  1.92995774765196E-04
 -2.28894297631671E-13 -1.72620752054728E-04  6.44636123582083E-13 -2.28355342514374E-04 -1.29095948169813E-09
 -9.53475460911438E-09 -4.85992711009190E-08 -3.95484678461277E-07 -3.00194869638654E-08 -1.64864064651185E-08
  1.52204304929697E-09  2.91204171968991E-08 -1.36569598866536E-07 -1.53563564520209E-08 -1.59149650967281E-09
 -1.31449340645047E-13 -1.09488412619816E-11  4.93314868823654E-10  3.90015233904386E-11 -1.59861227503565E-11
  8.47877040723096E-13  5.18002126186506E-11  4.85804744122947E-11  3.96433545720424E-11  2.67965587705166E-11
  1.09548029076312E-09 -3.87057246165563E-11 -2.14801553968762E-11  4.58156083203895E-01  5.62536788474663E-03
 -5.17820753547269E-04 -4.50269976270548E-01 -5.53086647506438E-03  5.08178322045439E-04 -1.06456082701901E-10
 -1.87317779959408E-11 -1.84087426650354E-12 -2.59963648144156E-01 -3.19328050328139E-03  2.93389808476108E-04
 -7.13057991920034E-12 -4.19704344539264E-12 -2.02997613351609E-03 -1.37990667230234E-03  3.62981132365271E-11
  2.35138777537138E-11 -4.15894927319832E-11 -2.91707776436556E-11  1.82120782896102E-03  1.23801191584089E-03
 -1.52027444207319E-11 -1.21566218908157E-11  1.41070007696178E-03  9.58959410372277E-04  2.02779911771033E-12
  2.84561948428649E-04  2.85187078663532E-13 -1.07554237349357E-04  1.92996010907876E-04  1.09661514914548E-12
 -1.72620796417551E-04  7.35726319089247E-13 -2.28356295465795E-04
* ORBITAL    1   27
  3.85327775686250E-11  2.86089803383560E-10  1.16278178739014E-09 -1.33747939805092E-07 -5.04040970843165E-08
 -2.68576777578512E-08 -1.35239741749182E-10 -1.66579452696902E-09  1.49085342107332E-07  1.06809771860806E-08
 -5.04551978495532E-09  1.28971315467302E-12  9.08375632639783E-11 -2.08360911888486E-10  6.10342155205304E-11
  6.07331101799689E-11 -1.16498189208193E-12 -3.67174998875775E-12  3.05252208868518E-10  4.79546232253930E-11
  1.84739290979474E-12  9.27825975889570E-10 -1.44530288943989E-13  1.69704762391721E-12 -4.77823111205057E-01
  8.62222849509315E-04  2.29086486413046E-03  4.66912173597393E-01 -8.40113586791892E-04 -2.23786901784131E-03
 -3.84813765032113E-10  5.57779612326343E-11  2.27982149061214E-11  2.69571759128731E-01 -4.85074771465869E-04
 -1.29204225752025E-03  1.92833542176594E-11  1.03366452952493E-11  5.70904617315562E-04  4.25588263468569E-04
  8.40705133585341E-12  1.81428840535282E-12  5.79786668620161E-11  3.52412453127643E-11 -5.09363617625158E-04
 -3.79705776313863E-04  5.07692786857386E-11  3.09682820633689E-11 -3.94550970342691E-04 -2.94118623868583E-04
 -1.35177027387349E-12  6.46178557347620E-05 -1.45522319547278E-12 -2.44231870498173E-05  4.35636607969977E-05
 -5.73018672436915E-13 -3.89643648961227E-05 -1.41511070277840E-12 -5.15456462164510E-05  1.65306336885379E-11
  1.24709382750604E-10  3.50421061420037E-10 -1.39641973562364E-07 -5.02646843083834E-08 -2.67882716006496E-08
  1.61895308747568E-10  2.07933425965241E-09 -1.50804866973560E-07 -1.05827779074255E-08  5.31213350739226E-09
 -2.48940332646610E-12 -6.01894936476227E-11  5.75953310026683E-10  3.59800169396323E-11 -3.30324098434842E-11
 -2.38165958698472E-13  3.33935474636720E-11  1.06428620206282E-10  5.25304322807834E-11  2.41370608070446E-11
  1.12624210786793E-09 -8.60496797492952E-11 -3.43491739359384E-11  4.77823783033411E-01 -8.61991090643074E-04
 -2.29084398902755E-03 -4.66912482401632E-01  8.40119419374629E-04  2.23790508952409E-03 -1.43893687378060E-10
 -3.31911914848527E-11 -1.44439179474761E-11 -2.69572160113210E-01  4.85007858667328E-04  1.29204702736617E-03
  3.89305920545571E-12  2.05019277858015E-12  5.70741815995896E-04  4.25497666704088E-04  2.58772877970611E-11
  1.29006829021370E-11 -4.15928976106606E-11 -2.93700080185243E-11 -5.09194284407526E-04 -3.79612828650217E-04
 -2.06398841308578E-11 -1.58993584523122E-11 -3.94420583133315E-04 -2.94047033979300E-04  9.43180750465065E-13
 -6.46127217312510E-05  1.65241462212365E-12  2.44213852477340E-05 -4.35621046901857E-05  6.05716018473926E-13
  3.89632907264071E-05  1.44064982234691E-12  5.15429555972798E-05
* ORBITAL    1   28
 -1.64785745616991E-03 -1.20841858191976E-02 -6.01193768352689E-02  6.86135731195255E-02  2.07154585604732E-02
  7.92936204358723E-03 -3.07555801561716E-03 -5.96056718683974E-02 -3.27842312545056E-02 -1.93460627483384E-04
  2.33709477776850E-03  5.73690626708308E-12  7.72424202894937E-11 -1.03459352769460E-09 -3.55652536850232E-10
 -2.09680482957621E-10  3.53565006343474E-12  6.47374336936000E-11 -6.78292019145844E-11 -1.18467406821263E-10
 -9.65125251970044E-11  2.05859105639262E-09 -3.40325748673825E-11 -3.17180662369136E-11  1.04405004546865E-07
 -3.70208940901712E-08 -8.31826439168507E-09  3.68114169746024E-01 -3.60067815590417E-03 -2.09930890910294E-03
  2.54724502433830E-09  6.65829171301113E-11  1.26598891253945E-11 -6.37592481567343E-01  6.23656595668254E-03
  3.63611114164868E-03 -4.92473833091120E-11 -2.36228189314038E-11 -1.02767855522494E-09 -8.88873017906685E-10
  1.27299595390866E-11  6.24540680929458E-12  2.27166372476901E-11  1.58657633970137E-11 -1.83219960338861E-03
 -1.00316710926828E-03 -2.84041119056809E-11 -1.95368818253725E-11  2.36535925814735E-03  1.29508301199452E-03
  9.82732718221362E-13 -3.82435590266275E-09 -1.52561078098437E-13 -1.03704943688858E-08 -1.22629600088052E-05
  4.81689613132070E-14  1.82276402763802E-05 -4.84299628518112E-13 -2.41429538242142E-05  1.64781276752752E-03
  1.20838597511009E-02  6.01179250305176E-02 -6.86148368026265E-02 -2.07157763277302E-02 -7.92971072891333E-03
 -3.07549619348609E-03 -5.96045373877724E-02 -3.27889323027708E-02 -1.93864379268697E-04  2.33700224975115E-03
  1.11318299775086E-12 -2.79627429720222E-12 -8.18726573781602E-10 -1.63260180116042E-10 -6.41969446377015E-11
 -3.79646645780387E-12 -6.72316599615169E-11  1.85349844556986E-10  1.49783681013398E-10  1.14397676337780E-10
  1.29731182520272E-09  1.36796506914289E-10  5.14212874733179E-11  1.07887545016415E-07 -3.76112490346938E-08
 -8.59185267339779E-09 -3.68115409604027E-01  3.60021550054310E-03  2.09931018115561E-03  2.60751169975110E-09
  6.85239170742483E-11  1.37129848918210E-11  6.37594557988910E-01 -6.23574783091753E-03 -3.63611035573507E-03
  4.79109874800555E-12  1.02619558211646E-11  1.04866469761392E-09  9.19200631298826E-10 -1.34225090632679E-12
 -3.03491086488787E-12 -2.85518842740054E-11 -1.56497619427002E-11 -1.83188997065426E-03 -1.00300116589234E-03
  3.74778109233574E-11  2.14369782064101E-11  2.36496003164318E-03  1.29486908199204E-03 -4.26397899404356E-12
  3.83739214901460E-09  1.81181268332422E-12  9.81275132415455E-09  1.22631720641758E-05  3.21145695170178E-12
 -1.82332474672902E-05 -3.12775773877855E-12  2.41472441410115E-05
* ORBITAL    1   29
 -2.67294657965811E-03 -1.99088462873594E-02 -9.52856311946177E-02  5.52672703653089E-01  2.33715697796409E-02
  8.11183008904059E-03 -2.30762065525763E-03 -4.71948066605958E-02 -1.16699204565048E-03  8.74589278923552E-04
  3.03764429245522E-04  9.97628868759514E-12 -2.41567405298061E-11 -2.68998086741891E-09 -6.51351792877844E-10
 -3.50510793496404E-10  9.68294331215190E-12  1.52940221536869E-10 -1.28722303230946E-09 -3.27933470284546E-10
 -1.82555610829408E-10  5.45966860048344E-10  4.10930982988085E-11  2.36417281763563E-11 -1.99718067793278E-07
  2.74029417950020E-08  1.29240981930230E-08 -5.13429710612806E-02 -5.93815182210663E-04  2.53454455760243E-04
 -7.11739375370701E-10  2.73494349950096E-11  2.75374449405287E-11  8.89286941597346E-02  1.02851047501008E-03
 -4.38999463961792E-04 -4.38733043757771E-12 -3.77956027853285E-12 -1.90500978454063E-09 -1.37003730144072E-09
  1.02529167031600E-12  1.11736783823658E-12  5.56634804218158E-12  4.38118857317602E-12  3.25017753179928E-04
  2.52668425340229E-04 -5.08619551458592E-12 -4.85411426317661E-12 -4.19595935221491E-04 -3.26193355836691E-04
 -2.36031544865048E-12  1.24833031109627E-09  7.16573933618614E-13  2.80053138457183E-09  8.92086328394443E-06
  1.75744315758089E-12 -1.32860217722191E-05 -1.17309841629512E-12  1.75827420021272E-05 -2.67311211676094E-03
 -1.99100257567227E-02 -9.52910276319137E-02  5.52672309927554E-01  2.33743879043747E-02  8.11310619055758E-03
  2.30769792999183E-03  4.71967940667508E-02  1.18784904916234E-03 -8.69919134534032E-04 -3.01520809724968E-04
  3.96259534783835E-12  2.21325667510373E-10  7.16155469849092E-10  1.52996874315857E-10  7.35827979673385E-11
  1.02404733781561E-11  1.35438104360851E-10 -1.52351838209081E-09 -3.78776239542436E-10 -2.07453200549992E-10
  1.39729958659780E-09  2.06126154008628E-12 -1.45318240162236E-11  2.01096005842299E-07 -2.73209522805769E-08
 -1.28803980303973E-08 -5.13432941308629E-02 -5.93820606493512E-04  2.53452370762700E-04  5.53729652191899E-10
 -2.39062144833377E-11 -2.61916705209727E-11  8.89291316556066E-02  1.02853507467068E-03 -4.38988824691386E-04
 -4.54314028811600E-12 -3.60789362422233E-12 -1.96458214554775E-09 -1.41481708370141E-09  1.42570081281603E-12
  1.24680035186192E-12  4.74332284115027E-12  3.10429760762741E-12 -3.24941594057130E-04 -2.52631769795359E-04
 -6.96994983933452E-12 -4.88786055940990E-12  4.19498053192441E-04  3.26146457373929E-04  1.14201001452100E-12
  8.67131975899980E-10 -8.68066556694410E-14  2.77197139460143E-09  8.92051255399468E-06 -2.18583051760891E-12
 -1.32876559115866E-05  1.50396419584102E-12  1.75837660552997E-05
* ORBITAL    1   30
  5.03096140188558E-03  3.68886647247354E-02  1.82693041900814E-01  1.12299674284968E+00 -6.34654731541394E-02
 -2.54620502266777E-02  5.45630451132151E-03  1.05532740182238E-01  1.71755031915928E-02 -7.84387694007109E-03
 -5.69757736120431E-03  1.58429807664783E-11  2.91804151148612E-10 -9.80549978796060E-09 -2.44955617777845E-09
 -1.21205951228033E-09 -1.86965375088272E-11 -3.81132763572304E-10 -3.93399822593899E-09 -1.04825063783854E-09
 -6.00920758250618E-10  1.42227456643281E-09 -6.75810032890941E-10 -3.25589301464433E-10 -4.40330599004930E-07
  1.22910751158105E-07  5.15183519176682E-08 -7.31743138366047E-02  1.05341539309241E-02  2.64276683217486E-03
 -8.50969104983728E-10  1.14643988850280E-10  3.77133559632604E-11  1.26741752766140E-01 -1.82457282414215E-02
 -4.57742329104705E-03 -1.65254130801448E-11 -3.47717589606697E-12 -2.77432482425111E-09 -1.41727931241772E-09
  3.87233125822541E-12  1.21518116613371E-12 -1.75857255318135E-11 -7.14932106820401E-12  4.41580526696895E-03
  2.88017963565328E-03  3.02244366767960E-11  1.28659242788246E-11 -5.70078062647102E-03 -3.71829643609119E-03
 -1.94687591466937E-12  4.48056167626406E-09  6.84435135406544E-13  1.07971055452175E-08 -2.93016327553186E-05
 -6.21111052960428E-13  4.37526910291664E-05  6.27007137656600E-13 -5.78384627449584E-05 -5.03142868759394E-03
 -3.68920508144503E-02 -1.82708285225535E-01 -1.12299822606729E+00  6.34584309678033E-02  2.54562172083013E-02
  5.45667368878228E-03  1.05538328706300E-01  1.71158191934383E-02 -7.86030246677245E-03 -5.70646247329372E-03
  3.96750307724046E-11  7.80173270094146E-10 -3.60895572923556E-09 -8.26490096321246E-10 -3.06909858743631E-10
  1.51752809511129E-11  3.14475621000315E-10  4.81791300375002E-09  1.22599050111816E-09  6.62124195193494E-10
 -2.37224281851184E-09  7.90106211346247E-10  3.44569292745107E-10 -4.44067854960483E-07  1.23420735708978E-07
  5.19924182624373E-08  7.31752441381188E-02 -1.05339002653633E-02 -2.64266718004340E-03 -5.87750801242936E-10
  3.49408991277559E-11  3.23470377585284E-13 -1.26743110837168E-01  1.82452116381837E-02  4.57721648505689E-03
 -6.41161819857108E-11 -3.01067178965227E-11  2.73825056291334E-09  1.33934255702565E-09  1.47131141216704E-11
  6.05808847981039E-12  1.21844717333313E-11  1.02315895464524E-11  4.41534148111486E-03  2.87979036526576E-03
 -1.04512249096881E-11 -8.53165775609650E-12 -5.70018105073298E-03 -3.71779301130155E-03 -2.24882988969257E-12
 -3.56604725473711E-09  6.73399603927483E-13 -1.03486530987147E-08  2.92790545820736E-05  4.89240476350037E-12
 -4.37104634958479E-05 -4.09442150030682E-12  5.77872255349674E-05
* ORBITAL    1   37
 -4.69379132021845E-03 -3.37295151203004E-02 -1.41776254108765E-01 -3.14158008197088E-01  5.35321942342259E-01
  3.44538334333769E-01  7.32342643637198E-04  3.29710340615747E-02  4.95670970803425E-01  2.36765996328350E-01
  1.82028933938824E-01 -2.20219902635024E-12 -7.26342045880755E-12 -1.60838183535499E-09 -4.19318437442155E-10
 -2.07309434084664E-10  1.89451079693415E-12  5.88894932625300E-11 -6.20501450317528E-10 -5.45024826904491E-12
  1.15393872026499E-10  1.11216082177857E-10  1.91109689513172E-10  1.00451182298261E-10 -1.77522142460285E-08
 -5.04797727054029E-09 -2.19112076699152E-09 -6.58051389197447E-02 -2.24822377826199E-02 -9.78796918797974E-03
  1.01386480499263E-10  8.78999410426179E-11  5.23854489569785E-11  1.13977850929306E-01  3.89403798902680E-02
  1.69532606798527E-02 -3.36909612920456E-12 -7.85656036795727E-12  1.26517226681650E-09  7.41277636547616E-10
  8.83332490246905E-13  2.02648131680588E-12  2.68972473433789E-12  3.07295138583300E-12 -9.78724588871238E-03
 -1.14596310762198E-02 -3.77915192737507E-12 -4.09982994241738E-12  1.26352798391554E-02  1.47943199344229E-02
  1.37128507199223E-13 -5.81066062741187E-11 -4.95947188638535E-14 -1.06937194926603E-10  5.00550551508940E-04
 -2.54596093062140E-13 -7.46177725951855E-04  2.23929548831988E-13  9.87099773248724E-04 -4.69536725965072E-03
 -3.37409894567163E-02 -1.41829736046493E-01 -3.14311655971502E-01  5.35323097680043E-01  3.44538219451242E-01
 -7.31032790673010E-04 -3.29494361436479E-02 -4.95580169507316E-01 -2.36736766519205E-01 -1.82009265590295E-01
  4.42140367687614E-12  8.54979640665292E-11  6.10566384937614E-10  3.67880219988773E-10  3.39591456255697E-10
  1.31029150383016E-12  5.07794854983635E-11 -7.87832610335245E-10 -6.62497836727220E-11  7.24717534479703E-11
 -2.14507223999310E-11  5.60321276483742E-11  2.05740454206302E-11  1.66102793891183E-08  4.60310883317833E-09
  1.98687827182743E-09 -6.57994867235680E-02 -2.24771712018334E-02 -9.78608729982924E-03 -9.53448948575381E-11
 -1.03802108208737E-10 -6.05137686442272E-11  1.13968047965359E-01  3.89316010813962E-02  1.69499998281475E-02
 -3.28426783602030E-12  2.49213747659723E-13  1.29233043684084E-09  7.59451136940095E-10  7.67292678917294E-13
 -1.11942279407983E-13  2.81487799387518E-12  3.50611940367226E-12  9.78664231237434E-03  1.14589963565180E-02
 -3.43226009435512E-12 -4.42219651006434E-12 -1.26345012017002E-02 -1.47935008719425E-02 -2.95216513972024E-13
 -2.55715591813293E-11  1.04109587122934E-13 -1.12299442512249E-10  5.00537545011896E-04  2.60590696811838E-13
 -7.46158223967838E-04 -2.17140446932632E-13  9.87074032908723E-04
* ORBITAL    1   40
  2.12006182779539E-08  1.54854516854271E-07  7.43075317370284E-07  2.47294942973500E-06  6.75404825703709E-07
  4.37943357250106E-07  1.54453795076962E-08  2.76103398051026E-07  1.66449256688672E-06  2.85240162022705E-07
  2.44745723934866E-08  5.39376005294258E-13  9.81271172097224E-12  3.39168946417974E-12 -8.81694423899693E-11
 -1.38165505686122E-10  6.12918268700863E-13  1.70524361916731E-11 -1.34891983409860E-10 -1.49291475196206E-10
 -1.82914012232296E-10 -9.27049975507440E-11  2.00783947720323E-11  2.32796424442828E-11 -7.35949035293348E-02
  5.21033322740037E-01  3.00240561065473E-01  1.10285156680992E-02 -7.80806102060443E-02 -4.49932203547143E-02
  1.02324377350342E-10  8.22318635747071E-11  4.21523792989787E-11  6.36736909703366E-03 -4.50802556003112E-02
 -2.59770629540379E-02 -4.26268850334188E-12 -4.94679113115508E-12  5.19252440297933E-03  3.53662454175042E-03
  3.41900065986959E-11  3.85081318573881E-11 -3.26832792659413E-11 -4.24576823532885E-11 -7.10356143213115E-04
 -4.83827240989587E-04 -4.14439543787420E-11 -5.24506766073998E-11 -5.50222884329860E-04 -3.74752411365195E-04
 -4.81574954297738E-13 -6.13037192072339E-04  5.63026430676397E-13  2.31706308560228E-04 -6.33949875532809E-05
 -3.58351959101036E-13  5.67023473068630E-05 -7.73359581780847E-13  7.50097420596296E-05 -2.12238084493646E-08
 -1.55019871328198E-07 -7.43708158360219E-07 -2.47457206666777E-06 -6.75340336816834E-07 -4.38010355275849E-07
  1.54277636276335E-08  2.75733979648762E-07  1.66293350052784E-06  2.81836137905831E-07  2.07712314310128E-08
  6.17305756316271E-13  7.89974955686243E-12  4.84308978147726E-11 -5.14621221121570E-11 -9.99065313748906E-11
 -3.05875337205695E-14 -8.69528308537669E-12  1.54096456431270E-10  8.45725861013425E-11  7.28939774930198E-11
  1.09639561824437E-10 -7.96845881492025E-12 -1.75883816717485E-11 -7.35962837923163E-02  5.21025506529658E-01
  3.00236410790187E-01  1.10286939189876E-02 -7.80798361281717E-02 -4.49928096235691E-02  1.97185230554962E-10
  6.75407067598900E-11  2.21012626475415E-11  6.36736780656993E-03 -4.50790197967824E-02 -2.59763956645528E-02
 -1.13361466776784E-12 -2.41250803721863E-13 -5.19287411013911E-03 -3.53703143521275E-03  4.10720579677741E-11
  4.92729339183400E-11 -1.69704958835586E-11 -1.60519471218296E-11  7.10385416754467E-04  4.83862684746694E-04
 -1.15138004590139E-11 -9.14539843643146E-12  5.50278564102625E-04  3.74816739787757E-04  4.27781109400927E-13
 -6.13044363853679E-04 -7.51993903416728E-13  2.31708961663863E-04 -6.33956216859064E-05 -2.09652904497440E-13
  5.67026173812523E-05  3.37641712927136E-13  7.50109447507399E-05
* ORBITAL    1   41
 -5.01924458584352E-10 -3.66467032100721E-09 -1.75347179480053E-08 -5.98031950499993E-08 -1.52208374991766E-08
 -9.86010387662401E-09 -3.62520642179609E-10 -6.47502446410774E-09 -3.80202617217825E-08 -6.45581330155324E-09
 -5.18071456237712E-10  6.99590503473965E-13  1.92820927782784E-11 -1.24847001548771E-10 -1.35278736036456E-10
 -1.67866001613745E-10 -6.48595556042044E-13 -1.04123125983867E-11 -2.52237205590613E-11  7.28528374116665E-11
  1.24626283591991E-10  1.16450151088812E-10  8.65525533129639E-11  4.34313748314709E-11  1.27353082856085E-02
 -9.01599018269849E-02 -5.19538438843045E-02  6.37385003474876E-02 -4.51227727054028E-01 -2.60016028588656E-01
  8.92606122227012E-11 -1.85682493262777E-11 -2.21677104417925E-11  3.67994408556365E-02 -2.60516440999724E-01
 -1.50120319385373E-01 -2.51635088627843E-11 -3.13228217139939E-11 -8.98512621579103E-04 -6.11976071964227E-04
 -4.63953555754274E-11 -5.97467376895313E-11 -3.28738494409061E-11 -3.70501429141778E-11 -4.10504389213184E-03
 -2.79594301432179E-03 -9.88358238192074E-12 -1.10409041184024E-11 -3.17975376736844E-03 -2.16572859952971E-03
 -4.98994351973777E-13  1.06081142553002E-04 -6.84849972385167E-13 -4.00948281892371E-05 -3.66363643613122E-04
 -7.24409835071861E-13  3.27685567341443E-04  1.62321697555992E-13  4.33487285875853E-04  4.98548053388836E-10
  3.64103850757199E-09  1.74421397600417E-08  5.96072225436208E-08  1.52361749319261E-08  9.85555428150923E-09
 -3.65508812260393E-10 -6.52191536925727E-09 -3.82201955277769E-08 -7.02442805858514E-09 -1.15183846356958E-09
 -1.06111436384636E-13 -9.88686172007051E-12  1.33141561091674E-10  7.39894984321142E-11  6.46771715894243E-11
 -5.19065815889722E-13 -7.18398619381971E-12 -3.64118827318900E-11  6.98765247515794E-11  1.19530620228200E-10
  2.07517866043804E-10  7.02970139482425E-11  2.27977538229737E-11  1.27354806194601E-02 -9.01585904587836E-02
 -5.19531439232762E-02  6.37392918415698E-02 -4.51221382263619E-01 -2.60012625595398E-01 -1.18239305582244E-10
  4.83207800883295E-12  1.66135039516428E-11  3.67998969578882E-02 -2.60512795186734E-01 -1.50118364108442E-01
 -3.80993835713070E-12 -2.11460527438105E-12  8.98570931656574E-04  6.12044491757049E-04 -2.01443830305641E-11
 -1.83380238077930E-11 -3.83012769442572E-11 -4.55316600776333E-11  4.10530112988573E-03  2.79624709372679E-03
 -1.50279560101121E-11 -1.90236970835433E-11  3.17995211532514E-03  2.16596319515886E-03  3.93838979316069E-13
  1.06082303677190E-04 -2.58808679037212E-14 -4.00954176228925E-05 -3.66367719775572E-04  8.71464558354154E-13
  3.27689286080772E-04 -3.16179699985976E-14  4.33492155814002E-04
* ORBITAL    1   42
 -2.82763284710937E-02 -2.06362549946667E-01 -9.81076050580580E-01 -3.26063101614232E+00 -6.67476424063401E-01
 -4.31354668342823E-01 -2.14716778011540E-02 -3.73525237992955E-01 -1.91323159649222E+00 -4.00281426958884E-01
 -1.21887400656334E-01 -5.45650070515274E-13 -1.59384980679189E-11 -4.58073209443014E-10 -5.30221526830874E-11
  5.79436545688019E-11 -3.26891227830421E-12 -5.98233229485864E-11 -1.93220447928919E-10 -1.83207654446469E-10
 -1.69792524392665E-10  1.35892936383177E-10 -3.20499799451837E-10 -1.61571466430591E-10 -1.53410235983592E-07
  5.81744074314513E-07  3.40454972760956E-07  8.00022499163839E-02 -1.18095024028867E-01 -7.20710374676561E-02
  7.20849738412297E-11 -2.48920583094455E-10 -1.20070971077301E-10 -1.38567913747178E-01  2.04546406921914E-01
  1.24830596301605E-01  3.76481668284752E-11  4.69651936546035E-11  2.64024872885767E-09  1.71085249406248E-09
 -9.71396414347257E-12 -1.21150068376053E-11 -3.12338196500775E-12 -5.51480965058747E-12  1.14973457764973E-02
  1.23368012087253E-02  3.78502314404419E-12  6.99499707788466E-12 -1.48430101959837E-02 -1.59267422740697E-02
 -2.03016804855810E-13 -1.03045604142767E-09  8.01764002986974E-14 -3.17491796398893E-10 -9.62197143997293E-06
  1.11518869627490E-12  1.43406828958542E-05 -9.94679532058772E-13 -1.89723901032568E-05  2.82760817096410E-02
  2.06360793986291E-01  9.81068994903402E-01  3.26062045214930E+00  6.67477528539342E-01  4.31354045973374E-01
 -2.14717987616296E-02 -3.73528700184358E-01 -1.91324507053569E+00 -4.00311478631019E-01 -1.21920400124769E-01
  3.84375562949844E-12  6.55514122951043E-11 -1.61766055603011E-10  1.84752534229372E-10  2.65380600438995E-10
  3.08325654817993E-12  5.65007216281743E-11  2.41038314527916E-10  1.68704601702774E-10  1.39443609418526E-10
 -2.15919736153149E-11 -4.16525040571568E-11 -1.40602615728277E-11 -1.54535400918546E-07  5.80613997288816E-07
  3.39922468263548E-07 -8.00049155422608E-02  1.18091944863502E-01  7.20698945155788E-02  8.24946050954451E-11
 -2.65144872543195E-10 -1.28591094529756E-10  1.38572627300843E-01 -2.04541422582817E-01 -1.24828821006261E-01
  2.78930320826096E-11  3.09866985383596E-11 -2.66450126767716E-09 -1.74341816132085E-09 -7.13485011299873E-12
 -7.97574498769418E-12  5.36863688009137E-12  8.57022595594852E-12  1.14979129463624E-02  1.23374201029118E-02
 -7.15123694987775E-12 -1.11762003969678E-11 -1.48437411433804E-02 -1.59275404455056E-02 -1.71461429136515E-12
 -5.72661085841339E-10  6.48426203514293E-13  8.90661114158226E-10  9.66077325888683E-06  1.06515314513489E-12
 -1.43989913624075E-05 -9.37025298960446E-13  1.90496541200120E-05
* ORBITAL    1   44
 -1.36589796104239E-11 -9.97684758241159E-11 -4.71377837705337E-10 -1.79691356188838E-09 -5.77854902568353E-11
 -2.65430982619809E-11 -1.15945369008458E-11 -1.97761755901125E-10 -5.31876403764323E-10 -1.77073895863454E-10
 -8.88523533872003E-11  1.65034915321346E-03  2.77871756721132E-02  8.62006281922075E-02 -1.59757161696182E-02
 -3.41562360676316E-02  3.62766590057487E-03  6.10795516524335E-02  1.89479332426364E-01 -3.51165293635904E-02
 -7.50794946628297E-02  2.81467155399952E-02 -2.52613047068729E-01 -1.38423373405103E-01  5.68092328948618E-11
  6.06391120976342E-10  3.08022810253866E-10  9.79538648146685E-11 -7.98901934172795E-11 -5.33690974196249E-11
  6.18698600884913E-02 -5.55273999887961E-01 -3.04271294406780E-01 -8.77374049242529E-11 -4.22261477768639E-10
 -2.11322073044633E-10  2.32913586877423E-02  2.27405002189428E-02 -9.10047517029386E-11 -9.91827133163459E-11
 -6.01379610146966E-03 -5.87156708926275E-03 -3.23799702921541E-02 -3.16141580987566E-02 -2.93308059550416E-11
 -3.28717345498505E-11  4.18023520680343E-02  4.08136945055214E-02  3.24320596616971E-11  3.63174845819641E-11
  1.02416307268654E-03  1.54840879757653E-12 -3.87097157032248E-04 -5.90250948028839E-13 -5.01702010720827E-13
 -1.80500378356672E-03  7.01040922461727E-13  1.59186188761848E-03 -7.70471275839446E-13  1.58153386930061E-11
  1.15152623267426E-10  5.33065503557028E-10  1.79351792728897E-09  7.78233990447278E-11  5.88908583821679E-11
 -1.32705683794061E-11 -2.23343521101599E-10 -6.28719897878574E-10 -2.13743225497595E-10 -1.80977027544228E-10
  1.65040755098188E-03  2.77882280237249E-02  8.62068404575109E-02 -1.59715852240234E-02 -3.41524185244794E-02
  3.62779531713135E-03  6.10818848287333E-02  1.89493094025667E-01 -3.51074921061006E-02 -7.50711692668123E-02
 -2.81480710225368E-02  2.52609362730636E-01  1.38421715110378E-01  5.63112184551362E-11 -5.48729148613371E-10
 -2.94563357805108E-10 -1.36845523882218E-11  2.71794107415722E-10  1.50063085819796E-10 -6.18729783468741E-02
  5.55265813159586E-01  3.04267613924092E-01  8.30988103971602E-11  1.47755552706398E-10  5.34076533839160E-11
  2.32912034994480E-02  2.27403386196766E-02  1.04390956926617E-12  1.57932555959351E-12 -6.01375965625636E-03
 -5.87152760139891E-03 -3.23797458442908E-02 -3.16139265889678E-02  7.46416056119809E-11  7.87094441527919E-11
  4.18020664084130E-02  4.08133982564478E-02 -1.44745973260979E-11 -1.20263860337011E-11 -1.02417869991987E-03
  8.19806733341898E-14  3.87103114731197E-04 -3.06181601046351E-14 -4.46072546518816E-13  1.80503125592611E-03
  3.57628450804063E-13 -1.59188635379172E-03  7.62464040640174E-13
* ORBITAL    1   45
  3.83220983560460E-11  2.79414133530287E-10  1.30572418635128E-09  4.66487187973585E-09  1.75145117081183E-10
  1.09126706187548E-10  3.24978389686174E-11  5.47281209437308E-10  1.51353501893688E-09  5.02882090738702E-10
  3.36996291548995E-10 -3.62766576510972E-03 -6.10795493429991E-02 -1.89479318075976E-01  3.51165258823571E-02
  7.50794884022288E-02  1.65034861300953E-03  2.77871656575241E-02  8.62005735353823E-02 -1.59756948611405E-02
 -3.41562030640917E-02 -6.18698435940859E-02  5.55274011051209E-01  3.04271298890891E-01 -3.62711496470124E-11
  2.87541462925671E-10  1.55092734127258E-10 -9.57609851207654E-11  2.90515915230680E-10  1.69225480197320E-10
  2.81466451045762E-02 -2.52613092285986E-01 -1.38423391536227E-01  2.73533908039171E-10  6.83839614536339E-10
  3.10108463208300E-10 -5.11972232917589E-02 -4.99863688540905E-02  2.73572171942162E-12  3.29305991529142E-12
  1.32190622739663E-02  1.29064212247546E-02 -1.47307541736375E-02 -1.43823596758344E-02 -7.56878074041170E-11
 -7.81207004699456E-11  1.90173166296490E-02  1.85675423080713E-02 -4.98878159934683E-11 -6.00894997615899E-11
 -2.25123459973951E-03 -1.07781038945649E-13  8.50885239274376E-04  4.31602702597978E-14 -2.50560655754849E-13
 -8.21157315937724E-04 -1.84810019313293E-13  7.24192551907825E-04  2.42990809718671E-12 -3.87113340118341E-11
 -2.81897434986142E-10 -1.31591194422053E-09 -4.66197422280481E-09 -1.79110947036954E-10 -1.15143424771913E-10
  3.27149550083007E-11  5.53035665898767E-10  1.53250767970545E-09  5.15107257808552E-10  3.60838507600449E-10
 -3.62779545308345E-03 -6.10818872179758E-02 -1.89493107622345E-01  3.51074954508157E-02  7.50711751588682E-02
  1.65040808989988E-03  2.77882379674543E-02  8.62068950134796E-02 -1.59716065229424E-02 -3.41524514811070E-02
  6.18729955225224E-02 -5.55265801956705E-01 -3.04267609485003E-01 -3.05655194759205E-11 -3.20419046319713E-10
 -1.62461188289477E-10  1.93144675893216E-10 -2.70972382614338E-10 -1.74756807500054E-10 -2.81481417511968E-02
  2.52609317496903E-01  1.38421696998416E-01 -2.16244498939907E-10 -6.01687330448024E-10 -2.73214457662578E-10
 -5.11968690262874E-02 -4.99860027220222E-02 -5.06768903360177E-11 -5.53235109667252E-11  1.32189688030385E-02
  1.29063255200477E-02 -1.47306511848233E-02 -1.43822530065192E-02 -1.49167649296665E-11 -1.11035154895820E-11
  1.90171781250661E-02  1.85674012271828E-02  2.18805959905638E-11  1.79144266637366E-11  2.25126895588807E-03
 -8.74593875545727E-13 -8.50898415721502E-04  3.28953489731281E-13 -6.69575918849445E-13  8.21169834783869E-04
  9.74814948073450E-13 -7.24203669334123E-04 -1.17656291281566E-12
* ORBITAL    1   46
  4.24771282300970E-10  3.12881770095578E-09  1.68263743986794E-08 -1.51938117014800E-08  1.62335483055560E-09
  1.25897193304260E-09  9.01452113239056E-10  1.72612278484459E-08 -4.19775294531001E-08  3.42677532111006E-08
  4.98120273626239E-08 -2.92528018773927E-12 -5.43677460306003E-11 -1.97058680576456E-10 -1.54614222980758E-09
 -1.79314301888733E-09 -4.25164315385420E-12 -7.00655709549269E-11 -4.21620868199332E-10 -7.45636703874361E-10
 -8.14125080965497E-10  1.02624955091043E-10  8.86170495279179E-11  9.85693706270437E-11  9.26918240230829E-02
  7.55079466749409E-01  3.84421415550245E-01 -1.19930544928956E-02 -9.76958522658190E-02 -4.97383079590772E-02
  6.17584092650433E-11  5.49707132601062E-10  3.21587315904496E-10 -6.92420626249931E-03 -5.64047394579802E-02
 -2.87164319995515E-02 -8.68944237288667E-11 -7.96791405899336E-11 -3.97706568152834E-02 -3.78202120239473E-02
  5.57493793849117E-11  5.59912792971203E-11 -3.33496195377423E-12 -1.21880530512052E-11  4.69737098259697E-03
  4.46700214799002E-03 -1.41787758073645E-10 -1.44052551851329E-10  3.63857503410937E-03  3.46013213692423E-03
  3.47433573446100E-14  2.21908940993888E-04 -1.09424934982513E-12 -8.38736852463309E-05  1.98130580105869E-05
  2.33426472028211E-12 -1.77213662445562E-05  9.50989823702106E-13 -2.34428123007752E-05  3.40040250166053E-10
  2.51142608220163E-09  1.39175137513945E-08 -2.47532375809713E-08 -1.43912257559695E-12  2.34155230057883E-10
 -8.35643680571247E-10 -1.61753387778851E-08  4.66509750491875E-08 -3.29545609881408E-08 -4.91287256904149E-08
  2.43479056427891E-12  4.83318158594402E-11  1.34913617963362E-10  1.55690212940396E-09  1.81620739828225E-09
 -1.45292943307836E-12 -1.65475542308522E-11 -2.51555067418620E-10  8.64597590550561E-10  1.05866662507880E-09
  1.03355693562507E-10 -3.63657595470220E-12  4.89132702203123E-11 -9.26910081950492E-02 -7.55084739779886E-01
 -3.84424476991258E-01  1.19930028438692E-02  9.76965275287099E-02  4.97386964609105E-02  4.72939596915378E-11
 -5.07281082672537E-10 -2.46033096593903E-10  6.92414919037002E-03  5.64051036358688E-02  2.87166434395343E-02
  7.13937965214084E-11  6.35494863252767E-11 -3.97697094507585E-02 -3.78192803084719E-02 -7.38259236554203E-11
 -7.63696296273187E-11  2.72624602367555E-12  3.28819075388794E-12  4.69726620152808E-03  4.46689918373323E-03
 -1.54241697763664E-11 -1.95834470776332E-11  3.63847974333787E-03  3.46003818069718E-03  1.03787125887533E-13
 -2.21895716312775E-04 -1.61023330203619E-12  8.38687069480685E-05 -1.98117214472729E-05 -1.17250380533364E-12
  1.77201143295691E-05  1.17450303096942E-12  2.34418581279301E-05
* ORBITAL    1   47
  9.64542735126833E-12  7.07276995213582E-11  3.03665203918105E-10  1.20736676354995E-09  5.63883680761070E-11
  4.64157050443125E-11  4.77099089994106E-12  7.24637744861488E-11  3.99008125815393E-10 -6.79928477288656E-11
 -1.27085826064448E-10 -4.35017072743268E-12 -7.26718771199193E-11 -4.20981326469246E-10 -8.25980620284304E-10
 -9.08386147559914E-10  2.91678028598212E-12  5.52557503418102E-11  1.87045440828729E-10  1.50896098379479E-09
  1.75239155667731E-09  6.85564217355728E-11  5.35018993829704E-10  3.16086124350437E-10 -1.38479970747893E-02
 -1.12809442271259E-01 -5.74328797874578E-02 -8.02709136457618E-02 -6.53918087138754E-01 -3.32918956174796E-01
 -9.67383293828128E-11 -9.27756631708765E-11 -1.00011432452900E-10 -4.63444345736890E-02 -3.77539784067710E-01
 -1.92210849146922E-01 -1.31811492025624E-10 -1.30021171117149E-10  5.94177466945675E-03  5.65037531472437E-03
 -5.83760172022500E-11 -6.74999134379187E-11 -8.46540799277223E-11 -8.21086127299554E-11  3.14414878357199E-02
  2.98995256067073E-02  5.66195189107003E-11  5.00016903833048E-11  2.43544717844880E-02  2.31600729914780E-02
 -2.16731751816992E-13 -3.31532389582288E-05  2.49612150978408E-12  1.25307683500071E-05  1.32615250048655E-04
  9.59076835642859E-13 -1.18614698255631E-04  5.01928052949283E-13 -1.56912492902524E-04 -2.40501001528412E-12
 -1.67344960567788E-11 -1.07924918835902E-10 -3.48042373707272E-10 -1.95725085369411E-10 -1.10038158166975E-10
  3.12435122741121E-12  3.38032205430262E-11  2.36222700254380E-10  2.74170530042379E-10  2.53990396797702E-10
 -1.16424809898401E-12 -1.29748651279572E-11 -2.36602429588634E-10  9.42462689171684E-10  1.14660027073826E-09
 -2.29120172469765E-12 -4.51027315204722E-11 -1.41463586834227E-10 -1.51756408861216E-09 -1.76827228063532E-09
  4.65732482102532E-11 -4.98338577408363E-10 -2.38195383781425E-10  1.38479106376546E-02  1.12810216556616E-01
  5.74333270300369E-02  8.02705634991979E-02  6.53922376739667E-01  3.32921417445556E-01 -1.02694242613463E-10
  7.60335159050262E-12 -4.53360102656716E-11  4.63442305080894E-02  3.77542259859151E-01  1.92212269835029E-01
 -1.00358496227903E-11 -1.44981925504119E-11  5.94163328368775E-03  5.65023621962913E-03 -4.93817414694572E-12
 -5.95967747918791E-12  9.43051974795793E-11  9.37301597695970E-11  3.14407420146568E-02  2.98987910439871E-02
 -3.41707867304589E-11 -2.62066964783666E-11  2.43538940253649E-02  2.31595039318288E-02  1.51703769014422E-12
  3.31513578459024E-05 -4.61959845143979E-13 -1.25300135614217E-05 -1.32608022684343E-04  1.50747289332256E-12
  1.18608210145132E-04  6.27267834076539E-13  1.56903917166142E-04
* ORBITAL    1   50
 -1.42020788299192E-02 -1.01960570840234E-01 -4.21099314731197E-01 -4.33597974669006E-01  2.95809170707132E-01
  1.55037228648194E-01 -6.36459738643398E-03 -3.25897038769211E-02  6.48286998316624E-01  5.13529715588571E-01
  4.49941697656351E-01 -2.62299954981166E-11 -4.80993261245736E-10 -2.28819467872366E-09 -9.61966860207490E-10
 -7.05644364472463E-10  1.53920998926591E-12  2.69681263958944E-11  2.13453516988241E-10  4.72481608162626E-11
  3.00332559207843E-11 -7.15142998815200E-10 -2.14414985235275E-09 -9.53662478579075E-10 -2.01970898261287E-08
  1.06967105092405E-08  7.37910754052645E-09 -8.69484299297125E-02 -4.58400228240501E-01 -2.18334810918318E-01
  1.27099078698369E-11  5.45992180071455E-11  9.97362253056254E-12  1.50599104017352E-01  7.93972481792900E-01
  3.78166983071889E-01  2.53046403274768E-10  2.27374536256815E-10 -3.34058932436068E-09 -2.32455521253086E-09
 -6.53341013860332E-11 -5.86907903698054E-11 -4.39332590887117E-11 -4.16138545906747E-11  8.65502419257585E-02
  7.42166615119988E-02  5.66695235951937E-11  5.37743315098210E-11 -1.11735880999539E-01 -9.58132974105802E-02
 -9.50204362903545E-12 -1.40020821795769E-10  3.58343683003474E-12 -5.65584838972478E-10 -7.22144786870226E-04
  1.71324843996800E-12  1.07650695274914E-03 -1.49809112732005E-12 -1.42408652010848E-03 -1.42028745884524E-02
 -1.01966367407234E-01 -4.21126383959957E-01 -4.33675866522537E-01  2.95800747714220E-01  1.55031608971190E-01
  6.36527231792693E-03  3.26009093429164E-02 -6.48241865306782E-01 -5.13520502755323E-01 -4.49938229689792E-01
  2.57962722650760E-11  4.71723465814454E-10  2.36457850353409E-09  9.35359570671782E-10  6.79141920995835E-10
 -2.02161569866299E-12 -3.87069540057541E-11 -1.08264451517501E-10 -8.42917970725933E-11 -6.60720357861997E-11
 -6.67373128173024E-10 -2.01910791987990E-09 -8.79065847435300E-10  2.05687572692858E-08 -1.07733405794268E-08
 -7.45434224423178E-09 -8.69453418652653E-02 -4.58396355118499E-01 -2.18333472771085E-01  8.03487107678171E-11
  2.33479671320061E-10  1.16863243046679E-10  1.50593743799864E-01  7.93965780812645E-01  3.78164670347156E-01
 -1.35858408796614E-10 -1.17433832345899E-10 -3.38609218932273E-09 -2.35652458436941E-09  3.49876761610260E-11
  3.02936387314983E-11 -6.06958991144798E-11 -5.66829738416106E-11 -8.65497102846437E-02 -7.42162091531886E-02
  7.85779634940866E-11  7.32370736683255E-11  1.11735196383212E-01  9.58127146262604E-02 -5.73594097285700E-12
 -2.56020532121136E-10  2.17125454918884E-12 -4.80092150891332E-10 -7.22173344705882E-04 -2.56757397034392E-12
  1.07655000826416E-03  2.26040979810739E-12 -1.42414317184543E-03
* ORBITAL    1   51
 -2.35907809203102E-14  1.12244292878355E-12  3.94211108889018E-11  3.45704142485744E-10  5.53111459716391E-11
  2.19599011009397E-11  7.56360821613497E-12  1.61249098550094E-10  9.36753377744857E-10  4.34415807041197E-10
  3.14210097244398E-10  7.10944539322481E-03  1.29880820399985E-01  6.57926683619237E-01  2.27048310222622E-01
  1.51829222425916E-01  1.29486649118063E-02  2.36556174725097E-01  1.19830332909709E+00  4.13530499120171E-01
  2.76531523835361E-01  1.94361575434796E-01  5.59404833747554E-01  2.45840152230828E-01 -2.04992556511143E-11
 -8.88776141980435E-11 -4.73624704779233E-11 -1.77627865710149E-10 -5.04916899339806E-10 -2.32595373570819E-10
  3.53997059336760E-01  1.01886226380502E+00  4.47756680963393E-01  2.77783820883850E-10  8.88190018472460E-10
  4.17336646129099E-10 -4.71802394926491E-02 -4.00508534730411E-02  1.28719414850636E-10  1.22975868347795E-10
  1.21818755510458E-02  1.03410785594392E-02  5.43474875916726E-02  4.61350607941157E-02  9.94011956376991E-11
  8.91309464490115E-11 -7.01622797101809E-02 -5.95600877102535E-02 -1.59498443184911E-10 -1.43146898283881E-10
  1.20984432428883E-03 -5.17030135365747E-12 -4.57278246942135E-04  1.95549356743620E-12  1.75992694042958E-12
 -1.76675309326712E-03 -2.51185212406884E-12  1.55813113966738E-03  2.88856731595865E-12 -2.01442869633906E-11
 -1.45856100569259E-10 -6.35258513272368E-10 -9.86559176199431E-10  3.45615126107278E-10  1.78823698164011E-10
  1.56173711284555E-11  1.89510251424036E-10  9.95756799332081E-11 -3.62352799883162E-10 -4.03588411171260E-10
 -7.10942599632617E-03 -1.29880486795091E-01 -6.57925350631958E-01 -2.27048617908420E-01 -1.51829836055131E-01
 -1.29486293666861E-02 -2.36555564194544E-01 -1.19830091548349E+00 -4.13531061982831E-01 -2.76532638722994E-01
  1.94361666398140E-01  5.59407158171270E-01  2.45841373059898E-01  2.61184274932476E-11  4.73469431177738E-12
 -3.13192010528837E-12  3.37478670081834E-11 -1.31344413386580E-10 -6.59847047484500E-11  3.53997192686781E-01
  1.01886653088030E+00  4.47758927889430E-01 -3.97239546332969E-11  3.27227829773848E-10  1.68809822143837E-10
  4.71797750151114E-02  4.00504516441606E-02 -1.54791719069834E-11 -1.29508002650916E-11 -1.21817610860038E-02
 -1.03409787770181E-02 -5.43469518381209E-02 -4.61345981645667E-02  2.13069373246078E-11  2.65392579574657E-11
  7.01615982230774E-02  5.95594982372181E-02  9.30469812324970E-11  8.07437051549075E-11  1.20981743465512E-03
  1.24063384584320E-12 -4.57268085676253E-04 -4.66454908074021E-13 -3.29645134325369E-12 -1.76671364588909E-03
  3.90723839696754E-12  1.55809620085421E-03 -1.18415522216125E-12
* ORBITAL    1   52
 -2.04983568301266E-11 -1.46882121966736E-10 -6.00742388386340E-10 -5.94564783577727E-10  4.21061253021787E-10
  2.10538478569866E-10 -7.28000326752652E-12 -8.72547547633381E-12  9.73733645530756E-10  8.69716065382276E-10
  7.74165547426607E-10  1.29486649573855E-02  2.36556175120782E-01  1.19830332697929E+00  4.13530498282634E-01
  2.76531523818671E-01 -7.10944553566206E-03 -1.29880822107901E-01 -6.57926674651351E-01 -2.27048308539299E-01
 -1.51829224074481E-01  3.53997065748550E-01  1.01886225639067E+00  4.47756675876385E-01 -1.29630959794307E-11
  5.68535796478906E-12  6.38840725035332E-12 -1.43840828927850E-10 -6.83098306371155E-10 -3.22117326739115E-10
 -1.94361596688667E-01 -5.59404811326209E-01 -2.45840136587406E-01  2.88699835803013E-10  1.36348197880306E-09
  6.54545831562081E-10 -8.59309060293548E-02 -7.29459225825921E-02 -1.90734460610450E-11 -1.70781293578261E-11
  2.21872519448510E-02  1.88345460789694E-02 -2.98394045230445E-02 -2.53303841562461E-02  6.63194862020952E-11
  4.93943150214845E-11  3.85224966527461E-02  3.27013784063385E-02 -2.95885815331837E-10 -2.64571666563572E-10
  2.20352878962870E-03 -3.12736226922055E-13 -8.32856747391238E-04  1.19030164334642E-13 -2.94753489751560E-12
  9.70033588026691E-04  2.54812369325165E-12 -8.55489392328187E-04  3.93129033030471E-12 -2.31783062198856E-11
 -1.66385777487178E-10 -6.89902678974068E-10 -7.85200307170976E-10  4.47719217222275E-10  2.24570195190681E-10
  1.01943974977670E-11  5.26004789438688E-11 -8.38948445030442E-10 -8.55636761682491E-10 -7.80497010462047E-10
 -1.29486293218910E-02 -2.36555563780389E-01 -1.19830091799466E+00 -4.13531062468342E-01 -2.76532638239671E-01
  7.10942585528969E-03  1.29880485149527E-01  6.57925359585560E-01  2.27048619669119E-01  1.51829834493335E-01
  3.53997186370155E-01  1.01886653826925E+00  4.47758933000663E-01  9.69517385052601E-12  5.06078944025619E-11
  2.76015786309670E-11 -1.59634602820540E-10 -7.24193627149688E-10 -3.42860740628779E-10 -1.94361645057162E-01
 -5.59407180618965E-01 -2.45841388718339E-01  2.23941562878135E-10  1.24782839926331E-09  6.02230152516836E-10
  8.59300683183172E-02  7.29451987465198E-02  7.39866656553743E-11  7.05239021266580E-11 -2.21870355246612E-02
 -1.88343595172324E-02  2.98391174691101E-02  2.53301359690923E-02 -1.47215482093104E-10 -1.28193292686293E-10
 -3.85221211779635E-02 -3.27010548445510E-02  2.15471043582532E-10  1.86647049903237E-10  2.20347943535406E-03
  2.82002106309029E-12 -8.32837866634259E-04 -1.06577166618394E-12  5.17099724764427E-13  9.70011778773867E-04
 -3.34581286572068E-13 -8.55469985354898E-04 -1.31329282498952E-12
* ORBITAL    1   58
 -1.03355025237432E-01 -7.53082796595494E-01 -3.51352934732359E+00 -9.62396871239709E+00 -2.89557070906589E-01
 -2.45265188368572E-01 -9.59179934073675E-02 -1.57787932514654E+00 -5.79322233440863E+00 -8.80492425645270E-01
 -1.84387379420484E-01  3.05382236459196E-12  5.08930338041757E-11  3.86851549891412E-11  2.37854084664190E-11
  1.14441362276281E-11  7.78700343884538E-13  1.52499369682520E-11  1.01775782218254E-10  6.43280467888366E-11
  5.89684136000246E-11  1.66939228905056E-10  1.36197279495478E-11  9.55419318469108E-11 -4.23385636239079E-09
  2.47609956600363E-09  2.99998234802451E-09  4.62358172695303E-01  7.66840298655028E-01  2.99425696550937E-01
  9.27454587807562E-11  1.04044057049653E-10  5.54121392921533E-11 -8.00827845433680E-01 -1.32820635925334E+00
 -5.18620520311967E-01 -3.44020466040375E-10 -2.79689115708308E-10 -1.04554476047438E-08 -9.04307304300999E-09
  9.06976619208373E-11  7.37897920980248E-11  3.59947382346165E-11  3.10618655178530E-11 -1.66863294758849E-01
 -1.28886022946632E-01 -4.79456109683041E-11 -4.14001506726593E-11  2.15419588785089E-01  1.66391141527515E-01
  1.08192332178186E-11 -1.73820421198267E-10 -4.07780136383366E-12  1.26623111507893E-10 -3.04666270597328E-03
 -4.95717015315806E-12  4.54169803685655E-03  4.37695267598351E-12 -6.00810091917158E-03  1.03354858623498E-01
  7.53081597783228E-01  3.51352429642604E+00  9.62396527290092E+00  2.89559429040237E-01  2.45267491875170E-01
 -9.59178784629015E-02 -1.57787816820687E+00 -5.79322943558270E+00 -8.80496673372940E-01 -1.84391536566921E-01
  1.63376114354034E-12  2.60105514616974E-11 -1.00763538715353E-10 -6.53942944211776E-11 -7.01380833596657E-11
 -1.15815505601253E-12 -1.97642954571059E-11 -9.72030636870166E-11 -6.17665836098201E-11 -5.59437950891032E-11
 -2.33611380263201E-11  1.28547966136217E-10 -1.20652842673888E-11 -4.39672329849036E-09  2.52300300817648E-09
  3.04056059856564E-09 -4.62358699102907E-01 -7.66844570710552E-01 -2.99427229796545E-01  1.06262114954320E-10
  9.78307311619469E-11  6.32149395386505E-11  8.00828759296655E-01  1.32821375727638E+00  5.18623174340511E-01
 -2.35444993693325E-10 -1.87447466857568E-10  1.04409638840449E-08  9.03510268175508E-09  6.25547221257014E-11
  4.99054720182597E-11 -6.08024755748987E-11 -5.12625198872715E-11 -1.66860897601500E-01 -1.28884120452544E-01
  7.71456771046073E-11  6.49784500673590E-11  2.15416490890324E-01  1.66388682595629E-01 -1.39866182685321E-12
 -2.08604148107643E-10  5.22635730419525E-13  3.95739242015676E-11  3.04662316176518E-03 -5.70599865861993E-12
 -4.54163885578186E-03  5.03462115394969E-12  6.00802284208402E-03
* ORBITAL    1   48
  9.09715065863865E-12  6.60723544540226E-11  2.87320721020219E-10  1.47085846247424E-09  1.31912373067029E-10
  8.43557008639462E-11  4.86002133273605E-12  7.25718650433612E-11  1.74900542085701E-10 -1.85324243625380E-10
 -2.39523015752508E-10 -1.63506064781463E-03 -2.82263002827465E-02 -4.49029959371771E-02 -6.73330356858442E-01
 -7.78629949149446E-01  3.24826681366438E-04  5.60752450366912E-03  8.92057384210260E-03  1.33766171203587E-01
  1.54685361092704E-01  3.28047431861984E-02 -2.83092843635984E-02  8.46908590526567E-03 -2.99104175290796E-10
 -1.27637674405703E-09 -6.55245070335537E-10  2.54186252392611E-10  1.38254596667711E-09  7.31750514363165E-10
 -6.51711572503964E-03  5.62403562001729E-03 -1.68249007840346E-03  1.71759171319813E-10  5.73469856948602E-10
  3.34541803121605E-10 -3.51103611844395E-02 -3.14085936668222E-02  8.12817303279972E-11  7.72228871191999E-11
  9.06541907320625E-03  8.10963945147036E-03 -4.41146212791886E-03 -3.94635307096639E-03 -6.51389399477998E-11
 -6.07610587021640E-11  5.69518611552523E-03  5.09472853945663E-03 -2.95393886614622E-11 -2.77746800032947E-11
 -1.65466156527996E-04 -6.76894870256291E-13  6.25408102850170E-05  2.61444216074572E-13 -8.83055534194834E-13
 -2.63562078216901E-05  5.83661456337385E-13  2.32440398388657E-05  2.15106217542013E-12 -5.38289484342385E-12
 -3.98473780468905E-11 -2.10534743647763E-10 -6.98224046147096E-10 -4.56391762886220E-11 -1.21002949731945E-11
  7.04435471290956E-12  1.42721347836039E-10  3.46540682702824E-10  3.36977251713363E-10  3.31131511537498E-10
  1.63503983589959E-03  2.82259990210277E-02  4.48993683393865E-02  6.73332066197578E-01  7.78632898172151E-01
 -3.24822679069303E-04 -5.60746350300786E-03 -8.91987520711225E-03 -1.33766509506331E-01 -1.54685941111257E-01
  3.28047405482519E-02 -2.83129658257031E-02  8.46677416023768E-03  2.98139127539639E-10  1.28117762011704E-09
  6.73724033538430E-10 -2.06923402935104E-10 -1.16375620887863E-09 -5.91091433341897E-10 -6.51709580594478E-03
  5.62473150747571E-03 -1.68205073610350E-03 -3.25510827118319E-10 -8.88702614450900E-10 -4.21750375805335E-10
  3.51097505800914E-02  3.14080303938807E-02  7.17415013246585E-11  6.76891808004729E-11 -9.06526711113293E-03
 -8.10949803474694E-03  4.41138725468635E-03  3.94628413395630E-03 -7.47547217467064E-11 -7.23597871436183E-11
 -5.69509009976255E-03 -5.09464034469422E-03 -7.40342961044364E-11 -6.95643573174097E-11 -1.65461663745254E-04
  1.25963575408967E-12  6.25390889348953E-05 -4.71146759946084E-13  1.01232139961852E-13 -2.63556411116747E-05
 -1.33782860772169E-13  2.32436007841492E-05  1.06437979008284E-13
* ORBITAL    1   49
 -1.72946680189670E-11 -1.26566702815427E-10 -5.92270854413716E-10 -2.56843343429745E-09 -2.17173689491894E-10
 -1.20912282574446E-10 -1.39765017116323E-11 -2.48645952571163E-10 -6.19765690286499E-10 -1.49286719894153E-10
 -7.31354079519791E-11  3.24826820283674E-04  5.60752386316738E-03  8.92059535883562E-03  1.33766169965708E-01
  1.54685355310439E-01  1.63506063382426E-03  2.82262999125847E-02  4.49029945158342E-02  6.73330356758770E-01
  7.78629949303746E-01 -6.51709689642203E-03  5.62400015779125E-03 -1.68250994355065E-03  2.91282205825614E-10
  1.40407811361310E-09  7.60960332415714E-10  3.84823002229587E-10  1.04434205256754E-09  5.34184355836722E-10
 -3.28047451443644E-02  2.83092848414887E-02 -8.46908548071400E-03 -4.21937750596830E-11  6.36329509933242E-10
  3.27285624535056E-10  6.97514520481989E-03  6.23974064239343E-03 -6.51877410765129E-11 -6.08279685975251E-11
 -1.80098296661410E-03 -1.61109978796465E-03 -2.22057648467858E-02 -1.98645536927876E-02 -5.82252981557065E-11
 -5.46851991800311E-11  2.86674603509017E-02  2.56449898959006E-02 -5.34392778169985E-11 -5.16004459557985E-11
  3.28721892105454E-05  2.02493467506995E-12 -1.24246107341881E-05 -7.64745688605996E-13 -7.59430373715239E-13
 -1.32667883046758E-04  8.76332121851609E-13  1.17002701746853E-04 -1.80947229923485E-13  1.67808679500602E-11
  1.23142008349897E-10  5.81872496459695E-10  2.47406381507025E-09  2.05522160874037E-10  1.11264282760164E-10
 -1.42542081954584E-11 -2.57154126988735E-10 -6.40775488722978E-10 -2.14847893289364E-10 -1.44788557921351E-10
 -3.24822537444747E-04 -5.60746408779273E-03 -8.91985339535663E-03 -1.33766510633588E-01 -1.54685946814187E-01
 -1.63503983327758E-03 -2.82259991021735E-02 -4.48993681412567E-02 -6.73332065735317E-01 -7.78632897645409E-01
 -6.51711485905475E-03  5.62476684158659E-03 -1.68203092363196E-03 -3.44862493763398E-10 -1.36259305653591E-09
 -6.76030191489184E-10 -3.66428126210766E-10 -1.08475177902639E-09 -5.68120969955225E-10 -3.28047403491076E-02
  2.83129644045404E-02 -8.46677494818838E-03  7.66782884179569E-11 -6.03880501737269E-10 -3.25597970389125E-10
 -6.97502087507788E-03 -6.23962558927779E-03 -9.97884459216547E-11 -9.54294603804062E-11  1.80095127765192E-03
  1.61107014703677E-03  2.22053754373658E-02  1.98641953630698E-02 -5.30896719866981E-11 -4.92537485645348E-11
 -2.86669665371246E-02 -2.56445332508460E-02 -4.46806693452628E-11 -4.31553089213828E-11  3.28710929925453E-05
 -3.75929747941483E-14 -1.24241421158883E-05  1.48365196166314E-14  1.01631106418608E-12 -1.32664324798267E-04
 -1.08828798529380E-12  1.16999481905717E-04 -2.91510664729545E-13
* ORBITAL    1   43
  2.23097535286554E-03  1.55560120212698E-02  5.47929784856186E-02  1.91557311937969E-01  5.11837931676663E-02
  5.35880453611263E-02 -4.46624694995091E-03 -9.36561832188641E-02 -3.95740353857858E-02 -5.69993006261662E-01
 -6.65068526697338E-01  3.78927074843955E-12  6.88827154788850E-11  2.96905071587278E-10  3.11040604573416E-10
  3.21818830152399E-10  3.15010355667591E-13  3.88771406866897E-12  3.98808516082627E-12 -2.09084647679755E-11
 -2.17386825773406E-11  7.46318439086740E-11  1.79611560920300E-10  4.20017676401649E-11  9.10909351961022E-08
  8.06161063314747E-08  3.75489745504568E-08  5.12306631024584E-02  1.17985350352896E-02 -4.55714127197416E-03
 -2.01996672023498E-10 -6.01021734606221E-11 -4.41700351440164E-11 -8.87341379300171E-02 -2.04356863934603E-02
  7.89318884766410E-03  2.40654651299440E-12  5.33231428462681E-12 -4.06652662715522E-09 -3.67777119217174E-09
 -5.88054883213623E-13 -1.35102565560508E-12 -5.31836285126888E-12 -7.06098818867632E-12  2.18683420858115E-02
  2.27210765953461E-02  6.93526008516261E-12  9.16038464413371E-12 -2.82319072965524E-02 -2.93327829055713E-02
 -3.63484660877317E-13 -3.76089792930287E-11  1.34460081382804E-13 -5.76300001554578E-11 -8.94390966774777E-04
  5.18324775478527E-13  1.33327861792769E-03 -4.43929993582606E-13 -1.76376222778902E-03  2.23250689148344E-03
  1.55671879405638E-02  5.48459144339288E-02  1.91743191550301E-01  5.12179063088333E-02  5.36097132280170E-02
  4.46508303466001E-03  9.36359855999087E-02  3.94831171797753E-02  5.69971570192320E-01  6.65059753495695E-01
 -2.92264269036699E-12 -5.61758957234077E-11 -2.57162789564444E-10 -3.10267056435334E-10 -3.22647401878949E-10
  8.59743101396297E-13  1.29814936414091E-11  4.47559639212036E-11  2.37910930302667E-11  2.43840096028806E-11
  3.44290447858720E-10  2.49516609278763E-10  1.00418894452333E-10 -9.25453385274866E-08 -7.82157338248391E-08
 -3.60978059151335E-08  5.12265705130484E-02  1.18022649572583E-02 -4.55439888097625E-03  1.69970228641675E-10
  2.94400811357726E-11  3.39770710609830E-11 -8.87269950148539E-02 -2.04421000258794E-02  7.88846056540630E-03
  9.54470689926258E-12  1.05741470870657E-11 -4.07283583065015E-09 -3.68129467363156E-09 -2.48684861047997E-12
 -2.73959255061266E-12 -4.98584269518811E-12 -6.80358514807122E-12 -2.18675872920025E-02 -2.27202940172029E-02
  6.47868176513930E-12  8.80582468064569E-12  2.82309347502393E-02  2.93317743044654E-02  5.14962986126803E-13
 -1.08237293750457E-11 -1.98290122468976E-13 -5.61559488656187E-11 -8.94390123671506E-04 -5.04154143682206E-13
  1.33327749904480E-03  4.48579541527679E-13 -1.76376067416089E-03
* ORBITAL    1   53
 -8.90464678255497E-02 -6.47980932931363E-01 -3.00391727221237E+00 -9.14844504914724E+00 -1.68609415516240E+00
 -9.91239902058112E-01 -6.55255305307080E-02 -1.05210616053259E+00 -4.20453389211105E+00 -1.44853143598812E+00
 -9.99580094579080E-01 -1.04245221919775E-12 -5.21126074322902E-11  1.06601251843826E-09  2.16108943809394E-10
  1.05482745263154E-10  1.80929533096211E-12  1.93735333026459E-11  4.54415072271778E-10  1.30971108081150E-10
  1.00630611649238E-10 -2.09629628900469E-10  1.05753788234546E-10  7.90404768333311E-11  6.41253189607518E-08
 -2.81258704525937E-08 -2.46985715438604E-08  2.36485345845240E-01  4.77003476247182E-01  1.53689372098284E-01
 -5.43750807572707E-11 -2.81933478956105E-11 -2.94762309577878E-11 -4.09604652876081E-01 -8.26194247535972E-01
 -2.66197793446599E-01 -1.13436220316965E-10 -9.77741109724349E-11  5.41698892153224E-09  4.41752349027446E-09
  2.90363013744670E-11  2.50392351943762E-11 -6.00406150332844E-12 -5.03826050639330E-12  7.55319992373581E-02
  6.61477007919310E-02  1.13145718741787E-11  9.27948745899269E-12 -9.75113937780987E-02 -8.53963161984770E-02
 -3.16875979303235E-12  6.06683584252132E-10  1.19117079598740E-12  8.18758171723021E-10 -9.74945373252291E-04
  5.73804843826386E-13  1.45336720343133E-03 -4.88800069734337E-13 -1.92262163907711E-03  8.90464877884510E-02
  6.47981080272055E-01  3.00391811564582E+00  9.14844295553296E+00  1.68609556269014E+00  9.91241112617222E-01
 -6.55255757873273E-02 -1.05210714564483E+00 -4.20452867558981E+00 -1.44853232605462E+00 -9.99581550610122E-01
 -3.52433331756958E-12 -7.56988516976530E-11  3.48219978894059E-10  1.81315965068112E-11 -3.99616577083263E-11
 -1.62331025900215E-12 -1.12341584453864E-11 -5.49867371726323E-10 -1.42365512690112E-10 -9.88234726723704E-11
  1.16274552560154E-10 -1.30222925284775E-10 -1.10395908987978E-10  6.46218613431314E-08 -2.84313526089106E-08
 -2.48780739977111E-08 -2.36485701983355E-01 -4.77004451743035E-01 -1.53689928340408E-01 -7.73831926040032E-11
 -1.57034288507239E-11 -1.80801292271133E-11  4.09605231949745E-01  8.26195954779007E-01  2.66198772216767E-01
 -1.19158775305971E-10 -1.02094982813414E-10 -5.46974103109199E-09 -4.46085087524432E-09  2.98995452282868E-11
  2.56875120555831E-11 -1.88831156396264E-12 -1.76999741699245E-12  7.55318078318534E-02  6.61475769422261E-02
  5.62170524798469E-12  4.85640023079083E-12 -9.75111425617795E-02 -8.53961529485253E-02  1.80343265435506E-12
 -7.02316791155642E-11 -6.89943675208526E-13 -9.67691476405183E-10  9.74951743792282E-04  9.32126413901492E-13
 -1.45337604655540E-03 -8.25227972064297E-13  1.92263356701309E-03
* ORBITAL    1   54
 -1.66910611703969E-10 -1.21490111136029E-09 -5.63937213572536E-09 -1.54814893292498E-08 -2.03939850770048E-09
 -1.25687147271219E-09 -1.39686543469440E-10 -2.25861969205772E-09 -8.75407675035610E-09 -2.14031978461957E-09
 -1.15575567270195E-09  2.39963210353391E-12  3.97779692990965E-11  1.92805839331592E-10  9.65446504107375E-11
  7.15731886398448E-11 -2.54150085287884E-13 -6.96414838114562E-12 -4.91316865235866E-12 -1.96814906170198E-12
  9.39842664581236E-12  9.28304285642744E-11  2.09134115615746E-10  1.27262455285117E-10 -7.87095269523044E-03
 -1.04287851063662E-02 -7.80181888395497E-03 -5.12360791613294E-02 -6.78870059955121E-02 -5.07865884953165E-02
 -8.03088930049541E-11 -4.82081329716197E-11 -5.99299604264282E-11 -2.95811657461967E-02 -3.91945838270650E-02
 -2.93216514899375E-02 -1.01726634431176E-10 -8.53347585761775E-11  6.60643774895478E-02  5.54596409158358E-02
 -3.70962073550112E-11 -3.02322774698707E-11 -1.54869272065354E-11 -1.16128828554867E-11  3.92581201920175E-01
  3.29563566932582E-01  1.25923330773568E-10  1.05249891989566E-10  3.04092091513014E-01  2.55278841319565E-01
  1.07762230373509E-11  5.19126287574089E-04  1.32192448920907E-11 -1.96211394565444E-04 -2.33193373391949E-03
  5.98803445790065E-12  2.08574497974976E-03  2.47383171346456E-12  2.75918122395824E-03  1.66835044644461E-10
  1.21481971490902E-09  5.63289276247939E-09  1.55352430882146E-08  2.02857111394296E-09  1.24176249352187E-09
 -1.39464757741810E-10 -2.26435950921635E-09 -8.74684528381760E-09 -2.13559704528064E-09 -1.14893471957074E-09
 -2.19344991460031E-12 -3.52040164066965E-11 -2.00441009582913E-10 -1.00884108615210E-10 -8.64142581712935E-11
  5.58593110756750E-14 -2.12005235748991E-12  1.94294336589391E-11  1.02440497430183E-11  1.91546961821500E-11
  1.34476589983399E-11  1.70669928976912E-10  7.06223010774477E-11 -7.87108258710103E-03 -1.04291338981156E-02
 -7.80198866548319E-03 -5.12369619021722E-02 -6.78892775421509E-02 -5.07876924591593E-02  7.14675721760855E-11
  2.44724071645074E-11  4.76528435493344E-11 -2.95816721290167E-02 -3.91958900358739E-02 -2.93222869651059E-02
  1.28343726403335E-11  1.23758020348557E-11 -6.60640522167183E-02 -5.54593827510192E-02  1.41757952894231E-10
  1.19246255168335E-10 -4.59925340751369E-11 -3.71008269924042E-11 -3.92579268270003E-01 -3.29562031505715E-01
  9.72668197329821E-11  8.11191648784216E-11 -3.04090593516282E-01 -2.55277651842912E-01  3.16110920933672E-12
  5.19140804572331E-04  8.76372444283459E-13 -1.96216678259571E-04 -2.33199872977782E-03 -8.09056584001561E-12
  2.08580303409947E-03 -5.59050047472390E-12  2.75925808809224E-03
* ORBITAL    1   55
  1.31172786383927E-09  9.57504660420874E-09  4.48708706382310E-08  1.15198575182303E-07 -9.28593356738065E-09
 -3.33098022119453E-09  1.34932276427279E-09  2.24325845731443E-08  8.48176138344235E-08  5.47319106674325E-09
 -6.13448500037848E-09  2.62707926047134E-13  6.82712141115562E-12  4.60258100162367E-12  1.86759932247633E-12
 -9.47872466745737E-12  2.38274682747606E-12  3.95969390075457E-11  1.92655814347361E-10  9.63744086769937E-11
  7.13653438955539E-11  7.81752323931150E-11  4.79182100243391E-11  5.97938255902549E-11  5.91623376849394E-02
  7.83891703319208E-02  5.86433175746537E-02 -6.81634051222027E-03 -9.03160883229176E-03 -6.75658936902967E-03
  9.20576822936262E-11  2.08935138467275E-10  1.27215204232103E-10 -3.93539679934565E-03 -5.21437910496828E-03
 -3.90090969723744E-03 -1.21905042963439E-10 -1.01329898866493E-10 -4.96580305188024E-01 -4.16868596693873E-01
 -3.55190728167322E-11 -3.09191469453423E-11  6.22119842681433E-12  6.02104754355368E-12  5.22284818707589E-02
  4.38446988276767E-02 -1.08251496653447E-10 -9.04434037603608E-11  4.04559983773017E-02  3.39619502461242E-02
  6.20388900508463E-13 -3.90207177039092E-03 -6.45085251731081E-12  1.47484446898119E-03 -3.10237316162417E-04
  6.64634372565086E-12  2.77484519048553E-04  1.57076797263420E-11  3.67077899114706E-04 -1.31218380486762E-09
 -9.57806070369610E-09 -4.48815778750315E-08 -1.15142624247581E-07  9.29311915439545E-09  3.31769060205665E-09
  1.34908599575721E-09  2.24277686917302E-08  8.48350754511710E-08  5.44917909646333E-09 -6.15587633683616E-09
 -5.72411586496210E-14  2.12690869281949E-12 -1.92153488975131E-11 -1.01288675735399E-11 -1.89889499195971E-11
 -2.17651609269942E-12 -3.51440697599167E-11 -2.00332517120546E-10 -1.00739686799039E-10 -8.62368643747184E-11
 -7.31829144852206E-11 -2.47758596588665E-11 -4.77848011809850E-11  5.91633091312378E-02  7.83917892350584E-02
  5.86445922686301E-02 -6.81643762831155E-03 -9.03189113516081E-03 -6.75672848079324E-03  1.23194778183719E-11
  1.70479810652102E-10  7.04924074161415E-11 -3.93549132057966E-03 -5.21458741847636E-03 -3.90100796291506E-03
 -1.07380070259361E-10 -8.90824762731423E-11  4.96577864718550E-01  4.16866659445708E-01  3.76625515330147E-12
  1.99646976790528E-12  1.25123586833763E-10  1.04639286712526E-10 -5.22282152807428E-02 -4.38444875102240E-02
  6.78154197622834E-11  5.84850204806375E-11 -4.04558112504109E-02 -3.39618013673609E-02  1.15813395417239E-12
 -3.90218026475063E-03  9.76754851124116E-12  1.47488553772378E-03 -3.10245971169440E-04 -7.07201893544822E-13
  2.77492607032903E-04  3.20673754303178E-12  3.67087826202477E-04
* ORBITAL    1   56
  3.09997131768997E-13  2.14454594760727E-12  9.93392557730937E-12  2.70486787139936E-11  4.97094497275849E-13
  5.48992520403079E-13  2.72658262360675E-13  4.50551480052594E-12  1.64659999964072E-11  2.37323124289078E-12
  3.94313745434542E-13 -2.40934699961818E-09  8.59444418982236E-08  1.79856492456855E-08  2.15629034910352E-09
 -4.38183742369980E-09  1.42637966368140E-09  2.45661984816169E-08 -6.23821360592748E-09 -1.06232616780279E-09
  1.80868536918090E-09 -7.08672737199605E-08  2.85642548742289E-08  1.56901591928870E-09 -3.26387449993757E-11
 -2.22179834572265E-12 -1.90597943639755E-11 -7.37810504589415E-11 -8.74143353078212E-11 -9.28083591157712E-11
  1.84563278959290E-09 -1.06877799386950E-08  6.46831208636759E-09 -3.92818212011996E-11 -4.53708265523532E-11
 -5.15574800672673E-11  1.27180391983712E-01  1.07635866895391E-01 -4.19027161749087E-11 -3.48651638184119E-11
  4.92567214948079E-01  4.16871657904896E-01  8.16032845813270E-02  6.90628485567693E-02 -3.31991787879646E-11
 -2.60016698907174E-11  6.32095588257565E-02  5.34957928823646E-02 -2.67459458016298E-11 -2.09456242987412E-11
  9.28715627979836E-04  3.14618300508699E-12  2.45715085362033E-03  1.15560059909847E-11 -9.31613052133427E-12
  3.52536947615778E-04 -1.20999067906727E-11  3.99738948965984E-04 -4.39119430053082E-12 -2.81777080871285E-13
 -2.14490941348636E-12 -9.95832862893887E-12 -2.75642752250912E-11 -4.12986043387361E-13 -4.27474165363555E-13
  3.08230236971369E-13  4.50953786609797E-12  1.63938443160344E-11  2.27819214880158E-12  3.06939078107953E-13
 -2.41106153368538E-09  8.95395973439484E-08  9.77850814331815E-09  4.79206738500474E-09  9.65867978520386E-10
  1.31576731776089E-09  2.12574085616956E-08 -1.19982641955378E-08 -4.67971682566823E-09 -1.45255221004700E-09
  6.16366203000597E-08 -2.53616708956544E-08  1.08017975704796E-10 -5.28564266926964E-11 -4.31718166404366E-11
 -5.58233689340662E-11 -4.17859537836425E-12  4.52819031591434E-11  2.35509052456629E-11  9.23757304105474E-09
  1.88568138448001E-08 -2.73454264976732E-09 -5.52232474829326E-12  2.11937870337715E-11  1.16680218424040E-11
  1.27178792130967E-01  1.07634557740900E-01  4.17364533629724E-11  3.38305138617167E-11  4.92561016596265E-01
  4.16866586459881E-01  8.16022584151977E-02  6.90620087252395E-02  3.49847225749076E-11  2.99680011143498E-11
  6.32087642553451E-02  5.34951427211143E-02  2.59907384751820E-11  2.23556159500038E-11 -9.28751471745226E-04
  1.13024987888521E-12 -2.45724561003251E-03  9.31150535013688E-12  4.44925674273242E-12 -3.52550534996437E-04
  4.16502995851494E-12 -3.99754373478203E-04  8.58311330157779E-13
* ORBITAL    1   57
 -6.78830430034793E-14 -4.91622243859456E-13 -2.16371115729855E-12 -4.30336767441954E-12 -6.44938850693879E-12
 -3.65733279654150E-12 -5.41220968571170E-14  1.35581841680761E-13 -2.12672804224323E-12 -3.36784634434478E-12
 -3.27076004380844E-12 -1.29169063599262E-09 -2.27894007964498E-08  1.60475240175555E-08  4.25949477455022E-09
 -7.51483984366233E-11 -2.36086360031508E-09  8.65089700579793E-08  2.15592129430789E-08  3.37584230460418E-09
 -3.66394107156382E-09  6.62713194059726E-09  2.13599414166844E-08 -1.50229941462517E-09 -8.35126754490084E-11
 -9.83846009082761E-11 -1.06153465592934E-10  2.80640020651199E-11  2.11908400374921E-12  1.64423974214132E-11
 -6.80397348232193E-08  3.24606460444356E-08  3.38396998794115E-09  1.65659969847022E-11  7.73000262019256E-13
  9.65332368770574E-12  2.58052690009926E-02  2.18396263731000E-02 -4.26043354229850E-11 -3.33650312290642E-11
  9.99431462020060E-02  8.45843225810724E-02 -4.02179513137652E-01 -3.40374336747118E-01  3.38960657790805E-11
  2.81651044122377E-11 -3.11526808730412E-01 -2.63652744893341E-01  2.46621241889147E-11  2.05698000354357E-11
  1.88439036460679E-04 -8.96344633653631E-12  4.98562189000710E-04 -1.31200263955312E-11 -9.45042595856707E-12
 -1.73746793225683E-03 -7.32183738063902E-12 -1.97010360628629E-03 -7.24917991253601E-13  1.15729288907229E-13
  5.37567944637975E-13  1.95836496765377E-12  4.67328407947379E-12  6.49336179759489E-12  3.66558569966136E-12
 -1.81922870533633E-14  9.57381103175644E-14 -2.27963022241854E-12 -3.42552095774810E-12 -3.29647267176668E-12
 -1.45038199937753E-09 -2.30175275568233E-08  2.18680183694437E-09  1.48387697168307E-09 -2.73686869299077E-10
 -2.45962213893629E-09  8.89801670293152E-08  6.21109122123884E-09  3.56852380400008E-09  2.49401525505790E-10
 -7.25136307684655E-10 -8.14593206723368E-09  7.74764134958022E-09 -6.22265978510654E-12  4.97982598309159E-11
  2.62092232120500E-11  4.60816164384193E-11  3.71214615097053E-11  4.83655823749213E-11  6.44995198443930E-08
 -2.14544261673667E-08  1.94254376281402E-09  2.58040536998633E-11  2.20548640820420E-11  2.78791981753674E-11
  2.58049452962076E-02  2.18393614657396E-02  4.35556759257179E-11  3.73666974657837E-11  9.99418893950154E-02
  8.45832940654359E-02 -4.02174452902627E-01 -3.40370196384790E-01 -3.22588430756628E-11 -2.61688294208672E-11
 -3.11522887878425E-01 -2.63649536962752E-01 -2.65051221778416E-11 -2.14557144300503E-11 -1.88446336980320E-04
  2.32753923989212E-12 -4.98581404496319E-04  5.69794316277190E-12 -7.99162289279975E-12  1.73753497501190E-03
 -4.90091670442593E-12  1.97017955904490E-03  3.30238261143565E-13
* ORBITAL    1   31
 -3.48869905253180E-11 -2.53298949173332E-10 -1.15745924709663E-09  6.07665778838379E-10  1.15613236139266E-09
  6.87393590272854E-10 -2.54476816109139E-11 -3.94149687220686E-10 -2.43400359867771E-09 -7.58835903316958E-10
 -5.11821657288865E-10 -4.31543600719130E-04 -8.76397211806905E-03  1.30028940540382E-01  6.08236113970029E-02
  5.17455634593702E-02 -1.49139108124963E-03 -3.02878443458170E-02  4.49372754623691E-01  2.10203008688300E-01
  1.78829787965544E-01 -2.31702821790900E-02 -7.37184418505084E-03 -3.37417684448396E-03 -7.47094429891897E-12
  1.56103521801439E-10  1.00876342536542E-10 -3.48763023420032E-10  9.10133049859356E-11  5.62901226635099E-11
 -8.00750087229291E-02 -2.54766501484280E-02 -1.16609575207932E-02 -2.78312290671580E-10 -2.12957181138170E-10
 -8.07608701531668E-11  1.87446594618530E-04  2.70248666279700E-04 -1.47824471757293E-11 -1.32654058371691E-11
 -4.83986620573441E-05 -6.97779262543833E-05 -4.09685423890536E-04 -5.90674921413901E-04  1.36378054752800E-12
  1.09077475804158E-12  5.28939658679275E-04  7.62585411583954E-04 -6.58866227194183E-12 -3.68958839048583E-12
  1.40374820248010E-05 -2.99272574100272E-13 -5.30562926783390E-06  1.16974210860140E-13  4.70758999512015E-13
 -3.88963952734978E-05 -4.28843607552508E-13  3.43037305346174E-05 -4.06217437051945E-13  1.91994707491753E-11
  1.39272421320660E-10  6.25746956251361E-10  2.18947619424569E-09  3.49370316409913E-10  2.39709467823236E-10
 -1.95278209213023E-11 -2.98042973602343E-10 -2.39602768506343E-09 -8.10899415598214E-10 -5.58102119586032E-10
 -4.31562579834046E-04 -8.76432427718941E-03  1.30023545668870E-01  6.08213712584094E-02  5.17438568772044E-02
 -1.49145695111373E-03 -3.02890696874832E-02  4.49354430821516E-01  2.10195391902017E-01  1.78823982390355E-01
  2.31698063593937E-02  7.37162271945217E-03  3.37405365713406E-03 -6.88445182160063E-10 -9.21281768553850E-11
 -1.80103933840490E-11 -3.28836155773630E-10 -9.20428775399410E-11 -1.72401816546345E-11  8.00738926443800E-02
  2.54759735524686E-02  1.16605597997507E-02  2.92054740484049E-10  3.04111675253769E-10  1.39981080084498E-10
  1.87402480790852E-04  2.70202881788336E-04 -2.95324507632782E-13 -2.35401853993657E-12 -4.83866211306738E-05
 -6.97657847033133E-05 -4.09596195148797E-04 -5.90580247896316E-04  2.81275007093418E-11  2.87551657923511E-11
  5.28820436480350E-04  7.62460631012706E-04 -2.18818914216455E-11 -2.49327983916463E-11 -1.40381029638506E-05
 -1.05013891983982E-12  5.30578957327004E-06  3.99258964683358E-13  9.72925999147899E-13  3.88981749549198E-05
 -1.32811389390170E-12 -3.43052679875186E-05  1.14762337758922E-12
* ORBITAL    1   32
 -1.24536877901248E-10 -9.03381359910223E-10 -4.10575836798029E-09 -3.07910968425534E-09  2.08239901635529E-09
  1.17158976325667E-09 -1.02332760337408E-10 -1.57473822010945E-09 -1.08807072231283E-08 -3.52485164486569E-09
 -2.40072954086413E-09 -1.49139107685130E-03 -3.02878443608183E-02  4.49372746795424E-01  2.10203005848743E-01
  1.78829785968018E-01  4.31543521453216E-04  8.76397056272090E-03 -1.30028846036775E-01 -6.08235743904461E-02
 -5.17455361301725E-02 -8.00750001345093E-02 -2.54766485917138E-02 -1.16609570275202E-02 -3.87058515624901E-10
 -1.82700738841232E-11  1.16786553298328E-11  5.35859669845254E-10  4.67262298847140E-10  1.67267429161154E-10
  2.31701263977560E-02  7.37181795251309E-03  3.37416856762691E-03 -8.83512321031842E-10 -1.11799803460222E-09
 -4.90500146193066E-10  6.47792645992516E-04  9.33955661286864E-04 -3.20659670655515E-12 -1.63153328075008E-12
 -1.67283278249294E-04 -2.41163596043641E-04  1.18550059429032E-04  1.70919006437580E-04  6.44320575842570E-11
  6.30740602326453E-11 -1.53047290573313E-04 -2.20655413855517E-04 -5.93437131324853E-11 -6.00367254501963E-11
  4.85124481229848E-05 -6.83094548612106E-13 -1.83362189502054E-05  2.73518529581485E-13 -1.61958689753565E-12
  1.12550514360984E-05  2.30473384675035E-12 -9.92587742012313E-06 -2.63978415717980E-12  1.19167688851972E-10
  8.64422627291712E-10  3.92413389352852E-09  4.04280640051643E-09 -1.55945101290677E-09 -8.49483685615553E-10
 -1.00426272451331E-10 -1.54383249312692E-09 -1.08683614867467E-08 -3.54427813002011E-09 -2.41813734813012E-09
 -1.49145694380834E-03 -3.02890694444628E-02  4.49354438363619E-01  2.10195394897314E-01  1.78823984630300E-01
  4.31562655814157E-04  8.76432578107626E-03 -1.30023640097378E-01 -6.08214083096183E-02 -5.17438842753820E-02
  8.00739042198161E-02  2.54759757104513E-02  1.16605604959323E-02 -1.74795850099678E-10  6.70179228830098E-11
  5.33713900364514E-11 -1.97142390125630E-12 -5.38914706144324E-10 -2.45659692495693E-10 -2.31699629675511E-02
 -7.37164914181773E-03 -3.37406199727861E-03  1.31171359848702E-09  1.10592264712090E-09  4.57319925668578E-10
  6.47649431972833E-04  9.33804690328094E-04  8.48981417029643E-12  7.16283131834723E-12 -1.67244009798980E-04
 -2.41123050544593E-04  1.18525506769242E-04  1.70892731138766E-04  5.90963981009767E-11  6.17167181923270E-11
 -1.53015433864786E-04 -2.20621209154300E-04 -7.58345635447640E-11 -7.59111287044053E-11 -4.85146471382062E-05
 -4.17654682987439E-13  1.83370880190437E-05  1.45485389072591E-13  1.07240448774341E-12 -1.12555496459230E-05
 -1.97070737794720E-12  9.92641365473009E-06  4.07809832090450E-12
* ORBITAL    1   33
 -5.14204981843810E-03 -3.71113657852233E-02 -1.63426157059143E-01 -2.25777017970014E-01 -1.37918998518420E-01
 -1.03106637322727E-01 -2.88164536141695E-03 -4.07920682406929E-02  7.19099641677853E-01  3.20634731961537E-01
  2.55248597801911E-01 -6.70979197234627E-12 -1.37923360998545E-10 -1.76806871374084E-09 -7.60051818615134E-10
 -5.97968194258487E-10 -4.54561362612157E-14 -8.19087150697410E-12  4.17479036948339E-10  1.91037655909354E-10
  1.53577666678459E-10 -6.91679953380824E-11  1.54175314150452E-10  1.03980008483301E-10  2.26734071502913E-07
  4.57271132474655E-08  1.63719749105083E-08 -2.19239127620343E-02  1.21934979056049E-02  8.71845634656107E-03
 -4.67856594263917E-10  8.52782826945614E-12  3.21516132593213E-11  3.79732671776889E-02 -2.11197709071299E-02
 -1.51008139967854E-02 -2.10691645429200E-11 -2.53610383392636E-11 -1.87112198921028E-09 -1.65551819017136E-09
  5.46082657386965E-12  6.56366795391079E-12  8.42171417782599E-12  7.04182902174343E-12 -1.29120562847929E-03
 -1.78140224979614E-03 -1.05794158084787E-11 -8.94547331554826E-12  1.66693968947290E-03  2.29978077098437E-03
 -8.75882649176258E-13  9.34957443338321E-11  3.31615455589671E-13  3.21952875162109E-10  6.71008470032358E-05
  1.12695125351665E-12 -1.00026631958059E-04 -9.77024008924456E-13  1.32323595120833E-04 -5.14532865690725E-03
 -3.71352131896684E-02 -1.63536574316118E-01 -2.26043052919926E-01 -1.37900452671489E-01 -1.03097140497352E-01
  2.88437461222236E-03  4.08366527840375E-02 -7.18884436838598E-01 -3.20564339740054E-01 -2.55200428597658E-01
  6.07427944111323E-12  1.14695425138564E-10  2.16462931022535E-09  9.45804104721979E-10  7.48242291479930E-10
 -8.58593621849304E-13 -2.60682078585562E-11  1.42268330870619E-10  7.18962264124216E-11  5.96183898345847E-11
  5.80184832053243E-10  1.29897505383993E-10  5.12470954339919E-11 -2.29321337031321E-07 -4.64201013610353E-08
 -1.66621666835510E-08 -2.19131124245053E-02  1.22052635420323E-02  8.72314667270023E-03  4.33212024009892E-10
 -2.79315688409423E-11 -4.28658374729372E-11  3.79546893166653E-02 -2.11401231539201E-02 -1.51089284216156E-02
  1.51850795220801E-12  8.15434072902469E-12 -1.83727492633222E-09 -1.63136895640218E-09 -3.25296056797405E-13
 -2.07801941455334E-12  9.12948745297862E-12  8.38592619484788E-12  1.28988289201500E-03  1.78002428425451E-03
 -1.19660485952616E-11 -1.09070414895864E-11 -1.66523125923259E-03 -2.29800111516686E-03  1.09583381516696E-12
  1.35580023240586E-10 -4.17931062037226E-13  2.91615213902036E-10  6.70706243342477E-05 -1.10377110798463E-12
 -9.99817557581457E-05  9.82674753866588E-13  1.32264123472068E-04
* ORBITAL    1   34
 -1.90809298287147E-10 -1.38706711415309E-09 -6.41311038395269E-09 -1.54225038098174E-08  1.28199453824405E-09
  6.69679835617141E-10 -1.52964534775749E-10 -2.49599757985617E-09 -8.51966684848521E-09 -2.65338686620101E-09
 -1.79500236458071E-09  4.78733881876922E-03  9.15245983028206E-02  1.09819239404727E+00  4.56692886924913E-01
  3.51647193377418E-01 -1.21585461837943E-03 -2.32447816443227E-02 -2.78911203573251E-01 -1.15987667874629E-01
 -8.93089016370730E-02  1.26974433768453E-01  1.32332341431631E-02 -2.80115236930425E-03 -1.82601937855932E-10
  6.18833760017777E-11  4.18592908257297E-11  6.91481739597687E-10  5.52310346652980E-10  2.00441680541191E-10
 -3.22480837664460E-02 -3.36088390429609E-03  7.11417614026774E-04 -9.49420721626827E-10 -1.38671893378115E-09
 -6.13512492594814E-10  2.86771884443241E-03  4.68769327281530E-03  3.81290460628265E-12  3.14653458884249E-12
 -7.40459622003241E-04 -1.21036905591202E-03  4.60635147915417E-04  7.52970393015034E-04  6.28059621951392E-11
  6.46668657029232E-11 -5.94673224584125E-04 -9.72077862706486E-04 -6.36605534949564E-11 -5.56696270292061E-11
  4.70590301918480E-05  2.88315600775398E-13 -1.77860136609369E-05 -9.67457562152253E-14 -1.37705206227181E-12
  9.58269479559727E-06  1.87514293837146E-12 -8.45116395449636E-06 -1.78792259175385E-12  1.56526455034252E-10
  1.13955506906038E-09  5.31244217075089E-09  1.57625741029341E-08 -5.86414048426982E-10 -3.14879412159929E-10
 -1.39311470360006E-10 -2.31029488216952E-09 -1.22281750101299E-08 -4.31370635696043E-09 -3.11823326837715E-09
 -4.78729638528449E-03 -9.15237636565855E-02 -1.09819920775477E+00 -4.56697163854726E-01 -3.51651462146831E-01
  1.21584406643910E-03  2.32445755386003E-02  2.78912891523978E-01  1.15988717853441E-01  8.93099482607304E-02
  1.26973559585904E-01  1.32349277213980E-02 -2.80002383207223E-03  1.52560123645634E-10 -1.25762041206242E-10
 -8.01712357969890E-11 -8.99005502276819E-10 -6.33269765405052E-10 -2.41590656640305E-10 -3.22478354029786E-02
 -3.36131744123676E-03  7.11128237607138E-04  1.06065790538623E-09  1.11596506293750E-09  4.41861233895246E-10
 -2.86761493345657E-03 -4.68756347311221E-03 -3.42843661261120E-12 -6.71905061368824E-12  7.40429908868809E-04
  1.21033352636923E-03 -4.60619280787000E-04 -7.52950020285785E-04  7.47642022127192E-11  8.09167447160926E-11
  5.94649546407713E-04  9.72049276710864E-04 -1.14370128251615E-10 -1.25184396004095E-10  4.70538389455809E-05
  1.31124014271524E-13 -1.77841202940586E-05 -3.88451318039076E-14  1.86668536158043E-12  9.58152862257461E-06
 -3.01850688173483E-12 -8.45014568860818E-06  4.95297152673763E-12
* ORBITAL    1   35
 -4.54665753351419E-10 -3.30791908098510E-09 -1.53468406182910E-08 -4.05349267142012E-08  2.48448693764398E-09
  1.30746002753852E-09 -3.81182283155691E-10 -6.26665555968251E-09 -2.66476231623279E-08 -8.90951939347949E-09
 -6.26846127156648E-09  1.21585484098640E-03  2.32447870922741E-02  2.78911160872541E-01  1.15987631223405E-01
  8.93088636910317E-02  4.78733882949898E-03  9.15245985859529E-02  1.09819239240387E+00  4.56692885532147E-01
  3.51647191942322E-01  3.22480575985782E-02  3.36088737907609E-03 -7.11414823504947E-04 -1.15539363130384E-10
  2.19644414742596E-10  1.35413160277715E-10  1.44732711353866E-09  1.84735056981295E-09  7.75815053028280E-10
  1.26974434954335E-01  1.32332348302991E-02 -2.80115204710567E-03 -2.93158269117730E-09 -3.09298013341755E-09
 -1.26753734895416E-09  7.28324948166821E-04  1.19054844624504E-03 -1.03946863463478E-11 -1.68418577353810E-11
 -1.88048318389338E-04 -3.07395318729934E-04 -1.81369425378335E-03 -2.96475064921330E-03  1.79534862887045E-10
  1.83768082259992E-10  2.34149624010514E-03  3.82749455072900E-03 -2.25961734016441E-10 -2.32339299097249E-10
  1.19515933701429E-05 -4.78486106707918E-13 -4.51729418881572E-06  1.81028972228548E-13 -4.40184677275013E-12
 -3.77313872448033E-05  6.48944330134796E-12  3.32751662207865E-05 -8.21144464341807E-12  4.48492438716321E-10
  3.26334658274399E-09  1.51484512157841E-08  4.06031461845628E-08 -2.36335236977853E-09 -1.24633988532479E-09
 -3.78718044736542E-10 -6.23222096892619E-09 -2.73155114949340E-08 -9.20778398933447E-09 -6.50598956877456E-09
 -1.21584384590107E-03 -2.32445701372975E-02 -2.78912934309004E-01 -1.15988754593463E-01 -8.93099862947024E-02
 -4.78729638558544E-03 -9.15237635572053E-02 -1.09819921003492E+00 -4.56697165707379E-01 -3.51651464001954E-01
  3.22478620604146E-02  3.36131402417810E-03 -7.11131015062720E-04  2.71854139241513E-10 -1.70645739909967E-12
 -8.22155672766538E-12 -1.53318707370576E-09 -1.89819226578528E-09 -8.03264877433733E-10  1.26973560981043E-01
  1.32349274875954E-02 -2.80002401330316E-03  2.91923937145947E-09  3.02254083934311E-09  1.22475805742012E-09
 -7.28299104412966E-04 -1.19051604302714E-03  1.07377342121979E-11  1.25856631615702E-11  1.88043076451193E-04
  3.07387987811980E-04  1.81362926070512E-03  2.96466903895259E-03  1.79407461063098E-10  1.83324078264336E-10
 -2.34141004082342E-03 -3.82738767944314E-03 -2.36681772208613E-10 -2.47302476914689E-10  1.19504115103018E-05
 -6.63637299163783E-13 -4.51685704270579E-06  2.47475216090891E-13  4.40478042492843E-12 -3.77272006308860E-05
 -6.58427775027665E-12  3.32715711843338E-05  8.86802024920440E-12
* ORBITAL    1   36
  3.68231550958562E-02  2.68038828926884E-01  1.24719486613483E+00  3.57532631319477E+00 -1.22901348603361E-01
 -6.03849500404800E-02  3.09558829022370E-02  5.13022873451828E-01  2.07102136247094E+00  6.92380343961606E-01
  4.86792563907932E-01  3.51793922270372E-11  6.47954189851295E-10  1.27384436865910E-08  6.16301121193507E-09
  5.21004297164629E-09  6.22847016391367E-11  1.17782939000147E-09  1.39259940639374E-08  5.72792555778644E-09
  4.36252922125545E-09  7.22607574357599E-10 -2.54378403380120E-10 -2.02258760808668E-10  7.76429795790400E-08
  6.42633419649490E-08  3.25558439229648E-08 -1.38808062217046E-01 -1.39379196915317E-01 -5.60495499554064E-02
  1.58864700940935E-09  2.35725633884793E-10  1.46006339542110E-12  2.40422593842820E-01  2.41411830974968E-01
  9.70806582845958E-02  3.53838149200578E-11  5.57745675107508E-11  1.67348334618102E-09  1.22243399615847E-09
 -9.16997586923945E-12 -1.44200806357209E-11 -2.40982002341733E-11 -3.71017285054636E-11 -1.42345800150807E-02
 -1.48309779597029E-02  3.18141188065878E-11  4.83411121827948E-11  1.83767632735477E-02  1.91467098495764E-02
  2.80139898280409E-12  2.64469488320369E-10 -1.06010529183339E-12  4.97436094861374E-10  3.41368823209984E-04
 -5.72112227331308E-13 -5.08879621780565E-04  5.08835647934149E-13  6.73186132064689E-04 -3.68223638506950E-02
 -2.68033121903803E-01 -1.24716991678546E+00 -3.57529468884818E+00  1.22895975882565E-01  6.03831791916518E-02
  3.09555546266328E-02  5.13018878179377E-01  2.07112245541681E+00  6.92425427931541E-01  4.86827883584988E-01
 -5.21441083984942E-11 -1.00412387201330E-09 -7.21044935081781E-09 -2.13227501409872E-09 -1.15774264581657E-09
 -6.11764204650512E-11 -1.15590206392283E-09 -1.42596691459889E-08 -5.99533479909302E-09 -4.63769426634092E-09
  1.49465513926725E-09  5.52759768200858E-10  1.87060732509953E-10  7.79031964135468E-08  6.44166284645721E-08
  3.26343801997783E-08  1.38813019614921E-01  1.39378571587717E-01  5.60489535346485E-02  1.54424370007004E-09
  1.85854710268707E-10 -2.25489446051377E-11 -2.40431225418737E-01 -2.41410787214480E-01 -9.70796452923250E-02
 -2.00577029544722E-11 -2.90145751054399E-11 -1.67194490871047E-09 -1.22098976248618E-09  4.97860173254841E-12
  7.35550298709165E-12  2.48766802998141E-11  3.83398084778998E-11 -1.42350673830424E-02 -1.48315685569077E-02
 -3.15240858786784E-11 -4.90765774683593E-11  1.83773934537431E-02  1.91474730278516E-02 -1.65098452568742E-12
 -1.20458232264301E-10  6.19663447762968E-13 -5.18917826859017E-10 -3.41393676066789E-04 -7.55739293314101E-13
  5.08917072785970E-04  6.68961012494502E-13 -6.73235481256120E-04
* ORBITAL    1   38
 -1.13179859691134E-11 -8.28669797432527E-11 -3.83149088101946E-10 -2.04202102002901E-09 -3.78587972684447E-10
 -2.23085289516994E-10 -1.22061954641206E-11 -2.11863832712582E-10 -8.49536502615278E-10 -3.42385556568319E-10
 -2.56717957056933E-10  1.68113009795523E-04  4.26058002848163E-03 -8.27918008097321E-02  6.04617585591484E-02
  9.44106173842400E-02  7.31267051408612E-04  1.85329610952154E-02 -3.60132872203668E-01  2.63000084996831E-01
  4.10672863061738E-01  2.56127776070001E-02 -3.98090383680138E-03 -3.71784084128699E-03  6.42401923735022E-11
 -6.43492667127808E-11  1.07090203303719E-12  3.33449345050298E-10  1.68192794794109E-10  8.82331105322039E-11
  1.11411819999105E-01 -1.73164260326047E-02 -1.61721026747483E-02 -7.49756800488842E-11  6.71865516986097E-13
  1.21531720479812E-11  2.11543960469013E-04  7.27935751695540E-04  1.48767307187460E-11  1.12574570066216E-11
 -5.46219638326160E-05 -1.87953403338479E-04 -5.82009298364534E-04 -2.00264025133987E-03  1.05484450879694E-11
  9.06403169787000E-12  7.51315897103832E-04  2.58535998272619E-03 -1.86957805976496E-11 -1.95355841290318E-11
  1.96144404611744E-04 -4.08383114663960E-13 -7.41357282114727E-05  1.53459124983294E-13 -4.68960782742062E-13
 -6.84082855612225E-04  6.46526680991854E-13  6.03303858093129E-04 -7.33644570769460E-13  1.84365854234899E-11
  1.33968465552613E-10  6.30510877118697E-10  1.62686576638264E-09 -3.85610598334401E-10 -2.29745767575820E-10
 -1.27436507944340E-11 -2.12845676354646E-10 -3.59226812782423E-10 -1.19656762802635E-10 -1.03047644701561E-10
  1.68102968622534E-04  4.26039011731440E-03 -8.27927731870157E-02  6.04605044448435E-02  9.44092821148070E-02
  7.31225960260050E-04  1.85321757518222E-02 -3.60136777313547E-01  2.62994770263884E-01  4.10667165602375E-01
 -2.56123569251679E-02  3.98133298185644E-03  3.71797535226808E-03  3.50011173896585E-10  2.52154009890356E-10
  1.26223972271817E-10  1.23202848960351E-10 -5.03906084611815E-11 -7.56424102967409E-13 -1.11410370327550E-01
  1.73181845156221E-02  1.61726530082789E-02  4.86841487633002E-11  1.60429201813562E-10  7.92267096843789E-11
  2.11538016824802E-04  7.27921338339946E-04  1.21627404442481E-11  1.31596328063681E-11 -5.46222647045659E-05
 -1.87950604484718E-04 -5.81984424433360E-04 -2.00259537614279E-03 -3.35564362370806E-12 -1.39573433843013E-12
  7.51290782629451E-04  2.58530617925041E-03 -4.98178315342700E-12 -3.42470929564787E-12 -1.96143358519922E-04
  3.30235145544126E-13  7.41354216153473E-05 -1.25374554548536E-13 -8.17592160120022E-14  6.84079198481798E-04
  1.79594629082076E-13 -6.03300669868309E-04 -4.43575136788913E-13
* ORBITAL    1   39
 -9.63114974304122E-11 -7.02237269942692E-10 -3.27989307198941E-09 -1.21020364555571E-08 -1.17200395175880E-10
 -6.11281160743249E-11 -8.23074887748313E-11 -1.39695624978495E-09 -4.06030286782070E-09 -1.56563882028424E-09
 -1.21846114030744E-09  7.31267052344083E-04  1.85329614380501E-02 -3.60132873201389E-01  2.63000084770488E-01
  4.10672862964643E-01 -1.68112420590679E-04 -4.26057160108753E-03  8.27918761016455E-02 -6.04617262651915E-02
 -9.44105919587242E-02  1.11411822070521E-01 -1.73164255981842E-02 -1.61721024991996E-02  2.17620690348029E-10
  1.31012479061863E-10  7.58795618343783E-11  3.23922734970900E-10  4.61959623684062E-10  1.67664561355820E-10
 -2.56126904428111E-02  3.98092867193640E-03  3.71784879589329E-03 -7.09270298651237E-10 -6.71150080945314E-10
 -2.91323679094265E-10  9.20203798425208E-04  3.16642927357940E-03 -2.66933513653241E-12 -4.40020160144523E-12
 -2.37561459007585E-04 -8.17545078279836E-04  1.33791582437085E-04  4.60386626726216E-04  3.68431056343681E-11
  3.93299767589615E-11 -1.72728943241264E-04 -5.94359565198444E-04 -7.15033504148918E-11 -6.88174509858620E-11
  8.53201035336100E-04  8.74337810737881E-14 -3.22479301850575E-04 -4.62006775492910E-14 -1.13436221365896E-12
  1.57265319597483E-04  1.55055052233245E-12 -1.38695226197035E-04 -1.47135519978705E-12  9.91865795288524E-11
  7.22478222604267E-10  3.37797766501654E-09  1.19334576855741E-08 -1.95508437027856E-10 -1.24158418600045E-10
 -8.23577249711909E-11 -1.39522122088937E-09 -3.86183997722630E-09 -1.47335637964303E-09 -1.15395164571640E-09
  7.31225951555848E-04  1.85321752782103E-02 -3.60136776767945E-01  2.62994770385770E-01  4.10667165661339E-01
 -1.68103555799219E-04 -4.26039852255419E-03  8.27926980667508E-02 -6.04605367011501E-02 -9.44093075274225E-02
 -1.11410369906796E-01  1.73181841609417E-02  1.61726528480880E-02  1.55551918925797E-10  4.24731893324754E-11
  4.08938530275812E-11 -6.30806376957935E-10 -6.34393232421142E-10 -2.81336133886253E-10  2.56124444357759E-02
 -3.98130787999448E-03 -3.71796727451502E-03  4.33515739991940E-10  6.13953988056865E-10  2.43786282004780E-10
  9.20168932960315E-04  3.16636092152464E-03 -5.22874825493529E-12 -2.76641430513548E-12 -2.37555754116163E-04
 -8.17529545343000E-04  1.33785930748163E-04  4.60376202399355E-04  3.39317018341954E-11  3.28048476217420E-11
 -1.72719922571036E-04 -5.94345379608138E-04 -6.35632075644110E-11 -6.36873373805602E-11 -8.53196501794022E-04
 -1.36397397108450E-13  3.22477551149538E-04  5.98891717150951E-14  8.65295686939474E-13 -1.57264514190686E-04
 -1.16851710788908E-12  1.38694402466588E-04  1.08758660848996E-12
* ORBITAL    1   59
 -2.45385084659503E-11 -1.78905428044587E-10 -8.31606254280787E-10 -2.31067050792882E-09 -1.69150401056622E-10
 -1.26506676061342E-10 -2.11397998429480E-11 -3.36658527927312E-10 -1.36518058071629E-09 -2.55705305603990E-10
 -1.16404378274267E-10 -1.10492018651962E-03 -1.92651767482032E-02 -2.46976234992263E-02  5.12359408942206E-03
  2.47919587988763E-02  3.85228013879302E-03  6.71676197938827E-02  8.61077197237475E-02 -1.78633024971604E-02
 -8.64366269400656E-02 -2.60950884425374E-02  3.71459828038644E-02 -1.07599906369812E-02 -2.32720511332355E-11
 -7.85421878693826E-12 -1.97404791185570E-11  6.32984435415086E-11  1.49230911956967E-10  2.55150647134934E-11
  9.09799661681530E-02 -1.29508664071335E-01  3.75144688455665E-02 -1.38079776223052E-10 -3.10126308451769E-10
 -1.06951247923479E-10  1.35976101829664E-01  1.07826649505265E-01  8.19359413097844E-11  6.48132803999117E-11
 -3.51089434272680E-02 -2.78407746646596E-02  2.99833048018885E-01  2.37762317188722E-01  1.34787641104793E-10
  1.09319085681164E-10 -3.87082926305901E-01 -3.06949933763621E-01  2.33217561759745E-11  1.78952520004497E-11
  5.08353117977233E-04 -9.48144411127484E-12 -1.92140063975572E-04  3.58524302334405E-12  4.95217046217161E-12
  1.42105133250492E-03 -4.50566965466648E-12 -1.25325054663212E-03 -5.52256208572416E-12  2.51891280353515E-11
  1.83101454209258E-10  8.52150523571604E-10  2.29038709776593E-09  2.03774631174042E-10  1.14271085243551E-10
 -2.21938676357547E-11 -3.65434364445402E-10 -1.34724076076552E-09 -2.69658401572831E-10 -9.59628093979423E-11
 -1.10494108312182E-03 -1.92655620773744E-02 -2.46994248406543E-02  5.12323653248230E-03  2.47918032050898E-02
  3.85235325578681E-03  6.71689697118864E-02  8.61140098619100E-02 -1.78620492572099E-02 -8.64360797602804E-02
  2.60959074665603E-02 -3.71445940224465E-02  1.07605861009013E-02  1.58393798747066E-11 -1.00268785513283E-11
 -4.82269121253777E-13 -1.34602066241172E-10 -2.10516248147358E-10 -1.12899610858903E-10 -9.09827941446266E-02
  1.29503816837859E-01 -3.75165513969980E-02  2.19596165008043E-10  3.13315044547642E-10  1.42004454829130E-10
  1.35975825408883E-01  1.07826448084895E-01  3.66841764735966E-12  1.55957533366662E-12 -3.51088792091671E-02
 -2.78407279363618E-02  2.99832438739101E-01  2.37761872566840E-01 -1.83306590484669E-10 -1.45880727211522E-10
 -3.87082149899544E-01 -3.06949368541481E-01  6.85143313656584E-11  5.20186002291286E-11 -5.08381282695280E-04
  4.85325260189974E-12  1.92150889377807E-04 -1.83999961878167E-12  6.25352862719309E-12 -1.42112983557832E-03
 -7.48937806838725E-12  1.25331967185957E-03  2.68994139972027E-12
* ORBITAL    1   60
  6.94212298652828E-11  5.04875837161539E-10  2.34970812952150E-09  6.38098449939411E-09  5.26801198065300E-10
  3.19502298366883E-10  6.09303397693761E-11  9.94606843720099E-10  3.75482110859402E-09  7.32436646896498E-10
  2.76333381052389E-10  3.85228009030112E-03  6.71676186846779E-02  8.61077174613977E-02 -1.78633036559907E-02
 -8.64366276742493E-02  1.10492010089984E-03  1.92651746457536E-02  2.46976200558600E-02 -5.12359626586975E-03
 -2.47919603281809E-02  9.09799706257194E-02 -1.29508665368391E-01  3.75144675711755E-02 -1.47305167073110E-11
 -2.54140894881559E-11 -3.09129159496051E-11 -2.95237898801749E-10 -5.04127647309593E-10 -2.04481259922431E-10
  2.60950971295680E-02 -3.71459845960215E-02  1.07599884676624E-02  5.58560645907964E-10  8.88268987341288E-10
  3.92858248939500E-10 -4.74077751329854E-01 -3.75935294286297E-01  1.21003432701582E-10  9.74653729618119E-11
  1.22406429045113E-01  9.70661404915434E-02  8.59987939321247E-02  6.81955254652271E-02  1.11489455212440E-10
  8.58093060676317E-11 -1.11024075778996E-01 -8.80401343980109E-02 -2.77541939380840E-10 -2.16443655846194E-10
 -1.77236286285041E-03 -8.12125352175238E-12  6.69891080124228E-04  3.06068692459697E-12  6.40657665195005E-13
  4.07589038268337E-04 -4.33765622605357E-12 -3.59460833587830E-04  1.91522091606467E-11 -6.85759932892789E-11
 -4.99718097692851E-10 -2.32445247029740E-09 -6.40484079148608E-09 -4.83939394042154E-10 -3.35132270763226E-10
  5.95805305902252E-11  9.58616802890936E-10  3.77739197711042E-09  7.15025596482035E-10  3.01276817919324E-10
  3.85235330423707E-03  6.71689708504713E-02  8.61140120879574E-02 -1.78620481056817E-02 -8.64360790144514E-02
  1.10494116926850E-03  1.92655641855578E-02  2.46994283134321E-02 -5.12323434356839E-03 -2.47918016777636E-02
 -9.09827898278163E-02  1.29503815564676E-01 -3.75165526399957E-02 -7.05841976029470E-12 -2.59830242362333E-11
 -2.70237999308207E-11  2.34454315959326E-10  4.98431654146074E-10  1.75526769288387E-10 -2.60958985911820E-02
  3.71445922193782E-02 -1.07605882997265E-02 -4.37574309525724E-10 -8.42991853994210E-10 -3.02990435664025E-10
 -4.74076795105177E-01 -3.75934597268416E-01 -1.02829475271197E-10 -8.34194221292188E-11  1.22406187665168E-01
  9.70659655107493E-02  8.59986229748140E-02  6.81954003287486E-02 -2.78549819688378E-12 -4.24472313133682E-12
 -1.11023851303169E-01 -8.80399712187919E-02 -2.45338984914572E-12  2.84834895490498E-12  1.77246057637559E-03
 -5.10257449420440E-12 -6.69927871614901E-04  1.93527442734099E-12  7.24706932853531E-13 -4.07611536630012E-04
  6.58163836250645E-13  3.59480329472620E-04 -7.72181222495224E-12
* ORBITAL    1   61
 -9.61753010636531E-03 -6.93492760306068E-02 -2.91800698063939E-01 -1.91565598085971E-01  8.65164829638207E-02
  1.52896354673528E-01 -8.13579745640742E-03 -9.13410945329263E-02  3.86245996977420E-01  1.89397758059960E-01
  2.57900013846397E-01  1.20067485936176E-12  1.29261792684730E-11  1.25551873033434E-10  2.42778549532023E-11
  1.80000402930018E-11  4.85024907125807E-13  6.87502358244286E-12  2.31023104230086E-11 -2.25080440917946E-11
 -2.64098269960258E-11  4.03994217017191E-11  6.19245627437084E-11  6.98681686708946E-11  1.14484579595135E-09
 -8.87891202814086E-10 -4.20441931433856E-10 -4.82656144858335E-04 -2.23426582197560E-01 -4.03728607056633E-02
  3.52050181829507E-11 -1.61138644870483E-11  2.75280954308403E-11  8.35983782737352E-04  3.86986192439163E-01
  6.99278461233478E-02 -1.31569899130590E-10 -1.00373479653919E-10 -2.84017128442779E-09 -1.82872120353635E-09
  3.33426955125231E-11  2.54001459046066E-11  8.44176190069989E-11  6.49958929230446E-11 -2.91946697326285E-01
 -2.28295418464205E-01 -1.06582236578313E-10 -8.20142401150701E-11  3.76901566413381E-01  2.94728118472681E-01
  1.15570822622631E-11 -2.68790487949467E-10 -4.36862942577420E-12 -4.29132015396773E-10  2.05432628544987E-04
 -4.16976977313197E-12 -3.06241993580592E-04  3.68124803400743E-12  4.05119471395701E-04 -9.61855574440796E-03
 -6.93567468501281E-02 -2.91835576391157E-01 -1.91659653412916E-01  8.65147489322204E-02  1.52894522544108E-01
  8.13676403580112E-03  9.13571333051298E-02 -3.86188380844441E-01 -1.89389733589430E-01 -2.57898787317633E-01
 -4.11789943180188E-13 -2.92029104415055E-12 -8.24833851637045E-11 -5.25206429132351E-11 -5.22224360577709E-11
  6.08411607517790E-13  7.99658351623223E-12  3.69310512880347E-11 -1.73876038336000E-11 -2.17011773862837E-11
 -1.33811158923803E-11  7.80827482020722E-11  2.59664867046300E-11 -9.85601069212253E-10  8.83312019263937E-10
  4.02040460777981E-10 -4.77388811478100E-04 -2.23418856432830E-01 -4.03698179050145E-02 -4.09992501743160E-11
  7.17236791874544E-12 -3.39062035481079E-11  8.26862854753823E-04  3.86972810392137E-01  6.99225755360189E-02
 -5.83336096083620E-11 -4.57245676312805E-11 -2.79937250197051E-09 -1.79014998616963E-09  1.56230363323440E-11
  1.22814658078742E-11  8.55064874874686E-11  6.56329851991187E-11  2.91948026320532E-01  2.28296459104853E-01
 -1.12819574735214E-10 -8.67149126021419E-11 -3.76903280470957E-01 -2.94729460820957E-01  3.43332585299850E-12
 -7.71031294477148E-11 -1.29443488511351E-12 -4.89348315720119E-10  2.05436873495334E-04  5.02889252602284E-12
 -3.06248171647084E-04 -4.44617629823879E-12  4.05127683469657E-04
* ORBITAL    1   62
 -4.84313485149631E-14 -2.97683786525191E-13 -1.37012113784189E-12 -3.53874025960850E-12 -1.04515129806574E-12
 -6.82395884240451E-13 -3.58070032086289E-14 -4.92640334043732E-13 -2.73982616358108E-12 -8.84092358444345E-13
 -6.68054569343479E-13  1.28924011467575E-09 -1.21981496080665E-07 -6.12007172193651E-08  7.34991665437232E-09
  2.57971207879194E-08 -4.18855500757228E-10 -4.20454201132403E-09  2.41071818619743E-08 -1.07765674471492E-08
 -2.13666175067059E-08  3.60286566643701E-08 -2.97244181320384E-08 -1.57878186462439E-08  4.30861741156425E-11
  3.64740131641578E-11  3.09038689973565E-11  8.11131363634548E-11  3.35411221256881E-11  9.34885377058571E-11
  3.04749722268851E-08  2.34265750828748E-09  7.50024304184287E-10  4.64258051431877E-11  1.82964260568676E-11
  5.36910106295126E-11 -1.41937923559177E-01 -1.14266030136225E-01 -2.98465908598463E-11 -2.48036429099967E-11
 -5.49723236436764E-01 -4.42550444805255E-01 -6.55683736011605E-02 -5.27853116773132E-02 -1.07081622989543E-10
 -8.73440216043836E-11 -5.07890482977714E-02 -4.08873291779328E-02 -8.34314272517310E-11 -6.80296452277162E-11
  1.23854181590163E-03 -2.32886360702732E-12  3.27687282217907E-03 -1.17201890424825E-11  1.09052836128250E-11
  3.38485797592586E-04  1.36450225173679E-11  3.83806936880883E-04  4.77913448227559E-12  5.86675466266505E-14
  3.90935698832168E-13  1.77087193787826E-12  3.67527740842483E-12  9.98948558358014E-13  5.64026990969739E-13
 -3.86798510047798E-14 -6.36982360851189E-13 -2.36985588856342E-12 -6.95345522634286E-13 -3.36404172279238E-13
 -1.29410123931449E-09  1.25465503988665E-07  5.66341955393325E-08 -7.84438840014417E-09 -2.21802909089249E-08
  4.99008054216255E-10  4.54998968788426E-09 -2.18800618511786E-08  1.09056017926873E-08  2.01391036663721E-08
  3.17526087917845E-08 -3.25220483371430E-08 -1.59328899966528E-08 -6.11559907933695E-11 -3.76019826674689E-11
 -5.93519748087743E-11 -5.54948613056177E-12 -2.81759130181415E-11  1.88874506156965E-11  3.30822390164322E-08
  7.13973995191970E-09  3.56009846084145E-09 -2.96593804166138E-12 -1.57396635155642E-11  1.11628016718237E-11
  1.41939405524558E-01  1.14267274309824E-01 -6.88979475400174E-11 -5.64990690592714E-11  5.49728948580810E-01
  4.42555242895275E-01  6.55690589675091E-02  5.27858869699883E-02  3.29431748288457E-11  2.63037007419010E-11
  5.07895728212497E-02  4.08877699377752E-02  2.58183479066286E-11  2.06100046264367E-11  1.23850049844913E-03
  1.00088351716080E-12  3.27676375525539E-03  1.02923611395210E-11  5.19522564945689E-12  3.38474605083423E-04
  4.07945301597791E-12  3.83794104227822E-04  4.47932554196672E-13
* ORBITAL    1   63
 -6.94164965437767E-15 -2.77881245597621E-13 -8.34712937175791E-13  5.05460102978681E-13 -4.95697927146968E-14
  1.31949849493467E-13 -1.06043364086377E-13 -3.91109632203082E-13  9.69242661684971E-13  3.32303769991016E-13
  5.81789721909539E-13 -4.99231254917936E-10 -6.23001072990524E-09  2.29394145027877E-08 -1.07716371420980E-08
 -2.11014954736052E-08 -1.31465386859839E-09  1.21291030388425E-07  6.08354675923831E-08 -7.35429706300475E-09
 -2.56703157148554E-08  3.16165905960119E-08  6.75058942982590E-09  3.76206406510950E-09 -9.35954368413909E-11
 -3.81844527936823E-11 -1.07795294663313E-10  3.74438856566676E-11  3.10375142624868E-11  2.67186023893600E-11
 -3.57792124625787E-08  3.10958475490017E-08  1.66894564979221E-08  2.13768067690159E-11  1.91698908676956E-11
  1.55347739311669E-11  2.07345410416155E-02  1.66921823270289E-02  1.35758121334442E-10  1.10718612582055E-10
  8.03045319505127E-02  6.46485410938952E-02 -4.48847139204105E-01 -3.61340922992691E-01 -2.43522549309865E-11
 -2.02132385494405E-11 -3.47675504533003E-01 -2.79893478330874E-01 -1.73152079286576E-11 -1.44185127281428E-11
 -1.80928349081760E-04 -9.89016478650454E-12 -4.78691270505151E-04 -1.51687264125215E-11 -9.81189023876257E-12
  2.31709930867397E-03 -6.81898356805176E-12  2.62734316681051E-03 -1.65793869437193E-13 -3.40163166220596E-14
 -1.95147729461787E-13 -7.29549528534760E-13  3.35275910954912E-13  2.73083824464661E-13  3.19230224227767E-13
  5.29980815857235E-14  3.94810419259514E-13 -9.64860675530240E-13 -4.73363056098057E-13 -7.39962357427233E-13
  4.20177371063102E-10  2.54289482261650E-09 -2.29329120497367E-08  1.09487380069780E-08  2.04269435036771E-08
  1.26917013014754E-09 -1.26152691774023E-07 -5.70095617494561E-08  7.85190719580873E-09  2.23173339348226E-08
  3.18415023373064E-08  2.62974863465385E-09  4.96247680903171E-10  6.28979522295562E-12  3.22585732142278E-11
 -2.19449508898281E-11 -5.28737096396489E-11 -3.31029782911779E-11 -5.14304418708831E-11 -3.20838497338476E-08
  3.11414321512893E-08  1.50304591689750E-08 -3.08806871287433E-11 -1.78500422617411E-11 -2.96072300850899E-11
 -2.07347546968037E-02 -1.66923618165162E-02 -4.18459296032288E-11 -3.34107973924434E-11 -8.03053681182617E-02
 -6.46492432318314E-02  4.48851807247492E-01  3.61344843633584E-01 -5.36656721351859E-11 -4.40255129125729E-11
  3.47679114814021E-01  2.79896511180138E-01 -4.32316452510814E-11 -3.54249442606918E-11 -1.80922173030223E-04
 -1.80226120008084E-12 -4.78675401543191E-04 -6.37181587870759E-12  8.89658806750174E-12  2.31702204085720E-03
  5.24579299984769E-12  2.62725580304428E-03 -5.33478960549044E-13
* ORBITAL    1   64
  1.94453305862012E-11  1.40506957439367E-10  4.91910033960196E-10  3.63966431036965E-10 -3.71817952565959E-10
 -3.48117312965819E-10 -9.47810147065824E-13 -2.51850090151678E-10 -8.56019034156171E-10 -6.46371781212323E-10
 -9.01267223622266E-10 -1.61243691016782E-13 -2.28690698456136E-13  2.41090501747122E-11  1.79908961150534E-11
  1.19516674000927E-11  1.64104900224366E-14 -5.42288520268186E-12 -4.28618580272263E-11 -2.12179936301614E-11
 -1.34568787638173E-11  6.61029774457624E-11  1.73114662193881E-11  8.19944943999649E-11 -8.37243763904644E-03
 -2.12649022177115E-02 -4.99111123209111E-03  1.03025050725674E-01  2.61672529469893E-01  6.14177648474558E-02
 -4.21203266193150E-11 -2.75531153171731E-11 -2.45577905314658E-11  5.94815410216291E-02  1.51076703713067E-01
  3.54595622285221E-02 -7.57890092530659E-11 -5.90705500797424E-11 -4.57681221323787E-02 -3.45612903110678E-02
 -1.50158529024288E-11 -8.37199151590150E-12 -7.25515081259371E-11 -5.45477317651967E-11  5.14122759918476E-01
  3.88234124426905E-01  7.33189261413884E-12  6.65641818099270E-12  3.98237776953159E-01  3.00724859353815E-01
  1.29861553334807E-11  7.96558256579872E-04  1.32178055253334E-11 -3.01070798564654E-04  6.76398033881207E-03
  9.46434096200175E-12 -6.04988792804167E-03  4.65916188855632E-12 -8.00324942984032E-03  2.41506952061573E-11
  1.75416561706554E-10  6.58446566152750E-10  7.18165809949034E-10 -2.91784174628834E-10 -2.89586780113735E-10
 -2.88614116970729E-12  1.89608440344204E-10  5.36203575827976E-10  5.74557755279432E-10  8.72485625270532E-10
 -1.37084715267368E-13 -8.14153513710490E-12 -4.46168363674401E-11 -1.70603764932415E-11 -1.02506160086991E-11
  1.75296901934358E-14  4.29940696639183E-12  4.04509576894276E-11  2.14295736281696E-11  1.34938327784758E-11
  8.34536137793740E-12  2.67336902052886E-11 -2.86725547624125E-11  8.37240524868748E-03  2.12649034178603E-02
  4.99106455028130E-03 -1.03024677835655E-01 -2.61672547532516E-01 -6.14171699838044E-02 -4.91147300721175E-11
 -2.60130063229126E-11 -4.02994121507207E-11 -5.94813252183602E-02 -1.51076717289010E-01 -3.54592204334134E-02
  2.59947379730497E-11  1.90494744617924E-11 -4.57682579488548E-02 -3.45614048097349E-02  2.48450857385018E-11
  2.03119008748284E-11  7.70185953622908E-11  5.81986965029209E-11  5.14124289632273E-01  3.88235413134390E-01
 -1.31903735603714E-11 -1.14413425939810E-11  3.98238962820812E-01  3.00725858235891E-01 -1.78260341789615E-12
 -7.96548558660342E-04 -4.77217744259585E-12  3.01066978369120E-04 -6.76389710527376E-03  1.02937122420088E-11
  6.04981349119999E-03  3.95756022501885E-12  8.00315102205228E-03
* ORBITAL    1   65
  9.69252401869765E-11  7.05625786116723E-10  2.55816989215277E-09  2.08024265031985E-09 -1.36367985793789E-09
 -1.19833339205038E-09  1.51783704073916E-11 -7.53015341495124E-10 -2.62206429066347E-09 -2.48423950098815E-09
 -3.60577542410193E-09  7.53459969054457E-14  5.49515279964684E-12  4.31979947623247E-11  2.13670530546034E-11
  1.33069632227430E-11 -1.38990494919050E-13 -2.67740736703882E-13  2.43283460532077E-11  1.80645107466583E-11
  1.19346849155246E-11  4.08201970048724E-11  2.74199892033936E-11  2.45439443353209E-11 -1.18963186093348E-01
 -3.02153356877657E-01 -7.09190360762370E-02 -7.25062718632049E-03 -1.84159692064835E-02 -4.32246796407934E-03
  6.61109245142582E-11  1.73948305535233E-11  8.19214549413121E-11 -4.18615075349740E-03 -1.06324713943029E-02
 -2.49558155799182E-03 -3.56265305536102E-11 -2.77906172781319E-11 -6.50319567260694E-01 -4.91081635338655E-01
  6.37924671866960E-11  4.75002215160181E-11  1.61068438389404E-11  1.56151178991534E-11 -3.61828772762340E-02
 -2.73231002807602E-02 -7.54925555969544E-11 -5.75244856913189E-11 -2.80271380274013E-02 -2.11643836753050E-02
  3.26035051222113E-13  1.13183028139957E-02 -1.05503432088542E-11 -4.27791636793155E-03 -4.76034714358059E-04
  5.60797727677742E-12  4.25778270590019E-04  1.76593614216651E-11  5.63251939159422E-04  8.97736373581906E-11
  6.53440605844433E-10  2.31988841627738E-09  1.46387750932953E-09 -1.44410550233696E-09 -1.23396285214344E-09
 -9.50065882037471E-12  8.38150228747193E-10  2.98336331253574E-09  2.56198602436004E-09  3.66753818346898E-09
 -3.37486757978708E-14 -4.08474096947422E-12 -4.00658621518829E-11 -2.13566966073907E-11 -1.37215995167480E-11
 -1.98802111737726E-13 -8.12927909636206E-12 -4.45276516649245E-11 -1.70728521717632E-11 -1.04098805570073E-11
  4.96007857743186E-11  2.61266612356444E-11  4.04056974249034E-11  1.18962744896864E-01  3.02153377400852E-01
  7.09183621518044E-02  7.25059920388340E-03  1.84159763774743E-02  4.32242859448181E-03  8.46433805303243E-12
  2.69210538504084E-11 -2.85286195942845E-11  4.18613623294819E-03  1.06324621497557E-02  2.49555171771734E-03
  4.25535082303909E-11  3.35411839211530E-11 -6.50321498120560E-01 -4.91083263005971E-01 -6.55264396033890E-11
 -4.89389128339051E-11  1.26834287870710E-11  1.12177326840312E-11 -3.61829871140419E-02 -2.73231923898176E-02
  3.35334097721518E-11  2.54206319680022E-11 -2.80272194808393E-02 -2.11644526029168E-02  1.30764961276423E-12
 -1.13181638866701E-02 -1.09480610611580E-11  4.27786384155104E-03  4.76028836043992E-04 -3.37595222248258E-12
 -4.25773257714250E-04 -3.81722580980646E-12 -5.63244845762642E-04
* ORBITAL    1   66
  2.90653996831027E-12  2.12515093464627E-11  1.00598195872095E-10  3.31446342785904E-10  5.09256919450827E-11
  1.41553580300129E-11  1.63588389794076E-12  3.48865778579963E-11  1.62406376083063E-10  3.40962902736348E-11
  2.81257038372042E-11 -9.22015760197780E-04 -1.67545812704490E-02 -6.60881758808973E-02 -5.77225749368279E-03
 -3.21684910345162E-03 -1.73787337188759E-02 -3.15800891155040E-01 -1.24567162218014E+00 -1.08799149490305E-01
 -6.06331968314757E-02 -2.76151626944315E-02 -5.04396949209759E-02 -1.25914016180169E-02 -2.30417000510108E-14
  7.18822868877247E-11 -9.29329414953156E-11  1.07608616547083E-12  2.12664804697790E-12 -2.15809841545699E-11
 -5.20508060302757E-01 -9.50719188819018E-01 -2.37330648081459E-01  2.86265807404864E-11  1.60835545995889E-11
  3.73949996064654E-11 -3.89735990172475E-02 -2.69845484869064E-02  4.55632609267955E-11  2.85915952410023E-11
  1.00629394849857E-02  6.96738170419854E-03  4.64601179414174E-01  3.21680667907080E-01  6.98321843589139E-11
  4.76291494588842E-11 -5.99797549905301E-01 -4.15287950557385E-01 -2.42904764930954E-11 -1.74249510073629E-11
  1.32722689796990E-03 -1.37322482570105E-11 -5.01644887950182E-04  5.19010150398712E-12  7.31751677470340E-12
 -2.00577525015609E-02 -8.60450458567558E-12  1.76892743014229E-02  2.18473425901274E-12 -2.89556345959605E-12
 -2.11016156672983E-11 -1.00024722329478E-10 -3.28455733140885E-10 -5.14114433474590E-11 -1.46804158675865E-11
  1.61725211942875E-12  3.47188258176471E-11  1.63996920802353E-10  3.49596706357571E-11  2.89085669325482E-11
  9.22015954997264E-04  1.67545802944827E-02  6.60881888242519E-02  5.77224729352231E-03  3.21686010268418E-03
  1.73787391901614E-02  3.15800915617263E-01  1.24567185389433E+00  1.08798956542917E-01  6.06334164954305E-02
 -2.76151481615731E-02 -5.04397435753832E-02 -1.25913005870914E-02 -2.05081634613853E-11  4.72174208155106E-11
 -8.03537983218821E-11  4.49069523338379E-12 -1.16687322299967E-11  3.63526454239956E-11 -5.20507657248701E-01
 -9.50720097367969E-01 -2.37328799535473E-01 -3.02504232227819E-11 -2.20990574035687E-11 -3.08145513751938E-11
  3.89736136289060E-02  2.69845690036481E-02  2.08619838497059E-11  1.55284545997400E-11 -1.00629425917052E-02
 -6.96738735974415E-03 -4.64601367346764E-01 -3.21680923274874E-01  7.29828626182422E-11  4.94290268043393E-11
  5.99797791447112E-01  4.15288281304741E-01 -2.28456695257838E-11 -1.67487741313930E-11  1.32721756344429E-03
 -1.85906725119735E-12 -5.01641391634225E-04  7.04185233471714E-13 -8.66741506905111E-12 -2.00576108740752E-02
  9.86802489167029E-12  1.76891495220842E-02 -9.91587377593283E-13
* ORBITAL    1   67
  9.46061319446675E-13  6.56770007449204E-12  3.81789287965199E-11  1.74076323617032E-10  5.38822144581018E-11
  2.15212035253896E-11  5.83943788856747E-13  2.01225091777773E-11  1.59048264521436E-10  5.35565511982353E-11
  4.46019972954251E-11 -1.73787337325900E-02 -3.15800891453759E-01 -1.24567162214027E+00 -1.08799149542270E-01
 -6.06331968749883E-02  9.22015666646830E-04  1.67545790034299E-02  6.60881765096135E-02  5.77225752600980E-03
  3.21684846640072E-03 -5.20508059139389E-01 -9.50719188727330E-01 -2.37330648658218E-01  1.28835187478391E-11
  6.39662314998258E-12  5.67136188213918E-12 -2.92679628742513E-11 -7.97220289013441E-11  3.90608289392475E-11
  2.76151693645270E-02  5.04396953939791E-02  1.25913986684490E-02  5.01604600197653E-11 -6.72713892387455E-12
  1.18876707647959E-10 -7.34598969398111E-01 -5.08621791333864E-01  4.07816250161511E-11  2.72686561931059E-11
  1.89672642233492E-01  1.31325578153956E-01 -2.46490683622380E-02 -1.70665253559027E-02 -2.09217195434579E-12
  1.83208069757353E-12  3.18218085092133E-02  2.20327921093438E-02 -7.18119737503947E-11 -4.91305667690869E-11
  2.50164123591133E-02 -6.57291470077320E-12 -9.45531457133168E-03  2.47628936827935E-12 -3.06566380598222E-12
  1.06414884440909E-03 -3.21475853161981E-13 -9.38491454107810E-04  1.98422877876307E-11 -2.85186936729087E-12
 -2.06823010689754E-11 -9.12892138013968E-11 -2.61278030213663E-10 -6.52907041404187E-12  6.10507187671100E-12
  1.53454344606000E-12  2.57601597931058E-11  4.77723954159247E-11 -1.20347578824486E-11 -9.68315092513935E-12
  1.73787391781661E-02  3.15800915338598E-01  1.24567185403936E+00  1.08798956517338E-01  6.06334164548988E-02
 -9.22016048964812E-04 -1.67545825668153E-02 -6.60881882041775E-02 -5.77224726891384E-03 -3.21686073797101E-03
 -5.20507658323779E-01 -9.50720097505106E-01 -2.37328799017071E-01 -1.27963218194389E-11 -2.47888317991462E-11
  2.12250601448200E-11  4.56309900216812E-12 -4.99933163976630E-11  5.67840924609414E-11  2.76151414544643E-02
  5.04397431000859E-02  1.25913035439863E-02  3.10640676398471E-11 -8.59418483653099E-12  6.42770713408296E-11
  7.34599265488617E-01  5.08622195601407E-01  4.35195795993396E-11  2.87049691712986E-11 -1.89672718270861E-01
 -1.31325683003851E-01  2.46490785169118E-02  1.70665398244881E-02 -2.65286004131736E-12 -3.55416156693053E-12
 -3.18218227806157E-02 -2.20328100465024E-02 -3.10189071465256E-11 -2.09703526665570E-11  2.50162357626388E-02
  8.47499574033619E-12 -9.45524790510713E-03 -3.21074135148077E-12 -3.76147549819362E-13  1.06414132118794E-03
 -9.99547186413102E-14 -9.38484763323217E-04  2.73098708255746E-12
* ORBITAL    1   68
 -1.57738874774559E-09 -1.14571189798575E-08 -5.33570521338646E-08 -1.24096718873495E-07 -1.40195780372752E-08
 -4.99326498805197E-09 -1.29154538129538E-09 -2.24946739632205E-08 -8.35221416574525E-08 -8.37952778753872E-09
 -1.15131706827540E-08 -1.61140090910535E-12 -4.52832534086869E-13 -3.07836708107487E-11  5.10395220107569E-11
 -6.05820007029631E-11 -3.38502303280723E-12 -3.78242421671351E-11 -1.86553984138852E-10 -7.69758259586975E-13
 -9.36703202807099E-11  6.23254777165974E-12 -3.00532859951775E-11  2.01486520464018E-11 -1.03788605832705E-02
 -3.92566681712251E-01  5.59924253139152E-01  1.54399092841847E-03  5.83980334488481E-02 -8.32940243771223E-02
 -8.03801296145559E-11 -1.42056318448276E-10 -1.35705318824910E-11  8.91424892981233E-04  3.37160889896598E-02
 -4.80898470198856E-02  1.49627235339666E-12  4.27688578031135E-13  2.29824570247288E-02  1.58049763830212E-02
  7.26329769229334E-12  5.35092535432948E-12  1.33499124722298E-11  7.80000267166284E-12 -3.12097031275903E-03
 -2.14628371897459E-03 -1.21627544406743E-10 -8.53902139035246E-11 -2.41750660210394E-03 -1.66251386347140E-03
 -1.09686329473570E-12 -5.03994979685361E-03  7.63105964197839E-13  1.90492196356018E-03 -5.17369886654926E-04
 -3.34952811817380E-12  4.62749615052225E-04  1.88136539626216E-13  6.12160612133696E-04  1.57717361407585E-09
  1.14570040216907E-08  5.33481751063851E-08  1.24088347351267E-07  1.40403830360863E-08  4.95722731103107E-09
 -1.29042298508303E-09 -2.25294412706076E-08 -8.34799898673537E-08 -8.36459225244526E-09 -1.16127886490696E-08
 -1.22456413898781E-12  5.19631388162044E-12 -7.26808930133166E-12  5.52590412883727E-11 -4.65945274227879E-11
  2.03857892339563E-12  4.02246886806685E-11  1.68609668607393E-10  5.12655581707935E-11  4.25899348526336E-11
 -1.57955382668292E-11  1.20493852396681E-11 -2.26712129900913E-11 -1.03787977525031E-02 -3.92566082304088E-01
  5.59922400128609E-01  1.54399411133617E-03  5.83979160339749E-02 -8.32937774095034E-02 -9.05610914896135E-11
 -1.22043208907065E-10 -3.39184294786950E-11  8.91424084630597E-04  3.37160839364670E-02 -4.80896651441164E-02
  2.13410733957928E-11  1.42592756624989E-11 -2.29826999561876E-02 -1.58051967770953E-02  2.52270057383100E-11
  1.84146601112534E-11 -4.68174695942786E-11 -3.13618710333751E-11  3.12101848531943E-03  2.14632418698103E-03
  1.04087629508415E-10  7.20707427554210E-11  2.41751712628845E-03  1.66252591655733E-03  1.24512791371875E-12
 -5.03995163371959E-03 -1.54419087448572E-12  1.90492266774568E-03 -5.17370287888316E-04 -3.54514269228331E-12
  4.62750133586554E-04  2.13461532344659E-12  6.12160474264184E-04
* ORBITAL    1   69
 -3.37875143743863E-11 -2.42398424082560E-10 -1.12922483143405E-09 -2.33337307041896E-09 -2.59633472117154E-10
 -1.98684088912023E-11 -3.02849364984922E-11 -4.96951029485864E-10 -1.92137646699732E-09 -1.03841947079372E-10
 -2.06792167799607E-10  3.36683246100218E-12  3.84719090931642E-11  1.89198487909030E-10  2.93159495885685E-13
  9.33078049524804E-11 -1.82411057963133E-12 -2.88773921607607E-12 -4.41043834845051E-11  4.93745041077144E-11
 -5.98409158546338E-11  8.35997486220567E-11  1.43909992029422E-10  1.32971803711147E-11 -1.78268451941729E-03
 -6.74322529162569E-02  9.61796495514025E-02 -8.98759820028396E-03 -3.39972868958967E-01  4.84908484756980E-01
  2.16585585614619E-13 -3.90686571172587E-11  1.66296205454576E-11 -5.18899194769788E-03 -1.96283428163126E-01
  2.79962043791537E-01  1.18448646427045E-10  8.25494310031050E-11  3.94775405394358E-03  2.71485987705094E-03
  3.54381917056096E-11  2.63209125504102E-11  1.06542075851712E-11  7.88018279250996E-12  1.81692120001195E-02
  1.24949211779802E-02 -1.65374042326116E-12 -1.53164618214223E-12  1.40738107345177E-02  9.67852408169544E-03
 -1.77851106533650E-12 -8.65725244295680E-04  2.89128869774914E-12  3.27213401310308E-04  3.01194476370653E-03
  9.78026146747426E-13 -2.69396530247133E-03 -4.29085593989977E-13 -3.56378110400909E-03  3.32186442651243E-11
  2.38291395744086E-10  1.11204522055004E-09  2.29994937204898E-09  2.47050293666755E-10  6.96871678542313E-11
 -2.97861339783152E-11 -4.83839623166281E-10 -1.95911554753011E-09 -1.32681941599788E-10 -1.95500136702237E-10
 -2.02271023397425E-12 -4.03680040725127E-11 -1.71527552677750E-10 -5.17265170335110E-11 -4.15900428857546E-11
 -1.00026139569398E-12  7.97804620361832E-12  6.12561483007903E-12  5.62467048568727E-11 -4.69313324971508E-11
  9.34407925187746E-11  1.23674277587646E-10  3.43611675405926E-11 -1.78268495269377E-03 -6.74321494071236E-02
  9.61793399238813E-02 -8.98761739586440E-03 -3.39972339958769E-01  4.84906987226665E-01 -2.26419748902977E-11
  2.66867906831169E-12 -2.45612326840549E-11 -5.18900364049676E-03 -1.96283121223983E-01  2.79961180065673E-01
 -1.15917332867748E-10 -7.98785350267517E-11 -3.94779748742892E-03 -2.71489863037680E-03  2.31853526133733E-12
  6.45756590924407E-13  1.05472181513482E-11  8.36999865424304E-12 -1.81694243029110E-02 -1.24951063933658E-02
  3.49770444996398E-11  2.41282406997923E-11 -1.40739759225881E-02 -9.67866805301427E-03 -3.61886136527940E-12
 -8.65725604395779E-04  2.16399469082687E-12  3.27213505519429E-04  3.01194613821946E-03 -2.12882343932571E-12
 -2.69396651673089E-03  5.35526250198608E-13 -3.56378273449338E-03
* ORBITAL    1   70
  2.92516067596687E-11  2.13413758963266E-10  9.84175556064741E-10  2.40522073718334E-09 -1.15576833497615E-10
 -1.13818409866167E-10  3.21567243364378E-11  4.90283359064647E-10  1.60227483641467E-09 -8.58222037497116E-12
  1.17845580009552E-10  1.28981619671287E-03  1.85839678718115E-02  5.38917498568747E-02 -4.01891475535407E-02
  1.42623689851727E-02  3.43851349668465E-03  4.95428900551446E-02  1.43669688167898E-01 -1.07140038139564E-01
  3.80219670286535E-02 -6.75983375830079E-03  8.69666744268335E-02 -2.31437663787969E-01 -1.81292011148351E-11
 -3.50454594463035E-11  3.35048239694943E-11 -1.86596560786868E-10 -2.13915289508992E-10 -1.31391030941554E-10
 -1.80210135380526E-02  2.31843961316649E-01 -6.16988407689131E-01  3.02144286290880E-10  3.69004611873252E-10
  2.83319979800298E-10 -6.76107400578396E-02 -3.38205728444807E-02 -4.17934411434421E-11 -2.96097158371647E-11
  1.74570191087336E-02  8.73243589319958E-03  1.13995747381032E-01  5.70235058658314E-02 -1.03895507937811E-10
 -7.28654445664958E-11 -1.47167882617503E-01 -7.36170338152398E-02  1.56475854782290E-10  1.08055174603773E-10
  4.40216741832005E-03 -6.29539562885455E-12 -1.66386282952264E-03  2.38024201068652E-12  6.12552284832728E-13
 -9.40950344605390E-03 -5.61267205017202E-13  8.29840376490877E-03 -6.69562886457647E-13 -2.92727944403371E-11
 -2.12574950340767E-10 -9.88262598235506E-10 -2.43334583476602E-09  5.98847858954101E-11  1.75966015584765E-10
  2.83576521878694E-11  4.85159071854020E-10  1.53263005727202E-09 -1.09855599477734E-11 -3.68330849754431E-12
  1.28981254423001E-03  1.85838517069389E-02  5.38915825408945E-02 -4.01888072975058E-02  1.42626498738236E-02
  3.43850452454566E-03  4.95425934749026E-02  1.43669303016405E-01 -1.07139110190202E-01  3.80227237665688E-02
  6.76008430210602E-03 -8.69661431611963E-02  2.31437268141501E-01 -1.24121681875383E-11  5.24486011798975E-12
  3.85222367396038E-11  1.51539055376758E-10  2.01679378727702E-10  1.72553316914446E-10  1.80216792178966E-02
 -2.31842577138700E-01  6.16987318359244E-01 -2.85415695027969E-10 -3.86300534516466E-10 -2.59075569126536E-10
 -6.76113204394315E-02 -3.38209832295271E-02 -3.13883226764095E-11 -2.03694781151783E-11  1.74571683580327E-02
  8.73254041049855E-03  1.13996717183335E-01  5.70241940014671E-02 -1.21027943453521E-10 -7.79192406296879E-11
 -1.47169133558761E-01 -7.36179204587212E-02  1.90277126859506E-10  1.24723664762108E-10 -4.40218080686921E-03
 -5.44106213585193E-13  1.66386793389193E-03  2.01411680081417E-13  5.87164588690161E-12  9.40953209235419E-03
 -7.45158457597531E-12 -8.29842883499182E-03  4.71943913832906E-12
* ORBITAL    1   71
 -9.79535777813225E-11 -7.13979045868124E-10 -3.30405920492389E-09 -8.09732128578848E-09  3.00831562762182E-10
  4.78321904363295E-10 -1.01843086099764E-10 -1.63459649751174E-09 -5.26457312156731E-09  3.30383678516072E-11
 -2.07691192460908E-10 -3.43851344594195E-03 -4.95428890576925E-02 -1.43669684161019E-01  1.07140039529768E-01
 -3.80219662947279E-02  1.28981589064892E-03  1.85839625207330E-02  5.38917255770796E-02 -4.01891559728891E-02
  1.42623657277611E-02  1.80210138189100E-02 -2.31843959331420E-01  6.16988410136839E-01  1.00919946411084E-11
  8.22604007245694E-13 -2.52805376647626E-11  5.55637234113817E-10  6.91236845650859E-10  5.50905404771928E-10
 -6.75983459622363E-03  8.69666617002716E-02 -2.31437677681200E-01 -9.97570418204964E-10 -1.26778127311693E-09
 -8.87710230291063E-10  1.80243106950948E-01  9.01620824900723E-02 -1.31742627949742E-11 -8.41315078227559E-12
 -4.65385733391600E-02 -2.32797515529217E-02  4.27607898742080E-02  2.13900100847929E-02  3.86977754991392E-10
  2.59184023367988E-10 -5.52039432530466E-02 -2.76143845382002E-02 -5.67986481922919E-10 -3.83063536262142E-10
 -1.17357132897178E-02  1.01936219867401E-12  4.43568413796432E-03 -3.82386115997686E-13  9.43425475723569E-12
 -3.52958619333375E-03 -1.18182006714502E-11  3.11280247168580E-03  6.72956537488238E-12  9.79940292824643E-11
  7.13839852761856E-10  3.30576812075185E-09  8.10525179787021E-09 -2.86204304358541E-10 -4.95566863851083E-10
 -1.00854856590291E-10 -1.63374190408295E-09 -5.24526886573272E-09  3.47983320349576E-11 -1.75944339177715E-10
 -3.43850457579119E-03 -4.95425944375722E-02 -1.43669307044231E-01  1.07139108626077E-01 -3.80227243845326E-02
  1.28981285091027E-03  1.85838570804973E-02  5.38916068291747E-02 -4.01887989094464E-02  1.42626531562646E-02
 -1.80216790726228E-02  2.31842579165310E-01 -6.16987315942628E-01  1.09464581367514E-11  1.96379820788389E-11
 -2.39131016895927E-11 -5.78078059492004E-10 -7.18278961496263E-10 -4.87544457732426E-10  6.76008351165585E-03
 -8.69661559054137E-02  2.31437254229234E-01  9.75502829672854E-10  1.25425926923985E-09  9.22959602234850E-10
  1.80244637884967E-01  9.01631684397334E-02 -2.02670009212865E-11 -1.45417738746482E-11 -4.65389685164836E-02
 -2.32800323743174E-02  4.27611493723966E-02  2.13902652460975E-02  4.00967496501493E-10  2.68935101259601E-10
 -5.52044080528318E-02 -2.76147160208103E-02 -5.69129475610538E-10 -3.80631792327839E-10  1.17357489825813E-02
  3.64137613759659E-12 -4.43569736215693E-03 -1.37903357536602E-12 -6.31426349794012E-12  3.52959695580836E-03
  9.60310103982357E-12 -3.11281179312459E-03 -1.34790880046227E-11
* ORBITAL    1   72
  7.22712610698486E-02  5.26507559981090E-01  2.44105928296231E+00  5.92562030646808E+00 -2.39719678703192E-01
 -3.20187313384317E-01  7.51027579089763E-02  1.21881875082134E+00  3.92070065348047E+00  1.25823049893698E-02
  9.63177425491012E-02 -6.03695924288090E-12 -8.52998410704939E-11 -3.04017865977466E-10  2.61130592535211E-10
 -1.34437176286602E-10  8.27409696038755E-14 -1.89259097018342E-12 -3.56325916345980E-11 -2.88067877820415E-11
 -1.55037774562996E-11  1.18252580383519E-11 -3.74086079443720E-10  9.79341650727413E-10  8.99305296447436E-09
 -9.45885752171308E-09  1.06928098268987E-08 -4.21593546741459E-01 -5.53684265194995E-01 -3.54537032831565E-01
 -3.48376729466387E-11  2.94835305039499E-11 -1.12107507411994E-10  7.30221440302766E-01  9.59009281425922E-01
  6.14076150753878E-01  2.97693383069194E-10  1.48389752152231E-10  1.56732037143910E-10 -3.20972871084102E-10
 -7.68553784640073E-11 -3.83361945975447E-11  1.88655267568288E-11  9.67602754008659E-12 -3.07050238608637E-01
 -2.05928709034519E-01 -2.43375760059265E-11 -1.25126209355495E-11  3.96400153456780E-01  2.65852820265814E-01
 -1.16713549513809E-11 -5.40692566928633E-11  4.40964371345269E-12  1.88504380899813E-10 -5.94604381418136E-03
 -4.16469597949948E-12  8.86383988259887E-03  3.67408188391196E-12 -1.17257573376484E-02 -7.22712865036635E-02
 -5.26507743455095E-01 -2.44105999861341E+00 -5.92562125872848E+00  2.39722439791732E-01  3.20184330453108E-01
  7.51027727429213E-02  1.21881890153402E+00  3.92069904351257E+00  1.25828271716354E-02  9.63154162569757E-02
 -5.61682755667588E-12 -7.56144835263000E-11 -2.30748917306226E-10  2.74334314339638E-10 -1.01254342827441E-10
  7.53742946315166E-13  1.32649410422628E-11  7.27331225809033E-11 -9.02885475532847E-12  3.22839250250832E-11
 -5.74322915495556E-11  3.81192060932139E-10 -1.03723268431322E-09  9.09879844172141E-09 -9.39984479881610E-09
  1.01958235211237E-08  4.21593254256569E-01  5.53683854184540E-01  3.54536622249969E-01 -2.99696750734857E-11
 -2.28059716265618E-11  2.81580599040068E-11 -7.30220939355068E-01 -9.59008564087039E-01 -6.14075445720051E-01
  3.08554986735510E-10  1.54306554448367E-10 -6.01395278082303E-11  3.73854247930192E-10 -7.96673659176306E-11
 -3.98454146648864E-11  7.82406078362048E-12  3.50299911748143E-12 -3.07049941006902E-01 -2.05928687781668E-01
 -1.00724633319974E-11 -4.52705908096356E-12  3.96399769325234E-01  2.65852792659799E-01  1.75599934643144E-11
 -1.61083830740570E-10 -6.63869045218985E-12 -9.57803725878272E-11  5.94599779776486E-03 -2.59143279106604E-12
 -8.86377117474701E-03  2.28763688610866E-12  1.17256665670773E-02
* ORBITAL    1   73
  9.93184826898694E-11  7.04225430717089E-10  1.57812082771045E-09  4.09951923945204E-09  6.63188590808201E-09
 -1.76378157672741E-08 -2.44076411170537E-11 -3.48883356589872E-09 -6.44406704308948E-09 -8.79976199977178E-09
 -5.45801220243712E-09 -1.21486444046210E-12  5.72148712135377E-12 -2.68751699744400E-11  5.10973016578252E-11
 -1.05154993484590E-10 -1.00737856469183E-12  4.82695369970412E-12 -5.46917929532136E-11  4.31953913718317E-10
 -3.17029555121942E-10  5.57273575553947E-12  4.08983920591278E-12  4.67191831731817E-12  6.14838941343668E-02
 -1.63803575844341E-01  7.35284912332048E-01 -9.02325922155473E-03  2.40395512426795E-02 -1.07909203764578E-01
 -2.20521753211712E-11  2.59247477742406E-11 -1.04237440441852E-10 -5.20957934194620E-03  1.38792400641001E-02
 -6.23014247152655E-02  9.43434414611328E-12  4.11617890861033E-12  1.16452485109808E-01  4.90457637649741E-02
  8.59299376244501E-12  4.80315099090074E-12 -3.22678361958280E-11 -2.44308917116599E-11 -1.56013098703734E-02
 -6.57073343289233E-03 -8.69651641932862E-12 -1.21517680180496E-11 -1.20847216022472E-02 -5.08966854254951E-03
 -9.36321809723646E-13  9.67100306450033E-05  7.83462021310806E-13 -3.65529521607245E-05  9.79397795552224E-06
  1.77198608638882E-12 -8.75998407122138E-06 -8.64077670599767E-12 -1.15884288215947E-05  1.56421501700509E-10
  1.11900773421373E-09  3.50768996328167E-09  8.62639956174665E-09  6.43397396825215E-09 -1.78479869983851E-08
 -3.67730896351688E-11  2.54508616129483E-09  3.23507803274774E-09  8.73389231748631E-09  5.43289897752685E-09
  1.05660248377180E-12 -6.01964125814278E-12  1.87583337270808E-11  3.76073884337869E-11  4.70381358322998E-11
  9.12486629096403E-14 -6.99634247961299E-13 -3.19881735998141E-11  4.25808293815928E-10 -2.44014999846671E-10
  1.07477159609613E-11 -1.60323753679365E-12  2.91809357444069E-11 -6.14839087734889E-02  1.63804489167588E-01
 -7.35286387795339E-01  9.02324919884642E-03 -2.40396787402750E-02  1.07909428343519E-01  2.92855796394915E-11
 -2.52510905763213E-11  1.20109996127513E-10  5.20957792035362E-03 -1.38793152633880E-02  6.23015212114446E-02
 -9.63634874842822E-12 -5.35352798790380E-12  1.16452669817547E-01  4.90459612611471E-02 -1.67937314765317E-11
 -1.30318551051581E-11 -5.84667354433942E-12 -7.68029344706990E-12 -1.56013329969689E-02 -6.57075971976908E-03
  4.85196515950154E-12 -1.73712720936036E-12 -1.20847421172730E-02 -5.08968859682275E-03  1.03056411345436E-12
 -9.67239894361509E-05  2.09066634713846E-12  3.65582356983612E-05 -9.79544081700010E-06 -3.24137044876838E-12
  8.76132668564576E-06  6.32053991439590E-12  1.15900680541082E-05
* ORBITAL    1   74
  4.81794364304194E-12  2.97465952295494E-11  1.01421071815429E-10 -2.77267831738342E-10  9.18267282453826E-10
 -1.73277545621317E-09 -6.06507903839831E-12 -1.47936317959086E-10 -9.49485496624734E-10 -1.08646784604226E-09
  3.48417954561915E-10 -1.05992169597122E-12  5.30573900104413E-12 -5.33924401829063E-11  4.28058995070484E-10
 -3.14620362234249E-10  1.22795474870490E-12 -5.96878514437374E-12  2.89282845216279E-11 -4.38050728872387E-11
  1.00461869753030E-10 -2.19736609392093E-11  2.67069941909653E-11 -1.03619716011375E-10 -1.04192737763162E-02
  2.77585119048736E-02 -1.24602807977715E-01 -5.32471881806290E-02  1.41858256942078E-01 -6.36775361131939E-01
 -6.28957261266103E-12 -1.84248869983334E-12 -8.65164019389415E-12 -3.07422784785930E-02  8.19019028748125E-02
 -3.67642427430451E-01  4.71933330602995E-12 -1.50492495543419E-12 -1.97342584392186E-02 -8.31138505326093E-03
 -3.30726052827753E-11 -2.72473015000429E-11 -4.10456183215420E-12 -2.81991625892248E-12 -9.20637442693918E-02
 -3.87740587337808E-02 -1.21477201997109E-11 -5.63813575504027E-12 -7.13122697021011E-02 -3.00342568207295E-02
 -8.41624948543942E-12 -1.63891734856478E-05 -2.49426915738143E-12  6.19453169426477E-06  5.77967364631752E-05
 -1.08815567934807E-12 -5.16949780023927E-05  4.26110971021682E-13 -6.83860196147091E-05  1.89031764720176E-11
  1.32807397134713E-10  5.75456395059464E-10  9.06623993690872E-10  9.38609302973126E-10 -1.75170160658531E-09
 -7.06292749191321E-12 -5.10385803575581E-11  1.77425612397986E-10  1.03854427776307E-09 -3.94551382317992E-10
  5.06467118022372E-15 -3.91000078204539E-13 -3.28538073580993E-11  4.21362610124698E-10 -2.41032541371373E-10
 -1.07885839767514E-12  5.34924535122344E-12 -1.93659293701731E-11 -3.11405901240073E-11 -5.15910349076950E-11
  3.02188085207115E-11 -2.49258497540859E-11  1.20276420106870E-10  1.04192683029399E-02 -2.77586625276572E-02
  1.24603053255159E-01  5.32471120534500E-02 -1.41858985230147E-01  6.36776577848226E-01 -9.99061608449867E-12
  7.99746283297500E-13 -2.38540924844344E-11  3.07422345015614E-02 -8.19023230450960E-02  3.67643127554309E-01
  6.03367518524701E-12  1.00160395195853E-12 -1.97342894639659E-02 -8.31141827651335E-03 -3.25961821786168E-12
 -7.62937864626667E-12  1.21691377057220E-11  1.01025502183785E-11 -9.20638874131639E-02 -3.87742122715119E-02
  1.47673879367628E-11  9.75785616350055E-12 -7.13123806020279E-02 -3.00343756649607E-02  7.02854750428685E-12
  1.63915627225348E-05  1.21317433117029E-13 -6.19542267813741E-06 -5.78053446762546E-05 -1.38696509985983E-12
  5.17026665377305E-05 -1.86797478726509E-12  6.83962046884348E-05
* ORBITAL    1   75
 -3.38794511434867E-03 -2.40898332256081E-02 -9.17164109622137E-02 -1.03470576744017E-01 -2.72059723679358E-01
  5.18747200495625E-01  1.09686014360526E-04  2.13941656430004E-02  1.38796533834939E-01  3.01360807231780E-01
 -8.49616793403883E-02  1.49133591690397E-12 -7.24311403691183E-13  1.86599242377273E-10 -5.64673300805586E-10
  4.75298039253279E-10  6.07633352035635E-13 -3.78490228943013E-12  9.31355546246510E-11 -7.90314969114024E-10
  4.83674547094923E-10  1.88579201819562E-11 -2.54156441487629E-11  2.15694753450938E-10  6.87392340145060E-09
 -5.55337667316265E-09  2.15170010788666E-08 -2.56815063495361E-02  1.67089199862297E-02 -1.53482192835557E-01
  2.72323151174858E-11 -5.15368881126412E-11  2.23385888040274E-10  4.44816712183481E-02 -2.89406952858825E-02
  2.65838943546120E-01  5.41326908627115E-13  1.84209558433767E-12  3.43112647120661E-09  1.30953465296516E-09
 -1.28497893759357E-13 -4.63236441219405E-13  9.32394212429596E-12  5.38321942282147E-12  3.40809184984129E-03
 -5.26802286615694E-03 -1.21472370169976E-11 -7.13475626428436E-12 -4.39982926093693E-03  6.80098765741170E-03
  6.29309138326386E-12  2.66245382865906E-10 -2.37477267609497E-12  6.35487697863416E-10 -3.30189689075046E-06
 -6.70354876718628E-12  4.92562118357724E-06  5.92336214578284E-12 -6.51404172701277E-06 -3.38856975327744E-03
 -2.40943834797390E-02 -9.17375424236566E-02 -1.03523983215604E-01 -2.72058850926708E-01  5.18748018875662E-01
 -1.09055118253362E-04 -2.13838887501346E-02 -1.38762925352641E-01 -3.01358648691592E-01  8.49627404076492E-02
 -5.00127804715044E-13 -4.31401982955935E-12 -4.27269628786315E-11 -5.53028788454123E-10  2.21734583196267E-10
  8.21729451792147E-13 -3.37362837103135E-12  1.10909304263611E-10 -7.90689625895404E-10  5.02134732745951E-10
 -2.02949809283965E-11  4.66768124116715E-11 -1.07644049244943E-10 -6.84629116129777E-09  5.52242102070742E-09
 -2.14838802446788E-08 -2.56782499480021E-02  1.67137284696402E-02 -1.53479773748685E-01 -2.73630128407406E-11
  4.93978122181371E-11 -2.31987212119279E-10  4.44760360787129E-02 -2.89490298763910E-02  2.65834778462512E-01
 -2.00002129039696E-11 -1.30883231250294E-11  3.43233109857530E-09  1.30947467129501E-09  5.12843117494592E-12
  3.31349671923610E-12  8.30792277582633E-12  4.77817880139727E-12 -3.41029219109643E-03  5.26658142181964E-03
 -1.06269334250971E-11 -5.99360657411539E-12  4.40266668550378E-03 -6.79912800101998E-03 -5.56412065805838E-12
  2.02484885041436E-10  2.10281593199519E-12  6.04991018914402E-10 -3.25362771982823E-06  6.75321896678871E-12
  4.85302315591408E-06 -5.94893972137535E-12 -6.41834893079244E-06
* ORBITAL    1   76
 -2.73325089300448E-11 -1.99695954106704E-10 -8.97788147530027E-10 -2.28027310059110E-09 -2.76494421082873E-10
  3.80238639536748E-10 -2.32999937674687E-11 -3.70309646423195E-10 -1.22066940378943E-09  9.65375240710115E-11
 -1.62293535500032E-10 -2.88826018644169E-04 -4.55269659204422E-03 -6.78229828125909E-02  5.76004652054147E-01
 -3.60871438852432E-01  2.96158593827375E-05  4.66829197936802E-04  6.95447433421328E-03 -5.90627096574732E-02
  3.70032514846799E-02 -1.95287130438324E-02  3.01341864636202E-02 -1.56045003167873E-01  2.63115782308178E-11
  7.79184280792077E-12  4.16635245896821E-11  1.23311551995197E-10  6.88106283712524E-11  4.92866790134169E-10
  2.00244698393213E-03 -3.08991673488495E-03  1.60006367875814E-02 -1.77952273473179E-10 -3.81780082848208E-10
  3.43679404220742E-10  1.67726726700868E-02  8.79539918622120E-03  1.27858654620224E-11  4.85247178040439E-12
 -4.33068746633972E-03 -2.27097208705736E-03  1.08772616021910E-03  5.70393538062912E-04  1.43609414100789E-10
  6.98026500873725E-11 -1.40424769268495E-03 -7.36369931785955E-04 -2.41123985228465E-11 -1.98857851790846E-11
 -6.60616764660375E-03  8.21770067844142E-13  2.49689603731237E-03 -2.91727844571973E-13  1.79710417843504E-12
 -5.43117953679099E-04 -2.15708193034345E-12  4.78985064241334E-04  7.45122432656594E-13  2.22127856838439E-11
  1.62040383000225E-10  7.63138476045501E-10  2.11682707070675E-09 -1.78426302823665E-10  4.72745426103641E-10
 -2.36392472391760E-11 -4.00249615383712E-10 -1.42113930549625E-09 -4.09920217700623E-10  2.04695403623777E-11
 -2.88810859220384E-04 -4.55233260841901E-03 -6.78208247717911E-02  5.76005168033926E-01 -3.60869720686734E-01
  2.96142783684584E-05  4.66792175039067E-04  6.95425011046440E-03 -5.90627634376660E-02  3.70030766013098E-02
  1.95283499185241E-02 -3.01343731382009E-02  1.56043517389153E-01  1.64954411508150E-11  4.38985498117276E-11
 -1.44849466025519E-10 -1.86738518237091E-10 -8.74971006314007E-11 -6.45724804393926E-10 -2.00240815342102E-03
  3.08993723224038E-03 -1.60004834873560E-02  2.15744310747199E-10  3.22977197926372E-10  1.02282566048562E-10
  1.67727836253444E-02  8.79541950332396E-03  1.97338469258089E-11  9.13378130190089E-12 -4.33071533761658E-03
 -2.27097525943937E-03  1.08773432834588E-03  5.70395410679755E-04  1.37378041268577E-10  7.73339621945200E-11
 -1.40425798123838E-03 -7.36372644916386E-04 -2.61018468218226E-11 -3.58306333410164E-11  6.60614788257552E-03
  1.05003102048281E-12 -2.49688864350818E-03 -4.12705701104142E-13 -1.17206964988958E-12  5.43116388163805E-04
  1.79574743571520E-12 -4.78983616475632E-04 -2.61997516759159E-12
* ORBITAL    1   77
 -5.42441667863924E-12 -3.90301043552007E-11 -1.45120699171418E-10 -2.08989285835957E-10 -4.05377985410026E-10
  7.54489820660078E-10 -5.41978785664601E-13  1.49665441643724E-11  1.37280158516091E-10  4.44447443272838E-10
 -1.64318130261593E-10 -2.96158276234404E-05 -4.66829387544756E-04 -6.95447130406431E-03  5.90627106495908E-02
 -3.70032527241876E-02 -2.88826015934599E-04 -4.55269652699098E-03 -6.78229825999730E-02  5.76004652082375E-01
 -3.60871438496762E-01 -2.00244551725396E-03  3.08991815400472E-03 -1.60006357019907E-02 -1.87694419218191E-11
  1.32195205907795E-10 -6.02771914897502E-10  1.08280160177339E-12  2.82183035138721E-11 -1.58259761480214E-10
 -1.95287134904445E-02  3.01341865422648E-02 -1.56045003051578E-01  5.81728489494138E-11 -3.85971865255941E-11
  3.76984997269287E-10  1.71984705140356E-03  9.01869456695365E-04 -9.94068499072128E-11 -4.32106082651752E-11
 -4.44061950685529E-04 -2.32858674402534E-04 -1.06079684039248E-02 -5.56269281466508E-03  1.44010385184098E-11
 -3.78936876515235E-12  1.36948313743927E-02  7.18142105514607E-03  4.64972256655516E-12  1.37579632933109E-11
 -6.77387164778143E-04  1.48399747463056E-12  2.56028273557859E-04 -5.56019954153285E-13 -7.46578408083329E-13
  5.29671793109760E-03  8.60617584689651E-13 -4.67126533645101E-03  2.84723308830260E-14 -3.83092766087083E-12
 -2.79716238470250E-11 -9.46031189011809E-11 -8.11633670224190E-11 -4.00935203522231E-10  7.58518296465370E-10
 -9.68103935382526E-13 -3.81730866602051E-11 -2.19244223298947E-10 -4.54720206482504E-10  1.59443277358916E-10
 -2.96143101406946E-05 -4.66791998248460E-04 -6.95425314456610E-03  5.90627624431007E-02 -3.70030753600759E-02
 -2.88810860833630E-04 -4.55233263896819E-03 -6.78208249568927E-02  5.76005167971752E-01 -3.60869721025154E-01
  2.00240961239814E-03 -3.08993582586010E-03  1.60004845811355E-02  5.59659129601239E-11 -8.72329745465162E-11
  5.12899581867244E-10 -2.12060724265566E-11  5.29628913907599E-11 -3.41795134597010E-10  1.95283495796457E-02
 -3.01343731431964E-02  1.56043517701213E-01  6.34538871080608E-11  8.41819704339794E-13  2.83381721564242E-10
  1.71985693124958E-03  9.01870351228884E-04 -9.32876105825116E-11 -3.94198801847988E-11 -4.44064698500526E-04
 -2.32858858614494E-04 -1.06080389946810E-02 -5.56270704578578E-03  1.77188215602459E-11  1.83637682987319E-11
  1.36949215018740E-02  7.18143606787540E-03  1.16806823775203E-11 -7.92321378010491E-12  6.77385097631803E-04
  1.64350817779954E-13 -2.56027539592157E-04 -5.56047859158420E-14 -9.93527000220545E-13 -5.29670205555872E-03
  1.08290363722791E-12  4.67125144976653E-03  4.93608311580879E-14
* ORBITAL    1   78
 -5.79777818434358E-02 -4.23335824919307E-01 -1.98895891877500E+00 -4.69045455241598E+00  6.20331888520526E-01
 -1.48173920677352E-03 -6.76730623230077E-02 -1.12160007157952E+00 -3.37100395815192E+00 -1.78325494766361E-01
  2.66230929790408E-01 -1.86831654403547E-13 -7.50658258254853E-13 -7.18126491627150E-11 -1.89722581393812E-11
  3.11060691399632E-12  4.22828919607462E-13  3.05215134726074E-12 -2.22656168832337E-11 -1.62905622269961E-11
 -1.02564514642757E-11  1.29078509838668E-11 -9.79304735704820E-12  4.67098973001429E-11  1.55076121163965E-09
 -6.12795529456995E-10  6.31239259990620E-10  4.15491860591300E-01  6.60936730187443E-01 -5.07956729895349E-02
  7.90077962124758E-12  3.00956374883689E-11 -5.09126645662578E-11 -7.19653013336716E-01 -1.14477599706985E+00
  8.79806861472245E-02  6.46287922731544E-11  3.64819588031973E-11  3.66074935361161E-10 -3.69716925518907E-10
 -1.66882957748524E-11 -9.41756812322123E-12 -2.05901223167682E-11 -1.30794327489231E-11  3.06432847332894E-01
  2.03579392904173E-01  2.66593737160383E-11  1.69813348227750E-11 -3.95603104923437E-01 -2.62819866033346E-01
 -1.00354410288773E-11  1.51915858025926E-10  3.79344136117957E-12  6.43471166928590E-10  1.32774531306625E-02
  4.84965141668663E-12 -1.97928562783264E-02 -4.28352187364528E-12  2.61834890142616E-02  5.79777582563837E-02
  4.23335659854208E-01  1.98895823483349E+00  4.69045376134963E+00 -6.20331935751973E-01  1.48254293167246E-03
 -6.76730654016304E-02 -1.12160005367963E+00 -3.37100555141170E+00 -1.78326036595124E-01  2.66229597431000E-01
 -6.91732628514770E-13 -4.31334763238676E-12 -3.23268330258785E-11  5.57652473713348E-12  1.68165910782281E-11
 -3.66208222184112E-13 -2.60880186431666E-12  2.94247574714447E-11  1.66034712049089E-11  8.98522527584077E-12
 -5.41865251921650E-13  4.86418357208954E-11 -1.12588214706747E-10  1.57390043144815E-09 -6.42259437002805E-10
  6.79687827679494E-10 -4.15491965050114E-01 -6.60936845129194E-01  5.07949698646561E-02  9.15255746253030E-12
  2.60573020208104E-11 -3.91678840322715E-11  7.19653192961838E-01  1.14477619653939E+00 -8.79794688052026E-02
  1.48780383415262E-11  5.12500149470225E-12 -3.70466464549732E-10  3.76152330690743E-10 -3.87995807791093E-12
 -1.32808107025878E-12  2.42893750309311E-11  1.49315982918112E-11  3.06432956579426E-01  2.03579515690334E-01
 -3.12832428408968E-11 -1.92486569606355E-11 -3.95603245749002E-01 -2.62820024718048E-01  9.47264882470451E-13
 -3.03197903339296E-10 -3.59924950178521E-13 -5.60936823661616E-10 -1.32774127529231E-02  5.45733762528280E-12
  1.97927963816280E-02 -4.81105515139194E-12 -2.61834095608443E-02
* ORBITAL    1   79
 -2.83765404573102E-11 -2.03168291345449E-10 -8.31610929817696E-10 -9.10169875929536E-10  7.56409286133096E-10
  8.22532441095669E-11 -1.14412272110405E-11 -7.31227159373662E-11  1.08125617820168E-09  5.89414208501792E-10
  1.00352356099680E-09 -5.44687021795743E-03 -9.64724395399318E-02 -4.40729972069586E-01 -2.02659458858581E-01
 -2.76700316294319E-02 -1.58922643432819E-02 -2.81476417153491E-01 -1.28591226458047E+00 -5.91296938438204E-01
 -8.07325010392803E-02 -1.27398930812324E-01 -1.57781011257257E-01 -3.27703774472727E-01 -9.96321112269893E-12
 -6.40596798902624E-12  4.58502709346771E-11 -1.61554274768233E-10 -1.79969458716638E-10 -6.66214508386282E-10
 -3.71710245135102E-01 -4.60355665514412E-01 -9.56137146256720E-01  2.62153173301461E-10  3.16183848094480E-10
  1.18943742168060E-09 -9.64693019445397E-02 -3.62331499273431E-02 -3.32691575181659E-12 -1.08624682229807E-11
  2.49082669327638E-02  9.35535954346552E-03  1.78015523803665E-01  6.68613016811648E-02 -2.44262711644322E-10
 -8.93932930740260E-11 -2.29817056894009E-01 -8.63175706678420E-02  3.14314241566950E-10  1.16693133634551E-10
  2.65966604321185E-05 -8.26631815368781E-12 -1.00523844072202E-05  3.12353134212094E-12 -8.40550669176607E-12
 -6.22177360600625E-05  1.24012701265845E-11  5.48726654494215E-05 -1.59499614118767E-11 -2.26776730419667E-11
 -1.62574139707976E-10 -6.39530469874793E-10 -5.72124929363518E-10  6.06511717875998E-10 -9.35098305709368E-11
  6.32084962066694E-12 -5.20348660101199E-11 -1.38144860473728E-09 -5.63290604968059E-10 -8.96088315089700E-10
  5.44686615909849E-03  9.64724181767523E-02  4.40729922285021E-01  2.02659330165220E-01  2.76701253479743E-02
  1.58922524348001E-02  2.81476353836824E-01  1.28591211087327E+00  5.91296564096928E-01  8.07327743863973E-02
 -1.27398901997367E-01 -1.57780955454970E-01 -3.27704148738947E-01  1.12680578488243E-11 -4.75288521233896E-12
 -1.99256084741405E-11 -1.73073378904116E-10 -2.32453526844999E-10 -7.84949146028184E-10 -3.71710176760583E-01
 -4.60355489884824E-01 -9.56138256048546E-01  3.14324572976353E-10  4.08887405611702E-10  1.30109712552858E-09
  9.64694077397652E-02  3.62332363343310E-02 -1.32436551060188E-13  4.12816865796610E-12 -2.49082944671907E-02
 -9.35538106286611E-03 -1.78015721352840E-01 -6.68614634669921E-02  2.63774688714339E-10  9.24279183176406E-11
  2.29817311755810E-01  8.63177785481412E-02 -3.43743294028104E-10 -1.28408606673996E-10  2.65830092322315E-05
 -2.68659989909234E-12 -1.00473302872578E-05  1.01981605402769E-12 -1.26965150397492E-11 -6.21862991917746E-05
  1.73603319068130E-11  5.48448072907303E-05 -1.68198207890882E-11
* ORBITAL    1   80
  9.71025835313755E-11  6.94680461310738E-10  2.79859226684686E-09  2.83623582177309E-09 -2.59146911900662E-09
 -5.10633292878316E-12  3.42132586213016E-11  5.64773788816586E-11 -4.60616364238741E-09 -2.17896238046241E-09
 -3.59567763691349E-09  1.58922643461554E-02  2.81476417286112E-01  1.28591226493098E+00  5.91296938503086E-01
  8.07325010340200E-02 -5.44687024263096E-03 -9.64724399564764E-02 -4.40729975014006E-01 -2.02659458585664E-01
 -2.76700315761232E-02  3.71710244543153E-01  4.60355666153293E-01  9.56137145264726E-01  7.43411936395856E-12
 -1.73555716391286E-12 -1.85750347496037E-11  6.16709046646418E-10  7.74057390952898E-10  2.74590273749681E-09
 -1.27398925177628E-01 -1.57781015862755E-01 -3.27703768011800E-01 -1.08823600925663E-09 -1.35382085658742E-09
 -4.66403934488082E-09  2.81467259191489E-01  1.05717001039691E-01  5.53813955257059E-13 -8.81831560823257E-13
 -7.26745364206883E-02 -2.72960127699168E-02  6.10125425586737E-02  2.29158556126642E-02  9.54681415281192E-10
  3.43088954791895E-10 -7.87668546026364E-02 -2.95842419226594E-02 -1.23786663436399E-09 -4.60667613412928E-10
 -7.75997321420562E-05 -3.01873924444664E-13  2.93314489084636E-05  1.19028087140744E-13  3.91709424831098E-11
 -2.13246299439836E-05 -5.54502172528916E-11  1.88064742244440E-05  6.16690617745183E-11  9.56803060071170E-11
  6.84544108311629E-10  2.74994135643146E-09  2.75106227288084E-09 -2.54806394169216E-09  4.66676457622548E-11
 -3.29608812054741E-11 -2.33719831644727E-11  4.67981909003041E-09  2.16982120782982E-09  3.56450782597259E-09
 -1.58922524305765E-02 -2.81476353711060E-01 -1.28591211047320E+00 -5.91296564007849E-01 -8.07327745036152E-02
  5.44686613363893E-03  9.64724177426788E-02  4.40729919292603E-01  2.02659330436388E-01  2.76701253460970E-02
  3.71710177395593E-01  4.60355489171848E-01  9.56138257062065E-01 -7.71817818468864E-12 -2.97585071766846E-12
  2.92842797234359E-11  6.40324029524081E-10  7.88817337377665E-10  2.71097822550632E-09 -1.27398907631025E-01
 -1.57780950836953E-01 -3.27704155175199E-01 -1.08744275198303E-09 -1.37589670547186E-09 -4.73594257831281E-09
 -2.81467571850193E-01 -1.05717256447931E-01  1.92303409141501E-12  5.58649536155342E-12  7.26746167494193E-02
  2.72960788725731E-02 -6.10126112573397E-02 -2.29159111828382E-02 -9.62760939854481E-10 -3.49779167657206E-10
  7.87669427941611E-02  2.95843148068708E-02  1.24280034859497E-09  4.58380509600473E-10 -7.75605714214290E-05
 -4.33513254747265E-12  2.93163793353423E-05  1.64886829354697E-12  3.63593699254958E-11 -2.13140743105664E-05
 -5.32369908355010E-11  1.87969409998435E-05  6.66370376246862E-11
* ORBITAL    1   81
 -1.67742845794393E-02 -1.20064537452050E-01 -4.82460675498263E-01 -4.80836864950366E-01  4.52505018627992E-01
 -8.60343323135171E-03 -6.07055232227699E-03 -8.70078297030531E-03  7.98833867353439E-01  3.86733495347791E-01
  6.01279269231927E-01  1.01954042944546E-10  1.80021996203628E-09  8.22277174441770E-09  3.77822534098591E-09
  5.46523516115287E-10 -6.71584600363126E-12 -1.27354159940470E-10 -5.88736126422944E-10 -2.37606372328558E-10
 -5.57421008485013E-11  2.38441628715843E-09  2.95672654616392E-09  6.07951444148056E-09  5.67474772059221E-09
 -2.37424981141459E-09  3.38951427071540E-09 -1.08675056089062E-01 -1.38573102456962E-01 -4.69759067042010E-01
 -1.72944815614462E-10 -2.09735195669105E-10 -4.40391713281984E-10  1.88230717091941E-01  2.40015654774012E-01
  8.13646570321003E-01  1.81125431332833E-09  6.85806799889951E-10  2.30611970612593E-10 -6.91947841679161E-10
 -4.67645056176680E-10 -1.77098202359373E-10  8.07630692196245E-11  2.95614558019100E-11 -1.70088206617601E-01
 -6.13955202495162E-02 -1.04292107853416E-10 -3.81993638592434E-11  2.19582930469929E-01  7.92612760010454E-02
  6.58289568684998E-12  1.94647296007012E-10 -2.48487000384182E-12  5.07451423744924E-10 -6.60505526825391E-03
 -2.74407798895569E-12  9.84623815651812E-03  2.41690074013549E-12 -1.30253469916638E-02 -1.67742882343729E-02
 -1.20064566357677E-01 -4.82460856417282E-01 -4.80838452485981E-01  4.52504612610519E-01 -8.60503452060967E-03
  6.07054981094075E-03  8.70064225193512E-03 -7.98833440155494E-01 -3.86731822203445E-01 -6.01279552273883E-01
 -1.01302143474662E-10 -1.79934556291597E-09 -8.22960568301394E-09 -3.73627302340474E-09 -5.69696079630655E-10
  7.66022251827603E-12  1.28214669598062E-10  5.79538672221782E-10  2.96244570462579E-10  2.32152454949022E-11
  2.39038771949781E-09  2.95658176989984E-09  6.09102836076666E-09 -5.77300734384829E-09  2.40529842972500E-09
 -3.41600322409479E-09 -1.08675194961317E-01 -1.38573087146324E-01 -4.69759660079132E-01 -1.65142723033957E-10
 -2.10142274439493E-10 -4.24051405853987E-10  1.88230960780759E-01  2.40015626732659E-01  8.13647599717044E-01
 -1.81001393002555E-09 -6.83167787152686E-10  2.35004129008240E-10 -6.98430801031960E-10  4.67344561918615E-10
  1.76370499361710E-10 -8.18933621938373E-11 -3.17838413129688E-11  1.70088512850070E-01  6.13957622981676E-02
  1.05731089230524E-10  4.11057824227455E-11 -2.19583325947502E-01 -7.92615881202104E-02  1.32799150002169E-12
  1.75808114023256E-10 -5.06488402819205E-13  4.70967347192494E-10 -6.60503766149983E-03  3.23929093620106E-12
  9.84621141114219E-03 -2.84526676602247E-12 -1.30253118991128E-02
* ORBITAL    1   82
  8.55354782726783E-12  6.33953598712926E-11  2.85184263036454E-10  9.52921400703597E-10  1.77838505787582E-10
 -4.76507361602526E-11  5.14127709861436E-12  1.02838162827107E-10  4.20535442792141E-10  1.82561609106788E-10
 -8.60879335691659E-11  2.79775046278174E-03  5.07934405777847E-02  5.25434227943314E-01 -1.33258188722300E-01
  8.60991353232481E-01 -1.73312865096529E-04 -3.14651312204767E-03 -3.25491877199138E-02  8.25497383496929E-03
 -5.33360179531125E-02  8.40282717746322E-03 -3.24838787156207E-02  3.51473310268333E-01 -8.23655719907014E-12
  2.03410919405719E-12  4.05827493765868E-11 -2.85680463169520E-11 -6.41235033387342E-11 -6.86603614001931E-11
 -5.20530139433432E-04  2.01228574323837E-03 -2.17727929264521E-02  8.13848722181609E-11  1.21817697853212E-10
  4.84077168930016E-12 -5.40058931004527E-02 -2.40720866844813E-02  1.15297476536669E-11  2.58605551428180E-12
  1.39442610605538E-02  6.21539235457772E-03 -2.11588956810839E-03 -9.43119281255078E-04 -5.91016588708707E-11
 -1.70840442922262E-11  2.73160109146260E-03  1.21755686860239E-03  5.94280128272609E-11  7.82255770819183E-12
  5.78254952582424E-03 -7.23886111197199E-13 -2.18559754443310E-03  2.53703222644247E-13 -3.16314800414191E-12
  2.87209248119125E-04  4.33296490935909E-12 -2.53294738296169E-04 -4.19411419137312E-12 -1.01422765515722E-11
 -7.39256472016449E-11 -3.43855953351903E-10 -8.63526447740935E-10  4.48130342490611E-11 -1.92114594079321E-10
  9.85872723628943E-12  1.53885400876886E-10  5.23863478354579E-10  3.23975923406352E-11  1.96288838148572E-10
 -2.79775059813372E-03 -5.07933876239684E-02 -5.25434179084254E-01  1.33259099053187E-01 -8.60992004218091E-01
  1.73312865915202E-04  3.14651030067907E-03  3.25491834683321E-02 -8.25502944651548E-03  5.33360577324788E-02
  8.40286235444081E-03 -3.24839320804698E-02  3.51473981038969E-01  1.14303588294998E-11 -6.88083060658971E-13
 -4.61903689478595E-11  3.47778068930615E-11  3.32481875275704E-11  6.98812737619585E-11 -5.20533373375729E-04
  2.01228952649971E-03 -2.17728350019890E-02 -5.84031417047037E-11 -4.25461371080089E-11 -9.49473243575607E-11
  5.40058117360012E-02  2.40720528792230E-02  1.18297312658200E-11  4.16917354555445E-12 -1.39442406413462E-02
 -6.21538231187873E-03  2.11588615363668E-03  9.43117944278432E-04  2.27623182984757E-11  3.02492231463880E-12
 -2.73159678322989E-03 -1.21755534765922E-03 -4.33495034372151E-11  1.30785659120369E-12  5.78253620688973E-03
  8.31917423702151E-13 -2.18559270597847E-03 -3.30771489605105E-13 -2.91690122292908E-12  2.87208526453595E-04
  4.40236596947594E-12 -2.53294123045852E-04 -6.09380682146132E-12
* ORBITAL    1   83
 -1.52380945656482E-11 -1.11514133471507E-10 -5.10647627180175E-10 -1.47045406985446E-09 -1.06288545640695E-10
 -1.18816967579061E-10 -1.23662061034804E-11 -2.08298815398727E-10 -7.66177647527208E-10 -1.72603375747110E-10
 -9.15011040654511E-11 -1.73312854835905E-04 -3.14651355326276E-03 -3.25491865316297E-02  8.25497310177891E-03
 -5.33360174091901E-02 -2.79775046415521E-03 -5.07934405493252E-02 -5.25434228245112E-01  1.33258188899493E-01
 -8.60991353365315E-01 -5.20531227001571E-04  2.01228624483987E-03 -2.17727934621156E-02  1.57746833841705E-11
  5.56456657631565E-12 -5.70292508097863E-11  6.99289568605191E-11  7.49279317156271E-11  2.83589455093213E-11
 -8.40282722316323E-03  3.24838786446021E-02 -3.51473310366195E-01 -1.01718676949706E-10 -1.34733907759180E-10
 -1.29365207532161E-10  3.34551449043815E-03  1.49119966966359E-03 -1.03209144635065E-11 -8.69220509204018E-12
 -8.63807860536379E-04 -3.85023037768891E-04 -3.41563262043645E-02 -1.52245205136931E-02  7.56658170728887E-12
  5.76179883062834E-12  4.40956266161827E-02  1.96547814308881E-02 -2.85557164666624E-11 -1.16155016270284E-11
 -3.58212790442983E-04  1.09078204897121E-12  1.35391730287272E-04 -4.08675030250381E-13 -8.57686149982685E-13
  4.63635435834002E-03  1.06803028279283E-12 -4.08887930539709E-03 -3.92201373037677E-13  1.52276685520328E-11
  1.11093783651492E-10  5.08963600919644E-10  1.47125820709727E-09  1.09887380792556E-10  1.15789180022656E-10
 -1.22041144220863E-11 -2.07312824087285E-10 -7.65539065312065E-10 -1.75878018892495E-10 -8.74328045299028E-11
  1.73312875770697E-04  3.14650987092767E-03  3.25491846296294E-02 -8.25503019340523E-03  5.33360582727169E-02
  2.79775059984506E-03  5.07933876865826E-02  5.25434179004849E-01 -1.33259098799619E-01  8.60992004082560E-01
 -5.20532279260611E-04  2.01228904558682E-03 -2.17728344421641E-02 -5.91160268511470E-14  7.87965272343654E-12
  1.26617687522701E-11 -7.08789642345780E-11 -7.77360291502282E-11 -2.28932674415626E-11 -8.40286248734868E-03
  3.24839320874547E-02 -3.51473981075575E-01  1.02196906627318E-10  1.35142336518842E-10  1.32669036732978E-10
 -3.34550976425431E-03 -1.49119739237883E-03 -8.50675675792935E-12  3.18768674849820E-12  8.63806481442678E-04
  3.85022523379905E-04  3.41562743681392E-02  1.52244999653005E-02  8.82936474475838E-12  4.77273387897052E-12
 -4.40955605937286E-02 -1.96547528205920E-02 -3.06928661220670E-11 -1.29613939128081E-11 -3.58212046978387E-04
 -1.80702775803569E-13  1.35391406971999E-04  6.12843725866935E-14  8.78163093739619E-13  4.63634361955939E-03
 -9.73419172747508E-13 -4.08887004139873E-03  1.11097609421166E-13
* ORBITAL    1   84
  7.67505519650210E-03  5.52944061444510E-02  2.22406552675878E-01  2.72581940393430E-02 -3.61969388103787E-01
  1.70913624870493E-01  9.49834431510500E-03  9.74727590570881E-02 -2.70148545277375E-02 -5.24023897662551E-01
  4.62507463132521E-01  3.34164335399693E-12  5.41611763028047E-11  3.49534124980670E-10  8.53474249082598E-11
  2.28938132843322E-10 -3.30716535351947E-13 -1.02030907654708E-11 -3.76361508142695E-11  2.11870824031735E-11
 -3.52757343079291E-11  3.34348964258116E-11  7.21267018765591E-11  2.86597861779619E-10  5.91563338626023E-09
 -2.40403234052885E-09  4.18147122160774E-09  4.27900798929779E-02  1.16818727262454E-01  8.22903807870979E-02
 -1.91455006892473E-11 -8.32875670928515E-12  1.82933785039524E-11 -7.41145942961921E-02 -2.02335970122234E-01
 -1.42531121788445E-01  5.12058865264231E-11  1.31206845340911E-11  4.82514053352939E-10 -7.95630823020551E-13
 -1.32382231555212E-11 -3.37877953801981E-12 -1.03312795598690E-11 -2.45383936120906E-12  1.91612177289243E-01
  4.07365756867311E-02  1.33710869879553E-11  3.15783275822251E-12 -2.47370257288459E-01 -5.25906930576413E-02
 -9.55139825518782E-12  2.03006556919193E-10  3.60855083670519E-12  3.50942865028161E-10  1.26751790470263E-02
  5.34128216265835E-12 -1.88950410911975E-02 -4.72691912307686E-12  2.49957899866187E-02  7.67511959524423E-03
  5.52948781690162E-02  2.22408635935536E-01  2.72644154587597E-02 -3.61968518523246E-01  1.70913935694172E-01
 -9.49839553715742E-03 -9.74734340359139E-02  2.70116489225886E-02  5.24022810120159E-01 -4.62507911853584E-01
 -3.56304948239774E-12 -6.26509768724398E-11 -3.65980594313546E-10 -4.96100516391953E-11 -2.52300810226911E-10
  8.32966522901878E-14 -1.84995961446186E-12  1.42185063317929E-11  2.97183345800950E-11  2.02280348348173E-12
  5.62201294742657E-11  7.64393441099414E-11  2.34579622932615E-10 -5.97198211920001E-09  2.43407371147679E-09
 -4.20691859930868E-09  4.27899934097932E-02  1.16818561942388E-01  8.22898712853819E-02  1.25492895766473E-11
 -1.85139777846074E-12 -5.57636677024693E-11 -7.41144407515369E-02 -2.02335685330085E-01 -1.42530236705860E-01
 -2.44920960581779E-11 -6.72629180334408E-12  4.85712544996978E-10 -1.34365904403075E-12  6.33404657498327E-12
  1.73248840099187E-12 -1.35775353139941E-11 -3.28130886685026E-12 -1.91612319727498E-01 -4.07367417959581E-02
  1.74927564294825E-11  4.24443866189642E-12  2.47370440968409E-01  5.25909075358827E-02  3.62392350792687E-13
  7.84190462216655E-11 -1.30372589257080E-13  3.93073118710546E-10  1.26751653323323E-02 -5.90119313072501E-12
 -1.88950207155273E-02  5.18677495616740E-12  2.49957630173516E-02
* ORBITAL    1   85
 -1.72178792394244E-01 -1.25329428984946E+00 -5.80409593849791E+00 -1.57576091284456E+01 -5.23389899910962E-01
 -9.25344639254363E-01 -1.54500138040249E-01 -2.49727028781527E+00 -8.95437596617873E+00 -2.02095771942039E+00
 -3.45814358949762E-01 -6.87252332107232E-14  1.53756410976466E-11  1.89385821935559E-11 -1.66976893066798E-11
  5.66623584941790E-11  2.29964798954490E-13  1.30227584484150E-11  6.36277942498201E-11  1.04124986939996E-11
  5.93197790094948E-11  5.45152942107744E-12  2.02364199196980E-11  4.98427408687748E-11 -1.80324368923504E-09
  5.35601401816266E-10  2.31427625696720E-10  7.15022354162997E-01  1.03268717116505E+00  6.87530709861150E-01
  3.55762282027032E-12  2.43896555704713E-11  4.68392883876718E-11 -1.23845504530084E+00 -1.78866664894149E+00
 -1.19083812127756E+00  1.10463254168741E-11 -7.45074914589905E-12 -3.67662456961031E-10  4.29235033059148E-10
 -2.87547319637332E-12  1.95286653400723E-12 -3.07065776469475E-12  4.05915232342398E-13  3.16112600932456E-01
  5.76189896995979E-02  3.99139926045357E-12 -3.90857873195344E-13 -4.08099612891519E-01 -7.43857959532168E-02
 -1.27642365357440E-11 -2.76211574644490E-10  4.82176536264968E-12 -5.55981529409381E-10  1.27969711161197E-04
  3.86575639458635E-12 -1.90770833993105E-04 -3.42687120000475E-12  2.52363357483940E-04  1.72178769476566E-01
  1.25329412389208E+00  5.80409527618076E+00  1.57576086418931E+01  5.23390391354930E-01  9.25344804075506E-01
 -1.54500119313922E-01 -2.49727018783400E+00 -8.95437696376125E+00 -2.02095850552986E+00 -3.45814550851735E-01
 -2.17167554215918E-13 -3.48482104668603E-12 -6.82966073319454E-11 -2.90189524684526E-11 -2.86418128151494E-11
 -1.36759021040914E-13 -1.39345494431697E-11 -6.02900279362010E-11 -7.29054616510424E-12 -6.15031794912366E-11
 -7.21129001678011E-13  1.45412841967574E-11  1.77232262757486E-11 -1.80305367099932E-09  5.35172160696064E-10
  2.45126537813890E-10 -7.15022483557463E-01 -1.03268745264295E+00 -6.87531162186874E-01  4.20034688639026E-12
  2.47531979280343E-11  4.92086497293300E-11  1.23845527070748E+00  1.78866713615959E+00  1.19083890462928E+00
  3.30144256536027E-12 -5.96108412751173E-12  3.66820125185084E-10 -4.31985006392319E-10 -8.87120164658550E-13
  1.52059432501220E-12  3.76341429729978E-12 -8.90895437658260E-13  3.16112751568498E-01  5.76191479270399E-02
 -4.82263220472817E-12  1.24399180710266E-12 -4.08099807531950E-01 -7.43860000121023E-02  5.01050572617741E-12
  1.36236935149368E-10 -1.89080311350367E-12  5.37249980447694E-10 -1.27955595059420E-04  4.93451116152802E-12
  1.90748973144379E-04 -4.34980208333048E-12 -2.52334871308608E-04
* ORBITAL    1   86
 -5.83612438767935E-03 -4.34413770652140E-02 -2.04608320644432E-01  1.09504315448264E+00  1.42310446556432E+00
  1.67305584507750E+00 -3.27041852703899E-02 -5.26937082315862E-01 -8.36786229614205E-01  3.53298677871766E-01
  1.22926891869013E+00  4.75690505657878E-13 -4.09862609066016E-12  6.21919355547004E-11  3.04115848524195E-11
 -2.11824731044504E-11  7.87230633597171E-13  6.42176659486795E-12  4.42353680449049E-11  2.27661252447166E-11
 -2.49060613142763E-11 -9.89854352132047E-12  2.16773785543041E-11  2.09656738830284E-11  4.18231952758177E-09
 -1.65606076606948E-09  4.88729018173535E-10  2.33594278072839E-01  3.12455408664966E-01  2.39908718800495E-02
  4.02292940517532E-12  2.03632239615636E-11  1.89070690344776E-11 -4.04597159282050E-01 -5.41188642381228E-01
 -4.15534091861122E-02  1.23465416250832E-11  1.12256369461422E-12  4.48514738383803E-10 -2.54872278927178E-10
 -3.24273357862763E-12 -2.28946241606301E-13 -9.41454165283700E-12  3.20894413342102E-12  1.91132315894242E-01
 -1.83532166972612E-02  1.20695497277184E-11 -4.13007372292533E-12 -2.46750758910197E-01  2.36939009551781E-02
 -1.00294471811680E-11  2.26176668604114E-10  3.79577067529418E-12  9.47292229653691E-10  5.14488154853147E-03
  3.80420417406796E-12 -7.66953362032490E-03 -3.33289350615085E-12  1.01458410296516E-02  5.83612355129272E-03
  4.34413673146011E-02  2.04608345114462E-01 -1.09504323460766E+00 -1.42310433734220E+00 -1.67305589058801E+00
 -3.27041802667805E-02 -5.26937105948319E-01 -8.36786012711599E-01  3.53298619504567E-01  1.22926902209740E+00
 -7.41090370993101E-13 -1.22598982638341E-11 -3.12655229142536E-12 -2.86137737372373E-12  1.42516243378643E-11
 -7.92078420875026E-13 -5.20823163867481E-12 -4.81233755936476E-11 -2.43928327208748E-11  2.55489147975885E-11
  1.44075837227456E-11  7.74150584785495E-12  6.40860318309809E-12  4.22666695533666E-09 -1.66847916992645E-09
  4.93723545260197E-10 -2.33594273997404E-01 -3.12455466321783E-01 -2.39909014137676E-02  2.54821498703206E-12
  2.12845398732491E-11  1.98960088435477E-11  4.04597149582411E-01  5.41188743294000E-01  4.15534600062710E-02
 -8.57649104755085E-12  7.65192652656070E-12 -4.50872359654218E-10  2.56870125349803E-10  2.22340493583106E-12
 -1.96021894855798E-12  9.41849555273839E-12 -2.60434007488060E-12  1.91132291839905E-01 -1.83531208756331E-02
 -1.22427206314635E-11  3.39219367078488E-12 -2.46750727610234E-01  2.36937770768922E-02  2.66238106631089E-12
 -4.42260171312345E-10 -1.00364718178369E-12 -8.16855674554174E-10 -5.14485513790368E-03  4.59650170673047E-12
  7.66949477139160E-03 -4.06084419255762E-12 -1.01457892754618E-02
* ORBITAL    1   87
  1.60334491989291E-14  1.53574811041530E-13  4.86868230863793E-13  1.40871911835732E-12 -1.32088955651639E-13
 -1.24512303273344E-13 -1.57679567760423E-14  2.16827410789741E-13  1.07453608611638E-12  1.61636361181281E-13
 -9.98163903787738E-14  6.23431231970899E-09 -1.00580195539437E-08  1.54714419806683E-09  4.00854493717899E-11
 -4.07137257947897E-09 -3.97979344341893E-09 -4.22227940289395E-09 -2.29768596664494E-09 -6.96925844713001E-10
  3.29903500262234E-09  1.04115442301151E-08 -1.23824578169072E-09 -1.20202942288750E-08  2.56139562692660E-12
 -3.03310751695560E-12  1.06709809353355E-12  1.03671731682512E-11 -1.72043470478000E-11 -9.49535541888841E-12
 -1.63449327680394E-09 -5.22239282252790E-10  8.83733038307786E-09  6.54992349170599E-12 -9.57026970064876E-12
 -5.26946832207065E-12 -1.12505863643797E-01  1.21837395815006E-01 -6.84345614527348E-12  7.18916225429138E-12
 -4.35733455341817E-01  4.71874388003351E-01 -1.18054274818885E-01  1.27846012749651E-01 -8.94824820984448E-12
  6.68374332630292E-12 -9.14444765068274E-02  9.90291385047562E-02 -6.84164766764860E-12  5.33781511796119E-12
  6.50164610740702E-03 -9.14016466783875E-12  1.72017293386661E-02 -2.91799129338873E-11  1.59727632774628E-11
  4.03611721617267E-03  2.29466885718639E-11  4.57652412728155E-03  9.20365659598962E-12 -4.89791398870518E-14
 -1.57600188308319E-13 -7.04489391245171E-13 -1.56038298432139E-12  1.62622086386742E-13  1.09168941179257E-13
  4.94020739075685E-14  3.08346563966281E-13  9.88996945790641E-13  8.84148805253066E-14 -1.16355857613333E-13
  6.00405215767060E-09 -1.46200285803432E-08  7.26883125282830E-09  6.23827986422838E-10 -2.92851152296384E-09
 -3.89499413431965E-09 -2.02512527675134E-09 -3.58063155027099E-09 -1.04169621516777E-09  2.66393466502893E-09
 -1.03249822842923E-08 -1.09994694900873E-09  9.52580440548282E-09  6.86617635030533E-12 -1.12686810352719E-11
 -5.39733981511359E-12  3.42926738615014E-13  3.32925420431789E-13  4.26691550407891E-12  5.82488439314555E-10
  3.74231675161672E-11 -7.69052328752128E-09  2.31713034336221E-13 -1.51161299906453E-13  2.35434001530416E-12
 -1.12505607584515E-01  1.21837054865798E-01  7.75655796980580E-12 -6.41533972812399E-12 -4.35732463716975E-01
  4.71873057037014E-01 -1.18054006404152E-01  1.27845652534566E-01  7.05498659445954E-12 -8.21432893726118E-12
 -9.14442684050014E-02  9.90288590459808E-02  5.57291246994799E-12 -6.35304988141632E-12 -6.50162211805911E-03
 -2.34855454877189E-12 -1.72016678832971E-02 -2.06452605398561E-11 -9.91318519993177E-12 -4.03610251115427E-03
 -8.26852705218488E-12 -4.57650792987905E-03 -1.21907953643128E-12
* ORBITAL    1   88
 -5.64364344085342E-14 -1.71044331638804E-13 -3.13698337151271E-13 -1.96066169082637E-12  3.27134706384226E-13
  1.95301341372790E-13 -6.87821345333336E-14 -2.34476115135889E-13 -6.96497734123550E-13 -3.93304146373212E-14
  1.58038883075834E-13  3.99425536564879E-09  4.46241152314982E-09  2.61634363077331E-10  7.89413139254774E-10
 -3.20913796280562E-09  6.24500980293302E-09 -9.88599754894625E-09  4.04906445271852E-10  8.15233797317807E-11
 -4.02150134164205E-09  3.04908131048977E-10 -1.64564803738753E-09 -8.93151778675450E-09  1.21447752468835E-11
 -1.96920692393932E-11 -1.08626696872395E-11 -2.33450496579332E-12  2.72251340082796E-12 -8.65894902874670E-13
  9.63107874326476E-09 -2.38531038516974E-09 -1.21017908401973E-08 -1.11625426913804E-12  1.39775047009121E-12
 -6.21423371559224E-13 -3.73320223968257E-02  4.04284315675748E-02 -1.13633383652950E-11  8.65655654217052E-12
 -1.44586390057459E-01  1.56578782627435E-01  3.55774852232670E-01 -3.85283786631270E-01  5.56180873860939E-12
 -5.76690309179500E-12  2.75582053072873E-01 -2.98439596617788E-01  4.28701425923020E-12 -4.58973437868679E-12
  2.15739637215735E-03  1.80271268533053E-11  5.70792923617514E-03  2.32694622252823E-11  2.35804377213386E-11
 -1.21634628059542E-02  1.92905910031540E-11 -1.37920653608713E-02  2.66503345238349E-12  1.32796606027047E-14
  7.65088430864736E-14  4.25284277119884E-13  1.33438788509283E-12 -3.73504555951752E-13 -2.06665775002177E-13
 -8.02339448597031E-15 -2.35980410171806E-13 -6.57545932022869E-13 -3.43951625944820E-15  1.58750238108390E-13
  3.87937781760226E-09  1.76839106611818E-09  5.60978343000961E-09  9.52150318940187E-10 -2.75032907739021E-09
  5.99352171640177E-09 -1.47925432377542E-08  8.41009718699438E-09  5.87944995760282E-10 -2.98100598041831E-09
 -1.91044869220402E-09 -2.21565715716589E-09  7.59352814769279E-09  5.09425472092792E-13  1.98730435590534E-13
  4.87173438145284E-12 -6.53378896050963E-12  9.71993066029415E-12  4.63705772114731E-12 -1.11016700538211E-08
 -2.25826841489643E-09  9.44868332648216E-09 -2.36097918984616E-12  5.72823170072526E-12  2.78454699948140E-12
 -3.73319372254885E-02  4.04283203637891E-02  9.09038136099603E-12 -1.04924087130762E-11 -1.44586061277450E-01
  1.56578340486079E-01  3.55774042427377E-01 -3.85282702896199E-01 -6.24408120621278E-12  5.26395137884085E-12
  2.75581426099559E-01 -2.98438752086577E-01 -4.92012982886429E-12  4.02233524464033E-12 -2.15738825373801E-03
 -4.01617378009243E-12 -5.70790891955556E-03 -1.23347073124180E-11  1.77452495036167E-11  1.21634185846537E-02
  1.07755078303536E-11  1.37920164031374E-02 -8.76417029449133E-13
* ORBITAL    1   89
  1.66746412270599E-10  1.22924845715891E-09  5.75910343103441E-09  1.53885935175585E-08  1.37230395938902E-09
  1.56265285238562E-09  2.20986814908857E-11  1.26922337922206E-09  8.58989220356335E-09  2.09634239350329E-09
  9.95601294829194E-10 -2.75285122304513E-14  2.06538759236199E-13 -1.46065375756886E-12  3.48839299244632E-14
 -8.38871454876821E-13 -2.35042563701926E-13 -5.28544160739482E-12 -2.07819460112618E-11 -7.33498561159905E-12
 -9.47848505292093E-12  5.79760140456476E-12 -1.02215509197188E-11 -2.82751059994268E-12 -3.08235450905863E-02
 -4.99155803143580E-02 -1.75537738705926E-02  4.51100644924937E-03  7.30510268181501E-03  2.56897940593177E-03
  3.48090487495273E-12 -2.06760347484767E-11 -1.53891479482684E-11  2.60443203767087E-03  4.21760445234005E-03
  1.48320301327421E-03 -8.13055830331421E-12  8.14354745309565E-12 -4.74187116956575E-01  5.02911797289964E-01
  6.43986968599035E-12 -6.41474959931236E-12 -1.30547791821252E-11  1.84283680905934E-11  6.33503997295436E-02
 -6.71879576361734E-02 -2.05531613418347E-11  1.86279522426871E-11  4.90710088046672E-02 -5.20435675070144E-02
  3.93323131272365E-12  1.68593972227317E-02 -1.55694426709821E-11 -6.37225313467159E-03  1.70263944789002E-03
  1.42598690107472E-11 -1.52288676492815E-03  3.27098751657387E-11 -2.01459042646216E-03 -1.66765988494637E-10
 -1.22953947216763E-09 -5.76385720291078E-09 -1.53857535655266E-08 -1.37506936028685E-09 -1.56365512160317E-09
  2.21205474130139E-11  1.27293614203734E-09  8.59518792687979E-09  2.09442606480313E-09  9.99634134781081E-10
  7.83109126266258E-14  1.01418509324355E-12  2.38609402402405E-12  1.40983034134122E-12  1.06176850363279E-12
  2.41799538244067E-13  5.83523095687895E-12  2.13043541731761E-11  7.98427689124777E-12  9.56823285199644E-12
 -4.85918713667407E-12  7.03298586721155E-12  1.04067525743057E-13 -3.08236102132592E-02 -4.99158706720696E-02
 -1.75540453006719E-02  4.51101601390277E-03  7.30514614316014E-03  2.56902058047706E-03 -1.58524883916075E-12
 -1.24627067053191E-11 -1.38156850751890E-11  2.60443507413142E-03  4.21762664785998E-03  1.48322265497352E-03
 -5.54948969276629E-12  6.07029372343578E-12  4.74186807310810E-01 -5.02911101053660E-01  1.32194412690310E-11
 -1.45690926374983E-11  5.57707023443486E-12 -1.01770283348812E-11 -6.33503589484306E-02  6.71878651197471E-02
  3.96821493653262E-12 -1.11268307501128E-12 -4.90709768587908E-02  5.20434972275605E-02  1.58617292081320E-13
  1.68593254117455E-02  2.28252819041172E-11 -6.37222609469759E-03  1.70263212772715E-03 -2.24386893236997E-12
 -1.52288072977769E-03  1.66125368596292E-12 -2.01458123544247E-03
* ORBITAL    1   90
  3.17194250341091E-12  2.42547211577182E-11  1.19798021730165E-10  2.18226951567994E-10  2.32480639181601E-11
  1.24853010665000E-11  5.50789113688253E-12  6.20597449278520E-11  1.90389961150739E-10  3.96488391279277E-11
  1.78916017024374E-12  1.64185364771123E-13  5.22631137623650E-12  2.07510071992407E-11  7.30449204161192E-12
  9.47291323938577E-12 -7.55133031708446E-14 -5.28325703593969E-14 -1.57081122740860E-12 -2.46697190624943E-14
 -8.03906863333778E-13 -3.46535612937043E-12  2.06239500420020E-11  1.53784021194478E-11 -5.20885114983590E-03
 -8.43520715735658E-03 -2.96640282611390E-03 -2.66940012958715E-02 -4.32281615126343E-02 -1.52020157715772E-02
  5.54499392451267E-12 -1.01858247265315E-11 -2.91695219595309E-12 -1.54117887698597E-02 -2.49577906404139E-02
 -8.77688786559038E-03  1.36756715129224E-11 -9.81470589586645E-12 -8.01326225675275E-02  8.49867901652171E-02
  1.99472359838883E-11 -2.40964616202586E-11  9.15323958869246E-12 -9.06850189140597E-12 -3.74877831653969E-01
  3.97586677856335E-01 -4.77066063165629E-12  4.68903932448814E-12 -2.90379119763659E-01  3.07969316402943E-01
 -2.22481034877223E-11  2.84906053831766E-03 -2.78984053422973E-11 -1.07684380918395E-03 -1.00754187930647E-02
 -1.56559996540014E-11  9.01172859456154E-03 -3.77620324412588E-12  1.19213963282424E-02 -3.18584499490512E-12
 -2.33690533293367E-11 -1.12150188680970E-10 -2.19251215815258E-10 -2.45382657214374E-11 -1.09003612947215E-11
  4.86446247763143E-12  5.88848744238374E-11  1.95379132004651E-10  4.64290725284646E-11  1.42921540046236E-12
 -3.03310054974370E-13 -5.81794368718060E-12 -2.12768685737460E-11 -7.96158795485419E-12 -9.56311053702111E-12
  6.40770096478370E-14  1.12805556084207E-12  2.53595670473725E-12  1.42308685038687E-12  1.02352706659462E-12
  1.59858817740559E-12  1.23732538618368E-11  1.38117695672980E-11 -5.20886128132488E-03 -8.43525602716219E-03
 -2.96644845823883E-03 -2.66940465751456E-02 -4.32284102068203E-02 -1.52022475372291E-02 -5.05362731654817E-12
  7.03093805756446E-12  7.02548585524941E-14 -1.54118150028620E-02 -2.49579343198839E-02 -8.77702174694613E-03
 -1.42883413590450E-12 -2.97553768613150E-12  8.01325705329191E-02 -8.49866734195292E-02 -6.87023948500496E-12
  9.97149829893720E-12  1.43959234212594E-11 -1.58808873756491E-11  3.74877591310136E-01 -3.97586138667350E-01
  2.39833525267906E-13 -2.61628751666135E-13  2.90378933615801E-01 -3.07968898747223E-01 -2.54095461948283E-12
  2.84904837350404E-03  1.21195129898218E-12 -1.07683891988226E-03 -1.00753747994979E-02  2.00727176673726E-11
  9.01168911715640E-03  1.08542078335849E-11  1.19213441899114E-02
* ORBITAL    1   91
  4.16777020835990E-14 -8.00865817135931E-14 -1.10380097574860E-13 -1.92439223335544E-13  1.38080708522692E-14
  9.20890507794128E-14 -5.72241991068840E-15 -5.39397729318151E-14 -5.77950625363395E-13 -1.25886928454132E-13
  5.54024751465989E-14 -5.75248160458337E-09  2.51089999417030E-08  5.77002829610061E-08  9.66092000313568E-09
  3.87415721174469E-09  2.01877585619631E-09 -5.81614684061575E-09 -2.86871787962424E-08 -3.53248898028363E-09
 -2.17130816338774E-09  1.49713403439475E-08  3.24286771025127E-08  2.40399811427912E-08 -4.94927347486913E-12
  6.53955518805224E-12  7.32218565168873E-13 -7.54545480629495E-12  1.56311219919754E-11  2.79307121499203E-12
 -1.62886962806838E-08 -1.43975892356635E-08 -1.01269065718733E-08 -4.55089097029215E-12  8.78540146528875E-12
  1.44817498994092E-12  1.04669598127326E-01 -1.44205281353430E-01  2.75440040789718E-12 -5.73928228354639E-12
  4.05383636053128E-01 -5.58504814834396E-01  4.03853154736324E-02 -5.56396121723595E-02  1.37074604151176E-11
 -2.00673974855671E-11  3.12823293803708E-02 -4.30982751232156E-02  1.06020027721771E-11 -1.57221981922407E-11
  1.13700056448637E-02  7.76552040856004E-12  3.00822301004758E-02  2.53084937301712E-11 -2.09701470188163E-11
  2.59535939856282E-03 -2.66956290484181E-11  2.94286550855595E-03 -9.49586651784132E-12  2.19286652456777E-14
  7.94039042684256E-14  2.53953713427675E-13  2.99736929619063E-13 -1.61742694222140E-13 -8.14521514404385E-14
 -2.45176943348656E-14 -1.70106287349395E-13 -4.15786886997443E-13  1.92592573750709E-14  9.66061935968762E-14
  5.31276383246392E-09 -3.28065470846920E-08 -6.01384375014195E-08 -9.03331021520476E-09 -2.53117730183897E-09
 -2.01822528731282E-09  6.44271467290448E-09  2.83890183832314E-08  3.69905508927694E-09  2.29541881664364E-09
  1.66913903781378E-08  3.26313774651635E-08  1.98009117652950E-08  6.04744382933351E-12 -1.05246927344203E-11
 -1.51567723327092E-12  1.08010627725586E-12  2.03920929892819E-12  8.62533435675196E-13 -1.63779342395034E-08
 -1.52676775140148E-08 -1.02478552570512E-08  8.91108049394752E-13  1.26264923953669E-12  5.04871774366016E-13
 -1.04669892307393E-01  1.44205629191775E-01  7.64222619536355E-12 -1.24354500340562E-11 -4.05384725254642E-01
  5.58506090239988E-01 -4.03854233136955E-02  5.56397380231519E-02 -6.18276064179003E-12  7.05842111950689E-12
 -3.12824152447380E-02  4.30983760209994E-02 -4.86762501715540E-12  5.54490599809475E-12  1.13700143276872E-02
 -5.03095855738859E-12  3.00822491293847E-02 -2.41799198529822E-11 -3.70383389055476E-12  2.59536126415015E-03
 -6.32745692782477E-12  2.94286722293974E-03 -2.89009756579491E-12
* ORBITAL    1   92
  1.04390369247089E-14 -1.29520738630434E-13 -1.50434087310629E-13 -1.82487335338922E-12  1.42452840607681E-13
  3.75065852310597E-14 -2.88348700420812E-15 -8.05528286029658E-14 -4.82731702670318E-13 -9.01621955271627E-14
  1.83240831898341E-14  2.12471482565519E-09 -4.19388316703629E-09 -2.76705766122195E-08 -3.87471410185801E-09
 -2.68673140345354E-09  5.78831017740165E-09 -2.45643644118393E-08 -5.73926737057521E-08 -9.77194395926862E-09
 -4.03785282121450E-09 -1.58906845098782E-08 -1.52638739517691E-08 -1.14402546435192E-08  8.85293445898482E-12
 -1.79254250175087E-11 -3.14068083365008E-12 -4.15522445980824E-12  5.70638959743851E-12  6.98816891497075E-13
 -1.48689812252816E-08 -3.26691382571722E-08 -2.44797063072302E-08 -2.64702142084571E-12  3.20020105091780E-12
  2.69182281359894E-13 -1.27709536713184E-02  1.75947722677573E-02 -1.73402296739085E-11  2.55144032784951E-11
 -4.94617082190944E-02  6.81443449634260E-02  3.30994346485625E-01 -4.56017237174539E-01  2.15310232550298E-12
 -4.42819767069556E-12  2.56387128669721E-01 -3.53229487394086E-01  1.70335228383863E-12 -3.62563833192503E-12
 -1.38727623947180E-03  1.95266205657499E-11 -3.67039676921498E-03  2.93313368261161E-11  2.04908698245741E-11
  2.12713408051264E-02  1.66019995073439E-11  2.41194456098962E-02  2.21748430356872E-12  1.57330299082273E-14
  1.01562640538771E-13  6.01435686937124E-13  1.63394209477077E-12 -1.19856707093405E-13 -3.59328988487253E-14
  2.67059115422319E-14 -2.47073567438341E-13 -3.53519330977632E-13  1.46901144707624E-14  4.02001861963773E-14
 -1.91201570531286E-09  8.06598929622028E-09  2.93721811961973E-08  3.35123634888156E-09  1.78163679400915E-09
 -5.27697654906701E-09  3.33544228936439E-08  6.04655937296711E-08  8.92053904230118E-09  2.36979610411352E-09
 -1.67580367767337E-08 -1.43684317091652E-08 -8.93035715502313E-09 -1.33217521098466E-12 -2.40247303121370E-12
 -1.00193447739932E-12  5.25729126885580E-12 -9.17118619739683E-12 -1.30789717498159E-12 -1.68106519110799E-08
 -3.23928828699978E-08 -1.93687653135090E-08  3.01973294743807E-12 -5.17123520845705E-12 -7.83704340867888E-13
  1.27709969886705E-02 -1.75948253348805E-02  7.86268148230659E-12 -8.96164314969958E-12  4.94618393858140E-02
 -6.81444978263453E-02 -3.30995248208368E-01  4.56018296294678E-01  6.06604491521443E-12 -9.87140792719662E-12
 -2.56387806823536E-01  3.53230278669085E-01  4.64010913739252E-12 -7.53842382602033E-12 -1.38727757574847E-03
  5.38147211386399E-12 -3.67039895818249E-03  5.75786478881890E-12 -2.01856011739979E-11  2.12713557406171E-02
 -1.42276350041497E-11  2.41194602645977E-02 -4.91194175293551E-13
* ORBITAL    1   93
  6.02220091753752E-13  4.34154860898276E-12  1.97300582451239E-11  4.77040108167106E-11  5.00544822872940E-12
  7.39345203986409E-12  5.05587084212550E-13  5.73257847149628E-12  2.78326492032364E-11  7.88815139892570E-12
  4.74186096335577E-12  1.30872327745094E-03  1.96854512252071E-02  3.17070827861181E-02 -1.72775777659121E-02
 -1.12738341359191E-02  3.58510995258926E-03  5.39262267770454E-02  8.68582248162541E-02 -4.73301157640385E-02
 -3.08834874362528E-02  8.97355332764401E-03 -3.27420092766564E-04 -4.42511975341043E-02  2.99768698966718E-12
 -2.78436477116021E-12  3.19645353325231E-12 -7.17311273295127E-13 -1.11716790716551E-11 -2.20657300842717E-12
  2.45821075227695E-02 -8.96936062129417E-04 -1.21221521974634E-01 -6.16362647064106E-13  1.38431466471361E-11
  2.43712776264854E-12  1.39202232165804E-01 -1.94846193650800E-01 -1.50939010945719E-11  2.36884349167396E-11
 -3.59418564474887E-02  5.03090637786986E-02 -2.41174264601290E-01  3.37579973235294E-01 -5.59729233974945E-12
  5.94462991072633E-12  3.11354548576248E-01 -4.35813775432317E-01  5.85518843840992E-12 -1.08567146738817E-11
  1.35210159392593E-02  2.86034925637853E-11 -5.11046279694310E-03 -1.08235305088860E-11 -1.40874816176963E-11
 -2.96975930897915E-02  1.77819303117738E-11  2.61908171805203E-02 -1.11483096137596E-11 -4.58581970688021E-13
 -3.54580930836479E-12 -1.68392988824303E-11 -5.12785856953554E-11 -5.78022234479373E-12 -5.21602011600313E-12
  4.37339793602306E-13  8.78206028269357E-12  2.66651737920827E-11  8.20890655243240E-12  3.17616024101014E-12
  1.30872860172313E-03  1.96855458073830E-02  3.17075031396361E-02 -1.72774644370810E-02 -1.12738146935918E-02
  3.58512516892260E-03  5.39264931373762E-02  8.68593880316828E-02 -4.73298010256813E-02 -3.08834340802457E-02
 -8.97367061583542E-03  3.27153329184077E-04  4.42510229801858E-02 -2.37432451375083E-12 -4.28248738113673E-12
 -1.90329400465877E-12  4.50414059122250E-12 -2.75062493146248E-12  4.54834607773291E-12 -2.45824324546314E-02
  8.96199213743530E-04  1.21221038115230E-01 -4.80334167141038E-12  5.06475598729400E-13 -4.67163297013453E-12
  1.39202212559725E-01 -1.94846010308739E-01 -1.84889083869344E-12  8.57116902390245E-12 -3.59418601268421E-02
  5.03090281728178E-02 -2.41174219902733E-01  3.37579637320978E-01  1.05132368540472E-11 -1.68022069118710E-11
  3.11354520217749E-01 -4.35813381214455E-01  2.27628260800035E-13  1.25583735452897E-12 -1.35210128506930E-02
  9.07693687166733E-12  5.11046310326157E-03 -3.44420931215914E-12 -1.68245411153560E-11  2.96975836812658E-02
  1.88961368425458E-11 -2.61908113691535E-02 -1.47970415022598E-13
* ORBITAL    1   94
 -1.96261710214177E-12 -1.43572480441267E-11 -6.65289419917560E-11 -1.97061150827770E-10 -1.79563848027438E-11
 -2.28920127911804E-11 -1.76540117650950E-12 -2.60056088401210E-11 -9.33045259340969E-11 -2.79757235689447E-11
 -1.46859540986835E-11 -3.58510991354052E-03 -5.39262262997590E-02 -8.68582239414315E-02  4.73301160784863E-02
  3.08834874505975E-02  1.30872303290688E-03  1.96854483781403E-02  3.17070781822499E-02 -1.72775794311677E-02
 -1.12738341774449E-02 -2.45821073297021E-02  8.96936523745246E-04  1.21221522400113E-01  9.06293446390442E-13
  2.86984438868018E-12  7.01702370892618E-13  4.85786321991995E-12  1.21159341907006E-11  1.06859115951687E-11
  8.97355190911023E-03 -3.27422476882602E-04 -4.42511997636022E-02 -2.18519217119853E-12 -2.65882000351965E-11
 -1.21955621802060E-11 -3.81329939837263E-01  5.33760744594374E-01  9.21962249674534E-13  1.94489021112741E-12
  9.84589144684854E-02 -1.37816375153152E-01 -8.80392211433209E-02  1.23231553620024E-01 -9.07474606073547E-12
  1.55589348150606E-11  1.13658145623380E-01 -1.59091251564027E-01 -1.27698061184582E-11  1.83315193469045E-11
 -3.70394068720259E-02 -8.70044641834789E-12  1.39995820944557E-02  3.34286202613602E-12 -1.08516677959012E-11
 -1.08409310763770E-02  5.93635794526798E-12  9.56080292052069E-03  3.26483109240310E-11  1.96784694679836E-12
  1.41776387717675E-11  6.58317339550974E-11  1.98465101956696E-10  1.79608396760637E-11  2.22921261642790E-11
 -1.67382522821359E-12 -2.66830769920798E-11 -9.27373301751069E-11 -2.78516663017301E-11 -1.41743810426546E-11
 -3.58512520955826E-03 -5.39264936249805E-02 -8.68593889069871E-02  4.73298007086887E-02  3.08834340663365E-02
  1.30872884637504E-03  1.96855486583977E-02  3.17075077426979E-02 -1.72774627714789E-02 -1.12738146520535E-02
  2.45824326495688E-02 -8.96198758713220E-04 -1.21221037687274E-01 -1.39335588059096E-12  2.05573791376701E-12
 -1.61266061607325E-12 -4.64827692881803E-12 -1.55943047689906E-11 -9.83986296338075E-12 -8.97367203037655E-03
  3.27150947098291E-04  4.42510207469252E-02  3.79200599639057E-12  1.83956005078318E-11  1.33505419619994E-11
 -3.81329888588174E-01  5.33760238714296E-01 -8.56572451338267E-12  1.27155703103997E-11  9.84589134898807E-02
 -1.37816261023930E-01 -8.80392112955204E-02  1.23231438098619E-01 -9.68330362375250E-13  7.38510867418254E-12
  1.13658130042975E-01 -1.59091098618176E-01 -1.58051995999399E-12  4.15311535168253E-12  3.70393959881970E-02
 -1.75961777196172E-11 -1.39995786222593E-02  6.61485660604563E-12 -7.57913643589877E-12  1.08409276056845E-02
  8.10143488104053E-12 -9.56079875534611E-03  1.96370541059325E-12
* ORBITAL    1   95
 -7.83267135767904E-11 -5.51431716394667E-10 -2.13804417429464E-09 -1.67950056959983E-09  2.10778425643411E-09
 -8.70177048093421E-11 -1.51452834446706E-10 -1.16825823772839E-09  2.71048948079883E-09  2.30717127395240E-09
  8.90622544141728E-10  1.58756351366232E-13  5.02662827672854E-12  1.36638606896225E-11  1.67370240638507E-12
  3.92219781493872E-13 -1.51017624811729E-14  6.28537020471069E-13  6.70039038546704E-12  1.09654467988682E-12
  4.29453319770960E-13  1.02831499631951E-11  6.00472744053172E-13  6.27917416488189E-12  8.78755575246227E-02
  1.56645228107721E-01  1.55720451944844E-01 -1.15220142845227E-02 -2.05389243979311E-02 -2.04176702449686E-02
  5.35245160055852E-12 -6.60305918675996E-12  6.18982067420812E-12 -6.65223708097155E-03 -1.18581519586088E-02
 -1.17881445000016E-02 -1.46640759899175E-12  1.69446751412077E-11 -3.24678232371118E-01  6.59445703503050E-01
  4.92734463210775E-12 -1.46506025717313E-11  2.53766571485320E-12 -9.10221458148209E-12  3.88618131814585E-02
 -7.89312422980476E-02 -8.39119357570113E-12  2.43172699084152E-11  3.01022290636411E-02 -6.11398726732794E-02
 -1.91518925087796E-12 -1.22805457240882E-01 -1.66731161627056E-11  4.64161000237151E-02 -1.11113932927364E-02
  1.57543355470156E-11  9.93833299660592E-03  3.38417167974136E-11  1.31471761032752E-02 -7.73476256667517E-11
 -5.43890624754825E-10 -2.10049798341238E-09 -1.63864239520062E-09  2.12376936294561E-09 -7.69106281207651E-11
  1.50701781030042E-10  1.15706095714898E-09 -2.78576621687133E-09 -2.32257158613597E-09 -8.96572011805824E-10
 -1.38854343625099E-13 -5.07500257742665E-12 -1.35958295641374E-11 -1.60021954956216E-12 -3.80313254475249E-13
 -1.86727447816715E-13 -4.23506814518229E-12 -6.37155662725657E-12 -3.73110759454515E-13  7.72494318280470E-14
  9.95202060594030E-12  1.79285355100386E-12  5.79116779335155E-12 -8.78755567790283E-02 -1.56645109371903E-01
 -1.55720448453963E-01  1.15220133947277E-02  2.05389075563273E-02  2.04176672542790E-02  4.49278504474455E-12
  7.53724046949855E-12 -4.31806927830526E-13  6.65223847559366E-03  1.18581453959077E-02  1.17881486166403E-02
  6.14480534507687E-13 -1.49213799110009E-11 -3.24678616798904E-01  6.59446250940552E-01 -4.26485918792239E-12
  1.33904764502451E-11  7.61446928495819E-12 -1.22530836101757E-11  3.88618565307277E-02 -7.89313025753553E-02
 -1.70300252199201E-12 -1.79247137938370E-12  3.01022666168787E-02 -6.11399287940737E-02 -5.79776242756657E-12
  1.22805377677182E-01 -2.32532487603731E-11 -4.64160697669157E-02  1.11113852427587E-02  6.87950418156564E-12
 -9.93832437640306E-03 -2.99006629720455E-12 -1.31471700662325E-02
* ORBITAL    1   96
 -1.07387947138256E-12 -6.34593545090201E-12 -2.14856537478986E-11 -7.95810336406151E-11  3.53244213902084E-11
  4.56808690942850E-12  3.07719054275191E-12  1.26548968107386E-11 -3.15141586392752E-12  1.54983259199101E-11
  7.98550959129542E-12 -5.59822499573986E-14 -6.85409690615973E-13 -6.69552624209746E-12 -1.10277426740498E-12
 -4.06348958396002E-13  9.84764122233870E-14  4.74536373798315E-12  1.34766169009777E-11  1.63453605289605E-12
  4.02579465842168E-13 -5.37372743684767E-12  6.60078712769252E-12 -6.14392722830241E-12  1.33044895353585E-02
  2.37163038918173E-02  2.35762932259711E-02  7.61024666352891E-02  1.35658740573744E-01  1.34857867046772E-01
  1.01849872148494E-11  5.80466116032567E-13  6.20557898027614E-12  4.39377795971788E-02  7.83226104007316E-02
  7.78602258521404E-02  8.59235711478807E-12 -2.57792418086268E-11 -4.91567370536637E-02  9.98409970641975E-02
  1.01383481057948E-12 -1.28684632073645E-12  5.09321938653296E-12 -2.00794268182518E-11 -2.56680687896829E-01
  5.21337602530430E-01  5.86698491311018E-13  9.71880087841062E-12 -1.98824005935489E-01  4.03826370519919E-01
 -2.25600400603992E-11 -1.85929193107416E-02 -2.97486531710103E-11  7.02746268273681E-03  7.33903037111837E-02
 -1.39301801727126E-11 -6.56422830712867E-02 -9.41278752906874E-12 -8.68365783563726E-02 -6.43733967494896E-14
  1.10091791686011E-13  4.38122356899117E-12  4.29866443863643E-12  1.37744567218579E-11 -1.22981519140024E-11
 -3.58081925042495E-12 -2.67149124777267E-11 -4.68526376476082E-11 -1.96642877533438E-11  5.39129580610373E-12
  1.08841935573427E-13  4.21003880992211E-12  6.35833940333676E-12  3.62039605399394E-13 -7.08076387450547E-14
 -1.65529293544204E-13 -5.10925069378249E-12 -1.34723343026250E-11 -1.54513722745401E-12 -3.77079508607361E-13
 -4.48500427090009E-12 -7.48885067014343E-12  3.89442639431515E-13 -1.33044894571300E-02 -2.37162859924500E-02
 -2.35762926922426E-02 -7.61024657069696E-02 -1.35658638938824E-01 -1.34857864081987E-01  9.84677556265957E-12
  1.66096561513447E-12  5.72925260527947E-12 -4.39377790406666E-02 -7.83225516798977E-02 -7.78602241120581E-02
  4.43336790566237E-12 -3.01656464290530E-12 -4.91567945507255E-02  9.98410793117503E-02 -6.27027440131225E-12
  1.19013382277764E-11 -4.13314043831112E-12  1.81085613490496E-11 -2.56680983899211E-01  5.21338027570384E-01
 -1.14833479166052E-12 -8.31035146358097E-12 -1.98824235162886E-01  4.03826699656656E-01  5.93147906491700E-12
  1.85929071338181E-02 -4.71430168091788E-12 -7.02745861817842E-03 -7.33902564422931E-02 -1.78235552617717E-11
  6.56422410326181E-02 -1.60183780754825E-11  8.68365225384616E-02
* ORBITAL    1   97
  1.30358245433257E-02  9.34710038801492E-02  3.73498573131158E-01  2.30463274126635E-01 -3.37297828504730E-01
  2.39817830752342E-02  9.55919872837343E-03  7.44195075705209E-02 -4.20548496545537E-01 -3.92257081041974E-01
 -1.02021539553234E-01  2.41810352188980E-13  3.73793157261422E-12  1.69597678510205E-11  2.94034537340241E-12
 -2.40968317134546E-12 -1.33967746525197E-13 -1.56136809329633E-12 -3.06366929226179E-12  1.26371037945626E-12
  4.21776246826260E-13  6.59358156970950E-12  2.64272866075429E-12  1.06505508986846E-11  7.99776747233011E-10
  9.92139305982333E-10  9.44221385358356E-10  5.99175809336191E-02  1.53195491639376E-01  1.80759445823607E-01
  1.33502024868990E-12 -5.33297757068589E-12  4.70647600072115E-12 -1.03780294689391E-01 -2.65342375299975E-01
 -3.13084544368442E-01  1.84119056013024E-12  2.01654112941575E-11 -1.98261471646487E-09  4.05957222306690E-09
 -5.60812804335506E-13 -5.10343755038590E-12 -1.89195292685682E-13 -3.34751464522350E-12 -1.68099587422044E-01
  3.95324848057066E-01  5.91734796573203E-14  4.52516324484865E-12  2.17015634655707E-01 -5.10362185206255E-01
  2.47070116739565E-11 -3.41600281697478E-10 -9.35673095839565E-12 -1.76670526407691E-10  9.05001955882665E-02
 -2.07507637742212E-11 -1.34909723442275E-01  1.80686432021381E-11  1.78468790464956E-01  1.30359315203078E-02
  9.34717846255824E-02  3.73502175993065E-01  2.30472279936613E-01 -3.37298107302278E-01  2.39816193062993E-02
 -9.55930738705709E-03 -7.44212238986367E-02  4.20542711953726E-01  3.92256120379617E-01  1.02021788546442E-01
 -4.65354582555809E-13 -5.46596415981639E-12 -1.96353252247092E-11 -1.07599495158747E-12  2.75286574130902E-12
 -1.13798852876989E-13 -9.96017143764432E-13 -8.07095709219229E-13  1.43975032837124E-12  5.67732733096102E-14
  4.73619968881577E-12  9.61679684643098E-12  3.52243616384035E-12 -8.02748946052420E-10 -9.92528795435260E-10
 -9.43673425682059E-10  5.99170866348922E-02  1.53194673957710E-01  1.80759042426051E-01 -1.42214830336907E-12
  4.58124866875867E-12 -5.55330896115600E-12 -1.03779438052138E-01 -2.65340958461654E-01 -3.13083845153045E-01
 -1.35438504956552E-12 -1.11081915296263E-11 -1.98382586315486E-09  4.06165856819363E-09  3.74489598932285E-13
  2.83012019862061E-12 -2.27630305939824E-13 -4.78533603163768E-12  1.68099636275686E-01 -3.95324661773345E-01
  3.73065161459736E-13  6.08598860821259E-12 -2.17015696806833E-01  5.10361942877364E-01 -1.19071831354441E-11
  1.04205306078850E-10  4.57669782911201E-12 -4.17203500912089E-10  9.05001055858156E-02  2.13524788644626E-11
 -1.34909590022809E-01 -1.90264439152885E-11  1.78468613431521E-01
* ORBITAL    1   98
 -2.44791951042157E-12 -1.78628897904366E-11 -8.35112051111910E-11 -2.06751798151486E-10  8.81863155770118E-12
  3.08807024281240E-12 -2.47286549114316E-12 -4.41553072311137E-11 -1.45968740878872E-10 -2.20176909037392E-11
  3.61773215752747E-12 -9.96485635960972E-03 -1.75629482147428E-01 -7.05539242516372E-01 -1.77132420998279E-01
 -1.72649605761657E-02 -1.15162085402397E-02 -2.02971891035287E-01 -8.15379241023839E-01 -2.04708810247714E-01
 -1.99528099832397E-02 -2.52821759041827E-01 -4.05238614199852E-01 -2.77591537559042E-01  4.26977396916147E-12
  3.19933809555778E-12  7.74824265817220E-12  1.86573802137641E-11  2.15719941023151E-11  1.62230983978564E-11
 -2.92181640852049E-01 -4.68327108816603E-01 -3.20807636903895E-01 -3.06702122426239E-11 -3.14316001017620E-11
 -2.68857159991598E-11  9.78783469282816E-02 -4.52729977316366E-01  5.38667814297308E-13  1.98287076920489E-11
 -2.52720727502105E-02  1.16894368212580E-01 -7.15410265914673E-02  3.30908361825082E-01  4.92603526948289E-12
  2.79164792232134E-11  9.23590412905649E-02 -4.27200825834407E-01 -1.17098048245876E-11 -2.61693892588747E-11
  2.08618742999263E-01  2.88482022202183E-11 -7.88504711327436E-02 -1.10182200175298E-11 -4.03814952850850E-12
 -1.93307651378501E-01  7.38700579542705E-12  1.70481316839767E-01 -1.61991577044988E-11  2.91828210079387E-12
  2.10975313107927E-11  9.65908481261559E-11  2.14610343703160E-10 -2.02849713063025E-11 -1.19289918197292E-12
 -3.07872144983371E-12 -4.89825732014758E-11 -1.30655500747591E-10 -1.06782120805100E-11  5.95942976002202E-12
  9.96485371007874E-03  1.75629445690214E-01  7.05539180835677E-01  1.77132472643033E-01  1.72649732737439E-02
  1.15162053945676E-02  2.02971848189148E-01  8.15379169693811E-01  2.04708869908282E-01  1.99528247378445E-02
 -2.52821746049283E-01 -4.05238576805374E-01 -2.77591658585129E-01 -3.85275603148155E-12 -6.65413894046365E-12
 -5.63146814496290E-12 -1.71474907823840E-11 -1.72932921381772E-11 -9.92290294896611E-12 -2.92181626111384E-01
 -4.68327065684853E-01 -3.20807776951201E-01  2.75494355013053E-11  3.08928025624936E-11  1.17460779967148E-11
 -9.78784576817165E-02  4.52730248693972E-01 -4.91379770531270E-12  2.15931234337362E-11  2.52721028377809E-02
 -1.16894439717139E-01  7.15411066197500E-02 -3.30908559419572E-01  7.84690485530587E-12  1.41030918888724E-11
 -9.23591480444303E-02  4.27201084227474E-01 -6.55220847013376E-12 -1.12638206118829E-11  2.08618217755892E-01
 -1.00568930335156E-11 -7.88502741259000E-02  3.77773739414198E-12  8.05035537945103E-12 -1.93307163603724E-01
 -7.02993718606837E-12  1.70480888960695E-01 -1.12054431465943E-11
* ORBITAL    1   99
  5.50183246500189E-13  4.26908994579853E-12  1.82337580567914E-11  2.77575607532352E-11 -8.97061555600537E-12
  1.17389891271897E-12  7.60658454419216E-13  8.26375217591136E-12  4.40292820718352E-12 -5.74523967433547E-12
 -2.02880380323743E-12 -1.15162086212853E-02 -2.02971891785153E-01 -8.15379241106014E-01 -2.04708810231183E-01
 -1.99528098971444E-02  9.96485650298627E-03  1.75629483444825E-01  7.05539242648114E-01  1.77132420996097E-01
  1.72649604318798E-02 -2.92181640585258E-01 -4.68327108735672E-01 -3.20807636667149E-01  1.01205821251062E-12
  2.93442807544404E-12  6.45843402711346E-13 -3.39254710874102E-12 -3.87131400601614E-12 -2.46169481193593E-12
  2.52821758586104E-01  4.05238614064469E-01  2.77591537200742E-01 -2.48243148205505E-12  2.76191489266126E-13
 -1.11984995779463E-11  1.13116277645292E-01 -5.23212039087883E-01 -3.38364204436622E-12  6.20143250785803E-12
 -2.92064807650888E-02  1.35092747637517E-01  6.19037055743079E-02 -2.86331582983459E-01 -1.90103387206958E-13
 -9.05296183749385E-12 -7.99173285642220E-02  3.69652470028546E-01 -7.41043153706262E-13 -2.05227051486358E-11
  2.41096998386553E-01 -4.75392718202845E-12 -9.11260956621129E-02  1.67431861066792E-12  1.30061140212110E-11
  1.67267113915006E-01 -8.81649823718409E-12 -1.47515727600963E-01 -2.93754847836843E-11  5.23345533968869E-14
  1.91768888086939E-13 -6.64687256619026E-13 -1.52272121489592E-11 -6.30349456423475E-12  1.42949272127328E-12
 -6.03693011663609E-14  1.55511503190407E-12  2.49143752201844E-11  9.35631964847244E-12  1.14019307088617E-12
  1.15162053119698E-02  2.02971847428547E-01  8.15379169600616E-01  2.04708869919913E-01  1.99528248242234E-02
 -9.96485356730939E-03 -1.75629444396891E-01 -7.05539180707945E-01 -1.77132472645504E-01 -1.72649734165806E-02
 -2.92181626369215E-01 -4.68327065763292E-01 -3.20807777181342E-01 -1.06090928529882E-12  4.36778768025545E-13
 -2.73717799338513E-12  7.59960766703808E-12  8.50331680307787E-12  1.15640412498610E-11  2.52821746510153E-01
  4.05238576944526E-01  2.77591658942561E-01 -4.54165681296982E-12 -1.54755100716791E-12 -8.74934696654723E-12
 -1.13116408233929E-01  5.23212355924784E-01  2.20516394829573E-12  4.25712118772449E-12  2.92065157091590E-02
 -1.35092830569801E-01 -6.19037770313882E-02  2.86331756504687E-01  2.18839479214644E-12 -2.70268701823408E-11
  7.99174219989575E-02 -3.69652695123140E-01  5.25261292027311E-12 -4.18911101444712E-13  2.41096390124390E-01
 -1.45682192450161E-11 -9.11258646291096E-02  5.38781735040913E-12 -1.09685375452951E-11  1.67266691969808E-01
  1.29442763200186E-11 -1.47515354131964E-01 -3.26388317462837E-12
* ORBITAL    1  100
  1.00787155884062E-01  7.33835729433119E-01  3.38912212946598E+00  8.30412881801505E+00 -3.99913720827535E-01
 -2.01949423575955E-01  1.03355152743251E-01  1.65835207611973E+00  5.37072938779919E+00  8.06579228053286E-01
 -2.57260796482142E-01 -6.46378306686505E-14 -1.80200008889306E-12 -2.33486203487312E-11 -1.48053346561699E-11
 -8.84832826861895E-13 -4.83738904583927E-13 -1.06007597189601E-11 -4.10720315574055E-11 -9.44237510750952E-12
 -1.90615967988222E-12 -3.63574943508188E-12 -1.10626681361046E-11 -2.86200287131182E-11  1.39726489675640E-10
  3.10290202631271E-10 -2.22331995557429E-10 -5.26249564834461E-01 -7.58642421910706E-01 -3.83179727173312E-01
 -1.62745685250516E-11 -2.16514561453019E-11 -1.54813027772576E-11  9.11490983686188E-01  1.31400721948364E+00
  6.63686755914802E-01 -5.86810083647401E-12 -1.63383073168874E-11  4.77910224576355E-10  3.64552393535716E-10
  1.54117217484925E-12  4.20464384203880E-12  6.06730493844878E-12  1.10062207101257E-11 -2.02711921345449E-02
 -3.73057487965456E-01 -7.72805553530932E-12 -1.43736525941987E-11  2.61699964063266E-02  4.81615146033798E-01
 -1.86006146942056E-10 -1.35422960297276E-08  7.02889582042407E-11  1.09434069301578E-09 -1.96100552797740E-01
 -2.82154112241030E-12  2.92329427578671E-01  3.90178244238267E-12 -3.86715491328948E-01 -1.00787108387075E-01
 -7.33835386654347E-01 -3.38912075763411E+00 -8.30412802325106E+00  3.99912482600390E-01  2.01949552188979E-01
  1.03355112417413E-01  1.65835174660091E+00  5.37073087258656E+00  8.06580703571710E-01 -2.57260549151287E-01
  6.73842075548127E-13  1.24814023522300E-11  3.37721397661043E-11 -7.18893815604974E-13  1.77835920593280E-12
  4.77182548697769E-13  9.81853860075236E-12  4.02703542515100E-11  1.05927144023278E-11  1.85117454147328E-12
 -1.80572254680620E-11 -1.89807494973170E-11  5.12106123490345E-12  1.36530189522338E-10  3.06459150220832E-10
 -2.25822062343197E-10  5.26249754317309E-01  7.58642963867610E-01  3.83180441140025E-01 -1.48960472952290E-11
 -2.11054516545652E-11 -1.79936743707664E-11 -9.11491312001318E-01 -1.31400815826486E+00 -6.63687992493727E-01
  7.35616126596615E-12  8.74462427578058E-12 -4.82465565909753E-10 -3.50856006412915E-10 -1.89998862538391E-12
 -2.25455573681190E-12 -5.86238399420334E-12 -1.15169036337627E-11 -2.02709415956802E-02 -3.73058460157974E-01
  7.62141724103617E-12  1.47603559898443E-11  2.61696731789330E-02  4.81616401093051E-01  1.73607915097574E-10
 -1.10766965170064E-08 -6.52776816252577E-11  7.64463157088515E-09  1.96099472469018E-01  1.76007857225015E-11
 -2.92327824131412E-01 -1.67903436570653E-11  3.86713368801566E-01
* ORBITAL    1  101
 -2.54729459464118E-11 -1.85325574952762E-10 -8.56128758042245E-10 -2.10304570776815E-09  1.01721230184350E-10
  5.11108658842963E-11 -2.60308370565519E-11 -4.19372337396569E-10 -1.35588068426996E-09 -2.02669140191401E-10
  6.41477277075693E-11  1.13791612963118E-03  1.86084696899012E-02  1.92492969646143E-02 -2.79205735704734E-02
  3.39861130545463E-03 -2.20824567869311E-04 -3.61116886538606E-03 -3.73552802393987E-03  5.41828068318922E-03
 -6.59536183476536E-04  2.03700979625033E-02  7.45707545784305E-03 -4.83916127175106E-02 -8.23752634828739E-13
 -1.49637522288981E-12 -2.64451556910739E-13  1.32024582647557E-10  1.89109393036506E-10  9.39699354093444E-11
 -3.95303152198798E-03 -1.44712365174499E-03  9.39090083026774E-03 -2.32281780186750E-10 -3.33428852220905E-10
 -1.68232855214017E-10  3.98113679669995E-02 -2.22793435873593E-02 -4.27092544337821E-12 -2.75409002093014E-13
 -1.02792509743977E-02  5.75250299136739E-03  4.88623362296283E-03 -2.73444765984534E-03  5.83406675088905E-13
  9.07894483301916E-11 -6.30810123638274E-03  3.53015625413784E-03  2.65169367557734E-11 -1.40148615967838E-10
 -6.40955495208828E-01  6.91597955983473E-12  2.42258362147683E-01 -2.45664569991292E-12  8.37396583459236E-11
 -9.97291687308511E-02 -1.10072961723965E-10  8.79528835380267E-02  8.63068743665639E-11  2.54592588213972E-11
  1.85479840744080E-10  8.56715005073257E-10  2.10285061775013E-09 -1.01488206762726E-10 -5.21351432586262E-11
 -2.61062475149170E-11 -4.18259897112559E-10 -1.35421052679856E-09 -2.03423983006707E-10  6.60977342078594E-11
  1.13795693750902E-03  1.86091867096302E-02  1.92520959176563E-02 -2.79199393683668E-02  3.39862595339443E-03
 -2.20832504205206E-04 -3.61130820766606E-03 -3.73607164205504E-03  5.41815734331970E-03 -6.59539093456160E-04
 -2.03711740786200E-02 -7.45876531794052E-03  4.83905938924700E-02  4.03002874764273E-13  5.15951399354054E-13
  9.40824054817670E-13 -1.31730967801451E-10 -1.87373992813869E-10 -9.50709257876425E-11  3.95324015306224E-03
  1.44745181161819E-03 -9.39070284404276E-03  2.33410818140998E-10  3.33341564524192E-10  1.67879916722644E-10
  3.98114411253924E-02 -2.22777314212637E-02  9.41420832371932E-12 -6.17353064935992E-12 -1.02792698157722E-02
  5.75208692401013E-03  4.88624249622471E-03 -2.73424967434459E-03  3.20530608626601E-13  8.73463677846687E-11
 -6.30811243161814E-03  3.52990015042708E-03  3.24149852589186E-12 -1.28101628362589E-10  6.40955224170625E-01
  1.66916371165732E-11 -2.42258264625417E-01 -6.25663993922608E-12 -4.34348915034766E-11  9.97291272423948E-02
  6.69571641385267E-11 -8.79528492636227E-02 -9.67610577184136E-11
* ORBITAL    1  102
  2.97118267990488E-12  2.12576239344167E-11  9.87638948826853E-11  2.40386813768616E-10 -1.16733742079831E-11
 -4.79760781113653E-12  3.02408212072050E-12  4.98790910382777E-11  1.60602151905870E-10  2.31488676529281E-11
 -5.37743104537503E-12 -2.20824585730701E-04 -3.61116907233640E-03 -3.73552853408274E-03  5.41828040203412E-03
 -6.59536251865829E-04 -1.13791613310197E-03 -1.86084697537239E-02 -1.92492972312313E-02  2.79205735012530E-02
 -3.39861130847933E-03 -3.95303135169834E-03 -1.44712391422134E-03  9.39090053753743E-03 -1.76574800442313E-12
 -2.96491522401909E-12 -2.69290258395351E-12 -1.53921411524016E-11 -2.17292949271858E-11 -1.10144818886128E-11
 -2.03700980593685E-02 -7.45707561098435E-03  4.83916126137060E-02  2.82777849828137E-11  4.06337277100167E-11
  1.95672974846388E-11 -7.72581385151024E-03  4.32354054182092E-03  1.66746361633619E-11 -1.41352145212260E-11
  1.99479687272327E-03 -1.11633272253109E-03  2.51789199519430E-02 -1.40906933278827E-02  1.66772071688176E-11
 -1.94102708686799E-11 -3.25058457448463E-02  1.81910086218217E-02 -1.45255067533606E-11  2.54833324861215E-11
  1.24384136846016E-01 -4.00202172874132E-11 -4.70128055457528E-02  1.50143380958158E-11 -1.52330361148582E-11
 -5.13907699999583E-01  2.49703468091834E-11  4.53223936768086E-01 -4.35247913305214E-11 -2.98863728155938E-12
 -2.18002095903400E-11 -1.00312618324208E-10 -2.40745903082618E-10  1.14109721885559E-11  7.07208144899950E-12
  3.12809004689675E-12  4.74559818731460E-11  1.56482694816497E-10  2.44762996996124E-11 -9.79448547359382E-12
 -2.20832486485372E-04 -3.61130800336325E-03 -3.73607113386677E-03  5.41815762570735E-03 -6.59539024557548E-04
 -1.13795693386205E-03 -1.86091866432509E-02 -1.92520956499520E-02  2.79199394348304E-02 -3.39862594990422E-03
  3.95324032942971E-03  1.44745154883425E-03 -9.39070313878502E-03  2.50071482322231E-12  4.35222562589356E-12
  1.63531235357907E-12  1.64617405599785E-11  2.13962227346142E-11  1.05347936571521E-11  2.03711739780731E-02
  7.45876516390785E-03 -4.83905939937215E-02 -2.91325413635454E-11 -3.80517390162226E-11 -2.01216413436506E-11
 -7.72582837480285E-03  4.32322825806331E-03  2.24590926548000E-12 -9.23519959891524E-12  1.99480078681986E-03
 -1.11625244005418E-03  2.51789662031267E-02 -1.40896736469606E-02 -1.90843466441578E-11  1.41961914835673E-12
 -3.25059055476873E-02  1.81896928423101E-02  9.28584481789429E-12  8.11973325428977E-12 -1.24384083032856E-01
 -3.89338048363731E-12  4.70127837527781E-02  1.44317919592741E-12  3.29268914341485E-12  5.13907481829718E-01
  1.33764510805078E-12 -4.53223748474781E-01 -2.62513640110811E-11
* ORBITAL    1  103
  4.41176325765893E-10  3.21565662574921E-09  1.48566421394871E-08  3.63323521895132E-08 -1.67572536356789E-09
 -8.44798698614486E-10  4.51454925051445E-10  7.23677770462561E-09  2.35255968859665E-08  3.57999397671953E-09
 -1.09564307841413E-09  1.56648393073233E-13  1.92378424311911E-12  6.05223770471304E-12  5.19349515770658E-13
 -1.74218368174542E-13 -8.44278546453201E-14 -1.77337957769964E-12 -3.06011453943299E-12  1.12982295090125E-12
  7.33866718891287E-13 -3.20151891586649E-13  2.57219567770503E-12  9.25661649788801E-13 -3.18783572949072E-03
 -3.94261271244356E-03  3.71203731055682E-03 -8.51910201143860E-03 -1.05361379655431E-02  9.91995030697466E-03
 -1.43166228291426E-12  3.79699723436072E-13  3.14203009400700E-12 -4.91850055055034E-03 -6.08303442487590E-03
  5.72728988739931E-03  2.56400823561859E-11 -9.14834638178242E-12 -2.13214234288667E-03 -1.22362865981853E-02
  3.74610410777408E-12 -7.16282835866042E-12  1.70848040144203E-11 -1.00590057970836E-11 -5.20142920626453E-03
 -2.98508216219765E-02 -2.02027920592821E-11  1.18510058468928E-11 -4.02900960362866E-03 -2.31223435704563E-02
 -7.20904776303978E-12  2.01920766553886E-01 -5.60864087138235E-12 -7.63188753893704E-02 -3.72364763757843E-01
  2.20414968302387E-11  3.33053169838684E-01  5.35218589682706E-11  4.40587927019677E-01 -4.41783888153304E-10
 -3.22045332833068E-09 -1.48767900018623E-08 -3.63371158715575E-08  1.69029102279329E-09  8.42939827976442E-10
  4.52176006967615E-10  7.24325400363747E-09  2.35075253046470E-08  3.56117925978987E-09 -1.09694634887711E-09
 -5.91507924448625E-14 -5.04529661377764E-13 -4.30106949996492E-12 -2.07143007413940E-12 -1.86607420478548E-13
 -9.88488733172977E-14 -1.28451364696418E-12 -1.03364049892288E-12  1.62237686926304E-12  7.21034673078910E-13
 -1.71628152722345E-12  2.91208554222032E-12  4.44486402811154E-12 -3.18789424881009E-03 -3.94270730156498E-03
  3.71197214366329E-03 -8.51925215676543E-03 -1.05363847469752E-02  9.91977937420565E-03  1.96795981001220E-12
 -1.40362329649934E-12 -4.25792886343511E-12 -4.91859779271586E-03 -6.08319222126628E-03  5.72718340441432E-03
 -9.00603934414368E-12 -2.04695882394886E-12  2.13215762977560E-03  1.22365213158122E-02  1.25181606652184E-12
  2.22740221709611E-12  1.56810395698112E-11 -1.27335503439830E-11  5.20146654930550E-03  2.98513915058073E-02
 -1.10095941829352E-11  8.00041716583390E-12  4.02903880765765E-03  2.31227918418804E-02 -8.26985956682377E-12
  2.01920160778306E-01 -9.72932934854214E-11 -7.63186479047598E-02 -3.72363643298959E-01  9.89773991657561E-12
  3.33052167359342E-01 -2.56141917273788E-11  4.40586607627124E-01
* ORBITAL    1  104
  1.67772775827315E-09  1.22455629599265E-08  5.66025645370459E-08  1.37879242371075E-07 -6.13970978192494E-09
 -3.06065058912199E-09  1.71414789221872E-09  2.74319429946907E-08  8.93372396585568E-08  1.37030273109554E-08
 -4.04195318119524E-09 -1.43256753567280E-13 -1.84648501268465E-12 -3.41632565581989E-12  1.00824652927646E-12
  7.24580478686421E-13 -1.47181533552185E-13 -1.87072808566128E-12 -6.16824186308102E-12 -6.51445608847807E-13
  1.79548223399753E-13 -1.66701214905663E-12  2.00423203610969E-13  2.96408638751537E-12 -9.83698740920808E-03
 -1.21660832648426E-02  1.14545738992309E-02  2.76073840732759E-03  3.41439013452000E-03 -3.21472511646092E-03
  2.92542791788194E-13 -2.63733966578794E-12 -1.13464237523477E-12  1.59393309895599E-03  1.97132809190452E-03
 -1.85600750296019E-03 -2.52431442847992E-11  1.46187449472478E-11 -6.57934695120050E-03 -3.77586312763649E-02
  7.68741499352306E-12 -4.49329787386230E-12  6.61371346523906E-12  3.04754055799054E-12  1.68560598549608E-03
  9.67362774886136E-03 -2.49234200906174E-11  1.11131239455169E-11  1.30566513799314E-03  7.49317294520628E-03
  3.69643467641318E-11  6.23085422138606E-01  4.47113263930356E-11 -2.35504153523228E-01  1.20670734396157E-01
  3.10387190781183E-12 -1.07931184716163E-01  7.77540097577484E-12 -1.42779550718937E-01 -1.67750618367616E-09
 -1.22443497772471E-08 -5.65963698484146E-08 -1.37883470978565E-07  6.13750359958538E-09  3.06062512469297E-09
  1.71398963554148E-09  2.74305019814184E-08  8.93392730036166E-08  1.37058434696754E-08 -4.04137277864950E-09
 -8.25983103358164E-14 -1.16791359402094E-12 -6.64440886664770E-13  1.70834569232331E-12  7.31125741182401E-13
  1.38385687678105E-14  5.65097920241807E-13  4.52037742807435E-12  2.04440501956439E-12  2.02060703720248E-13
  1.89024090838018E-12 -1.59506832023696E-12 -4.37415859148998E-12 -9.83716907870602E-03 -1.21663749471707E-02
  1.14543728747643E-02  2.76080622706647E-03  3.41449732690173E-03 -3.21465572995720E-03  1.70741923670164E-12
 -3.02243265099097E-12 -4.37400191826424E-12  1.59393215493203E-03  1.97133192059109E-03 -1.85599726170944E-03
 -1.63331086770682E-11  1.25697943190168E-11  6.57939413136418E-03  3.77593552522325E-02  1.00589597587309E-11
 -8.59237687171989E-12 -4.75589888701683E-12 -2.89693298123393E-12 -1.68561845150079E-03 -9.67382614717650E-03
  7.83276849188507E-12  1.05938399010465E-12 -1.30567408494261E-03 -7.49330038968374E-03 -2.68068538533107E-11
  6.23083555655732E-01 -3.55204277160708E-12 -2.35503447429559E-01  1.20670380592396E-01  8.04177330318194E-11
 -1.07930870820972E-01  5.42992999116584E-11 -1.42779107491666E-01
* ORBITAL    1  105
 -2.50979984027867E-14 -1.00465661439125E-13 -7.13258433826424E-13 -1.96194204673368E-12  5.80951962923054E-14
  2.99609815856223E-14 -2.99318172042478E-14 -3.98029643219813E-13 -1.14323518664971E-12 -1.79083386470488E-13
  4.93363001003883E-14  3.37269800352000E-10  2.12173914212703E-09 -1.52339338167025E-09  1.12869124390048E-09
 -9.07613369023865E-11  8.47202443860491E-13  6.17533720035789E-10 -3.08960753460394E-10 -1.41335258264496E-09
  7.39397437151424E-11  7.59176503185723E-09 -2.37852695048596E-09  2.96894816517262E-09 -2.04025947419979E-13
 -8.97624690379753E-13  1.06149849049602E-12 -4.50430053536654E-13  1.35686351680215E-12  3.18359123640574E-12
 -3.17164375873349E-09  2.55927685504411E-10 -2.43054149457918E-09 -9.10870952458098E-14  4.15302915392603E-13
  1.64814459112313E-12 -1.12489951777612E-03  7.43707003196573E-03  1.86197949732279E-11 -1.21301698569136E-11
 -4.35670809119086E-03  2.88036442482925E-02  1.26321340642358E-04 -8.35159172492035E-04  2.44248784745423E-11
 -5.75733221110244E-12  9.78503729770317E-05 -6.46913703463287E-04  1.89239923878020E-11 -4.60225019498560E-12
 -2.48557712670233E-01  1.13084287521477E-11 -6.57621991957351E-01 -9.59425214241603E-11 -1.03911075064143E-10
  1.65131447285910E-02 -3.12813638113834E-11  1.87241104740234E-02  2.91817963905419E-11  5.44511041584647E-14
  2.09105096375069E-13  6.86659442511671E-13  1.44130601707412E-12 -7.18426496652493E-14 -3.86542629048662E-14
 -7.93065644621112E-15 -3.15974101507121E-13 -1.15654985619714E-12 -1.87565620933458E-13  4.97130050151016E-14
  3.24217933805078E-10  1.82219909097352E-09  2.15245379982621E-10  1.50876997573333E-09 -1.89793365045215E-10
  3.30668302611994E-11  1.21725291485312E-09  1.64948867363041E-09 -8.23595136226787E-10  2.24350576677623E-10
 -6.46552429672778E-09  8.90513556081593E-10 -3.45358743603362E-09 -1.75076862596071E-13 -6.66889487947748E-13
  1.31143779225989E-12 -1.98866699229822E-13 -2.19980857748144E-12 -1.88779625266878E-12  1.83407836919579E-09
 -1.16748559574041E-09  1.53255350120834E-09  5.62938255756571E-13 -8.97142161811257E-13 -8.93360996651585E-13
 -1.12488893462078E-03  7.43716915529993E-03 -1.99132303825192E-11  1.19374810055816E-11 -4.35666729872574E-03
  2.88040235052804E-02  1.26320381215605E-04 -8.35170997741648E-04  4.53639485092958E-12  6.48835918999103E-12
  9.78492068978808E-05 -6.46921203521946E-04  3.52041987040223E-12  4.82521199297891E-12  2.48555590559018E-01
  2.55862184298142E-11  6.57616379706192E-01 -6.64127905745259E-11  1.46845463081740E-10 -1.65130048542555E-02
  1.26892053970288E-10 -1.87239495671282E-02  2.11316889472186E-11
* ORBITAL    1  106
  1.60384099202051E-13  9.68218009609245E-13  4.34372942995015E-12  1.11462157961493E-11 -4.55867734216273E-13
 -2.05005491357267E-13  1.72347014977446E-13  2.14335005805319E-12  7.03315358850203E-12  1.09448067384189E-12
 -3.03265089061903E-13  3.25329359580160E-11  1.18872347974160E-09  1.86347320194493E-09 -7.76273079567443E-10
  2.17291610714604E-10 -3.35300706363953E-10 -2.08150409602224E-09  1.68093002171264E-09 -1.07435032685268E-09
  1.18821851396984E-10 -1.85862937024458E-09  1.33285569349583E-09 -1.46849292371833E-09  4.85819363102038E-13
 -1.38524062614715E-12 -3.58144190254472E-12 -6.68153998979465E-13 -1.75328701072279E-12  4.11670857403541E-13
 -7.46769101976549E-09  2.44360836714832E-09 -2.87921651783512E-09  7.89805478145922E-13  1.25288570918599E-12
  1.40506974832659E-12 -3.99452411926994E-05  2.64100581224621E-04 -3.08936117967855E-11  7.36305636359372E-12
 -1.54713135455118E-04  1.02285828238184E-03 -3.55723907532513E-03  2.35180778223688E-02  1.47147763512612E-11
 -1.00711448163438E-11 -2.75542274037165E-03  1.82170235819885E-02  1.14207366364458E-11 -6.79165470244239E-12
 -8.82666110613672E-03 -2.45730877507933E-11 -2.33530793614905E-02  1.09640955552354E-10 -8.85537587708146E-11
 -4.65008935278705E-01 -3.41246152844284E-11 -5.27270624010194E-01  1.80124867695319E-11 -1.42093961938885E-13
 -9.92524424970527E-13 -4.47911498267392E-12 -1.05677487311446E-11  4.76904284724693E-13  2.20556715089611E-13
  8.28720400952856E-14  2.16561171468545E-12  7.02077793275900E-12  1.08626289147416E-12 -3.04026128499426E-13
  1.51771365053414E-12  6.47908133117365E-10 -5.22797701064602E-10 -1.46123461788433E-09  8.08386945593106E-11
 -3.26484331132515E-10 -1.86477440644496E-09 -3.76754400900378E-10 -1.56221864014405E-09  1.63325790313449E-10
  3.15025295821458E-09 -9.05627682107091E-11  2.49499642182732E-09 -1.70585301389385E-13  2.35645048478088E-12
  2.08275237238869E-12  7.46031017339090E-13  4.01865824998284E-13  1.63810632405538E-12  6.58808491332128E-09
 -8.25820623248646E-10  3.53581342898701E-09 -1.65423012361049E-12 -2.02779381504378E-12 -2.20245375163835E-13
 -3.99445462776365E-05  2.64102522416699E-04 -5.74688594603897E-12 -8.08079652882127E-12 -1.54711794119914E-04
  1.02287218017211E-03 -3.55720577232013E-03  2.35183885642758E-02 -1.57700677798673E-11  8.95541634523806E-12
 -2.75539691518637E-03  1.82172625406289E-02 -1.21681803214884E-11  7.93675814329642E-12  8.82658441627770E-03
 -6.46064028842801E-11  2.33528804256666E-02 -1.84181071200205E-10 -6.54803370133211E-11  4.65004966305704E-01
 -1.20117477837209E-11  5.27266124236829E-01  2.51484564833928E-11
* ORBITAL    1  107
 -5.22174179151216E-10 -3.50726806121391E-09 -1.13551543385012E-08 -9.46965515626627E-09  1.45945177735785E-08
 -1.93685172018962E-09 -4.63441837447733E-10 -4.14780940372002E-09  1.74594358138232E-08  1.73647375256077E-08
  2.44870647703051E-09 -8.93750410735371E-15 -1.78151822876800E-15 -1.91921963311422E-13 -5.39465354615381E-14
  1.27513741650200E-14 -6.15807121391970E-15 -6.48224828179652E-15  4.76074975536413E-14  1.28281381765496E-14
 -2.31270903529830E-15 -8.37311590912668E-14 -1.08896577342623E-13 -6.21049250485121E-14  5.04436801157827E-13
 -9.74720064294370E-12 -8.34205715038993E-12  3.56868725743936E-10 -6.72796892421422E-09 -7.98987215654332E-09
  8.03887566837528E-14  1.88355651578349E-14  1.89596676789474E-14 -6.28562604716622E-10  1.19560667300994E-08
  1.40594484050687E-08 -5.93868115511765E-12  3.32050781850005E-12  4.71987075915482E-12 -2.05441659914493E-11
 -2.30745019612974E-11  1.33470858807957E-11 -2.68364283711270E-11  6.58729595199065E-12  3.20935248514974E-09
 -1.00245495585933E-08 -2.07927088457008E-11  5.12647925015522E-12 -4.24524498660472E-09  1.35739995477441E-08
 -2.71607163192722E-11  2.48596436923455E-01 -7.23979497385127E-11  6.57724348870866E-01 -5.10666532842233E-02
 -1.12948938711906E-10 -4.56754417718717E-02 -1.28071163080512E-10 -8.63181033160972E-03 -5.43805624033021E-10
 -3.66920178198885E-09 -1.21818186910773E-08 -1.09973896784383E-08  1.46966674012356E-08 -1.84710714334247E-09
  4.86347976306515E-10  4.51341197713195E-09 -1.61827909593352E-08 -1.71915034789026E-08 -2.54210478725802E-09
  2.42458305374376E-14  2.46206381355106E-14  1.83951355050280E-13  5.65120464827092E-14 -1.11875867296224E-14
  4.07718950019516E-14  2.39225572127385E-14 -4.82024544013604E-14 -1.94200182148575E-14  4.67506078194323E-15
 -5.05213641489654E-14 -1.03272526454527E-13 -7.35225586938961E-14 -1.11533071179429E-12  8.83022413001554E-12
  8.61441943363813E-12  3.58621594417739E-10 -6.78427534078574E-09 -8.09312668905763E-09  6.35685064121309E-14
  1.92845057345321E-14  1.65956729201744E-14 -6.08954275080779E-10  1.14466945880497E-08  1.37985535717825E-08
 -5.70028690175446E-12  3.52090281725596E-12  3.91110054818024E-12 -1.88169878718594E-11 -2.20044728436043E-11
  1.32153298538233E-11  6.01875672821916E-12  5.48124293810738E-12 -3.31478240612507E-09  1.05392660765690E-08
  4.66855008691244E-12  4.20677768451916E-12  4.17654235985407E-09 -1.29681519746084E-08  2.53977634213188E-11
  2.48584056420332E-01  6.72640056939715E-11  6.57691593260611E-01 -5.10641094269610E-02 -5.94179201807811E-11
 -4.56731671027268E-02 -6.74892026984853E-11 -8.63138065467517E-03
* ORBITAL    1  108
 -3.77853034797523E-10 -1.85621235976987E-09 -2.01069274795503E-08  2.76434230784247E-09  1.83425169232959E-08
 -3.58022935886155E-09 -1.89779208367264E-10  1.88185629733140E-09  3.54897774331822E-08  2.34493833313585E-08
  2.06328722763269E-09 -1.46412882974506E-15 -1.85200815171676E-14 -3.52860192479060E-14 -6.47860572014720E-15
  3.62199159736677E-15  1.65915308380681E-14 -9.55179072652549E-15 -1.95051431605426E-13 -5.75730331007499E-14
  2.16577407317353E-14 -4.56189498022666E-14 -1.52283756117746E-14 -1.07006834858154E-14  1.46010047444152E-11
 -1.51598990518191E-10 -1.10366920832478E-10  3.75457980268746E-09 -1.14795660227545E-08 -1.06786044351287E-08
 -8.31360690189069E-14 -1.11209060166326E-13 -6.59184551587566E-14 -6.51338406675375E-09  1.98638596978983E-08
  1.84792240046704E-08  8.48913595199291E-12 -2.09984925407862E-12  6.25255198503963E-11 -3.87489458279952E-10
  3.28750532159579E-11 -8.08601747531729E-12 -1.88474160363634E-11  1.09531294542582E-11  4.95074172191137E-09
 -1.46652309610815E-08 -1.45721725145107E-11  8.32663951822277E-12 -6.38367550286154E-09  1.88992570392188E-08
  6.04018989509499E-11  2.44145374452291E-02  1.59698180011923E-10  6.45947952206358E-02  5.19976773233882E-01
 -5.12699917043311E-11  4.65081318194316E-01 -5.78817336461621E-11  8.78921516065887E-02 -8.71349026862843E-10
 -5.58095493188974E-09 -3.80129276138016E-08 -3.27564742218492E-08  2.06486635262843E-08 -1.66869651457005E-09
  7.13603259511037E-10  6.46808893715472E-09 -7.08297046980506E-09 -1.96167918107859E-08 -4.07090664926961E-09
 -4.55468667225679E-14  9.24308460623337E-15  3.74163745702546E-14  1.80368517753895E-14 -9.04257845832305E-15
  5.35771175527912E-15  5.78846811494322E-14  1.88428740490576E-13  5.68572309904569E-14 -1.32110731304782E-14
 -7.62435903612172E-14 -1.57733437469418E-14 -1.61559512823472E-14 -1.57052962679095E-11  1.52182675309009E-10
  1.09648713590466E-10  4.64209068260156E-09 -6.91047003748326E-09 -8.74718285033539E-09 -4.66345619936157E-14
 -1.06318554867902E-13 -7.34307083068315E-14 -8.02991615001255E-09  1.19867070112011E-08  1.51678118071471E-08
 -1.90750953877297E-12 -1.70315831098551E-12  6.30428498423654E-11 -3.90917137758610E-10 -7.37433449900487E-12
 -6.69454275113712E-12 -1.79601103465686E-11  1.07433289976177E-11 -5.09189382413975E-09  1.24297476836872E-08
 -1.39371174512118E-11  8.46577588635673E-12  6.57994088841899E-09 -1.60774578088568E-08  3.17793969802464E-11
  2.44133218970948E-02  8.40524787138782E-11  6.45915777076194E-02  5.19950878606597E-01  4.76836767422415E-11
  4.65058155036480E-01  5.40806239029705E-11  8.78877762882197E-02
* ORBITAL    1  109
 -1.18332814201112E-10 -1.69328733629231E-09  5.81898614070602E-09 -5.52397171348813E-09 -1.19286467949642E-08
  6.69392182646376E-09 -2.78987542529967E-10 -6.34303387269929E-09 -6.55711408742487E-08 -2.26082654437646E-08
  2.69832324636912E-09 -4.48823801626838E-15 -4.96290765412561E-14 -1.16308108157399E-14 -7.82663390696005E-16
  9.61847079780479E-16  1.67737834930561E-17  1.34022126989989E-14  5.95243701373912E-14  2.91212276927684E-14
 -3.56433171482041E-15 -1.20040922339696E-14 -6.90854966452543E-15  2.16352704530182E-15 -5.95260027962913E-11
  5.47969918206426E-11 -5.18093577402142E-12 -1.24421273336761E-08  1.67442356350523E-08  1.09849028863651E-08
 -2.11907447510028E-14  3.51184382257594E-14  1.83489247388971E-14  2.15050238431598E-08 -2.89890993689984E-08
 -1.90224462125894E-08 -8.86953167816210E-12  2.99500994520314E-12 -1.98604147345710E-11  2.01408512606171E-10
 -3.43304116572960E-11  1.15826071671984E-11  1.87235492968338E-11 -1.27329402325353E-11 -3.09854514682505E-09
  1.49977500440702E-08  1.44781257781140E-11 -9.77181286243018E-12  3.99450414887778E-09 -1.93339212264077E-08
  5.90587848532669E-11 -1.79961061098800E-02  1.56051441335182E-10 -4.76132192337946E-02 -5.21992434942172E-01
 -2.47983837670678E-11 -4.66884194996102E-01 -2.83433169514319E-11 -8.82328499235361E-02  1.17319541570856E-09
  9.13181103325015E-09  2.32687402816092E-08  2.35431360308002E-08 -1.60734097015241E-08 -3.25576713154532E-09
 -1.14180202781890E-09 -1.37314398903365E-08 -3.25675788989128E-08  1.07084457834557E-08  7.89620721722152E-09
  1.62673458856493E-14 -3.16205950940106E-14  1.36167982567387E-14  1.32372957296959E-14 -5.27279191710418E-15
 -2.39060879330134E-14 -1.09271265514291E-14 -5.31381204075101E-14 -1.58701776903156E-15 -4.56627515394055E-15
 -5.14842707678769E-14 -3.57274854681180E-15 -1.05275786958330E-14 -6.26091290001304E-11  5.68509682284586E-11
 -4.40256169703592E-12  1.44132996565955E-08 -4.08691210264576E-09  4.85829044795412E-09  1.07592285355388E-13
  2.82820564874569E-14  2.26240807525642E-14 -2.50107738408026E-08  7.08828530577428E-09 -8.41138466936049E-09
 -1.77321051108561E-12 -1.72208034208661E-12  2.10281017069086E-11 -2.07446764195380E-10 -6.83607711755002E-12
 -6.74693443418784E-12 -1.87026410501374E-11  1.26753260623451E-11  3.77242497131817E-09 -5.28531229433203E-09
 -1.44927380314659E-11  9.81736859348758E-12 -4.86567693298932E-09  6.79870126877256E-09 -4.36488102072833E-11
  1.79969977839512E-02 -1.15387120479763E-10  4.76155825660523E-02  5.22018312345377E-01 -2.59048271115861E-11
  4.66907414481904E-01 -2.92042157237163E-11  8.82371680027886E-02
* ORBITAL    1  110
 -5.00400744663320E-10 -3.89785636870602E-09 -1.99249604595771E-08 -3.51928387879172E-08  1.85512143484000E-09
  2.76002830575901E-09 -4.99150664716258E-10 -7.87947992091620E-09 -3.33046268916197E-08 -5.28607393564358E-09
  2.59570092914988E-09  2.72093096062342E-14 -3.93900015913924E-15  2.88004045580155E-14  2.11310828540426E-14
 -1.04543250651777E-14 -3.02294004355286E-14  3.39240127465577E-14  2.27450974698125E-14  5.31689048801779E-15
 -9.82961534774809E-16 -1.08017331471892E-14  1.58652220699584E-14  9.91101941213425E-15 -1.02725139214878E-11
  6.22131000659127E-12  2.01971607388654E-12 -1.73541467270506E-09  6.03537313054044E-09  2.59436419347751E-09
 -8.46918459237094E-15  1.30020275947871E-14  3.94317958754988E-15  3.17391574937046E-09 -1.05636967336337E-08
 -4.48301112806866E-09  5.89580586991908E-12 -3.96172451243584E-12 -3.44143739272777E-12  1.72683802849409E-11
  2.29243659395213E-11 -1.55611897085061E-11  2.80262473134179E-11 -9.45426102725333E-12  5.05138545679978E-10
  2.96263397829074E-09  2.17131322410435E-11 -7.32400029689293E-12 -6.19466246816320E-10 -4.15338576811192E-09
 -1.34123753447749E-11 -2.49560110384753E-01 -3.52389530792457E-11 -6.60273989178655E-01  3.76415542535600E-02
 -1.10291858678735E-10  3.36676313725042E-02 -1.25130776323428E-10  6.36258375467717E-03  5.69612923551591E-10
  4.38657137491216E-09  2.17882482376368E-08  3.63553701633244E-08 -3.69615231553180E-09 -2.53353411091031E-09
 -5.54963432571965E-10 -8.35335890226166E-09 -3.11358080302674E-08 -3.09622865384724E-09  2.93722395769758E-09
 -3.34394874650550E-14  2.06053400843442E-15 -2.17367106964841E-14  7.72920876133787E-15 -4.95641426106134E-15
 -4.03159853111707E-15  1.42689395072766E-14 -2.64052079489689E-14 -1.71446129764585E-14  5.06516453459510E-15
  8.32829036182599E-14  9.15537904176760E-15  6.20225991699207E-15 -1.66189252131199E-11  4.77301736740176E-12
  1.74173899314675E-12  1.95235546412748E-09 -5.30161224461240E-09 -1.54508708794352E-09  4.98405513862736E-14
  1.04199816666287E-14  1.58172708509618E-14 -3.21410444311188E-09  9.06858362813517E-09  2.68513217859769E-09
 -5.92246757004738E-12  4.02462683248899E-12  2.67904636256451E-12 -1.50986859302127E-11 -2.29145564574286E-11
  1.55285016518749E-11  5.57855237436792E-12  5.51908837785813E-12  9.26245963273218E-10  1.95255282555521E-09
  4.33913228508100E-12  4.23151398814712E-12 -1.23035518810505E-09 -2.18217596570597E-09 -1.38154944120692E-11
  2.49572496963624E-01 -3.66503505136162E-11  6.60306761056627E-01 -3.76434250819364E-02  8.16074108009284E-11
 -3.36692983553693E-02  9.25176822869230E-11 -6.36290253954573E-03
* ORBITAL    1  111
 -8.38588473624849E-03 -6.02185044447553E-02 -2.42784079720727E-01 -1.38268305814516E-01  2.18598467510730E-01
 -2.60771780814860E-02 -7.00524490773128E-03 -6.22297041379147E-02  2.60268937074501E-01  2.62897884183785E-01
  4.14417575719715E-02 -3.03693105538420E-13 -6.44193739974674E-12 -2.42127057108482E-11 -3.92747583354078E-12
  1.25057127761070E-13  1.26452610852219E-13  8.28080967792379E-13  3.15116223340280E-12  7.66138932549602E-13
 -8.37067293864212E-13 -1.15834267533867E-11 -1.39698569736419E-11 -1.02715016391395E-11 -5.70352302188894E-10
 -2.52324254167241E-10 -2.50407943948911E-10 -3.05596969177408E-02 -9.82807481862627E-02 -1.25794559187144E-01
  1.95899869995173E-13  1.40042235246979E-12 -1.30112039694629E-12  5.29309479402074E-02  1.70227249387456E-01
  2.17882567932164E-01  2.40846553688733E-11 -2.93035323925882E-11  6.00677500885792E-11 -6.26324188969596E-10
 -6.20751204035784E-12  7.53571378657910E-12 -7.84528554256752E-12  6.54083382536035E-12  5.28465679359751E-02
 -1.58791422253443E-01  1.01556712582151E-11 -8.42319651728766E-12 -6.82246258688210E-02  2.04998844884454E-01
  1.47677534980109E-11 -2.37523157217299E-08 -6.00531766987891E-12 -5.31746925140431E-08  2.46281766790579E-01
 -1.86069933861694E-11 -3.67135353268404E-01  1.67342217768874E-11  4.85674324701049E-01 -8.38646548496532E-03
 -6.02227344383016E-02 -2.42803618419653E-01 -1.38315951426239E-01  2.18600987470436E-01 -2.60758684052781E-02
  7.00584675227416E-03  6.22393439381771E-02 -2.60237886585082E-01 -2.62893394737175E-01 -4.14433598852941E-02
  4.37170648677501E-13  6.92474722978556E-12  2.59919671795871E-11  4.60775378000601E-12 -1.24713843907169E-12
  4.48710517652265E-14 -1.85860038947166E-13 -5.96739411511954E-13  1.40818421993162E-13 -7.46042086587725E-13
 -1.07011266634086E-11 -1.44411511900576E-11 -7.55662700117451E-12  5.73676328715690E-10  2.52572940504096E-10
  2.50452418597105E-10 -3.05566151007529E-02 -9.82763041990305E-02 -1.25792400406171E-01  1.36270460577073E-12
  7.25325533046377E-13  2.61556055685601E-12  5.29256096632266E-02  1.70219551931159E-01  2.17878828603186E-01
 -5.09882185744490E-12  1.26820615514432E-11  5.81325658791351E-11 -6.24145587952782E-10  1.31103718524817E-12
 -3.24058703509409E-12 -9.22149669550132E-12  8.49956659245946E-12 -5.28469301651226E-02  1.58789360072567E-01
  1.18973982169807E-11 -1.10059005196789E-11  6.82250934480197E-02 -2.04996182128687E-01 -1.78303881728624E-11
 -1.30377584736895E-08  6.44206905735372E-12 -4.40909787976755E-08  2.46282638296436E-01  1.88120033297160E-11
 -3.67136495463682E-01 -1.62111788840466E-11  4.85675922629370E-01
* ORBITAL    1  112
  2.12176705576598E-14  1.19107078195669E-13  5.23282541330770E-13  1.53424010974283E-12 -7.70867761217053E-14
 -1.54510480016361E-16  5.39817665932053E-14  2.86329204309781E-13  9.12220694743454E-13  1.16804033760564E-13
 -3.41687876543015E-14 -1.61336634606796E-10  1.57785835713978E-09 -2.41646695574210E-09 -8.87092109917205E-10
  2.51866179204698E-10  2.81688925946740E-10  1.70290000311958E-09  6.32489121983573E-09  1.40470988334678E-09
 -1.77326255516320E-10  1.16999315809500E-08 -3.37398104373451E-09 -4.10347498059937E-10 -4.40968331411429E-13
 -1.88319187791129E-12 -1.92080974749620E-12 -1.49019651552255E-12 -1.17477182317374E-12 -2.21109648488330E-12
 -1.16915980437275E-08  5.84311163774930E-09  1.69052891068208E-09 -7.08849352076773E-13 -4.12264483679392E-13
 -1.16396953388544E-12  1.90482890349626E-03 -1.04692669966682E-02  2.18839011134758E-12 -6.51607315615302E-12
  7.37736877122482E-03 -4.05472872089188E-02  2.87891122028528E-03 -1.58229927299391E-02  2.93224214272859E-11
 -1.59237225010771E-11  2.22999457769385E-03 -1.22564317641280E-02  2.27234760319100E-11 -1.22349457943420E-11
 -2.26548298573807E-01  2.81274036367456E-11 -5.99390464890292E-01 -1.23770521843453E-11  1.07160925632563E-10
 -2.02566304874539E-01  5.46729774527656E-11 -2.29688601183562E-01 -1.34453466413807E-11 -3.18548608921762E-14
 -9.43906150683267E-14 -5.72115416612446E-13 -1.39717779571438E-12 -4.20748878570953E-16  1.59047762909525E-14
 -3.77791209606527E-15  2.15044831953617E-13  9.94662316278845E-13  2.04287797943659E-13 -2.11557036114265E-14
  1.56878217202316E-10 -1.56388573885969E-09  2.40276005648213E-09  1.04383170757851E-09 -2.62987595740334E-10
 -2.77349601894037E-10 -1.68544841282368E-09 -6.28502746717421E-09 -1.59068176566426E-09  1.93199120572228E-10
  9.95598347427131E-09 -3.18461946316566E-09 -9.52684304784635E-10  1.02609121319530E-12  7.30481527647683E-13
  1.46448989234314E-12  6.96739578093523E-13  2.88995414821797E-12  2.97843973895959E-12 -1.03279781213342E-08
  5.71329517078284E-09  2.19710261888270E-09  3.07299733787399E-13  1.32460353130741E-12  1.50773154255675E-12
 -1.90485312026425E-03  1.04692270239124E-02  2.09805148085399E-11 -1.14894052705867E-11 -7.37746129734716E-03
  4.05471301497240E-02 -2.87894759377693E-03  1.58229319650716E-02  3.24312878489004E-12 -9.01067487662968E-12
 -2.23002228833519E-03  1.22563837377395E-02  2.49732579473915E-12 -6.79598381576712E-12 -2.26550199881915E-01
 -9.46021780795205E-12 -5.99395483352045E-01 -9.39339844672565E-11  1.23557324551125E-10 -2.02568003979994E-01
  5.69362862706009E-11 -2.29690522752718E-01 -1.96935582524193E-11
* ORBITAL    1  113
 -5.84769345157624E-15  3.15558403038795E-14  2.34192711663988E-13  1.47943627193437E-13 -1.82794498493203E-13
  1.83222997974459E-14  2.18570598921195E-15  1.74631500968961E-14 -2.02605933928370E-13 -2.30333892843416E-13
 -4.13140861860686E-14 -2.76875403751174E-10 -1.63973981847104E-09 -6.23570322757947E-09 -1.55920164258501E-09
  1.88635936470015E-10 -1.57663720458839E-10  1.62430676734170E-09 -2.33999890710173E-09 -9.96955186041165E-10
  2.54030297265984E-10  1.15322820544829E-08 -5.82442304765483E-09 -1.98295480568183E-09 -1.65613336328220E-12
 -1.22709885162539E-12 -2.49771890865156E-12  6.33788787022183E-13  1.70072147004862E-12  1.76952267392317E-12
  1.15876713453718E-08 -3.35924890282216E-09 -6.33486324210056E-10 -1.33644040678097E-13  8.03418524686365E-13
  7.76316329199257E-13  9.10392244722493E-04 -5.00367382697673E-03  3.70953304279988E-11 -2.00846944645797E-11
  3.52593130841184E-03 -1.93791245094391E-02 -6.02359689268321E-03  3.31067236219346E-02 -1.78771048512317E-12
  5.30382877911666E-12 -4.66585722165490E-03  2.56443542025990E-02 -1.26555599290391E-12  3.76899991756838E-12
 -1.08276245165747E-01  1.40532978529036E-12 -2.86472016290730E-01  1.21102033620496E-10  1.82169967886033E-11
  4.23833060649293E-01 -1.41183783745932E-11  4.80581520337785E-01 -2.03372078832970E-11 -3.60672822170335E-14
  1.63144152128543E-14  2.00688398779393E-13  2.07387412996802E-13 -2.21789417795184E-13  1.50397059814574E-14
  2.38510160935379E-15 -5.89046529469982E-14  3.06788325935385E-13  2.56667977953510E-13  3.84545100103479E-14
  2.81986134264388E-10  1.74412331747956E-09  6.35958506986492E-09  1.43313999252064E-09 -1.83674292621289E-10
  1.60235628699859E-10 -1.52049280461202E-09  2.46390578161061E-09  9.28315915269818E-10 -2.57695233371986E-10
  1.05037245842833E-08 -5.72552331371994E-09 -1.89868309464030E-09  7.15407496400487E-13  3.16969387767005E-12
  3.33487074288841E-12 -1.03907632544879E-12 -5.17741543996171E-13 -1.14552320070684E-12  1.00730606529745E-08
 -3.19190079048717E-09 -7.23757828081291E-10 -2.62795820529177E-13 -5.55530228260874E-13 -9.34570377642500E-13
 -9.10403434635949E-04  5.00365380148924E-03  4.09382262401691E-12 -1.12924978840294E-11 -3.52597564375338E-03
  1.93790496912039E-02  6.02367242277308E-03 -3.31065952198711E-02 -1.65249249915321E-11  8.89327936310540E-12
  4.66591589578506E-03 -2.56442553178412E-02 -1.29218133459979E-11  7.26190821047543E-12 -1.08277152862362E-01
 -5.43159100792439E-12 -2.86474415343141E-01  1.37273066268537E-10  8.07927695127595E-11  4.23836611857881E-01
  4.82394645307872E-11  4.80585543869934E-01 -4.89304896698926E-12
* ORBITAL    1  114
  1.76752419326800E-11  1.15262163107778E-10  4.22665492191871E-10  3.16481566721617E-10 -4.83525903737275E-10
  4.46972732023685E-11  2.11421916784782E-11  1.59392191448213E-10 -6.19439567067424E-10 -5.68043333377119E-10
 -1.11853809068250E-10  2.92342378372717E-14 -4.91971752654162E-13 -1.84248562517969E-13  4.40460423802669E-13
  3.31763126810159E-13 -4.54595254328901E-14 -1.73225232714194E-12 -7.73224895454603E-12 -2.88835879818165E-12
 -1.39600049683282E-12  1.28571328400806E-12 -9.93541003274496E-13  1.11866324562556E-12 -2.62655372684104E-02
 -4.46173963169392E-02 -2.80240331792115E-02 -3.83974249718895E-02 -6.52259160070062E-02 -4.09681726032763E-02
 -1.59808067296737E-12 -1.77784793340944E-12 -5.21370753749676E-12 -2.21687638639211E-02 -3.76582006593475E-02
 -2.36529861225605E-02 -1.68359849751348E-11  9.66886245653615E-12  7.35366920523229E-03 -1.02718633845120E-01
 -3.87462444062419E-12  3.59954474378502E-12 -1.47113595966845E-11  9.87061908852798E-12  9.81362654359185E-03
 -1.37080150950419E-01  1.98992967322565E-11 -1.29725081036741E-11  7.60160264490024E-03 -1.06181829156878E-01
  7.00191133648946E-12 -3.36505495878074E-01 -3.08943480749464E-11  1.27187122696070E-01  3.39467701396180E-01
  6.44778952187797E-12 -3.03629142588544E-01  1.64704785356884E-11 -4.01663602375343E-01  1.89357839900948E-11
  1.24268173091205E-10  4.63963353131559E-10  4.23486025576377E-10 -4.87615505832172E-10  4.37059078183685E-11
 -2.25092004858637E-11 -1.79127172718016E-10  5.53714280470065E-10  5.57430285125128E-10  1.14771431489710E-10
 -3.48529941992671E-14 -7.07995965916329E-13 -9.48597245197287E-13  1.51185146127797E-13  1.34199053460756E-13
  1.60744449929976E-13  2.29389474384725E-12  8.29232985534088E-12  2.59427695094756E-12  1.17317552956748E-12
 -1.17279263441794E-12  1.05403677735656E-12 -5.60636291216319E-13  2.62655192549260E-02  4.46173709743981E-02
  2.80240510567557E-02  3.83974002597613E-02  6.52258791260393E-02  4.09681994129258E-02 -4.45951633603348E-13
 -2.77287649189839E-12 -4.39720528980112E-12  2.21687491593441E-02  3.76581783991920E-02  2.36530003275926E-02
 -1.19523140496159E-11  6.30967913233025E-12  7.35376944112111E-03 -1.02718634047432E-01  3.83559208637386E-12
 -2.62985565629728E-12  1.01941274927426E-11 -7.95924577607824E-12  9.81376028501858E-03 -1.37080151592745E-01
 -5.83915520444134E-12  4.86189245593416E-12  7.60170581616000E-03 -1.06181828040951E-01 -1.04393067574634E-11
  3.36506498101357E-01  2.80477112797509E-11 -1.27187500941850E-01 -3.39468715317153E-01 -3.01033087401943E-11
  3.03630049454678E-01  2.60943609386294E-12  4.01664799401364E-01
* ORBITAL    1  115
  5.05063370034694E-11  3.30220464333139E-10  1.22688290317197E-09  1.04514856432233E-09 -1.32555301602258E-09
  1.24958127307050E-10  6.01071029123662E-11  4.68579253512993E-10 -1.58905010172337E-09 -1.53642100641549E-09
 -3.15245374855928E-10 -1.02093173860522E-13 -1.76144445391265E-12 -7.68130567896378E-12 -2.87320427160032E-12
 -1.39871070939750E-12  8.38092112984315E-14  4.55540875332336E-13  1.56253791187048E-13 -4.44209199781241E-13
 -3.39934465876874E-13 -1.55571052913600E-12 -1.74779435428394E-12 -5.18557267367079E-12 -4.43375467836319E-02
 -7.53163956390504E-02 -4.73059696145314E-02  2.27466182544764E-02  3.86398000213621E-02  2.42695256164580E-02
 -1.23337557057842E-12  9.89437051908819E-13 -1.12684421037047E-12  1.31327656422857E-02  2.23086976164021E-02
  1.40120154008862E-02  2.40598862948787E-11 -1.57419890243744E-11  1.24133591240965E-02 -1.73394189700688E-01
 -5.64113748532343E-12  3.92471809929753E-12 -3.08627034090150E-12  4.99922824284557E-13 -5.81358659900843E-03
  8.12062125067371E-02  1.69831767218257E-11 -1.02796795186450E-11 -4.50318424302361E-03  6.29020595609057E-02
  1.14005722896949E-11 -5.68038116933813E-01  1.35183269577296E-11  2.14698227343643E-01 -2.01100498616773E-01
  3.06087588283450E-11  1.79869754371254E-01  8.28774426986195E-12  2.37945315227078E-01  4.96874015492058E-11
  3.24162155732140E-10  1.19786968852479E-09  9.33285877998127E-10 -1.32413437106239E-09  1.22781515557646E-10
 -5.91535653823563E-11 -4.53016424451536E-10  1.61189712916297E-09  1.54267392574568E-09  3.17114063871477E-10
  1.73301311719130E-13  2.26843993506493E-12  8.23917045170949E-12  2.58709106058294E-12  1.17366403378111E-12
  4.50712256176403E-14  6.94097510507240E-13  9.70537132348592E-13 -1.28775158600216E-13 -1.32004689906687E-13
 -3.72325068298832E-13 -2.75507368109969E-12 -4.38566820587343E-12  4.43375160715375E-02  7.53163528863953E-02
  4.73059997691472E-02 -2.27466028733622E-02 -3.86397768107648E-02 -2.42695396428934E-02  1.23611425598074E-12
 -1.08201345756577E-12  5.41864024444107E-13 -1.31327578658950E-02 -2.23086868704812E-02 -1.40120269983052E-02
 -9.41539908927469E-12  7.63226247539100E-12  1.24135283984419E-02 -1.73394190134315E-01  7.06193995586195E-12
 -5.39789736585879E-12 -8.22640704447426E-12  4.87038115387705E-12 -5.81366515934170E-03  8.12062103579122E-02
  9.43049061071276E-12 -4.70550007016745E-12 -4.50324624572046E-03  6.29020622403645E-02  1.64282086362819E-11
  5.68039807748312E-01 -2.53648454461934E-11 -2.14698866775399E-01  2.01101095935171E-01 -2.97712536797951E-11
 -1.79870288056223E-01 -3.79765399857742E-12 -2.37946029207402E-01
* ORBITAL    1  116
  3.14543012669564E-13  2.42380180567555E-12  1.05089264255087E-11  2.48798262093133E-11 -7.48232717206723E-13
  2.08389722095856E-12  3.65858995001017E-13  4.74170038115153E-12  1.06511613941521E-11  2.22013483754605E-12
  9.69350749580987E-13 -7.47230918192860E-03 -1.32895901579163E-01 -4.99313293746175E-01 -9.91422032176748E-02
  5.03256758247190E-03  1.36757550282623E-02  2.43224919143532E-01  9.13838833246023E-01  1.81449195192060E-01
 -9.21056126858232E-03 -2.04050115056097E-01 -3.16173105866402E-01 -1.68154951816167E-01 -1.36561188484222E-13
  7.42944355148692E-13 -5.25918483313311E-13 -1.19679218006160E-12 -1.89806086839573E-12 -3.74677434630750E-12
  3.73450740588389E-01  5.78657259496038E-01  3.07755725404217E-01 -3.44071918863337E-13  2.39436824357063E-12
  8.66445644226355E-13 -3.02930217269764E-02 -2.70845100831331E-01  5.33084947253825E-12 -4.07488780753418E-12
  7.82162755141213E-03  6.99319012651051E-02 -3.50646137862361E-02 -3.13507158746918E-01  6.27736200284564E-12
 -8.23407782692044E-12  4.52682256920416E-02  4.04735996988952E-01  5.60312321210577E-12 -4.30596924320992E-12
 -2.89048380123371E-01  4.77337744691656E-12  1.09250022196247E-01 -1.78569210708720E-12 -7.14771007672387E-12
 -4.24154674335544E-01  7.82304607875929E-12  3.74069263523641E-01  6.95068217692333E-13 -2.53526189099571E-13
 -1.67280440268393E-12 -8.12285248661722E-12 -2.38311787266282E-11 -1.31422121603434E-12 -1.61859473759465E-12
  1.44152830257245E-13  3.55570984212362E-12  1.37074731486493E-11  2.99765180695696E-12  1.43168759808999E-12
  7.47230813935261E-03  1.32895887582423E-01  4.99313272110188E-01  9.91422220529682E-02 -5.03256441762301E-03
 -1.36757531768209E-02 -2.43224893904719E-01 -9.13838793551750E-01 -1.81449229823805E-01  9.21055550828830E-03
 -2.04050104258050E-01 -3.16173097242946E-01 -1.68154998510392E-01  2.22606016983141E-13  8.89982092944598E-13
  6.20779339158930E-14  2.36160792291248E-12  1.86774017335701E-12  4.96384044456587E-12  3.73450720459899E-01
  5.78657243723106E-01  3.07755811000674E-01 -1.26990394230052E-12 -8.92707610739892E-13 -3.37495510208316E-12
  3.02929405439629E-02  2.70845182410381E-01 -3.92422526055524E-12  2.43085772403740E-12 -7.82160657808565E-03
 -6.99319223305292E-02  3.50645200273288E-02  3.13507253114060E-01  1.15115239324595E-11 -1.28150809577007E-11
 -4.52681042364772E-02 -4.04736119211762E-01 -8.07082162528413E-12  6.49483626363611E-12 -2.89048729463416E-01
  3.37811445990567E-12  1.09250152997871E-01 -1.23727367718715E-12  1.82914829335931E-12 -4.24155187756457E-01
 -1.29010043728558E-12  3.74069715119687E-01 -4.10248236718559E-12
* ORBITAL    1  117
  4.96198877777073E-13  3.30211757390061E-12  1.54605718406569E-11  4.52956567242953E-11  2.07936188312328E-12
  3.30286900343847E-12  2.94652826967159E-13  6.70946327746319E-12  2.43566758030660E-11  5.38004820496173E-12
  2.78256117249702E-12  1.36757549793327E-02  2.43224918808092E-01  9.13838833330415E-01  1.81449195074508E-01
 -9.21056124588005E-03  7.47230912441026E-03  1.32895901177570E-01  4.99313293833503E-01  9.91422030675512E-02
 -5.03256755251153E-03  3.73450740882253E-01  5.78657259499912E-01  3.07755725296935E-01 -1.27908748184535E-12
 -4.30879661754128E-13 -2.82105161604052E-12 -1.73553918341300E-12 -2.18630420439673E-12 -4.49066735573652E-12
  2.04050115419018E-01  3.16173105860608E-01  1.68154951678008E-01  3.25038500803705E-12  2.29887822315442E-12
  8.84458529039136E-12  5.54420248017677E-02  4.95698339268774E-01  8.40293050060128E-12 -9.14413801437053E-12
 -1.43150718245011E-02 -1.27988757864332E-01 -1.91589871621605E-02 -1.71297484279505E-01  1.04638400378439E-11
 -1.11277753625634E-11  2.47341511452354E-02  2.21144096067035E-01 -2.22232789903294E-11  2.10452810988776E-11
  5.29013823242984E-01  7.71845135788129E-12 -1.99948432045035E-01 -2.95194750181652E-12  3.40830637719527E-12
 -2.31754285484792E-01 -3.42705597783581E-12  2.04388071804755E-01 -2.12138639451099E-12 -6.71505211224764E-13
 -4.39663371635769E-12 -1.91937324680871E-11 -4.68781782254077E-11  1.12234283027607E-12 -4.02339677551860E-12
  5.63384996948094E-13  8.56954619608414E-12  1.96464364593613E-11  4.13740093859679E-12  2.09485829439746E-12
 -1.36757532256010E-02 -2.43224894243424E-01 -9.13838793490321E-01 -1.81449229946564E-01  9.21055553171446E-03
 -7.47230819732905E-03 -1.32895887985606E-01 -4.99313272018157E-01 -9.91422222026712E-02  5.03256444715292E-03
  3.73450720161600E-01  5.78657243734109E-01  3.07755811115987E-01  1.36604027963891E-12  1.18977707115320E-12
  2.59800036552714E-12 -1.62338312959989E-13  1.77442134758972E-12  2.74487630486123E-12  2.04050103888270E-01
  3.16173097244852E-01  1.68154998647862E-01 -1.70158765538424E-13 -4.86364730893707E-12 -4.88470141613060E-12
 -5.54418763736805E-02 -4.95698488975538E-01  4.16765828288448E-12 -6.17162466217307E-12  1.43150330776383E-02
  1.27988796933964E-01  1.91589362072835E-02  1.71297535751853E-01  4.48394953310679E-12 -5.49637351191062E-12
 -2.47340845939463E-02 -2.21144163280348E-01  6.33795107281007E-13  3.13165487566696E-12  5.29014464721524E-01
 -4.22783531566209E-12 -1.99948673900342E-01  1.60430191537372E-12  6.14413496389059E-12 -2.31754566823027E-01
 -8.00425267042807E-12  2.04388320011451E-01  5.72291145919837E-12
* ORBITAL    1  118
 -1.65867822015710E-01 -1.20817030028676E+00 -5.58865503319561E+00 -1.33305254799842E+01  9.53650915153200E-01
  4.81610469357698E-01 -1.77293160302617E-01 -2.85205137234238E+00 -8.90616538103564E+00 -1.08013805479203E+00
  5.41526311741982E-01  1.89728407713287E-13  4.65443997033072E-12  2.06299210742899E-11  6.38797902320180E-12
  2.82347296370936E-12  3.49703392340293E-13  6.95447681537747E-12  2.95315988314467E-11  8.71824381953367E-12
  2.50046570704044E-12  6.99787254803584E-12  9.00345705384394E-12  1.21400618013223E-11  5.19253106676627E-10
 -7.62725019295445E-11  2.43247540067757E-11  9.49592044222566E-01  1.33778193029766E+00  5.74533724329924E-01
  9.90832448707782E-12  1.43349075562652E-11  1.31088977898896E-11 -1.64474166720733E+00 -2.31710627270175E+00
 -9.95121601204676E-01 -7.93936973463764E-12  1.60238715875826E-11 -5.93047416173558E-11  1.97291850993250E-11
  2.03836278314759E-12 -4.12361757915611E-12  1.98504253007120E-12 -9.12417613046328E-12  2.09080253871830E-01
  6.06819645932370E-01 -2.60615533618506E-12  1.18134223856707E-11 -2.69921447067031E-01 -7.83400794289001E-01
  1.23687292978422E-12 -1.12519015545492E-10 -4.76574580450297E-13  1.01763958429181E-09 -1.93603555272825E-01
  4.19553907334450E-13  2.88607141577179E-01 -2.85935088229230E-13 -3.81791360676714E-01  1.65867817873806E-01
  1.20817026875434E+00  5.58865491509215E+00  1.33305254035383E+01 -9.53650805916760E-01 -4.81610469524866E-01
 -1.77293155948097E-01 -2.85205135694766E+00 -8.90616551207609E+00 -1.08013816690789E+00  5.41526286938756E-01
 -2.78605920688754E-13 -5.17404601169833E-12 -2.07999311398440E-11 -5.84366799004342E-12 -8.08613243587811E-13
 -3.61482204422578E-13 -6.96893861035066E-12 -2.95186297822583E-11 -8.71701587389707E-12 -2.64492034118949E-12
  7.00827411740287E-12  1.09977154012413E-11  6.50998505771622E-12  5.24950508964105E-10 -7.80843585346796E-11
  2.41989907040522E-11 -9.49592062917831E-01 -1.33778197139839E+00 -5.74533794704874E-01  9.85571989311766E-12
  1.41864349859477E-11  1.35026429293427E-11  1.64474169930019E+00  2.31710634393344E+00  9.95121723088295E-01
 -2.91812806216596E-12 -4.82045022793245E-12  5.88339801608869E-11 -1.64799314692218E-11  7.54089644972671E-13
  1.24333691637147E-12 -2.51965726500423E-12  9.65160028351534E-12  2.09080211555477E-01  6.06819742539048E-01
  3.23212704630197E-12 -1.24541231072502E-11 -2.69921392477577E-01 -7.83400918994251E-01 -1.62961975950108E-12
 -7.49140303095029E-10  6.62730294466508E-13 -6.48825309991244E-10  1.93603670553493E-01  1.93092592687244E-13
 -2.88607312973627E-01 -2.37195412439900E-13  3.81791587939021E-01
#OCC
* OCCUPATION NUMBERS
  2.00000000000000E+00  2.00000000000000E+00  2.00000000000000E+00  2.00000000000000E+00  2.00000000000000E+00
  2.00000000000000E+00  2.00000000000000E+00  2.00000000000000E+00  2.00000000000000E+00  2.00000000000000E+00
  2.00000000000000E+00  2.00000000000000E+00  2.00000000000000E+00  2.00000000000000E+00  2.00000000000000E+00
  2.00000000000000E+00  2.00000000000000E+00  2.00000000000000E+00  1.12373595918789E+00  8.76228203709730E-01
  1.40840610716242E+00  1.37615900054548E+00  5.91652822709626E-01  1.40840610451167E+00  5.91652825356829E-01
  1.12373738772568E+00  8.76226767604429E-01  6.23035727325599E-01  1.80368562321954E+00  1.97073470941111E-01
  0.00000000000000E+00  0.00000000000000E+00  0.00000000000000E+00  0.00000000000000E+00  0.00000000000000E+00
  0.00000000000000E+00  0.00000000000000E+00  0.00000000000000E+00  0.00000000000000E+00  0.00000000000000E+00
  0.00000000000000E+00  0.00000000000000E+00  0.00000000000000E+00  0.00000000000000E+00  0.00000000000000E+00
  0.00000000000000E+00  0.00000000000000E+00  0.00000000000000E+00  0.00000000000000E+00  0.00000000000000E+00
  0.00000000000000E+00  0.00000000000000E+00  0.00000000000000E+00  0.00000000000000E+00  0.00000000000000E+00
  0.00000000000000E+00  0.00000000000000E+00  0.00000000000000E+00  0.00000000000000E+00  0.00000000000000E+00
  0.00000000000000E+00  0.00000000000000E+00  0.00000000000000E+00  0.00000000000000E+00  0.00000000000000E+00
  0.00000000000000E+00  0.00000000000000E+00  0.00000000000000E+00  0.00000000000000E+00  0.00000000000000E+00
  0.00000000000000E+00  0.00000000000000E+00  0.00000000000000E+00  0.00000000000000E+00  0.00000000000000E+00
  0.00000000000000E+00  0.00000000000000E+00  0.00000000000000E+00  0.00000000000000E+00  0.00000000000000E+00
  0.00000000000000E+00  0.00000000000000E+00  0.00000000000000E+00  0.00000000000000E+00  0.00000000000000E+00
  0.00000000000000E+00  0.00000000000000E+00  0.00000000000000E+00  0.00000000000000E+00  0.00000000000000E+00
  0.00000000000000E+00  0.00000000000000E+00  0.00000000000000E+00  0.00000000000000E+00  0.00000000000000E+00
  0.00000000000000E+00  0.00000000000000E+00  0.00000000000000E+00  0.00000000000000E+00  0.00000000000000E+00
  0.00000000000000E+00  0.00000000000000E+00  0.00000000000000E+00  0.00000000000000E+00  0.00000000000000E+00
  0.00000000000000E+00  0.00000000000000E+00  0.00000000000000E+00  0.00000000000000E+00  0.00000000000000E+00
  0.00000000000000E+00  0.00000000000000E+00  0.00000000000000E+00  0.00000000000000E+00  0.00000000000000E+00
  0.00000000000000E+00  0.00000000000000E+00  0.00000000000000E+00
#OCHR
* OCCUPATION NUMBERS (HUMAN-READABLE)
  2.0000  2.0000  2.0000  2.0000  2.0000  2.0000  2.0000  2.0000  2.0000  2.0000
  2.0000  2.0000  2.0000  2.0000  2.0000  2.0000  2.0000  2.0000  1.1237  0.8762
  1.4084  1.3762  0.5917  1.4084  0.5917  1.1237  0.8762  0.6230  1.8037  0.1971
  0.0000  0.0000  0.0000  0.0000  0.0000  0.0000  0.0000  0.0000  0.0000  0.0000
  0.0000  0.0000  0.0000  0.0000  0.0000  0.0000  0.0000  0.0000  0.0000  0.0000
  0.0000  0.0000  0.0000  0.0000  0.0000  0.0000  0.0000  0.0000  0.0000  0.0000
  0.0000  0.0000  0.0000  0.0000  0.0000  0.0000  0.0000  0.0000  0.0000  0.0000
  0.0000  0.0000  0.0000  0.0000  0.0000  0.0000  0.0000  0.0000  0.0000  0.0000
  0.0000  0.0000  0.0000  0.0000  0.0000  0.0000  0.0000  0.0000  0.0000  0.0000
  0.0000  0.0000  0.0000  0.0000  0.0000  0.0000  0.0000  0.0000  0.0000  0.0000
  0.0000  0.0000  0.0000  0.0000  0.0000  0.0000  0.0000  0.0000  0.0000  0.0000
  0.0000  0.0000  0.0000  0.0000  0.0000  0.0000  0.0000  0.0000
#ONE
* ONE ELECTRON ENERGIES
 -2.2205E+02 -2.2205E+02 -2.6589E+01 -2.6589E+01 -2.2229E+01 -2.2229E+01 -2.2227E+01 -2.2227E+01 -2.2227E+01 -2.2227E+01
 -3.3749E+00 -3.3632E+00 -2.1249E+00 -2.0909E+00 -2.0909E+00 -2.0811E+00 -2.0811E+00 -2.0636E+00  0.0000E+00  0.0000E+00
  0.0000E+00  0.0000E+00  0.0000E+00  0.0000E+00  0.0000E+00  0.0000E+00  0.0000E+00  0.0000E+00  0.0000E+00  0.0000E+00
  5.5154E-02  5.5154E-02  1.2605E-01  1.7925E-01  1.7925E-01  2.1025E-01  2.3148E-01  3.8488E-01  3.8488E-01  5.1012E-01
  5.1013E-01  5.3526E-01  5.6531E-01  6.7667E-01  6.7667E-01  7.2126E-01  7.2126E-01  7.2861E-01  7.2861E-01  1.0120E+00
  1.0339E+00  1.0339E+00  1.2570E+00  1.4647E+00  1.4647E+00  1.5266E+00  1.5266E+00  1.5447E+00  1.6040E+00  1.6040E+00
  1.7169E+00  1.7425E+00  1.7425E+00  2.0747E+00  2.0747E+00  2.6638E+00  2.6638E+00  2.7348E+00  2.7348E+00  3.0253E+00
  3.0253E+00  3.0529E+00  3.1763E+00  3.1763E+00  3.2072E+00  3.2797E+00  3.2797E+00  3.4636E+00  3.7600E+00  3.7600E+00
  3.7684E+00  4.0112E+00  4.0112E+00  4.0898E+00  4.9161E+00  5.6009E+00  6.0853E+00  6.0853E+00  6.1327E+00  6.1327E+00
  6.3968E+00  6.3968E+00  6.5493E+00  6.5493E+00  6.8083E+00  6.8083E+00  7.0086E+00  7.3155E+00  7.3155E+00  7.7189E+00
  7.7437E+00  7.7437E+00  7.7485E+00  7.7485E+00  7.8130E+00  7.8130E+00  7.8722E+00  7.8722E+00  7.8983E+00  7.8983E+00
  7.9060E+00  7.9672E+00  7.9672E+00  8.1705E+00  8.1705E+00  8.6948E+00  8.6948E+00  9.4477E+00
#INDEX
* 1234567890
0 iiiiiiiiii
1 iiiiiiii22
2 2222222222
3 ssssssssss
4 ssssssssss
5 ssssssssss
6 ssssssssss
7 ssssssssss
8 ssssssssss
9 ssssssssss
0 ssssssssss
1 ssssssss
