# Supplementary material for: Toward a Stochastic Complete Active Space Second-Order Perturbation Theory
Source: J Phys Chem A. 2023 Dec 28;128(1):281–91. doi: 10.1021/acs.jpca.3c05109 (PMC10788896; doi:10.1021/acs.jpca.3c05109)
Supplement: Supplementary file 1 — jp3c05109_si_001.zip [file jp3c05109_si_001.zip › supplementary-information/cr2.RasOrb_2.8]

#INPORB 2.2
#INFO
* RASSCF average (pseudo-natural) orbitals
       0       1       0
     118
     118
*BC:HOST pcal036 PID 27549 DATE Wed Jan 25 12:05:52 2023
#EXTRAS
* ACTIVE TWO-EL ENERGY
 0.229004483174E+02
#ORB
* ORBITAL    1    1
  1.00000005369214E+00 -3.89688219818627E-06  1.97057502206379E-06  8.03125384577740E-06  1.80843195826635E-06
 -1.58275556244770E-06 -1.92244013425679E-06  2.02552439154094E-06  6.45581310331919E-06  2.52035156244206E-06
 -6.28334372821118E-07  2.25732181643061E-13 -4.28594437126449E-14  6.22675445843713E-14 -6.84383716518548E-14
  5.97498947174713E-14  1.23793116108930E-13 -4.43136420617191E-14  9.13452265533439E-14  9.30749228016523E-14
  4.85740852846984E-14  9.53803354617859E-14 -4.06686639059314E-14  8.54358411495374E-15  3.07943058263828E-14
  4.17147627498098E-15  4.21876035150498E-16 -7.70258825852078E-07 -1.37963322443104E-06 -9.52549699937229E-07
  3.09702935039750E-14  8.66702068659773E-14  5.69347829203796E-15  1.33412728883662E-06  2.38959487298594E-06
  1.64986441955685E-06  1.10100593379546E-14 -1.01424351740950E-13  4.23947825698029E-15 -6.86597817990636E-14
  6.27188611312434E-14 -5.86357579232926E-14  2.14881069855990E-14 -8.40170632436830E-14 -3.69659415632920E-07
 -5.96845129164062E-07  1.22119525481762E-14  1.36574249201425E-13  4.77228115071869E-07  7.70523911091580E-07
  3.32502677701068E-14  5.50923703509169E-13  1.68715310221836E-14  1.31337609583143E-12  3.92341227350294E-08
  4.07244956604895E-14 -5.83534743678786E-08  3.67848940175105E-14  7.72699464941133E-08 -8.58349030046093E-05
 -4.45725533445302E-07 -2.32789307074909E-06 -7.49277451900126E-06 -2.88460737329155E-07  2.05836481701703E-07
  9.62906957162317E-08  1.81686952933026E-06  7.05041106517346E-06  1.24266661962027E-06 -7.96182505528427E-07
  6.81875729464191E-16  2.13803391821504E-15 -5.96666149949617E-14 -3.45161405524851E-14 -6.92956784637274E-14
 -8.78975366954950E-16 -1.60982253972496E-14 -1.03596600756784E-13 -4.02589805980833E-14 -6.51830548936010E-15
 -6.86394544710080E-14  4.14030447644639E-14  4.76181269913445E-14 -5.58690933303541E-15  7.60319103733417E-15
 -1.09311306116820E-13  8.80695602341801E-07  1.43294911076943E-06  8.34768778877240E-07  8.07159429890739E-14
  7.06495237233201E-14  7.45672798575886E-14 -1.52540953338886E-06 -2.48194061259987E-06 -1.44586209971683E-06
 -3.64613859335120E-14 -3.41001284508193E-14 -5.61395025868875E-14 -3.78765352914373E-14 -1.08651193776967E-14
 -3.07411410480246E-15  2.79935134527711E-14  2.40253400170755E-14 -1.83739485960267E-07 -2.09475130764882E-07
 -3.59563736827772E-15 -7.70862774421161E-15  2.37206620096719E-07  2.70431197518640E-07 -5.72866569533211E-14
  1.86020506819438E-14  3.00805350271640E-14  5.74418220016495E-15  2.11912623533969E-08 -3.25302156665976E-14
 -3.15901018927000E-08  3.05067798982242E-14  4.17898085109067E-08
* ORBITAL    1    2
  8.57146365304469E-05 -4.46416932780684E-07 -2.32765964268790E-06 -7.49200418583214E-06 -2.88368055126139E-07
  2.05356917437246E-07 -9.66197813112987E-08 -1.81650802305554E-06 -7.04932438978876E-06 -1.24228556436189E-06
  7.95978554293217E-07 -1.14959418256382E-16 -8.67658452262418E-15 -7.33394757945559E-14 -1.20031701780147E-13
 -6.83040205530529E-14 -1.19566568590058E-16  4.57271786599587E-15  3.12851360335945E-14 -4.81727374169273E-14
  6.94625561117737E-14 -5.02273569665946E-15 -4.49345938765049E-14 -4.23338255047208E-14 -1.14111317522673E-14
 -6.98542786990052E-15 -5.38763544598103E-15  8.80564320652668E-07  1.43268033675874E-06  8.34581384198397E-07
  2.12785754590791E-15  1.70059137331174E-14 -3.55074295110154E-14 -1.52518216631826E-06 -2.48147509476370E-06
 -1.44553736693253E-06  1.25560780927035E-14 -6.65072600549910E-14  9.17563671200178E-14  1.81059454658852E-14
  2.12776282554197E-14  6.08069397169965E-14 -7.58454893303824E-15 -6.37430405842198E-15  1.83669174041589E-07
  2.09358189692526E-07  3.04039469677156E-15  5.78649768733248E-15 -2.37115878532645E-07 -2.70280254826585E-07
 -8.13127560489649E-15  4.41909896070245E-14  3.11542906414041E-14 -2.04293259412132E-14  2.11980354909221E-08
 -5.58009355468727E-15 -3.16001844004850E-08 -9.26846762673251E-14  4.18031816819489E-08  1.00000005368391E+00
 -3.89633049385158E-06  1.97005756532514E-06  8.03027083700400E-06  1.80866629706940E-06 -1.58257620314431E-06
  1.91953337448201E-06 -2.02448734225073E-06 -6.45486910379081E-06 -2.51975228992864E-06  6.27593152492759E-07
 -4.75702729230869E-14  4.75170711208313E-14  1.21398077136907E-13  6.14873709332311E-14  9.38110236008461E-14
 -4.79589357816655E-13  1.12386013556048E-13  1.23214419820030E-14  1.39662875710525E-13 -1.55409532759830E-13
 -1.41133602941161E-14  4.57710684995294E-14 -6.69262594667434E-14 -4.29465406132921E-14  3.59551521593543E-14
  2.08062034373526E-14 -7.70097818369749E-07 -1.37938620828156E-06 -9.52419341773284E-07 -8.98970333402695E-15
  3.00115962629286E-15  1.07010048150739E-13  1.33384869220772E-06  2.38916688957423E-06  1.64963876080002E-06
 -1.28788385049734E-14 -3.08673752062144E-14  6.28439267373086E-15 -4.12992753167753E-14 -1.85901150142945E-14
  4.58409730926471E-14  6.79716268973582E-14 -4.48247358719758E-14  3.69568545832908E-07  5.96842542442296E-07
  9.06655037956974E-14 -2.89421348167878E-14 -4.77110821799071E-07 -7.70520507492650E-07 -2.42340819513119E-14
  3.52824117136644E-13  3.48059069589133E-14  1.04467021964894E-12  3.92379582994785E-08 -2.27706902080888E-14
 -5.83589544407756E-08 -2.57185381282378E-14  7.72773886687591E-08
* ORBITAL    1    3
 -3.99931952800329E-06 -9.95415686803468E-01  4.46978013503470E-05 -1.78252867792633E-04  2.02777660046235E-05
 -5.15646796065142E-05  1.39489701209959E-04  2.97464061382943E-05 -2.48610706509366E-06  1.74338069398620E-06
 -2.14147600727198E-05 -3.49907676268852E-11 -2.05036970890925E-12  2.04127199141622E-12 -1.31096777400118E-12
  1.01519317078683E-12  2.52148218176408E-13 -1.28563266493288E-12  3.31950658720422E-12  8.88276760239735E-13
  5.85917508209335E-13 -8.63009467570456E-12  2.95002290894358E-12 -5.70307944576499E-12  2.68869027056555E-12
 -1.55504666279359E-12  1.86702278267865E-12  1.07549631844158E-05 -8.23171070842694E-06  4.00598581618603E-07
  4.85360395588947E-12 -1.19665046044884E-12  3.12508276337785E-12 -1.86281398299956E-05  1.42577403635032E-05
 -6.93855528557191E-07 -6.98004529807129E-13 -9.72086727835342E-14 -3.08248685985097E-14 -1.89213518574453E-14
  5.57506689000779E-14  7.33628358758258E-14 -5.24779118295722E-14 -2.52910374137694E-13 -2.68003593204448E-06
 -2.50198695724010E-06  4.24292003253519E-14  3.05761976037559E-13  3.45991029060533E-06  3.23005182403032E-06
  1.16783706749307E-13 -1.37778675113540E-10 -5.43466576051015E-15 -3.65787410354095E-10  1.94136319715106E-07
  1.76264087129476E-13 -2.86161062043285E-07 -4.35900008120493E-13  3.80392237678877E-07  1.04859726870614E-06
  9.56241006735306E-02  1.91067484187267E-05 -1.12419417971143E-04  3.84492187650780E-06  1.56452390722481E-05
  1.32676687853396E-05 -5.36429183130723E-06  2.60608011916769E-05 -2.32339048179709E-06 -1.70306551813514E-05
  9.45173503530933E-13  1.36990275360231E-13  1.62121146469420E-12  6.97954958752407E-13  3.54163009398490E-13
 -6.60632906373062E-12 -7.58789201884776E-13 -2.02082849638122E-12 -9.31121665907665E-13 -2.13033592168107E-13
 -3.77524709851745E-12 -1.23874985859779E-12 -1.38283492424533E-12 -2.14945874472475E-12 -3.31327329019933E-13
 -2.27513883093356E-14  1.05447793573421E-05  8.44499810933833E-06  3.50304528629812E-06  3.06392270971150E-13
  1.48671690828372E-13  6.56905958371121E-13 -1.82640939908531E-05 -1.46271658624555E-05 -6.06745229773861E-06
  1.68093759685602E-13  3.57600977152929E-13  4.12359427122275E-14  8.09804539882134E-14 -4.29340605783301E-14
 -7.73861599483895E-14 -1.51270839248138E-14  6.11241617940935E-14 -1.27831022976315E-06 -1.01566144255153E-06
  5.85536030538276E-14 -8.52548042515786E-14  1.65029142105310E-06  1.31121335331718E-06  5.08173599969306E-14
  8.10472539376392E-12  2.65720083354201E-14  2.13850504106130E-11  1.46713356101856E-07  6.12942966032663E-15
 -2.19017040632066E-07 -8.33892102362837E-15  2.89556748183770E-07
* ORBITAL    1    4
 -2.92610829114163E-07  9.56142177225688E-02 -2.81256052714688E-05  1.48999916424635E-04 -7.85657037252994E-06
 -5.94068463667966E-06 -1.34906721602787E-05 -1.12281245857747E-05  2.70292834612514E-05 -2.70326504707149E-06
 -1.31942441408847E-05  3.40653911116755E-12 -2.23970352280649E-15 -2.13363147618158E-12 -4.93215926819431E-13
 -4.30736033128164E-13  7.92349395120493E-15 -5.58029582286717E-14 -5.62505296688863E-13 -2.62763955760151E-13
 -6.33974187410821E-13  1.85046094375720E-12 -5.25395377778348E-13  1.82206692229466E-13 -4.56354000829851E-13
  6.08856548134195E-14 -3.12688731275964E-13 -1.28169442391424E-05 -7.00332941937934E-06 -3.64499108071599E-06
  1.35462347996026E-12  6.75293198877355E-13  7.73193518861604E-14  2.21995978032581E-05  1.21301224332921E-05
  6.31330942872047E-06 -4.05785869939696E-14 -1.27511276763879E-13 -1.43491986780176E-14 -9.62506824442862E-14
 -7.32196532560460E-15  1.65871721043251E-14 -7.61927752982020E-14 -6.85102940867576E-14 -7.82196034494266E-07
 -5.48878303368597E-07  3.80860038688300E-14  1.48280665378625E-13  1.00981076471078E-06  7.08598652959612E-07
 -1.35977214435802E-14  1.23641996238031E-11  1.08829402634106E-14  3.28486640123939E-11 -1.87055804967469E-07
  3.12379876402511E-14  2.78540130410555E-07  3.85962561882991E-14 -3.68647558912028E-07  3.87007110664340E-06
  9.95414739021623E-01 -4.92112115063914E-05  2.03379082115761E-04 -2.13980050740452E-05  4.95002654029541E-05
  1.39066618993456E-04  3.13106431189634E-05 -7.55426620697912E-06  2.22715628131583E-06 -1.85001612661690E-05
  9.52736592284079E-12 -5.62978325794364E-13  1.92872397621639E-12  8.91007073302957E-13  7.99735133582140E-14
 -6.91774800842645E-11 -3.61066439543697E-12  6.86853139496011E-12 -1.35461049402197E-12  3.28264131865529E-12
 -2.67883434525706E-12  1.53096276808396E-12 -2.49681868267083E-12  4.11286311472804E-12 -1.43488255395349E-12
  1.52386071274102E-12 -1.30033667776651E-05  6.74821554560301E-06 -1.08997575708816E-06  4.79678889791391E-12
 -1.43040460819515E-12  1.93041065088801E-12  2.25224926181024E-05 -1.16882536615805E-05  1.88789578526329E-06
 -7.01162998021233E-14  2.93645772977894E-13 -1.38599258466239E-13  1.03894488205676E-13  1.55384226002824E-14
 -1.36465280802044E-13 -4.70640631541975E-13  3.93611099910798E-13 -2.48085146111295E-06 -2.35186544274749E-06
  2.67808457763867E-13 -2.95567148576444E-13  3.20276533420051E-06  3.03624512662646E-06  4.98498177240418E-13
  7.86885289735206E-11 -7.07925556596333E-14  2.07367016339142E-10 -2.25617232258637E-07  4.46050787397701E-13
  3.33154091440058E-07 -4.05441151789758E-13 -4.42522157676247E-07
* ORBITAL    1    5
  2.03154439485003E-06  1.39779039954547E-04 -2.34238421115979E-05 -7.51229253039924E-05 -8.51300056323870E-06
  1.07697407170981E-05  9.98839352290458E-01  1.19019188295618E-05  5.44917518947270E-06 -4.67555307945021E-05
  3.19365630715397E-05  1.88073732072910E-07  2.33145317717039E-12  5.30309459772448E-12 -8.06730461795452E-12
  3.57858014743205E-12 -1.05299995795907E-07 -1.02816481547375E-12 -2.34195282463704E-12  4.43892880256079E-12
 -2.13402607566942E-12 -2.24148301438106E-12 -1.75465789724941E-12  1.85750922486653E-13  1.02082014131687E-14
 -2.54765347232360E-14  6.05164722264916E-14  1.30312168732289E-05 -6.71676889444316E-07  2.92360063169710E-06
 -2.55363300023576E-13 -1.18667145093495E-13 -2.12351717030780E-13 -2.25707329441871E-05  1.16337768394569E-06
 -5.06382620267014E-06  7.64413757282922E-13 -1.82303875806256E-12 -1.54344579002944E-12  1.78511616517753E-12
 -1.55844653552824E-13  5.01149138714546E-13 -2.05093944710124E-13 -2.94575030827778E-13  2.46770105018746E-07
  2.93257026849947E-06  7.61377938920319E-13 -1.03527906003865E-13 -3.18577836558076E-07 -3.78593204865370E-06
  2.05470064956832E-14  4.08923543345367E-12  7.34885768187562E-14  1.07824211344988E-11  5.23891086926980E-08
  4.30753306288817E-14 -7.80510824795353E-08  1.97266679395143E-14  1.03277808719413E-07  2.56858815036028E-07
  7.67639300906086E-06  4.74492179041689E-06 -8.72648284402190E-05 -6.60982773261223E-06 -9.98787579489748E-06
 -4.81656632638898E-02 -2.94847437441144E-06 -1.66263026610048E-05 -8.22164935791586E-06 -5.44336654364777E-06
  3.07528282632213E-09  5.25718995600044E-14 -3.27928092154291E-13 -4.11691861429190E-13 -1.00330421862610E-12
 -3.88853912313025E-09 -1.22018235488865E-14 -2.07394267251868E-12 -2.23191112386767E-13  1.72004368700935E-13
  4.86737478920033E-12  1.88494516544118E-13 -1.34964871087679E-13  1.65512202432287E-12  8.44288037000224E-15
 -8.82014848379888E-14  2.32178855077559E-05 -5.97993836622720E-06 -3.94570857817048E-06 -2.56162962532603E-12
 -5.05941466890614E-13  2.32646107904820E-13 -4.02145562407486E-05  1.03575573281524E-05  6.83416776408033E-06
 -4.35808708995855E-14  1.20736167349017E-13 -7.59093637023333E-15  1.98691762763996E-13  3.87205130382457E-15
  2.32867194543084E-15 -6.28321021238053E-14  9.41245179259471E-15  4.41205096187264E-06  7.28457486953825E-06
  5.20160727858688E-14 -3.26966877918796E-14 -5.69593333529422E-06 -9.40434577426653E-06 -1.78207242050911E-13
 -1.93270993510909E-12  2.80564010604100E-14 -4.98828857812251E-12  8.68240503579245E-07 -7.72563730024075E-14
 -1.29430181277998E-06  1.58897513990217E-13  1.71219731106401E-06
* ORBITAL    1    6
 -6.19734511501255E-08  5.77777340493048E-06 -7.03639102905013E-06  8.04885761781733E-05  5.81688868751417E-06
  1.10733634598420E-05  4.81660457325646E-02 -1.81468349773578E-06 -1.61507864308423E-05 -1.27744467349067E-05
 -2.38007902949345E-06  1.01274354769072E-08  2.71661946752275E-13 -6.29688236102116E-13 -4.40870619903081E-13
  5.77466645010324E-13 -5.04492743290915E-09 -5.89107411884270E-13 -3.81989856472474E-12 -1.45272621550882E-12
 -1.91053726417880E-12  2.03514331011421E-12  2.92968155175202E-13  2.62700908863012E-13  1.27343852485326E-12
  4.43980003806820E-14 -8.78252304305774E-14 -2.20725392760202E-05  5.94187654315557E-06  4.24600872334573E-06
 -2.98238476066137E-12 -1.69165830310994E-12 -1.36807025501429E-12  3.82307602553964E-05 -1.02916320511999E-05
 -7.35430302762098E-06  1.08589058051080E-13 -5.67273201621597E-14 -8.97834195008122E-14 -7.81861858520908E-15
  1.28685516642405E-14  1.42129777142896E-14  7.75187847552631E-14  1.68162038160190E-13  4.45612385284911E-06
  7.60190661472204E-06 -9.07842399489734E-14 -2.46394536945170E-13 -5.75283105005089E-06 -9.81401923643052E-06
  5.92076486672869E-14  2.55172048134059E-12 -2.66690356325042E-14  6.59505590918724E-12 -8.67224146139916E-07
 -3.37997749633639E-14  1.29279162394398E-06  3.96290507703690E-14 -1.71019682669797E-06 -2.01353170987199E-06
 -1.39246900463423E-04  2.39571618920866E-05  6.71412728657913E-05  7.91518934275956E-06 -1.17777308312266E-05
  9.98839371098601E-01  1.16999362127507E-05  3.88307989816008E-06 -4.77743616249205E-05  3.15614145893436E-05
 -5.52022204714723E-08 -6.28937270030617E-13 -1.27846160418871E-12  1.83020350459105E-12 -1.18033652880833E-12
  8.31643167216099E-08  1.13819883770045E-12  4.88185918421739E-12 -2.58710946758011E-12  3.11853691025468E-12
  2.49084906610387E-12 -4.74077290358075E-13  1.61054781824791E-12  5.56259192054138E-13  1.60500661907101E-13
  2.38487021637311E-13 -1.08433049926671E-05  9.05218558035395E-08 -3.31326048205253E-06 -8.86317553725442E-12
  3.41838019510003E-12 -6.54567367549042E-12  1.87811576079452E-05 -1.56789409185016E-07  5.73873609111421E-06
  9.32919857828143E-13 -2.03612329834767E-13  1.16107065966438E-12 -1.42657483211480E-12 -1.50107322952578E-14
 -1.19235049553717E-13  7.51485163408852E-13 -5.31598838649279E-13  6.71495186750326E-07  3.65161228510899E-06
 -7.78022929235476E-13  7.48168889353545E-13 -8.66896388356185E-07 -4.71421194381079E-06  5.45481486102108E-14
 -3.75393874494946E-12  3.07965118377799E-14 -9.92372377983819E-12  3.13087499137757E-08  2.29903477431571E-14
 -4.67317758933269E-08 -1.75944560467157E-14  6.17864561067581E-08
* ORBITAL    1    7
  5.68341943362227E-13  5.81490927711456E-11 -3.70142512574806E-12 -7.53408694809777E-12  7.80104589756323E-13
  4.77595164716663E-12  2.13460882960106E-07  4.11765678569747E-12  4.01576462916108E-12 -8.77665603673778E-12
  1.06818994955062E-11 -7.94386361372510E-01 -1.46165166253752E-05 -1.98356173488474E-05  3.63482099293786E-05
 -2.13800590388964E-05  6.05490526640766E-01  1.11408761577469E-05  1.51189143075027E-05 -2.77050375041631E-05
  1.62961306090950E-05  1.42612870262665E-05 -5.31554163340918E-06  5.91391803597616E-06  3.32730610032081E-12
 -1.93960600120005E-12  2.06481732365677E-12  3.78080664051932E-12 -1.17277966612598E-12  1.08494974417860E-12
 -1.08701876727228E-05  4.05162467409292E-06 -4.50770026751101E-06  9.86180077689254E-13 -1.36413835397005E-12
  1.94137243725751E-12 -9.62045726984122E-07  2.66724103261001E-06  1.46041575788126E-12 -2.01131695933953E-12
  2.51626146941583E-07 -6.90225451208821E-07 -4.63496785722615E-07  1.28603533039729E-06 -3.63803547258398E-13
  1.45234037343958E-12  5.99691249611458E-07 -1.66013085460001E-06  1.14880734720866E-12 -2.77845281530977E-12
 -1.17285916917441E-07 -4.72632342944277E-14  4.44011965104564E-08  3.71147240517826E-14  1.38322662196440E-13
 -7.17523678354604E-08  5.13835212274895E-15  6.31436218390604E-08 -3.17669786243458E-15 -5.41062332404846E-15
  2.71558303029741E-12 -9.41657606771298E-13 -2.35691746359328E-11 -3.64038615636887E-12 -4.04032720130425E-12
 -3.74028599950305E-09 -7.49475024884200E-14 -1.60046422413715E-12 -8.88889605475767E-13  2.30465337770300E-13
 -3.84027423975207E-02 -7.71802769398959E-07 -3.82460043810865E-07  3.56641324495285E-06  4.95035623867138E-06
  2.92709747458919E-02  5.88279534601135E-07  2.91533144534683E-07 -2.71835167234939E-06 -3.77321492273488E-06
 -1.58585643248402E-05 -3.98525131398473E-07  1.75197688797893E-07  2.90007751223088E-13 -2.13265013218097E-13
  1.70084149160828E-13  4.41487318247561E-12 -1.33712315249687E-12 -1.13155549273911E-12  1.20876571351012E-05
  3.03764299960591E-07 -1.33547066711297E-07 -7.86404646255112E-12  2.35002417855500E-12  1.49761767149016E-12
 -2.20076388762151E-07 -1.59209184956409E-07 -8.33967369528055E-14  7.61089717587916E-15  5.69699261561088E-08
  4.10723714334363E-08 -1.06064136946269E-07 -7.67572298607970E-08  1.11465570457626E-12  1.76053529315610E-12
  1.37013556077863E-07  9.90662931400399E-08 -1.46923970446164E-12 -2.17012286208191E-12  4.18415217238604E-07
 -3.35121331321937E-14 -1.58154462504401E-07 -1.82505253715734E-14  1.63774099882329E-13  2.55708721957241E-07
 -2.30539893869448E-13 -2.25507695777155E-07  4.51334634432309E-13
* ORBITAL    1    8
 -3.08015666333680E-13 -2.54100080328103E-11  3.19090096359534E-12 -1.61552277795073E-11 -8.65842861289690E-13
 -2.64824449602655E-12 -3.03119809444009E-08 -3.06481491445923E-13 -4.49060884337023E-12 -5.50632728071934E-13
 -2.84909312838294E-12  6.05490521801973E-01  1.11408784103324E-05  1.51189130570375E-05 -2.77050350332800E-05
  1.62961285455376E-05  7.94386355148753E-01  1.46165178316770E-05  1.98356168951841E-05 -3.63482120254801E-05
  2.13800589551424E-05 -1.08701860407705E-05  4.05162514665149E-06 -4.50769876581676E-06  3.54939719305215E-12
 -1.79364577913619E-12  1.76858402087732E-12 -6.87156220394695E-13  2.07791493204484E-12 -8.96909505556156E-13
 -1.42612941912601E-05  5.31554099650771E-06 -5.91391977448459E-06 -5.60222502875644E-12  1.61902775742017E-13
 -2.58586267382934E-12  7.33658750809703E-07 -2.03331641697884E-06 -4.17867570954946E-13 -1.42075187419270E-13
 -1.90265441571107E-07  5.24917137947261E-07 -6.06475343860540E-07  1.68596420892872E-06 -9.49715970090095E-13
  1.47087609613353E-12  7.88057721790349E-07 -2.17901627846314E-06  1.15917488019897E-13  4.42671932260096E-13
  8.94428643530564E-08  1.79753065254830E-15 -3.36972077458690E-08  7.62549698993785E-14 -2.05933779748106E-14
 -9.40126949421769E-08  1.13086568576800E-14  8.30002839361817E-08  6.66485802308964E-14  1.05306433679478E-13
  3.24687788282474E-12  2.67677791067455E-12 -1.83940531316227E-12  1.11284445570064E-12  1.38590324429948E-12
 -2.24506132169164E-09 -1.42560927560647E-12 -2.39447277097293E-12 -6.82508871524729E-13 -7.31248648622908E-13
  2.92710748395342E-02  5.88281078435243E-07  2.91535121854458E-07 -2.71835648142671E-06 -3.77321189299068E-06
  3.84028711403633E-02  7.71805306596382E-07  3.82463927754223E-07 -3.56641874468061E-06 -4.95035278143710E-06
  1.20876593701570E-05  3.03764158549306E-07 -1.33545864157575E-07 -3.95069084145668E-13  4.45944655801724E-14
 -2.24164434483295E-13 -9.77999423577197E-14  1.43888143165277E-13 -2.74201067091264E-13  1.58585664995673E-05
  3.98523735941715E-07 -1.75197226640387E-07 -2.09984348010432E-13  2.47321932447322E-13  1.34026643715116E-13
  1.67754452062384E-07  1.21346772732135E-07  2.39096833752826E-14  6.43283420577229E-14 -4.33679595702238E-08
 -3.13147266530419E-08 -1.39098974384287E-07 -1.00714138078681E-07 -6.88708145330895E-14 -2.04763556211919E-13
  1.79807567270722E-07  1.29965641561665E-07  2.00641321056097E-13  1.83763832060980E-13 -3.18922621977655E-07
  3.46379842992747E-15  1.20536456900074E-07 -1.76916567947154E-14  1.55098910822603E-14  3.35475562337430E-07
  4.47989639272281E-14 -2.95872084370126E-07  2.89513622093059E-14
* ORBITAL    1    9
 -6.47674031896769E-14  6.49535845131361E-13 -3.01057172362956E-12  5.88361948608216E-12 -9.65392124155461E-13
 -1.08483933268766E-12  1.17573373703119E-09 -1.39274007648762E-12 -1.35886925396565E-12 -6.10150203334921E-13
 -6.63680906376282E-13 -2.94915027441795E-02 -4.93840245572887E-07 -1.18497527345058E-06 -4.83567790601099E-08
 -5.41255576962740E-06 -3.82338844004232E-02 -6.40228220155236E-07 -1.53620583071627E-06 -6.26801429651383E-08
 -7.01704298808562E-06 -1.11732916082925E-05 -7.04563677742965E-07  5.73134602766648E-07 -2.58249077314115E-13
  2.46174097071880E-13  1.45450581629635E-13 -1.88547916193066E-14  6.97700454482636E-14  3.17425014662850E-13
 -1.44854553379788E-05 -9.13373042329727E-07  7.43053540709407E-07  1.13746009463751E-12  5.62235428466565E-14
  1.40078708630029E-13  9.81009198397222E-08  3.20880159891445E-07  6.50058884876886E-14  1.16092307837980E-13
 -2.52788095865627E-08 -8.28525077065793E-08 -8.05440675344303E-08 -2.63028216167403E-07 -8.65259297945358E-14
 -2.42625079708935E-13  1.03739637360757E-07  3.39734090694981E-07  1.02385905908801E-13  2.22030067365939E-13
  3.14085122314984E-07 -4.14189665785276E-14 -1.18718050529794E-07 -1.44682527120451E-14 -1.63854828406626E-14
 -3.26481436796101E-07 -5.55752239805637E-14  2.87929490437613E-07  3.74993648995734E-14  4.70766116534041E-13
  5.35694227914302E-11 -4.52065822906870E-12  1.89442461676352E-11  5.74974839920223E-13  3.24102515235933E-12
 -3.20859330974935E-08 -3.69584090903020E-13 -4.12232207153668E-12 -3.92785590150020E-13 -2.34432059557032E-12
  6.10048841694872E-01  1.12344884903018E-05  1.52791537666440E-05 -2.77792431412153E-05  1.68670968110503E-05
  7.90891184899717E-01  1.45648027222880E-05  1.98084115430271E-05 -3.60140569245240E-05  2.18671517217281E-05
  9.79938431335342E-06 -4.12597584599573E-06  4.56675571940140E-06 -3.67026398347779E-12  2.10905967910392E-12
 -2.05705710675778E-12 -7.58913575486567E-12  4.67396739076214E-12 -4.79171961822285E-12  1.27044594292486E-05
 -5.34918558693379E-06  5.92059586805778E-06  1.41371688141208E-13  1.64148990522868E-12 -4.11959981976247E-13
  7.24127734902025E-07 -2.06820955313607E-06  3.92497594065796E-14  1.66330896865019E-13 -1.88321776357601E-07
  5.34364688587727E-07 -5.91707027450475E-07  1.69485195877377E-06  1.36932915114072E-12 -1.36787685611283E-12
  7.68617793544617E-07 -2.19018560602121E-06  4.89253524494827E-13 -7.51383390412439E-13 -5.93732622842821E-08
  3.83474316708387E-14  2.23592626054541E-08 -5.12043905680410E-14  6.28407340178794E-14  6.16377038171563E-08
 -1.52634411079151E-14 -5.44853676986963E-08  1.20607454393285E-15
* ORBITAL    1   10
  6.22451865226781E-14  3.03000234069211E-12  1.04479246788764E-12  6.72873981297972E-12  1.92032365138130E-12
  2.53148660851222E-12  1.00578097738158E-08  5.61125588393086E-13 -7.82082422888927E-15 -5.29880703382314E-13
  1.16021741958799E-12 -3.82337550841057E-02 -6.40225819560718E-07 -1.53620319132787E-06 -6.26865468508926E-08
 -7.01704011201542E-06  2.94914033925547E-02  4.93838358470579E-07  1.18497282326072E-06  4.83611013197805E-08
  5.41255276050189E-06 -1.44854583764454E-05 -9.13372236095334E-07  7.43052400745620E-07  4.20367329190272E-13
  1.42364556701370E-13  4.03241823912624E-13 -1.73789255797314E-12  4.27455521560477E-13  2.74770471513624E-13
  1.11732936461164E-05  7.04563204839255E-07 -5.73133784852646E-07  2.89817508243388E-12 -1.26372793486693E-12
 -6.39336520561402E-13  1.27203207155903E-07  4.15985506610005E-07  6.76336644146014E-14 -3.57512072565432E-14
 -3.26904391819922E-08 -1.07512056179873E-07  6.20754486198547E-08  2.02941230509380E-07  4.48641939897700E-13
  8.08417023363739E-13 -8.00589701725064E-08 -2.61998500332931E-07 -6.29541808376778E-13 -1.23258733550830E-12
  4.07193890353694E-07  1.43515486966293E-14 -1.53904763255348E-07  1.15363959559354E-13 -1.05615842065324E-13
  2.51826549228946E-07  1.25940259283687E-13 -2.22096431321844E-07 -1.78955536885884E-13 -4.60867090051881E-13
 -6.32379205601023E-11  2.58453350254501E-12 -5.76239190681899E-12 -1.15472883513449E-12 -3.88397830334984E-12
  9.45545240259009E-08  1.83799349093111E-12  3.16625652622493E-12 -3.83502868268940E-12  5.20237260904337E-12
  7.90891191151224E-01  1.45648035236212E-05  1.98084123499371E-05 -3.60140593028681E-05  2.18671529034706E-05
 -6.10048846497792E-01 -1.12344911618284E-05 -1.52791522807509E-05  2.77792411582740E-05 -1.68670944020897E-05
  1.27044618582297E-05 -5.34918589561000E-06  5.92059558548853E-06 -7.38829568165628E-12  4.81557487743737E-12
 -4.60143063880132E-12  3.11290329231037E-12 -2.99243917576571E-12  2.14833082706007E-12 -9.79938530635937E-06
  4.12597543954048E-06 -4.56675468941406E-06  9.76688987903929E-13  8.27364293996712E-13 -1.01961265998414E-13
  9.38465162005964E-07 -2.68110709853961E-06  1.12544966936104E-12 -1.26548460346351E-12 -2.45300221173994E-07
  6.93613277477263E-07  4.57148927664338E-07 -1.30783137322273E-06 -9.65939525060208E-13  1.33293062996689E-12
 -5.92317259085597E-07  1.68896715133604E-06  2.08822462271959E-12 -2.52358778604974E-12 -7.69203005401768E-08
 -3.66952828700390E-14  2.91741691750082E-08  6.81313680129085E-15 -2.72648987946128E-14 -4.76335379999392E-08
  2.57746489657905E-14  4.19068888783848E-08 -4.44254179348800E-14
* ORBITAL    1   11
 -2.49755740209522E-06  3.73660809662004E-06  7.26797000974952E-01 -1.00083980453994E-03 -1.49064145544326E-03
  6.72159640792513E-05  8.21257243880979E-06 -1.14120667768871E-03 -1.98851194160477E-04  3.07034472744933E-04
 -5.82428994165845E-05 -1.08619906699136E-12  1.71924908606703E-10  2.31248404539572E-11 -1.44017389052906E-11
  2.90254908028616E-13 -1.80496353876354E-12  1.34555627135202E-10  2.06303102811044E-11 -4.33656386720072E-11
  2.69183216722185E-12 -1.85275994396850E-11  2.38455063721134E-11  6.68480591337437E-12  1.23409757763857E-11
  4.74117239482831E-11 -8.33875741565728E-12 -1.74538150301155E-04 -5.18218589464526E-05  5.70395551744936E-06
 -3.17061630489303E-11  9.01541652087364E-12 -3.98899354911933E-12  3.02308884887786E-04  8.97580847397336E-05
 -9.87954155024201E-06  1.93412163564389E-12 -6.75238131189939E-12 -8.83681996272581E-13 -4.38266259268446E-13
 -2.89097959150234E-13  1.43327899156456E-12  1.09864414114530E-14  1.90129093052325E-12 -8.55515428547046E-05
 -1.10855272601813E-04 -1.28463608485225E-13 -2.22300214539335E-12  1.10446573708288E-04  1.43113528536594E-04
 -3.34719023037223E-12  2.08606864169450E-10  1.59169856760961E-12  5.61889124521661E-10  9.92813073076717E-06
 -2.27301078457682E-12 -1.48934600851227E-05  3.32691083263406E-12  1.96492001356303E-05 -1.55869495509734E-06
  9.24080858122074E-06  6.86528467044815E-01 -8.03428184648134E-04 -1.35492686293132E-03  1.03256225905369E-04
 -7.28572493945815E-06  1.04160659033323E-03  1.17609205332584E-04 -3.27924353605221E-04  1.51712331496746E-05
  1.05151023709519E-12 -6.24588807069224E-11 -2.58258091679616E-11  3.03838258363047E-11 -3.62479776937626E-12
  2.34142075191887E-12 -3.10046199124626E-10 -4.08573406817245E-11  4.46871938460850E-11  2.68060706996488E-12
  4.35685707207518E-11  2.70784673589911E-12  4.65303088276827E-12 -3.42363769421604E-11 -4.39731227719674E-11
  3.51672808811287E-12 -1.72533498109697E-04 -5.68661672724445E-05  1.95472374259918E-06  8.90374741915889E-12
 -1.32702094332049E-11  3.10514903433068E-12  2.98836760699459E-04  9.84951515987897E-05 -3.38569081480615E-06
 -1.68234448003011E-12  3.60881885764280E-12 -2.04277160037986E-12  2.56292570172077E-12  3.57499027856812E-13
 -8.30705458283459E-13 -4.54545331869608E-12  4.75348543237228E-12  8.67013606955027E-05  1.11248290148783E-04
  4.52585369029510E-12 -4.27741733986313E-12 -1.11930976768448E-04 -1.43620924085606E-04  4.61837233475323E-12
 -4.43695917937243E-12 -1.37349805207864E-12 -1.84279013778262E-11  9.94541019726052E-06  3.19283777756289E-12
 -1.49139459976963E-05 -3.05405983625143E-12  1.96792897468605E-05
* ORBITAL    1   12
  1.63793528922272E-05  9.67133329613158E-05 -6.86160031768235E-01  3.43821353367094E-03  2.33870549420869E-03
  6.36195521034726E-04 -1.57864820302110E-05  1.67206594379016E-03  1.41151643201123E-03  3.79716192076468E-04
  7.54458595361669E-04  1.08283894041633E-12 -1.60162189231059E-10 -2.07061348574159E-11  1.23881597474165E-11
 -3.03871913847429E-12  1.72166278780802E-12 -1.28022181396617E-10 -3.03655331686528E-11  3.70267370139584E-11
 -6.77357098210024E-12  2.80894139300024E-11 -2.21255489901270E-11 -5.32937536370574E-12 -6.78195454736654E-12
 -4.50387027985236E-11  8.86126972990947E-12  2.93180021775186E-05 -8.82445051589810E-05 -6.50597989767964E-05
  2.45592135143533E-11 -1.45530145238461E-11  5.37886857008215E-13 -5.07802108829538E-05  1.52843970188833E-04
  1.12686875684428E-04 -1.34462045885657E-12  7.75572697840803E-12  6.36779790983228E-13  5.54906106201122E-13
  1.90921019871535E-13 -1.61467626690135E-12  1.16957381147551E-12 -4.97429130104223E-13 -2.23877879410055E-05
 -1.01675609698650E-05 -1.57286401306950E-12  2.11546133456878E-13  2.89025016185164E-05  1.31262754310679E-05
  3.14169375106504E-12 -1.85958150620661E-10 -1.49472534245997E-12 -5.01171838772996E-10  5.32623684712244E-07
  2.33160103023578E-12 -7.05681166007266E-07 -3.29264919879862E-12  9.83593132398623E-07 -1.64956099212010E-05
 -9.63603235771885E-05  7.26449027286907E-01 -3.48962257115666E-03 -2.41971164082570E-03 -6.31397466647777E-04
 -1.62100517670174E-05  1.73173840257470E-03  1.42022146953829E-03  3.61915450965670E-04  7.56563866662846E-04
  1.20095557372585E-12 -6.42131374436967E-11 -2.05240300990336E-11  3.48225379514699E-11 -1.99253765977564E-12
  2.46170600068383E-12 -3.27713415553972E-10 -4.70323509663160E-11  4.47164335803791E-11 -5.43851417703152E-13
  7.94527796385668E-11  1.65747818918696E-13  2.60230893720687E-12 -1.29596454029590E-11 -4.73855050030216E-11
  3.79135493886917E-12 -3.91903580014398E-05  8.50726219034878E-05  6.52638540933885E-05  2.41980966795105E-12
 -1.35124989390598E-11  4.06315297672689E-12  6.78796537397149E-05 -1.47350038675783E-04 -1.13040321875131E-04
 -1.05246598258741E-12  4.32196666224136E-12 -2.52841983523789E-12  2.16891705655700E-12  1.07782168010698E-13
 -1.13678996857989E-12 -5.70589722034001E-12  4.12470971313318E-12 -1.74686707688902E-05 -3.84910848678566E-06
  6.01810987271251E-12 -3.17298466139889E-12  2.25519542649000E-05  4.96917748320659E-06  4.75830327162668E-12
 -1.10761628907734E-11 -1.39830567175146E-12 -3.65605152226723E-11  3.69363061618447E-08  3.55432434520836E-12
 -1.48456197099852E-07 -3.37347140615542E-12  1.43440014039155E-07
* ORBITAL    1   13
 -2.00261261355333E-05 -1.38308195559102E-04 -3.82619073595730E-04  1.23311450495809E-03  6.37069934267701E-04
 -7.66345392289685E-05 -5.38873643884539E-05  7.07347592624198E-01  4.42387012274190E-03 -2.23664679378934E-03
 -1.55097673542038E-03  7.75271059946001E-13 -1.22976642030828E-08  1.83959571488004E-11 -7.69062160044827E-12
 -2.55846832476413E-11 -3.45104826814073E-13 -4.47751459722858E-09 -7.17131752158548E-11  1.97233423759828E-11
  2.27168060731613E-11  1.46868384285649E-10 -5.98706590574915E-11 -1.65118931443533E-11 -9.01019356172259E-12
  1.62203799935428E-14  1.90962610992865E-12  5.38679622796028E-05 -4.78206639890553E-04 -2.09552399252138E-04
  1.37259775806422E-10 -4.51829380458263E-11 -4.10015048052777E-11 -9.33020073256600E-05  8.28278061902194E-04
  3.62955392636664E-04 -3.67414295907017E-11 -2.65970498187328E-11 -2.94060531235718E-11  4.12128223823832E-12
  1.02350885794871E-11  8.16283363979501E-12  8.78441494714994E-14 -1.85313813754158E-12 -3.02003041075033E-04
 -2.34344181589279E-04  8.46005122060953E-12 -2.51509087803231E-12  3.89884237399925E-04  3.02537031498258E-04
 -7.54710911623660E-13  7.49456912808378E-11  4.88159906962743E-13  2.00447363868609E-10  2.35938861144378E-05
  1.30050929703675E-13 -3.51711930466640E-05 -1.48462486023608E-13  4.65273944372468E-05 -2.01684851443302E-05
 -1.39503102003052E-04 -4.02186928335714E-04  1.22804781580240E-03  6.31606140538319E-04 -7.64585949220668E-05
  5.41173834049246E-05 -7.03623406897513E-01 -4.39715250593456E-03  2.22966851015789E-03  1.54732239807368E-03
  4.74871059347444E-13  8.72016561807756E-10  4.79468849724411E-11 -2.56466898865825E-12 -2.91761712604741E-12
 -3.85345013935298E-13  2.12425953218569E-09  1.64623489706184E-11 -1.13975534158499E-11 -2.52352374336373E-13
  8.58488937234933E-11 -7.23570783079353E-11 -3.73118068425855E-11  2.70048972087154E-11 -3.69927654040554E-11
 -6.11988432180741E-12  4.95062607261776E-05 -4.75307012958401E-04 -2.07662092791073E-04  3.48572119951334E-10
  8.58299560990469E-11 -3.57458245937126E-11 -8.57473976453043E-05  8.23255891481644E-04  3.59681304332741E-04
 -3.37797484213084E-11 -1.46397950410287E-11 -2.55759222927811E-11 -1.64791303121146E-12  7.23179326028360E-12
  6.24035314722004E-12 -1.41912703052314E-11 -5.14602848580665E-12  3.01243586572800E-04  2.33637777165627E-04
  2.33702258909803E-11  6.56693407994839E-12 -3.88903798656279E-04 -3.01625067574461E-04 -1.96213708032887E-14
  6.87639468698501E-11 -5.64178919891193E-15  1.85028609642950E-10  2.35325596485433E-05  7.68278784053594E-13
 -3.50795467184974E-05 -3.84639090208519E-13  4.64062894255425E-05
* ORBITAL    1   14
  9.40435901824854E-13  8.90287238024552E-12  2.51042456657846E-10  1.65874154579998E-10  9.79044050915111E-11
  3.23948060337208E-11  4.41726852252179E-13  8.23830085431527E-09 -1.65087761130524E-11  5.68155584923472E-11
  6.89108002129271E-11  1.88072679231595E-05 -7.20366823712030E-01 -3.77292758197130E-03  1.84471661739332E-03
  8.81454586728573E-04  6.88859137950507E-07 -2.63851212951416E-02 -1.38194334417662E-04  6.75676109609103E-05
  3.22863303498001E-05  7.60536065596220E-04 -9.58681199769228E-05 -2.68869804033780E-04 -1.41272401250033E-10
  1.11090883034238E-11  3.71868280949529E-11  9.68437447431751E-11 -1.33030939661945E-11 -1.10485757875322E-11
  2.78579068501309E-05 -3.51275179337081E-06 -9.84847432580380E-06  1.23252468783417E-10  7.12336792645871E-11
 -1.29699641282812E-11 -2.11483019556973E-04 -1.36770399695582E-04  2.83363133417470E-11 -2.18507635622705E-12
  5.41400367559804E-05  3.51236583196491E-05  4.90683227882892E-06  3.18054168421915E-06 -7.94496325420502E-12
 -6.45326221442087E-12 -6.31359519176582E-06 -4.07907218244118E-06  1.73791714705750E-11 -3.64702589143323E-12
 -2.96288069295943E-05  6.54929204229995E-13  1.11987954438597E-05 -3.62082090380648E-13  2.34795846997630E-13
  8.69020311823917E-07 -5.39695292220564E-13 -7.68709421797836E-07 -4.46317475959297E-13 -1.15998024332746E-12
 -9.83241154004973E-12 -1.62457209352556E-10  8.61440912542457E-11 -1.28726049994816E-10 -1.75098957965874E-11
  8.74891058871223E-13  2.00611374839933E-08  1.72407413881894E-10 -3.07988188912000E-11 -1.02238558700521E-11
  1.84401841304852E-05 -6.92200406904142E-01 -3.64968314159616E-03  1.75789144702943E-03  8.25861907097413E-04
  6.75427433086835E-07 -2.53533956324300E-02 -1.33675879515447E-04  6.43854783834077E-05  3.02481509458162E-05
 -7.05556609285061E-04  9.85565786301172E-05  2.58804404428291E-04  3.33148502572453E-10 -2.28751446691761E-11
 -4.61634913253050E-11 -4.99095144779355E-11  2.74068604286273E-11  2.40856513757706E-11 -2.58404671468002E-05
  3.60900643742584E-06  9.47960758978458E-06 -6.33367926879244E-11 -6.46540640666666E-11  4.24266993596393E-12
 -2.08165453846879E-04 -1.35072913993612E-04 -1.30041453900951E-11  5.47057063496716E-12  5.33015848687934E-05
  3.46918497764527E-05  4.83134256546041E-06  3.13824007118968E-06  2.72173206985443E-12  2.73929974660932E-12
 -6.21282207666550E-06 -4.02979457796585E-06 -3.71313336540489E-11 -1.83247360006844E-12  2.89876324270848E-05
 -2.67524087133757E-13 -1.09569089600663E-05  2.29411242565340E-14 -5.31173498740786E-13 -8.50288455683924E-07
  2.75834909716185E-13  7.52075728514691E-07  3.66813422375284E-13
* ORBITAL    1   15
 -9.20478523773984E-13 -8.27555934581879E-12 -1.80613709112611E-10 -1.12401624560883E-11 -1.24456345381007E-10
 -1.66721839215542E-11 -1.28698835755871E-12 -4.97492821065531E-09 -1.54419825222115E-10 -2.04999849626127E-11
 -1.62405761075905E-11  6.88858395971010E-07 -2.63852077418876E-02 -1.38194577244048E-04  6.75677418685301E-05
  3.22864276934683E-05 -1.88072689423760E-05  7.20366908351623E-01  3.77292773073217E-03 -1.84471680365714E-03
 -8.81454690479142E-04  2.78580720817250E-05 -3.51275594619447E-06 -9.84850378152726E-06  1.49856928423811E-10
  1.78695600280591E-11 -1.57866859468084E-11  1.65781853936934E-10  1.06701437204544E-11 -3.26559116160956E-11
 -7.60536262396185E-04  9.58679599595238E-05  2.68869817220609E-04 -1.88831336417171E-11 -3.80277508212768E-11
 -1.96734871426219E-11 -7.74550327262552E-06 -5.01235683150376E-06  7.39207659362976E-12 -5.48877634346781E-12
  1.98652306151827E-06  1.27712687604969E-06 -1.34038164928474E-04 -8.66177340248019E-05 -3.08097808000244E-11
 -3.34449346037225E-14  1.72307827920326E-04  1.11522108852579E-04  1.30895451558620E-11 -5.12601736806079E-12
 -1.08467694842048E-06 -8.77018248659589E-14  4.11817556043505E-07  2.20242936553226E-13  6.46259226582642E-13
 -2.37558402815602E-05 -6.20286866770260E-13  2.09508791358886E-05  1.49782203241199E-14  1.05654223673969E-12
  1.10687114321345E-11  3.72095033730536E-10  4.72244454134134E-11  1.73356755896189E-10  3.86337537215960E-11
 -4.45893994023641E-13 -7.07291373324819E-09 -1.29263383577099E-10 -7.27889588464608E-12 -2.13523698022989E-11
  6.75427941176917E-07 -2.53533056690316E-02 -1.33675641303880E-04  6.43853360216039E-05  3.02480611711399E-05
 -1.84401832968891E-05  6.92200318828494E-01  3.64968305322101E-03 -1.75789130042651E-03 -8.25861821047601E-04
 -2.58403367721716E-05  3.60907081368584E-06  9.47957832643778E-06 -6.91468961559388E-11 -4.61658237012937E-12
  2.36096344850522E-11 -3.78019976355167E-10  7.50416373620095E-11  4.96555735684851E-11  7.05556448160857E-04
 -9.85565974813622E-05 -2.58804383809341E-04 -2.10140973347982E-11 -3.63232607735025E-11  5.40333592914390E-12
 -7.62403498661531E-06 -4.94871683416027E-06 -1.84394396133811E-11 -4.06991511544280E-12  1.95309960225888E-06
  1.26405710568701E-06 -1.31928812520180E-04 -8.55401753792400E-05  2.53416963409039E-11 -4.08709080648511E-12
  1.69613382104188E-04  1.10141240842004E-04 -2.08517417438609E-11 -5.07063077662613E-12  1.06126951855750E-06
  7.04285181025934E-13 -4.02878363666003E-07 -1.53497598510393E-13  5.59614352824587E-13  2.32415928011463E-05
 -4.92162284527813E-13 -2.04979251764946E-05  2.60341960627186E-13
* ORBITAL    1   16
  8.16360265227139E-13  8.17358141863495E-12  2.63195529050499E-10 -8.04954870292371E-11  3.63770983632040E-11
 -1.70925251121688E-11  1.03912989212115E-12  9.06177998334204E-09 -4.85028651397983E-11  1.63498438831952E-11
  2.55586369133421E-11  9.07173520980040E-06 -6.81204062848344E-01 -2.96685266582108E-03  2.10324915215662E-03
  1.35532165226896E-03  1.69639725081430E-06 -1.27383443086719E-01 -5.54797001826622E-04  3.93302514384209E-04
  2.53442243156573E-04  1.29316779805462E-03  6.12979001925892E-05 -2.37802601303472E-04 -1.57141394208171E-10
  8.99648057307703E-12  3.72880020804006E-11  7.29041471669049E-11 -1.17151682023982E-11 -4.10772168890272E-12
  2.41823241514614E-04  1.14645217151308E-05 -4.44678595417028E-05  1.09851352585511E-10  7.48404914175840E-11
 -8.47241366313797E-12 -7.45743214326159E-05 -3.84629568275597E-05  2.66378771110485E-11 -2.91991199998113E-13
  1.88137513290388E-05  9.75110132539551E-06  8.86791372418942E-06  4.57740053039696E-06 -1.44605015218535E-12
 -4.90463031535892E-12 -1.13232461789836E-05 -5.84024059605047E-06  1.26334749401577E-11 -3.80436045643964E-12
 -1.52054340552345E-05  7.32174263646307E-13  5.74711126455095E-06 -4.35388041385491E-13 -5.89004278895794E-14
  2.27873085322225E-06 -1.63952666020051E-13 -2.01185939267988E-06 -8.43181151814088E-13 -1.72842514518463E-13
 -6.06254485291433E-13  6.51073176494629E-11 -2.32758723426825E-10  5.93396890741216E-11 -5.61436691804501E-12
 -1.61815416912966E-13  2.30147116140155E-08  1.30374031031365E-10 -5.87876533470128E-11 -4.27553499461885E-11
 -9.81878199124609E-06  7.08895813233029E-01  3.11235501641698E-03 -2.17371555921593E-03 -1.38882316453120E-03
 -1.83609707788012E-06  1.32561516948593E-01  5.81997220705341E-04 -4.06477626650923E-04 -2.59705065935698E-04
  1.31978682593242E-03  5.71780405332280E-05 -2.47925060149182E-04 -3.50560747836814E-10  1.66315409849965E-11
  4.63276841575112E-11 -3.09431959211346E-11  1.52481414823002E-11  1.75546617429008E-12  2.46797313259160E-04
  1.06926834208583E-05 -4.63616502515808E-05  1.07087731993826E-10  7.01569168908093E-12 -3.50943161625932E-11
  8.26810712060289E-05  4.37686699005622E-05  9.79231026363695E-12 -6.51507741285505E-12 -2.08893209620694E-05
 -1.11123083643355E-05 -9.82981333257556E-06 -5.20311548559169E-06 -1.02949614588690E-11 -1.38974345509817E-11
  1.25562376547461E-05  6.65001360703426E-06  4.71505884354461E-11  1.24999567632889E-11 -1.63539647904034E-05
  5.62267515089463E-13  6.18169645973000E-06 -2.17610685382714E-13 -3.60123331793481E-13  2.45087714415017E-06
  9.78794451069602E-13 -2.16385059106717E-06 -1.74369820627402E-12
* ORBITAL    1   17
  4.42735528345377E-13  4.09112423843265E-12  9.88644125291301E-11 -2.64049732109428E-10  6.20812493099863E-11
 -1.38263402061300E-11  1.27773607167215E-12 -6.57839001467010E-09 -1.04814710786172E-11  5.71574117234835E-13
 -1.06786331170991E-11 -1.69639338706659E-06  1.27383367162580E-01  5.54796492604657E-04 -3.93302210735432E-04
 -2.53442101319492E-04  9.07173190636594E-06 -6.81203962496127E-01 -2.96685189217425E-03  2.10324882970516E-03
  1.35532149029862E-03 -2.41823167987493E-04 -1.14645016413618E-05  4.44678325795959E-05 -1.19467242784738E-10
 -1.87624828824721E-11  9.22802089633235E-12 -1.62411024066971E-10  5.44580043221024E-12  3.87418058994080E-11
  1.29316769465125E-03  6.12980559521571E-05 -2.37802549960591E-04 -2.53253031674167E-11 -1.20917774498219E-11
  2.09463242156262E-13  1.39447475385066E-05  7.19514112370054E-06 -1.00477226851767E-11  6.46406026533369E-12
 -3.52133590144813E-06 -1.81404856468346E-06  4.74351595270400E-05  2.44363171033293E-05  3.59610525136242E-11
  6.42454775056461E-12 -6.05408062664205E-05 -3.12625563693981E-05 -2.35538192185701E-11 -3.68984018796133E-12
  2.84285498948446E-06  9.69567410000743E-14 -1.07626801214103E-06 -1.90710188953166E-13 -9.80856405307654E-13
  1.21914671316871E-05  1.22983216885588E-12 -1.07518590952567E-05 -6.47644610060189E-13  6.08064268235926E-13
  7.66040925824104E-12  3.46421114358908E-10 -2.34996461850265E-10  1.09281080630597E-10  3.65881779431359E-12
 -2.81657529979163E-13 -2.56887453898425E-09 -2.20616597921383E-11  2.40681467686934E-11  1.24791487519805E-11
  1.83610049176395E-06 -1.32561589908182E-01 -5.81997759556004E-04  4.06477897325743E-04  2.59705191951382E-04
 -9.81878608789841E-06  7.08895909655299E-01  3.11235586348532E-03 -2.17371594758912E-03 -1.38882337461648E-03
 -2.46797420841148E-04 -1.06926121930426E-05  4.63616838166582E-05 -2.37810012267635E-11 -1.03827317261143E-11
  1.57750892054675E-11 -3.95765620289660E-10  8.83979610620875E-11  5.80033061642897E-11  1.31978693203210E-03
  5.71780067694480E-05 -2.47925100550758E-04 -2.00411207557499E-11 -5.25018658386219E-11  2.03020878425885E-12
 -1.54602333167674E-05 -8.18571060017194E-06 -1.87083037187189E-11 -1.26866959096768E-12  3.90709222267546E-06
  2.07105335413210E-06 -5.25730976106492E-05 -2.77973098758311E-05  2.24395257860534E-11 -7.50213772396115E-12
  6.71460994403826E-05  3.55877986205118E-05 -2.69995983664450E-11 -5.99619089798838E-12  3.05762566564527E-06
  3.84162977644490E-13 -1.15758097239018E-06 -1.45987770315751E-14  4.29004879964793E-14  1.31121770150742E-05
  4.06667376755356E-14 -1.15644518817598E-05  1.71946160751919E-13
* ORBITAL    1   18
  2.68231394210396E-05  2.21425863548173E-04  3.22385286791292E-03  1.09117283440300E-03  8.65460876627115E-04
 -7.28730926047752E-05  4.17281578081402E-05  7.06849575999209E-01  5.07321282320289E-03 -1.33735526701150E-03
 -7.57562091615448E-04  1.58264578879807E-13  3.04290803211509E-08  2.13015500815582E-10 -1.24235341213272E-10
 -8.50736828042025E-11 -8.43923427915963E-13  5.13523441724340E-09  1.46004079787951E-11 -5.87941750581344E-12
  2.31632435105818E-12  4.86034806199740E-11 -8.82147344228165E-11 -1.22209824993554E-11 -6.77954286788232E-12
  1.27036839438596E-12  2.29363171068876E-12  6.13771180009602E-04 -5.35770913529196E-04 -3.33489456294855E-04
  1.40121911293050E-10 -3.15778154380648E-11 -3.40037160894682E-11 -1.06308282178032E-03  9.27982316855392E-04
  5.77620676365031E-04 -3.06927510826938E-11 -2.64801426011137E-11 -2.88577502617371E-11  3.81312286612954E-12
  8.57586648599110E-12  7.97370168975345E-12 -4.68480973806938E-12 -5.64873075610942E-12 -1.39760077618549E-04
 -1.32748474703704E-04  1.53067614202563E-11  3.16965470392291E-12  1.80429481785761E-04  1.71377544237078E-04
  8.20117207595327E-13 -2.73602802026286E-12 -4.87683441620743E-15 -5.49073010856276E-12  1.15061765220994E-05
 -4.32705239642149E-13 -1.71522615411020E-05  3.31967357777341E-13  2.26903843422759E-05 -2.67172489060311E-05
 -2.20671697376920E-04 -3.21921557039021E-03 -1.09852660320670E-03 -8.68195313743184E-04  7.32384515996264E-05
  4.14257604454427E-05  7.10556850066850E-01  5.09664064142092E-03 -1.34903089937803E-03 -7.65884306076380E-04
 -1.84850032819873E-13 -3.29371552340845E-09  5.53233019544018E-12  3.79821321168679E-11  3.39069366411864E-11
  4.45132765504155E-13  7.95487015610694E-09  3.94891005484569E-11 -1.33060625062011E-11 -1.19960261148909E-11
 -1.15556082918248E-10  5.19671206048481E-11  2.66414322693464E-11 -3.13754340710516E-11  3.08582712216571E-11
  4.31511813203592E-12 -6.12918439837135E-04  5.38179666764807E-04  3.34439937471885E-04 -2.71681260447357E-10
 -8.06325370810661E-11  3.26738224704656E-11  1.06160590896651E-03 -9.32154506774354E-04 -5.79266962128908E-04
  3.63284740856412E-11  1.78929926515235E-11  2.90114973573982E-11  4.78169468181501E-12 -7.65434809344299E-12
 -6.89878204150897E-12  1.97984625050005E-11  1.01584181583807E-11 -1.41336504910284E-04 -1.33985621569873E-04
 -3.05530486134882E-11 -1.32727095144798E-11  1.82464646111283E-04  1.72974689095266E-04  1.83995418641227E-13
  8.77727929188469E-12 -1.55623831948190E-14  2.09262498582098E-11 -1.16309663265437E-05 -1.36923718979098E-12
  1.73380238461586E-05  8.05741759193476E-13 -2.29362768854594E-05
* ORBITAL    1   19
  4.77898451558774E-12  3.51090228542188E-11  2.04694471572018E-10  4.10162192730022E-09  1.05360678133667E-09
  5.77046423840777E-10  2.30627209633323E-12  2.80277764710893E-11 -1.78358856600341E-09 -3.64287163251599E-10
 -2.10272800646245E-10  3.08272030027102E-12  1.91130906150365E-10 -2.52142755150242E-10  2.40040578158028E-10
  2.21860565947794E-10  7.63024258726510E-13 -5.86378972467402E-11 -1.39926265854704E-09 -2.17883006051346E-10
 -4.20915457222929E-11  1.62839269377325E-09 -2.21563088890007E-10 -6.33437735983812E-11 -3.02118741078479E-01
 -4.99496900915884E-03 -1.37607985840253E-04  5.49386883137477E-01  9.08491361268406E-03  2.50725059194322E-04
  5.94367686491814E-09 -5.90690120812470E-10 -2.44132845387005E-10  3.17188665489362E-01  5.24517680483471E-03
  1.44756021917968E-04  1.18667541155191E-10  8.80828786074417E-11  3.84028877602406E-04  2.48709334611656E-04
  7.03591306762948E-11  4.41705977302907E-11  1.22789160253125E-10  8.13224067030924E-11 -6.37396150651196E-04
 -4.12795609422612E-04  9.27262995136819E-11  6.17875960549629E-11 -4.93724904175585E-04 -3.19750058775476E-04
  1.20431679735359E-11 -3.31441036885637E-05  1.55970113299584E-11  1.25272774729311E-05 -4.16012682096135E-05
 -1.30177009255368E-11  3.72092935707316E-05  3.41616355773628E-12  4.92232753945813E-05 -2.65855101621000E-12
 -1.84183346922804E-11 -1.03371296837599E-10 -2.09663822895859E-09 -1.88887031900124E-09 -1.04591532494511E-09
 -3.05109653353644E-13  1.22688259764149E-13 -2.14074703707345E-10 -4.06263967604316E-10 -3.72940653974975E-10
 -2.02865018461397E-12 -2.32457019895840E-10 -7.76235258782038E-10 -3.29877019481861E-10 -1.96899289294473E-10
  5.62436265094539E-12  2.85228229890562E-10 -2.42583542636738E-10  1.04530528048976E-10  1.00213434391888E-10
 -2.16190470783664E-09 -2.56434666823591E-10 -7.50156453570922E-11 -3.02116545880788E-01 -4.99501001879384E-03
 -1.37920782436024E-04  5.49386854209798E-01  9.08541517418499E-03  2.51413082253466E-04 -3.48829901422364E-09
  1.40611394651748E-10  9.25850618709295E-11  3.17188646271677E-01  5.24546777729558E-03  1.45153708231238E-04
 -6.09890377177278E-11 -4.70120577269443E-11 -3.83334054089695E-04 -2.48211877617477E-04  6.46885197074376E-11
  2.95508602088582E-11 -2.40531846437967E-10 -1.44851018391599E-10  6.36222144200368E-04  4.11957511851169E-04
 -1.56719380074126E-10 -1.10717056544636E-10  4.92815496434893E-04  3.19100889687320E-04 -2.02361800770191E-11
 -3.31296537590335E-05 -1.83186136572138E-11  1.25218529383799E-05 -4.15832573861243E-05  6.55661050627751E-12
  3.71932073839963E-05 -1.19967570759879E-11  4.92019807588370E-05
* ORBITAL    1   20
 -5.49412426982340E-12 -4.13505477019171E-11 -1.49285152189253E-10  1.71613835371453E-09  8.23414317158744E-10
  4.61608622371673E-10  8.57584015121451E-13 -1.83569158585993E-11 -2.35868345016545E-09 -4.74262018159927E-10
 -2.05894785114436E-10  2.61109930758891E-12  1.89642610055400E-10 -3.27800771838599E-10  1.54883798155477E-10
  1.14745397590152E-10  5.03555586516540E-12  3.00553828031788E-11 -1.01637335201806E-09 -1.99404229237596E-11
  1.25201286412005E-10  1.84494985687433E-09 -1.47902599734024E-10 -1.96512778563338E-11 -3.05690897207173E-01
 -4.33880127604065E-03  1.13265319338876E-04  5.56277261231283E-01  7.89734935480970E-03 -2.05612994382923E-04
  6.03899217267394E-09 -5.43226182639606E-10 -2.11497984734372E-10  3.21166827454754E-01  4.55953615607676E-03
 -1.18710915208973E-04  1.24088212940224E-10  9.53018977575774E-11  6.80469231888643E-04  4.87927706026029E-04
  7.17081681409016E-11  4.39904246156587E-11  1.18399080545195E-10  7.33243339993939E-11 -1.13030559155522E-03
 -8.10490107394541E-04  8.20073102956822E-11  5.13834551083232E-11 -8.75530932765378E-04 -6.27802909616537E-04
  1.14770047214144E-11 -2.87648759954822E-06  1.58405069037563E-11  1.08720003534506E-06 -3.62211629476662E-06
 -1.50834677949587E-11  3.23970864571852E-06  2.22861101803164E-12  4.28573469396999E-06  5.38659961938222E-12
  3.79729858443787E-11  1.92354359783424E-10 -3.06840890529171E-10  1.73770480459059E-09  9.42940771158026E-10
 -7.02007991494717E-12 -1.05399495189378E-10 -7.75914833589254E-10 -5.10454920475556E-11 -9.54023931024796E-13
  8.40167842777891E-13  2.02685690547197E-10  9.45427532830800E-10  3.60898232703091E-10  1.88844532410261E-10
 -5.39285736640125E-12 -2.84541657889486E-10 -4.74930841572019E-10 -4.16774681343076E-10 -3.18792136520345E-10
  2.16094515274541E-09  1.75381191152641E-10  3.56489027005949E-11  3.05689489269941E-01  4.33949546999266E-03
 -1.12603402090970E-04 -5.56278656072359E-01 -7.89884911013229E-03  2.04382921059882E-04  3.69972364880417E-09
  3.60103910395316E-11  1.89557474954126E-11 -3.21167629962796E-01 -4.56040338694593E-03  1.18000274654655E-04
  7.30745197664786E-11  5.87914837048967E-11  6.79684342219952E-04  4.87336114520616E-04 -6.86977039015341E-11
 -3.26202413411678E-11  2.33415372745788E-10  1.36267252744649E-10 -1.12898661094510E-03 -8.09501755802283E-04
  1.45766142580131E-10  9.49016377668531E-11 -8.74509216473063E-04 -6.27037338426591E-04  1.93541420571348E-11
  2.86433361729115E-06  1.84646879613905E-11 -1.08263242564868E-06  3.60686384665858E-06 -6.44679269464698E-12
 -3.22608647649017E-06  1.26006239178786E-11 -4.26770771953064E-06
* ORBITAL    1   21
 -3.65509221060995E-12 -2.28436974427511E-11 -1.07635675125503E-10 -4.18745757557826E-09  2.37594067953434E-09
  1.40384427300203E-09  6.31613943366887E-12  2.51472910335265E-10 -1.40959533613767E-09 -1.01583775705623E-09
 -8.19936007193124E-10  3.15941110363610E-04  7.63944454746696E-03 -3.81259437587770E-03 -1.40767668035948E-03
 -3.44651363752007E-04 -5.38417686768648E-05 -1.30188995816102E-03  6.49833207972360E-04  2.39927040176499E-04
  5.87640334714706E-05 -6.80315799650693E-01 -1.63649070309354E-02 -1.68772580087072E-03  4.91083842107558E-09
  2.64598919751827E-10  6.55949172222757E-11  4.46621883446191E-09  1.10241931730662E-09  3.32622946960602E-10
  1.15937252189364E-01  2.78875765544229E-03  2.87572258225278E-04 -1.34421183143709E-09 -1.46815086614339E-09
 -4.92291945910979E-10 -5.14894461981867E-04 -6.09454612973826E-04 -6.08294451684292E-11 -3.73598210157193E-11
  1.32958916348534E-04  1.57369260768755E-04 -5.54997634721197E-05 -6.56878407016160E-05 -4.18802315238366E-12
 -1.61038767921963E-11  7.16347230789732E-05  8.47965623237514E-05  1.07277939703700E-10  6.71457891110414E-11
 -1.81126109601518E-04  7.97316313219866E-12  6.84437053850699E-05 -6.11433386660396E-12  1.21910221213550E-12
 -2.47531544750569E-05 -2.11688474967414E-12  2.18201330937978E-05  4.79963652629354E-12  2.12365255698552E-11
  1.59970231404458E-10  7.58858416194636E-10  6.34487171632220E-09  1.28801986623275E-09  7.24685642879257E-10
 -3.11711532541642E-11 -6.01260403375897E-10  1.88619587216879E-09 -2.31522083324918E-10 -5.22053032076816E-10
  3.15975609766401E-04  7.64175401630149E-03 -3.81435207954955E-03 -1.40501919507904E-03 -3.42213812178220E-04
 -5.38473953519983E-05 -1.30228176225988E-03  6.49851839304198E-04  2.39406046076555E-04  5.83079504111432E-05
  6.80312941953878E-01  1.63631592210150E-02  1.68758549799578E-03  3.95525829267807E-09  2.30945882109243E-10
  6.73919894797835E-11  6.19699970599641E-09  3.69206331271286E-10  6.57867404539203E-11 -1.15937184783344E-01
 -2.78860759750176E-03 -2.87599825222946E-04 -3.90026683711332E-09 -1.05657609781376E-09 -3.10556572088629E-10
 -5.16516897384554E-04 -6.10541959477421E-04 -2.25537340387317E-10 -1.55692293996961E-10  1.33381721559396E-04
  1.57651876592680E-04 -5.56724395387148E-05 -6.58028132775765E-05  4.95234286065797E-11  3.10904304707835E-11
  7.18568160929095E-05  8.49434603136764E-05  9.22766910148944E-11  7.01605621958576E-11  1.81091064640637E-04
  3.08924091787945E-13 -6.84304056761586E-05 -2.03664199485941E-12 -1.53084818307130E-12  2.47474399107220E-05
 -1.65187726714921E-12 -2.18170644506195E-05  1.55259089009338E-11
* ORBITAL    1   22
 -2.71902259259474E-04 -2.01593962194462E-03 -1.21405495901315E-02 -1.34187001926339E-01 -7.42698851197851E-03
 -4.69496893575968E-03 -5.85674953403682E-04 -1.40919662065072E-02  8.91211085277585E-03 -9.70619186759371E-04
 -2.46266964729823E-03  1.85063701165081E-11  4.49460757006712E-10 -7.14320805156953E-10  3.11182732092792E-10
  3.54890733620918E-10  9.57639083050894E-11  2.44340014897670E-09  6.56210723087160E-10 -6.30713927091359E-12
  7.38091171043752E-11 -3.67933392332434E-08  3.41758080174916E-10  3.84469249212883E-10  1.85889184427147E-09
  1.50523641364623E-09  5.02617984601826E-10 -3.39766990815785E-01 -8.78698083803518E-03 -8.72584866877135E-04
 -1.96875530380251E-07 -5.81234514065860E-09 -8.44297528621112E-10  5.88493692268563E-01  1.52194981251393E-02
  1.51136158497381E-03  1.00846707424882E-10  4.44889833676099E-11 -5.12598819700193E-11 -4.27112222955328E-11
 -2.06100774664585E-11 -7.53927932583034E-12  8.01916758718859E-12  5.43577217552567E-11 -4.60635109356643E-04
 -4.71992722102435E-04 -1.36173088318364E-11 -7.33676932228045E-11  5.94677406020681E-04  6.09340012161146E-04
 -1.38495660076797E-11  5.23673568608734E-09  2.01158948761613E-13  1.39074421864331E-08  8.58128650456411E-05
  5.09884793826077E-11 -1.27880411469010E-04 -3.31852797940885E-11  1.69193603341924E-04 -2.71919292865385E-04
 -2.01606637515715E-03 -1.21411917723717E-02 -1.34199555027317E-01 -7.43454077989384E-03 -4.69937744377944E-03
  5.85705956206413E-04  1.40943291835839E-02 -8.91900557529613E-03  9.67956494629223E-04  2.46025943769746E-03
  1.33540717308526E-11  2.39902889514819E-10 -6.58261258013893E-10 -3.44581316995030E-10 -2.22220951165271E-10
  9.13678158505581E-11  2.03300330194589E-09 -5.56794881667892E-09 -1.41445299508220E-09 -5.99954797445310E-10
  3.98450627677828E-08 -4.57336563563727E-10 -4.35909673490516E-10 -1.31660561828699E-09 -1.36034712510401E-09
 -5.09052791099969E-10 -3.39764499220158E-01 -8.78590447219223E-03 -8.72505171087984E-04  1.86083134109155E-07
  5.74973626557880E-09  8.89130531590160E-10  5.88489377348434E-01  1.52176328903922E-02  1.51122333324211E-03
 -6.51999473064302E-11 -5.40502964729057E-11 -1.42856836607843E-11 -1.29629467845014E-11  1.67539014826747E-11
  1.36861113781029E-11  2.11716160130372E-10  1.87520140942017E-10  4.61736399138864E-04  4.72707297792263E-04
 -2.98941363008286E-10 -2.63214330683287E-10 -5.96099159899784E-04 -6.10262519212279E-04  4.21066389852316E-12
  5.76156003954667E-09  2.07966228228755E-12  1.51834838094523E-08  8.57977558833107E-05 -4.21504982063280E-11
 -1.27856970560843E-04  2.84135818569831E-11  1.69163132038971E-04
* ORBITAL    1   23
  4.19573385350967E-12  2.35921905042935E-11  2.29989484913052E-10 -1.56319875325056E-09 -2.02235633567752E-09
 -9.16884713190182E-10  1.49645114799954E-11  3.28356988919996E-10 -2.35034527869475E-09 -1.70284875252617E-10
  1.36199793532496E-10  3.24533520136143E-04  9.29028876751276E-03 -3.26172303942543E-03  1.30765986766812E-04
  3.18213542377130E-04 -5.53071976754179E-05 -1.58326113990290E-03  5.55815733904040E-04 -2.22616525719881E-05
 -5.41966774425486E-05  7.12950134847394E-01  9.75578790881162E-03 -1.72371745510249E-04 -5.32641263198577E-09
 -4.10581267181543E-10 -1.28292900953810E-10 -5.23671187788274E-09 -9.05281962803200E-10 -2.21854895717245E-10
 -1.21501408248541E-01 -1.66264995848267E-03  2.93440302206116E-05  2.45411860179016E-09  1.19699097811209E-09
  3.74680095497750E-10 -2.01729399461067E-03 -1.35146851221876E-03  3.16597768927857E-11  6.62927362694101E-12
  5.20852798125935E-04  3.48940534813620E-04 -2.17420743042226E-04 -1.45660645153844E-04  8.84850636254429E-11
  8.99081816929199E-11  2.80705736075413E-04  1.88054483916517E-04 -1.79736056352023E-10 -1.17217427274012E-10
 -6.60193929133981E-06 -7.98851365832797E-12  2.51192636904936E-06  9.48402954451731E-12 -5.67414588915702E-12
 -8.99404375278126E-07  7.60646399957864E-12  8.00750885016703E-07 -5.51091468923727E-12  7.57918870209986E-12
  5.72777356411789E-11  2.04826457728323E-10  3.05143092264413E-09  1.51449138843015E-09  9.44118184135439E-10
 -4.64946125262023E-12  5.74602161154184E-11  1.92567569905111E-09 -2.45346270319166E-10 -4.69780960465742E-10
 -3.24495463325584E-04 -9.28793865628963E-03  3.25514155900377E-03 -1.29676395409714E-04 -3.16858827834982E-04
  5.53009965919607E-05  1.58286223494337E-03 -5.54913140801970E-04  2.20690222448016E-05  5.39877854396567E-05
  7.12951776139016E-01  9.75750174426612E-03 -1.71093879028665E-04  3.99122381376990E-09  2.52400011346078E-11
 -5.88959970727495E-11  7.83353614788406E-09  4.44426310161910E-10  1.42901194770814E-10 -1.21502130555739E-01
 -1.66290805102605E-03  2.91553222201765E-05 -6.07385624699902E-09 -9.39753051546996E-10 -3.08202635243071E-10
  2.01536630214419E-03  1.35015897934866E-03 -1.89349720589106E-10 -1.10696417958802E-10 -5.20350630367816E-04
 -3.48600375724256E-04  2.17220623962318E-04  1.45526342075799E-04  6.62147103036963E-11  3.18197533703820E-11
 -2.80448427008107E-04 -1.87882227765346E-04  1.95887995747477E-11  9.43371437206272E-12 -6.63407468410081E-06
 -5.52083937638405E-12  2.52381545018018E-06 -1.78565320942484E-12 -5.60430774153507E-13 -9.04349689786911E-07
 -4.84479379775772E-12  8.04862901876357E-07  1.83185062568245E-11
* ORBITAL    1   24
  8.44167178062337E-11  6.22736247599574E-10  3.67632299259487E-09  4.19613619348728E-08  1.43405599866867E-09
  8.73451098666579E-10  1.65921638470811E-10  4.11630046585042E-09  3.82841322683779E-10  7.22734962574987E-10
  7.89007939900192E-10  5.38417670744338E-05  1.30188994947114E-03 -6.49834384930118E-04 -2.39927296397161E-04
 -5.87641674142543E-05  3.15941106080971E-04  7.63944446756947E-03 -3.81258895831339E-03 -1.40767614883598E-03
 -3.44651362933484E-04 -1.15937252467355E-01 -2.78875768154780E-03 -2.87572262069945E-04 -3.23947533071917E-09
 -4.40177529877362E-10 -1.16268473268464E-10  1.02822451174354E-07  2.84482755338079E-09  3.44668666286226E-10
 -6.80315800430015E-01 -1.63649066220639E-02 -1.68772569918046E-03 -1.68125906104725E-07 -3.22893362649515E-09
 -7.56786898130822E-11 -8.77435209906163E-05 -1.03857862203563E-04 -7.25069528669100E-11 -3.47932337979460E-11
  2.26457089265328E-05  2.68121594919096E-05  3.25639446860447E-04  3.85447592998458E-04  4.09801528216249E-11
  7.75405797967430E-11 -4.20420354969773E-04 -4.97624453685846E-04 -1.58079639260489E-10 -1.62214981174019E-10
 -3.08690269517351E-05  2.64927667074164E-12  1.16593428391836E-05 -2.31436576282609E-13 -2.94853738825449E-11
  1.45229457488846E-04  4.21440895381263E-11 -1.28060972328340E-04 -5.26747985262047E-11  6.00245373726136E-11
  4.45082584139893E-10  2.77927838255094E-09  3.10080764923932E-08  1.62466734716922E-09  1.00615129966241E-09
 -1.40312441549142E-10 -3.26049726571519E-09  6.43336565744985E-10  1.07366619775477E-10 -1.38703866865893E-10
  5.38473969479512E-05  1.30228180768934E-03 -6.49850330879553E-04 -2.39405839257071E-04 -5.83078933870824E-05
  3.15975602791767E-04  7.64175386453834E-03 -3.81435288974709E-03 -1.40501941758140E-03 -3.42213961882748E-04
  1.15937184516747E-01  2.78860772211961E-03  2.87599866003816E-04 -3.63622516409218E-09 -1.24485842881791E-10
 -8.33430759812953E-12  9.66757601737405E-08  2.48451935510305E-09  2.62440122919249E-10  6.80312941747443E-01
  1.63631588122499E-02  1.68758531349177E-03 -1.62469358009720E-07 -3.48105466733059E-09 -1.66092233560028E-10
 -8.80160589822092E-05 -1.04038716553367E-04 -9.18632010388487E-11 -6.44443928658638E-11  2.27155324753324E-05
  2.68578769092064E-05  3.26663198489581E-04  3.86134150830424E-04 -4.40474277411015E-10 -3.37182123263079E-10
 -4.21748231399323E-04 -4.98513823337864E-04  1.74777078373433E-10  1.66947814294710E-10  3.08626187751057E-05
 -4.82293549290273E-12 -1.16584068541779E-05  3.86139830704534E-12 -2.24523751834855E-11 -1.45201381567469E-04
  3.47900172185025E-11  1.28036142240293E-04 -4.95165307475386E-11
* ORBITAL    1   25
  9.27458680414478E-11  6.94862451964933E-10  3.80441509705475E-09 -4.62193596733938E-08 -1.54400461961774E-09
 -7.29056941963085E-10  1.79051991423401E-10  4.53746736194721E-09 -1.23487708957513E-09 -3.12443959084648E-10
 -9.98517175612969E-11  5.53071969067122E-05  1.58326114389222E-03 -5.55815207134234E-04  2.22616112811043E-05
  5.41965954484559E-05  3.24533524657325E-04  9.29028879829560E-03 -3.26172867491554E-03  1.30765623729105E-04
  3.18213768401239E-04  1.21501408069720E-01  1.66264957836789E-03 -2.93442317001474E-05  3.38675531174594E-09
  3.52650602211865E-10  5.29105360960205E-11 -1.14544864286524E-07 -1.95747278691365E-09 -1.15539274924415E-10
  7.12950134145697E-01  9.75578734998652E-03 -1.72371909213902E-04  1.87608344732270E-07  1.49906806784126E-09
 -3.74935626898283E-10 -3.43782684045923E-04 -2.30314259763286E-04  4.38027956847163E-11 -9.51804968628480E-14
  8.87748955543708E-05  5.94715526200348E-05  1.27585503772544E-03  8.54748096381483E-04  4.33840887608990E-10
  2.52787656832074E-10 -1.64710561952012E-03 -1.10346387789210E-03 -4.94086095217824E-10 -3.04751929472099E-10
 -1.12443843448249E-06 -6.34449932101150E-12  4.31009982943293E-07 -2.43410429425910E-14  9.81380763505574E-12
  5.28744632493018E-06 -6.63615112764563E-12 -4.68383003825184E-06  4.87086347586001E-12 -5.93938192714485E-11
 -4.48210901454697E-10 -2.60564459685346E-09  3.59278175839222E-08  9.94221221546615E-10  4.99902825607305E-10
  1.58924672282571E-10  4.49030482251501E-09  1.25531999957067E-09  1.00685069219849E-09  7.50963998570593E-10
 -5.53009967700120E-05 -1.58286216815605E-03  5.54914260398993E-04 -2.20689990595999E-05 -5.39878501464389E-05
 -3.24495454885497E-04 -9.28793846297923E-03  3.25514045115253E-03 -1.29676633864920E-04 -3.16858901169790E-04
  1.21502130677612E-01  1.66290846918234E-03 -2.91551083085742E-05 -4.00844980613015E-09 -2.30856917119435E-10
 -6.59148957208627E-11  1.07937228539989E-07  1.44112369279133E-09 -6.53738203858672E-11  7.12951776284497E-01
  9.75750129197376E-03 -1.71094000586511E-04 -1.82029830020967E-07 -2.26318984016723E-09  6.01421321990209E-11
  3.43466865345735E-04  2.30102572540237E-04 -6.44466692479577E-11 -3.20137977219268E-11 -8.86940184496177E-05
 -5.94176064973496E-05 -1.27463852035325E-03 -8.53921095183736E-04  1.06969228323388E-10  8.26054577829833E-11
  1.64552802984293E-03  1.10239290154850E-03 -4.52252852360818E-10 -2.79688873768416E-10 -1.13048848267178E-06
 -5.45228393036951E-12  4.33188861611317E-07  4.99941279620572E-12  4.12945625966088E-12  5.31330230223443E-06
 -7.44134869860125E-12 -4.70631466294313E-06 -1.65385270622490E-12
* ORBITAL    1   26
 -1.31703285983092E-11 -9.61500041402676E-11 -4.53864939665551E-10 -3.55114939540640E-10 -1.09434260783801E-09
 -4.59459865957148E-10 -6.75416828212035E-12 -1.03483465682324E-10 -2.78469004973720E-09 -8.24436300414620E-10
 -4.97329346338443E-10  5.32159634138652E-13 -7.84274298802392E-11 -1.47873383733721E-09 -2.03356879453885E-10
 -2.84069821280953E-11 -3.30850170843019E-12 -1.98642093184009E-10  1.34688908112210E-10 -2.32033360872909E-10
 -2.04437832619193E-10  5.79518850255249E-09 -2.27401200916050E-10 -6.71537777837200E-11  6.34377546307219E-01
  1.04868383404248E-02  2.88454427767908E-04  2.61642486092273E-01  4.32616080434253E-03  1.19259258028293E-04
 -1.62636608014979E-09  3.49536236976995E-11  1.36460016542054E-11  1.51059357795961E-01  2.49771139472301E-03
  6.88547666688294E-05  5.43607385058650E-11  4.08761256015825E-11 -8.06194773001233E-04 -5.22118353957165E-04
  1.52790477882012E-10  9.97684372434383E-11 -2.43420339273952E-11 -1.14589371969368E-11 -3.03496578054150E-04
 -1.96552759205333E-04 -1.16606153483872E-10 -8.42109299445499E-11 -2.35087530371751E-04 -1.52249184260891E-04
  1.25995727119645E-11  6.95923311529712E-05 -1.56084673900678E-11 -2.63034395376846E-05 -1.98117431314078E-05
 -5.09852156491410E-12  1.77201782886573E-05 -1.38433941297423E-11  2.34415900516816E-05  1.35588705493647E-11
  9.67696122576295E-11  5.18284141513457E-10  1.88961909551921E-09  1.11992764049887E-09  6.35388160579927E-10
 -1.06032826323257E-11 -1.59616705795703E-10 -1.01066103096643E-09 -8.34685350014062E-10 -7.19170585216029E-10
  5.52092715174620E-12  2.63980492079004E-10 -8.43855142515624E-10  1.28314902558463E-10  1.73362127347484E-10
  2.11510340653145E-12  2.35438150532860E-10  1.23584182198433E-09  3.52268335224842E-10  1.71937386867300E-10
 -4.52123170974566E-09 -2.79786189611860E-11 -1.91027843989917E-11  6.34377501458392E-01  1.04876218402068E-02
  2.89280458541187E-04  2.61640553957934E-01  4.32643103622358E-03  1.19572837277096E-04  3.19383949926052E-09
  1.27287627110075E-10  2.64949499130563E-11  1.51058245209392E-01  2.49786544467341E-03  6.90351567434386E-05
 -1.34649675333837E-11 -1.42498888752472E-11  8.04737148121858E-04  5.21074313384132E-04 -2.85397735188890E-10
 -1.80525401030817E-10 -7.14122164298173E-11 -3.72925462199220E-11  3.02936128852135E-04  1.96151653478711E-04
  2.78488838236838E-11  2.83535999817127E-11  2.34653291436991E-04  1.51938388209479E-04 -1.64495757214864E-11
  6.95629997123892E-05  4.71976559946558E-12 -2.62923306231636E-05 -1.98035417299919E-05  5.82265857229965E-12
  1.77128018686568E-05  2.18551907911250E-11  2.34318393379480E-05
* ORBITAL    1   27
 -8.69006925255476E-13 -9.63102221544797E-12 -2.10579039246484E-11 -2.49906176050339E-09  1.41182891568047E-09
  8.14208352466594E-10  2.09580996754519E-12  8.50845197291852E-11 -1.14173333284206E-09 -6.30007105271232E-10
 -4.60054650172934E-10 -3.10144057650379E-12  1.12278300234148E-11  1.84609267281836E-09  3.16203026077073E-10
  8.51228689496504E-11  2.21249859691559E-12  1.83260237307395E-10 -1.36608512184927E-10  1.83453562347914E-10
  1.25552261413520E-10 -5.84614165733834E-09  4.00625857182575E-10  1.45324972697511E-10 -6.42333549178017E-01
 -9.11555182433058E-03  2.38444979013739E-04 -2.64736092424395E-01 -3.75776239607612E-03  9.80782104532187E-05
  1.85425480157017E-09  3.39880962994716E-11  3.67263940976732E-11 -1.52845452042220E-01 -2.16954693926582E-03
  5.66248861796781E-05 -3.26858543949471E-11 -2.16268412898420E-11  1.42964632360767E-03  1.02513083290846E-03
 -1.48280445017654E-10 -9.18994423582600E-11  2.44800373555530E-11  9.07241096140819E-12  5.37861998115732E-04
  3.85680707309605E-04  1.20472517455560E-10  9.01470257602509E-11  4.16626140724229E-04  2.98747013699121E-04
 -1.16771258413250E-11 -6.04256467626728E-06  1.66625230880090E-11  2.28388686472923E-06  1.72274099551486E-06
  6.60600968792016E-12 -1.54088241664133E-06  1.42135763121079E-11 -2.03839384045583E-06  1.29166175079981E-11
  9.26636676598800E-11  5.06299864822420E-10  1.43534984574201E-09  8.38327248282414E-10  4.56436824231694E-10
 -1.57159480100379E-11 -3.02608210420707E-10  9.25933878636226E-10 -1.53142659316819E-10 -3.21320443622930E-10
  4.64478226884856E-12  2.63270776353334E-10 -1.00330117436718E-09  6.46443996912078E-11  1.13103602505447E-10
 -2.64108368475244E-13  1.82359107575615E-10  1.39569842654296E-09  3.85822319873079E-10  1.72311548184206E-10
 -4.71663745101050E-09  1.10103724334247E-11 -1.40573091245144E-11  6.42335159799594E-01  9.11752381782800E-03
 -2.36979276380180E-04  2.64734885376837E-01  3.75871722173627E-03 -9.74052509107467E-05  3.26742031989897E-09
  5.44571969714955E-11 -6.50851204402817E-12  1.52844758544719E-01  2.17009540016346E-03 -5.62372893781791E-05
 -1.89218139594473E-11 -1.53384860323812E-11  1.42800549058022E-03  1.02389759220551E-03 -2.70969531859077E-10
 -1.62874930663065E-10 -8.11022986974183E-11 -4.55896623454043E-11  5.37224615353020E-04  3.85200586499634E-04
  3.93014058437680E-11  3.88388388859859E-11  4.16132422260057E-04  2.98375098020737E-04 -1.62028029985487E-11
  6.01780150531720E-06  3.11622313952514E-12 -2.27450411908873E-06 -1.71587476133691E-06  7.29133941495701E-12
  1.53470174033672E-06  2.20531677737051E-11  2.03022491288912E-06
* ORBITAL    1   28
 -2.48618850195239E-04 -1.85860777344248E-03 -1.03947887882632E-02  1.44565208101851E-01  4.86512705534781E-03
  2.31554212202608E-03 -5.49283126960214E-04 -1.47035519289273E-02 -5.96986969974250E-03 -5.15380008977007E-04
  9.67273487288120E-05  1.81795002283236E-11  5.08912698622666E-10  6.15112222575448E-10 -4.21054265398402E-10
 -4.61376675580154E-10  1.08288678665700E-10  2.93694581170920E-09 -4.26410247625328E-09 -1.01224411707701E-09
 -5.55232686642455E-10  4.24075756569480E-08 -3.70232673035022E-10 -3.14251762388926E-10 -1.79083360691741E-09
 -1.72220668817314E-09 -5.90137430027151E-10  3.53099051520535E-01  5.16484628462798E-03  7.11542450497307E-06
  2.21825566830172E-07  4.09357956750420E-09  1.99431762406471E-10 -6.11585499190651E-01 -8.94577759403706E-03
 -1.23248235057648E-05 -2.07447014698592E-10 -1.04014863576930E-10  3.78289265603706E-11  3.12099238410342E-11
  4.77513550019397E-11  2.27082301866087E-11  4.69990886625723E-10  3.13337540222146E-10 -1.27263067429011E-03
 -7.92248615382054E-04 -6.03879706541801E-10 -4.02584897251252E-10  1.64295908050049E-03  1.02278851945731E-03
  2.40940871158484E-12  8.61217595544756E-09 -6.58446881632075E-12  2.27437386126370E-08  2.48985052365549E-06
  1.58374445994000E-12 -3.75833141096713E-06  1.05269711688231E-11  4.94533973525369E-06  2.48611015805113E-04
  1.85854725369057E-03  1.03945821713545E-02 -1.44577004077669E-01 -4.87103282313375E-03 -2.31883168821198E-03
 -5.49241447107568E-04 -1.47012554964480E-02 -5.97783791890264E-03 -5.17573774154311E-04  9.52181863098397E-05
 -1.66817231023458E-11 -5.78624978995551E-10 -1.04415937480546E-09 -5.97261222814115E-10 -4.49515249510480E-10
 -9.87648900199227E-11 -3.00839578930411E-09 -4.45141643873894E-09 -1.39991787703405E-09 -8.37838480622021E-10
  4.53432313212104E-08 -2.39182464502793E-10 -2.74759166768788E-10 -1.07270097364376E-09 -1.32688220079222E-09
 -4.56270719960871E-10 -3.53098907482313E-01 -5.16564345700214E-03 -7.58065632509887E-06  2.10871720742381E-07
  4.20629780692234E-09  4.26617558946446E-10  6.11585249816026E-01  8.94715606821342E-03  1.31296860005155E-05
  6.11866781498077E-11  4.21802157225835E-11 -8.70484351039898E-12 -1.06618702121715E-11 -1.62660095665536E-11
 -1.17125057310862E-11 -3.00907870193031E-10 -2.15114160468934E-10 -1.27138048712701E-03 -7.91456096936583E-04
  3.59851621224432E-10  2.54342780106089E-10  1.64134516643013E-03  1.02176545182198E-03 -8.02398990890477E-12
 -8.00901555669683E-09 -2.01265796132658E-12 -2.12394531649903E-08 -2.50333244748237E-06  1.44632950823269E-11
  3.77767236309870E-06 -4.03308776101360E-12 -4.97135619424902E-06
* ORBITAL    1   29
 -1.44506171342247E-03 -1.09528614567632E-02 -5.38155268415450E-02  5.57095140115692E-01  2.22345947854381E-02
  9.40376846867437E-03 -1.43201018785185E-03 -3.51261054496016E-02  3.49259769711221E-02  6.23085964791963E-03
  1.23755636579318E-03  1.20660191869039E-11 -3.78668437528248E-12 -6.24064599928992E-09 -1.70036557587546E-09
 -1.00102619541833E-09  3.82797263831366E-12 -5.12223993216023E-10 -4.37601763975129E-09 -9.25532931551870E-10
 -4.48222759081929E-10  5.97902829871435E-10  4.72640746935185E-10  1.98262094820749E-10 -3.50903528313383E-10
  4.19002973251952E-11  2.24320375884640E-12 -6.07960196015058E-02 -3.57936572645314E-03 -6.59786573477005E-04
  4.00098302617405E-09 -3.61194367083378E-10 -1.69880289053354E-10  1.05301790786304E-01  6.19964351409958E-03
  1.14278402286870E-03 -5.50385055682925E-11 -3.93076805938492E-11  4.10315613206411E-11  2.52343276542130E-11
  1.25360709023986E-11  9.69605448552308E-12  2.42460539631595E-11  1.62300271776543E-11 -8.73246976704395E-04
 -6.33043821026926E-04 -4.14644180552289E-11 -2.93506145140716E-11  1.12735684818152E-03  8.17255972396279E-04
  5.67889073312448E-12 -1.32539228411419E-08  7.29426720075269E-12 -3.50689016097598E-08  3.29484828832002E-05
 -8.45391069320150E-12 -4.90922891973121E-05 -1.64383656343708E-11  6.49568419666638E-05 -1.44515005468386E-03
 -1.09534440014882E-02 -5.38184745127270E-02  5.57182033219739E-01  2.22552664380909E-02  9.41583010304950E-03
  1.43193359817153E-03  3.51282884471582E-02 -3.48498502024659E-02 -6.20978983129359E-03 -1.22480107368185E-03
  1.42449625113052E-12  4.23809632304733E-10  2.94383536204672E-09  6.67771347445702E-10  3.67358812964219E-10
 -2.22294688689577E-11  3.40769559325810E-10  1.03544016934547E-08  2.68096032681745E-09  1.49876944375090E-09
  1.36781365231546E-09 -8.77135756934360E-11 -3.48556987710757E-11 -1.97698041546147E-11 -2.81547331194287E-10
 -1.03819145847263E-10 -6.08106309101036E-02 -3.57959175061575E-03 -6.59698490925793E-04  6.43257384881255E-09
  5.14638837817389E-10  1.70797767501682E-10  1.05327103033476E-01  6.20003476502108E-03  1.14263133194261E-03
  4.13398619662413E-11  2.06490711676589E-11  6.92929742754309E-11  4.04537755931990E-11 -4.05854738515641E-12
 -5.73087113342528E-13  9.75431711790252E-11  6.25121456354988E-11  8.73083035036704E-04  6.32923322052150E-04
 -1.02239016658825E-10 -6.77717237375099E-11 -1.12714532811440E-03 -8.17100478671829E-04 -6.17815536298497E-12
 -1.32223872947958E-08 -6.41143831091213E-12 -3.49862423901699E-08  3.29490204553484E-05  7.12806730465756E-12
 -4.90936540759979E-05  1.22479570806617E-11  6.49583075491188E-05
* ORBITAL    1   30
  2.24164972969859E-03  1.65485194543578E-02  8.67515154777215E-02  9.82124364449640E-01 -7.65810561095295E-04
  3.01620172388094E-03  2.53827177361498E-03  5.63403959813372E-02  3.79152021885277E-02  1.87295508532878E-03
 -1.39799566800616E-03  1.95377736627250E-11  5.13944316038652E-10 -1.86698087023695E-08 -5.89649815420108E-09
 -3.80049345150045E-09  6.42023236549746E-11  1.36129646751135E-09 -1.62345367181160E-08 -3.65935707638472E-09
 -1.50096019096282E-09 -2.09531398875911E-09 -1.15232121540152E-09 -6.30163709677566E-10  3.19085250804584E-10
 -1.79703493004427E-10 -1.77473065161941E-10 -9.28026523979045E-02  1.93917167228373E-03  8.15551499530393E-04
  4.10943284111726E-09 -3.19264074111518E-09 -1.50944543342289E-09  1.60738899135398E-01 -3.35874510653436E-03
 -1.41257726877790E-03 -3.00955068545517E-10 -2.45197080142521E-10  1.72687118393247E-10  1.48498227663681E-10
  6.90311483639485E-11  5.74400694273076E-11  2.22430180921651E-10  1.79078042636275E-10  2.60969722795407E-04
  6.65836305261730E-05 -3.06883381532530E-10 -2.46712523039682E-10 -3.36910937011743E-04 -8.59594213833402E-05
 -6.12406867678272E-12  2.25377122187590E-10  2.87825809535586E-12  5.75455045554214E-10 -1.33005591266347E-05
  7.64363897931103E-12  1.98818171340283E-05 -1.24055070725968E-11 -2.62702717320470E-05 -2.24251950101067E-03
 -1.65548988205788E-02 -8.67835658983801E-02 -9.82097150789792E-01  7.46718289965318E-04 -3.03204331260617E-03
  2.53917738314437E-03  5.63576801487474E-02  3.77306622637416E-02  1.82586618019538E-03 -1.42203947288673E-03
  3.63866653581296E-11  7.12164167196284E-10 -7.83417460011365E-09 -1.43482215975974E-09 -4.06506696128498E-10
  3.44356553208202E-11  7.90062854651911E-10 -3.58804115637944E-08 -1.08683813450213E-08 -6.61432853162046E-09
  1.16896801139425E-12  2.30532890419415E-09  1.08766856348143E-09  4.94306116587897E-10  7.72987196157556E-10
  2.54748468011875E-10  9.28056018436920E-02 -1.94691704243031E-03 -8.18505949634034E-04 -8.53687798812125E-09
  2.81977286704285E-09  1.46678228228549E-09 -1.60744018957469E-01  3.37215778865159E-03  1.41769314045341E-03
 -3.08255052498688E-10 -2.37340428063404E-10 -2.67913645394776E-10 -2.06811954850367E-10  6.29138109305188E-11
  4.91297178514147E-11 -4.50325126612845E-11  1.74474970341801E-11  2.62254277471256E-04  6.74744700023273E-05
 -2.11956633262204E-11 -7.56766356583941E-11 -3.38568804839202E-04 -8.71091307111414E-05  1.52933018278594E-11
 -3.74120440123001E-09 -3.60495253742244E-12 -9.90644440549794E-09  1.33284701165486E-05 -1.70182681493736E-12
 -1.99218971276080E-05  1.85399098547015E-12  2.63241490023683E-05
* ORBITAL    1   37
 -2.44466872243267E-03 -1.76947616147995E-02 -7.86887758999993E-02 -2.61415138189847E-01  5.14813552990808E-01
  3.44482999248018E-01  1.60074978767004E-04  7.80738180133666E-03  2.36924774864080E-01  1.32656919310581E-01
  1.17835015852800E-01 -2.85210401715305E-12 -5.62238852684151E-11 -2.00752175692736E-09 -5.07735598552849E-10
 -2.69327151433460E-10 -7.65474048791124E-12 -9.06100043305584E-11 -2.95294935360574E-09 -1.20723110401444E-09
 -9.35261799029950E-10  2.60148602015318E-09  1.27357694496706E-09  5.69935994693449E-10  2.07295277827649E-09
  7.62698843234097E-10  3.14065431345049E-10 -4.00079939922794E-02  1.80732427000014E-02  1.24784894244097E-02
 -1.40643296742522E-09 -1.54804033421897E-10 -4.09571741082646E-11  6.92958783492399E-02 -3.13037743317584E-02
 -2.16133775293558E-02  2.10757238740387E-11 -3.28398185115854E-12 -2.42173280907035E-11 -2.24643850428623E-11
 -4.52990249811030E-12  1.33631735225686E-12 -1.91177610016739E-11 -8.37067759039298E-12  4.52873938340010E-04
 -5.36663473208205E-04  2.26276383342576E-11  9.29074000113486E-12 -5.84657687657502E-04  6.92829596889180E-04
 -4.59791877758209E-13  1.97289630822775E-10  7.98608807410273E-14  5.26838312848989E-10  3.72161459713903E-05
  7.78081213956756E-13 -5.54790855198343E-05 -2.37526076833218E-13  7.33916303451067E-05 -2.44866518902934E-03
 -1.77241013821879E-02 -7.88341690374771E-02 -2.62013521048948E-01  5.14805355314498E-01  3.44483812118495E-01
 -1.56738301083175E-04 -7.74307791038938E-03 -2.36448895558463E-01 -1.32441270944761E-01 -1.17660390193029E-01
 -1.10447888353178E-12 -6.89624417354849E-11  6.67709234775238E-10  2.53457222095598E-12 -1.25732144256879E-10
  5.91227711310693E-12 -3.43593585908815E-11  6.27295747327690E-09  2.00725117724308E-09  1.29080767493333E-09
 -1.52146135990594E-09 -5.68461083133422E-10 -2.55820401306870E-10 -2.32745457175966E-09 -7.52867628586879E-10
 -3.00053675505772E-10 -3.99809482522471E-02  1.80755183010135E-02  1.24776778062541E-02  6.85600508683177E-10
  9.99634761993936E-10  5.23592907023756E-10  6.92490364525933E-02 -3.13077151671197E-02 -2.16119715280015E-02
 -9.53487546913535E-12 -1.15501546154158E-12 -3.33604033005119E-11 -2.79350043034565E-11  2.59766220891741E-12
  4.91407868438594E-13 -2.05715188195536E-11 -2.60787149765813E-11 -4.54519167364597E-04  5.34400769034325E-04
  2.05874029338920E-11  3.04633810281398E-11  5.86781721578476E-04 -6.89908426658388E-04 -6.80025859657683E-13
  1.68704889295855E-10  4.13812786239974E-13  4.42187572231768E-10  3.71677828255296E-05  1.06603192942481E-12
 -5.54069386123156E-05 -1.18659945439116E-12  7.32962189804757E-05
* ORBITAL    1   40
 -9.54320498921175E-03 -7.00873241685240E-02 -3.49656602313975E-01 -1.53366734070104E+00 -6.67140647088169E-01
 -4.24385798870351E-01 -7.37553653802718E-03 -1.43996725117448E-01 -1.27200506513060E+00 -2.82391502835905E-01
 -8.74814905651422E-02 -1.03038005531511E-12  8.05090200241720E-11 -3.18158672786451E-09  3.15071254210619E-10
  1.14902362171733E-09  4.51807493124212E-12  7.57414046329954E-11 -2.21043238575880E-09  1.95729009753796E-09
  2.99631779870910E-09 -2.11749252734309E-09 -2.44376794207044E-09 -1.16850330608404E-09 -1.33861700695088E-09
 -3.04110035386403E-09 -1.63924483562422E-09  5.94707524166245E-02 -8.93629155098632E-02 -5.36492193351971E-02
  6.39900642221528E-10 -5.94276963739991E-10 -3.68710867543754E-10 -1.03006366460425E-01  1.54781108349380E-01
  9.29231728738099E-02  3.12109850054777E-11  6.65729309476152E-11 -6.41123366988788E-11 -5.68630043774373E-11
 -7.59619858957566E-12 -1.69587302009599E-11  8.93276396301193E-12 -7.78450223521156E-12  3.97737512307325E-03
  5.32575126534822E-03 -7.52907252760190E-12  1.30107597670931E-11 -5.13476919651506E-03 -6.87551530546049E-03
 -3.99453485286689E-15  1.50118825790511E-10 -5.20317909542183E-14  3.95571219520651E-10 -7.80913649031291E-05
 -1.37136214072211E-12  1.16408775216504E-04  1.33022246510263E-12 -1.53996009956556E-04  9.54232257477941E-03
  7.00809466663613E-02  3.49628260799268E-01  1.53361043987736E+00  6.67148606933938E-01  4.24389566393643E-01
 -7.37566312728453E-03 -1.44002719284520E-01 -1.27202248849892E+00 -2.82536329964666E-01 -8.76549294791298E-02
  1.06294095314120E-11  2.32463446875239E-10 -5.98913654718173E-10  2.05427925231075E-09  2.76256199630284E-09
 -1.49879132159164E-12 -9.51990138244596E-11 -2.93454766345789E-09  1.34934288352385E-09  2.41853477039707E-09
 -1.01553051691022E-09  1.01662469786581E-09  6.31786013398341E-10 -8.58925813081866E-10 -2.70353043899075E-09
 -1.48208838820358E-09 -5.94863536140421E-02  8.93657391759970E-02  5.36527317335353E-02 -9.51970071760021E-10
  1.74158996621810E-09  9.16260041696501E-10  1.03033388762457E-01 -1.54786000257043E-01 -9.29292571879717E-02
 -3.21704153623403E-11 -7.35952923779367E-12  6.74377388460550E-11  6.22312449148689E-11  9.66753207938000E-12
  2.85856307914773E-12 -3.87775982378707E-11 -6.11940098302128E-11  3.97605600789393E-03  5.32465263915407E-03
  5.10462780324705E-11  7.92067319080762E-11 -5.13306620606546E-03 -6.87409696574243E-03 -7.52317657135103E-13
 -1.03971163827994E-10  2.13721696784407E-13 -2.75166798109844E-10  7.81003961512309E-05 -4.16483595128644E-13
 -1.16422233825118E-04  3.67876718437599E-13  1.54013818306340E-04
* ORBITAL    1   42
 -5.91643094069484E-11 -4.35320014884338E-10 -2.20711890993330E-09 -8.90856194882791E-09 -3.48915003378556E-09
 -2.25718122134125E-09 -4.75725591537389E-11 -9.24399798101127E-10 -7.95001827068977E-09 -1.44654496804410E-09
 -1.87980180575513E-10 -2.57235901727588E-12 -1.19728714929717E-11 -9.00588487787987E-10 -5.80419233230083E-10
 -5.48396620833225E-10 -2.91374695771275E-13 -2.78203666690496E-11 -1.80820244323911E-12 -9.19163925761011E-10
 -1.20296639266259E-09  3.61706187381403E-10  4.86252445509848E-10  2.46899525285429E-10 -4.20145732041887E-02
  5.54028289713357E-01  3.18111525699186E-01 -5.05459490427986E-03  6.66540661523120E-02  3.82713699365905E-02
 -2.82886542283732E-10 -4.22489956527494E-10 -1.93860732973381E-10 -2.91827472853352E-03  3.84827432648684E-02
  2.20959860821531E-02 -2.32925326271743E-11 -2.35513737011646E-11  1.22105050403391E-02  1.18862496093248E-02
  6.00571978157296E-11  8.89667276539466E-11 -5.87116178072043E-11 -7.20163754411837E-11  1.34101753642599E-03
  1.30540731493660E-03 -6.35965649522290E-11 -7.76031627663588E-11  1.03874775251062E-03  1.01116416841439E-03
 -1.41900690480183E-12  2.05281820885630E-04  3.44341908103103E-12 -7.75892331499852E-05 -1.70424763391052E-05
  5.66997621329262E-13  1.52432496370510E-05  2.65359729709388E-12  2.01649255882860E-05  5.95001055191500E-11
  4.37940724483841E-10  2.22784775955056E-09  9.21879683198681E-09  3.21746187772277E-09  2.05116592701602E-09
 -5.16994632447795E-11 -1.05732095711784E-09 -7.34974201742588E-09 -1.97382924782555E-09 -9.53339186658973E-10
 -9.90558432705348E-13 -3.32195914000092E-11  2.89298355153923E-10  9.86706565426565E-10  1.26691281662580E-09
  3.68261274948254E-12  4.37215750932738E-11  1.38447156215584E-09  4.60064341203666E-10  3.13285885331166E-10
  3.12036680234913E-11  8.80164103869769E-11  6.78724912965100E-11 -4.20217019769849E-02  5.53928865508972E-01
  3.18059555653961E-01 -5.05561659653934E-03  6.66419305318570E-02  3.82650369170587E-02  6.00857675683853E-11
  4.50319808200809E-10  2.55015339138368E-10 -2.91885856234557E-03  3.84757358221297E-02  2.20923287792045E-02
 -7.52853017286301E-12 -3.86461466372936E-12 -1.22141035576759E-02 -1.18902809057724E-02 -1.88627893677540E-10
 -2.48640695229140E-10 -1.63391122968984E-11 -1.50256786282520E-11 -1.34141532492747E-03 -1.30585352910406E-03
  3.11873350874331E-11  4.15593307708158E-11 -1.03905583896026E-03 -1.01150981525571E-03  9.57493248713768E-13
  2.05335172826931E-04 -6.68338445096987E-13 -7.76094007638197E-05 -1.70469203419887E-05 -1.34261063451435E-13
  1.52472333831856E-05 -3.20436991768009E-12  2.01701932399066E-05
* ORBITAL    1   43
  1.88580436091286E-12  1.42922453710864E-11  9.13510180736475E-11  1.10579364819764E-09 -2.41066701807761E-10
 -1.82486689605450E-10  5.60631083582365E-12  1.79432430160531E-10 -7.29033963566276E-10  4.56956423557752E-10
  6.98633521531664E-10  1.62059651800068E-12  5.81364942917162E-11  2.72436295421561E-10  8.02474826254928E-10
  1.00759389141863E-09 -6.02009529858039E-12 -7.93916975449819E-11 -1.28424490534866E-09 -5.91058919855500E-10
 -4.79843255424821E-10  3.28707000054166E-10  2.09012383178131E-10  7.19469972802948E-11  5.83732962589400E-03
 -7.69651310556256E-02 -4.41918381515911E-02 -3.63889610762129E-02  4.79802330214479E-01  2.75492788186065E-01
  9.33190298264891E-10  1.83506661881317E-09  9.42523292657278E-10 -2.10091768525082E-02  2.77014004023961E-01
  1.59055835176960E-01  2.94161683940048E-11  3.92675486976391E-11 -1.69630020964553E-03 -1.65125170907126E-03
  7.95028456812188E-11  9.69903702689875E-11  8.29996926972262E-11  1.12624439507765E-10  9.65327979246209E-03
  9.39693011318454E-03 -2.07612334644376E-11 -1.36655994917696E-11  7.47739840781410E-03  7.27883079238716E-03
 -2.08071934231630E-12 -2.85175016814822E-05 -1.82651924195733E-12  1.07786063586932E-05 -1.22677816170293E-04
  3.93914540895204E-12  1.09726376940863E-04 -1.26259046173676E-14  1.45154352286247E-04 -2.60915610774797E-13
 -1.81209226413733E-12 -3.44792008601195E-11 -1.02282621137407E-09 -6.80658848794866E-10 -4.67844589268806E-10
 -2.82639269053095E-12 -7.26593500604272E-11  4.24921979664755E-10 -7.17793968194030E-10 -9.71368342260275E-10
 -2.97883862838163E-12 -3.92377459610564E-11 -1.25419889761001E-09 -4.54147991724166E-10 -3.38214505206678E-10
 -5.01206279820911E-12 -1.34022480825351E-10 -2.48226502470351E-10  1.25136193032597E-09  1.68905486855796E-09
  2.28791082063274E-10 -2.05926137278438E-11 -4.11986047583067E-11  5.83798416291632E-03 -7.69517720879818E-02
 -4.41848374245002E-02 -3.63950449449436E-02  4.79716376023584E-01  2.75447852401166E-01 -1.01297513328764E-10
 -9.72586363878574E-10 -5.01599271960145E-10 -2.10126888130262E-02  2.76964378500951E-01  1.59029891564709E-01
 -2.14496757024101E-11 -2.91185006209383E-11  1.69678184131127E-03  1.65179448136028E-03 -1.94961377452688E-12
 -7.28350672008975E-12 -1.69136466102855E-10 -2.22247664965620E-10 -9.65611775605514E-03 -9.40011092772973E-03
 -8.22825965509671E-11 -1.07291109487159E-10 -7.47959665078261E-03 -7.28129462452937E-03  2.70776898098522E-12
 -2.85247649688694E-05  1.70680149800694E-12  1.07813440362271E-05 -1.22709687138127E-04 -1.16504631625102E-12
  1.09754880232515E-04  7.75298064403701E-13  1.45192060581053E-04
* ORBITAL    1   44
  2.07965376545715E-11  1.53690379401379E-10  8.14357141579194E-10  6.84456782631904E-09  9.40709824520651E-10
  5.08544017852692E-10  3.01137250303013E-11  7.06978544486402E-10  1.35297972107478E-09  3.01858322015185E-09
  3.37172229533397E-09  6.33680544076938E-05  1.23835051678675E-03  9.30711740083831E-03 -1.95117788777062E-03
 -4.27586379570630E-03 -1.58481727001089E-03 -3.09707676509157E-02 -2.32769360306190E-01  4.88020603660673E-02
  1.06942744741361E-01  2.73100937763189E-03 -2.23108082709862E-02 -1.22032965997098E-02 -4.12218043696659E-10
 -9.93181790414343E-10 -4.62499601836014E-10 -6.53459545592054E-10 -2.84469094109906E-09 -1.48498886331373E-09
 -6.83023190081118E-02  5.57990919219140E-01  3.05203035905443E-01  2.71901348651472E-09 -5.98195990016942E-10
 -5.98749631509606E-10  3.76361709912812E-04  4.81491390554994E-04  1.54531430248875E-10  1.77727600849632E-10
 -9.71747750712344E-05 -1.24319483586461E-04  5.95311013581874E-03  7.61601438593820E-03  3.97103206575375E-11
  6.10446403191101E-11 -7.68545294596959E-03 -9.83224627940680E-03 -9.16562204179295E-13  1.32248301656143E-11
  1.66385702268489E-05 -1.04452800465605E-12 -6.28925707107436E-06  4.51955257528064E-13 -3.56472683256032E-13
  3.33648228231336E-04 -1.95238565021638E-13 -2.94247317704089E-04  1.24646275717283E-12 -4.54070798045106E-11
 -3.32940498649412E-10 -1.62421814644335E-09 -8.08609054331989E-09 -3.10169707900522E-10 -1.58795641018875E-10
  2.80697865755469E-11  4.27243009786030E-10  2.23518772532434E-09 -7.31893648971967E-10 -1.45873263451354E-09
  6.33824046854864E-05  1.23865619800699E-03  9.30947517082239E-03 -1.94869169455357E-03 -4.27330155403308E-03
 -1.58519647704404E-03 -3.09788680876832E-02 -2.32830339252986E-01  4.87335253244243E-02  1.06871477945654E-01
 -2.73155746930058E-03  2.23084285503991E-02  1.22022139893204E-02 -3.47544370893153E-11  2.40613813056535E-09
  1.31503112290995E-09 -2.05182879368038E-10  4.47154800456464E-10  1.93900098107893E-10  6.83172568606253E-02
 -5.57930708880727E-01 -3.05175845923944E-01  9.24535623189726E-10 -4.82918985281376E-10 -3.79119126483240E-10
  3.76222298568191E-04  4.81341473989234E-04  4.76699853288719E-11  6.41835791240826E-11 -9.71399531614279E-05
 -1.24281559218134E-04  5.95092385458007E-03  7.61367870222266E-03  2.48059949389442E-10  2.99862833739085E-10
 -7.68263070384801E-03 -9.82923105299217E-03  8.60647768614358E-11  7.96651869192662E-11 -1.66393643715691E-05
 -9.03584136862280E-13  6.28939784487231E-06  5.06705854388009E-13 -1.31247813083234E-12 -3.33666256678212E-04
  1.67475376035880E-12  2.94263265477702E-04 -1.60167328009848E-12
* ORBITAL    1   45
  1.81617568221346E-11  1.32805723543771E-10  5.94371667930023E-10  2.97088224677151E-09 -1.73285141731694E-09
 -1.15234508543626E-09  9.51956578099679E-12  2.21204398764474E-10 -7.36797104039408E-10 -1.18854756290468E-09
 -1.30043907613041E-09 -1.58481726416671E-03 -3.09707676239747E-02 -2.32769359326790E-01  4.88020636501722E-02
  1.06942748417577E-01 -6.33680527485115E-05 -1.23835043217690E-03 -9.30711733442873E-03  1.95117821318877E-03
  4.27586419411294E-03 -6.83023190720746E-02  5.57990918999065E-01  3.05203035730139E-01  2.14172929763847E-10
 -2.11039504588966E-09 -1.14750608880532E-09  1.08237914245303E-09  1.45453816784510E-09  6.57892788451976E-10
 -2.73100883712663E-03  2.23108084204607E-02  1.22032966516055E-02 -1.10690571706517E-09  9.32056423746505E-10
  6.07000208303066E-10 -9.41270620000993E-03 -1.20419845142092E-02  7.34576370980102E-11  9.93328693119657E-11
  2.43036342865315E-03  3.10923587163143E-03  2.38032909095461E-04  3.04522545426980E-04 -1.02479400680595E-10
 -1.08866825808316E-10 -3.07296963484707E-04 -3.93135255011845E-04 -1.22765878798028E-10 -1.51679097252702E-10
 -4.16131472107176E-04  1.97766666215303E-12  1.57280701304976E-04 -1.04953224269485E-12  2.30828416987461E-13
  1.33403652494305E-05 -7.93873137201860E-13 -1.17656908245363E-05  2.62875188647500E-12  9.33726379322462E-12
  6.71713740400607E-11  2.78160988830290E-10 -1.10736194713402E-09  2.52729056196095E-10  1.80958953793348E-10
  4.36445259865704E-12  2.21155173675923E-10 -7.52824430165411E-10  1.63383758070157E-09  2.13876999018560E-09
 -1.58519648483230E-03 -3.09788683011696E-02 -2.32830338604666E-01  4.87335216520969E-02  1.06871473391093E-01
 -6.33824058622723E-05 -1.23865620783908E-03 -9.30947567582559E-03  1.94869147112901E-03  4.27330139406209E-03
  6.83172575629666E-02 -5.57930709320882E-01 -3.05175846280540E-01  3.94842040726031E-11  1.75799642707538E-09
  9.00149811870459E-10  8.75779378918461E-10 -1.24224303512402E-09 -7.54798239144951E-10  2.73155804082841E-03
 -2.23084283285320E-02 -1.22022139018122E-02 -1.96420362236323E-09 -2.37886052842084E-09 -1.09621959522656E-09
 -9.40924977464995E-03 -1.20382917835531E-02  2.43650032561201E-10  2.78709596480993E-10  2.42947115154834E-03
  3.10828250158520E-03  2.37944019330039E-04  3.04427249443741E-04 -9.59123368203902E-12 -1.86614578318252E-11
 -3.07184023278574E-04 -3.93013435494540E-04 -9.92573895314705E-11 -1.14270763095612E-10  4.16153980947709E-04
  8.10571313310050E-13 -1.57289244478354E-04 -4.10650732460724E-13 -8.30121016001063E-13 -1.33410659332314E-05
  4.86983376687346E-13  1.17660907128053E-05  1.40109374364839E-12
* ORBITAL    1   48
  1.51309227244913E-11  1.09698626900925E-10  4.67345641585480E-10  1.58184079352056E-09 -8.47826952416462E-10
 -5.85309622169327E-10  4.34605006349084E-12  4.93596223673433E-11 -2.17456561453494E-10 -1.16962454165153E-09
 -1.36889638189706E-09 -2.03369836500249E-12 -2.30541102148366E-12 -9.68228275666689E-10  5.48517489830526E-10
  8.30789526400714E-10 -5.11850997100670E-12 -1.18785496324317E-10 -9.60894759471598E-10 -6.56605437249735E-10
 -6.45277383171084E-10  7.59248516000437E-11  1.16614849841398E-09  6.00268505737369E-10  2.73118382817507E-02
  6.81891296882001E-01  3.59936274562252E-01  3.66286999611106E-03  9.14474977664619E-02  4.82705434681339E-02
 -4.28992433089307E-10  1.50831090162658E-09  8.61882901187292E-10  2.11475696958504E-03  5.27972361438071E-02
  2.78690108021298E-02 -2.68009696483875E-11 -3.07502354624577E-11 -2.67803139558902E-02 -2.69823097457276E-02
  1.49353490572472E-10  1.75081212916581E-10 -3.10544818414252E-11 -3.78623062189123E-11 -3.27856206833052E-03
 -3.30328986734603E-03 -1.72029719541276E-10 -1.86906245799819E-10 -2.53956315259378E-03 -2.55871723085354E-03
 -2.45653013969749E-12 -3.45629235235126E-04  8.22078087545181E-13  1.30635574213024E-04  3.19859486945801E-05
  3.41297808082027E-12 -2.86091070312861E-05  4.25300424805076E-12 -3.78462885670192E-05  1.36978636675717E-11
  9.86288248807285E-11  4.16137993062941E-10  5.17984020022281E-10 -5.56565751972786E-10 -3.61579351113330E-10
 -3.29675910652227E-12  7.61770119627506E-12 -1.92286303643046E-10  1.35640248614995E-09  1.69192662910891E-09
 -1.98740112462762E-12 -3.36623507038401E-11 -1.27163585487128E-09 -1.43511677049126E-10 -1.47433814959202E-11
 -2.02269686697262E-12 -1.57890137309517E-11 -1.22611979511556E-09  1.03348475073775E-09  1.44050151178909E-09
  1.42037519057779E-10 -1.22767779799619E-09 -6.82175643677972E-10 -2.73049462387272E-02 -6.81969612338741E-01
 -3.59983650830190E-01 -3.66171671325102E-03 -9.14582810687289E-02 -4.82770751958759E-02  7.52621670892016E-11
 -1.60298734483848E-09 -8.40215912044423E-10 -2.11409487452618E-03 -5.28034645212433E-02 -2.78727828609869E-02
 -3.55216014192158E-11 -4.39237071670315E-11 -2.67738464029969E-02 -2.69758066105528E-02  3.12849242691883E-10
  3.64209324943002E-10  8.66979655673234E-12  1.12158970268829E-11 -3.27776741343308E-03 -3.30248998125449E-03
 -5.98258814314270E-11 -7.18370716441598E-11 -2.53894778548406E-03 -2.55809780649869E-03  4.97209749373186E-13
  3.45589796716577E-04  7.29648823503627E-12 -1.30620664856111E-04 -3.19822860348722E-05  3.63616251114702E-13
  2.86058218243737E-05  2.34759176436499E-12  3.78419473668197E-05
* ORBITAL    1   49
  1.02643008397955E-11  7.51806345389735E-11  3.60618126516732E-10  1.74393073438599E-09  4.12708581287152E-10
  2.39428007822435E-10  5.61467313539104E-12  5.37316437775388E-11  1.04348637088355E-09  2.92153599126659E-10
  1.27522783332280E-10 -5.55391482141496E-12 -1.32671414886213E-10 -9.11363295621339E-10 -5.79832021752219E-10
 -5.64949649846828E-10 -9.41705079320991E-14 -3.37157986369469E-11  4.19707017009675E-10 -3.53303157384226E-10
 -5.00837435229297E-10 -4.41056436124782E-10  1.86080785790979E-09  1.05359860576017E-09  4.22883144692448E-03
  1.05594707043590E-01  5.57382043925802E-02 -2.36499156507909E-02 -5.90535135827877E-01 -3.11714150628540E-01
 -7.44951618796683E-10 -1.13523876517339E-09 -5.38614989846296E-10 -1.36542849725957E-02 -3.40945619851177E-01
 -1.79968248901292E-01 -1.52523750833110E-10 -1.64803049594248E-10 -4.14707314778010E-03 -4.17835597685705E-03
 -9.36835914874992E-11 -1.05807077975147E-10 -1.68499767664495E-10 -1.90763637094142E-10  2.11717228872888E-02
  2.13314139361234E-02 -8.69294275719984E-12 -1.87480961428806E-11  1.63995460289201E-02  1.65232421979228E-02
  1.93248249069681E-12 -5.35228226294116E-05  5.16732171270135E-12  2.02297216120799E-05 -2.06554262193144E-04
 -1.57500074137411E-12  1.84747745550182E-04  1.65990055959056E-12  2.44398296849654E-04 -8.51766982085539E-12
 -6.28797656457216E-11 -3.48126906971054E-10 -1.49833430771418E-09 -8.23593386249594E-10 -5.35064210370774E-10
  7.43063933897646E-12  1.47440006955200E-10  9.04726468814166E-10  4.38577337402984E-10  3.29817703286955E-10
 -3.32379867803740E-12 -4.56699172100580E-11 -1.35616267392872E-09  9.68996417377884E-10  1.38401131726874E-09
  1.90795218439677E-12  7.65779637833306E-12  1.78016611438756E-09 -4.35407464955317E-11 -3.09690031690090E-10
  3.60296408113424E-10 -1.81868564186707E-09 -9.79532652051851E-10 -4.22782374689122E-03 -1.05606665022304E-01
 -5.57454305960122E-02  2.36440509875554E-02  5.90602839883049E-01  3.11755101001940E-01 -3.88252774353533E-10
  5.27839435792733E-10  3.16972857416193E-10  1.36508989187624E-02  3.40984708736339E-01  1.79991891604214E-01
 -5.94787150882998E-11 -7.29753187212330E-11 -4.14607984049732E-03 -4.17735588776453E-03 -1.65444700419500E-11
 -1.82442274424512E-11 -2.74577342591998E-10 -3.25930422322402E-10  2.11666163921553E-02  2.13262783660210E-02
 -1.24934623476019E-10 -1.36606261911521E-10  1.63955905915147E-02  1.65192642231795E-02  2.38140157509272E-12
  5.35166628264016E-05  1.29290226423026E-12 -2.02274008584030E-05  2.06530691264485E-04 -6.66135043544921E-12
 -1.84726666538462E-04 -3.35646121909903E-12 -2.44370410083082E-04
* ORBITAL    1   50
 -6.07298029944002E-03 -4.41225976001312E-02 -2.02393327651347E-01 -3.66575003692116E-01  1.93306993782932E-01
  1.17026730971775E-01 -3.04069736277475E-03 -4.47663883835033E-02  1.36597905020499E-01  3.79879370928177E-01
  4.27356158367265E-01 -5.43551286540458E-11 -1.06704288711892E-09 -8.10674052328664E-09 -5.09877965967033E-09
 -4.46937856333408E-09 -3.84733370573863E-11 -7.82613358582261E-10 -5.50698135965430E-09 -4.24372747205494E-09
 -3.94378580819237E-09 -3.53530831474164E-09 -1.15025894270149E-08 -5.24628093213641E-09 -1.20728678409377E-09
  1.19556833571674E-09  7.35732736633986E-10 -1.72928956788914E-02 -3.68692178924001E-01 -1.70868222010173E-01
 -5.54085032881122E-10 -9.69346474268065E-09 -4.67784186140702E-09  2.99521734117088E-02  6.38593586711747E-01
  2.95952442233236E-01  1.18703312688099E-09  1.11905902527386E-09 -6.02238321678615E-11 -5.72994833905722E-11
 -3.05683047668657E-10 -2.88644815649063E-10 -5.42561811536782E-10 -5.18785881131767E-10  4.51810811202640E-02
  4.41060616246507E-02  6.98419098523344E-10  6.68082241379050E-10 -5.83285249158857E-02 -5.69406807179603E-02
 -5.28218119112916E-12  2.28937344211811E-10  1.98874519169847E-12  5.97765456620247E-10 -4.19925195303774E-04
  3.70726734032342E-13  6.25981447825530E-04 -2.17118494777300E-13 -8.28099060588182E-04 -6.07449794139053E-03
 -4.41337579213531E-02 -2.02449460503178E-01 -3.66779117571393E-01  1.93279978558211E-01  1.17008264495327E-01
  3.04227680611995E-03  4.47971666979111E-02 -1.36397293452787E-01 -3.79854400408720E-01 -4.27361781272333E-01
  5.04784039769448E-11  1.01018207036034E-09  7.63424279886579E-09  5.08635256399061E-09  4.56793185077893E-09
  4.28933691978301E-11  9.38403446051303E-10  5.30098624369712E-09  4.32352604827693E-09  4.08808261897639E-09
 -1.52207346765953E-09 -1.28380933292289E-08 -6.16598758344852E-09  8.43575189358131E-10 -1.09458060532992E-09
 -6.44902074230842E-10 -1.72772215574126E-02 -3.68657572335146E-01 -1.70853518917004E-01 -2.02502568874043E-09
 -8.92803373533643E-09 -4.06527773415072E-09  2.99250250065595E-02  6.38533645793794E-01  2.95926975404679E-01
 -1.16953505064914E-09 -1.10104233636701E-09 -7.19994906935972E-11 -6.88382765750006E-11  3.02178292867992E-10
  2.84673743871192E-10  6.83376942227267E-10  6.53483864004319E-10 -4.51724276272855E-02 -4.40982719612195E-02
 -8.86755386260896E-10 -8.44984081030721E-10  5.83173533050396E-02  5.69306242948563E-02  2.45960307313488E-12
  1.28283784832439E-10 -8.70050652899582E-13  3.45793190861447E-10 -4.19966508210915E-04  7.46622240776756E-12
  6.26043088078918E-04 -6.64326986649627E-12 -8.28180572566505E-04
* ORBITAL    1   51
 -9.31156552806848E-11 -6.76440639814229E-10 -3.10107869930715E-09 -7.90477974717799E-09 -9.10596390553144E-10
 -4.39449822196737E-10 -3.16149537867384E-11 -3.66611569824840E-10  1.82491026807205E-09  2.47473087439735E-09
  2.74931549419813E-09  4.47847219955138E-04  9.27330684880211E-03  6.80297405341477E-02  4.28086134960641E-02
  3.79782066237353E-02  3.82177929454378E-03  7.91353201219704E-02  5.80543129805455E-01  3.65314505389902E-01
  3.24093451964707E-01  1.89524959079309E-02  1.03448341168027E-01  4.85443316489646E-02 -1.92746177033248E-10
  1.42130583242509E-10  1.20371014174548E-10 -5.81538589306225E-10 -5.35324269260067E-09 -2.55948697928415E-09
  1.61734511602316E-01  8.82793544936768E-01  4.14261063523215E-01  1.67865637221610E-09  8.38544847257870E-09
  3.90924864540911E-09 -9.44504757869253E-03 -8.73893053824208E-03  2.06390809157308E-10  2.14785298504422E-10
  2.43869939372102E-03  2.25638074392202E-03  5.09764661183973E-02  4.71654390085502E-02  9.97354181310314E-10
  9.68445469385356E-10 -6.58103382038224E-02 -6.08903204135902E-02 -1.00400881401717E-09 -9.57902065631625E-10
 -3.36875341999728E-05 -8.25242174027124E-12  1.27319735315794E-05  3.12166018258259E-12 -4.10937232115978E-12
  2.30494747558438E-04  6.47630484238564E-12 -2.03274802905333E-04 -1.17654471394538E-11 -4.85663633604795E-11
 -3.52392728788462E-10 -1.59822922310736E-09 -6.88218817724184E-10  5.05167766088170E-09  2.91304273734653E-09
  3.53174292343833E-11  6.33608367649801E-10 -3.10209127912630E-10 -6.79527045978205E-09 -7.74712181728282E-09
 -4.47831563909110E-04 -9.27296891108302E-03 -6.80272884026930E-02 -4.28091870986614E-02 -3.79793485970095E-02
 -3.82164540062619E-03 -7.91324116103109E-02 -5.80522419540620E-01 -3.65319374599642E-01 -3.24103090380718E-01
  1.89522383681675E-02  1.03452778451848E-01  4.85471095652524E-02 -1.05947597434565E-10 -1.66495491432305E-10
 -6.25087881157581E-11  2.96784654105559E-10 -3.98534044426555E-09 -1.79256973962555E-09  1.61731337721585E-01
  8.82831739001885E-01  4.14284991751780E-01 -6.06344122982280E-10  6.80487207104835E-09  3.12760150151715E-09
  9.44405454576689E-03  8.73803935751652E-03 -1.81982156298135E-10 -1.85681664626036E-10 -2.43844315493716E-03
 -2.25615089494813E-03 -5.09711354961103E-02 -4.71606530449709E-02 -7.67553908218338E-10 -7.83050385689835E-10
  6.58034570886803E-02  6.08841422408846E-02  4.46199892978245E-10  4.57038663006545E-10 -3.36987734280876E-05
 -3.67258640333415E-12  1.27363636169577E-05  1.23902983595696E-12  8.58493890487231E-12  2.30572311634934E-04
 -8.38392159073517E-12 -2.03343223607944E-04 -6.21008119907052E-12
* ORBITAL    1   52
 -7.21724434078125E-11 -5.24215916417261E-10 -2.46598776751133E-09 -4.45999619003102E-09  3.69919045448664E-09
  2.11547615125890E-09 -4.81982828830457E-11 -7.62771387023593E-10 -7.98079893759451E-10  5.92259080137707E-09
  7.06704096208858E-09  3.82177929329469E-03  7.91353200062602E-02  5.80543130573276E-01  3.65314505128896E-01
  3.24093451454682E-01 -4.47847219863415E-04 -9.27330683808923E-03 -6.80297404723756E-02 -4.28086134763575E-02
 -3.79782066207979E-02  1.61734511414881E-01  8.82793544948313E-01  4.14261063560094E-01  1.73675588321097E-10
 -1.92986807387714E-10 -9.79922423166333E-11  6.81406415310997E-10 -4.10624122162190E-09 -1.95168678637961E-09
 -1.89524958650976E-02 -1.03448341304925E-01 -4.85443317192818E-02 -6.54624664401227E-10  6.96796106180329E-09
  3.21215319773673E-09 -8.06008721031944E-02 -7.45751073599956E-02  1.64857566158230E-10  1.70909336293220E-10
  2.08110578468293E-02  1.92552102300502E-02 -5.97357345957795E-03 -5.52698584052372E-03  2.96696692460706E-10
  2.94430795866527E-10  7.71184797552017E-03  7.13530580867690E-03 -7.36396593471717E-10 -7.45056683681636E-10
 -2.87476588447836E-04 -1.74142681645836E-12  1.08653968371481E-04  3.70031942490197E-13 -6.11511557628883E-12
 -2.70103748285518E-05  6.22095872715901E-12  2.38200063834912E-05  3.59294447260223E-12 -7.43909701138355E-11
 -5.39703476101647E-10 -2.42183338134786E-09 -4.61750015002194E-09  6.99037991013814E-10  5.07992856461215E-10
  2.09972144726726E-11  1.28551618484467E-10 -3.14025146035686E-09 -3.67530010923192E-09 -3.91267658318065E-09
 -3.82164540044601E-03 -7.91324115896738E-02 -5.80522419366362E-01 -3.65319374358136E-01 -3.24103090149277E-01
  4.47831564099373E-04  9.27296888436800E-03  6.80272885969417E-02  4.28091870526715E-02  3.79793484925397E-02
  1.61731337418677E-01  8.82831739056711E-01  4.14284991813400E-01 -1.37969405386803E-10 -1.52166702153644E-10
 -3.92555458130801E-11 -8.08041942192147E-10 -5.00048789501985E-09 -2.34402360629768E-09 -1.89522384567737E-02
 -1.03452778329593E-01 -4.85471094994248E-02  1.72448634008912E-09  8.72320224365716E-09  4.01150639837267E-09
  8.05924441297766E-02  7.45675404230447E-02 -3.52710729207343E-10 -3.54804244072896E-10 -2.08088821901304E-02
 -1.92532567511317E-02  5.97294529787905E-03  5.52642204351950E-03 -6.27149369489761E-10 -5.89888461891961E-10
 -7.71103724005943E-03 -7.13457831693330E-03  1.09641363830631E-09  1.05525604080673E-09 -2.87573334139353E-04
 -1.22828375071597E-11  1.08690546772171E-04  4.70156983437127E-12 -8.00237375169053E-12 -2.70193281280539E-05
  1.09001265027241E-11  2.38280978785044E-05 -9.50979964980516E-12
* ORBITAL    1   54
 -3.52102582932537E-02 -2.58186838447738E-01 -1.27040886531489E+00 -4.97916379432192E+00 -1.38028339215856E+00
 -7.86630651997656E-01 -2.79572773129143E-02 -5.36024959122774E-01 -3.02784324617365E+00 -1.21364985300591E+00
 -8.78131191573268E-01 -9.80028543685983E-13 -6.04343614700969E-11  5.95084811812460E-10  1.09425263966799E-10
  6.71877483526446E-11 -9.33778829865886E-13 -7.24657815183268E-11  4.42363499674810E-10 -2.30084605781292E-11
 -2.45777620224027E-11  3.44554079758969E-10 -5.94216520693931E-11 -1.96238388103187E-12  3.47775451659557E-10
 -1.44225381508195E-10 -1.41172298555631E-10  2.10829107052800E-01  5.55705801266698E-01  2.20942449779492E-01
 -3.22684771971539E-10  4.88321356123679E-10  4.02721379322373E-10 -3.65166724902141E-01 -9.62510681884202E-01
 -3.82683548629272E-01 -4.64327609157286E-10 -4.08530014056198E-10  5.89624414796150E-11  4.97037061545505E-11
  1.18534181303278E-10  1.04565591254477E-10  4.53518054042931E-10  3.99740909070743E-10 -1.09452325636216E-01
 -8.96048603075925E-02 -5.80398397758099E-10 -5.11389955724657E-10  1.41302344668029E-01  1.15679377132572E-01
  1.56533061567812E-11 -3.31907287656287E-10 -5.81904479568598E-12 -8.72595845111290E-10 -6.18994685505751E-04
 -6.91956480417882E-12  9.22747782504006E-04  5.67899402025247E-12 -1.22067775182999E-03  3.52098268927183E-02
  2.58183706765331E-01  1.27039443816768E+00  4.97913625546682E+00  1.38029776712214E+00  7.86642886564395E-01
 -2.79570466687030E-02 -5.36021723142418E-01 -3.02784570985208E+00 -1.21367527484432E+00 -8.78160935921276E-01
 -3.47052700366064E-14 -6.35656091654656E-11  3.60376474657381E-10  6.13073868688679E-11  3.34995734136379E-11
  5.86114707005604E-13 -6.20573312755301E-12  9.85265233166930E-10  3.33039528596736E-10  3.69078690389321E-10
  5.66243785315997E-11 -4.43253942225407E-10 -3.11961409167642E-10  7.34466649519246E-11 -1.30153915271338E-10
 -1.11640161391689E-10 -2.10831191365323E-01 -5.55727823812355E-01 -2.20952335487462E-01 -2.20453965182548E-10
 -2.65943800121907E-10 -1.84328870913939E-10  3.65170335365714E-01  9.62548826046314E-01  3.82700671090376E-01
 -4.89553059499042E-10 -4.28899804930200E-10 -8.42117366187944E-11 -6.97067857686235E-11  1.26249534200805E-10
  1.10991337426643E-10  5.34470895080225E-10  4.72895813158022E-10 -1.09438676607258E-01 -8.95937356943178E-02
 -7.05704926328665E-10 -6.21598806558583E-10  1.41284724079505E-01  1.15665015508080E-01 -6.05762632387497E-12
  2.25258914263325E-10  2.46323300055481E-12  6.00296842966717E-10  6.18898905378684E-04  2.08331749966024E-11
 -9.22604875691268E-04 -1.85362170825964E-11  1.22048877450326E-03
* ORBITAL    1   53
 -8.04132071185324E-03 -5.85580963585539E-02 -2.74900768113097E-01 -1.22899848849550E+00 -8.88931571446478E-01
 -5.05630845969783E-01 -1.20000427912037E-03 -1.53478583452499E-02 -6.61943852316630E-02 -6.33193167437493E-01
 -6.98456849889071E-01  7.41921214528000E-12  7.18326408899304E-11  2.98438017406073E-09  1.23664695982089E-09
  9.90051463386899E-10 -2.05479940644960E-11 -4.71092413019978E-10 -9.99457164519507E-10 -1.40628168699971E-09
 -1.42410899997345E-09 -2.48490285170063E-11  2.11922855540731E-09  9.50579561283489E-10 -6.11030859832825E-10
  2.80215977093964E-10  2.09394659137597E-10 -4.72243582944281E-02 -1.33369412813770E-01 -7.99302473819704E-02
 -2.35253986226843E-10 -3.31697352719636E-09 -1.59666603359018E-09  8.17949889673314E-02  2.31002599088859E-01
  1.38443249431384E-01 -1.94635699636257E-10 -1.75069550704783E-10  4.34005022152724E-11  2.85332970000004E-11
  4.84883574415864E-11  4.40202164711742E-11 -2.00072525978728E-10 -1.88659674065494E-10  5.60894868991313E-02
  5.10899731122101E-02  2.44945262999363E-10  2.32802202222180E-10 -7.24112162636115E-02 -6.59568717013063E-02
 -8.09377645415959E-12 -6.52416759922463E-12  3.08103760088436E-12 -1.97528564733841E-11 -3.37413819527242E-04
  4.48406867945013E-12  5.02987823138011E-04 -4.18268327807543E-12 -6.65389779557978E-04  8.04183450789615E-03
  5.85618431186302E-02  2.74918673801678E-01  1.22901564054959E+00  8.88916076409681E-01  5.05624405892828E-01
 -1.20041182419514E-03 -1.53554307443370E-02 -6.61640147082799E-02 -6.33173035251035E-01 -6.98440911202551E-01
 -1.11374028256195E-11 -2.65277826867531E-10 -6.47378515544963E-10 -8.28429968674356E-10 -8.27581990542477E-10
  1.31413641311349E-11  1.90294040616221E-10  5.59646389769110E-09  2.22412797409933E-09  1.74123414302347E-09
 -2.66563161981358E-10  1.96741585354799E-09  9.84850119046186E-10 -6.38373775883994E-10  3.99756373070860E-11
  8.46873328283455E-11  4.72236741950240E-02  1.33401114423357E-01  7.99444663090139E-02  7.04426705857761E-10
 -3.98565119840571E-09 -1.82578207095144E-09 -8.17938028168824E-02 -2.31057507599288E-01 -1.38467877250951E-01
  1.62013838683838E-10  1.60566652654138E-10 -4.95539833247237E-11 -3.45065069535655E-11 -4.71293903578318E-11
 -4.56579571572435E-11  1.60234213796905E-10  1.49863180834276E-10  5.60890350545069E-02  5.10900351837539E-02
 -2.17147528128514E-10 -2.00768374639241E-10 -7.24106328765537E-02 -6.59569517958231E-02  3.42625301221775E-12
 -4.96660740728642E-11 -1.20974823618940E-12 -1.33002753480276E-10  3.37484938760944E-04 -1.28487907185759E-11
 -5.03093854747016E-04  1.12738236219287E-11  6.65530038331528E-04
* ORBITAL    1   41
  1.28109499382409E-03  9.16352803882594E-03  3.73185475894105E-02  9.95574617159605E-02  1.21133285106907E-01
  8.60999516409032E-02 -1.44813570379517E-03 -3.87922268333612E-02  1.28173257898864E-01 -4.29552357273493E-01
 -5.48419275940473E-01  6.58450180186152E-12  6.88361323535055E-11  1.03943670156201E-09  2.57438063761135E-10
  1.24628784454746E-10 -2.57590066136373E-12 -5.59557483975173E-13 -1.47668527427313E-09  1.70142681261063E-09
  2.41987367570063E-09  7.53658807159542E-10 -5.39803049201971E-10 -4.08650527808441E-10 -8.42694200958443E-10
 -6.41846544036341E-10 -2.78711363838772E-10  4.59336477412435E-02 -6.47850447592230E-02 -3.80963405398405E-02
  1.55354810616958E-09  2.24272035202626E-09  1.04927287856311E-09 -7.95594107315622E-02  1.12210991249188E-01
  6.59847985792038E-02  1.63203090432432E-11  2.18289621746292E-11  6.68927359075125E-11  5.37703265156954E-11
 -3.91700938261638E-12 -5.42569104358551E-12  4.81844338402815E-11  4.45615795916905E-11  2.14213012792099E-04
  2.00432291410906E-03 -6.87384291401915E-11 -6.19416968737064E-11 -2.76547759617455E-04 -2.58756971144727E-03
 -6.48275486571643E-13  1.33200288069698E-10  2.64135126898935E-13  3.47048944694583E-10 -1.02466889382860E-04
  1.16118682562365E-13  1.52745802532493E-04 -5.19370175992107E-14 -2.02065300823041E-04  1.28389008047427E-03
  9.18404729842096E-03  3.74201631165720E-02  1.00054368490419E-01  1.21344216764589E-01  8.62321781350877E-02
  1.44613628847768E-03  3.87528986673147E-02 -1.28483199761004E-01  4.29462944188141E-01  5.48376916965459E-01
 -3.73596443916509E-14 -4.10325646295904E-11  2.44425124489301E-10 -7.52528834029755E-10 -9.93391229492699E-10
 -8.79835980598553E-12 -1.61653746257422E-10 -1.95831944010287E-09 -4.33076078638600E-10 -1.15405672722042E-10
  1.77248219870073E-09  1.86331029000816E-09  8.56061893751789E-10  1.13530201082562E-09  1.37261365304928E-09
  6.82028216973975E-10  4.59158136266434E-02 -6.47583020360169E-02 -3.80795897095080E-02 -1.62219957965255E-09
 -1.58912080152133E-09 -9.20374802682597E-10 -7.95285212372290E-02  1.12164671699299E-01  6.59557854027021E-02
  8.79444464503247E-11  7.75388659604778E-11  4.25025957555546E-11  3.27244334264408E-11 -2.09744802123441E-11
 -1.87872276030631E-11  5.63040525565967E-11  7.13673380683959E-11 -2.12107023451776E-04 -2.00181601462346E-03
 -7.60176757856790E-11 -9.39209932034667E-11  2.73828957343049E-04  2.58433333337170E-03 -9.26399392366646E-13
  8.58778816424705E-11  3.59053787024110E-13  2.32365303338848E-10 -1.02435152157233E-04 -1.79712629241262E-12
  1.52698546734681E-04  1.53840464858537E-12 -2.02002754959672E-04
* ORBITAL    1   46
  7.23368309968613E-12  5.23773590591519E-11  1.93573911141928E-10  1.65628855854037E-09  6.06879880455400E-10
  3.95704762559699E-10  7.66843044988926E-13 -3.16050858840139E-11  6.74372162107005E-10 -8.66087068720550E-10
 -1.17978832834924E-09 -4.02902594247631E-04 -8.75564611393518E-03  6.07823196219004E-02 -2.53266262615285E-01
 -3.14121150499413E-01 -7.69308637000849E-04 -1.67181665110538E-02  1.16058567775133E-01 -4.83590267924563E-01
 -5.99787456684074E-01  8.52147072079022E-03  3.91366980686626E-02  2.63384512351113E-02 -2.60038515858188E-10
 -1.23135661629255E-09 -7.83453108861899E-10  4.16257059556501E-10 -7.96618010514274E-11 -1.57858424096843E-10
  1.62709360487584E-02  7.47283874248415E-02  5.02911382275593E-02  4.98757102655881E-10 -5.49591370263866E-10
 -2.79179063064269E-10 -1.05040353419627E-02 -1.02535852222343E-02 -5.43867624515953E-12 -7.48237682167232E-12
  2.71209426321223E-03  2.64744042859008E-03  1.26849027212719E-02  1.23824481115272E-02 -5.71940915613855E-11
 -5.80001962430096E-11 -1.63760774379744E-02 -1.59856313368118E-02 -1.09719712767704E-12  5.49303057355191E-13
 -2.24205037816658E-04 -3.17892979614788E-12  8.47416062528660E-05  1.18041141870348E-12  2.19556824195710E-12
  3.43244172063676E-04 -2.82097541802072E-12 -3.02712730043073E-04  1.87435943661587E-12  2.68241597256003E-13
  2.09596304157789E-12 -6.37221044975074E-11  2.28507422266925E-09  4.28358346712534E-10  2.40183310539644E-10
  4.96725024457170E-12  1.11445284196102E-10  4.68489789880224E-10  1.23843130250347E-09  1.41946706211114E-09
  4.02866229935213E-04  8.75508212629547E-03 -6.08034053174697E-02  2.53276633756740E-01  3.14140433711784E-01
  7.69238112437175E-04  1.67170753621974E-02 -1.16098987783225E-01  4.83610098140553E-01  5.99824341304052E-01
  8.51963218848677E-03  3.91263935097843E-02  2.63323123651350E-02  8.43667897605236E-11  3.43063543064997E-10
  2.39825635553155E-11  1.93290214470048E-10 -1.99109561575682E-10 -3.20009503794093E-10  1.62675672470908E-02
  7.47082990693905E-02  5.02791844429034E-02 -6.86792468501027E-10 -1.03421241759070E-09 -4.77452476850969E-10
  1.05023469765118E-02  1.02519542606940E-02  5.59251977699406E-11  5.33563816524394E-11 -2.71166320913587E-03
 -2.64702260554772E-03 -1.26828614939892E-02 -1.23804741756054E-02  3.76733483860996E-11  2.44524667574507E-11
  1.63734395378890E-02  1.59830811419260E-02 -2.91732339073737E-11 -2.51977498076862E-11 -2.24189747368361E-04
 -3.72189291903160E-12  8.47358338128977E-05  1.32717109354979E-12  3.49115801196618E-12  3.43220479432967E-04
 -4.21990358265063E-12 -3.02691783364143E-04  1.08793251231355E-12
* ORBITAL    1   47
 -1.69375924332897E-12 -1.18694338508644E-11 -4.87389062141681E-11  5.20250262583197E-10  3.47267189733119E-10
  2.04089418430000E-10 -4.63101038234907E-13 -6.16533019828345E-11  1.41910771617435E-10  2.74833373286877E-10
  3.04616170163167E-10 -7.69308647027114E-04 -1.67181667780056E-02  1.16058566329036E-01 -4.83590268041528E-01
 -5.99787456535327E-01  4.02902589637665E-04  8.75564577534462E-03 -6.07823202197634E-02  2.53266262651689E-01
  3.14121150634882E-01  1.62709336911245E-02  7.47283894675198E-02  5.02911394881892E-02  5.80057006346268E-10
  2.81593553981411E-10  6.60616793497316E-11 -1.11717850550667E-10  1.28827880407852E-09  8.10573770943492E-10
 -8.52147188071347E-03 -3.91366965304251E-02 -2.63384503335776E-02  9.37276763024255E-10  8.59979931226305E-10
  4.86960385595063E-10 -2.00565545786471E-02 -1.95783447975736E-02 -4.67136891873003E-11 -5.02599386091236E-11
  5.17854119472167E-03  5.05508132172493E-03 -6.64335731890268E-03 -6.48495131916468E-03 -8.62744008387303E-13
  1.23319690705663E-12  8.57648048031428E-03  8.37199838415485E-03  1.41973390670002E-12 -1.46771463827649E-12
 -4.28100637689621E-04 -1.48374152826433E-12  1.61806689938999E-04  5.49073016544629E-13 -1.38550351984626E-12
 -1.79763925703337E-04  1.05373263821140E-12  1.58536964032548E-04  2.99680584810365E-12 -5.31246153700152E-12
 -3.85642294370965E-11 -1.92319949341814E-10 -1.09138400906243E-09 -1.18252951903507E-10 -6.02468928554270E-11
  2.85995596884250E-12  3.62890937554109E-11  9.54585225742807E-11 -3.16868035302064E-10 -4.09701835627891E-10
  7.69238108591747E-04  1.67170751634824E-02 -1.16098988285358E-01  4.83610098576894E-01  5.99824341933559E-01
 -4.02866233284612E-04 -8.75508249419142E-03  6.08034049070729E-02 -2.53276633608892E-01 -3.14140433478961E-01
  1.62675672905055E-02  7.47082958226642E-02  5.02791827038166E-02 -5.73156751235840E-10 -9.46689523073255E-10
 -6.22461527444579E-10 -4.63871998754075E-10 -7.65320797981215E-10 -2.26212208123478E-10 -8.51963154113302E-03
 -3.91263952994620E-02 -2.63323133655553E-02  3.13139690231248E-10  9.46167600483719E-11  7.34365380725572E-11
  2.00533253390288E-02  1.95752224515441E-02 -1.14601464848630E-11 -1.90303147850259E-11 -5.17770570772037E-03
 -5.05427394544049E-03  6.64228651708062E-03  6.48391783039407E-03 -6.41080634923919E-11 -5.83680211719564E-11
 -8.57510579898436E-03 -8.37066932149306E-03 -1.86457261778442E-11 -2.54048813998876E-11 -4.28071063945904E-04
 -2.94788793565889E-12  1.61795472038123E-04  1.04186826616686E-12 -2.41474960891856E-12 -1.79751665727346E-04
  2.32573013928574E-12  1.58526161278485E-04  2.34406169750651E-12
* ORBITAL    1   55
 -5.86952292425014E-12 -4.30811411050330E-11 -2.05594589937622E-10 -4.77063492580680E-10 -2.34642543344462E-10
 -1.37900394869181E-10 -4.59830647359260E-12 -7.81161975147858E-11 -4.07102207021748E-10 -1.57252618227604E-10
 -1.00056188778983E-10  1.04873346688594E-12  1.99796330448743E-11  1.26760289024575E-10  1.57122781636227E-10
  1.42581432775223E-10 -5.20381265591481E-13  9.55231296523971E-12 -7.18396592973264E-11 -2.55998704156124E-10
 -2.62519747291641E-10  6.42550991430048E-11  3.35993438728053E-10  2.22781386594840E-10  2.32807088395588E-03
  9.02376989884374E-03  3.12164730353522E-03 -1.72211686374592E-02 -6.67480701609173E-02 -2.30905089603861E-02
 -4.32866130524378E-11 -2.61727974590275E-10 -9.10283656065387E-11 -9.94264639979382E-03 -3.85370163975906E-02
 -1.33313116340384E-02 -2.00100350193927E-10 -1.73408761215107E-10 -6.03223167707279E-02 -5.11026014689506E-02
 -6.00135890098622E-10 -5.02908798970056E-10  2.05845080700507E-11  1.50571812369601E-11  4.07322311671672E-01
  3.45066816235470E-01 -1.01813903205933E-09 -8.51449414010328E-10  3.15510506149755E-01  2.67287606703713E-01
  2.18092287601472E-11 -1.78346640556710E-04  2.04152257238348E-11  6.74086937603458E-05 -9.10345882501097E-04
  3.35556075730946E-11  8.14238111640283E-04  1.62215964200430E-11  1.07713577461146E-03  3.96203157345063E-12
  2.88705621530874E-11  1.43276131279796E-10  5.11221895621817E-10  2.74263552052327E-10  1.62328352141382E-10
 -2.83823154794122E-12 -5.63871247173477E-11 -4.50266288858517E-10 -2.38188874465691E-10 -2.01524905704467E-10
 -1.43772563950491E-12 -1.76260010779837E-11 -1.89570648203554E-10 -1.43776960229859E-10 -1.28429876004136E-10
  3.16863033067378E-12  6.57911773412767E-11  2.71947999682511E-10  1.31470525535285E-10  9.45729425716668E-11
  1.09485792363566E-10  2.86939302644301E-10  1.87434430045704E-10  2.32876984726470E-03  9.02611798452284E-03
  3.12262053706628E-03 -1.72263936967558E-02 -6.67653962361989E-02 -2.30976881486675E-02 -3.58635780315092E-10
 -4.92647036083558E-10 -4.41519605695881E-10 -9.94566303236144E-03 -3.85470192350059E-02 -1.33354563965529E-02
  1.82612306424863E-10  1.53604212705596E-10  6.03156461682098E-02  5.10973042764393E-02  5.49478959482121E-11
  4.23804699511017E-11  1.21647924903916E-09  1.02535011469141E-09 -4.07277313869953E-01 -3.45031087537383E-01
 -5.53794915454886E-10 -4.65421093027035E-10 -3.15475650952854E-01 -2.67259931333941E-01  1.36275679588827E-11
 -1.78434640612524E-04  8.20142302968743E-12  6.74419551701930E-05 -9.10795716228655E-04  5.58783201595552E-11
  8.14640454002265E-04  3.39429410846352E-11  1.07766802482434E-03
* ORBITAL    1   38
 -1.94882841584465E-11 -1.43326320705821E-10 -6.79494122705287E-10 -1.02048205575281E-08  3.80442521462036E-09
  2.67109219116706E-09 -1.65264966794051E-11 -4.06920945385049E-10  3.57763924236302E-09 -6.86202377149391E-10
 -1.63394789294257E-09  9.02485795627154E-06  9.31215094746267E-04 -5.64845640968144E-02  4.12248967376973E-02
  6.48270910853575E-02  5.88717112822121E-05  6.07439475116879E-03 -3.68451534543444E-01  2.68912530169873E-01
  4.22870927873645E-01  7.87807503769818E-03 -1.58944301210833E-02 -9.34096774289943E-03  4.81800511355291E-10
  1.88938032609401E-10  1.58172787602795E-10 -4.28295995008379E-11  3.41174626452333E-11  5.27883242840652E-11
  5.13894451027940E-02 -1.03680214335091E-01 -6.09316541054555E-02 -1.67427775075722E-09 -2.20549600800514E-09
 -1.11945214064886E-09 -1.51694136610878E-03 -1.36759372313165E-03  3.09303670027137E-11  2.76515154667062E-11
  3.91689823482285E-04  3.53122439184509E-04  6.25819993350860E-03  5.64206303590257E-03  4.49022640684438E-11
  3.81661268371772E-11 -8.07936124609628E-03 -7.28391085062304E-03 -8.83666233757010E-13  6.37376879912979E-13
 -2.69468505217080E-05  7.17982998905605E-13  1.01850470175278E-05 -2.50514624645442E-13  1.13786662277075E-13
  1.40934022636258E-04  3.38906711268360E-14 -1.24292895155918E-04 -3.40632931822309E-13  1.48392642176284E-11
  1.10721219062709E-10  5.32230541926502E-10  1.10064867858558E-08 -3.83048415264080E-09 -2.76564023035188E-09
 -2.29876634581306E-11 -5.07423628637525E-10  3.61777292251816E-09 -2.21274865075809E-09 -3.48192846244738E-09
  9.01026640369385E-06  9.30897995893096E-04 -5.64845691037316E-02  4.12172260714224E-02  6.48180089178121E-02
  5.87733667376053E-05  6.07229283146777E-03 -3.68452380950235E-01  2.68862026283475E-01  4.22811273350206E-01
 -7.87922946357348E-03  1.58936928226288E-02  9.34040077107797E-03  4.41546959026972E-10  8.56289419518367E-10
  4.10687904234559E-10 -2.10010117800332E-10 -4.11757975664393E-11 -1.63668472467098E-10 -5.13958214604759E-02
  1.03675754607713E-01  6.09280784227500E-02  2.65013901328265E-10  7.49430885486443E-10  3.98423981702145E-10
 -1.51711555091052E-03 -1.36778382777125E-03  1.35593256270107E-11  8.29856081574213E-12  3.91731048431534E-04
  3.53169172053344E-04  6.25889968879743E-03  5.64283222608409E-03  5.06711975288603E-11  3.62719995521243E-11
 -8.08026446308998E-03 -7.28490379164140E-03 -2.53631476105722E-11 -2.63366899267187E-11  2.69538350331211E-05
  3.27561782644266E-13 -1.01876456342603E-05 -2.20130741978353E-13 -4.86771497779626E-13 -1.40970350098254E-04
  1.77576756700279E-13  1.24324975378028E-04  1.05491787016761E-12
* ORBITAL    1   39
  4.51332183872854E-12  3.22478919124875E-11  1.75693090637261E-10 -1.89833386453852E-09  2.77685855957651E-09
  1.90335765752546E-09 -5.83837758629790E-13  2.57525281841353E-11  2.76791564653836E-09 -5.06227686352787E-10
 -1.22465529050449E-09  5.88717109897369E-05  6.07439495387222E-03 -3.68451534823657E-01  2.68912530048173E-01
  4.22870927794787E-01 -9.02485842780817E-06 -9.31214887452709E-04  5.64845639869586E-02 -4.12248969423735E-02
 -6.48270912974424E-02  5.13894482639897E-02 -1.03680212982023E-01 -6.09316535260458E-02 -7.14258923489403E-10
 -9.25353324304197E-10 -4.46060382745612E-10  6.44366430464769E-11  1.74653601377820E-10  4.97835552377579E-11
 -7.87807484840663E-03  1.58944301845595E-02  9.34096776823932E-03 -1.21119503650807E-09 -6.21121046411683E-10
 -3.62284681241108E-10 -9.89511963088168E-03 -8.92090874563345E-03  1.75638302778926E-11  1.70734193752076E-11
  2.55494677097548E-03  2.30339326730957E-03 -9.59387369840531E-04 -8.64935307558770E-04 -1.76819431821319E-11
 -1.69813407604991E-11  1.23859106416955E-03  1.11664448554901E-03 -2.86588427578898E-11 -2.31094413625178E-11
 -1.75775881000650E-04 -5.24833171600330E-13  6.64376572121852E-05  2.78471977688700E-13  1.12942188765652E-13
 -2.16055116709109E-05  4.09468336481366E-14  1.90543916812999E-05 -1.25806412948768E-12 -4.69951276658933E-12
 -3.42739309618272E-11 -1.80626002953224E-10  1.11024955418920E-09 -2.18256673399251E-09 -1.45993763932601E-09
  6.62095306458068E-13 -6.79024075227963E-11  2.73068842165121E-09 -4.07103796900552E-12 -5.95995860726666E-10
  5.87733625007653E-05  6.07229249937685E-03 -3.68452381721179E-01  2.68862026332334E-01  4.22811273549047E-01
 -9.01026567581000E-06 -9.30898252067160E-04  5.64845692769142E-02 -4.12172258664793E-02 -6.48180087188134E-02
 -5.13958208484036E-02  1.03675754318635E-01  6.09280782368604E-02 -4.86501545010831E-10  1.56991409377875E-10
 -2.14374097056991E-11 -1.05205248584939E-09 -1.26665476279042E-09 -6.10935427561238E-10  7.87922989079654E-03
 -1.58936926418779E-02 -9.34040069185303E-03  1.08333908096170E-09  7.06815833589100E-10  3.51345899723932E-10
 -9.89622587640001E-03 -8.92212483108884E-03  2.17978534281751E-11  9.92218355440376E-12  2.55523229053189E-03
  2.30370721072961E-03 -9.59499878202128E-04 -8.65057004006285E-04 -2.34270060045642E-11 -1.84217827871096E-11
  1.23873034335564E-03  1.11679787713413E-03  1.89121630520728E-11  1.77335408764826E-11  1.75821204334269E-04
  7.84018262056893E-13 -6.64548194886449E-05 -4.04409537767363E-13  1.22230447475978E-13  2.16111286058401E-05
  9.78557390003251E-14 -1.90592872442750E-05 -7.75287113367461E-13
* ORBITAL    1   56
  5.35315848636634E-12  3.92828673935902E-11  1.94341195312125E-10  4.87932632257647E-10  2.50097018564349E-10
  1.43889189958854E-10  3.82142587843449E-12  9.17370721065158E-11  4.57373923357903E-10  2.06889446560989E-10
  1.56144355475094E-10 -3.71661340736976E-13  1.08610345243863E-11 -1.01919213729218E-10 -2.47517687697789E-10
 -2.44782832374249E-10 -1.02814379842394E-12 -2.50700396590949E-11 -1.31600893772944E-10 -1.55924223998672E-10
 -1.41318572655750E-10 -3.15124625871704E-11 -2.67496382928598E-10 -1.04130095237319E-10 -1.98854355174736E-02
 -7.70740073702759E-02 -2.66625816115906E-02 -2.01634125221199E-03 -7.81480374402961E-03 -2.70340443669665E-03
 -7.43229225320431E-11 -3.35605025257158E-10 -2.24464481621235E-10 -1.16413503926320E-03 -4.51187886360324E-03
 -1.56081121684230E-03 -8.50366857734912E-10 -7.10531832462675E-10  5.15226501688260E-01  4.36478826487781E-01
 -4.08821555103143E-10 -3.43770740698882E-10  4.53403601008443E-10  3.77859703010086E-10  4.76889737220960E-02
  4.04001490403878E-02  4.47302555178277E-10  3.79829713061501E-10  3.69397201844326E-02  3.12938208657326E-02
 -1.02079008462672E-12  1.52329982845843E-03  3.71279622984347E-11 -5.75753216064751E-04 -1.06582694551342E-04
 -7.94248477105911E-12  9.53304604396215E-05 -2.86913610822271E-11  1.26110344934257E-04 -5.08917171501398E-12
 -3.67914720625928E-11 -1.81005726885006E-10 -4.41685600209927E-10 -2.70722797606351E-10 -1.65641550751578E-10
  3.55645323832413E-12  9.10879191359825E-11  4.66799247957341E-10  2.23547642343228E-10  1.76801422779671E-10
  3.08436888229886E-12  6.71234052847055E-11  2.55069360990880E-10  1.36628684591744E-10  1.02660222694782E-10
  1.50590475657446E-12  1.41722857385899E-11  1.76409767195363E-10  1.47617796874015E-10  1.36642295879430E-10
 -3.51342894947057E-10 -4.93154390208396E-10 -4.35602101882160E-10 -1.98914246337120E-02 -7.70940176752906E-02
 -2.66708767852545E-02 -2.01694376129037E-03 -7.81683493584890E-03 -2.70424855292593E-03 -1.13329930966657E-10
 -2.84057381937230E-10 -1.81445136321870E-10 -1.16448308499344E-03 -4.51305197653849E-03 -1.56129869945573E-03
 -9.03955635153807E-10 -7.61556606404245E-10 -5.15169588438623E-01 -4.36433637112413E-01  8.75250167113670E-10
  7.38536852106963E-10 -4.47681808778131E-13  3.33226330699434E-12 -4.76837112495894E-02 -4.03959705926172E-02
 -1.59027007742557E-10 -1.32515747830188E-10 -3.69356438518198E-02 -3.12905842243415E-02  3.58847676445669E-12
  1.52405245398561E-03  6.53672712555767E-11 -5.76037682621704E-04 -1.06635260381029E-04 -7.66900448722206E-13
  9.53774761948026E-05 -1.60254326728730E-11  1.26172540797895E-04
* ORBITAL    1   57
  3.43125940206247E-11  2.51753943411435E-10  1.22893926742454E-09  4.44504792640745E-09  1.55334502483811E-09
  8.80308327365611E-10  2.53488522649396E-11  4.36313075372156E-10  2.91127666334288E-09  1.27453716501036E-09
  9.33002475230553E-10  8.89092281434792E-04  1.82414045106793E-02  7.11934013498817E-02 -3.43596663115361E-02
 -4.44276446540183E-02  1.34374213461244E-04  2.75693995992297E-03  1.07599150932042E-02 -5.19299908443379E-03
 -6.71463744621561E-03  3.93568437416553E-02  1.17468338607449E-02  4.63223104578695E-02 -2.60944705237198E-11
  1.18261027324687E-10 -2.36190051192029E-11 -1.39256691388004E-10 -5.36453259469479E-10 -2.03569688853823E-10
  5.94824946329175E-03  1.77537132453361E-03  7.00098806262139E-03  4.73724337758779E-10  1.00579112986777E-09
  4.73332861934338E-10 -4.99293253966227E-01 -4.16447821742517E-01 -5.99268864832694E-10 -5.09813084803351E-10
  1.28916662713910E-01  1.07526109637668E-01  4.77259421494290E-02  3.98069959226279E-02 -8.75349672320775E-11
 -7.48275080388248E-11 -6.16139931814685E-02 -5.13906669111367E-02 -4.62389715627314E-10 -3.81570328307419E-10
 -1.81842376839110E-03 -3.05697165333321E-11  6.87299562522240E-04  1.16011427212427E-11 -7.97475565210861E-13
  2.20354330722741E-04 -5.68502689944724E-12 -1.94334231926027E-04  3.50458094500213E-11 -3.47952329211529E-11
 -2.54664343027316E-10 -1.24156679382307E-09 -4.53187365378206E-09 -1.50760700101208E-09 -8.32133911828144E-10
  2.66462170666777E-11  5.26912125926679E-10  2.88712992683652E-09  1.27395200408707E-09  9.61406706336577E-10
  8.89307762729748E-04  1.82458578184553E-02  7.12254336818892E-02 -3.43504783837570E-02 -4.44212023329553E-02
  1.34406821207439E-04  2.75761477556636E-03  1.07647585539169E-02 -5.19160747469500E-03 -6.71366038883103E-03
 -3.93700464764451E-02 -1.17860276914967E-02 -4.63367965854223E-02  1.51078654886116E-10  1.59584816541702E-10
  1.55670256912604E-10  1.23374512692561E-10  5.83015121440145E-10  2.47952068666329E-10 -5.95022947361272E-03
 -1.78130366856957E-03 -7.00318248157404E-03 -2.84117380358997E-10 -9.40307219586917E-10 -4.51824466869755E-10
 -4.99264212611896E-01 -4.16425946407981E-01  1.16829116458253E-09  9.81790450557177E-10  1.28909168371899E-01
  1.07520464869990E-01  4.77231770318964E-02  3.98049139644137E-02  2.67296077601647E-10  2.19173100780818E-10
 -6.16104026691359E-02 -5.13879617596962E-02 -2.79189785562543E-10 -2.26517132422982E-10  1.81924663645537E-03
  4.65340265052514E-11 -6.87610562086703E-04 -1.76397937048299E-11 -3.67682933372640E-12 -2.20453952997076E-04
  8.70038572636587E-12  1.94422146616280E-04 -2.39104255373561E-11
* ORBITAL    1   58
  3.89537130031352E-11  2.85192956810248E-10  1.39959242622224E-09  5.37879105142222E-09  1.73959084042663E-09
  9.88817962775925E-10  3.00450918902090E-11  5.79106253237841E-10  3.38226198414529E-09  1.54134002207417E-09
  1.23488471731144E-09 -1.34374213427636E-04 -2.75693998609622E-03 -1.07599149985812E-02  5.19299908803541E-03
  6.71463742238875E-03  8.89092281234957E-04  1.82414045002417E-02  7.11934013444345E-02 -3.43596663283352E-02
 -4.44276446792068E-02 -5.94824951381034E-03 -1.77537125733341E-03 -7.00098803751965E-03 -8.80492137828197E-11
 -4.30254903849715E-11 -6.41284097540838E-11 -2.41926646018746E-10 -5.47658481486447E-10 -2.65641467964065E-10
  3.93568436899186E-02  1.17468338012677E-02  4.63223104254126E-02  3.22005813299714E-10  1.22704605007832E-09
  4.41248440767654E-10  7.54613812333279E-02  6.29404213348023E-02  3.86879681409457E-10  3.21626305365314E-10
 -1.94840873534010E-02 -1.62511826312599E-02  3.15780964819070E-01  2.63384885037584E-01 -6.61323153742488E-10
 -5.64353437805041E-10 -4.07670996826942E-01 -3.40028020655037E-01 -2.71928971813061E-10 -2.26237376204991E-10
  2.74830128804567E-04 -1.94323368729119E-11 -1.03876007670456E-04  7.33641782326443E-12  2.80633630305966E-11
  1.45798258996442E-03 -3.08245460434293E-11 -1.28581976130244E-03 -2.73105047733286E-12 -4.20622392041564E-11
 -3.08243085160662E-10 -1.50711810723621E-09 -5.72181937631215E-09 -1.67736595357685E-09 -8.80458928578571E-10
  3.14325361397881E-11  5.84332976986577E-10  3.31724239796417E-09  1.36734069275111E-09  9.37416669665074E-10
 -1.34406821229571E-04 -2.75761475467259E-03 -1.07647586348440E-02  5.19160747376309E-03  6.71366040838465E-03
  8.89307763105513E-04  1.82458578150572E-02  7.12254337115745E-02 -3.43504783598345E-02 -4.44212023104170E-02
  5.95022944366752E-03  1.78130373609461E-03  7.00318251209362E-03  3.89702899677435E-11 -4.32236654115318E-11
  5.39056464996121E-12  4.25548101713582E-10  7.91423482879713E-10  5.13429564888738E-10 -3.93700465174913E-02
 -1.17860277478879E-02 -4.63367966146502E-02 -5.47656262884946E-10 -1.02115388587026E-09 -5.55821850560187E-10
  7.54569965597832E-02  6.29371189134607E-02 -6.95234260028722E-11 -5.88612841366620E-11 -1.94829413976112E-02
 -1.62503183817041E-02  3.15762594931322E-01  2.63371047763025E-01  1.68243579740260E-09  1.40369199571759E-09
 -4.07647287877319E-01 -3.40010162198489E-01 -1.04608191458769E-10 -7.59765830779490E-11 -2.74954399477653E-04
  8.93034474092773E-12  1.03923022207520E-04 -3.39805376115036E-12 -4.44317678151203E-11 -1.45864235928228E-03
  4.95302999577393E-11  1.28640160180426E-03  2.68612810558142E-13
* ORBITAL    1   59
 -2.62911896836123E-03 -1.91671440902827E-02 -8.97070105779445E-02 -1.23330019111761E-01  6.95080619132722E-02
  6.57866352190249E-02 -2.15157208391800E-03 -3.61999600235871E-02  5.42303724049411E-02  1.18628514619007E-01
  1.62673159093591E-01 -1.88257338294984E-14  3.87642472581915E-11  2.00988398831504E-11  5.83755031240301E-11
  7.50634123941224E-11  4.14398885921530E-13 -1.35235419074803E-11  1.53656721413464E-10  1.54712753842028E-10
  1.32541770735017E-10 -8.01647502019326E-11  2.06534924370097E-10  2.05472943547280E-10 -1.98440311066005E-10
  9.60335690301262E-11  8.45244208979121E-11  1.00063802328883E-02 -8.72085396215510E-02  5.39345393010350E-03
  2.36169172059632E-10  1.60377458522972E-10  4.55899652091720E-11 -1.73315590577535E-02  1.51049621498050E-01
 -9.34173622863370E-03 -2.71642887601153E-10 -2.22002771254227E-10  1.40444755750906E-10  1.13300101331273E-10
 -2.89963718060665E-10 -2.44789316288132E-10  3.85567363106733E-10  3.24339351350088E-10 -3.16061448010262E-01
 -2.60299516205408E-01  8.46857421411439E-10  7.08978989440942E-10  4.08033574555390E-01  3.36045230191881E-01
  2.48283349695295E-11 -1.01285496580803E-11 -9.80588383392129E-12 -2.94236059991948E-11  7.05004626300219E-04
 -2.37478514587338E-11 -1.05096081485467E-03  2.18696907067532E-11  1.39028936053727E-03 -2.63141361849995E-03
 -1.91839814719294E-02 -8.97902506908944E-02 -1.23643117739836E-01  6.94359227777253E-02  6.57443711551413E-02
  2.15356804597397E-03  3.62384375281540E-02 -5.40176653397852E-02 -1.18561328400108E-01 -1.62629098593810E-01
 -4.96396896513510E-13  1.43127806526568E-11 -1.26329199117325E-10 -7.64063961470985E-11 -6.14854157630625E-11
 -1.51763940530452E-12 -3.72083322810428E-11 -2.87204036751389E-10 -5.64524990241413E-11 -1.29933497570511E-11
  2.48817960965320E-10  5.98999199663958E-11  2.39076552001715E-11  2.18406235649198E-10 -1.12928404525810E-10
 -8.81793541776920E-11  1.00243945239558E-02 -8.71651193359091E-02  5.40907656919600E-03  1.68266743714741E-10
  3.55225838747177E-10  3.86172294276818E-10 -1.73627608031842E-02  1.50974415412968E-01 -9.36879539454718E-03
 -2.55149858234417E-11 -2.27995845845410E-11  3.98295913779685E-11  2.84113130213840E-11 -3.74317542261279E-10
 -3.13554093456261E-10  9.98704615534815E-11  9.10336286795535E-11  3.16056257880152E-01  2.60296301562615E-01
  1.15496846124022E-09  9.59643191453857E-10 -4.08026874201399E-01 -3.36041080165442E-01  1.77862524601071E-11
 -4.64042360753177E-11 -6.41613388772556E-12 -1.21059477451433E-10  7.05274179231089E-04 -4.08304322060572E-11
 -1.05136272195031E-03  3.47348717098467E-11  1.39082098584420E-03
* ORBITAL    1   31
 -5.04406799069630E-11 -3.66160136830022E-10 -1.70125727258740E-09  2.19581636710080E-08  6.60919110321905E-09
  4.07422185019120E-09 -4.42635821679315E-11 -5.71869141976166E-10 -2.12591249733332E-08 -9.40117600625517E-09
 -7.66638679802324E-09 -1.31447149557581E-04 -3.05292584797390E-03  6.97786715704198E-02  3.25801576302255E-02
  2.77378922243930E-02 -9.12361599601435E-04 -2.11900401015923E-02  4.84327600436091E-01  2.26135964477439E-01
  1.92526213310926E-01 -6.83894561552643E-03 -2.39856763472532E-03 -1.22065461611444E-03 -4.14505088454657E-10
  1.52998930921108E-10  1.17197297708797E-10  1.20959986191314E-09  8.23440598344941E-10  3.90344046434895E-10
 -4.74689224039814E-02 -1.66483096047521E-02 -8.47247447475643E-03  1.76425111844250E-09 -4.38236310162014E-10
 -2.80655798555773E-10 -2.54422153475310E-05 -9.15561688437797E-05 -2.82343809251501E-11 -3.04602921974766E-11
  6.55826953710064E-06  2.36322172534681E-05  1.11687562695941E-04  4.01913583155328E-04  4.73710133058392E-11
  5.27833541956254E-11 -1.44152690097940E-04 -5.18844229480536E-04 -1.02698095588805E-10 -1.13280354073798E-10
 -1.15864229003481E-06 -7.72255036356186E-13  4.37918115631698E-07  2.48298169292429E-13 -1.35897417647250E-12
  6.44791042185533E-06  1.90623665909170E-12 -5.68622762782447E-06 -2.07020011527867E-12  5.89663770148741E-11
  4.27390935215343E-10  1.99007469789849E-09 -2.80563870304480E-08 -9.92013888296051E-09 -6.19902086282010E-09
 -4.24078004368041E-11 -5.77005017317885E-10 -2.34806759689739E-08 -1.01183141987230E-08 -8.13048570385767E-09
 -1.31482393492564E-04 -3.05363743203859E-03  6.97600219995901E-02  3.25723191667572E-02  2.77317859486928E-02
 -9.12607283983880E-04 -2.11950292816860E-02  4.84196889430022E-01  2.26081038410892E-01  1.92483426784105E-01
  6.84186682078420E-03  2.39827678813453E-03  1.22031977485416E-03 -1.38621445422554E-09 -5.02995654266276E-10
 -2.40993363393844E-10 -9.34636587070134E-10 -1.16146855608329E-09 -6.27092526383858E-10  4.74877332625671E-02
  1.66460088005844E-02  8.47005068468009E-03  5.19270196073505E-10  7.87580357313523E-10  3.63042795231772E-10
 -2.54625099075176E-05 -9.16041060327292E-05 -1.26565347708396E-11 -1.43403085323498E-11  6.56594284887728E-06
  2.36462278736729E-05  1.11788792809354E-04  4.02135167534171E-04  2.18192320280770E-11  3.08753385240356E-11
 -1.44283380589647E-04 -5.19130279483360E-04 -7.80135916441129E-11 -8.66470192761660E-11  1.15989749003447E-06
 -1.79567890091217E-13 -4.38406229892013E-07  1.47990278652778E-13  2.26038551294555E-12 -6.45515900675573E-06
 -2.70265741189801E-12  5.69259569826693E-06  2.54660316283406E-12
* ORBITAL    1   32
 -2.67776708175858E-11 -1.94899267478981E-10 -9.25021013403733E-10  9.36697953347406E-09  3.82667654255454E-09
  2.41087544095887E-09 -1.90585453101881E-11 -3.37241961320959E-10 -9.55304240768815E-09 -4.16017458704777E-09
 -3.33676119513424E-09 -9.12361598434420E-04 -2.11900402559118E-02  4.84327601295218E-01  2.26135964959584E-01
  1.92526213748028E-01  1.31447149007278E-04  3.05292572299810E-03 -6.97786718514884E-02 -3.25801576970351E-02
 -2.77378922626561E-02 -4.74689281242155E-02 -1.66483106739208E-02 -8.47247485320912E-03  1.71368886713372E-09
  4.46313230749944E-10  1.82198610205985E-10 -6.80504396589954E-10 -8.32446985072877E-11 -4.33416091241575E-11
  6.83894515942629E-03  2.39856757641772E-03  1.22065460109695E-03  2.18577012154400E-09 -1.38147219115286E-10
 -1.51559823163073E-10 -1.76571880993275E-04 -6.35466468035093E-04 -1.35819832365004E-11 -1.84456497105273E-11
  4.55683214123705E-05  1.64061576734935E-04 -1.60977414164321E-05 -5.79097927920707E-05  4.08861994085717E-11
  4.48238779300132E-11  2.07648985933486E-05  7.47493976165005E-05 -3.43125061558986E-12 -5.81940060730988E-12
 -8.04185497546243E-06  5.03519661151104E-13  3.03929633830034E-06 -1.99512308354133E-13 -6.74492370784091E-13
 -9.28983262776889E-07  8.02391175088839E-13  8.19276038344639E-07  1.81508829474950E-13  2.17607841183972E-11
  1.58568793632848E-10  7.42093878953985E-10 -4.86317029638158E-09 -1.59210661557657E-09 -9.72923926619915E-10
 -1.75158270605185E-11 -1.99703568284603E-10 -7.41207652158771E-09 -3.21197284562904E-09 -2.58748244598016E-09
 -9.12607280927183E-04 -2.11950290080257E-02  4.84196888518758E-01  2.26081038099318E-01  1.92483426580430E-01
  1.31482393662841E-04  3.05363758362394E-03 -6.97600217220561E-02 -3.25723191073510E-02 -2.77317859204432E-02
  4.74877320292625E-02  1.66460087618490E-02  8.47005070768350E-03  2.37895798252905E-10 -4.62109527191504E-10
 -3.05783414805318E-10  1.77719608196082E-09  3.30978613048148E-10  1.39112444046183E-10 -6.84186760545826E-03
 -2.39827692232629E-03 -1.22031982109367E-03 -5.45593451589847E-10  3.69956501045630E-10  2.17339418349075E-10
 -1.76732000295938E-04 -6.35816869263555E-04 -3.05799653867522E-11 -2.86215012750001E-11  4.56096560654864E-05
  1.64152031842234E-04 -1.61090758111923E-05 -5.79391058006413E-05  5.24928697936945E-11  5.34435357478566E-11
  2.07833522997322E-05  7.47897971016816E-05 -5.59324047804380E-11 -5.20967792800758E-11  8.05088584444756E-06
 -5.93988694145296E-13 -3.04269330602005E-06  4.35415808652049E-13  3.78823879593173E-13  9.29984213721277E-07
 -7.67718719044282E-13 -8.20178565458727E-07  1.35437645783838E-12
* ORBITAL    1   33
 -2.34849912535973E-03 -1.71994971442306E-02 -8.35028873806536E-02 -2.47729227647836E-01 -1.34937174138573E-01
 -9.14687474773734E-02 -1.79476771640566E-03 -3.46427852973682E-02  6.20443366540502E-01  2.71082937946156E-01
  2.17575841030368E-01 -6.25052031450228E-12 -2.21417975762552E-10 -3.18918259377202E-09 -1.41403570591071E-09
 -1.10884842851232E-09 -6.79783720186935E-12 -1.10241388234533E-10 -6.20451725317098E-09 -2.92086994617466E-09
 -2.44342247497344E-09 -6.12023979195270E-12  2.68860490260675E-10  1.70509749353696E-10 -1.33659059084251E-09
 -2.63155328068306E-10 -9.08075639415499E-11  1.35864038963814E-02  1.61862638567642E-02  9.00063366179286E-03
  3.24520812503195E-09  1.05960628705192E-09  4.72998446725598E-10 -2.35323387599383E-02 -2.80354306991159E-02
 -1.55895545289256E-02 -4.12196152732569E-11 -5.30571563127011E-11  2.37980775069702E-11  1.79446533977610E-11
  1.07572571812742E-11  1.39322338056080E-11  1.82416230143659E-11  2.40320650230624E-11  1.11886846352213E-04
  1.58315127130224E-04 -2.96176552450928E-11 -3.55667829953317E-11 -1.44445302407953E-04 -2.04383951897029E-04
 -2.15862986913925E-12 -5.60730520022218E-11  8.34304192646098E-13 -1.49738510469538E-10  3.07725937853434E-05
 -4.63804000150432E-13 -4.58726838990838E-05  2.54981725448425E-13  6.06840761029240E-05 -2.35048327254533E-03
 -1.72140427870332E-02 -8.35744992642481E-02 -2.47848908886356E-01 -1.34887449651589E-01 -9.14363257906974E-02
  1.79644535879678E-03  3.46742258325178E-02 -6.20105905015018E-01 -2.70937446193426E-01 -2.17460343619019E-01
  5.31807903019278E-12  9.12267609900698E-11  5.17997890720102E-09  2.40340967677939E-09  1.99568919798350E-09
  8.33414658927510E-12  1.94997146356557E-10  3.13660388420525E-09  1.43099100981588E-09  1.13912623236111E-09
  3.61696311735798E-09  1.02505530500900E-09  4.41931244972288E-10  2.46620244492029E-09  5.21846889916394E-10
  1.95803917442973E-10  1.35902717691106E-02  1.61877292651889E-02  9.00068911644386E-03 -2.64598947346284E-09
  6.46692422801178E-11  1.70322327328611E-10 -2.35390406173177E-02 -2.80379693487120E-02 -1.55896507582341E-02
  4.79895331672643E-11  4.87252386457983E-11  2.17220653092100E-11  1.47711777329334E-11 -1.04118253787255E-11
 -1.11421629470728E-11 -2.18069312972532E-11 -3.26918377110921E-11 -1.13078486653170E-04 -1.59809923721504E-04
  2.79018053533518E-11  4.14337226437352E-11  1.45983696197338E-04  2.06313721741097E-04 -6.45180948849744E-13
 -4.64004831374101E-11  1.54525391694394E-13 -1.20910767041515E-10  3.07504438007269E-05  2.74614415531120E-13
 -4.58396545991690E-05 -3.48782210243748E-13  6.06403908685333E-05
* ORBITAL    1   34
 -9.18572407108725E-11 -6.73145547506787E-10 -3.30561247069263E-09 -5.34569145212311E-09  1.89433668010965E-09
  1.23906216669833E-09 -7.58309572667429E-11 -1.49670576698458E-09 -8.82818840452232E-09 -4.10539260152403E-09
 -3.39064850005648E-09  1.70636446842140E-03  3.43597447172659E-02  8.82196779428279E-01  3.88451728562521E-01
  3.10437032091426E-01 -2.56155426452635E-04 -5.15800313051957E-03 -1.32433318995716E-01 -5.83134481158627E-02
 -4.66020588088768E-02  8.89463275380625E-02 -9.62126648413695E-03 -1.13981031673122E-02  9.26718403594617E-10
  3.78900123319121E-10  1.83028331676802E-10 -3.11043947590084E-10 -1.88113654115562E-10 -1.11152961922598E-10
 -1.33524873109412E-02  1.44429150166563E-03  1.71104274131338E-03  1.77402159123601E-09 -3.68863964196530E-10
 -2.79283714538967E-10  2.38512318017858E-04  1.34672824057462E-03 -1.47281024518546E-11 -2.76862691884883E-11
 -6.16075557075801E-05 -3.47739656789547E-04  2.26380767595748E-05  1.27857472344075E-04  5.53741397354326E-11
  7.19726932842197E-11 -2.92431367673312E-05 -1.65075277029898E-04 -3.66662492583831E-11 -3.49154523172196E-11
  8.53796293721953E-05 -1.92443821922872E-12 -3.22699020990886E-05  8.70932435314231E-13 -1.19273054982275E-12
  1.02766626305857E-05  1.38415026627407E-12 -9.06280296462686E-06  2.11087146272075E-13  5.65544874552881E-11
  4.14430798545069E-10  2.03296043457598E-09  6.98617555805177E-09 -1.94380971490703E-09 -1.37710554438863E-09
 -4.79700770030893E-11 -8.50324748310998E-10 -1.47404838938353E-08 -6.66954175852466E-09 -5.46361116159430E-09
 -1.70618360514986E-03 -3.43557651342141E-02 -8.82257881812514E-01 -3.88489382606961E-01 -3.10473639437048E-01
  2.56128395636365E-04  5.15740931777713E-03  1.32442584651833E-01  5.83191760846687E-02  4.66076319464389E-02
  8.89367115706148E-02 -9.60971846123939E-03 -1.13909351346940E-02 -4.80786000643816E-10  6.73494678367142E-10
  4.26909064689871E-10 -8.22599698645613E-10 -5.09452578095631E-10 -2.40337756148025E-10 -1.33507680748822E-02
  1.44263966754086E-03  1.71000128764134E-03 -7.96009813795308E-10 -3.30594823820226E-10 -1.95611296140287E-10
 -2.38478152966153E-04 -1.34637045888058E-03  3.61091852264760E-11  5.06922053672518E-11  6.15989466624616E-05
  3.47647428793951E-04 -2.26354748190046E-05 -1.27823827503438E-04  4.22585293891994E-11  4.38224069380439E-11
  2.92355929742149E-05  1.65028944248356E-04 -7.49690062431383E-11 -9.82890366536174E-11  8.53489191341196E-05
 -9.90737098977445E-13 -3.22583117200022E-05  8.83390150704490E-14  9.72456295529340E-13  1.02728538225080E-05
 -1.95501449008916E-12 -9.05948439210959E-06  4.67296791591996E-12
* ORBITAL    1   35
 -4.04251315901460E-11 -2.97875774592544E-10 -1.48714732123637E-09 -7.16469959077853E-09  1.00305037320590E-09
  7.85007484465150E-10 -4.60478957036676E-11 -8.12603103326999E-10 -1.78791236588984E-08 -8.32586991963868E-09
 -6.95786016323391E-09 -2.56155428179618E-04 -5.15800306657205E-03 -1.32433319120030E-01 -5.83134482556751E-02
 -4.66020589524448E-02 -1.70636446598129E-03 -3.43597447597739E-02 -8.82196780042263E-01 -3.88451729035791E-01
 -3.10437032547473E-01 -1.33524866381363E-02  1.44429172613226E-03  1.71104284304892E-03  1.51617198207267E-10
 -4.55890782307599E-10 -2.76558527640066E-10 -4.81890497048583E-10 -3.72255821489259E-10 -2.24181363229299E-10
 -8.89463312246817E-02  9.62126570229183E-03  1.13981028804565E-02  2.52082177576879E-10  2.36101864824036E-10
  1.55184935576554E-10 -3.58046723506407E-05 -2.02167764124567E-04  2.29195143795970E-11  3.76469349936771E-11
  9.25580388839730E-06  5.22070820020902E-05  1.50833761883437E-04  8.51735966439976E-04  7.48265110006305E-11
  1.05264883746980E-10 -1.94763429628060E-04 -1.09961159316446E-03 -7.19079518873230E-11 -9.30063911096982E-11
 -1.28171214429549E-05  1.47304615557427E-12  4.84412851171934E-06 -4.90114917713739E-13 -3.38685743117284E-12
  6.84561998759104E-05  4.23941145245122E-12 -6.03719862573175E-05 -3.29424538693796E-12  1.12680925805578E-10
  8.25081504289798E-10  4.03683782971515E-09  2.29306487552222E-09 -5.26002205700901E-09 -3.36505689228406E-09
 -8.59557153955325E-11 -1.60114414028126E-09 -7.07083856120872E-09 -3.68633121517128E-09 -3.20371569834677E-09
  2.56128394573744E-04  5.15740942907622E-03  1.32442584581044E-01  5.83191760054767E-02  4.66076318608774E-02
  1.70618361087504E-03  3.43557650842876E-02  8.82257881427903E-01  3.88489382435442E-01  3.10473639285930E-01
 -1.33507692899957E-02  1.44263933784111E-03  1.71000115168657E-03 -7.13546678503832E-10 -4.97770066853348E-10
 -2.64017395173309E-10 -1.12041905938132E-09 -1.51442294793909E-09 -8.25604131441424E-10 -8.89367108999125E-02
  9.60971876926960E-03  1.13909352725933E-02  8.63789949517198E-10  8.17114310422689E-10  4.01554464698265E-10
  3.57979730031554E-05  2.02112775063472E-04 -1.28149260648249E-11 -2.48358236129490E-11 -9.25140773071833E-06
 -5.21910320247723E-05 -1.50812030356890E-04 -8.51509601718463E-04 -7.51563441635925E-12 -2.23183114527751E-11
  1.94735670198075E-04  1.09931956740853E-03 -5.54762624854009E-11 -6.12245794143432E-11 -1.28123868568071E-05
  1.35688073008070E-12  4.84236844509894E-06 -4.99345877485795E-13 -1.08299550692244E-13  6.84315672357274E-05
  2.99201316060107E-13 -6.03502869009245E-05  1.09728115510417E-12
* ORBITAL    1   36
  8.56403200522758E-03  6.28821793377774E-02  3.11491121895077E-01  1.25803647427806E+00 -1.25433047773940E-01
 -9.38498003524205E-02  7.37931258082318E-03  1.43051784582037E-01  1.01725674094197E+00  5.03658007933968E-01
  4.30127240673206E-01  5.82545338462458E-12  4.07393737003944E-11  1.45030711452299E-08  7.57255915144674E-09
  6.69803736192645E-09 -4.92978579930550E-11 -1.08240567304813E-09 -3.05736232631956E-09  8.35517707645132E-10
  1.87526328424336E-09 -7.75895082234547E-10 -9.96521195463573E-10 -5.25611684808133E-10 -5.90528925727938E-10
 -2.12037356006457E-11  7.69393087795276E-12 -6.85518394252678E-02 -2.34881486829780E-02 -8.20209539699994E-03
 -1.58744920367941E-09 -1.20854695710524E-09 -5.20493226251715E-10  1.18735271902157E-01  4.06826675742770E-02
  1.42064462254980E-02 -7.79633309963607E-11 -7.09256345823821E-11  1.89001341941612E-11  1.81883391558689E-11
  1.88544316837319E-11  1.75714208036141E-11  5.73638082117815E-11  7.52152203741604E-11 -3.72698337284466E-03
 -4.82882395676302E-03 -7.61087987799993E-11 -9.90684190602151E-11  4.81151479973918E-03  6.23398489678435E-03
 -4.90098618737932E-13 -2.26979405394599E-10  2.23732430863365E-13 -6.00636861529233E-10  9.25980338149083E-05
  3.31031234179166E-12 -1.38033208701617E-04 -3.32334931387522E-12  1.82602919911387E-04 -8.56227019095924E-03
 -6.28693491666562E-02 -3.11431318383632E-01 -1.25790062607506E+00  1.25277306419858E-01  9.37473507980030E-02
  7.37864750134939E-03  1.43039738002574E-01  1.01755142650643E+00  5.03786453591806E-01  4.30230077149654E-01
 -2.74755484078614E-11 -6.23845414311631E-10 -2.82387392461407E-09  2.01433902295390E-12  6.80904232372135E-10
  5.34242008426581E-12  8.06215060867160E-12  2.49430031781866E-08  1.29470586909295E-08  1.14340766244358E-08
  1.36299759355425E-09  8.77796387125365E-10  3.68868239497615E-10  3.63930061345623E-10  3.44347335222798E-10
  1.67254183454405E-10  6.85607557100651E-02  2.34785325621272E-02  8.19619840371912E-03 -7.72464087088410E-10
  1.20544295040187E-09  7.11541585477619E-10 -1.18750709333568E-01 -4.06660106998034E-02 -1.41962318538492E-02
 -6.52096076289020E-11 -7.77640084814380E-11 -1.56444422631404E-11 -1.12107965560229E-11  1.51821848891948E-11
  1.88451788219568E-11  4.82034792065632E-11  5.80034326489989E-11 -3.72656441597269E-03 -4.82861027882206E-03
 -7.15451868635572E-11 -8.03652730938309E-11  4.81097397408216E-03  6.23370906542305E-03  3.19975907121231E-12
  1.20682539216451E-10 -1.04502780122554E-12  3.20138231656868E-10 -9.26072047173991E-05 -5.98027119743925E-13
  1.38046945719036E-04  4.91652835428693E-13 -1.82621054915298E-04
* ORBITAL    1   60
 -2.16029686856065E-12 -1.59363646699374E-11 -7.42082080405290E-11 -9.18933128881278E-11  5.36763501225462E-11
  5.22225394542889E-11 -1.79269416310213E-12 -3.01668549008471E-11  4.61373007452949E-11  9.73923371128259E-11
  1.34456436578872E-10  1.55808015602102E-09 -4.46600048747819E-07  7.91884615159114E-08 -1.25669374288745E-08
 -5.25221304605550E-08  8.32816939100870E-11 -4.62476947411700E-08  3.44721963935312E-08 -7.49240689660710E-09
 -2.13374183831674E-08  3.12095592857856E-08 -4.86894898311347E-10  2.09436747927153E-08 -1.53325988120086E-10
 -2.02547311062039E-10 -2.26937609196972E-10 -1.53247951550315E-10 -2.45891021055888E-10 -1.60399476592356E-10
 -3.01189427847814E-09  2.65809922427145E-09  9.83822876774393E-09 -1.12254256113283E-10  2.74615469666838E-11
 -1.03312343349175E-10  1.32969354881032E-01  1.11331142717948E-01  2.30912932621608E-11  2.59848514356986E-11
  5.14989162352086E-01  4.31184533361340E-01 -4.97920348876328E-02 -4.16893353823426E-02 -1.22166250387379E-10
 -9.40159249300736E-11 -3.85688798551447E-02 -3.22925316536259E-02  4.55642097507222E-10  3.80262768491950E-10
  1.63234256571841E-04  4.76411733286644E-12  4.31879996087246E-04  3.39726314645609E-11 -2.64401547575141E-11
 -3.61617822056283E-05 -2.95081105727389E-11 -4.10045642066266E-05 -6.84655023809042E-12 -2.24293248260978E-12
 -1.60604436451877E-11 -7.54742997185474E-11 -1.16592069815523E-10  6.17788512498555E-11  5.70182945823807E-11
  1.78945645015365E-12  3.13213202318398E-11 -4.03400103794646E-11 -1.01669116241468E-10 -1.40046519316652E-10
  1.56499750436962E-09 -4.47047569700024E-07  7.88599067880054E-08 -1.26881746227064E-08 -5.24364475161933E-08
  1.47477746177932E-10 -4.68665419199244E-08  2.79617504760623E-08 -5.52848753311097E-09 -1.65164613324500E-08
 -3.57284312280544E-08  1.15093623123757E-09 -2.06123966497588E-08  3.25366666118322E-10  3.20339588211760E-10
  4.02380410689780E-10  6.62797887285150E-11 -2.35598703033269E-11  6.79499327271778E-11  5.37155772992454E-09
 -1.16676675682040E-10 -8.77386176288669E-09  1.22806391390877E-11  1.53531017975680E-10  2.75905875487868E-11
  1.32919979196028E-01  1.11290712802308E-01  3.68976940540910E-11  3.49122103966815E-11  5.14797931339282E-01
  4.31027949050552E-01 -4.97735498029427E-02 -4.16741995739159E-02 -6.95575959867665E-13 -3.06429310213426E-13
 -3.85545635630617E-02 -3.22808093932093E-02 -5.50933999361637E-10 -4.53221490829642E-10 -1.63507057519076E-04
 -1.07132622927100E-11 -4.32601622645849E-04 -7.07363163582859E-11  2.23337325422080E-11  3.62223449420189E-05
  2.13258096776724E-11  4.10731875306480E-05  6.90903633747101E-12
* ORBITAL    1   61
  3.55805742650532E-12  2.61993333371718E-11  1.22852094997599E-10  1.90607941739103E-10 -1.15105845567062E-10
 -1.01928330812417E-10  3.03948552714335E-12  4.95404748824085E-11 -7.76072312605936E-11 -1.78734247922814E-10
 -2.42343712135764E-10  8.33311881926054E-11 -4.62564889584123E-08  3.44068497868346E-08 -7.52495761598268E-09
 -2.13548136102815E-08 -1.55759787425660E-09  4.46624966515074E-07 -7.91757652364740E-08  1.25552079536988E-08
  5.25014989497086E-08 -3.02346103683990E-09  2.58182227298042E-09  9.82103273572822E-09  1.77135820970601E-10
  1.99952751868427E-10  1.91727028976701E-10 -1.49064751872119E-10 -5.23445740725801E-11 -2.04746999787974E-10
 -3.11137823688471E-08  5.05578606400400E-10 -2.09152621889904E-08 -4.20176828684034E-11 -3.14377352075699E-10
 -9.96847553012004E-11  1.57455408325837E-02  1.31832570883778E-02 -1.83216144688463E-10 -1.59200262247740E-10
  6.09826465102870E-02  5.10588877449241E-02  4.20486672933092E-01  3.52060519404379E-01  4.64460367736710E-10
  3.87675657657195E-10  3.25707912960901E-01  2.72705181151820E-01 -5.63913773441409E-10 -4.59839563922347E-10
  1.93289478481525E-05  1.83024386736361E-11  5.11413780914145E-05  3.57650033344741E-11  2.79577960080229E-11
  3.05384303821530E-04  1.98644086960199E-11  3.46274718278242E-04 -2.80855192303465E-12  3.76103614313825E-12
  2.77352990072743E-11  1.29077466653845E-10  1.42612477452851E-10 -7.75819680827953E-11 -7.92629675603870E-11
 -3.06909716504755E-12 -4.75634718943992E-11  6.75970896739428E-11  1.55308611655612E-10  2.18710330515452E-10
  1.47865149815172E-10 -4.68348935173263E-08  2.80634082314485E-08 -5.50816205312029E-09 -1.65201818445033E-08
 -1.56482065500455E-09  4.47046070512017E-07 -7.88276124531537E-08  1.26789620879319E-08  5.24281047760630E-08
  5.34729296671894E-09 -1.94874783707036E-10 -8.80196176866882E-09 -7.54107931046218E-11 -5.56471672835071E-11
 -7.14755672617600E-11  2.63877521300116E-10  3.98447518019924E-10  3.39724857350142E-10  3.56984535869160E-08
 -1.15429290337025E-09  2.05876277515528E-08  1.96669350964172E-10 -4.91556969155128E-11  2.16221586315438E-10
  1.57396941388613E-02  1.31784696898715E-02  3.38809073780330E-10  2.78526391293551E-10  6.09600086939080E-02
  5.10403517019208E-02  4.20330533432465E-01  3.51932668837301E-01 -4.17345982977194E-10 -3.39980682128301E-10
  3.25586967864103E-01  2.72606148541130E-01  6.01388553206025E-10  4.97966628641688E-10 -1.93613356792531E-05
 -1.37279601769961E-11 -5.12269820297903E-05 -2.84698762058324E-11 -6.10833062189895E-11 -3.05894618777629E-04
 -3.73266498663052E-11 -3.46853288845719E-04 -7.53410781979312E-13
* ORBITAL    1   62
  9.65664682086076E-14  6.50640112565765E-13  2.94430413181648E-12  1.15205701421084E-11  2.83696983454825E-12
  2.48256618675798E-12  1.08981975326415E-13  2.66176774910964E-12  1.18754518918110E-11  3.88103055882365E-12
  2.97500722253352E-12 -1.20748207324994E-09  4.49296007269449E-07 -4.64186302746477E-08  1.96593056082464E-08
  4.83709734523799E-08  2.75536428636738E-11  6.50172853355249E-08 -2.64042180562246E-08  6.94123056298959E-09
  1.84724999399832E-08 -2.09186793202831E-08 -1.23268146685145E-08 -5.48140387889895E-09  1.59664993804552E-10
  4.45829256219557E-11  2.34974210515566E-10  1.54074375411918E-10  1.12519828756698E-10  1.52883174871589E-10
  6.50202451441128E-09 -9.48050198340456E-09 -4.14112980438290E-09  9.88258000820645E-11  7.33500192035674E-11
  9.03536894623719E-11 -1.36795789131277E-01 -1.12149804463207E-01 -4.43680610009777E-10 -3.68982641769341E-10
 -5.29807780488626E-01 -4.34354288353476E-01  6.64824739152032E-02  5.45045749544767E-02 -2.15406945042217E-10
 -1.81427036747615E-10  5.14971040919747E-02  4.22190622816338E-02 -1.58637737695758E-10 -1.33827760016321E-10
  3.86326888136281E-04 -5.15010912793298E-12  1.02212415831273E-03 -3.37738409051154E-11  2.88757562025949E-11
 -1.11077048565628E-04  3.05128219884234E-11 -1.25948977665790E-04  8.49887726583303E-12 -1.09851813247884E-13
 -1.03886443146868E-12 -4.97262673735268E-12 -1.98662034716915E-11 -1.07291427380378E-12 -3.38021559172557E-13
  1.21455422408329E-13  2.25546634672294E-12  1.19098704133337E-11  6.00202649900619E-13 -2.23236951706617E-12
  1.21009240320638E-09 -4.50219839939427E-07  4.66046009609284E-08 -1.97306839572729E-08 -4.83226604149116E-08
  4.27383482974076E-11 -6.52098813453026E-08  2.01954377976204E-08 -6.54976906957190E-09 -1.45457566869091E-08
 -2.48969419684428E-08 -1.20670390785036E-08 -5.32094828688155E-09  3.30072592712861E-10  1.70525104226939E-10
  4.04931740134281E-10  4.20448755483944E-11 -1.80800295409003E-11  5.53342633388167E-11  8.13285745149886E-09
 -9.74010277586267E-09 -3.14149951120850E-09  1.74066775630123E-11 -1.34102154999557E-11  2.95879722455381E-11
  1.36843230209140E-01  1.12189650577922E-01  7.66654629792156E-10  6.31969246585878E-10  5.29991519758220E-01
  4.34508612210743E-01 -6.65055435917674E-02 -5.45239512910018E-02  3.10114421009645E-10  2.56923014156731E-10
 -5.15149568881683E-02 -4.22340574671498E-02  2.31172873337782E-10  1.91866987556707E-10  3.86114069309870E-04
 -1.02730500941065E-11  1.02156124046094E-03 -7.23778059787135E-11  2.49708251568113E-11 -1.11015734621808E-04
  2.42090970303303E-11 -1.25879530620887E-04  5.66217771756736E-12
* ORBITAL    1   63
 -4.23579538176537E-13 -3.08937142750676E-12 -1.49453405415654E-11 -4.21778334220744E-11 -1.34870483852515E-11
 -6.69806371890117E-12 -2.73085856224290E-13 -3.03111973713905E-12 -3.55573690712998E-11 -8.49363611404730E-12
 -9.91180037579408E-13  2.77559589949198E-11  6.50302451092683E-08 -2.63620351117091E-08  6.94009234902540E-09
  1.84518712760335E-08  1.20709616862767E-09 -4.49316672955358E-07  4.63995252980295E-08 -1.96771648198011E-08
 -4.83806936227818E-08  6.52521196612824E-09 -9.49591697935705E-09 -4.12341204494917E-09 -1.70891005427587E-10
 -1.35034041839327E-10 -1.78728749472011E-10  1.38042454795265E-10  4.24105325628259E-11  2.06460272627578E-10
  2.08209177710916E-08  1.22818165909911E-08  5.46515757015158E-09  7.39933261758106E-11  1.56301575913990E-11
  1.12800007609132E-10 -2.10236037730046E-02 -1.72358602000565E-02  2.68180082446773E-10  2.26012714939367E-10
 -8.14240698576291E-02 -6.67541986252607E-02 -4.32586247962443E-01 -3.54648798811152E-01 -3.63639995460774E-10
 -3.01919916558663E-10 -3.35079856544779E-01 -2.74709766758574E-01 -2.56650774709667E-10 -2.13949559314624E-10
  5.93733756923217E-05 -1.94729404558855E-11  1.57086148187614E-04 -3.81816972558516E-11 -2.86589239622903E-11
  7.22751174269043E-04 -1.85889601828482E-11  8.19522421654008E-04  6.01835142041955E-13  2.36288897989948E-13
  2.05691965844049E-12  9.75099539458191E-12  9.41993392830523E-12  1.89741418069685E-11  1.40911429920682E-11
 -3.12265217515649E-13 -1.70387504828784E-12 -3.54719793036877E-11 -1.75087436911431E-11 -1.49677238221298E-11
  4.30894863057104E-11 -6.51801284372936E-08  2.02585948653437E-08 -6.55942334126467E-09 -1.45795250614545E-08
 -1.20987977690562E-09  4.50219632517417E-07 -4.65782340186429E-08  1.97425107702847E-08  4.83372457802987E-08
  8.10313803160329E-09 -9.74116233296228E-09 -3.16207273585571E-09 -5.71181116123278E-11  2.32596795605177E-11
 -6.15678825880080E-11  2.78252499551997E-10  1.37173936526318E-10  3.47922331397529E-10  2.48600847550726E-08
  1.20387124012242E-08  5.30736675023024E-09  1.80933032944943E-10  1.03652661050710E-10  2.07099694328421E-10
  2.10309087571111E-02  1.72419953815710E-02 -3.86082149447562E-10 -3.20065346891201E-10  8.14523111301154E-02
  6.67779190283481E-02  4.32736270287909E-01  3.54774803602073E-01  6.15915214788754E-10  5.07669171817705E-10
  3.35196063594190E-01  2.74807369829607E-01  4.55012739870090E-10  3.75230153838903E-10  5.93405767433362E-05
 -1.42287505552812E-11  1.56999508008631E-04 -3.22405407504390E-11 -6.16581114676829E-11  7.22353079597088E-04
 -3.92359533678292E-11  8.19071102478177E-04  1.70117872991161E-12
* ORBITAL    1   64
  5.69238698614005E-13  3.82905067552325E-12  2.28508627204176E-11  2.62353427762596E-10 -2.40900300270483E-11
 -2.20321693584269E-11  4.66712750467825E-13  2.02988233817190E-11  4.59338812667180E-11 -8.25756907754714E-12
 -2.91023007595506E-12 -2.37806525538644E-13  1.83919655883798E-12 -6.09171690424165E-12  3.82246574415996E-12
  3.02786562088741E-12 -4.19598313000996E-14  1.53863816588617E-11  4.30479530666214E-11  3.87199843512521E-11
  2.57557136021545E-11  1.19140101610264E-10  5.52563212532733E-11  1.90540546649679E-10 -8.92213358583751E-03
 -3.74801193089659E-02 -6.09198710624902E-03  2.82433663183673E-02  1.18646027629236E-01  1.92846654807559E-02
 -1.42509686099577E-11  2.44903590686056E-11 -1.26411433974821E-10  1.63063151786257E-02  6.85003160282101E-02
  1.11340068078672E-02 -1.50839357937579E-10 -1.25335842109350E-10 -1.53390543788053E-01 -1.21796538401341E-01
  1.56414357118117E-10  1.31498990550015E-10  9.61830958382116E-11  8.07701414038200E-11  4.43261560025201E-01
  3.51962532495500E-01  9.85071236921791E-11  8.21926660835252E-11  3.43348928079108E-01  2.72629005430961E-01
  2.11482205730812E-11  8.90179233275084E-04  1.52733702523388E-11 -3.36456124572407E-04  1.94455349540034E-03
  3.35098607372950E-11 -1.73926151823993E-03  2.62193772805865E-11 -2.30082672391908E-03 -8.35929036889148E-13
 -6.04995347749384E-12 -2.55674806134302E-11 -1.64816736309009E-10  2.72656700070359E-11  2.33873761746114E-11
  1.18902568970958E-12  2.74702458039134E-11  5.29840079746289E-11 -3.29784811970472E-12 -8.55044762266043E-12
 -3.88109170050027E-13 -1.53113913753792E-11 -4.21069837764869E-11 -2.42115917388102E-11 -2.13916909640415E-11
  6.94998750641345E-13  2.41978004544167E-13  1.12505229305194E-11 -2.53553446962250E-11 -6.85100507556605E-12
 -1.27262173079674E-10  3.11354049397073E-11 -1.61209434092876E-10  8.92111867396398E-03  3.74780577260306E-02
  6.09140182262957E-03 -2.82401219188364E-02 -1.18639511742165E-01 -1.92828360269164E-02  2.71034666168383E-10
  6.20429736553752E-11  2.56319435964932E-10 -1.63044420152042E-02 -6.84965540776077E-02 -1.11329506026437E-02
 -2.57486190982164E-10 -2.06136912419857E-10 -1.53403930816215E-01 -1.21808124056258E-01  1.01560603513003E-10
  8.38364554415066E-11 -3.49217126513720E-10 -2.76068725398558E-10  4.43300229941505E-01  3.51996001408674E-01
  1.51991321689325E-10  1.27319843675883E-10  3.43378881559564E-01  2.72654930255848E-01 -1.51826546325348E-11
 -8.89978333071061E-04  1.60550428520837E-12  3.36380191780876E-04 -1.94411445770752E-03 -6.37910563250187E-11
  1.73886883352918E-03 -3.55755485871326E-11  2.30030724953983E-03
* ORBITAL    1   65
 -4.43514512609106E-14 -1.11714088957259E-12 -7.31804313064525E-12  2.96596936970076E-11 -5.00249379900940E-11
 -4.81261306040728E-11  2.68684538597445E-13  2.69235350803630E-11 -6.28423816457889E-11 -1.76088384566953E-11
 -1.17783981716254E-11  3.47322012210924E-13  2.54557483777712E-11  3.55763398204446E-11  4.52607699497865E-11
  3.76625444658780E-11  2.66023211245379E-13 -5.01181123943814E-12  6.81088528119850E-12 -3.18313246662479E-12
 -3.76404048916839E-12 -3.98428721772927E-11  3.68615462747861E-11 -1.16158008558320E-10  3.26127966642919E-02
  1.37000572939705E-01  2.22679352183328E-02  7.72667227275095E-03  3.24587429284351E-02  5.27582476263657E-03
 -1.26470981734984E-10 -5.49481994387971E-11 -1.91595829876708E-10  4.46099626960751E-03  1.87400639532667E-02
  3.04599887401226E-03  4.90552547870497E-11  4.05427283652077E-11  5.60686458354117E-01  4.45201297234637E-01
  1.29413852340840E-10  1.08536537416137E-10 -2.04081659500457E-10 -1.70814304220660E-10  1.21265877612078E-01
  9.62886225020800E-02  7.79887747281786E-11  6.39507847222742E-11  9.39321448080318E-02  7.45848462072265E-02
  7.42325050741227E-12 -3.25385961890601E-03  4.19485829840704E-11  1.22984333786435E-03  5.31983654532999E-04
 -3.61929553285377E-12 -4.75820645868958E-04 -2.58016561975522E-11 -6.29451549912769E-04  4.68622482188345E-13
  3.70107852457834E-12  1.55264183953988E-11 -9.44859976306450E-11  3.38317718096354E-11  1.55592927760909E-11
 -4.09209456856359E-13 -2.65850668162237E-11 -4.10862177022426E-11 -3.33546104966063E-11 -1.66756649276971E-11
  5.18313242473209E-13 -1.09040373299806E-11  1.70769611019649E-11 -3.16593248925681E-11 -1.64505596700103E-11
  2.78580876029035E-13  1.73097596557382E-11  4.46793890322309E-11  2.37464101984704E-11  1.93016878484767E-11
  2.53737009818619E-10  7.38936224144064E-11  2.62914414349147E-10 -3.26090700439612E-02 -1.36993049651650E-01
 -2.22658239108770E-02 -7.72576315083159E-03 -3.24569610624598E-02 -5.27532726093606E-03  1.14511723939919E-10
 -2.97182649542440E-11  1.64429839724402E-10 -4.46047153239437E-03 -1.87390351817615E-02 -3.04571158045609E-03
  2.74595541692562E-10  2.24209793028554E-10  5.60735365637063E-01  4.45243627011761E-01 -2.61016166226084E-10
 -2.03725993283205E-10 -1.98041097649489E-10 -1.60843520553474E-10  1.21276450990847E-01  9.62977740688853E-02
  1.99701911988192E-10  1.58828740089893E-10  9.39403350988174E-02  7.45919351340554E-02 -1.75537474361169E-12
  3.25312508154311E-03 -7.29405455307020E-11 -1.22956570675214E-03 -5.31863620842399E-04 -8.53755483485936E-12
  4.75713284176824E-04  1.27138911336955E-11  6.29309523007920E-04
* ORBITAL    1   66
 -1.99576274188885E-12 -1.50175576063336E-11 -5.95032703584057E-11 -2.80103715588771E-10  1.10663878247363E-10
  7.18636833261108E-11 -1.05506203195076E-12 -3.72840035596998E-11  1.16479361800070E-10  1.10509132843157E-10
  6.63719616236752E-11 -1.79197025394401E-03 -3.74471634432912E-02 -2.44451509725671E-01 -4.72860902383413E-02
 -4.80956830580132E-02 -2.01724103568171E-03 -4.21546929049201E-02 -2.75181809908562E-01 -5.32304825558187E-02
 -5.41418518525125E-02 -9.38844610266577E-02 -2.86060348722339E-01 -5.57238051607994E-02 -6.84630436426593E-11
 -1.60579555915646E-11 -9.34402340651313E-11 -1.12375589535295E-10 -6.76181546928584E-11 -8.73165970771778E-11
 -1.05686799888706E-01 -3.22021348702056E-01 -6.27289139165169E-02  5.86083022778090E-11  1.29401500416525E-10
  2.07350376611191E-10 -3.91117327814028E-01 -2.97170225527364E-01  4.16500663529111E-11  2.57723904097662E-11
  1.00986073770754E-01  7.67290280394465E-02  2.78460791053797E-01  2.11573998286185E-01  2.19879786877209E-11
  2.55435605626533E-11 -3.59491344691299E-01 -2.73140858538531E-01 -9.36490132722400E-11 -7.29502469673881E-11
  4.73222752148185E-03 -3.60769006630564E-11 -1.78861313312708E-03  1.37225229193755E-11  1.53319765945250E-11
 -4.27119960468797E-03 -2.11391161047400E-11  3.76684330760968E-03  2.17988084828765E-11 -1.99250067204748E-12
 -1.48408727207845E-11 -6.63344094128327E-11 -7.73808402592338E-11  9.21995412879709E-11  1.95633522117201E-11
  1.76698501781685E-12  2.22600044929003E-12 -7.34916969403015E-11 -1.00301472706366E-10 -8.24434721305320E-11
  1.79193881345765E-03  3.74464846365822E-02  2.44448860553055E-01  4.72880587160155E-02  4.80966503454613E-02
  2.01720566357512E-03  4.21539269662001E-02  2.75178833342542E-01  5.32326999341180E-02  5.41429385361612E-02
 -9.38819387730424E-02 -2.86060294619787E-01 -5.57229324743786E-02 -4.83845213857325E-11  3.89390426226546E-11
 -8.62765368302177E-11 -1.35244475845230E-10 -5.81076703092175E-11 -1.65192847301217E-10 -1.05683941383396E-01
 -3.22021287031955E-01 -6.27279288307487E-02  2.38883718794292E-10  1.09224549434256E-10  2.18760727613377E-10
  3.91134308988242E-01  2.97185216897297E-01 -2.46919976748548E-10 -1.84828877242253E-10 -1.00990456548425E-01
 -7.67328978198209E-02 -2.78472880172459E-01 -2.11584671230332E-01 -3.20099891531168E-10 -2.40968369590256E-10
  3.59506953286990E-01  2.73154638077189E-01  1.10401950560285E-10  9.14527222807662E-11  4.73167428094607E-03
 -4.63745221246530E-11 -1.78840409111617E-03  1.76287399983175E-11  3.40360220433931E-11 -4.27070033152731E-03
 -4.13003266892070E-11  3.76640293051275E-03  1.71580540529276E-11
* ORBITAL    1   67
  3.16339793873901E-12  2.25990156841524E-11  1.15639498059989E-10  5.08299589960026E-10  4.23143741571059E-11
  4.39445145363020E-11  2.08137931050030E-12  1.69088437041982E-11  2.39173976934394E-10  2.50021714070810E-11
 -3.09783125759870E-11 -2.01724103594580E-03 -4.21546928796482E-02 -2.75181810014799E-01 -5.32304825760219E-02
 -5.41418518224289E-02  1.79197025318555E-03  3.74471634562403E-02  2.44451509675686E-01  4.72860902194715E-02
  4.80956830666888E-02 -1.05686799709520E-01 -3.22021348731971E-01 -6.27289139428905E-02 -5.39544404949372E-11
  3.24579581863082E-12  1.20864770641273E-11 -3.65153582522954E-11 -1.10959585109107E-11  8.86244660040406E-11
  9.38844611204617E-02  2.86060348714003E-01  5.57238051403065E-02  2.27424556569777E-10  3.64134797308181E-11
  3.07300947193910E-12 -4.40285175038069E-01 -3.34527864875980E-01 -3.49435566614030E-11 -2.08493083338339E-11
  1.13681149194972E-01  8.63747240733923E-02 -2.47364309130476E-01 -1.87946949598498E-01 -3.23269363522429E-11
 -2.12772605769637E-11  3.19345971865948E-01  2.42638477576611E-01 -2.59814945819487E-11 -1.60540303983766E-11
  5.32712161149892E-03 -4.44486966967222E-12 -2.01346217022874E-03  1.77785158782382E-12 -2.16615453360068E-11
  3.79422327963125E-03  1.93987509301835E-11 -3.34618946747831E-03  2.50664176578886E-11 -1.98761405947465E-12
 -1.38739397021110E-11 -7.26650802416957E-11 -5.09486909475255E-10 -7.71621237602529E-11 -1.71248900567349E-11
  5.17037087561438E-13  2.20402764337384E-11  2.46193204803097E-10  7.81198811187650E-11  4.47443448967139E-11
  2.01720566393117E-03  4.21539269839442E-02  2.75178833345879E-01  5.32326999325424E-02  5.41429385476791E-02
 -1.79193881384739E-03 -3.74464846195677E-02 -2.44448860542476E-01 -4.72880587201879E-02 -4.80966503391651E-02
 -1.05683941356634E-01 -3.22021287064659E-01 -6.27279288605829E-02  1.72998525878459E-11  5.16048833966824E-12
 -4.22058443790163E-11  2.31534072919080E-10  3.22485473475293E-11  1.19718061856436E-10  9.38819387663535E-02
  2.86060294587844E-01  5.57229324538619E-02 -3.18863697573958E-10 -1.19649298700260E-10 -1.71192047797827E-11
  4.40304290622869E-01  3.34544740811232E-01 -1.87933319325049E-10 -1.37326566826827E-10 -1.13686085933847E-01
 -8.63790820251326E-02  2.47375050001530E-01  1.87956431547185E-01  2.33664780002186E-10  1.73608181321713E-10
 -3.19359835688746E-01 -2.42650717308484E-01  9.90813355230792E-11  7.38324924005300E-11  5.32649888829170E-03
 -2.62155313485963E-11 -2.01322675521430E-03  9.90365541830084E-12 -3.56871654264944E-11  3.79377967430068E-03
  3.63534470774469E-11 -3.34579833045909E-03  1.78318444954505E-11
* ORBITAL    1   68
  1.99404356173573E-02  1.46468578373831E-01  7.28149387322868E-01  2.65975713597901E+00  4.23332231148219E-01
  2.65791879297848E-01  1.93780692679338E-02  3.75665980088962E-01  1.92112621503025E+00  4.23027526255648E-01
  3.04192495467618E-01  8.88010289910751E-14  3.65192128634566E-11  5.02445058065373E-11  3.39900772418671E-11
  2.32609370419137E-11 -5.82456757663894E-13 -2.09660608843162E-11 -3.94470264527776E-11 -1.54607252897218E-11
 -7.81545693341213E-11 -1.21189436370398E-11  1.02125275456294E-10  1.59709422949810E-10 -1.92031377487174E-10
 -1.42098493210670E-11  1.38121248719123E-10 -1.92117642796696E-01 -4.49442765035703E-01 -9.55587201225686E-02
  2.28095587425213E-10 -1.66386055243461E-10  2.31636649498946E-11  3.32757518427608E-01  7.78457704139946E-01
  1.65512558321931E-01 -5.50390258363144E-11 -3.65978508795232E-11 -2.68937813743032E-11 -2.45341074106245E-11
  1.43952071397605E-11  9.10621108343216E-12  8.79754363509905E-11  6.55673609539073E-11 -3.61773995645019E-01
 -2.65270358591713E-01 -1.17868529382159E-10 -8.47792810876485E-11  4.67048220040412E-01  3.42462560331066E-01
  2.13404541065204E-11  1.26753484022398E-10 -8.17632378117718E-12  3.31525899103872E-10 -3.82391294039643E-03
 -2.31844057995461E-11  5.70034937250112E-03  2.05965270198429E-11 -7.54085538234160E-03 -1.99403320235805E-02
 -1.46467825570965E-01 -7.28145740799242E-01 -2.65975310455344E+00 -4.23334520042680E-01 -2.65795180044563E-01
  1.93779834815982E-02  3.75664526243041E-01  1.92112782165191E+00  4.23033585317847E-01  3.04196467181617E-01
 -9.05162279198729E-13 -2.53464657257906E-11 -8.08078017849234E-11 -4.35280474663173E-11 -5.60399322235863E-11
  1.78256363358963E-14  1.91122647963499E-11  1.11841656501678E-10  6.82855718291103E-11 -6.47918782791755E-11
 -1.82131837511182E-10  1.56833600955321E-10  3.14508569250648E-11 -1.67602721936732E-10 -1.75410685477676E-11
  1.27376348263986E-10  1.92116955418630E-01  4.49446129132913E-01  9.55598290789442E-02  8.54135521887696E-11
 -2.61035784092711E-11 -2.96210159884331E-10 -3.32756327685401E-01 -7.78463530895203E-01 -1.65514479132457E-01
 -1.42723876615498E-10 -1.03910502797566E-10  3.18666045255226E-11  2.78293907036928E-11  3.56318245939260E-11
  2.67905891310784E-11  1.66889949798656E-10  1.19772484515239E-10 -3.61783242815069E-01 -2.65278865014677E-01
 -2.13903996893503E-10 -1.55677718610211E-10  4.67060158084830E-01  3.42473542075357E-01 -1.84741842002032E-11
 -6.16442423009643E-11  6.95128591596728E-12 -1.65271950148360E-10  3.82360029453534E-03  4.00250122699426E-11
 -5.69988327342097E-03 -3.49155875527807E-11  7.54023881376406E-03
* ORBITAL    1   69
 -6.32935446571022E-12 -4.52937604259501E-11 -2.01552580783610E-10 -8.21994579418059E-10 -2.09743440741622E-10
  8.23231848539931E-11 -6.21877613163134E-12 -1.23782548223554E-10 -6.33663707010429E-10 -8.00596912271406E-11
 -1.65788681301187E-10  7.85589374953172E-13  1.81383082875418E-11  2.67216327026389E-11 -8.85904142220872E-11
 -1.47122118603615E-10 -2.72366724515916E-12  1.95166792962713E-11 -6.45399542659375E-11  1.27900410682901E-11
 -2.01693461646367E-10 -2.82155560294549E-11  5.88296372090627E-11 -6.15038539169142E-11 -6.98269201473067E-03
 -3.85835401115404E-01  5.73157262230658E-01 -7.68009651114160E-04 -4.24367449664115E-02  6.30396752764685E-02
  8.16860407586171E-11 -5.62539354624714E-11  6.76118439702589E-12 -4.43410309188653E-04 -2.45008664824123E-02
  3.63959731769003E-02  1.82179678236961E-11  1.11591963216804E-11 -2.57276624599972E-02 -1.37254833006325E-02
  1.59277684919401E-10  1.23329508050913E-10 -5.13836183535300E-11 -3.39565781198907E-11 -2.58314788746174E-03
 -1.37808774800209E-03 -9.49813681115565E-11 -7.08705530735772E-11 -2.00089791256196E-03 -1.06746227781603E-03
  2.23444123426398E-12 -4.69925573278976E-04 -3.83572467174824E-12  1.77615168994653E-04  3.56664408886804E-05
 -3.32503449172501E-12 -3.19010325534060E-05 -8.08712494505093E-12 -4.22010954551933E-05  6.94351535903016E-12
  4.93765116210554E-11  2.25485908999867E-10  8.03862911004004E-10  1.44863870418731E-10 -3.73942637242012E-11
 -6.53167518064591E-12 -1.06516339411079E-10 -6.50361579961186E-10 -7.08077555068553E-11 -1.10786818196248E-10
  5.22490232665822E-12 -1.59406040458147E-11  7.44252508330200E-11 -1.23810515891721E-10  3.64986705346755E-10
 -2.07648312168833E-13 -1.65481655971035E-11  1.89583761867235E-11  2.25655461063492E-11  1.63180857726198E-10
  2.09362155455582E-11 -1.26553475273832E-10  1.92457741238542E-10 -6.98612214687988E-03 -3.85812740304238E-01
  5.73088347958486E-01 -7.68335592589659E-04 -4.24342387948622E-02  6.30320291755103E-02 -2.38466219061853E-11
 -4.49057129324164E-11  2.75954696483694E-11 -4.43598956559715E-04 -2.44994188665283E-02  3.63915592611790E-02
 -2.70143484029363E-11 -1.76959816415762E-11  2.57355324217313E-02  1.37295103830222E-02 -2.43459854753085E-10
 -1.72648398138018E-10  2.23795548018242E-11  2.12987375412524E-11  2.58394741020493E-03  1.37849802470893E-03
  5.70693424545624E-11  5.06986764135655E-11  2.00151690909046E-03  1.06777988222199E-03 -1.91044405710063E-12
 -4.69791829908473E-04  2.51790460449947E-12  1.77564624113108E-04  3.56561196161260E-05  2.57742159589307E-13
 -3.18918031181567E-05  2.61219989815588E-12 -4.21888942348108E-05
* ORBITAL    1   70
  9.60149504018291E-13  6.92068019727349E-12  2.69045736485488E-11  4.80005770807423E-11 -6.12327956567864E-11
  3.95468031660985E-11  1.36679121698830E-12 -9.74422461733190E-12  1.39453717034533E-10  3.00716296989104E-11
 -3.35794452577619E-11  2.99354341017255E-12 -1.83330207307385E-11  9.41060956830365E-11 -2.93096400494053E-12
  2.03553571797082E-10  6.73548741510837E-13  1.90463774609956E-11  2.57190803851585E-11 -8.50681335593203E-11
 -1.37197676782938E-10 -7.06062274256887E-11  9.05864535219975E-11 -2.77680769896657E-11  8.86689856364320E-04
  4.90017426873568E-02 -7.27918473102586E-02 -6.04644886101595E-03 -3.34143403614239E-01  4.96368633607569E-01
 -1.56414348193008E-10  2.05900888519576E-11  1.20958018380977E-10 -3.49091878423579E-03 -1.92917783992385E-01
  2.86578564250133E-01  7.00486905855576E-11  5.36915049917231E-11  3.26745607711699E-03  1.74315650052555E-03
  8.35652293638894E-11  5.82862127512916E-11  1.20825907640723E-10  9.93442765183671E-11 -2.03394971317283E-02
 -1.08509410215533E-02  1.03629002196715E-10  7.16377821862627E-11 -1.57549067039066E-02 -8.40510274448592E-03
  5.70150113389101E-12  5.96809201673618E-05  6.76632865073085E-12 -2.25572698430567E-05  2.80832656510766E-04
 -3.08021475974613E-12 -2.51184367163023E-04 -8.45733380623338E-13 -3.32285683786347E-04 -7.87225271604499E-13
 -6.33641350287928E-12 -4.53540158555944E-12 -7.42659113701835E-11 -7.58390342418398E-12  1.04960637197994E-10
  7.26550194518099E-13  2.35672876815728E-11  9.62800391404503E-11 -3.71172615390441E-12  5.55191182116328E-11
  1.24608386626330E-13  1.80148571757448E-11 -3.56769664533835E-11 -3.61545369395453E-11 -1.63759167606273E-10
  4.60508240934167E-12 -1.16970297554621E-11  7.16204663193280E-12 -1.53025365198716E-10  3.79210114906862E-10
 -3.36342120450393E-11  4.16072377200338E-11  4.27636145493074E-11  8.87183819451105E-04  4.89988792908325E-02
 -7.27831875076683E-02 -6.04945515741155E-03 -3.34123788092778E-01  4.96309000512188E-01  8.03411909669343E-11
 -4.61712866057748E-11  7.71279284080409E-11 -3.49265460843510E-03 -1.92906459061296E-01  2.86544135003129E-01
 -5.73691987215824E-11 -4.59659323836376E-11 -3.26844403910253E-03 -1.74366307263884E-03 -3.99486476788666E-11
 -3.80028113998948E-11 -2.15780509872093E-10 -1.51936944378776E-10  2.03457143256692E-02  1.08541229160610E-02
 -1.17161586721800E-10 -8.38275605968434E-11  1.57597225911865E-02  8.40756748727162E-03 -2.91308113559290E-12
  5.96642390155803E-05 -1.24229369863701E-12 -2.25509618970189E-05  2.80752844463764E-04  2.48521374256753E-12
 -2.51112975046953E-04 -8.18136055707082E-14 -3.32191241590509E-04
* ORBITAL    1   71
 -6.54358875469760E-12 -4.63841025156143E-11 -2.16697964610143E-10 -9.64185266350310E-10 -3.67998778162111E-10
  3.27367025235710E-10 -3.46684347948020E-12 -6.49780836062973E-11 -1.84371843973891E-10  2.64095763985846E-10
 -2.76213652920408E-10 -1.05291326798494E-04 -1.90172444961154E-03 -9.19681669500408E-03  5.03074837903074E-03
 -3.45130777562552E-03 -1.19990377761232E-03 -2.16721266061914E-02 -1.04807271083363E-01  5.73306047302096E-02
 -3.93312557168959E-02 -7.36935906119451E-04 -3.03403375541293E-02  5.39382203744433E-02  8.02693396071105E-11
  7.36919695288886E-11 -1.95096807340334E-10  7.55145197492756E-11  1.77222193932277E-11  5.44399486710121E-11
 -8.39812945109538E-03 -3.45759716372145E-01  6.14682077842750E-01 -3.25133866529327E-10  7.75599621244184E-11
  3.72069602810655E-11  5.05651165170556E-03  2.20111113459692E-03  7.60248397946674E-11  5.40742052347815E-11
 -1.30558614028043E-03 -5.68324881533607E-04 -3.64447495751212E-02 -1.58644833658412E-02  1.54301825551396E-10
  1.13181537498745E-10  4.70499717365129E-02  2.04809637617326E-02 -4.60191539913407E-12 -8.47840720097459E-12
 -3.14011392604527E-04  1.17441022681272E-11  1.18685906929131E-04 -4.43534653415582E-12 -8.80591599525252E-13
  2.86917305068262E-03  1.36279011988099E-12 -2.53037570684474E-03 -2.48437396078892E-13  3.19457439810099E-12
  2.47904759934918E-11  1.20713439340963E-10  7.56670686965235E-10  2.30203478037307E-10 -2.11293216634732E-11
 -7.93953749771916E-12  8.88809381200044E-12 -4.23871161808233E-10  9.92717152662415E-11 -4.91845375409525E-10
 -1.05312285672011E-04 -1.90209915601473E-03 -9.19955420350602E-03  5.02895085326816E-03 -3.45228917426245E-03
 -1.20014347294815E-03 -2.16763906939993E-02 -1.04838517295106E-01  5.73100931625517E-02 -3.93423799202168E-02
  7.37738376390323E-04  3.03410946196406E-02 -5.39342659534528E-02 -3.96261732557308E-12 -1.06620727694653E-10
  2.08744011322456E-10 -4.73805161122718E-12 -8.50414612001182E-11 -1.38344313011921E-10  8.40723304642838E-03
  3.45768312306540E-01 -6.14637052312376E-01 -8.32968084317196E-11  9.17376765632452E-11  2.51187003438196E-10
  5.05566343763980E-03  2.20073087872428E-03  5.77130811500990E-11  5.00825940313903E-11 -1.30536697819068E-03
 -5.68226431320394E-04 -3.64386276346272E-02 -1.58617312659423E-02  2.50145078442665E-10  1.68779841428669E-10
  4.70420683081730E-02  2.04774107789926E-02 -4.63003492966616E-11 -2.47544098841325E-11  3.13981471665075E-04
 -3.74359217438344E-12 -1.18674379931426E-04  1.26829603906132E-12  9.07289723618136E-12 -2.86889870136003E-03
 -1.01136312481460E-11  2.53013373238905E-03  2.30661134352826E-13
* ORBITAL    1   72
  4.76686198778329E-13 -1.22984129173807E-12  1.96680794479247E-11 -1.16075850076256E-10 -1.86684301573362E-10
  2.07847432948554E-10 -1.63469575577376E-12 -1.23948143925260E-11 -1.22942931783664E-10  8.52105012487853E-11
 -3.77619967606569E-10 -1.19990377911628E-03 -2.16721265435139E-02 -1.04807271204646E-01  5.73306045693375E-02
 -3.93312555587565E-02  1.05291326230640E-04  1.90172445473590E-03  9.19681661451825E-03 -5.03074841103922E-03
  3.45130776813199E-03 -8.39812933485191E-03 -3.45759716407691E-01  6.14682077812850E-01 -6.91870870896309E-11
  2.87938043805940E-12  3.22207858479198E-11 -1.72835050776427E-10 -1.03069559724592E-10  4.25854313654576E-10
  7.36935890865281E-04  3.03403375297592E-02 -5.39382204784784E-02  7.96350167035235E-11 -1.05792095599453E-10
 -9.88490907135127E-11  5.76242101311300E-02  2.50839529986811E-02  9.75737711906959E-11  7.46601135639227E-11
 -1.48785085640124E-02 -6.47665122489611E-03  3.19801851709841E-03  1.39210465843481E-03  5.72698022550350E-12
 -5.47988313092616E-12 -4.12862485060657E-03 -1.79720007057702E-03 -1.23620965382689E-10 -7.79788702094529E-11
 -3.57848854699759E-03  5.83982205381143E-13  1.35254387636090E-03  6.63581587251911E-14  3.40868479345484E-12
 -2.51768953911139E-04 -8.40221407976284E-13  2.22040297600326E-04 -1.60391775633309E-11  3.15366998675944E-12
  2.10868795116531E-11  1.04592024829770E-10  3.11434841290980E-10  9.98152876323799E-11 -1.23609545717781E-10
  4.27197652618921E-13 -3.68214212264973E-11  4.48189192662622E-11  2.21630524271630E-10 -1.00154201160461E-10
 -1.20014347193945E-03 -2.16763906973641E-02 -1.04838517252652E-01  5.73100931048042E-02 -3.93423799170068E-02
  1.05312286847520E-04  1.90209912694786E-03  9.19955429609604E-03 -5.02895077130989E-03  3.45228914263806E-03
  8.40723295421682E-03  3.45768312313239E-01 -6.14637052356828E-01 -8.43915390194011E-11 -1.56282444787777E-10
  2.54176620020671E-10 -1.00432103710659E-10  1.23168269696174E-10 -1.32387186409226E-10 -7.37738402009277E-04
 -3.03410946396960E-02  5.39342658611100E-02  1.95389852804335E-10 -6.74145193310589E-11 -1.91003492560317E-10
  5.76145305067431E-02  2.50796015304206E-02  1.57412580860722E-10  1.14020464962734E-10 -1.48760092757527E-02
 -6.47552765959926E-03  3.19748211303688E-03  1.39186431757398E-03 -4.60578015851819E-11 -3.08559980771066E-11
 -4.12793212085433E-03 -1.79688935104174E-03 -1.80084574146104E-11 -3.45376039058089E-11  3.57814636288058E-03
 -9.87585923927482E-12 -1.35241453210250E-03  3.82564793783176E-12 -1.27616720863159E-12  2.51745045624820E-04
  8.37618412816427E-13 -2.22018928914658E-04  3.81153861925616E-12
* ORBITAL    1   73
 -5.27512687908228E-13 -5.98751304345879E-12 -4.29661046588241E-11  1.71507735659849E-10  6.25802948700949E-10
 -6.91795855624534E-10 -1.18482802558824E-12 -1.26777764698744E-11  1.72734168090851E-10  9.16734363684311E-11
  1.94114021075413E-10 -1.04676287282070E-12 -2.57912654769900E-11  4.39205758232227E-11 -8.08176515641550E-10
  4.85046457511257E-10  2.55519595507340E-12 -2.26767059150256E-11  9.46157749206554E-11 -6.09778058345182E-10
  4.61120155746879E-10  7.21134985828493E-11  8.75577400756297E-12  1.31930027741988E-10 -3.02909814833374E-02
  2.49780802180111E-01 -6.84858227192046E-01 -3.42455292150489E-03  2.82390921758476E-02 -7.74270301864797E-02
 -4.56293452315370E-11  9.36820145837665E-11 -7.41496230185816E-11 -1.97716679965048E-03  1.63038475154366E-02
 -4.47025162448372E-02  6.39456708405395E-11  2.79742196887046E-11 -7.90700513483665E-02 -3.42635561479352E-02
 -1.01548642562715E-10 -9.19023295480183E-11  2.56011538169700E-11  2.16410951388119E-11 -8.16043683845182E-03
 -3.53617486025488E-03  6.64930066371505E-11  5.05277973589349E-11 -6.32104702646341E-03 -2.73910919923097E-03
 -2.32500272334887E-12  1.51365975075662E-03 -5.82154477205767E-12 -5.72109607768288E-04 -1.18089249753959E-04
  3.99618381061379E-12  1.05622235523836E-04  1.56557000404565E-11  1.39725074587677E-04 -4.04885807733129E-12
 -3.10928902268098E-11 -1.59914547450853E-10 -3.31041710158355E-10  4.69862047366807E-10 -6.00445612019457E-10
  3.81228143075153E-12  8.05115514481159E-11  1.07605097344230E-10 -1.11853422352247E-10 -3.67074556989308E-11
  4.58114467906938E-12 -2.80355935110244E-11  1.06081286688160E-10 -9.07357056075381E-10  7.42599358716665E-10
 -5.50306761241188E-13 -2.57497495355628E-11  4.18947727353521E-11 -5.93425640583721E-10  4.02954757809612E-10
 -7.66161290062112E-12 -4.34040630904955E-11  1.91219327936881E-11  3.02897034209907E-02 -2.49819574178347E-01
  6.84914633192168E-01  3.42445525183631E-03 -2.82435220419378E-02  7.74334571092084E-02 -4.72376459278067E-11
 -7.29252541693678E-11  5.93118066615801E-11  1.97710992482515E-03 -1.63064050598614E-02  4.47062275955053E-02
  1.27083893034419E-11 -4.78771992624953E-13 -7.90688869007589E-02 -3.42641231238726E-02 -1.50438840383052E-10
 -1.17959373183724E-10 -3.49687702815237E-12  1.04642044115927E-11 -8.16031425096711E-03 -3.53623138618541E-03
  4.35758487116897E-11  4.24294595929973E-11 -6.32095237529354E-03 -2.73915310993647E-03 -1.79332101755291E-12
 -1.51357421819182E-03  1.73795349419092E-11  5.72077284669018E-04  1.18082560150464E-04  1.16832577282929E-12
 -1.05616251037262E-04 -2.20720498232558E-12 -1.39717177690040E-04
* ORBITAL    1   74
  1.04884584698475E-12  7.13629447864188E-12  4.08627344491626E-11  5.96700760155567E-11 -1.05398818712871E-11
  2.53207740275311E-11  7.46080871468376E-13  4.18931387886941E-11  4.22061112268100E-11 -1.19778327336543E-10
  1.00638641703851E-10 -2.63774986059283E-12  2.46423493731187E-11 -1.02037071712119E-10  6.09580079270415E-10
 -4.53682554190079E-10 -1.35842326394078E-12 -3.43336747965473E-11 -1.17812024867772E-12 -8.38801210657105E-10
  4.69811614352280E-10  4.55869838644965E-11 -1.36543187277995E-10  1.70768713579712E-10  3.95444638521980E-03
 -3.26077737375591E-02  8.94050778182020E-02 -2.62333659604483E-02  2.16316687322566E-01 -5.93104557469146E-01
  1.69074841815931E-10 -8.01002394492252E-11  1.80594235743933E-10 -1.51458409500287E-02  1.24890497642957E-01
 -3.42429075829888E-01 -3.72034816836619E-11 -3.14773887398867E-11  1.03222265394622E-02  4.47294851943864E-03
 -5.30699070275492E-11 -4.11882851512341E-11 -1.16711036750814E-10 -9.41303233039496E-11 -6.25103433071948E-02
 -2.70877036981447E-02  1.59548182755547E-11 -1.25944767886909E-11 -4.84203037338607E-02 -2.09820450761783E-02
 -1.25961586832775E-11 -1.97601056065042E-04 -1.06940605183317E-11  7.46861806226361E-05 -9.04583200182743E-04
 -4.24591956014530E-12  8.09083813065461E-04 -4.74487877649987E-12  1.07031728071305E-03 -5.30188759603601E-13
 -4.35380431816741E-12  5.20963020216436E-12 -5.00604442007192E-11 -1.91058066357497E-10  2.76732965591502E-10
 -4.60597106747173E-13 -5.36677532102236E-13  4.58822589087678E-11 -8.05325291821857E-11  1.06533578102140E-10
  3.73721901198451E-13  2.42728772486059E-11 -6.66786395309451E-11  5.81741929239614E-10 -4.02082855746832E-10
  4.39942910049342E-12 -1.64763955086578E-11  1.03872558957321E-10 -9.13477404761463E-10  7.82960375161890E-10
  4.58914489349858E-12  1.29272712102895E-10 -1.18474977979881E-10 -3.95423924968972E-03  3.26127838391947E-02
 -8.94123811188761E-02  2.62322257524206E-02 -2.16350235417458E-01  5.93153371596388E-01  2.68400596185005E-11
  1.89960067614857E-12 -1.46357563570637E-10  1.51451825921456E-02 -1.24909866627036E-01  3.42457258579862E-01
 -3.91910197352038E-11 -3.46508896978606E-11  1.03220773029759E-02  4.47302260110695E-03 -1.48826292540433E-11
 -2.67551506196216E-11 -1.59431244686109E-10 -1.15276745657760E-10 -6.25094233643535E-02 -2.70881516228265E-02
 -2.66473306497133E-11 -3.77189910704290E-11 -4.84195910923586E-02 -2.09823920018619E-02  2.55173773518450E-12
  1.97589974017805E-04 -7.72627994645795E-14 -7.46819904263099E-05  9.04532107387637E-04  1.53021498661963E-11
 -8.09038108809269E-04  7.23731080328291E-12 -1.07025681840887E-03
* ORBITAL    1   75
  4.94891834103496E-04  3.62011622115753E-03  1.76076606857966E-02  1.10217453700724E-02 -4.36814771507158E-01
  5.42712566067918E-01  1.08199518582190E-03  1.95376961673899E-02  1.79102717888027E-02  1.66464673070212E-02
 -6.43934625068457E-02  1.05422195128876E-12 -1.31953995654933E-13  2.64559469578413E-10 -6.17910662780294E-10
  6.07816280290590E-10  1.60683560937501E-12 -3.58599832317681E-11  8.50367517744067E-11  6.81370529916753E-10
 -1.45512021469100E-10 -3.06846785743478E-10  4.97364322514968E-11  1.51870701702104E-10 -2.66453237784436E-10
  3.67148248828213E-10 -8.74874168543772E-10 -3.47652598363814E-03 -1.71425414403794E-02  4.69283119463098E-02
  1.79683262440785E-11  3.51515717184021E-11 -2.74157344602125E-10  6.02151961852261E-03  2.96917527990511E-02
 -8.12822206022865E-02  2.53382994475300E-11  1.84797771011233E-11 -9.43450041462417E-11 -3.66564366140790E-11
 -6.32593711949399E-12 -4.36420787731198E-12  8.23804418693377E-11  3.60884779958390E-11  3.26683698992820E-02
  1.19172050135078E-02 -1.06203043939976E-10 -4.71000475421131E-11 -4.21746841635631E-02 -1.53850454949859E-02
 -3.84209776628422E-12 -1.84800289517541E-10  1.49332660696141E-12 -4.97308057113422E-10  1.37069872035901E-03
  7.65878926239735E-13 -2.04331465288092E-03 -1.03648088801208E-12  2.70305254723804E-03  4.97448979256463E-04
  3.63882401880639E-03  1.76985555487863E-02  1.13298795293175E-02 -4.36645170219850E-01  5.42544940428030E-01
 -1.08411144259867E-03 -1.95759082465562E-02 -1.81322371003807E-02 -1.65306825687607E-02  6.42420045042467E-02
 -1.25872043409743E-12  2.36537065176646E-11 -1.17107527068992E-10 -4.39027908311106E-10  6.47972357734185E-11
 -7.12539169561825E-13  7.83088516166949E-11 -3.09249296376655E-10  1.21220452455171E-09 -1.04177391170205E-09
 -5.04245418586527E-12 -4.75796178526157E-11  1.18452102522341E-10  1.59667045280950E-10 -3.27181351330015E-10
  8.32978045477126E-10 -3.49416877641952E-03 -1.71398948302909E-02  4.68299935175105E-02  3.17030930790500E-12
 -1.36230724317758E-10  3.10903806901221E-10  6.05207755204254E-03  2.96871688457949E-02 -8.11119283557798E-02
  2.04913489153687E-11  7.65934182754924E-12 -9.80154948963874E-11 -4.13533846935687E-11 -5.46172580803950E-12
 -2.03254608602880E-12 -5.93445229911961E-12 -1.17519769169435E-11 -3.26499496293028E-02 -1.19084010342865E-02
  6.17980828426121E-12  1.24295205125244E-11  4.21509037284959E-02  1.53736796281923E-02 -3.02342239906623E-12
 -1.27566665720209E-10  1.00792986399597E-12 -3.30385193337919E-10  1.37052161430535E-03  4.51000756960177E-12
 -2.04305072045446E-03 -3.86935510613662E-12  2.70270335137895E-03
* ORBITAL    1   76
  5.75956383062532E-03  4.21471042686142E-02  2.04472196905427E-01  7.12021662881082E-01  3.64289567355980E-01
 -2.98211678695458E-01  4.62399159673066E-03  8.48627317118245E-02  4.87670079210853E-01 -2.04689848328048E-01
  3.24789814938393E-01 -5.63049341256186E-13 -4.35582295750090E-11 -5.40275565158046E-10  1.62527200200970E-09
 -1.23164218952048E-09  3.65680123035362E-13  5.30454732266715E-11 -3.08480411536069E-10  2.45546761005668E-09
 -1.45826288363454E-09  1.87760817068608E-10 -2.25954968250525E-10 -2.51979204159909E-10  2.17100884203458E-10
 -1.87381142909901E-10  2.34289252295980E-10 -3.80086073991626E-02  2.15597145994767E-04 -1.98443627049605E-01
 -8.84915835953490E-11 -1.61012760100360E-10  2.24394096606985E-10  6.58328392264708E-02 -3.73425440094501E-04
  3.43714444971988E-01 -1.21054665354564E-10 -5.33733211741096E-11  7.48323807725971E-12 -5.06533501760807E-12
  3.10480701290817E-11  1.37486478633942E-11  1.82325453173730E-11  6.60930290069129E-13 -3.76264519153071E-02
 -1.82840873575945E-02 -2.32883766082745E-11  4.87338023694350E-13  4.85755405818848E-02  2.36046552826220E-02
  7.85970127280085E-12 -6.33241396006544E-11 -2.86320065520212E-12 -1.63030060546827E-10 -2.81372765147968E-04
 -5.83526994757684E-13  4.19446812570702E-04  4.93373241987406E-13 -5.54875376299904E-04 -5.75955177325505E-03
 -4.21470015444984E-02 -2.04470645737211E-01 -7.12030973617989E-01 -3.64511358382479E-01  2.98493895658927E-01
  4.62346527415872E-03  8.48532331797242E-02  4.87645456410349E-01 -2.04688448781997E-01  3.24788716218559E-01
  7.38021702043662E-13  4.54587534630890E-11 -8.45927645203212E-11  1.81960375200543E-09 -9.95685866596403E-10
 -4.75466812692962E-13  3.92474975723832E-11 -7.12334489385352E-10  2.37718724449906E-09 -1.66048212671054E-09
  7.09921966270576E-11  1.00518801617736E-10 -3.56074877056525E-10  1.42083757345886E-10 -9.99827118483448E-11
  6.33123606349354E-11  3.80050208992980E-02 -2.25214964708312E-04  1.98454652463094E-01  1.25248302714983E-10
  1.91134784244582E-10  2.08663947005150E-10 -6.58266274621818E-02  3.90083948667166E-04 -3.43733541539673E-01
  2.18240013093282E-11  2.08147381902886E-11  7.40138490262987E-12  5.42315765941634E-12 -5.74908054254574E-12
 -5.13327628579336E-12  5.50861312440535E-11  1.01427823069578E-11 -3.76411863254375E-02 -1.82894635872132E-02
 -7.27632815071352E-11 -1.45659178721056E-11  4.85945626304960E-02  2.36115959710139E-02  4.59435098410528E-13
  5.86878660476558E-11 -1.77858513849105E-13  1.57202100903444E-10  2.82044814481604E-04  3.39668679288560E-12
 -4.20448683374560E-04 -3.28419522375437E-12  5.56200704427450E-04
* ORBITAL    1   77
  2.33405910980481E-11  1.72115414967492E-10  8.22508378378610E-10  3.10518035298817E-09  1.71787415001019E-09
 -1.11649495417456E-09  1.89391214894509E-11  3.25427784091486E-10  2.02829492718879E-09 -3.12523268391575E-10
  1.18957805291353E-09 -2.25118753381603E-04 -4.20785361883814E-03  6.11935671754112E-02 -5.81350427132241E-01
  3.73783331408995E-01  2.02928400366647E-06  3.79308810997264E-05 -5.51594644312874E-04  5.24032293230890E-03
 -3.36929774716485E-03  1.31204483256229E-02 -1.02307503778923E-02  1.01047181492520E-01  3.72908959790462E-11
 -2.96453807446428E-10  1.02880992296674E-09 -1.92744019611711E-10  1.34437168023735E-10 -1.28456252639438E-09
 -1.18270312643222E-04  9.22215994766567E-05 -9.10831668464440E-04  4.48740172218908E-10  1.57683228942283E-10
  9.67531365544328E-10  3.17240584181015E-02  1.24869937104245E-02  1.51315632360185E-10  5.54243862692984E-11
 -8.19111319912069E-03 -3.22410617880067E-03  1.80857100495668E-04  7.11905737581155E-05 -2.28308314334798E-10
 -1.01615745117894E-10 -2.33484232227075E-04 -9.18998517641486E-05  1.87636826605093E-10  7.64118645987904E-11
  7.46050767585199E-06 -1.79730112693970E-12 -2.81944639286270E-06  6.57941508738769E-13 -3.01664836427649E-12
  5.41725512898400E-08  4.92384498833374E-12 -4.73935651298524E-08 -8.78250601909818E-12 -2.54952928853196E-11
 -1.86130992414551E-10 -8.74060802865590E-10 -3.21200754404814E-09 -9.00504806720174E-10  1.75828492415112E-10
  2.04557615912008E-11  3.87986984587113E-10  2.03807579807268E-09 -3.26379246978811E-10  1.02004518744914E-09
 -2.25170574472869E-04 -4.20854869941362E-03  6.11800346702237E-02 -5.81332282667819E-01  3.73742746965608E-01
  2.02961557476821E-06  3.79342827894580E-05 -5.51486839705138E-04  5.24014909949712E-03 -3.36893450728729E-03
 -1.31196271259444E-02  1.02289781729485E-02 -1.01040697286928E-01  5.95329409221501E-11  4.15699238905076E-10
 -1.26726116283546E-09  1.95291670310473E-10 -4.81609955167267E-11  1.04664769691115E-09  1.18257782855979E-04
 -9.22007853135056E-05  9.10794165787083E-04 -2.83599097851994E-10 -2.40232888745041E-10 -7.08894807908905E-10
  3.17275815703350E-02  1.24888924715592E-02  1.29434084767775E-10  6.08730817731152E-11 -8.19202297932817E-03
 -3.22459686184092E-03  1.80880318441917E-04  7.12015288254095E-05 -1.59111157895392E-10 -7.83399987800093E-11
 -2.33514892494697E-04 -9.19170975332372E-05  7.60869930934477E-11  4.97176470974778E-11 -7.34155932523781E-06
  1.44130522168843E-12  2.77454252374409E-06 -8.91569036416979E-13  2.86644986119962E-13 -5.31926227272529E-08
 -2.50735002803940E-13  4.65424142300766E-08  5.46092245989254E-14
* ORBITAL    1   78
 -4.80193885091013E-11 -3.51507205802489E-10 -1.66325855082506E-09 -5.84899290383685E-09 -1.37248469895163E-09
 -7.03940039594331E-11 -3.81871912419140E-11 -7.09451947548259E-10 -3.60129419828972E-09  3.28173223966466E-10
 -1.55104769088321E-09  2.02928277211848E-06  3.79309501969986E-05 -5.51594699308553E-04  5.24032275634306E-03
 -3.36929757964494E-03  2.25118757535929E-04  4.20785361831092E-03 -6.11935669450197E-02  5.81350427291812E-01
 -3.73783331370292E-01 -1.18270341432726E-04  9.22215991377820E-05 -9.10831861819526E-04  4.59244088663302E-11
  2.04268142787704E-10 -6.44934496170215E-10  2.28437920729766E-10  5.05313724052250E-10 -1.87287120598436E-10
 -1.31204485123212E-02  1.02307505127044E-02 -1.01047181250183E-01 -4.53178189488260E-10 -2.94817741704722E-10
 -1.75493693554094E-09 -2.85959459348876E-04 -1.12558044532324E-04 -6.68647233468091E-11 -3.40032169913787E-11
  7.38335820529585E-05  2.90580814992340E-05  2.00640583060558E-02  7.89748153894263E-03 -1.37180756998880E-12
  3.10812184316719E-11 -2.59025824301432E-02 -1.01955704557590E-02 -2.54195961067385E-10 -1.39220332039627E-10
 -6.74276550434054E-08 -1.57022265015482E-12  2.51794797059229E-08  4.89826684129865E-13 -2.09473225874666E-12
  5.98183898395035E-06  2.56794211213592E-12 -5.27504125950342E-06 -8.65560200235275E-13  3.92069312526953E-11
  2.90520228748311E-10  1.37301334285725E-09  5.47861551336353E-09  2.94240817520584E-09 -1.47959232013068E-09
 -3.07909896568441E-11 -6.10526611801068E-10 -3.70679039772739E-09  3.75148593977969E-12 -2.01432032656288E-09
  2.02961688864064E-06  3.79342211468337E-05 -5.51486777602395E-04  5.24014926886525E-03 -3.36893466881347E-03
  2.25170570351607E-04  4.20854875374934E-03 -6.11800348769540E-02  5.81332282487508E-01 -3.73742746986120E-01
  1.18257824860256E-04 -9.22008323482363E-05  9.10794041569468E-04  2.77902260493826E-11 -1.61066066527863E-10
  5.57267862272229E-10 -2.84156234982383E-10 -5.30553526075131E-10 -2.02637752699926E-10  1.31196271507052E-02
 -1.02289781776179E-02  1.01040697747604E-01  4.72156329045967E-10  1.94751335454321E-11  3.00123534627857E-09
 -2.85996477767130E-04 -1.12577229287926E-04 -8.09891280579305E-11 -3.37330278218967E-11  7.38436177577580E-05
  2.90649839612878E-05  2.00662866009420E-02  7.89868221353118E-03  2.46123501695083E-10  1.02575674280730E-10
 -2.59054593033095E-02 -1.01971211913428E-02 -5.34295108453392E-10 -2.32832710917495E-10  6.62139117682457E-08
 -2.34397138958872E-13 -2.47294827978374E-08  1.14635745843207E-13 -5.49565010172201E-12 -5.88644814119272E-06
  9.41244403515220E-12  5.19097830520547E-06 -1.45461719448567E-11
* ORBITAL    1   79
 -4.74271486363659E-03 -3.44134972321648E-02 -1.55184545416759E-01 -2.05104930020618E-01  1.30676397575983E-01
  1.50281294146686E-01 -3.42585134234140E-03 -4.77928479722527E-02  4.21682762314232E-02  4.74113943010749E-01
 -4.91616736423296E-02  5.83890252339580E-12  7.98429965075561E-11  6.85096511293616E-10  4.00760622863500E-10
  2.78250298189639E-10  3.38726703411881E-12  4.49683595501529E-11  6.22145524916716E-10 -3.32239805689706E-10
  8.54734283723418E-10  2.75120337569024E-10  4.98189817233086E-11  9.82370891850319E-10  1.48216727753126E-10
 -1.04123865497819E-10  1.51660943821385E-10 -2.11128879610730E-02  4.06774569765666E-02 -3.35001144290878E-01
 -4.70150589730722E-12  1.64924098235598E-10  6.18076823876263E-10  3.65685946128235E-02 -7.04554221915936E-02
  5.80239002451982E-01  2.58228219280460E-10  1.12064766406090E-10  7.96109689500132E-12  1.05189415662015E-11
 -6.65570419856101E-11 -2.90094972520359E-11 -1.06714723557476E-10 -5.60155568769210E-11 -9.64552025185475E-02
 -3.03146837284049E-02  1.36973185639823E-10  7.25091070393455E-11  1.24523131000703E-01  3.91360884143627E-02
  1.19370300906668E-11 -2.63694564046518E-10 -4.58052511504376E-12 -6.94189937409121E-10 -3.03821738974586E-03
 -5.99191497416757E-12  4.52911220703830E-03  5.12118312252641E-12 -5.99144937418310E-03 -4.74431314866910E-03
 -3.44252284040802E-02 -1.55242064362425E-01 -2.05319031458539E-01  1.30636427401676E-01  1.50252361783452E-01
  3.42728509443950E-03  4.78199650610100E-02 -4.20279000928188E-02 -4.74055896101898E-01  4.91811621609762E-02
 -4.65920499829273E-12 -6.65496310510843E-11 -6.89804353132837E-10 -2.76788855335210E-10 -3.57841637566255E-10
 -5.55186650576600E-12 -7.25121305009952E-11 -5.24573026255911E-10 -3.25653401186692E-10 -4.43400318337785E-10
  9.59898880382062E-11  1.88881933354090E-10  9.01165429305358E-10 -9.68349815076943E-11  9.15639939284852E-11
 -1.39330482535323E-10 -2.11008360250434E-02  4.06970337840327E-02 -3.34979588545603E-01  3.33309947208268E-10
 -6.78906841765386E-13  5.98586721880126E-10  3.65477200416187E-02 -7.04893302071489E-02  5.80201666835569E-01
 -2.37536724246618E-10 -1.07406995347410E-10  9.45901510474075E-12  7.83696840240644E-12  6.15758830915350E-11
  2.75829086645548E-11  1.02541691350220E-10  6.04917128235248E-11  9.64462452401895E-02  3.03113974067077E-02
 -1.32880882347405E-10 -7.85942814712557E-11 -1.24511567202631E-01 -3.91318457804241E-02  1.16815311731868E-12
 -1.67713138033758E-10 -5.48444418041300E-13 -4.44434529397116E-10 -3.03794354412861E-03 -1.75573948234758E-11
  4.52870383611306E-03  1.51913820219788E-11 -5.99090922750400E-03
* ORBITAL    1   80
 -1.61327766817226E-11 -1.18780930446845E-10 -5.62480740430492E-10 -1.48475373029657E-09 -2.34678123333475E-11
 -1.41777794198038E-10 -8.41633809732554E-12 -1.34602184004122E-10 -1.48535696674909E-10 -3.33114805828770E-10
  8.06828463604935E-10 -5.34771206811567E-04 -1.06547824717989E-02 -6.73606865264440E-02 -5.96955852815587E-02
 -2.31562713853254E-03 -3.82071807200240E-03 -7.61239886750448E-02 -4.81264103324475E-01 -4.26500072961395E-01
 -1.65442298616228E-02 -2.12724731638801E-02 -1.10376309003740E-02 -1.14917765219927E-01 -7.74833571103574E-11
 -1.72833946569105E-11  7.70910884722394E-11 -5.66137603550162E-11  5.98398386910357E-11 -4.77465649776359E-10
 -1.51982956939371E-01 -7.88592876376910E-02 -8.21039650958327E-01  2.12763179756332E-10 -2.17134140378315E-10
  8.96621393773181E-10 -2.81121038714466E-02 -1.03078736714350E-02 -2.60854738915861E-11 -2.92523054189172E-11
  7.25851479978855E-03  2.66148234448703E-03  1.27028244714807E-01  4.65774835447650E-02 -1.21716609124314E-10
 -7.18071478508279E-11 -1.63992761721715E-01 -6.01312794926426E-02  1.14461065394229E-10  3.40679344022986E-11
  7.71737143250110E-04 -1.99514643864257E-11 -2.91689869359358E-04  7.58768569101942E-12  8.70975764428464E-12
 -4.42082763137368E-03 -1.01329626476288E-11  3.89880593478386E-03  1.03943571379078E-13 -2.51374610777840E-12
 -1.51080848300323E-11 -6.25434444525403E-11  4.37314889573451E-10  3.92451377608050E-10  4.20702232062634E-10
 -6.82928847884821E-12 -1.66563100874554E-11 -1.02279367636911E-09 -2.07305359714905E-10 -1.14279161193293E-09
  5.34762054452477E-04  1.06546672547698E-02  6.73598107693977E-02  5.96970709544220E-02  2.31468201124962E-03
  3.82065225563025E-03  7.61231729288726E-02  4.81257812195390E-01  4.26510783769885E-01  1.65374201852283E-02
 -2.12723001419851E-02 -1.10353685062787E-02 -1.14921632265767E-01 -1.38309823178024E-11 -1.79695575641524E-11
  4.32067131162299E-11 -8.23777728636479E-11 -1.37375214633514E-10 -3.84869503777499E-10 -1.51981787948264E-01
 -7.88431197189636E-02 -8.21067258638672E-01  5.96723645902350E-11  1.04073999274985E-10  1.08335529446333E-09
  2.81125067042184E-02  1.03082973366025E-02  1.65900470146779E-11  2.97091080673458E-11 -7.25861859168777E-03
 -2.66159132770944E-03 -1.27030061282282E-01 -4.65793933044504E-02  1.78387675435708E-10  1.03948862189815E-10
  1.63995106881975E-01  6.01337449262885E-02 -1.74335198188453E-10 -5.78789986595283E-11  7.71716950832871E-04
 -1.11430947021694E-11 -2.91682059394124E-04  4.10600258271155E-12  2.13526732825748E-11 -4.42071162132210E-03
 -2.30507204517758E-11  3.89870363008194E-03 -2.60736081483818E-12
* ORBITAL    1   81
 -3.16884265422233E-12 -1.78799289105298E-11 -9.25109404468043E-11  1.47768284401534E-10  1.60250087085428E-10
  4.87593038040831E-10  1.82738154111947E-12  1.88834079963590E-11  5.25922291589877E-10  5.46709125333657E-10
  4.51825146228901E-10 -3.82071807018903E-03 -7.61239887254701E-02 -4.81264103227805E-01 -4.26500073149907E-01
 -1.65442297935569E-02  5.34771207063627E-04  1.06547824365076E-02  6.73606865832279E-02  5.96955850758619E-02
  2.31562728314585E-03 -1.51982957105386E-01 -7.88592875795392E-02 -8.21039650973318E-01  3.52926787554878E-11
 -1.85362676201103E-11 -7.53826071671674E-12  5.26927963461152E-11 -2.85982905929753E-11 -5.27662923446122E-10
  2.12724731672132E-02  1.10376309377704E-02  1.14917765186630E-01  1.01483518464607E-10  9.47502835239841E-11
  7.36341191199651E-10 -2.00849292031084E-01 -7.36454719991157E-02 -2.75207632021212E-11 -3.81607414667288E-11
  5.18590660871377E-02  1.90151834081173E-02 -1.77796551363306E-02 -6.51927122605024E-03 -1.09053131867984E-10
 -2.20623505138947E-11  2.29534373090750E-02  8.41634424915849E-03  1.80246833914420E-10  7.50222198328668E-11
  5.51374165087566E-03 -8.74559704568439E-12 -2.08400040600051E-03  2.99374964959538E-12 -8.86449834487366E-12
  6.18766050245453E-04  6.07643128890667E-12 -5.45701173941595E-04  2.04409705224359E-11 -1.11154456691528E-11
 -8.26790733501766E-11 -3.76797710043409E-10 -8.97031300346146E-10  4.61378699165597E-11 -2.31714241253365E-11
  8.26146191246947E-12  8.08048651256469E-11  1.36583467845037E-10 -4.93655583421960E-11 -3.33537234718710E-10
  3.82065225696254E-03  7.61231729119065E-02  4.81257812258011E-01  4.26510783540003E-01  1.65374203742024E-02
 -5.34762053693660E-04 -1.06546673043300E-02 -6.73598107284144E-02 -5.96970711476836E-02 -2.31468191090675E-03
 -1.51981787986801E-01 -7.88431197128938E-02 -8.21067258647616E-01 -8.09498792313271E-11 -6.51103206731937E-11
  2.14952739621484E-10 -8.29294757080199E-11  1.10847814523909E-10 -4.73634330624819E-10  2.12723001479429E-02
  1.10353684738466E-02  1.14921632319791E-01  1.83403437413196E-10 -1.96332957581253E-10  7.82867179661353E-10
  2.00852164281819E-01  7.36484915573517E-02  3.13862798728823E-11  4.63419454317027E-11 -5.18598076848833E-02
 -1.90159630210524E-02  1.77799100281855E-02  6.51953943963209E-03  8.37342010903044E-11  1.17741564138999E-11
 -2.29537660670751E-02 -8.41668984434947E-03 -1.37368008883694E-10 -6.58415642575491E-11  5.51359695790065E-03
 -2.35014168351008E-11 -2.08394572955757E-03  9.14528740815870E-12 -7.74213531380895E-12  6.18749928294157E-04
  7.78048883026693E-12 -5.45686728184681E-04  4.99007157496311E-12
* ORBITAL    1   82
 -4.30749755313851E-03 -3.10985102071655E-02 -1.36068302524125E-01 -2.71144376301682E-01  1.03100566160080E-02
  1.24345514148893E-01 -4.57237327131469E-04  2.30349315011329E-03  2.79773659448223E-01 -2.45940072412219E-01
  6.32425729000249E-01  4.34232946955131E-12  2.19987195106234E-11  2.52510982446985E-10  5.32575897044425E-10
 -3.17684556898865E-10  5.63507958779664E-12  1.08072424184467E-10  8.76920517630814E-10  3.74042751382561E-10
  4.11014219121710E-10  2.58343654038710E-10  3.56092761609052E-11  6.14519558248611E-10  9.82360804400246E-11
 -3.58613942330555E-11  2.68716568907271E-11 -3.16176182911081E-02 -8.09928235017129E-03 -2.43526087578998E-01
  1.59998839668539E-10  2.29560731277555E-10  1.21603990545836E-09  5.47633214253597E-02  1.40283684823857E-02
  4.21799556719670E-01  1.84890926793089E-10  6.89190820338151E-11  7.99681968504421E-12 -7.82146280805615E-12
 -4.77676425132044E-11 -1.74943947552539E-11 -2.03312428954676E-10 -7.38878207852244E-11 -3.61811513959523E-02
 -9.90073863904977E-03  2.62322999151631E-10  9.69490589061030E-11  4.67096656060949E-02  1.27817986229207E-02
  3.17284061411738E-12 -1.18098066390404E-10 -1.11062438918798E-12 -3.10598623699935E-10  1.26008481958304E-04
  4.08349138146654E-12 -1.87838641313236E-04 -3.75866242499718E-12  2.48489272452067E-04 -4.30787190339586E-03
 -3.11012425098222E-02 -1.36081728888307E-01 -2.71201674215583E-01  1.03042042171701E-02  1.24302836143417E-01
  4.57453310822439E-04 -2.29968647797549E-03 -2.79749372816240E-01  2.45971724168894E-01 -6.32418880501825E-01
 -1.89963379457594E-12 -3.73363356639041E-11 -2.78074885991667E-10 -4.47546984800090E-10  2.60595806837303E-10
 -7.79620643098785E-12 -1.26412974783990E-10 -8.06015018454416E-10 -6.81412123409575E-10 -2.08294605102558E-10
  9.93178007042278E-11  1.52971466802136E-10  4.85802865620182E-10 -5.93433039007260E-11  1.91082782208890E-11
 -9.07539891025160E-12 -3.16167828812090E-02 -8.09564341775284E-03 -2.43529508241164E-01  1.31099700403222E-10
  1.38385074762257E-10  1.31738357562865E-09  5.47618744181713E-02  1.40220656974123E-02  4.21805481417371E-01
 -1.82815320663754E-10 -7.40356178806413E-11  6.54560662977031E-12 -4.51040497523318E-12  4.72363100722598E-11
  1.85965459796131E-11  2.00478959891287E-10  7.58371864563648E-11  3.61824308940665E-02  9.90155350889803E-03
 -2.58865823928536E-10 -9.86919951888835E-11 -4.67113174232188E-02 -1.27828506090413E-02 -2.67519459347323E-12
 -4.37833184019895E-11  9.63052345006828E-13 -1.16336720288592E-10  1.26014545040280E-04  2.86010120828975E-12
 -1.87847704440310E-04 -2.17698182449105E-12  2.48501248149706E-04
* ORBITAL    1   83
  3.85737033091238E-12  2.85419943361928E-11  1.34772638328670E-10  5.54450332738106E-10  2.75640242064922E-10
 -9.52046890783264E-11  4.12737434865531E-12  5.61116650016063E-11  4.52984048313335E-10 -1.96896278582467E-10
  4.56947625552743E-10  1.89522134475356E-03  3.63440043850032E-02  3.85619384403380E-01 -2.62937250358327E-01
  7.15791075551186E-01 -1.33905044400295E-04 -2.56785093968810E-03 -2.72455698776345E-02  1.85775813640235E-02
 -5.05735379990095E-02  4.13543364115362E-02  5.74087246864506E-03  3.39553985609475E-01 -2.59634067872008E-11
 -3.24197450107865E-11  4.16346301467263E-11 -5.61926259354468E-11  1.20813982638601E-11 -1.75135723562121E-10
 -2.92185422701278E-03 -4.05614045002246E-04 -2.39908641437070E-02  1.82401581558265E-10  4.01901787231852E-11
  9.91236972754909E-11  7.09462423004529E-03  1.41459523028694E-03 -1.25695061533823E-11  8.53647318334645E-12
 -1.83182529575141E-03 -3.65230121916505E-04  3.17026786772503E-04  6.32149145466256E-05 -4.18037829829554E-12
 -9.38854202891069E-12 -4.09280375387063E-04 -8.16034322610642E-05  1.30882691817001E-11 -1.43158204225397E-11
  1.41032654582944E-03  7.35278228180986E-13 -5.33052562145777E-04 -2.22999247378523E-13  1.68125969088568E-12
  7.98942226468547E-05 -8.82608260435353E-13 -7.04595189204874E-05 -5.92530612859331E-12 -4.83692636411303E-12
 -3.52683133241164E-11 -1.94046847479821E-10 -6.14527932782441E-10 -7.67615629097755E-11 -2.56572183311797E-10
  2.55620881980443E-12  4.87740606018754E-11  2.33258085770701E-10  3.84083105613188E-10 -1.71439507571534E-10
 -1.89518985440791E-03 -3.63437643609229E-02 -3.85621532478445E-01  2.62967922540281E-01 -7.15810425445252E-01
  1.33902865868859E-04  2.56783423103271E-03  2.72457233642626E-02 -1.85797502526850E-02  5.05749061657548E-02
  4.13541639623757E-02  5.73704361904211E-03  3.39566165594362E-01 -6.08587080638573E-11 -6.18050089383265E-11
  2.19214076518452E-10  2.69271376397664E-11  3.77634420398416E-11  1.24482823045946E-11 -2.92183371575050E-03
 -4.05347093737986E-04 -2.39917216715875E-02 -3.30542321577072E-11 -1.25104351705660E-11 -1.32614917954127E-10
 -7.09695270865856E-03 -1.41527866154252E-03 -8.63506026925222E-12 -2.63619075811645E-11  1.83242646092072E-03
  3.65406835093687E-04 -3.17130867377725E-04 -6.32445382205899E-05 -2.85862229408820E-11 -2.54616149270372E-13
  4.09414347515684E-04  8.16440000841633E-05  2.93415649379287E-11  1.91072601130312E-11  1.41027718352216E-03
  4.15584049625401E-13 -5.33033964999312E-04  1.91925673737819E-13  1.30378377951788E-12  7.98914033617910E-05
 -1.60540373863962E-12 -7.04571254561460E-05 -9.56221916575781E-14
* ORBITAL    1   84
 -6.76528296371365E-12 -4.93029660438286E-11 -2.90993884240633E-10 -1.29269901000465E-09 -2.09316710650679E-10
 -8.03934427503771E-10 -7.46187884781760E-12 -1.48154747467563E-10 -1.12465745312930E-09 -7.20363007521243E-10
 -4.15238128554920E-10  1.33905045196216E-04  2.56785087915791E-03  2.72455699144741E-02 -1.85775814816513E-02
  5.05735380772968E-02  1.89522134319643E-03  3.63440044024628E-02  3.85619384461436E-01 -2.62937250347134E-01
  7.15791075554683E-01  2.92185423137356E-03  4.05614048508342E-04  2.39908641851000E-02 -4.38473102092239E-11
 -3.45519862503184E-11  1.08572087283790E-10  8.74497830844214E-11  7.15438340611778E-11  5.29059613676084E-10
  4.13543365720914E-02  5.74087243355151E-03  3.39553985720632E-01 -2.12838565324127E-10 -1.64246997480444E-10
 -8.67465398729777E-10  5.01263715715424E-04  9.99474678518828E-05 -4.06316613627261E-12  1.60727002575527E-11
 -1.29426063939441E-04 -2.58021161714011E-05 -4.48703361555064E-03 -8.94678869055395E-04  1.22616619918703E-10
  4.93993513521729E-11  5.79273739171260E-03  1.15499889138945E-03 -1.82958801188440E-10 -4.61712705569669E-11
  9.96454030714084E-05  4.97188561473088E-12 -3.76619721162309E-05 -1.77796536565504E-12  1.87270386076341E-12
 -1.13077714022731E-03 -3.11264384110557E-12  9.97250747143557E-04  5.53959323808630E-12  1.70523990919833E-11
  1.27859323916175E-10  5.61708177249257E-10  1.94092531357427E-09  5.42786288376311E-10 -2.71890461798549E-10
 -1.00606838701354E-11 -2.33620096245424E-10 -8.29809959177743E-10 -1.49381948568662E-11 -1.49418883457450E-10
 -1.33902865506955E-04 -2.56783428959875E-03 -2.72457233622319E-02  1.85797501089951E-02 -5.05749060850340E-02
 -1.89518985736026E-03 -3.63437643125811E-02 -3.85621532510686E-01  2.62967922497171E-01 -7.15810425429920E-01
  2.92183376040439E-03  4.05347087967871E-04  2.39917216817611E-02 -6.17968290136282E-12 -2.06998061684978E-11
  4.87317260393536E-11 -8.14650636180299E-11 -1.67850260227835E-10  3.68955930074487E-10  4.13541639624902E-02
  5.73704365954110E-03  3.39566165601824E-01  5.94698189831893E-11  1.41404173729104E-10 -1.58760481981190E-10
 -5.01428023695092E-04 -9.99957359733229E-05  5.56860281597076E-12 -1.26594210002634E-11  1.29468275886738E-04
  2.58160340966515E-05  4.48850630061917E-03  8.95110956359984E-04 -3.67429483586382E-11 -2.95760881246134E-11
 -5.79463853960825E-03 -1.15555711115480E-03  3.06281809123976E-11 -4.39484258218584E-12  9.96419209031080E-05
  1.62719900343821E-12 -3.76607286606608E-05 -5.18182946381002E-13  8.92518942170824E-13 -1.13073754293232E-03
 -7.78567279228674E-13  9.97215899098935E-04  1.63401942838123E-12
* ORBITAL    1   85
 -3.49350016648010E-02 -2.56213141100632E-01 -1.25988039129809E+00 -4.62134968302625E+00 -8.31411846170704E-01
 -6.01910184302088E-01 -3.15585875405176E-02 -5.97618754869022E-01 -3.05611726712719E+00 -1.30812703772248E+00
 -3.59913616261469E-01 -1.33474949950936E-12  5.48411436550629E-12 -6.91323599131653E-11 -1.18109440193387E-10
  8.52922963303886E-11 -2.68250992693083E-13  1.42048401134911E-11 -1.30494119272674E-10 -9.38970083704378E-11
 -7.39466883860273E-11 -4.15258330343864E-11 -4.38003621382450E-12  8.46450832920871E-11 -7.63876721128567E-11
  4.14082290148693E-11 -2.18192959138843E-11  2.60184049037624E-01  3.95597314336505E-01  5.28537924336447E-01
  7.45210214538072E-11 -7.26824713969613E-11  7.71312311201530E-11 -4.50651992237931E-01 -6.85194647761868E-01
 -9.15454538645416E-01  2.45348254160164E-12 -1.47918231915753E-11  1.06214058787540E-11 -5.15618668108356E-12
 -9.52173789717441E-13  3.97081376430533E-12 -1.99892394116796E-11  1.28514920443318E-11  2.23824716506687E-01
  6.22513039367951E-02  2.76960125989205E-11 -1.88627187227817E-11 -2.88956466489915E-01 -8.03660878158371E-02
 -2.73812032488137E-11  3.61306241261676E-10  1.03830600296575E-11  9.56648595816243E-10  5.06399681896078E-03
  1.87629370998985E-11 -7.54896545178376E-03 -1.62414174580576E-11  9.98633995772855E-03  3.49347744494091E-02
  2.56211484851996E-01  1.25987308689054E+00  4.62133932153570E+00  8.31416552915138E-01  6.01918077605235E-01
 -3.15584382035016E-02 -5.97616794899677E-01 -3.05612170391672E+00 -1.30814391531195E+00 -3.59916973013431E-01
  3.59909262973579E-13  2.78080261929698E-11 -3.74138874449731E-11 -4.11963441463395E-11  2.91200579475658E-12
 -1.89163459228404E-12  2.12848810624800E-13  9.77678377944076E-12 -2.72689149407422E-10  2.71825084771890E-10
 -5.89307767493633E-11  5.10878584899816E-11 -9.89604960017375E-11 -4.76788032413996E-11  3.71352012394672E-11
 -1.62517679528907E-11 -2.60184781196446E-01 -3.95596252164019E-01 -5.28552641956118E-01  1.46373198379848E-10
 -3.22270088282035E-11 -2.09058530544394E-10  4.50653260342543E-01  6.85192808042345E-01  9.15480030323357E-01
  2.76806631973122E-11 -1.12538996263457E-11 -8.86808715309616E-12  1.67541577608091E-12 -6.62256719998253E-12
  2.10353592466219E-12 -1.80210493125037E-11  1.78623059169828E-11  2.23828205163722E-01  6.22540397885048E-02
  2.19068203774915E-11 -2.30611974401359E-11 -2.88960970332564E-01 -8.03696197754047E-02  1.37943599763169E-11
 -2.59917955322062E-10 -5.37927278301376E-12 -6.84740747577019E-10 -5.06388448385231E-03 -3.51052840022443E-11
  7.54879779787774E-03  3.06474020224535E-11 -9.98611827780793E-03
* ORBITAL    1   86
  2.32936820600676E-02  1.70135729112323E-01  8.17463455043665E-01  3.33321771953446E+00  9.20179627017464E-01
  1.37038828925282E+00  1.22250671702944E-02  2.25260998198459E-01  1.55296490150819E+00  5.68737101115548E-01
  1.14645974840313E+00  1.74131294403129E-12 -2.03885584970171E-11  7.84832668868473E-11  8.67601544031485E-11
 -5.73101846205819E-11 -4.35912425112381E-13 -3.43654605563979E-11  6.24874399902980E-11  2.66176789492902E-11
  2.38725209131837E-11 -1.56050750759173E-11 -6.87395309286257E-12  4.46874316880450E-11 -2.84006034663762E-11
  9.05073081464461E-12 -1.42115771349588E-11 -4.43783958313993E-02 -6.82347062213240E-02 -1.78771376791323E-01
 -2.37287239219445E-11  6.20132893551649E-12 -1.42565274691818E-11  7.68656363683096E-02  1.18185978017878E-01
  3.09641107540588E-01 -4.32934627941734E-12  1.79035578519038E-11  7.51465162200130E-12 -7.85584242042945E-12
  1.08489528935217E-12 -4.35482133237048E-12  2.30084706578566E-11 -2.09437986535019E-11  2.98877282042502E-02
 -1.06066287599833E-02 -2.96015257525172E-11  2.72469553218220E-11 -3.85848911879485E-02  1.36930988505236E-02
  9.32424900296648E-13 -2.06978544178348E-10 -2.24369293173084E-13 -5.49652140026305E-10  2.20700370480850E-03
  2.08225801418961E-12 -3.29000183205745E-03 -2.27489002934841E-12  4.35226618948373E-03 -2.32936159774077E-02
 -1.70135254278934E-01 -8.17461346029640E-01 -3.33321378889783E+00 -9.20176393166635E-01 -1.37039447622954E+00
  1.22250641393205E-02  2.25261071728055E-01  1.55297012766306E+00  5.68733741605149E-01  1.14646877239452E+00
 -5.41837876409016E-13 -2.53582855470457E-11  3.10508337898693E-11  3.37273318940837E-12  6.85208414862623E-12
  1.79862375151972E-12 -2.67809486749982E-11  1.36086184653923E-10  1.80629908656319E-10 -1.40454931695707E-10
 -3.30561406506002E-11 -7.21706340491066E-12  5.54291900018557E-12 -5.45543133577604E-11  5.07820382038760E-12
 -1.62869284720861E-11  4.43788115530563E-02  6.82350373410635E-02  1.78774960004907E-01  8.20911598503756E-11
 -1.01978319325651E-11 -6.57786717003423E-11 -7.68663563977137E-02 -1.18186551529251E-01 -3.09647313841441E-01
 -2.00980894306808E-11  2.49395048289728E-11 -3.31685931091871E-12  5.79955862541895E-12  5.37713617371702E-12
 -6.35841786225792E-12 -3.38718494432154E-13 -1.21639217652627E-11  2.98868939417834E-02 -1.06060518835316E-02
  1.18534368726603E-12  1.65724837292157E-11 -3.85838141667988E-02  1.36923541038570E-02  1.09098180903388E-12
  8.03302062826362E-11 -2.47239669598478E-13  2.09668391634176E-10 -2.20696590008790E-03 -7.20177138524058E-12
  3.28994556129231E-03  5.99602800532290E-12 -4.35219170280009E-03
* ORBITAL    1   87
  2.33403648298536E-15 -1.39795508217447E-13 -1.56788647539193E-13 -7.05719368264108E-12 -7.48822114494743E-13
  3.79910632036252E-12 -1.65998442430103E-12 -2.35030714607549E-11 -7.06184350360403E-12 -1.97222534502992E-11
  6.49152729075711E-12 -1.97412982786539E-12 -2.85816570366142E-11 -2.95502012458627E-11 -1.79016706393280E-11
 -1.09637203766416E-11  9.12133406991098E-13  6.31831682557863E-12 -5.27924497409999E-12 -2.08915184847785E-12
 -3.17772763290202E-11  6.35870638198404E-12 -3.52371136460427E-11 -2.67400562175283E-11 -1.41590507284872E-02
 -2.71574564911182E-02 -3.19511861981012E-02 -1.72309073356022E-03 -3.30495445503503E-03 -3.88833086148280E-03
  2.70449551599042E-11 -3.38596324351906E-11 -3.21631477807089E-11 -9.94826900137890E-04 -1.90811635030006E-03
 -2.24492887842424E-03 -4.22051506637951E-11  4.39714476276596E-11 -4.69337103992086E-01  5.09543558299417E-01
  2.14971237722626E-10 -2.46713130863388E-10  8.21840740595614E-11 -9.27283235285264E-11 -5.21399514055986E-02
  5.66065980807390E-02  1.39138250349777E-10 -1.64020116502405E-10 -4.03874326890242E-02  4.38472823182308E-02
 -4.08821842091806E-12  1.45584377022687E-02 -6.16849013479644E-11 -5.50257222940010E-03 -1.22259138243760E-03
  1.59374484603323E-11  1.09351897561308E-03  6.10733387268428E-11  1.44658963271960E-03  1.39536091777017E-13
  1.22991882532002E-12  8.54051550157962E-12  2.68323616626982E-12  2.36651092849544E-13 -5.32502183524804E-12
 -1.48795336288258E-12 -1.88004205135841E-11 -6.25520012620835E-12 -1.03573322455474E-11  7.66614501805335E-12
 -1.15058638348513E-12 -1.43077592603151E-11  1.25496159672113E-11  1.24771472533110E-12  3.15868274496815E-11
  9.46454546532576E-13  1.28862658020738E-11  2.42664298159150E-11  8.67466784789039E-12  1.44743477272676E-11
  3.43738286920803E-11 -4.97610089708100E-11 -4.69807732716415E-11 -1.41609613689267E-02 -2.71619719403200E-02
 -3.19583899844176E-02 -1.72332206853128E-03 -3.30550403831088E-03 -3.88920928819454E-03  8.13843545496158E-12
 -3.36518055701570E-11 -2.50947517441888E-11 -9.94960461925284E-04 -1.90843364246918E-03 -2.24543602764343E-03
 -5.18513472064902E-11  7.18633965284024E-11  4.69308121218186E-01 -5.09499052232811E-01  4.02074632669249E-11
 -5.21558720134485E-11  1.51172693853630E-10 -1.79141343005254E-10  5.21367275671868E-02 -5.66016466808929E-02
  2.27095790001619E-10 -2.64090603313585E-10  4.03849355054666E-02 -4.38434469825817E-02 -4.30682954522935E-12
  1.45590237860260E-02 -1.40402943234815E-10 -5.50279375390471E-03 -1.22264043830886E-03 -1.13227801829400E-11
  1.09356285186705E-03  1.41353077307064E-11  1.44664767075137E-03
* ORBITAL    1   88
  1.27350651895160E-13  2.16122900498542E-12  1.64160781259019E-11 -1.73982567113124E-12  8.90858830895871E-12
  3.07836386687194E-12  7.02026346152686E-13  4.56280178105632E-12  1.16852975064370E-11  1.06987673886658E-12
  6.73028000364464E-13 -8.38356063024602E-13 -4.05396271678378E-12  7.20090205691705E-12  3.02806220185020E-12
  3.09960320341893E-11 -1.09996869101665E-12 -1.74875537827019E-11 -3.24026281825672E-11 -1.49802936049838E-11
 -9.64859482377891E-12 -2.35854260970219E-11  3.48229862986095E-11  3.26898100135921E-11  1.98967547114279E-03
  3.81623220771782E-03  4.48985962355065E-03 -1.22621033889337E-02 -2.35190459717393E-02 -2.76705392702709E-02
  6.99293261534506E-12 -3.58342120037423E-11 -2.35746990708347E-11 -7.07952869577455E-03 -1.35787275177824E-02
 -1.59755932989216E-02 -9.01010711787351E-11  1.08862754810392E-10  6.59523954016063E-02 -7.16023019732868E-02
 -1.33222335930173E-10  1.52982020438296E-10  2.27497161533000E-10 -2.61174646925370E-10 -3.71043562757248E-01
  4.02829546679991E-01  2.44564800722206E-11 -2.96438232334543E-11 -2.87409107849150E-01  3.12030425123876E-01
 -4.72594014392167E-11 -2.04578853559159E-03 -4.24614163507037E-11  7.73235385893887E-04 -8.70033168717869E-03
 -5.30501977164030E-11  7.78181323833133E-03 -3.19501438876468E-11  1.02943712795165E-02 -1.20899867894011E-13
 -3.66662213775898E-13 -1.50812141754336E-12 -1.02995869837882E-11 -7.29996611409347E-12 -4.70653695818272E-12
 -7.01410076008741E-14 -8.53009071471441E-14  1.28728985115034E-11  1.18752194088702E-11  5.86422406200644E-12
 -1.44426151952574E-12 -1.80258185200472E-11 -2.39089513981416E-11 -1.03034489964684E-11 -1.46795861992823E-11
 -1.07345573932809E-12 -1.19366853888663E-11  7.58930218815941E-12  7.60433611925624E-13  3.36735482478555E-11
 -6.74232557154825E-12  3.35367504970679E-11  2.66961100161923E-11  1.98994164938413E-03  3.81686507355821E-03
  4.49087079076391E-03 -1.22637530075042E-02 -2.35229563115964E-02 -2.76767770659491E-02  4.00111978493899E-11
 -4.84186718648054E-11 -4.72095107932766E-11 -7.08048109542069E-03 -1.35809851673651E-02 -1.59791946970788E-02
 -1.41430134448694E-10  1.61586174652092E-10 -6.59483300132656E-02  7.15960588106450E-02 -2.31712887516932E-10
  2.72927908954975E-10  6.90380821271136E-11 -8.92824527395733E-11  3.71020652828767E-01 -4.02794366158719E-01
 -5.10117429181751E-11  6.71373918853143E-11  2.87391361884458E-01 -3.12003174390442E-01 -1.78296041990776E-11
 -2.04586984119525E-03  3.49083541735841E-12  7.73266117739456E-04 -8.70068163126523E-03 -1.20713532282064E-10
  7.78212622976081E-03 -7.07787155245640E-11  1.02947853392687E-02
* ORBITAL    1   89
 -7.19400957597679E-14 -9.35986799106701E-13 -4.48945185301955E-12 -1.21737475104841E-11  2.03792797404877E-12
  5.50411715583813E-13 -1.72431163221223E-13 -3.30761571078845E-12 -3.55877252867461E-12  2.10933923597022E-12
  2.72328163196200E-12 -1.53907695119592E-09  1.53207229881486E-07  2.70557698444674E-08  1.39231542418051E-08
 -2.86246780312216E-08  1.04592452821389E-09  3.43806373288959E-08  1.05137674850499E-08  4.22247938571992E-09
 -1.23746099003849E-08  1.30836843403096E-08  2.27817313871903E-08 -2.14900360479506E-08  1.40695328755930E-11
 -3.94433588852893E-11 -3.69486781206829E-11  2.22901983844137E-11 -1.44504146098992E-11 -2.54060496852831E-12
  9.07257974946928E-09  9.03351854316275E-09 -1.09993116993944E-08  1.20413586856689E-11 -8.74094740363783E-12
  2.48768725768450E-12 -1.13958610799369E-01  1.31646274868165E-01 -1.15801735398900E-10  1.20611409628885E-10
 -4.41361018365333E-01  5.09865243545590E-01  5.09816544983171E-02 -5.88945829977533E-02  1.83847963673229E-10
 -2.03999541462623E-10  3.94903930303610E-02 -4.56197503837255E-02  1.29058321359737E-10 -1.41597820484201E-10
  2.55104163315438E-03  2.79214971278975E-12  6.74944743885487E-03 -4.85882338931669E-11  6.09357567507712E-11
 -6.75177238289889E-04  6.36781287793287E-11 -7.65583575195301E-04  1.80923120235279E-11 -7.50302516890464E-14
 -1.13074266937129E-13 -4.77434350828288E-13  4.33007498360754E-12  3.85279771575102E-12  1.46183064663786E-12
  2.07291130345654E-13  2.81386212632840E-12 -7.22980671552352E-12 -5.24164878680520E-12 -3.56880411038465E-12
 -1.57841766138328E-09  1.53157179941254E-07  2.71880528154690E-08  1.38754362386864E-08 -2.85023460288770E-08
  5.84754681065010E-10  3.10804771526075E-08  1.45760725632597E-08  4.58514089298240E-09 -1.11785461547422E-08
 -1.18321401877483E-08 -2.28559882421365E-08  2.13795300004631E-08 -5.25099640663323E-11  6.54905880286560E-11
  2.62336687552069E-11  8.64799652912122E-12  1.50526724945945E-11  2.39820409973037E-11 -1.01895953602749E-08
 -1.11959764357275E-08  8.42857544313830E-09  6.82284387955257E-12  1.21715356485978E-11  2.13255419039561E-11
 -1.13933735219271E-01  1.31614675917322E-01  1.14998346239493E-10 -1.29693209157997E-10 -4.41264675421751E-01
  5.09742861039108E-01  5.09705266685508E-02 -5.88804494662470E-02 -1.66834284270049E-10  1.77456165824130E-10
  3.94817705041605E-02 -4.56087954933408E-02 -1.15330799676674E-10  1.16737889956858E-10 -2.55125150800406E-03
  2.91727028301622E-11 -6.75000317893062E-03  1.45488713689497E-10 -2.68105127409175E-11  6.75232874750631E-04
 -3.50586586597602E-11  7.65647452125911E-04 -1.28679074979297E-11
* ORBITAL    1   90
 -1.18774390269490E-14 -2.16862477538610E-13 -1.45905189094032E-12 -1.54440281133167E-11 -6.57649257689110E-12
 -2.35665195002207E-12  2.33880226370356E-13  3.94556091314930E-12 -1.64313741444074E-11 -9.46086043090467E-12
 -5.63362132706248E-12  1.04688532547744E-09  3.44003310703975E-08  1.05357587727649E-08  4.25817258086023E-09
 -1.23740637550459E-08  1.53801834168871E-09 -1.53219577751880E-07 -2.70523894972083E-08 -1.39348790258932E-08
  2.86285827192118E-08  9.08713568460743E-09  9.05082490738697E-09 -1.09672742567760E-08 -2.34241805642888E-11
  1.68236039131546E-11  1.00339548294653E-12  1.36468716422476E-11 -3.07409941042378E-11 -2.60516731131278E-11
 -1.30673591226464E-08 -2.27918877923412E-08  2.14855188038764E-08  3.79921170242655E-12 -2.52426859181413E-11
 -2.83278668881498E-11 -1.61217086857409E-02  1.86239784938326E-02 -2.23963346631042E-10  2.47558896918072E-10
 -6.24396568384706E-02  7.21309985829715E-02 -3.60369514123567E-01  4.16302939593101E-01 -9.95377957020958E-11
  1.09227511969177E-10 -2.79141410041210E-01  3.22467317337863E-01 -5.56829106448263E-11  5.07339336321292E-11
  3.60895801104904E-04 -4.06871817608050E-11  9.54849063715029E-04 -8.02407036003349E-11 -4.37419322793723E-11
  4.77257097204429E-03 -1.97727412180882E-11  5.41160054515977E-03  7.71425028242313E-12  3.47853319214264E-13
  1.81614421637966E-12  8.11691452128221E-12  2.93301114179681E-11 -3.15209783486118E-12 -7.44734525622236E-13
 -1.87145381500618E-13 -5.90032988159250E-12 -1.06860424494719E-11  1.60248177338214E-12  4.21524584802198E-12
  5.83499842166900E-10  3.10577557370968E-08  1.45423009042861E-08  4.55208130860735E-09 -1.11724779214719E-08
  1.57933732581165E-09 -1.53156120868701E-07 -2.71812939911813E-08 -1.38756889436589E-08  2.84985678880925E-08
 -1.01662835953186E-08 -1.11715700247238E-08  8.45314506359709E-09 -9.07088512176321E-12 -1.91936716038503E-11
 -3.14071418890920E-11 -4.73071751684641E-11  5.60401714259569E-11  2.47211214964366E-11  1.18362753539650E-08
  2.28562161710898E-08 -2.13844790098538E-08 -2.31582060876325E-11  3.42442064713756E-11  1.00379789008148E-11
 -1.61181915185011E-02  1.86195133122704E-02  2.02014347458135E-10 -2.11200270673025E-10 -6.24260257681903E-02
  7.21136830272265E-02 -3.60290850490382E-01  4.16203014751999E-01  9.81532780709344E-11 -1.10778764182796E-10
 -2.79080477366945E-01  3.22389915794569E-01  5.59730167225570E-11 -6.32496971674708E-11 -3.60925274678485E-04
  2.61786110198994E-11 -9.54928480135808E-04  3.78091396480964E-11  1.21348899618722E-10 -4.77296377466119E-03
  8.54349800958935E-11 -5.41204619149287E-03  1.31294825933859E-12
* ORBITAL    1   91
 -3.33910639275692E-12 -2.36015468457373E-11 -1.11618431066286E-10 -3.80195911201902E-10 -8.13696423700287E-11
 -1.01946276942987E-10 -1.54687600892274E-12 -3.42800164855798E-11 -1.97195440807614E-10 -7.13211411161700E-11
 -7.22159904016319E-11 -1.22990159068515E-04 -2.32922652865579E-03 -7.15788297818815E-03 -4.09390526334559E-04
  5.22066929778559E-03 -8.38403045233325E-04 -1.58779416189345E-02 -4.87940724183408E-02 -2.79074588525586E-03
  3.55884170067769E-02 -3.27599983691332E-03 -4.93322575859731E-03  4.54631196390585E-03 -5.84597342948859E-12
  1.26246937637871E-12 -1.11440471089469E-12 -1.04779601811207E-12  4.25272305760617E-11  2.85289653203578E-11
 -2.23319355531518E-02 -3.36289634721435E-02  3.09914376281116E-02  9.18570388186388E-12 -4.98091720212823E-11
 -2.89563415206481E-11 -6.51312596825557E-02  7.46900153860022E-02 -5.67831008157937E-11  6.27263873956533E-11
  1.68166932661578E-02 -1.92847374696912E-02  2.80803245572397E-01 -3.22014328427511E-01  1.58195624642788E-10
 -1.72407326080899E-10 -3.62514931376806E-01  4.15718140187456E-01  2.23172413574994E-11 -2.02850184811341E-11
  1.92672766704645E-03 -5.43394436506657E-11 -7.28231561783187E-04  2.04075007628192E-11  3.70722128122008E-11
 -1.05307666701559E-02 -4.31205910507963E-11  9.28725608380388E-03  9.88832806506449E-12  2.38074530237487E-12
  1.76576670990677E-11  9.37659697518594E-11  3.18127339068438E-10  1.18355779192042E-10  1.15256477793271E-10
 -2.70810994259825E-12 -3.81620711288582E-11 -2.19086958715517E-10 -1.08827149185536E-10 -1.10466523687329E-10
 -1.23013548937153E-04 -2.32969646119548E-03 -7.16067317648652E-03 -4.10643040870832E-04  5.22029843430706E-03
 -8.38562467405465E-04 -1.58811454262578E-02 -4.88130942338363E-02 -2.79928368308276E-03  3.55858875948804E-02
  3.27696343034909E-03  4.93518420701462E-03 -4.54417386981881E-03 -1.46676603186236E-12 -9.45928130489288E-12
 -9.32682326337729E-12  2.36832131119048E-11 -6.60643764224240E-11 -4.51159345832174E-11  2.23384958512339E-02
  3.36423104542276E-02 -3.09768599356969E-02 -2.84391376928094E-12  8.38124088500731E-11  8.71836013089077E-11
 -6.51291978596093E-02  7.46854070041422E-02  1.01861994390758E-10 -1.07893910635353E-10  1.68161271378592E-02
 -1.92835045135666E-02  2.80794322889788E-01 -3.21994416209127E-01 -6.80761838856624E-11  8.84864035737272E-11
 -3.62503412605228E-01  4.15692434126496E-01 -3.52523355615127E-11  1.65246327880759E-11 -1.92695734246654E-03
  3.12514612841500E-11  7.28318968147936E-04 -1.16978390742587E-11 -9.81282317240729E-11  1.05320206991947E-02
  1.11278707987717E-10 -9.28836207392694E-03 -3.80094627772424E-12
* ORBITAL    1   92
 -5.69179451369666E-13 -4.37505709515381E-12 -1.73151726104963E-11 -1.49452499210971E-10 -5.42040118761063E-11
 -5.74358028273043E-11  3.73381031000916E-13 -1.20008564431098E-11 -9.07762491511362E-11 -6.26420066925135E-11
 -7.06871361030864E-11 -8.38403046001436E-04 -1.58779416228460E-02 -4.87940724116875E-02 -2.79074588174712E-03
  3.55884170083624E-02  1.22990157481251E-04  2.32922651083777E-03  7.15788296965574E-03  4.09390522008792E-04
 -5.22066929784491E-03 -2.23319355633460E-02 -3.36289634568024E-02  3.09914376314468E-02 -7.73214118832617E-13
  9.67977970665681E-12  7.60084839671805E-12 -3.48495586063624E-12  2.49141593427370E-11  3.03168208901109E-11
  3.27599983178856E-03  4.93322575185199E-03 -4.54631197051371E-03  1.57679582429544E-11 -4.65355255189089E-11
 -5.12684269704736E-11 -4.43988609122163E-01  5.09149009367497E-01  1.21911012981512E-10 -1.32963621035922E-10
  1.14637049737866E-01 -1.31461348200858E-01 -4.11927027026536E-02  4.72382004486818E-02 -1.01357357001913E-11
  2.28720297774961E-11  5.31793513099055E-02 -6.09840300365689E-02  7.99554649549511E-11 -1.01998192553621E-10
  1.31341710983176E-02 -3.19888263745516E-11 -4.96424431521692E-03  1.22551515257393E-11 -1.54759518941101E-11
  1.54481995708333E-03  3.87672276800304E-12 -1.36239935765224E-03  7.27450094679203E-11  1.85657040250406E-12
  1.28175945428249E-11  5.67974470407716E-11  2.04011838964529E-10  2.02082382118411E-11  4.09337853711549E-11
 -3.68766358255991E-13 -8.74438341168124E-12 -7.24334852274889E-11 -8.97759124952353E-12 -1.77294922667795E-11
 -8.38562467558349E-04 -1.58811454303101E-02 -4.88130942400862E-02 -2.79928368892185E-03  3.55858875932033E-02
  1.23013549945430E-04  2.32969646960975E-03  7.16067318615235E-03  4.10643044338518E-04 -5.22029843433499E-03
  2.23384958558391E-02  3.36423104619641E-02 -3.09768599315013E-02  1.75651129640752E-11 -1.49089470770862E-11
  4.08189103486380E-12  1.37955817663510E-12  1.06860896503644E-13  9.66460922805874E-12 -3.27696343425512E-03
 -4.93518421286022E-03  4.54417386320631E-03 -3.83490919116359E-12  1.62592323679956E-11 -7.90226088599238E-13
 -4.43974501293729E-01  5.09117525615686E-01 -4.82659339899937E-11  4.79557804833429E-11  1.14633407484466E-01
 -1.31453219638598E-01 -4.11914187754010E-02  4.72353114607371E-02 -1.55590704294137E-11  5.02921303311815E-12
  5.31776415746182E-02 -6.09802337939068E-02 -1.26694407069647E-10  1.49831514040168E-10 -1.31357351658547E-02
  1.02530761541815E-10  4.96483551394471E-03 -3.81492265094363E-11  1.79419415130059E-11 -1.54500390500044E-03
 -1.59324321960889E-11  1.36256230766045E-03 -2.19779057078134E-11
* ORBITAL    1   93
 -3.19480883145075E-13 -1.85640295415657E-12 -8.99037004711896E-12 -2.27595929594622E-11 -1.00924439084360E-13
 -3.32597347351299E-13 -1.97817866790007E-13 -2.70137958027893E-12 -1.19038629213845E-11 -6.96114230859036E-13
  2.36458864141166E-12  2.34133775645311E-09 -1.31278182001471E-07  3.69059438923971E-08  2.16903978552633E-09
  1.25389809148377E-08 -6.90036516043516E-10 -2.48934662852917E-08  1.73991428438598E-08  2.12612416738493E-09
  2.59367039849156E-09  1.17006442973588E-08  1.94550554344742E-08  2.29800192424284E-08 -1.10131041566491E-11
  3.55358866689918E-11  2.26746226181232E-11 -1.63885053327250E-11  2.13851814682698E-11 -4.01471992920209E-12
  2.21883720429563E-09  9.80666304541645E-09  8.99956786351206E-09 -1.29861607027653E-11  7.94814336031061E-12
 -4.30130962633524E-13  1.09393859772141E-01 -1.38247288118747E-01  3.42261220738146E-11 -3.34686820554440E-11
  4.23680676346115E-01 -5.35429645469081E-01 -4.56175466911092E-02  5.76495096371063E-02  9.51997095690270E-11
 -1.26788219532266E-10 -3.53351891108989E-02  4.46551208010431E-02  5.72747871797256E-11 -8.20546327342540E-11
  2.62571923546867E-03 -2.88621126117152E-12  6.94701363358002E-03  4.77007948844103E-11 -5.90590149124984E-11
 -6.47769271343928E-04 -6.76666460410571E-11 -7.34506478577767E-04 -2.05926687241520E-11  3.37648238609945E-14
  5.11123764429275E-13  2.64748867638897E-12  1.58423608670577E-11  5.97129869834851E-12  2.55229231647996E-12
  8.12840008849632E-14  1.08081474621762E-12 -1.60482079841532E-11 -8.51480407178939E-12 -4.70816516580438E-12
 -2.38725154567192E-09  1.31224011154551E-07 -3.68639361284237E-08 -2.25922376967150E-09 -1.25219978443231E-08
  2.67097758785363E-10  2.23579672048206E-08 -1.31318153982297E-08 -3.00582450509300E-09 -4.90000207500518E-09
  1.26706141046382E-08  1.94058838989332E-08  2.29573604516714E-08 -4.57705245355041E-11  6.84437425723876E-11
  1.21909684957915E-11  6.36856534170697E-12  9.21024673336285E-12  1.55494542877915E-11  9.28895675770851E-10
  7.27093545745399E-09  1.12850252829435E-08  7.57412384985630E-12  1.23096990485682E-11  1.97342312552396E-11
 -1.09419941942259E-01  1.38277363092281E-01 -1.22512347954923E-10  1.61788962636614E-10 -4.23781693276874E-01
  5.35546126619960E-01  4.56284011861924E-02 -5.76620264068445E-02 -5.70451502520735E-12 -5.55289229446761E-12
  3.53436409116817E-02 -4.46648662157947E-02  1.21011555137577E-11 -3.07952707141045E-11  2.62531273581534E-03
  2.85739689678660E-11  6.94593758431756E-03  1.49798828271704E-10 -2.61384981371012E-11 -6.47669295129044E-04
 -3.19595705543520E-11 -7.34391446870394E-04 -1.13319587668642E-11
* ORBITAL    1   94
  4.58043464144167E-15  1.03574197699634E-13  1.46789583986439E-12  2.14092740937676E-11  1.29730525880970E-11
  5.82758310686789E-12 -2.35286337421272E-13 -3.48083519024128E-12  2.79988708548374E-11  1.75039691805993E-11
  1.14125883412092E-11 -6.91583904821291E-10 -2.49232361111060E-08  1.73598555308533E-08  2.10167259216381E-09
  2.63046536660810E-09 -2.34020427991231E-09  1.31291679584510E-07 -3.69052941745980E-08 -2.15861524209334E-09
 -1.25450247755870E-08  2.19593429905951E-09  9.77740540321737E-09  9.02151760758623E-09  1.87474611361041E-11
 -2.24124319752360E-11  3.66678425427878E-12 -1.17840574232908E-11  2.52617098416115E-11  9.46678345290329E-12
 -1.17108076590217E-08 -1.94434531861329E-08 -2.29810391422108E-08 -1.55537419940750E-12  2.70873443247503E-11
  2.86031438762457E-11  1.44255410008515E-02 -1.82303735926385E-02 -1.10359027188951E-10  1.50475877574060E-10
  5.58698480620182E-02 -7.06059434740305E-02  3.45933807435915E-01 -4.37176433812029E-01  4.77645975496078E-11
 -5.72955506113116E-11  2.67959200133416E-01 -3.38635473092098E-01 -4.83389840638089E-12  1.77345867983068E-11
  3.46245427853940E-04  4.56181082071413E-11  9.16088914710611E-04  8.00515754665526E-11  4.29449787298351E-11
  4.91227566526480E-03  1.93690132300988E-11  5.57000428343079E-03 -7.81961578046968E-12 -4.04916189598951E-13
 -3.63896183238692E-12 -1.81339851544094E-11 -3.77408396050963E-11  1.38640716877486E-12 -1.82000459959397E-13
  4.69244768772195E-13  5.57782826047033E-12  1.76097201270128E-11 -2.41561357903378E-12 -6.35677186150014E-12
  2.65547542571570E-10  2.23308334082955E-08 -1.31608306846327E-08 -3.02261166961818E-09 -4.86623239811044E-09
  2.38815812608951E-09 -1.31223063878510E-07  3.68682269161820E-08  2.25678077804880E-09  1.25179125119489E-08
  9.53695780054738E-10  7.29155729405586E-09  1.12555812433091E-08 -7.42143013878842E-12 -1.42186873958713E-11
 -2.33207129448347E-11 -3.78237146097241E-11  6.21620729911032E-11  6.84481033385372E-12 -1.26716331216288E-08
 -1.94030493421312E-08 -2.29569171585975E-08 -2.56697662795105E-11  2.93960097788445E-11  1.28489930383354E-11
 -1.44289473516673E-02  1.82343020152347E-02 -2.74148439211830E-12  2.30473129465910E-11 -5.58831765919183E-02
  7.06213126004081E-02 -3.46016287231840E-01  4.37271540062852E-01 -1.16446393425697E-10  1.49300887215973E-10
 -2.68023088974178E-01  3.38709142384540E-01 -4.84307364124768E-11  6.95051496410148E-11  3.46192551758772E-04
  2.31662483639238E-11  9.15945975588101E-04  3.60102971096672E-11  1.26064115384875E-10  4.91151497958559E-03
  8.57988370509234E-11  5.56914145006167E-03  1.93945389823466E-12
* ORBITAL    1   95
  2.99951285863128E-03  2.17875691078943E-02  9.86532826091711E-02  1.24035907843214E-01 -1.00516852419875E-01
 -3.62604019532636E-02  2.26255215315145E-03  3.30390995720945E-02 -6.38252891743087E-02 -1.34371138270649E-01
 -1.13528394340877E-01  7.48644552057874E-13  1.42638065660195E-11 -3.75512576614789E-12 -4.41933353405574E-12
 -1.59768754407965E-11 -1.61848242254940E-12 -2.30797408137599E-11 -1.63331549541029E-11 -1.81398226095714E-11
 -1.09019280895825E-12  3.46660179486105E-12 -1.86264297607872E-11 -1.84951374535224E-11 -3.62570567298542E-12
  4.68546645952463E-12  1.91115739138819E-12  3.06010922003955E-03  2.05870317561694E-02  8.87036107896411E-02
 -2.59500401105780E-13 -3.24316455529777E-11 -1.32554254980979E-11 -5.30026462851856E-03 -3.56577849975619E-02
 -1.53639160705566E-01  6.92700387434498E-11 -8.65554865871209E-11 -4.58127537344601E-12  1.16718934310387E-11
 -9.19608506812994E-12  1.04208408438074E-11  9.47540767471175E-11 -1.04849760997060E-10 -2.67315905923717E-01
  3.41539200228617E-01 -3.81130668798738E-11  3.38171896432465E-11  3.45103350658386E-01 -4.40925211592762E-01
  5.97281567824864E-11 -1.16896707669342E-10 -2.18267277129068E-11 -3.00097543648194E-10 -2.18547650968860E-03
 -3.63433579411458E-11  3.25791423027397E-03  3.20583852842474E-11 -4.30981643709772E-03  3.00035824615490E-03
  2.17937736890309E-02  9.86839257174289E-02  1.24143073022934E-01 -1.00502090807792E-01 -3.62543904201548E-02
 -2.26340286804733E-03 -3.30553115385598E-02  6.37474889681689E-02  1.34345431782994E-01  1.13523622129602E-01
  1.78194957498057E-12  2.09592801180296E-11  1.72836233675278E-11  1.20812628487971E-11  1.42409287601369E-12
 -1.40833376905687E-12 -1.91565774933008E-11  6.26558614059606E-12  1.03589045751445E-11  9.87813077039033E-12
 -1.02111086419208E-11 -2.32269848330658E-11 -9.81340479264825E-12  5.26984628322606E-12 -5.53393797838937E-12
 -9.72314273687340E-13  3.05232577519903E-03  2.05730029465631E-02  8.86928983130509E-02  3.14640569459324E-11
 -4.27059301988836E-11 -2.21994319086336E-11 -5.28678333310243E-03 -3.56334863578748E-02 -1.53620606139496E-01
  7.79728338012346E-11 -8.01968657881081E-11 -1.63248506560888E-11  2.49277308601117E-11 -4.79999569751870E-11
  5.44579949971806E-11  1.70215732744447E-11 -2.11799557518230E-11  2.67312774424878E-01 -3.41523460771840E-01
 -4.18638707515274E-11  5.60302180550302E-11 -3.45099307844928E-01  4.40904891936397E-01  1.66916994151472E-11
 -1.45089396586911E-10 -6.10345534335110E-12 -3.95038961694226E-10 -2.18641398762048E-03 -9.95145447886213E-11
  3.25931150786630E-03  9.03200576668340E-11 -4.31166499976205E-03
* ORBITAL    1   96
 -1.77735913975246E-13 -1.33481936332049E-12 -5.75971768027287E-12 -2.07858677254580E-11  2.66490112409482E-12
  1.44280572953679E-12 -1.81360088203231E-12 -2.50403912102214E-11 -6.34632357854693E-12 -1.38802714556599E-11
  8.22508540491881E-12 -1.39761067840334E-12 -1.54571469337636E-11  3.17427200908022E-11  3.14699417509951E-12
  9.94382605137803E-12  6.26391498120378E-13  4.32940884395043E-12 -1.17719869652097E-11 -7.23591074684214E-12
 -7.72787599176378E-12  1.27416672032384E-11 -3.02381960087599E-12  1.34951631746332E-11  2.64369449503085E-02
  5.35950567127625E-02  8.47653712115383E-02  3.40305037340454E-03  6.89891416009884E-03  1.09112504029225E-02
  1.24357390820269E-11 -4.47500270076311E-11 -1.47679081658039E-11  1.96475204163846E-03  3.98308994260945E-03
  6.29961335657083E-03 -4.57113952781163E-11  7.89623284453903E-11 -4.00887037487585E-01  5.94650971825740E-01
 -3.84455948022334E-11  4.71703781056447E-11 -4.27399555836247E-11  5.51341815523063E-11 -4.71072120707615E-02
  6.98759179896488E-02 -2.80412565150789E-11  3.16674456145291E-11 -3.64890895813357E-02  5.41256533458716E-02
 -7.54220054117012E-12 -3.26633959840057E-02 -5.65664363891649E-11  1.23456032569499E-02  2.90140118688893E-03
  1.25920679845539E-11 -2.59509211290735E-03  7.15133204053521E-11 -3.43298418150454E-03  1.41547579833079E-13
  5.22163637032229E-13 -8.98725305409269E-14  2.69054759337664E-11  1.17542254213567E-12 -1.61750827612873E-12
  1.22224797063710E-12  1.18017577693041E-11 -1.95280592700713E-11  1.84337232172933E-12 -3.60898383892358E-12
  6.58269496339664E-13  1.09804704646606E-11 -2.23396893054445E-11 -9.75371012920622E-12 -4.87894436921527E-12
 -4.96979115053082E-13 -2.58064774326563E-12  2.47171161257117E-11  6.14958682830295E-12  5.30525801481162E-12
 -1.43565025998703E-11  6.14333680389718E-11  2.00842020746307E-11 -2.64359817533710E-02 -5.35925661312292E-02
 -8.47632719546471E-02 -3.40292698360428E-03 -6.89859360484686E-03 -1.09109794704751E-02 -1.19116575764231E-11
  8.99476667496027E-12 -8.32649036450030E-12 -1.96468080476205E-03 -3.98290486735897E-03 -6.29945692719030E-03
 -6.64044933487133E-12  3.44785266264162E-12 -4.00921514377838E-01  5.94688564620944E-01  4.55670165892168E-11
 -5.65056674326690E-11  7.82918415231482E-11 -1.11363840339605E-10 -4.71112699444115E-02  6.98803420211667E-02
  2.60283086575678E-11 -1.45174776377064E-11 -3.64922327701107E-02  5.41290801582664E-02  1.01900015957196E-12
  3.26621416778541E-02  1.54271220485421E-10 -1.23451291657138E-02 -2.90129013147817E-03  1.51767209997134E-11
  2.59499278513394E-03 -2.62110058755199E-12  3.43285278243033E-03
* ORBITAL    1   97
 -1.26706328167591E-13  2.99781814170168E-13  6.28204340057728E-12 -4.46481801898874E-11 -4.97186108611665E-13
 -7.60950963376563E-13  4.68119763365496E-13 -1.31874234166959E-12 -2.15818545381745E-11 -1.37571933903739E-11
 -4.24649279952282E-12 -5.69807313593070E-13 -2.62575245744342E-12  1.02990305873517E-11  6.62089005689711E-12
  7.16700893138257E-12 -4.71123177417958E-13 -3.95239661582868E-12  3.74302180962874E-11  8.28949152588908E-12
  9.61747011676272E-12 -1.07373572930983E-11  4.33679913844428E-11  1.30841587450192E-11 -3.92948648173519E-03
 -7.96617997933869E-03 -1.25992261621019E-02  2.28950692306969E-02  4.64146773713462E-02  7.34089645435470E-02
  1.46422405344320E-11  2.51228476000348E-12  1.81116459575654E-11  1.32184743748047E-02  2.67975264655618E-02
  4.23826854214141E-02  1.41444966855481E-11 -1.51305756607921E-11  5.95864419319342E-02 -8.83868297502925E-02
  4.93611077594270E-11 -6.15912519983337E-11 -1.73697931133072E-11  7.92408350227868E-12 -3.16929038393352E-01
  4.70112868083982E-01 -5.57125348265826E-11  9.50281217190983E-11 -2.45492177496806E-01  3.64147861741322E-01
 -5.75466313931458E-11  4.85497144230269E-03 -4.46056173290635E-11 -1.83500672303351E-03  1.95201145950787E-02
 -4.54521756897540E-11 -1.74593212551680E-02 -3.39060338690539E-11 -2.30965110637837E-02  4.46664744066196E-13
  2.91935445700395E-12  1.29559365871359E-11  4.38529806526886E-11 -5.27715690043940E-12 -3.14300372811179E-12
 -2.73475111641655E-13 -6.06677083606855E-12 -1.26942171333440E-11 -1.07381928727028E-12  7.76962189252089E-12
  9.91311399600000E-13  7.66206446876750E-12 -2.30156160573915E-11 -4.36065532955383E-12 -5.65270024879187E-12
  5.22610676539718E-13  7.27183512482296E-12 -2.76743169558461E-11 -1.34428952196319E-11 -5.69104771656079E-12
  1.05719791033092E-11 -1.03585547311273E-11  7.12712949543938E-12  3.92934358382249E-03  7.96581109123672E-03
  1.25989140874312E-02 -2.28942384992699E-02 -4.64125205976021E-02 -7.34071467676180E-02 -1.69724610916894E-11
  6.73538730488230E-11  2.52254995716554E-11 -1.32179947556212E-02 -2.67962812531918E-02 -4.23816359544539E-02
  9.68378946936970E-12 -3.15969699143816E-11  5.95915591318148E-02 -8.83924094549973E-02 -8.31104167103261E-11
  1.08546927901580E-10  3.81197853230002E-11 -4.20213138007127E-11 -3.16956290991364E-01  4.70142583836937E-01
  1.89878981073361E-11 -3.23132921866870E-11 -2.45513287329377E-01  3.64170879543372E-01  1.00629823148477E-11
 -4.85478608539004E-03 -1.25522059464926E-11  1.83493666197447E-03 -1.95193653171492E-02  1.35795946660872E-10
  1.74586510919491E-02  7.32127622975432E-11  2.30956245066986E-02
* ORBITAL    1   98
  7.48601534460409E-13  6.45413669509873E-12  3.40737748337641E-11  7.70090685457218E-11  1.14994664152944E-11
 -4.92704712064542E-12  1.44686296911677E-12  1.97084868184343E-11  7.22850954970929E-11  9.43428133626466E-12
 -4.23389755347448E-12  4.58980708711523E-04  9.24323583311880E-03  5.54264142412849E-02  2.36804246927601E-02
  7.78684989584833E-03  2.92100895524973E-03  5.88250749671788E-02  3.52740428093485E-01  1.50705096642202E-01
  4.95564577108854E-02  1.97156211503516E-02  3.72658092404647E-02  4.08509139661842E-02  2.90668983336329E-12
  1.00064444460359E-11  2.19705153405680E-12 -5.81304237033111E-12  7.75845798029743E-12 -5.53236460177740E-12
  1.25472605151243E-01  2.37164132544118E-01  2.59980175502489E-01  1.46562702342708E-11 -2.73906197497935E-12
  5.61667985181679E-12 -5.00132727672169E-02  1.00019204330218E-01 -1.59844793481775E-11  1.98080877746140E-11
  1.29133537244615E-02 -2.58248271117317E-02  2.01304620002133E-01 -4.02579684336609E-01  2.17126049082647E-11
 -4.54797254272069E-11 -2.59883093100750E-01  5.19728076974340E-01  1.96273577223636E-11 -1.68398856362221E-13
 -1.49100251109024E-02 -6.38640662825854E-11  5.63545927779577E-03  2.38283913633179E-11  2.93148453203466E-11
  7.60806238261880E-02 -3.61256780449589E-11 -6.70968003334765E-02  1.85889091404438E-11 -5.35153482924290E-13
 -4.57739207616364E-12 -2.70279524228681E-11 -5.54013090593456E-11 -2.53644279261822E-11 -5.15711463116921E-12
  2.12148922304502E-12  1.58608051217541E-11  7.06475359900882E-11  3.76969041508761E-11  6.51852303054862E-12
 -4.58973715651567E-04 -9.24310901148217E-03 -5.54260448616113E-02 -2.36804260718339E-02 -7.78710057054553E-03
 -2.92096438801799E-03 -5.88242666627604E-02 -3.52738076254902E-01 -1.50705106331990E-01 -4.95580528452288E-02
  1.97154650116403E-02  3.72654640096996E-02  4.08512158764750E-02  9.90774165295500E-13  2.98912743636482E-12
 -2.59609947947355E-12 -1.26828173109656E-11  6.07739346458160E-11  8.37675640945425E-12  1.25471614031279E-01
  2.37161938090099E-01  2.59982094924996E-01 -1.14419475842421E-12 -6.06466238797645E-11 -2.04623663696131E-11
  5.00165264169160E-02 -1.00023006641675E-01 -2.68591112776178E-11  3.85132583863682E-11 -1.29141977389795E-02
  2.58258130943441E-02 -2.01317721862016E-01  4.02594994243007E-01  2.13495827510016E-11 -9.33205097037859E-12
  2.59900007554254E-01 -5.19747842001112E-01  3.36106220830670E-12 -8.88296856224332E-12 -1.49095560581763E-02
 -1.92474183558562E-11  5.63528195592348E-03  6.91909356265759E-12  1.22256593648824E-10  7.60782336053601E-02
 -1.38321836326507E-10 -6.70946922793629E-02 -9.46532650524936E-13
* ORBITAL    1   99
  8.27861325503087E-13  6.75275853375914E-12  2.65813513616662E-11  1.24084369327327E-10  1.28244986571324E-11
  6.12742256720672E-12  3.24021662802312E-13  1.80218660993813E-11  8.79156019355267E-11  3.92682585858644E-11
  1.06113253726822E-11 -2.92100895414446E-03 -5.88250749635959E-02 -3.52740428092624E-01 -1.50705096642872E-01
 -4.95564577098118E-02  4.58980710234535E-04  9.24323584571831E-03  5.54264142437523E-02  2.36804246910949E-02
  7.78684989565186E-03 -1.25472605150454E-01 -2.37164132552392E-01 -2.59980175499296E-01 -1.00031372896883E-12
 -5.28765246167780E-12  5.23681535937283E-13  1.47517677310681E-12 -2.45561846569136E-11 -1.16237049010972E-11
  1.97156211563128E-02  3.72658092425330E-02  4.08509139643500E-02  2.53762195911217E-12  6.13300197702437E-11
  2.27235423915021E-11  3.18290518383248E-01 -6.36534333930834E-01 -2.07407046192004E-11  2.47128167300524E-11
 -8.21822244383962E-02  1.64352419950724E-01  3.16311818781987E-02 -6.32577115338222E-02  2.36512436497747E-12
 -1.06921642849643E-11 -4.08356521770254E-02  8.16653222499238E-02 -2.48712859800988E-11  3.85624630786348E-11
  9.48892082996784E-02  2.10566779124513E-11 -3.58647471504104E-02 -8.11579579527461E-12  1.38160434488667E-11
  1.19546156671679E-02  1.40865453202213E-12 -1.05429793928020E-02 -9.25411666383938E-11 -1.10884451170368E-12
 -8.52975867120866E-12 -4.49655066755613E-11 -1.18141253493370E-10 -1.73100789991647E-11  8.88216963358482E-13
  2.00004936309426E-12  2.72266502659447E-11  9.06477368043865E-11  2.52806746980523E-11 -3.58357751837069E-12
  2.92096438808275E-03  5.88242666587129E-02  3.52738076256537E-01  1.50705106329763E-01  4.95580528462707E-02
 -4.58973714675481E-04 -9.24310900840773E-03 -5.54260448596054E-02 -2.36804260748051E-02 -7.78710057058291E-03
 -1.25471614025210E-01 -2.37161938087236E-01 -2.59982094927890E-01  1.00187851517353E-11 -2.05480817544869E-11
  4.03098360482672E-12  6.95389042255782E-12  1.63443532802084E-11  6.18583026258272E-12  1.97154650103594E-02
  3.72654640096840E-02  4.08512158788270E-02 -9.49125954685650E-12 -2.21165705422329E-11 -1.39198828879253E-11
 -3.18311234287930E-01  6.36558541063350E-01 -1.64327977390796E-11  7.69448140385824E-12  8.21875732482333E-02
 -1.64358670191091E-01 -3.16332373431232E-02  6.32601138217937E-02 -1.21823861241731E-11  8.84959537405204E-15
  4.08383118485605E-02 -8.16684301460237E-02 -2.04479891003011E-11  5.18962758313266E-11  9.48862271368896E-02
  1.30976586506093E-10 -3.58636203007755E-02 -4.82105186524023E-11  1.72728813242878E-11  1.19542395986627E-02
 -1.92128024890842E-11 -1.05426476816571E-02 -2.22098936449387E-12
* ORBITAL    1  100
  2.01921826466537E-02  1.48194765375169E-01  7.31289509804370E-01  2.54944468900966E+00  3.53841145974502E-01
  1.60184737320670E-01  2.01796849149400E-02  3.82611284390172E-01  1.83563025279368E+00  5.93015033657629E-01
  1.38868528731007E-01 -6.18624974037789E-13 -7.89497650099093E-12  1.32349953428639E-11  3.43922891900667E-12
  3.39575188233139E-12  1.46235662037311E-12  1.58501252428551E-11 -5.79204385978057E-12  5.99565465736491E-12
 -6.35111363032986E-12 -1.22866757245462E-12  2.58192460845872E-11 -1.49093226360309E-12  6.52193062918111E-12
 -2.65252154451212E-12  1.64010748688113E-12 -1.85494842125697E-01 -3.21058205232101E-01 -2.52628107807725E-01
  2.12832447185659E-12  1.44179341968246E-11 -9.80807849637315E-12  3.21286491079765E-01  5.56089123659465E-01
  4.37564718137955E-01 -2.78892421266872E-11  2.08725147879598E-11 -3.43113837919024E-12  2.12145596082479E-12
  7.46006953428809E-12 -5.91363305403800E-12 -8.25354810332971E-12  2.02043541407546E-11  1.36612574049840E-01
 -4.35055646598802E-01  8.03776133764428E-13 -1.51404119433465E-11 -1.76366074720351E-01  5.61654424641637E-01
 -8.70544163102040E-11  3.72367240712492E-10  3.22687478719415E-11  1.01976012047204E-09 -8.49384466844281E-02
  2.60393499592472E-11  1.26618753011530E-01 -2.34547217483691E-11 -1.67500870126024E-01 -2.01920820968556E-02
 -1.48194034527944E-01 -7.31286219549077E-01 -2.54944054067322E+00 -3.53844662406202E-01 -1.60185868099523E-01
  2.01796075258264E-02  3.82610106942910E-01  1.83563228934832E+00  5.93019950434234E-01  1.38871936828691E-01
  1.35482723959621E-12  9.80571711081316E-12 -1.50526364376629E-11 -6.58365971433887E-13 -5.53281470776280E-12
 -1.12656211275271E-12 -1.29964980750081E-11  2.97299762049952E-12 -3.08924630720861E-13 -1.98835864174171E-12
 -2.35715769612090E-12 -3.96848559856391E-13  1.19712888956782E-11  8.82256303017577E-12 -3.90666185886621E-12
  1.58493502682366E-12  1.85494939765258E-01  3.21058618941529E-01  2.52631280483531E-01  7.48223563161406E-12
 -3.30599325022553E-11  1.46929780708266E-11 -3.21286660225720E-01 -5.56089840211944E-01 -4.37570213379159E-01
  1.50843105889643E-11 -3.79502888722200E-11  1.78780999308134E-12 -2.77473815048551E-13 -7.02526090242054E-12
  1.33075450007331E-11  2.25958070972966E-11 -7.22611606616830E-13  1.36620804232414E-01 -4.35066572157682E-01
 -2.74941969306455E-11 -1.35177789405145E-12 -1.76376699858669E-01  5.61668529494816E-01 -1.56595426354393E-11
 -3.67421713712656E-10  6.54758647060125E-12 -9.37319766296677E-10  8.49345632696302E-02 -1.44546063722026E-10
 -1.26612964346511E-01  1.30995681773159E-10  1.67493212219369E-01
* ORBITAL    1  101
 -1.83104946196091E-04 -1.37005002954142E-03 -7.23599441998675E-03 -7.18472913152004E-03  9.49543902640263E-03
 -2.37406157321083E-03 -2.91529024293848E-04 -5.39579837549302E-03  1.94793856893509E-03  1.76230374828521E-02
  5.44451476361537E-03 -9.62972781569968E-13 -3.32387394382104E-11 -8.48936051148598E-11  5.81947465300470E-11
  6.50467209014290E-11  1.29176404936202E-12  5.18799665074819E-11  1.08877791573930E-10 -1.23007735597418E-10
 -1.19692055292199E-10 -1.19774162166212E-10 -1.98829744881766E-10  1.30078741040840E-10 -6.55335742669250E-13
  9.70520843545797E-12  9.04243987077920E-12  2.57806534136045E-03  1.70132380005047E-03 -8.92424142802684E-03
  2.00881497611349E-10  3.19930973853406E-10 -2.56811039912240E-10 -4.46534016292024E-03 -2.94677927422813E-03
  1.54572395704080E-02  9.21803910239866E-11 -5.04175513049990E-10 -8.20438450254574E-12  3.41078500773464E-11
 -2.36574626642210E-11  1.30274518610193E-10  1.25183834830394E-11 -5.13701959798034E-10  1.14167781073632E-03
  8.68102062839387E-03 -1.59463194725283E-11  6.62644401217498E-10 -1.47389970840737E-03 -1.12071494805340E-02
  1.37612897267789E-08 -1.38710084973691E-08 -5.21031189049435E-09 -3.76389789520678E-08  2.64401370817406E-01
  2.02082927144172E-08 -3.94145727449112E-01 -1.77611964720511E-08  5.21406109189992E-01 -1.84712202904998E-04
 -1.38185503668257E-03 -7.29447678727958E-03 -7.38856631168447E-03  9.46796968830686E-03 -2.38640121383319E-03
  2.93168631345604E-04  5.42705292038493E-03 -1.79936401559335E-03 -1.75768788027538E-02 -5.43418108398496E-03
 -6.99400514562071E-13 -2.80552964657178E-11 -6.07916799467945E-11  6.72206524119915E-11  6.35796730133426E-11
  1.69243152988481E-12  6.04827503140223E-11  1.55171708191886E-10 -1.07605554316046E-10 -1.13910050587859E-10
  1.02151909603254E-10  1.75180703891921E-10 -1.39828454905153E-10  2.59351403839472E-12 -8.38767481212984E-12
 -8.70560181091429E-12  2.59360231017471E-03  1.72824572989740E-03 -8.90450608541108E-03 -2.27079145818205E-10
 -3.54900292924923E-10  2.26861952418751E-10 -4.49225097925032E-03 -2.99340942514037E-03  1.54230569518028E-02
  1.27911690282041E-11 -4.49072642275678E-10 -5.41966548364294E-12  2.52923982482960E-11 -3.32546822434697E-12
  1.16080508089791E-10  1.08873742269808E-10 -5.79159768733953E-10 -1.13832948638877E-03 -8.70973079392941E-03
 -1.40854711635923E-10  7.47381515558834E-10  1.46957703596979E-03  1.12442141518963E-02 -1.38329290247083E-08
 -9.89517862060499E-09  5.25111398117732E-09 -2.45906169323357E-08  2.64372860333588E-01 -2.01491409865985E-08
 -3.94103229846953E-01  1.77396012436036E-08  5.21349888273398E-01
* ORBITAL    1  102
  2.89018412595924E-12  2.21909697560934E-11  1.21568797465531E-10  8.49568938382144E-11 -1.83669586569105E-10
  3.75925413570333E-11  4.93818916168359E-12  9.28687873349379E-11 -7.09081884794790E-11 -3.36122455918838E-10
 -1.05645541741759E-10 -4.17117640175257E-05 -1.49609080356930E-03 -3.48599339180179E-03  3.00023189624368E-03
  3.09573122082409E-03 -2.62203840031082E-06 -9.40457363256079E-05 -2.19133117376111E-04  1.88597746838260E-04
  1.94600912305247E-04 -5.78136078490183E-03 -8.74923770967879E-03  6.32030786347803E-03 -9.88479444060988E-12
  5.22114681474079E-12 -4.14510134648223E-12 -5.38668545123923E-11 -1.92681006507586E-11  1.74677726970039E-10
 -3.63422985308340E-04 -5.49986206628939E-04  3.97301213355302E-04  7.62373397604055E-11  5.73563169251909E-11
 -2.98189900183227E-10  1.75123309506483E-03 -2.21683162445738E-02  1.90698010634280E-11  1.61053573542471E-11
 -4.52163775960897E-04  5.72382781397272E-03 -6.96227709069319E-05  8.81341016675581E-04 -7.09738450393361E-12
 -1.34244671855128E-10  8.98838992571669E-05 -1.13780743477423E-03 -4.95188303408101E-11  2.55812406135747E-10
  6.58214155952193E-01 -1.34277922068981E-09 -2.48781052759033E-01  5.39699612703719E-10 -4.55603076461347E-09
 -3.31746028391028E-02  7.00621739469889E-09  2.92572815468968E-02 -1.00935714154445E-08  3.76207392609273E-12
  2.85034705781566E-11  1.52599034911229E-10  1.76864704663614E-10 -1.62898722732873E-10  5.10503475690716E-11
 -5.79672668528481E-12 -1.06639194174585E-10 -3.15030093423869E-12  3.10353933643613E-10  9.30446328720567E-11
 -4.19149789662887E-05 -1.50036382090611E-03 -3.51116982023173E-03  2.99031771760600E-03  3.09371784661372E-03
 -2.63481298865441E-06 -9.43143383056618E-05 -2.20715858889219E-04  1.87974467074318E-04  1.94474317545530E-04
  5.79160797193673E-03  8.76870872486084E-03 -6.30282402898072E-03 -2.62036791839379E-12  1.56256620093760E-11
  5.74331020818124E-12 -6.07999583483347E-11 -3.50243636967919E-11  1.54791673563811E-10  3.64066529777027E-04
  5.51210246781444E-04 -3.96202048529302E-04  7.09292849152022E-11  6.72193990403556E-11 -2.75067377738257E-10
  1.75644217261747E-03 -2.21991548439500E-02  6.58620974157170E-11 -7.62615962972359E-11 -4.53508909521560E-04
  5.73179038869307E-03 -6.98299955089697E-05  8.82567211152738E-04  3.60518894274606E-11  1.56735791590257E-10
  9.01514927957098E-05 -1.13939070537686E-03 -5.66405647648428E-11 -2.20729262711672E-10 -6.58078111834511E-01
 -9.93752311732015E-10  2.48729635681829E-01  3.84222195127899E-10 -4.33728008597081E-09  3.31677545201256E-02
  6.80281718230620E-09 -2.92512267356233E-02 -1.02283522505745E-08
* ORBITAL    1  103
  6.59426894525629E-12  5.00831043085149E-11  2.68917494305417E-10  2.15140633083391E-10 -3.76713146495702E-10
  9.07463773198952E-11  1.09068232347046E-11  2.03246663590195E-10 -1.13154235140875E-10 -7.01017132442788E-10
 -2.13237619510507E-10 -2.62203802412293E-06 -9.40457276869673E-05 -2.19133058582999E-04  1.88597770209933E-04
  1.94600916223511E-04  4.17117639548695E-05  1.49609080257815E-03  3.48599339228769E-03 -3.00023189454707E-03
 -3.09573122127778E-03 -3.63422961354022E-04 -5.49986161544698E-04  3.97301253936858E-04 -5.88942383259905E-12
  1.21211815353534E-11  2.25661024696717E-12 -8.94949990190044E-11 -6.69156607141526E-11  3.56816310018157E-10
  5.78136078757809E-03  8.74923770764850E-03 -6.32030786264599E-03  1.65133144428061E-10  1.05981880631112E-10
 -6.10333386624321E-10  1.10084040882077E-04 -1.39352309056158E-03 -3.58695775548839E-11  5.10223669547518E-11
 -2.84243894771739E-05  3.59806780833882E-04  1.10757869254228E-03 -1.40204784271945E-02 -9.12274876445947E-11
 -3.44230796974361E-10 -1.42987372958768E-03  1.81003490224312E-02  8.70947611554685E-11  4.15698594831994E-10
  4.13760105670824E-02 -6.00808781405608E-10 -1.56386885293865E-02  2.31336108676973E-10 -1.12307914663244E-08
  5.27745579705336E-01  1.61901305311495E-08 -4.65427212830144E-01 -1.94535804784216E-08  7.57721603635290E-12
  5.73603763706847E-11  3.04844620288818E-10  3.42593903709462E-10 -3.61088659208277E-10  9.91514290234295E-11
 -1.18598785053028E-11 -2.22087047736138E-10  2.95307520244365E-11  6.77053576715963E-10  2.03373378747066E-10
 -2.63481347802691E-06 -9.43143484207754E-05 -2.20715918044241E-04  1.87974444381882E-04  1.94474313536049E-04
  4.19149790285209E-05  1.50036382154732E-03  3.51116982010760E-03 -2.99031771765566E-03 -3.09371784666032E-03
  3.64066555535458E-04  5.51210292696409E-04 -3.96202008677294E-04 -1.33266764645863E-11  3.07239389092391E-12
 -3.35203128388001E-12 -1.09894305056601E-10 -9.16011511676161E-11  3.38148102038999E-10 -5.79160797212820E-03
 -8.76870872545610E-03  6.30282402990546E-03  1.89170939349605E-10  1.26932254038463E-10 -5.97550455219272E-10
  1.10411760546493E-04 -1.39546217458455E-03 -6.05742858350572E-12 -1.18536327271935E-11 -2.85090537610810E-05
  3.60307639505367E-04  1.11087310405326E-03 -1.40399824160549E-02 -8.92892113565137E-11  4.48810737656677E-10
 -1.43412704553958E-03  1.81255287018542E-02  7.87331562121902E-12 -4.53107155676822E-10 -4.13674638296737E-02
 -8.96112378625076E-10  1.56354440113881E-02  3.54151214523132E-10 -1.10718562623974E-08 -5.27636500789745E-01
  1.61221961159550E-08  4.65331017602180E-01 -1.98607621595783E-08
* ORBITAL    1  104
  2.38756883705994E-13  1.66729025935156E-12  8.89539794455737E-12  1.49971950605538E-11 -1.13656360178757E-11
  4.30864443815192E-12  4.51284880459603E-13  7.60175450328821E-12 -2.04908339899930E-12 -2.06916938259678E-11
 -7.52498977748634E-12  1.02787188171443E-13  1.18970296795298E-12  1.39794399963030E-11  9.46826566827940E-12
  5.43906308379642E-12 -1.37956794993330E-13 -2.38556792680130E-12 -9.26928689418693E-12  3.96401753894659E-12
  5.22844848096968E-12  1.99271904567600E-12 -1.31257487914205E-12  2.46496154812755E-11  1.15279429208966E-04
  2.29997884040894E-04  5.31516604207154E-05 -2.02511574175549E-03 -4.04036802051596E-03 -9.33714859317743E-04
 -9.86099363004013E-12 -2.27818814636084E-11  7.73723290052912E-12 -1.16920111141349E-03 -2.33270756195176E-03
 -5.39080551660773E-04  5.97201574042030E-11 -3.00261195678115E-11 -2.56923055119042E-04  1.09012840146126E-03
  5.54389108327972E-12 -1.47114659796115E-11  3.35259794676343E-11  2.75071099792189E-11  4.12010374119992E-03
 -1.74816963748693E-02 -2.27921427452067E-11 -3.55189816131704E-11  3.19141863773179E-03 -1.35412637637008E-02
  7.22705461602222E-10 -3.25008265719095E-02 -2.09847137480376E-10  1.22841584070365E-02 -3.93986379133671E-01
 -1.90502281905313E-09  3.52392130743967E-01 -2.94572631707887E-10  4.66170969525285E-01  1.72910192924924E-13
  1.70437308776258E-12  8.73293619254503E-12  5.17123451760204E-12 -1.30533286870305E-11  1.71441710164711E-12
 -2.71943124107523E-13 -5.82035025572149E-12  2.39900719600869E-12  2.26077038419104E-11  8.57198156708657E-12
 -1.21802677042563E-13 -3.11960264191499E-12 -1.94579386087229E-11 -4.33062731823774E-12 -1.10507208049639E-12
  2.40921027535855E-14 -1.09997901526511E-12 -7.46552530898445E-13  9.65291355448400E-12  3.31747417661288E-12
  1.10696827296855E-12  1.99636839648368E-11  8.24353068249835E-12  1.15413153459007E-04  2.30282686624955E-04
  5.34648380142565E-05 -2.02747336338963E-03 -4.04536496916919E-03 -9.39212210764405E-04  1.49830099211132E-11
  1.57655847426390E-11 -1.80510771565560E-11 -1.17056228283677E-03 -2.33559254715082E-03 -5.42254450482215E-04
 -2.24403238773844E-11 -3.75081576293702E-11  2.57128374305568E-04 -1.09114652364624E-03 -4.27047763155744E-13
  1.14954625371946E-11 -9.84096729889540E-11  7.67586562103072E-11 -4.12338730233281E-03  1.74980007691760E-02
  6.89299465235650E-11 -5.05748813776386E-11 -3.19396207264669E-03  1.35538930871087E-02 -8.12674156476616E-10
 -3.24872024712475E-02 -6.89345823128907E-10  1.22790077115486E-02 -3.93821319623700E-01  1.42137078307451E-09
  3.52244496998654E-01 -7.22632700366190E-10  4.65975668468653E-01
* ORBITAL    1  105
  2.52988836990239E-12  1.92533681437827E-11  9.73324697080904E-11  3.18717863946701E-10  4.44520709841436E-11
  1.68053791577632E-11  2.72250143726944E-12  5.21623761251312E-11  2.43420818763978E-10  7.65516994539670E-11
  1.47696246811546E-11 -9.15027873701823E-14 -1.88917267893686E-12 -8.27140658745830E-12  4.08116687227321E-12
  5.06148079286484E-12 -9.34523595563614E-14 -1.77149271241911E-12 -1.43613867690869E-11 -9.68659654349721E-12
 -5.58561263029093E-12 -1.46361890608873E-12 -2.22893740069721E-11  8.12668439526856E-12 -2.33838119826358E-03
 -4.66541812363459E-03 -1.07815998707223E-03 -9.98346506044572E-05 -1.99184680840083E-04 -4.60307886460552E-05
  3.80238860877595E-13  1.25850041460831E-12 -2.51031948897397E-11 -5.76394868891702E-05 -1.14999229586418E-04
 -2.65758103594829E-05 -3.41742364210841E-11 -4.13913707805910E-11  5.21156357867140E-03 -2.21127900810492E-02
  2.18002169672608E-11  1.06911279430376E-11  1.84690280841821E-11  1.59730929063781E-12  2.03114499508314E-04
 -8.61821938686909E-04 -5.68806620373152E-11  3.33693642260248E-11  1.57331800762244E-04 -6.67564303551722E-04
  5.80065502226180E-10  6.59265306872424E-01 -1.80501388350846E-09 -2.49178864154936E-01 -1.94229537930955E-02
  5.40447990811658E-10  1.73724171875021E-02 -5.54907644021734E-10  2.29815485280099E-02 -2.63214042304038E-12
 -1.94740313969840E-11 -9.80865043373259E-11 -3.21704783365900E-10 -4.20495863587385E-11 -1.72323089778113E-11
  2.71867802437529E-12  5.12471145348311E-11  2.42460825405365E-10  7.24390078544564E-11  1.36544837296934E-11
  2.74113533946659E-14 -1.73558214054033E-12 -1.34622982179227E-12  9.11528719612676E-12  3.00291476417471E-12
  1.12687065363683E-13  3.30354115459185E-12  1.99668363992654E-11  4.46656408293300E-12  1.04986196025584E-12
  1.00812148050351E-11  1.57558242088703E-11 -1.71349458559661E-11 -2.34110394448712E-03 -4.67118801138192E-03
 -1.08450777913597E-03 -9.99508017904643E-05 -1.99430694656195E-04 -4.63016817715321E-05 -5.13377367251287E-12
 -2.01875451235488E-11 -8.52621655381414E-12 -5.77067022971214E-05 -1.15141466377537E-04 -2.67323607096342E-05
  1.02753371061151E-10 -7.68015030681864E-11 -5.21571725003432E-03  2.21334137429152E-02 -6.32800310811711E-11
  5.05366889338121E-11 -8.36461693566365E-12 -2.61361745600885E-11 -2.03276581466169E-04  8.62625686212836E-04
  2.07454743811797E-11  3.08003383829956E-11 -1.57457376014476E-04  6.68187085191187E-04 -1.25271073372319E-09
  6.58989112695276E-01  9.00993790490560E-10 -2.49074472594282E-01 -1.94148219589716E-02  2.12958355014039E-10
  1.73651454899106E-02  1.05381689113330E-09  2.29719276564949E-02
* ORBITAL    1  106
 -3.11505448583920E-14 -3.29047027018226E-13 -1.31756292474438E-12  4.87949557608749E-12 -5.16116446336851E-13
 -2.82697063179385E-14  4.19994031693395E-14 -6.08269853828556E-13 -2.16016180814387E-12 -1.27983986969985E-12
 -2.93280208192397E-13 -5.90077981318862E-11 -3.36783447994501E-10 -2.39651051321372E-09  2.08181106187777E-09
  2.05345323882718E-09  8.46181101643565E-11  1.52897912316910E-09 -8.10272639798645E-10  5.30372262959937E-11
  4.61605731184095E-10  1.10983968720492E-08 -8.22694195990900E-09  5.30839344555101E-09 -1.13360754795236E-11
  1.28018022845395E-11  6.90751179698426E-12  1.45198733905830E-11 -3.95087907649490E-12  1.20454798090619E-11
  4.89346824390197E-09 -2.42152752720288E-09  9.68142528921461E-10  4.88052197834729E-12 -3.24906917764770E-12
  5.64709931194560E-12 -8.08096770789972E-04  2.30259855347267E-03  5.04835874222041E-11  3.18734064166551E-11
 -3.12974880676302E-03  8.91798522464430E-03  2.71877615676101E-04 -7.74692501691096E-04  4.73885427236765E-11
 -1.92591253116002E-11  2.10595658075639E-04 -6.00078701738738E-04  3.70364190932193E-11 -1.56376486105021E-11
 -2.48577235970975E-01  6.72320025027327E-10 -6.57674872553932E-01  2.99448972608954E-09 -1.44207297374267E-09
  4.94771881680467E-02 -4.14785583019554E-10  5.61020020213389E-02  3.92150307114081E-10  1.92123791431875E-14
  3.57333282240795E-14  2.05300502835520E-13  1.34445101757733E-11  3.43815336639115E-13  4.84647142572542E-13
 -6.04813788490107E-14 -2.78927013575449E-13 -2.95839667775974E-12 -3.84822947203163E-13 -7.39213720738438E-14
 -8.59155023171944E-11 -7.86368343139300E-10 -2.44095132730716E-09  2.12585226320729E-09  2.02763287070553E-09
  8.17371353237550E-11  1.57689327008129E-09  1.26494613947855E-10  3.93803218225974E-10  5.10739239433425E-10
 -1.08237966521083E-08  8.21397704730955E-09 -5.29102708347376E-09 -6.76534233027438E-12  4.50914653747986E-12
 -8.90050955141635E-12  1.76681417319472E-11 -9.81100688998767E-12 -5.81218812438956E-12 -5.19659243122420E-09
  1.47466654444807E-09 -1.49722636303874E-09  7.22001461929192E-12 -4.64156294463001E-12 -3.09915274634855E-12
 -8.08807846602088E-04  2.30607898919897E-03  1.37461281984376E-10 -6.56134827953943E-11 -3.13250288769391E-03
  8.93146498487773E-03  2.72116719640990E-04 -7.75863690749930E-04  2.73403484218441E-12  3.42846005056259E-11
  2.10780595745147E-04 -6.00984360588307E-04  2.05965481233432E-12  2.52743200134012E-11  2.48238732799984E-01
 -1.31954519769008E-09  6.56779277985144E-01  4.42971801507656E-10  1.18165616293956E-09 -4.94098076556894E-02
  1.30735567009311E-09 -5.60256086558630E-02  3.64966488525689E-10
* ORBITAL    1  107
  2.12460940666491E-14  2.87101563060120E-13  1.22784137963855E-12  2.53400224747688E-11  7.50079827861983E-13
  9.76267729483165E-13  7.57741836214707E-14  1.11551243532088E-12  6.94207987616890E-12  1.16655905443285E-12
  2.34411082992983E-13 -8.51772107796272E-11 -1.54093511575761E-09  7.46185556283331E-10 -7.85016535028474E-11
 -4.65966803470397E-10 -5.88783436452574E-11 -3.33624639084551E-10 -2.38522133009969E-09  2.08648264820873E-09
  2.04989369213706E-09 -4.95808882684189E-09  2.37897163691764E-09 -1.01506811594447E-09  1.27777413375681E-11
 -5.01508280146369E-12  1.32326369023212E-11  5.08076498309796E-12 -1.20554521624536E-11 -6.41628987437859E-12
  1.11163679559334E-08 -8.22073324294705E-09  5.31142697609906E-09  1.64136741022812E-12 -4.51897238494650E-12
 -2.80787093876739E-12  8.59751663631525E-05 -2.44976621481943E-04  6.00505506130735E-11 -2.47341200842101E-11
  3.32980840104213E-04 -9.48804181801335E-04  2.55542849115200E-03 -7.28149233440343E-03 -3.99542150093026E-11
 -2.64502116259785E-11  1.97942749574046E-03 -5.64023846556570E-03 -3.08306835489669E-11 -1.78122461437624E-11
  2.64466181472914E-02  3.45889118102324E-10  6.99714453780998E-02 -1.51090155971658E-09 -2.49637979963428E-09
  4.65045894115398E-01 -1.77637172740173E-09  5.27313186449531E-01 -1.20403396664245E-10 -6.58519905874434E-14
 -6.95899041563534E-13 -3.45951336844678E-12  1.96161366963497E-12 -1.34124808912608E-12 -3.26802646320306E-13
  8.38765905652348E-14  1.56844592808005E-12  5.98391246639360E-12  3.06280100185686E-12  6.70154784037517E-13
 -8.11917056233030E-11 -1.56610512203201E-09 -6.16707175980887E-11 -3.69285361088978E-10 -5.06766963044412E-10
 -8.59651607120875E-11 -7.87990909252350E-10 -2.44610597639805E-09  2.12185581135509E-09  2.02539781666546E-09
  5.12234222368637E-09 -1.52100590316511E-09  1.45375613274010E-09  1.72041744434913E-11 -1.07946764534288E-11
 -6.60065586640760E-12  5.25226231357879E-12 -2.80768911991147E-12  8.99261859118069E-12 -1.08138615344254E-08
  8.21264594928707E-09 -5.27967545809034E-09 -5.29977275794746E-12 -3.99422928326632E-12  2.15477671299269E-12
  8.60509121502748E-05 -2.45347761438081E-04  3.51588994225646E-12  4.25113008433678E-11  3.33273475045460E-04
 -9.50237414670123E-04  2.55767716968905E-03 -7.29249848777718E-03 -1.08217741041138E-10  5.06408563756749E-11
  1.98116934406734E-03 -5.64876383710400E-03 -8.47579274467453E-11  4.16494996779642E-11 -2.64105993600560E-02
  8.49792552708994E-10 -6.98761630269163E-02  1.58611369626129E-09 -7.49439403577521E-10 -4.64412612979648E-01
  7.47524250354713E-10 -5.26595113301381E-01  9.01185137550184E-10
* ORBITAL    1  108
  3.86326651183998E-11  1.75832365371360E-09  5.09915567000184E-08  1.17093947107833E-08 -2.31168917238228E-09
  3.02974313026411E-10  1.20927976811307E-10  2.17843327523882E-09 -1.17003142342747E-09 -7.23670952431815E-09
 -2.65114189670616E-09  3.95229908848503E-14 -2.67546065422619E-13 -4.75351685547158E-14 -1.58665780414782E-13
 -2.64396380750334E-14 -7.90795928894611E-14  4.01594638413215E-14  9.83421731420492E-13  2.66167527214110E-13
 -5.51667719523460E-14 -8.81171953934843E-13  2.52600840013228E-13 -2.02739822589488E-13 -1.54451405623375E-11
 -4.22153315274869E-12 -7.50290667966774E-12  1.23207119163199E-08 -2.17286803423895E-09  4.64970156049000E-09
  2.61462065982382E-13  1.13970427571413E-12  4.14857888850322E-13 -2.13221577700530E-08  3.76343502404524E-09
 -8.04460339417331E-09  1.29477859468306E-11 -7.99087992296981E-12  6.63589060842309E-12 -2.67084818980969E-11
  4.94277207769669E-11 -3.17234312360083E-11 -6.29590704210288E-11 -1.03811390327291E-11 -7.58196961181314E-10
 -2.98645580164498E-09 -4.90453009032189E-11 -6.13787481761214E-12  9.77168937632693E-10  3.87147831798553E-09
  5.26725314086416E-10  9.80308317918958E-02  1.43568626413484E-09  2.59365202974983E-01  4.84196301564390E-01
 -6.32563496466296E-10  4.33078588949704E-01 -7.32556097901663E-10  8.18439232104563E-02  3.11225485763635E-11
  1.70963073315042E-09  5.03247293603587E-08  7.97729540818686E-09 -2.25386926762066E-09  2.56109205742985E-10
 -1.08297293358784E-10 -1.85475664115191E-09  1.29040485836067E-09  7.19985577004791E-09  2.68497615247406E-09
  7.95044383644873E-15 -7.23098158915902E-14  8.72862913849415E-14 -1.12177450353993E-13 -9.58932522789360E-15
  1.52773351742937E-14 -2.81467770491409E-13 -9.78445520495418E-13 -6.75792440218699E-13  1.09908919326887E-13
  6.80592270110915E-13 -3.97276010433160E-13  1.22032249314060E-13  2.07705859764805E-11  5.49002555650388E-12
  6.37870310016827E-12  1.26866406113161E-08 -2.23724215515938E-09  4.64360306462710E-09 -1.04515634918625E-12
  5.14691803269425E-13  6.96769430733344E-13 -2.19874483982025E-08  3.87510510474177E-09 -8.05171185183414E-09
  9.15462957890035E-12 -1.06760775563675E-11  7.80406859223725E-12 -2.99867604248307E-11  3.48832919697383E-11
 -4.28165074964893E-11  1.19998072489501E-10 -3.87233576245330E-11  8.29842900226163E-10  3.00049959673357E-09
  9.35640064567181E-11 -3.13602496590000E-11 -1.07349885364857E-09 -3.86274650144339E-09 -1.07371976341605E-10
  9.69260084641524E-02 -3.23265339511771E-10  2.56442113005134E-01  4.78739316760841E-01 -2.23585052834623E-09
  4.28197712636496E-01 -2.51015175310858E-09  8.09215244584979E-02
* ORBITAL    1  109
 -1.04373287967000E-10 -1.70468386861283E-09 -2.53977259528449E-08  3.49171128733016E-08  1.61542401258009E-09
  6.07225824986406E-10 -1.40168342901697E-10 -3.06414474587320E-09  7.78816156141517E-10  3.99979711005035E-09
  1.51855745930369E-09 -3.94926550879132E-14  1.50588461892478E-13  9.93330817074821E-13  2.59524373460917E-13
 -6.76143277021395E-14  9.85508900193038E-16 -1.63162463418169E-13  2.86070031843352E-14  1.97023911092297E-13
  1.48623409482186E-14 -2.70365683024410E-12  1.19063195407652E-12  3.66230278440120E-13  1.23934746561582E-11
 -6.34430449400992E-14  4.51381945472170E-12 -1.45190298452934E-09  1.84896726151873E-09 -2.40747007850490E-09
  1.79385101061676E-12 -2.53420730893728E-13  2.11186146298409E-13  2.54531384956812E-09 -3.19407112308365E-09
  4.18489781630109E-09 -2.01753666794227E-11 -1.46458318479951E-12 -1.04092035925765E-12  9.87366663667210E-12
 -7.72115974203015E-11 -1.20039634528204E-11 -4.03345985318511E-11  2.60004635745758E-11 -2.88394438977018E-11
  2.26032450573069E-09 -3.13628237044329E-11  1.98387271356059E-11  2.63808956741835E-11 -2.87438344804516E-09
 -3.52883849339995E-10  2.31490159261447E-01 -9.00010651649842E-10  6.12465392160832E-01 -2.05046139368291E-01
 -1.02288181636858E-09 -1.83398979284699E-01 -1.13740189003160E-09 -3.46590193297368E-02 -9.65927977685560E-11
 -1.51967560270156E-09 -2.43833394952257E-08  2.68256060034164E-08  2.46889859735015E-09  4.47806153463546E-10
  1.29230931639077E-10  2.96450262223270E-09 -3.84665197185378E-09 -5.02221060455526E-09 -1.50273164690421E-09
 -4.41763493485396E-14 -3.12553231924088E-14 -9.87563416983012E-13 -6.91351965585508E-13  1.01232328010729E-13
  7.54056927659121E-14 -1.17860205106865E-13 -1.10162642948338E-13  1.49301229201016E-13 -4.03284741489165E-16
  7.18514731531883E-13  4.95635369651993E-13  7.46498320931773E-13 -1.26710188397736E-11  9.57499063640240E-14
 -4.43580577342132E-12  3.46920849644208E-10  8.62792141629576E-10 -2.82089423622875E-09 -1.11779787638346E-12
  4.07224363390629E-13 -1.24757798524161E-13 -6.42145227380037E-10 -1.50536600914003E-09  4.87316068607407E-09
  3.84915686779847E-11 -1.34531856703930E-11 -1.35887484223078E-12  6.71990702871175E-12  1.47223021409561E-10
 -4.79976974015623E-11 -2.84740967419087E-11  3.51457729266682E-11 -1.25854149071576E-10 -1.32251708845924E-09
 -2.21379450968704E-11  2.66985448187916E-11  1.49716056719116E-10  1.75636949388599E-09 -1.17189226252143E-09
  2.28881221025860E-01 -3.15307648261291E-09  6.05562791372069E-01 -2.02735232598547E-01  2.34882346986243E-10
 -1.81332044672911E-01  2.45592699460704E-10 -3.42684035219457E-02
* ORBITAL    1  110
 -8.30631504755168E-10 -7.81100536277422E-09 -8.28840234496535E-08 -8.90753788361392E-08 -1.72578161951738E-08
 -4.05007665647530E-09 -8.95455886875593E-10 -1.67863320493918E-08 -8.97974741439022E-08 -2.76180621958139E-08
 -3.93865931701522E-09 -6.46677892172774E-14  1.94641737114943E-13 -1.91879450275173E-13 -8.41186547901781E-14
 -8.04743357021009E-14 -5.31696713894983E-15 -1.28261843698916E-13 -1.04323945354752E-12 -2.74487767165652E-13
 -1.19694989857380E-13  3.40719619332456E-13 -9.97119016787976E-14 -2.84357582848735E-13  1.85786757774201E-11
 -4.57420307985716E-13  1.29266423777623E-12 -8.10288405176368E-09  1.95662910464661E-08  1.13540675440319E-08
  2.90172639345595E-12 -1.21495033566765E-12 -4.96908297123772E-13  1.40334960987938E-08 -3.38881447544151E-08
 -1.96704405107441E-08 -2.05807870618475E-11  6.13019385916679E-12 -3.60999020900155E-12  1.72608178920445E-11
 -7.92899811692582E-11  2.37486792424699E-11  3.23909091420583E-11  2.44705910474195E-11 -2.45266205506317E-09
  1.90011676942665E-08  2.53659567922219E-11  1.68884739071462E-11  3.16375368668388E-09 -2.45280155735798E-08
  5.98377442774362E-10  3.25459616887279E-02  1.60937346130901E-09  8.61085224354783E-02 -5.15510194624540E-01
 -9.85397285443714E-11 -4.61086284397566E-01 -1.10995658567724E-10 -8.71371656419292E-02  8.29922919821864E-10
  7.78534140658481E-09  8.33342901284003E-08  8.92929844363479E-08  1.71962479577167E-08  4.08916245201643E-09
 -8.90522631672217E-10 -1.66596593971858E-08 -8.97796555091535E-08 -2.76508363697814E-08 -3.93483996026082E-09
 -4.86135681268892E-14 -1.08096985149752E-13  3.38835642379779E-13  1.49204534411621E-13 -5.96544665124296E-14
 -2.86170665950595E-14  4.02101133000925E-14  8.04415030892006E-13  1.23038049408566E-13  3.45220176850646E-13
  6.71855574614627E-13 -4.34683423488877E-13 -7.90097171627318E-14  2.28649112578777E-11  7.40938954318123E-13
  4.22311838261333E-13  8.37520592863998E-09 -1.95399420752746E-08 -1.13743138709394E-08  2.36464415621216E-12
 -7.90867498148163E-13 -7.56852377346412E-13 -1.44965663635142E-08  3.38493607829688E-08  1.96991694392076E-08
 -1.12136118059184E-11 -2.54864349709713E-12  4.96745203667141E-12 -1.91679938736321E-11 -4.31677524219095E-11
 -1.24870484117342E-11  1.17153960057856E-10 -5.59226238686811E-11 -2.36868463672831E-09  1.89514184417596E-08
  9.08598810187981E-11 -4.24986310658770E-11  3.06227016532900E-09 -2.44810811338319E-08 -5.03290189771248E-10
 -3.29168156698228E-02 -1.34615580100067E-09 -8.70897065336516E-02  5.21384330331822E-01  1.89639547608338E-09
  4.66340270894974E-01  2.12233281982737E-09  8.81300756619744E-02
* ORBITAL    1  111
  2.48815899543465E-12  6.47121796876335E-11 -6.31880311007292E-09  1.38065940499695E-08 -2.80697911542679E-10
 -2.04462065873670E-10  6.16236529989726E-12 -1.62339910351747E-10 -2.55779751973087E-09 -1.25332974954441E-09
 -3.19826840526592E-10 -6.69612441219927E-15 -5.81062076704036E-14 -1.09007948354842E-12 -3.14316301436741E-13
 -1.07865789116504E-13  7.25359815923131E-14  1.83655096210894E-13  2.58941434122112E-13  6.98336528932318E-14
  9.08459304403851E-14  4.63790901610408E-12 -1.29084693056420E-12 -5.10757637689535E-13 -2.02516207020653E-12
  8.59653153093499E-13 -2.30335369132622E-12  9.29411670682039E-09  3.36860607474681E-10  6.47948102895373E-10
 -2.33890025506892E-12  1.60097441664598E-13  2.91270519993749E-13 -1.61378590537049E-08 -5.82547982763275E-10
 -1.12488693798132E-09  1.04632086846324E-11  5.78052240523155E-12 -1.58961788876367E-12  1.45582987791707E-12
  3.97820195439410E-11  2.91844104273738E-11  6.47485435740587E-11 -1.94473107848392E-11  2.31005357643793E-10
  2.68331346079301E-10  5.01861717264294E-11 -1.49388363955231E-11 -2.92335907488932E-10 -3.74603659041647E-10
 -5.26285579682325E-11 -2.46461003188853E-01 -1.39479504702876E-10 -6.52074521779491E-01 -6.80747676727204E-02
 -1.14151834699435E-09 -6.08879147792000E-02 -1.28023899886907E-09 -1.15067414244179E-02  1.69547180950868E-12
  7.97670464431072E-11  7.14064408531929E-09 -1.30656007134491E-08  3.30392149201587E-10  1.52274080706931E-10
  2.60936446422328E-13 -2.66237620791062E-10 -2.49170409888459E-09 -8.94927507232532E-10 -1.50830918852172E-10
  7.06488169177024E-14  6.03359712101363E-14  8.51820079240363E-13  1.60562053659220E-13  3.36963460027250E-13
 -5.02627247743332E-14 -1.59774508382011E-13 -4.06736240596351E-13 -1.29883001037218E-13  4.87162297722044E-14
  3.54207243125967E-12 -8.58568572438036E-13 -7.84077058094068E-13  3.18861279267724E-12  2.64202130366639E-12
 -9.01094585867964E-13 -8.60542594798404E-09 -5.15926641728762E-10 -3.53814983813000E-10 -3.33076572247078E-12
  4.93824597971776E-13  7.88981570905250E-14  1.48564293752914E-08  8.92116423853225E-10  6.11977574086511E-10
  3.71645975515484E-11 -1.68615471648609E-11  2.63101967302932E-12 -9.07272788351039E-12  1.43517963606225E-10
 -6.81726289207473E-11  3.51676593929623E-11  1.05091817063155E-11  2.84363852029402E-10  4.13660772213161E-10
  2.74346427388736E-11  7.18735254214554E-12 -3.75223678923687E-10 -5.02748444222056E-10  9.88629271150901E-10
  2.49269376984019E-01  2.67007097578955E-09  6.59504780967387E-01  6.88504564960765E-02  9.54804663710127E-10
  6.15817250259208E-02  1.07484272254259E-09  1.16378486532512E-02
* ORBITAL    1  112
  6.86602231792486E-14  2.79799760983774E-13  1.91648124881474E-12  6.39516262760791E-12  7.02417827513635E-13
  3.68300833318018E-13  7.41051645987489E-14  1.21950301073856E-12  3.90246998142262E-12  1.18352229664952E-12
  3.99041375126074E-13 -1.69057830886677E-10 -5.14951059558670E-09 -2.45205316857486E-08 -9.62547468767754E-09
 -1.61816535985821E-09  4.62482649327635E-11  9.35579650083148E-10 -3.34443414315708E-09 -1.54109024921954E-09
 -9.62633039451331E-11  6.13731324962147E-09 -2.17364786910148E-08 -1.58552328882204E-08 -9.25432616491906E-12
  1.84199337197850E-11  1.52523592805719E-11  7.71608693158662E-12 -8.96594018096522E-12  3.82435618380761E-13
  2.79207364872638E-09 -3.52991414489577E-09 -2.02464563204699E-09  1.11829174126874E-11 -3.79341077645031E-12
  1.53318972038150E-12  6.46235389324618E-04 -2.59284583260826E-03  4.44638800232357E-11  3.85992592297069E-11
  2.50283506022767E-03 -1.00419230038427E-02 -8.61404040931089E-05  3.45615542416468E-04  5.25500595158406E-11
 -3.02949249702451E-11 -6.67230890134337E-05  2.67706785454370E-04  4.05921646223256E-11 -2.24051581370588E-11
 -2.49777872029591E-01 -1.16188713086251E-09 -6.60849711885494E-01 -2.80495009935646E-09  1.26093628087037E-09
  1.96972849166829E-02  4.75980898328513E-10  2.23345986654411E-02 -2.68027854499754E-10 -9.27490762424664E-15
 -2.67258424905644E-13 -1.40304520966043E-12 -5.56142701436441E-12 -4.61536556999527E-13 -4.49784598992208E-13
  8.23034480406147E-14  1.15507865374486E-12  3.89289054570277E-12  1.06008846139808E-12  3.10221020825958E-13
  1.93942555522614E-10  5.58023288235573E-09  2.45491689532989E-08  9.57811720310899E-09  1.63486117386155E-09
 -4.98751301030200E-11 -9.64024928452146E-10  3.27584545545524E-09  1.59725067915129E-09  1.54498753263125E-10
  6.05087277101134E-09 -2.17101277499432E-08 -1.58792180672371E-08  5.47687476877814E-12 -1.03589109013727E-11
 -7.64194322730842E-12 -1.24390730371262E-11  1.00716193199523E-11  7.27920185701465E-12  1.54397037164530E-09
 -3.17372024157968E-09 -2.25864871268557E-09 -1.53545178529581E-11  4.37528493704869E-12  3.06550349131210E-12
 -6.45382782436834E-04  2.58984349276186E-03 -1.40277268823081E-10  8.48846922349299E-11 -2.49953284012535E-03
  1.00302949530169E-02  8.60269448905330E-05 -3.45215553696694E-04 -1.02491822722646E-11 -2.83359199750701E-11
  6.66352643768568E-05 -2.67397504672052E-04 -8.12535284280600E-12 -2.02667450664671E-11 -2.50117498049762E-01
 -1.04285732764807E-09 -6.61748276045996E-01  1.85712238111692E-11  1.40126697412841E-09  1.97240775414604E-02
  1.01405047031055E-09  2.23649585366054E-02  6.04068914307874E-11
* ORBITAL    1  113
  4.12456774763575E-14  4.52274948376635E-13  2.05757630675287E-12  1.26302350322331E-11  9.64440608428206E-13
  8.64877257791243E-13  1.24654210169724E-14  1.88015321709947E-12  7.42834758515845E-12  2.02473714623854E-12
  5.88254363669441E-13 -4.62709586157400E-11 -9.36954355399368E-10  3.34240999692292E-09  1.54627521336793E-09
  1.00179903374387E-10 -1.68901124116223E-10 -5.14593387564229E-09 -2.45011668681282E-08 -9.61592292671990E-09
 -1.62086453588942E-09 -2.83745051284494E-09  3.52853368117150E-09  2.03365749714327E-09  1.03823313063345E-11
 -9.61696210047672E-12  1.09066261737650E-12 -4.04155551865176E-13 -1.70955385008135E-11 -1.41729923992051E-11
  6.15518562660981E-09 -2.17254563055259E-08 -1.58423488811584E-08  1.00143355338359E-11 -7.00419061758188E-12
 -6.00174178521341E-12 -2.72405881069818E-05  1.09296797180663E-04  6.63018947353673E-11 -3.75805875018182E-11
 -1.05499242570384E-04  4.23286234426391E-04 -2.04356113447352E-03  8.19922144977224E-03 -3.49858532653070E-11
 -3.20430134983795E-11 -1.58292811171332E-03  6.35104989314449E-03 -2.73976876327621E-11 -2.15514789778390E-11
  1.05286507000248E-02 -1.72515297095698E-10  2.78561455534219E-02  1.36446312804545E-09  2.18828449965840E-09
  4.67291461212545E-01  2.05705924945248E-09  5.29858488020335E-01  4.39744161450680E-10 -1.59541031198263E-14
 -6.66049987953002E-13 -3.05844765280923E-12 -9.05750035190797E-12 -1.19515129051211E-12 -5.74366679373931E-13
  8.63373190803865E-14  2.09346514009178E-12  7.14809194613918E-12  2.05083922679845E-12  7.34909812171512E-13
  4.98303189445921E-11  9.62864021621533E-10 -3.28327253222438E-09 -1.59367572905008E-09 -1.50920320728114E-10
  1.93789192148025E-10  5.57847993416718E-09  2.45329398009865E-08  9.57144161138472E-09  1.63462793447851E-09
 -1.48751156559600E-09  3.18169816512787E-09  2.25166086422287E-09 -1.70878623465685E-11  1.08715651273735E-11
  7.83890186498081E-12  3.27459744259541E-12  1.00717603594909E-11  7.67212081463865E-12  6.05146057049218E-09
 -2.16950330237107E-08 -1.58700619675735E-08 -9.86031752657555E-12  3.09418569369558E-12  2.02334177907432E-12
  2.72046757251725E-05 -1.09170029791683E-04 -1.31800009248263E-11 -3.47122592036897E-11  1.05360330891429E-04
 -4.22796769879031E-04  2.04086489857895E-03 -8.18972719115014E-03  1.10883138629158E-10 -6.78569724089897E-11
  1.58083959350431E-03 -6.34369566537398E-03  8.59387538960951E-11 -5.09112273689714E-11  1.05429773263110E-02
  3.84882063806243E-10  2.78940178941882E-02  1.68660017113909E-09 -2.96036899230959E-10  4.67926842638758E-01
  7.32887922670239E-10  5.30578941934241E-01  6.78191436562096E-10
* ORBITAL    1  114
 -9.42883555062992E-13 -6.57335013411232E-12 -3.29989655305059E-11 -1.10235224193943E-10 -1.58638986216373E-11
 -6.45723732286116E-12 -1.00522925244299E-12 -1.87381188810526E-11 -8.67212911512441E-11 -2.89472201750256E-11
 -4.63840571136143E-12  2.63354576691566E-13  3.58661143641441E-12  1.69452523093914E-11  7.35939688223212E-12
  1.17883956418565E-12  3.26519446711864E-13  7.17337222075769E-12  3.93301377659816E-11  1.56293595454845E-11
  2.16079950478963E-12  6.44469332931235E-12  1.51010389991178E-11  6.73273800340565E-12  3.40187810731470E-04
  7.13381580921766E-04  7.76344950251877E-04 -5.62633133719291E-03 -1.17985162767496E-02 -1.28398623864757E-02
  1.37834012143669E-11  3.30856641099551E-11  2.44185921749634E-11 -3.24836393836701E-03 -6.81187658369166E-03
 -7.41309803376755E-03 -6.43943477302397E-11  4.56556492811589E-11 -5.74192121790880E-04  2.51215597292066E-03
 -3.17829739672824E-12  6.09650889236352E-12 -3.32069399736091E-11 -1.72653166942618E-11  8.66906745076790E-03
 -3.79281400337761E-02  1.86252968826640E-11  2.91954379380732E-11  6.71503077799420E-03 -2.93790109760401E-02
  1.60251972788240E-10  3.46255688267552E-02 -1.94418838951550E-10 -1.30872344268377E-02  3.95178135990857E-01
 -5.43052762972020E-10 -3.53458069943614E-01 -7.20847288378196E-10 -4.67581076177714E-01  9.44596798586649E-13
  6.83071687745097E-12  3.36464355500825E-11  1.25293764095574E-10  1.45414027696897E-11  6.14194497065092E-12
 -9.20664754719990E-13 -1.68530552890433E-11 -8.50665484584727E-11 -2.52378687268692E-11 -4.54529992411786E-12
 -1.83771073757987E-13 -3.22123291714284E-12 -1.68083438025505E-11 -6.05577975113469E-12  7.28746506506361E-14
 -2.67382598224145E-13 -5.83086973808606E-12 -3.46959228219177E-11 -1.31892549319641E-11 -7.41592942014634E-12
  1.27278200982202E-12  1.58900874925238E-11  1.14523486003512E-11 -3.40137192619027E-04 -7.13275982437635E-04
 -7.76319018337290E-04  5.62548617055923E-03  1.17967713815960E-02  1.28394327968817E-02  1.69035284715562E-11
  2.55053576587914E-11  2.65784030225713E-11  3.24787597356361E-03  6.81086916884532E-03  7.41285000456103E-03
 -2.40278906934773E-11 -2.01242996677882E-11 -5.74163675763794E-04  2.51173217489857E-03 -1.55684071548426E-13
  7.03776983369703E-12 -9.97431398971901E-11  7.75384354718207E-11  8.66864538955329E-03 -3.79217565232922E-02
  7.41214570375397E-11 -5.99214545404496E-11  6.71470385024840E-03 -2.93740663306171E-02  6.21504969336658E-11
 -3.46399896915161E-02  5.58258234392787E-10  1.30926859074791E-02 -3.95342609204134E-01 -2.06119946556216E-10
  3.53605179338526E-01  2.01473482649160E-10  4.67775683499223E-01
* ORBITAL    1  115
 -2.33841343308990E-14 -6.63475760953045E-13 -5.20463681502527E-12  1.14077857475529E-11  7.34771508506580E-12
 -2.85980759371087E-13  2.96336828080760E-14 -1.10269527872860E-12  1.05105226787845E-11  1.54921341016374E-11
  4.72436872119296E-12  4.22032034537006E-13  7.17061036055316E-12  3.79568300916050E-11  1.52312309093140E-11
  1.98707151737383E-12 -1.98354855681267E-13 -3.28975196800862E-12 -1.74609842196977E-11 -7.62808148590124E-12
 -1.24236450862346E-12  7.35664859460477E-12  3.27404881457964E-11  2.31850831344160E-11 -6.49674928390431E-03
 -1.36237501463965E-02 -1.48261967309191E-02 -2.94612858157567E-04 -6.17806173381593E-04 -6.72334627427374E-04
 -8.12143579887725E-12 -1.54406008817157E-11 -7.16285723398895E-12 -1.70094834289619E-04 -3.56690554226455E-04
 -3.88172561220777E-04  3.05724626978692E-11  3.18421612238168E-11  1.09655969822699E-02 -4.79757208600206E-02
 -2.32421398665629E-11 -3.86296633192085E-12 -2.26184508253254E-11  1.27199671502869E-11  4.53939191040966E-04
 -1.98603371616891E-03  6.04120463282066E-11 -4.46204038013087E-11  3.51619782426651E-04 -1.53837510647447E-03
 -3.90348330546234E-10 -6.61259501153951E-01 -8.15754461989641E-10  2.49932599005457E-01  2.06927405348810E-02
  2.51972092995296E-10 -1.85081504450331E-02 -5.49102746971968E-11 -2.44839806724110E-02 -1.77351629490949E-13
 -1.96844852754895E-12 -1.12841922427160E-11 -1.58518653855694E-11  5.13980768091174E-12 -1.04037553466467E-12
  2.75878908433545E-13  4.13485838050529E-12  7.10125675940942E-12 -1.03922341649768E-11 -4.11262831426850E-12
 -3.10385044809718E-13 -6.13057485455264E-12 -3.34433638930469E-11 -1.27090847600608E-11 -7.22395023234827E-12
  1.43017458074901E-13  3.14572586972693E-12  1.74011350620366E-11  6.25401001147636E-12 -1.89115691787665E-14
  1.31361090199148E-11  2.47980474457770E-11  2.55290285459221E-11  6.49577286608103E-03  1.36217353944413E-02
  1.48257006647623E-02  2.94568203645087E-04  6.17714986356395E-04  6.72312091416112E-04 -3.93845086376620E-12
 -1.60083686381493E-11 -1.19886605316827E-11  1.70069001634097E-04  3.56637910990190E-04  3.88159579448576E-04
  1.07551283136138E-10 -8.49393304436324E-11  1.09650629192524E-02 -4.79676462654556E-02 -6.23245302223996E-11
  4.73566886392946E-11 -9.16626320793561E-12 -1.50208251475308E-11  4.53916998847989E-04 -1.98569932063115E-03
  2.20050218301998E-11  1.63889077246126E-11  3.51602597877083E-04 -1.53811606851674E-03  2.57372604128550E-10
  6.61534714259584E-01 -8.27905478500415E-11 -2.50036619723416E-01 -2.07013480295394E-02 -4.63945627699076E-10
  1.85158479020646E-02 -3.16019559609787E-10  2.44941654015671E-02
* ORBITAL    1  116
  2.79028254800971E-13  1.83569210611726E-12  1.30066040424589E-11  2.86919695324017E-11  5.58023145326605E-12
  6.22398484221071E-14  4.17464564808445E-13  5.72055499649464E-12  2.94071131623945E-11  8.29014675597243E-12
 -1.02094964922601E-12  8.97803247120421E-04  1.89454851579944E-02  1.11333015295743E-01  4.35198709526846E-02
  8.51126711085314E-03  1.42936567672638E-04  3.01625395407841E-03  1.77249956040102E-02  6.92866817841734E-03
  1.35505332357991E-03  4.58598260592384E-02  8.68184253540352E-02  7.68782053520883E-02 -9.49718559911775E-12
  4.19299373312208E-12  2.43425332162180E-12 -1.59024281616366E-11 -1.71695598947309E-12 -1.11098851013842E-12
  7.30120618946202E-03  1.38221012285283E-02  1.22395486344005E-02  2.01972542894230E-12  1.27964761325951E-11
  2.24012069571764E-12 -2.28052286283337E-02  1.33202587076169E-01  2.62188770821245E-11 -8.69980739469218E-12
  5.88828335993776E-03 -3.43927605185361E-02  2.29628942908341E-03 -1.34123482550522E-02  2.46347355356350E-11
 -9.47594039948014E-12 -2.96449650153678E-03  1.73152672600234E-02 -7.27238504743482E-11  4.77161967077203E-11
  6.49467427855619E-01  2.34654302968798E-10 -2.45475777036641E-01 -1.01251065478270E-10  8.62343166986894E-12
 -8.29042498970741E-02 -1.39115785607995E-11  7.31146836158890E-02 -3.11322511122943E-12 -2.55680126420165E-13
 -2.43111157268004E-12 -1.43720951078928E-11 -3.08013816065517E-11 -3.01601395799081E-12 -2.45128305650264E-13
  1.80903522448542E-13  5.03552353021544E-12  2.64397598689524E-11  8.18166125902980E-12  6.68501953598610E-13
 -8.97790832744862E-04 -1.89451146341662E-02 -1.11332115875819E-01 -4.35205083223204E-02 -8.51200212718410E-03
 -1.42934593579293E-04 -3.01619499712321E-03 -1.77248524191259E-02 -6.92876967388081E-03 -1.35517031971082E-03
  4.58585889524847E-02  8.68164634103828E-02  7.68796628639046E-02  5.61142610826622E-12 -2.67290221070975E-12
 -3.06992973946197E-12  1.43820817891509E-11  3.52822136038593E-12  2.32694530626737E-12  7.30100911835453E-03
  1.38217889250278E-02  1.22397806252485E-02  9.16324809657014E-12 -1.27866100762562E-11 -8.10552938456767E-12
  2.28071850968627E-02 -1.33200083773272E-01 -5.37452187214540E-11  3.73919631475985E-11 -5.88878845895754E-03
  3.43921141690661E-02 -2.29648653110067E-03  1.34120961916179E-02 -2.35312760680472E-11  6.16600865460257E-12
  2.96475052739142E-03 -1.73149413849800E-02  3.68719265355034E-11 -1.84935855592175E-12  6.49602812059776E-01
  6.78985317622914E-11 -2.45526945775652E-01 -1.99038579907410E-11  1.22953196696410E-10 -8.29215285840688E-02
 -1.23985679635718E-10  7.31299285082902E-02 -2.36202732841969E-11
* ORBITAL    1  117
 -1.00376953176951E-12 -7.20851421578469E-12 -3.79382554387431E-11 -1.01488497683713E-10 -1.20943961377550E-11
 -6.28033535827288E-12 -8.91696776952786E-13 -1.58866302312961E-11 -7.01193056281250E-11 -2.09701026887074E-11
 -2.17726998746705E-12 -1.42936567790773E-04 -3.01625395572281E-03 -1.77249956089054E-02 -6.92866817805133E-03
 -1.35505332210683E-03  8.97803247385469E-04  1.89454851586843E-02  1.11333015290744E-01  4.35198709489426E-02
  8.51126711136172E-03 -7.30120619704852E-03 -1.38221012340757E-02 -1.22395486323858E-02  1.09694760056634E-11
 -4.91551792131582E-12 -2.04816780396256E-13  7.79282627823604E-15  1.76314335198218E-11  9.24245621054349E-12
  4.58598260612279E-02  8.68184253511272E-02  7.68782053475557E-02 -1.03706360900248E-11 -2.28873211900142E-11
 -1.05335053001442E-11  3.63075213345424E-03 -2.12067847117064E-02  2.49724987721674E-11 -2.16742813893910E-11
 -9.37455917971607E-04  5.47556834942807E-03  1.44232938299742E-02 -8.42447128110076E-02  4.57959994032885E-11
 -5.45090481841859E-12 -1.86203901306842E-02  1.08759457248150E-01 -1.57357725157286E-11 -7.24988625793659E-12
 -1.03399768846688E-01  1.27682702612104E-11  3.90814448720057E-02 -1.30250578284550E-12 -1.15727923321394E-10
 -5.20732356539912E-01  6.35135038570712E-11  4.59242974612226E-01  2.60006300308722E-10  7.31360176366529E-13
  5.49594574875128E-12  2.98958803927444E-11  9.40029534660863E-11  1.82584693214997E-11  1.02577168878399E-11
 -3.98816202845595E-13 -1.46093500541382E-11 -7.63546840375827E-11 -2.49503049937870E-11 -1.47080622387859E-11
  1.42934593418657E-04  3.01619499660118E-03  1.77248524198053E-02  6.92876967722215E-03  1.35517032137018E-03
 -8.97790832530938E-04 -1.89451146326653E-02 -1.11332115869851E-01 -4.35205083211595E-02 -8.51200212724702E-03
 -7.30100911078970E-03 -1.38217889230890E-02 -1.22397806315028E-02 -1.36645234505680E-11  3.15459789443072E-12
  2.13332537774254E-12 -6.22156427833175E-12 -1.43237511836643E-11 -1.66028195508323E-11  4.58585889463477E-02
  8.68164634060090E-02  7.68796628619226E-02  1.65398744126563E-11  1.97828119075252E-11  2.20788474402073E-11
 -3.63106351857835E-03  2.12063858681306E-02 -4.09318681214245E-12 -3.71190832506630E-12  9.37536037255323E-04
 -5.47546506390364E-03 -1.44245312474520E-02  8.42431295848900E-02 -1.19436761871673E-10  8.41830175901801E-11
  1.86219875349194E-02 -1.08757413307589E-01  6.70132526675039E-11 -4.79424020655955E-11 -1.03421321848084E-01
  1.37520065054379E-10  3.90895972564407E-02 -5.83968893434438E-11 -4.84794862878567E-11 -5.20840905967163E-01
  6.16373393831809E-11  4.59338704325704E-01  1.96537858169199E-13
* ORBITAL    1  118
 -1.08945943467115E-02 -8.00240730214007E-02 -3.96786583473208E-01 -1.38301105175392E+00 -1.84732996822241E-01
 -8.27080289464292E-02 -1.11697466881237E-02 -2.13183272718176E-01 -1.01060085186898E+00 -3.10959026429780E-01
 -6.88414899199307E-02  2.10025766952470E-13  3.32158402275694E-12 -9.51617115903653E-13  2.62317564640898E-13
 -9.12843363515774E-13 -5.69604246188057E-13 -4.82443965114910E-12 -3.92582788048435E-12 -5.64554307912760E-12
  8.85306297832311E-13 -7.86010367751397E-12  4.40788800445741E-13 -2.14941445138931E-12  3.36229374578916E-12
 -9.28112913964556E-13 -7.24366462023591E-13  1.06749807716702E-01  1.84581422238258E-01  1.33135091500645E-01
  9.22056361876503E-12 -7.41454303297639E-12  8.72853151772182E-13 -1.84896090650204E-01 -3.19704401450911E-01
 -2.30596742746668E-01 -4.56547196028601E-11  2.58143021197044E-11  1.65607294976236E-12 -5.15353528162297E-12
  1.15794147511551E-11 -6.47156540567232E-12  2.72764187846803E-11 -1.65082386001868E-11 -1.72127441154300E-02
  1.87442784794886E-01 -3.34886693525670E-11  1.96237089898694E-11  2.22215571016680E-02 -2.41987594625182E-01
 -7.18778687576267E-11 -2.46231185922512E-09  2.54142190457501E-11 -6.93058386195703E-09 -2.52959070804780E-01
  1.59824267829774E-11  3.77089226358864E-01 -3.11651128919087E-12 -4.98842096317865E-01  1.08945533100223E-02
  8.00237689924611E-02  3.96785094729305E-01  1.38300939813613E+00  1.84734785686942E-01  8.27079963815855E-02
 -1.11696979016785E-02 -2.13182419839128E-01 -1.01060147099354E+00 -3.10962036316941E-01 -6.88427295493603E-02
 -4.73672101659066E-13 -2.43117911612945E-12  1.25075298759389E-12 -1.51429992844050E-12  1.49322950621637E-12
  3.07628766466474E-13  3.72744287641637E-12  2.54395847272842E-13 -6.71961430466147E-13  4.45250017195220E-12
 -1.30175451699100E-11  2.65944085813023E-12 -1.06431883297341E-12  3.90528587767749E-12 -1.04716315820271E-13
  2.64865312322591E-14 -1.06749545570685E-01 -1.84581310743750E-01 -1.33136747348434E-01  1.89612049902057E-12
  3.62764595493608E-12 -7.76264277624181E-12  1.84895636620095E-01  3.19704208333881E-01  2.30599610760527E-01
 -2.21559829047012E-11  1.14055080210361E-11 -1.16156824173329E-13  1.53090461695415E-12  6.30423558789956E-12
 -3.51682377406872E-12  5.63846538037126E-11 -3.42151845153522E-11 -1.72149313156509E-02  1.87444049420962E-01
 -7.34907001986841E-11  4.48481144466965E-11  2.22243807659719E-02 -2.41989227250698E-01 -1.64022041603631E-11
  1.76590857611936E-09  2.75477526851975E-12  4.20614170251485E-09  2.52990171950148E-01 -9.32141517949085E-11
 -3.77135588961679E-01  9.15229546064034E-11  4.98903428424839E-01
#OCC
* OCCUPATION NUMBERS
  2.00000000000000E+00  2.00000000000000E+00  2.00000000000000E+00  2.00000000000000E+00  2.00000000000000E+00
  2.00000000000000E+00  2.00000000000000E+00  2.00000000000000E+00  2.00000000000000E+00  2.00000000000000E+00
  2.00000000000000E+00  2.00000000000000E+00  2.00000000000000E+00  2.00000000000000E+00  2.00000000000000E+00
  2.00000000000000E+00  2.00000000000000E+00  2.00000000000000E+00  1.02299199782845E+00  9.77008448815788E-01
  1.09870332893492E+00  1.10076825727984E+00  9.01303700489716E-01  1.09870332697927E+00  9.01303702445090E-01
  1.02299213810189E+00  9.77008308449876E-01  8.99392480548087E-01  1.69275935312892E+00  3.07064956998150E-01
  0.00000000000000E+00  0.00000000000000E+00  0.00000000000000E+00  0.00000000000000E+00  0.00000000000000E+00
  0.00000000000000E+00  0.00000000000000E+00  0.00000000000000E+00  0.00000000000000E+00  0.00000000000000E+00
  0.00000000000000E+00  0.00000000000000E+00  0.00000000000000E+00  0.00000000000000E+00  0.00000000000000E+00
  0.00000000000000E+00  0.00000000000000E+00  0.00000000000000E+00  0.00000000000000E+00  0.00000000000000E+00
  0.00000000000000E+00  0.00000000000000E+00  0.00000000000000E+00  0.00000000000000E+00  0.00000000000000E+00
  0.00000000000000E+00  0.00000000000000E+00  0.00000000000000E+00  0.00000000000000E+00  0.00000000000000E+00
  0.00000000000000E+00  0.00000000000000E+00  0.00000000000000E+00  0.00000000000000E+00  0.00000000000000E+00
  0.00000000000000E+00  0.00000000000000E+00  0.00000000000000E+00  0.00000000000000E+00  0.00000000000000E+00
  0.00000000000000E+00  0.00000000000000E+00  0.00000000000000E+00  0.00000000000000E+00  0.00000000000000E+00
  0.00000000000000E+00  0.00000000000000E+00  0.00000000000000E+00  0.00000000000000E+00  0.00000000000000E+00
  0.00000000000000E+00  0.00000000000000E+00  0.00000000000000E+00  0.00000000000000E+00  0.00000000000000E+00
  0.00000000000000E+00  0.00000000000000E+00  0.00000000000000E+00  0.00000000000000E+00  0.00000000000000E+00
  0.00000000000000E+00  0.00000000000000E+00  0.00000000000000E+00  0.00000000000000E+00  0.00000000000000E+00
  0.00000000000000E+00  0.00000000000000E+00  0.00000000000000E+00  0.00000000000000E+00  0.00000000000000E+00
  0.00000000000000E+00  0.00000000000000E+00  0.00000000000000E+00  0.00000000000000E+00  0.00000000000000E+00
  0.00000000000000E+00  0.00000000000000E+00  0.00000000000000E+00  0.00000000000000E+00  0.00000000000000E+00
  0.00000000000000E+00  0.00000000000000E+00  0.00000000000000E+00  0.00000000000000E+00  0.00000000000000E+00
  0.00000000000000E+00  0.00000000000000E+00  0.00000000000000E+00
#OCHR
* OCCUPATION NUMBERS (HUMAN-READABLE)
  2.0000  2.0000  2.0000  2.0000  2.0000  2.0000  2.0000  2.0000  2.0000  2.0000
  2.0000  2.0000  2.0000  2.0000  2.0000  2.0000  2.0000  2.0000  1.0230  0.9770
  1.0987  1.1008  0.9013  1.0987  0.9013  1.0230  0.9770  0.8994  1.6928  0.3071
  0.0000  0.0000  0.0000  0.0000  0.0000  0.0000  0.0000  0.0000  0.0000  0.0000
  0.0000  0.0000  0.0000  0.0000  0.0000  0.0000  0.0000  0.0000  0.0000  0.0000
  0.0000  0.0000  0.0000  0.0000  0.0000  0.0000  0.0000  0.0000  0.0000  0.0000
  0.0000  0.0000  0.0000  0.0000  0.0000  0.0000  0.0000  0.0000  0.0000  0.0000
  0.0000  0.0000  0.0000  0.0000  0.0000  0.0000  0.0000  0.0000  0.0000  0.0000
  0.0000  0.0000  0.0000  0.0000  0.0000  0.0000  0.0000  0.0000  0.0000  0.0000
  0.0000  0.0000  0.0000  0.0000  0.0000  0.0000  0.0000  0.0000  0.0000  0.0000
  0.0000  0.0000  0.0000  0.0000  0.0000  0.0000  0.0000  0.0000  0.0000  0.0000
  0.0000  0.0000  0.0000  0.0000  0.0000  0.0000  0.0000  0.0000
#ONE
* ONE ELECTRON ENERGIES
 -2.2202E+02 -2.2202E+02 -2.6557E+01 -2.6557E+01 -2.2196E+01 -2.2196E+01 -2.2196E+01 -2.2196E+01 -2.2196E+01 -2.2196E+01
 -3.3392E+00 -3.3387E+00 -2.0634E+00 -2.0596E+00 -2.0596E+00 -2.0588E+00 -2.0588E+00 -2.0574E+00  0.0000E+00  0.0000E+00
  0.0000E+00  0.0000E+00  0.0000E+00  0.0000E+00  0.0000E+00  0.0000E+00  0.0000E+00  0.0000E+00  0.0000E+00  0.0000E+00
  5.8878E-02  5.8878E-02  9.7929E-02  1.5278E-01  1.5278E-01  2.1900E-01  2.4285E-01  4.0389E-01  4.0389E-01  4.4197E-01
  4.8351E-01  5.2686E-01  5.2686E-01  5.9562E-01  5.9562E-01  6.3419E-01  6.3419E-01  6.7662E-01  6.7662E-01  9.0869E-01
  9.1904E-01  9.1904E-01  9.5250E-01  1.3434E+00  1.5397E+00  1.5397E+00  1.5590E+00  1.5590E+00  1.6015E+00  1.6041E+00
  1.6041E+00  1.6784E+00  1.6784E+00  1.8072E+00  1.8072E+00  2.0266E+00  2.0266E+00  2.2816E+00  2.7903E+00  2.7903E+00
  2.9454E+00  2.9454E+00  3.0813E+00  3.0813E+00  3.1863E+00  3.2368E+00  3.2958E+00  3.2958E+00  3.4474E+00  3.5152E+00
  3.5152E+00  3.7509E+00  3.8386E+00  3.8386E+00  4.1304E+00  4.9974E+00  6.1198E+00  6.1198E+00  6.1823E+00  6.1823E+00
  6.2435E+00  6.2435E+00  6.3168E+00  6.3168E+00  6.3950E+00  6.5314E+00  6.5314E+00  6.8563E+00  6.8563E+00  7.2169E+00
  7.8651E+00  7.8654E+00  7.8654E+00  7.8762E+00  7.8762E+00  7.8955E+00  7.8955E+00  7.9054E+00  7.9054E+00  7.9081E+00
  7.9081E+00  7.9180E+00  7.9180E+00  7.9498E+00  7.9498E+00  8.0123E+00  8.0123E+00  8.1138E+00
#INDEX
* 1234567890
0 iiiiiiiiii
1 iiiiiiii22
2 2222222222
3 ssssssssss
4 ssssssssss
5 ssssssssss
6 ssssssssss
7 ssssssssss
8 ssssssssss
9 ssssssssss
0 ssssssssss
1 ssssssss
