# Supplementary material for: Toward a Stochastic Complete Active Space Second-Order Perturbation Theory
Source: J Phys Chem A. 2023 Dec 28;128(1):281–91. doi: 10.1021/acs.jpca.3c05109 (PMC10788896; doi:10.1021/acs.jpca.3c05109)
Supplement: Supplementary file 1 — jp3c05109_si_001.zip [file jp3c05109_si_001.zip › supplementary-information/cr2_m7.inp]

prng:
  seed: 1
shift:
  damp: 0.5
stats:
  period: 5
wavefunction:
  nw_init: 100
propagator:
  tau_init: 0.01
  stochastic: yes
  static_probs: no
  nw_target: 1e6
  nadd: 3.0
  ncycle: 300000
  semistochastic:
    size: 12500
    delay: 5000
hamiltonian:
  fermion:
    fcidump:
      path: caspt2.FciDmp.h5
mae:
  delay: 12500
  rdm:
    save: yes
    ranks: [1, 2, 3]
    spinfree: yes
    fock_4rdm:
      fock_path: fockdump.h5
  ncycle: 20000
  stats_period: 1000
