# Supplementary material for: Toward a Stochastic Complete Active Space Second-Order Perturbation Theory
Source: J Phys Chem A. 2023 Dec 28;128(1):281–91. doi: 10.1021/acs.jpca.3c05109 (PMC10788896; doi:10.1021/acs.jpca.3c05109)
Supplement: Supplementary file 1 — jp3c05109_si_001.zip [file jp3c05109_si_001.zip › supplementary-information/cr2.RasOrb_2.0]

#INPORB 2.2
#INFO
* RASSCF average (pseudo-natural) orbitals
       0       1       0
     118
     118
*BC:HOST pcal036 PID 30804 DATE Wed Jan 25 12:29:54 2023
#EXTRAS
* ACTIVE TWO-EL ENERGY
 0.252494415564E+02
#ORB
* ORBITAL    1    1
  6.96289750586556E-01 -1.19345973620274E-05 -5.21489810139692E-05 -1.16847557170734E-04  1.12214081494606E-05
  4.73085481803363E-06  2.15625923952377E-06 -2.57377097969903E-05 -7.60836699069292E-05 -6.93217911714812E-06
  4.85136230534251E-06 -9.41176387514397E-15  7.51882881765960E-14  3.02387006141330E-13  1.01530885723339E-13
  5.59605296153034E-14 -7.63560215783279E-14 -7.60792130228561E-15 -1.06187062684224E-13  3.94934845290162E-15
 -4.03916095601488E-14  4.57662753289531E-14  1.30853150456042E-13  7.92872861725426E-14  2.35855519673580E-13
  4.32480523086916E-13  2.98296515380719E-13  8.40494994255591E-06  1.13225803657499E-05  3.81373005661669E-06
 -7.46634482077856E-14 -4.84892482656427E-14 -1.80849545886778E-15 -1.45577996514379E-05 -1.96112832386955E-05
 -6.60557324074503E-06  5.70587267602463E-14  1.83638948136481E-15 -1.41844634239091E-12  1.70985144735532E-12
  2.90571327449183E-14 -2.05283958776962E-14  7.06246528730899E-15  6.62032471706531E-14  3.06550068177058E-06
  3.65800999943219E-06 -3.94649231520331E-14 -1.31460714242720E-14 -3.95754809325429E-06 -4.72246612716727E-06
  1.47923975943903E-14 -7.33867207232877E-13  5.64759707878652E-14 -2.13500886962576E-12 -3.77866636518397E-07
  3.24879590343950E-14  5.63290604266550E-07  1.68180078955141E-15 -7.45163066248155E-07 -7.17757810220051E-01
  1.19877143267325E-05  5.22785610991939E-05  1.16879340005301E-04 -1.12960818801281E-05 -4.72764910513267E-06
  2.26962455752173E-06 -2.57458670509565E-05 -7.59692955486522E-05 -6.86549900652737E-06  4.90129277824576E-06
 -1.83401478747944E-14 -5.04664653224206E-14 -3.37270094670989E-13 -2.41669185861234E-14 -7.22241780426339E-14
 -7.46748877109925E-14  4.78968941911816E-14  5.05435240079466E-14  1.11092537020216E-13  1.54189094295624E-14
  1.33146097929111E-13  1.66572061720242E-13  1.13252141102577E-13 -2.35892343578713E-13 -3.48064198864182E-13
 -2.85983761848519E-13 -8.37762025388373E-06 -1.12752976512254E-05 -3.77982433068731E-06 -9.03043148425696E-14
 -8.35333813139973E-14 -2.58529670567692E-14  1.45104632804387E-05  1.95293871014519E-05  6.54684690265928E-06
 -1.90558744959594E-14 -5.90050558061346E-14 -1.38481175727269E-12  1.69922112744818E-12 -5.29368618131256E-14
  1.40337941020728E-14 -3.54947941834321E-14 -1.04835770206547E-14  3.04857024795745E-06  3.62266913557479E-06
  2.73693805140812E-14  1.84772248445259E-14 -3.93569108866326E-06 -4.67684106528571E-06  5.07099545066255E-14
  7.84271352813455E-13  2.10560258371385E-15  2.26586875656047E-12  3.75517105356519E-07 -2.27191441057754E-14
 -5.59788179549755E-07 -1.88302138235712E-14  7.40529821393916E-07
* ORBITAL    1    2
  7.17759187593589E-01 -1.93088748884949E-06 -5.06029678786842E-06 -2.82094978960242E-06  2.63023453415286E-06
 -3.37851235447516E-08  3.76714146415517E-06 -6.59458794326810E-07  2.61254915919951E-06  2.09129698601133E-06
  1.71842877323627E-06 -1.36953296128428E-14  4.33587377134960E-14  1.74589171008455E-13  1.96883453742499E-14
  3.71041694582596E-14 -7.84369839611252E-14  2.96846094675009E-15 -1.96269926301093E-13  3.47353307246521E-15
 -5.56351221201944E-14  8.26760332203796E-14  8.01500400550188E-14  8.34633219463657E-14 -1.85159141101309E-13
 -2.18942202789825E-13 -6.91022713969094E-14 -7.72675289912356E-07 -1.38566480956325E-06 -1.05900149806583E-06
 -6.59703511299618E-14  1.35708919961959E-15 -1.85857068952983E-14  1.33831223147183E-06  2.40004113608749E-06
  1.83424408865376E-06  2.21631711751603E-14 -2.63125064593973E-14 -1.70271752788864E-12  1.32085391144923E-12
  2.16135947751723E-14 -3.51441405792098E-15  1.30416145239164E-14  1.84631925170446E-14 -5.11175103025007E-07
 -1.10864384352261E-06  9.09540099246575E-14  3.69561785281775E-14  6.59919819515025E-07  1.43125652679728E-06
 -9.38053930110575E-14 -9.19153120341929E-13 -4.33610123870154E-14 -2.26710972613676E-12  7.16593355167092E-08
  4.94704595017648E-14 -1.06823097181447E-07 -9.81273353598892E-15  1.41313754273533E-07  6.96291170427366E-01
 -1.56770093000388E-06 -3.47487908027473E-06  7.27489191378987E-07  2.28837508974534E-06 -1.77382969391565E-07
 -3.69994815522805E-06 -1.22163675696566E-07 -4.92101451712097E-06 -2.30077345545923E-06 -1.57036473109105E-06
  1.24398416198063E-14 -3.10139428883518E-14 -1.63925953104986E-13 -1.34017313416051E-13 -7.05666228267572E-14
  7.53320783677536E-14 -6.08393449637122E-15  1.09701721775482E-13  1.40187052195593E-14  8.26691219202991E-14
  7.81901630016097E-14  7.75003660620608E-14  4.23316162070000E-14 -2.17992592491017E-13 -2.02637796444695E-13
 -6.92521658432833E-14 -1.02746795472273E-06 -1.72874524443261E-06 -1.17428665496230E-06 -7.22494810290827E-15
 -4.99721366952102E-14 -1.02172268873152E-13  1.77962592533381E-06  2.99427385393485E-06  2.03392394127873E-06
 -7.33906108318880E-15 -6.03142338870325E-14  1.57359779417581E-12 -1.22020873517413E-12  2.94889417275599E-14
  1.65123758565057E-14  1.53164069447849E-14 -1.78669571777032E-14  6.03998814186010E-07  1.21917890080718E-06
  2.55414493820385E-14 -5.63137669206051E-14 -7.79754698870281E-07 -1.57395652974357E-06 -1.33202366970977E-14
 -8.90791441608408E-13  1.37999169898034E-14 -2.14623823199102E-12  8.30971465363257E-08 -8.01002677888702E-15
 -1.23873667609919E-07  3.34277212016649E-15  1.63869495600124E-07
* ORBITAL    1    3
 -3.22465864010589E-05 -7.07257858166327E-01 -9.99925203982466E-04 -2.49814909014582E-03  1.54426891595170E-04
 -5.58401745438289E-07 -1.25069386937334E-03 -5.08454440511395E-04 -1.49394956840213E-03 -2.38616151210156E-04
  5.72174056078153E-05  2.86885098769216E-12  5.96227952666251E-14 -9.98276189938467E-14  3.78426242420696E-14
 -8.13249605319653E-14  8.99490885841068E-12  7.38492629536383E-13 -9.16929985003773E-13  2.94868184164805E-13
 -2.47597289545491E-13 -1.13137528989969E-13 -6.49576257515059E-14 -3.49513815181269E-15  9.57237513370718E-11
 -4.42070041334208E-11  6.00888717026349E-11  1.85477325184130E-04  1.76816278252506E-04  1.04053476518069E-04
 -7.84597210364557E-13 -2.12952210956698E-13  1.01905183121575E-14 -3.21255829678892E-04 -3.06254925332564E-04
 -1.80225703713946E-04  2.43642302120904E-14 -1.29654260077949E-14 -3.19011461097055E-11  2.75807957766812E-11
  1.60735760729252E-15 -1.66215582248748E-14  6.96567606292323E-14  1.02334988572414E-14  4.19666130260774E-05
  4.56240457286670E-05 -2.24160816995381E-14 -6.48167311145124E-14 -5.41787504492040E-05 -5.89003153782717E-05
  6.18347593345470E-15  1.25978248641602E-10  4.81119729671401E-14  3.27515265259054E-10 -6.55376316918602E-06
 -2.60766979402760E-14  9.76903877291544E-06 -1.89043321142699E-14 -1.29236362998855E-05  3.22463059783089E-05
  7.07410183459867E-01  9.99898549605843E-04  2.49820608367069E-03 -1.54428354137130E-04  5.66752597980813E-07
 -1.25095688212145E-03 -5.08452284087788E-04 -1.49395067809537E-03 -2.38627219478967E-04  5.72229725211562E-05
  3.07097727757307E-12  9.79861004952230E-14 -7.35551626908921E-14  1.39242583271709E-13 -8.53395946116015E-15
  8.78888189750392E-12  7.80789810336444E-13 -7.38003338954615E-13  2.25557182292720E-13 -2.11148280767554E-13
  2.75151972895191E-14 -3.04273652437496E-14 -7.34309778470083E-15 -9.36789142711727E-11  4.42584124598258E-11
 -6.05617428757416E-11 -1.85486179607217E-04 -1.76813479484098E-04 -1.04059256910912E-04  6.58955493535053E-13
  1.16770885328099E-13 -4.25863236911062E-14  3.21271172735236E-04  3.06250078047383E-04  1.80235713976970E-04
  2.29938768705786E-14  1.05812613751899E-14 -3.15701010857327E-11  2.76311645616438E-11 -1.53731308407706E-14
 -4.71338684530507E-14  3.06404294404931E-14  7.99528738662409E-15  4.19675177741875E-05  4.56242934640137E-05
  7.70530360898662E-15  7.22663092768684E-14 -5.41799177431329E-05 -5.89006348518551E-05 -3.64269010893189E-14
 -1.26099703866385E-10  3.05758808855706E-14 -3.27449479429430E-10  6.55465775556783E-06  1.87772742015202E-14
 -9.77037223217791E-06 -4.35362928002638E-14  1.29254001374413E-05
* ORBITAL    1    4
 -1.30537374169120E-06  7.07165979349920E-01 -1.23533341450198E-04  2.64913212292432E-04 -6.88679896710582E-06
  3.88228190707829E-05  1.22091073689128E-03 -9.97417918175503E-06  5.31189249051596E-06  5.13993678637649E-05
 -2.58468371550593E-05 -2.84770843903290E-12 -7.94512015476410E-14  2.60334328481978E-13 -9.20667497509459E-15
  1.87069934596462E-13 -9.04333276659888E-12 -6.08563417339048E-13  1.77117991118004E-12  7.62337994810808E-14
  6.51277123667343E-13 -1.86216014121780E-13  1.63748329488647E-15 -2.10994107624537E-14 -1.08533282370432E-10
  3.87512808925542E-11 -5.28315049516465E-11 -4.11451713400492E-05  1.29794923278905E-05 -2.68382780135969E-05
 -1.13604992094907E-12 -1.64419605423009E-13 -1.54540692176270E-13  7.12651655299296E-05 -2.24810135892995E-05
  4.64850808612360E-05  4.95020169035327E-14  2.02217636466972E-14  2.92511600748614E-11 -2.55039349916081E-11
 -1.14694555977171E-14  5.96200801012713E-14  3.49925311070367E-14  1.00990786666835E-13 -4.20032277303117E-06
 -1.14917949218932E-06 -5.76409571738537E-14 -8.43393785135929E-14  5.42267240429755E-06  1.48351580041392E-06
  2.49566983890456E-14 -1.27564885419762E-10 -6.59046296767236E-14 -3.29054031197225E-10  4.15318581937201E-06
  3.07262120572326E-14 -6.19047925816155E-06  4.43621323986733E-14  8.18963900582646E-06 -1.31232087963181E-06
  7.07013601428433E-01 -1.23748834264292E-04  2.64374850146579E-04 -6.85353147848557E-06  3.88226677606708E-05
 -1.22064130187188E-03  1.00837350797798E-05 -4.98996107508742E-06 -5.13479378895778E-05  2.58345252528542E-05
  3.06978554882546E-12  8.66496729990681E-14 -2.41870397391349E-13  1.46480001758829E-14 -1.81751194018072E-13
  8.84014609246261E-12  6.05065256916689E-13 -1.76616736578829E-12 -1.26428955963024E-13 -6.31352676843711E-13
 -2.36497373888886E-13  3.79447281190191E-14  2.08793624313761E-14 -1.07869425729246E-10  3.82418189470076E-11
 -5.33489854828352E-11 -4.11052072353585E-05  1.30175895484977E-05 -2.68158577776988E-05 -1.19636409213750E-12
 -1.91565206034646E-13 -1.28997460595354E-13  7.11959471423282E-05 -2.25470014962133E-05  4.64462460001811E-05
 -1.31020071531191E-14 -2.08007018856639E-14 -2.90142554990651E-11  2.55367818543805E-11  4.85432574061429E-15
 -1.72812046607863E-14 -3.25638227790744E-14  3.44434365026233E-14  4.19128134696132E-06  1.13934969306521E-06
  4.76679127336863E-14  9.12072428698350E-14 -5.41099924218310E-06 -1.47082553023294E-06 -3.50652336327993E-14
 -1.27597318897507E-10  2.00880141471061E-14 -3.28924467841502E-10  4.15177383099307E-06 -2.37237685582940E-14
 -6.18837446953520E-06  1.81136499750682E-14  8.18685426837558E-06
* ORBITAL    1    5
 -4.34450355970903E-06 -1.22564641316871E-03 -1.85899632993262E-05 -2.83696560213346E-04  1.23780679065847E-05
  2.89302724215139E-06  7.07095186383306E-01  1.79224986910052E-05  1.20532788585805E-04 -1.58895137746950E-06
  5.91533963328602E-05 -6.66582312866517E-10 -2.49877604478831E-14 -7.01977111053001E-13 -2.08943660201894E-13
 -2.51211242889823E-13 -1.02474966757755E-09 -2.53739640056352E-13 -2.96203751093560E-12 -7.04215436471701E-13
 -6.03127078121601E-13 -2.23241757818134E-13  4.56458796925033E-14 -3.44843674604618E-13 -1.43990469698079E-10
  6.60142990144176E-11 -6.12681679532793E-11 -1.41693035379993E-05  2.71901004963542E-05 -6.03590051865887E-05
 -6.64676986541797E-13  1.52200142569937E-13 -1.08450615192553E-12  2.45414692271925E-05 -4.70944191660042E-05
  1.04544664857591E-04 -5.35230773229881E-14  7.46425646421090E-16 -1.19507836740109E-11  2.00834723738117E-11
 -1.89978489801159E-14 -7.38030496175452E-15 -3.86221077056270E-14  1.09099700450884E-13 -3.39643271764716E-05
  1.61923890292065E-05 -3.71429999694033E-14 -1.56558969432734E-13  4.38477289885257E-05 -2.09042338174499E-05
  3.02163547007699E-14  1.40443044483538E-11 -1.16267855013294E-14  3.90811773054383E-11 -2.21715749200200E-07
 -8.78304542469627E-15  3.30524114176364E-07 -9.34953851689972E-16 -4.37238838650187E-07 -4.34449925353864E-06
 -1.22568602038104E-03 -1.85866868581437E-05 -2.83684932738562E-04  1.23789333571008E-05  2.89340570439272E-06
 -7.07118678035530E-01 -1.79222924089704E-05 -1.20538460567007E-04  1.58820603455752E-06 -5.91543461157979E-05
  7.33608205453804E-10  1.93136471083206E-14  6.93047922133887E-13  2.20554286526334E-13  2.22008319388088E-13
  9.94464144031458E-10  2.59524496444744E-13  2.96066667006055E-12  6.49932359549498E-13  5.86886511130130E-13
 -3.33448916268305E-13  8.08573543484672E-14 -3.78503331830117E-13 -1.44276758370623E-10  6.61278969052788E-11
 -6.05010237969671E-11 -1.41714719600056E-05  2.71915167720213E-05 -6.03609856891031E-05 -6.23569863830402E-13
  1.15036450707728E-13 -1.08986138304185E-12  2.45452247234307E-05 -4.70968719854204E-05  1.04548098078146E-04
  2.36487775779437E-14 -5.30716183807000E-14  1.20219172670106E-11 -2.04155234693262E-11  1.61482007651120E-15
 -1.37498324420600E-14  9.86416356795842E-14 -1.61234942868893E-13  3.39649816978828E-05 -1.61933305563985E-05
 -2.41355205701112E-16  1.35098119308315E-13 -4.38485733033407E-05  2.09054480998436E-05 -7.63673406248638E-14
  1.41039238106120E-11 -4.33705141627760E-14  3.90742684673248E-11 -2.21708687319978E-07  9.89527884908887E-15
  3.30513586027280E-07  3.70275056415165E-14 -4.37224741626599E-07
* ORBITAL    1    6
  5.94587474118519E-08 -1.19198396523632E-03  9.59859998782469E-05  3.44429956589084E-04  2.68196404934536E-05
  1.18814847313974E-05  7.07119335350276E-01 -6.88112347044587E-06  1.67074428371203E-04  2.13865173105284E-05
  2.92260669797566E-05 -7.04715151325863E-10  5.80600026853746E-14  1.51605116381110E-13  1.79916315157874E-13
 -2.75079843595815E-16 -1.13574128916856E-09  9.64886680417843E-14 -1.88567387388834E-13  2.04334409000487E-13
 -4.91789486190783E-14 -1.31903381976153E-14  3.23294143865917E-13 -2.44746878349460E-13 -1.67809804855950E-10
  5.14053873347938E-11 -8.51900735052943E-11 -6.48942782628445E-05  4.31677479063849E-05 -5.94510703676996E-05
 -7.25445845940629E-13  5.33579000456135E-13 -7.51384432341950E-13  1.12399636075113E-04 -7.47685665477682E-05
  1.02971995522423E-04 -6.72451105858490E-14  4.10176939021879E-14 -1.38487010469470E-11  1.86609581559867E-11
 -5.57064338170029E-14 -1.63687195065632E-14 -3.64179978846180E-14  1.38049161421889E-13 -1.96171444026613E-05
  2.84588162625810E-05  7.54915532308690E-14 -2.11285927873215E-13  2.53255921961593E-05 -3.67401262671708E-05
 -1.50870353157253E-14  2.09752448608974E-11  2.91827627876732E-14  4.95364988646074E-11  2.07093896812389E-07
  3.96598881811995E-14 -3.08704349065144E-07  1.96472425748304E-14  4.08390151625097E-07 -5.96029245465335E-08
  1.19194327164732E-03 -9.59866252955649E-05 -3.44439354305648E-04 -2.68192312414726E-05 -1.18813876986496E-05
  7.07095843722560E-01 -6.88173496735547E-06  1.67070410819762E-04  2.13865907407466E-05  2.92240862286873E-05
 -7.70135193687031E-10  2.16951169950839E-14 -1.19180279051989E-13  9.26474771570088E-14 -4.74305436825449E-14
 -1.07534280771929E-09  1.98402490709946E-13  1.92704075514033E-13  2.10362534691154E-13 -6.58136420030748E-14
  7.85635630966543E-14 -2.30700534387330E-13  2.99258720980603E-13  1.67384793748001E-10 -5.08681078492948E-11
  8.48412338543339E-11  6.48938049630979E-05 -4.31668426422009E-05  5.94490639095022E-05  4.43621464178246E-13
 -7.10975384122949E-13  6.31682194998104E-13 -1.12398818709350E-04  7.47670004348026E-05 -1.02968521656074E-04
 -7.50373936033608E-14  9.94414172236288E-14 -1.40658194559905E-11  1.88125416502219E-11 -8.79042186230120E-15
  1.66407973038284E-14 -1.24923484032536E-13  8.06495930333562E-14 -1.96160163949324E-05  2.84582768534393E-05
  1.97117379584379E-13 -5.94531079884289E-14  2.53241348925290E-05 -3.67394291426892E-05  2.60777941449968E-14
 -2.10342632951061E-11  6.05832365610909E-15 -4.95895802811771E-11 -2.07101343818998E-07  1.07893604134270E-14
  3.08715557627076E-07 -2.14799862205649E-14 -4.08404945118936E-07
* ORBITAL    1    7
  3.09463070434075E-15  2.18791975822293E-13 -3.10675052162592E-13  6.63047058266211E-14  1.19395408555171E-13
  1.38090044385770E-13 -3.87020917280106E-10 -5.34676532996307E-14  1.96844896531785E-14  1.32073390558706E-13
  7.83728924729376E-14 -6.82580607896958E-01  1.26962617141651E-05 -2.32148738660501E-06  4.30055488472757E-05
 -2.12783419981960E-05  1.84548415365528E-01 -3.43266907187713E-06  6.27690460279984E-07 -1.16273707719669E-05
  5.75299367995984E-06 -8.42011305121136E-05  7.30333486114965E-05 -8.53476125853468E-05  9.70579813635491E-13
 -3.89590954082937E-13  5.23448603721485E-13 -4.83548653799976E-13  1.69159567749318E-13 -2.91842397158246E-13
  2.27653918503573E-05 -1.97459523992438E-05  2.30753399427978E-05 -3.66616712330657E-13  1.91486967189155E-13
 -1.69114084367441E-13 -2.01074543965782E-06 -1.33104818934424E-05  1.35905088259430E-14  1.26610058339228E-13
  5.20066538683211E-07  3.43594675475236E-06 -3.42638239835879E-07 -2.27692210861887E-06  2.98745013740969E-14
  5.45569049773069E-15  4.44878904577221E-07  2.93760239356678E-06  5.44503371459316E-14 -1.24205732072876E-15
 -4.59726073449998E-06 -1.74108928067331E-14  1.73772312975252E-06  1.44357694643126E-14  6.57512133449981E-14
 -9.96681027391787E-07  2.43991652137697E-14  8.78816489311614E-07  3.46308014039711E-14 -8.30718943176519E-15
 -1.21356489747829E-13  1.29072132671258E-13 -9.20770628126641E-14  2.04188564137017E-14 -1.01151225805386E-13
 -4.59631596644179E-10 -2.44622495236321E-14 -1.51831252592426E-13  3.34781345973084E-14  1.01616421484027E-13
 -6.82614493327949E-01  1.26956343292037E-05 -2.33007888050724E-06  4.30038833966747E-05 -2.12826191861574E-05
  1.84557539609123E-01 -3.43250006707019E-06  6.30003993170390E-07 -1.16269222916919E-05  5.75414538019383E-06
  8.42087312123447E-05 -7.30345560648991E-05  8.53543989903381E-05 -9.13539727321241E-13  3.29048133632025E-13
 -5.37309786109723E-13  4.62857080530908E-13 -3.04512669911422E-13  2.72206126408616E-13 -2.27674385875884E-05
  1.97462774117338E-05 -2.30771673464131E-05  4.48433151892291E-13 -7.46508182050234E-14  3.84359298772156E-13
 -2.01010018446559E-06 -1.33105972653609E-05  5.71253878219569E-14  1.16480555551823E-13  5.19900084299583E-07
  3.43597640103839E-06 -3.42528266615176E-07 -2.27694177394109E-06  3.23958947948902E-14  3.96589602300388E-14
  4.44737017346857E-07  2.93762785135217E-06  3.40968927816524E-14 -1.21075498061524E-13  4.59723788631263E-06
 -3.31232109134035E-14 -1.73771435310620E-06 -1.57245754064139E-14 -1.84563736670064E-14  9.96676066538092E-07
  3.06770359972315E-14 -8.78812156579844E-07 -4.98121848272494E-14
* ORBITAL    1    8
  1.82730573989587E-13  8.04965540725238E-12  2.96495914207666E-12  1.04805120094897E-11  4.26489486619535E-13
  9.77815230553631E-13  1.26565740392753E-09  1.46747158364677E-12  5.21766700240949E-12  1.31213894182091E-12
  5.57493701066087E-13  1.84548226801469E-01 -3.43262040912288E-06  6.27638287967819E-07 -1.16273759798517E-05
  5.75296926813000E-06  6.82580046785306E-01 -1.26960850095330E-05  2.32133012278205E-06 -4.30055626546231E-05
  2.12782687780811E-05  2.27652005647241E-05 -1.97459962461400E-05  2.30752787837307E-05 -6.02032136370075E-13
  2.44250843426781E-13 -3.25651654762163E-13 -1.60448105612048E-12  1.17953982961102E-13 -1.06493885540946E-12
  8.42004765099543E-05 -7.30335024358644E-05  8.53474205715117E-05  9.92612047650960E-13  6.49550946613031E-13
  7.85659744761400E-13  5.43304639673940E-07  3.59897924546556E-06  3.38949664980014E-15 -1.46391279530562E-14
 -1.41893488314753E-07 -9.28004552209934E-07 -1.27116251893813E-06 -8.41872612569252E-06 -3.42642853073327E-14
 -4.03016754051221E-14  1.64246118874922E-06  1.08673365112572E-05  1.82013073723497E-13 -1.33684650016951E-14
  1.24301738809312E-06  1.86471503757866E-14 -4.69677424454672E-07  1.70754663136797E-14  3.08535075096733E-14
 -3.68596284440035E-06 -4.79492084107550E-14  3.25086543073060E-06 -4.18600074741137E-15 -1.86645258334661E-13
 -7.96676345757849E-12 -3.10608560477027E-12 -1.05877997930767E-11 -3.67648878781668E-13 -9.26361259853957E-13
  1.25393347403962E-09  1.47938677319473E-12  4.96499650484086E-12  1.18073530576770E-12  5.04094528655472E-13
  1.84557728165525E-01 -3.43244443267164E-06  6.30048818072403E-07 -1.16269084936228E-05  5.75416886270041E-06
  6.82615054417837E-01 -1.26954363878656E-05  2.33021206714213E-06 -4.30038401111784E-05  2.12826886349422E-05
 -2.27673320320929E-05  1.97463343495575E-05 -2.30771823609663E-05  5.96567868521641E-13 -3.02157688489924E-13
  4.18263616596037E-13  1.62138252152327E-12 -1.23285686970758E-13  9.52874235339237E-13 -8.42083303231948E-05
  7.30347477571083E-05 -8.53544344222231E-05 -8.88949524049642E-13 -5.71868370046639E-13 -6.03154759035813E-13
  5.43123652870849E-07  3.59901178630212E-06  7.28048879774802E-14 -4.18297141749071E-14 -1.41846609002450E-07
 -9.28013040175698E-07 -1.27074020496510E-06 -8.41880235588966E-06 -6.90587719368694E-14  1.89379251328058E-14
  1.64191659460189E-06  1.08674346273174E-05  1.34071746546333E-13 -7.76761290330375E-16 -1.24301105048825E-06
 -8.78969349591744E-15  4.69674927628854E-07  2.14302308120047E-14 -6.87640993037025E-15  3.68594389280305E-06
  5.13275468149200E-14 -3.25084899310208E-06 -2.28697906880907E-14
* ORBITAL    1    9
  2.53759157963889E-14  3.60886191991005E-13  3.20900149369089E-13  4.35506679063382E-12 -1.34620503511768E-13
  2.02372841517651E-14 -3.72634968333408E-10  2.55154594062146E-13  1.06233161803548E-12  1.87263457750721E-13
 -9.87703014618267E-14 -6.82582958976162E-01 -1.30311276079533E-05 -1.73378352643106E-04 -3.32272981719588E-05
 -8.65407599137547E-05  1.84683948563406E-01  3.52579794268224E-06  4.69104191557792E-05  8.99018088540777E-06
  2.34150067874368E-05 -1.53089638746810E-04  2.43497090716760E-05 -1.36756610300363E-04  6.92741537621333E-13
 -5.62638866804036E-13  4.39883327996405E-13 -5.79482158033463E-13  8.96757450073307E-14 -2.34950714739466E-13
  4.14209368684346E-05 -6.58820904210453E-06  3.70017656190052E-05 -9.14541849047019E-14  4.64181944280050E-13
 -1.12826689147772E-13  1.30274560262441E-05 -2.30964550867933E-06  9.11353653948914E-15  4.27234222053224E-14
 -3.36286331018986E-06  5.95430256865542E-07  2.23054215523925E-06 -3.96139543030234E-07  5.45593588089676E-15
 -1.15344463066307E-14 -2.87693176818073E-06  5.09450500176894E-07  7.26078729871511E-15 -6.07959679703013E-14
  4.61150924527850E-07 -5.41135122247542E-15 -1.74208774400654E-07 -2.68305495900323E-14  2.49450825995839E-14
  9.99637414999906E-08  6.83436820973354E-14 -8.82932807440688E-08  2.97039766851103E-14 -2.67052559826608E-14
 -1.09205958891042E-13 -1.30736221908202E-12  5.26590224532180E-13  1.18335350238090E-13  1.76183554987635E-13
  4.51599528820702E-10  5.22564414559953E-13  1.37885430241692E-12  1.42560455794551E-13 -2.74898304307794E-14
  6.82549075649941E-01  1.30317391109273E-05  1.73378226607443E-04  3.32294546596030E-05  8.65396949714795E-05
 -1.84674817050077E-01 -3.52596273926908E-06 -4.69103851860421E-05 -8.99076208727375E-06 -2.34147198078268E-05
 -1.53085457462546E-04  2.43460839278202E-05 -1.36752371402439E-04  6.67037829116842E-13 -5.78143957921091E-13
  2.66510154744980E-13 -4.38245481500739E-13  5.03088387961171E-13 -1.58538076860134E-13  4.14198102221188E-05
 -6.58723196882713E-06  3.70006232873043E-05 -5.20519596464674E-13 -1.24512006657718E-13 -3.44674953534002E-13
 -1.30275549296456E-05  2.30898470440284E-06  2.67997131912340E-15  4.55743483372455E-14  3.36288882852058E-06
 -5.95259575053725E-07 -2.23055900704581E-06  3.96026842139950E-07 -3.24695164686055E-14 -1.27281429782296E-13
  2.87695369825179E-06 -5.09305233437146E-07 -3.74126488717685E-14  9.92755278199512E-14  4.61379070034868E-07
  2.71666478142397E-14 -1.74295053361084E-07  6.02333372501082E-14 -1.86911907233918E-14  1.00013094708771E-07
 -1.76319954865398E-14 -8.83367007904226E-08  1.13596895068571E-14
* ORBITAL    1   10
 -2.31502861711326E-14 -7.08350294382991E-12  2.41746157556594E-12 -9.85566676737214E-12 -3.19724800963958E-13
 -5.25096406975717E-13 -1.17799098286867E-09  5.20070142276780E-13 -5.09174912699923E-13 -3.99465874198203E-13
 -3.60517986960354E-13 -1.84684137012811E-01 -3.52579537278242E-06 -4.69102790830434E-05 -8.99013274063138E-06
 -2.34149890324505E-05 -6.82583520088308E-01 -1.30311249630398E-05 -1.73377858520052E-04 -3.32271364560905E-05
 -8.65406978221835E-05 -4.14208712792437E-05  6.58833282310186E-06 -3.70017277078373E-05  4.89572978922186E-13
 -3.41594795246632E-13  2.45383051860612E-13  1.78393769261099E-12 -6.32165323511061E-13  7.17263537234268E-13
 -1.53089401334494E-04  2.43501322553004E-05 -1.36756466230952E-04 -1.31262283621088E-12 -2.54987677146219E-14
 -3.47022528964727E-13  3.52516424966065E-06 -6.25154973643908E-07  4.14661162458635E-14  3.36592193195981E-14
 -9.08482062202048E-07  1.60116512417087E-07 -8.23978802789613E-06  1.46124336115222E-06  4.77688530878859E-14
 -4.37551081235096E-14  1.06362587662898E-05 -1.88509348773075E-06 -8.39513720182559E-14  8.05656395703623E-14
  1.24721961255380E-07  1.14376329700311E-14 -4.72474510230262E-08 -1.24645002896300E-14  1.98669490769636E-14
 -3.69770483412994E-07  4.09445425807573E-15  3.25994678182443E-07  2.00021041852210E-14 -9.22968530036725E-15
 -6.91209843016722E-12  2.83242091112013E-12 -8.66525039957707E-12 -2.56014528271363E-13 -4.29723290869741E-13
  1.13674448487989E-09 -6.70286271539880E-13 -1.06196597036112E-13  2.13068776548315E-13  2.49694064494968E-13
  1.84674628587120E-01  3.52596666887090E-06  4.69102439448646E-05  8.99073791167511E-06  2.34146901726847E-05
  6.82548514495215E-01  1.30317556525393E-05  1.73377729029067E-04  3.32293643831307E-05  8.65395974930560E-05
 -4.14196978120053E-05  6.58731540745396E-06 -3.70005385461896E-05  5.52596052065905E-13 -3.56728404285444E-13
  3.04298025625569E-13  1.72338669719713E-12 -6.38976591606407E-13  5.47833291872702E-13 -1.53085081895649E-04
  2.43463865450348E-05 -1.36752088229513E-04 -1.22124072525072E-12  3.56445206698371E-15 -3.74962006961092E-13
 -3.52519209162034E-06  6.24969641028384E-07 -7.41106203152677E-15  2.91537999324480E-14  9.08489586782842E-07
 -1.60068875699459E-07  8.23985343331244E-06 -1.46081221695194E-06 -3.37076223569978E-14  1.12334981855489E-13
 -1.06363426678666E-05  1.88453673731508E-06  8.60822574155242E-14 -7.50182619465482E-14  1.24785923447960E-07
  2.47509807493961E-14 -4.72716575470679E-08 -1.63517559750768E-14  2.30627907406130E-14 -3.69959287525996E-07
  2.81898180150034E-15  3.26161211770267E-07  5.73417094600881E-16
* ORBITAL    1   11
 -8.20807859088562E-05 -6.05022367559067E-04  7.02327662101995E-01  1.31303650958129E-03 -3.66129415353260E-04
 -7.76324543737608E-05 -2.00223276944500E-04  1.08555709144365E-02  1.41389509563504E-03  5.73284991333750E-05
 -3.74591730752289E-04 -9.06593121447798E-15 -8.41397131553504E-12 -2.17460112254274E-12 -4.94521822319686E-13
  1.14059040009640E-13  7.27655132151003E-13 -7.59957201188487E-11 -8.07720202662253E-13  1.57361545965703E-11
  3.41101488397015E-13 -9.59070858196629E-13 -1.24344734967332E-13 -1.74975048169224E-13  4.84849319600761E-10
  1.06095225115767E-09 -2.20947878921530E-10 -2.64865035759043E-03 -6.28428074456004E-04  1.59102150741273E-04
  4.95477888929697E-12 -5.71043567133459E-12 -2.44914599596946E-12  4.58759854575584E-03  1.08847259195470E-03
 -2.75573859412379E-04 -1.25484589905188E-13  2.98391954023006E-13  5.39916531433280E-10 -5.58905070159887E-10
  8.06864623096635E-14  3.91438886185670E-14 -4.66032956207103E-13 -3.24250543247043E-13 -8.13274631838095E-04
 -4.69020794519879E-04  5.60718826082049E-13  2.51933120616485E-13  1.04993446478876E-03  6.05501728790269E-04
 -9.34038040721526E-14 -2.82868150983378E-10  1.21896402093286E-13 -7.79627412740691E-10  1.11236475782948E-04
 -1.58009959829802E-13 -1.65816600119227E-04  1.85293234765238E-13  2.19357581031511E-04 -8.20808002815726E-05
 -6.05022454538163E-04  7.02327611045752E-01  1.31303569491894E-03 -3.66129389500339E-04 -7.76322286903165E-05
  2.00223302048809E-04 -1.08555712223101E-02 -1.41389437440590E-03 -5.73282415607033E-05  3.74591794836562E-04
 -2.89742869846984E-15  9.30587178093569E-12  2.61093696347177E-12  2.73854015782334E-13 -1.49738063367853E-13
 -7.11112643305541E-13  7.53028254782795E-11 -3.58509933474858E-14 -1.56475585013328E-11 -3.68404777224914E-13
 -1.62881074954038E-12 -3.03591383001010E-13 -1.13885263976755E-13  4.86404506388895E-10  1.00948130432549E-09
 -2.26946853438490E-10 -2.64865021154880E-03 -6.28428153179361E-04  1.59102132552719E-04  6.07344961019137E-12
 -5.35381061398350E-12 -2.45138030774603E-12  4.58759828076602E-03  1.08847257032575E-03 -2.75573846140346E-04
  1.53623753137352E-13 -3.22694325907574E-13 -5.42448766515172E-10  5.54570354520142E-10 -7.13714060168698E-14
  1.35286822782229E-14  4.72475432889536E-13  3.13256360268920E-13  8.13274626422632E-04  4.69020791622319E-04
 -5.75521107739476E-13 -2.99070847300374E-13 -1.04993446411056E-03 -6.05501738048387E-04 -2.13776802070805E-13
 -2.83263493872083E-10  9.46038765507610E-14 -7.79627464602886E-10  1.11236473384972E-04 -1.25030483491440E-13
 -1.65816596100737E-04  1.93834103679770E-13  2.19357574224708E-04
* ORBITAL    1   12
  1.69233972651286E-05  3.78196638971704E-05 -7.08258100179486E-01  6.05077323206305E-03  1.34111754673746E-03
  8.87611489073644E-04 -1.30645798454042E-04  2.04123065772807E-03  2.36302482643012E-03  2.11577184992109E-04
  6.05350122477778E-04  1.55310395064105E-14  7.90221540092280E-12 -5.49475777309879E-13  2.74394041545596E-13
  1.69061861576840E-13 -7.04537905919824E-13  7.84432828403112E-11  5.80655854596886E-12 -1.43755637565524E-11
  1.23853042868301E-12 -5.16283354764883E-12 -1.77643924105905E-13 -2.65627442461092E-14 -1.99312767646813E-09
 -1.22814068568776E-09  1.25465029139482E-10  1.80032215942281E-04  6.81855142719149E-05 -1.98087246352908E-04
 -2.07682076394365E-11  4.73080775875867E-12  2.31100037272236E-12 -3.11831355602032E-04 -1.18104729495543E-04
  3.43097649352112E-04  4.24699437287131E-14 -2.45623164027296E-13 -7.01213436795495E-10  3.93441178687747E-10
 -4.45253033484149E-14  3.94823800903616E-14  4.16257341907437E-13  3.31335967103715E-13  1.01268817855092E-04
  3.25844438176719E-05 -7.66837781936556E-13 -3.76357050230705E-13 -1.30739370145861E-04 -4.20652842210824E-05
  2.18346883895709E-13  3.46468397806207E-10 -1.40779885500192E-13  1.00567103213006E-09 -3.33411626761178E-05
  9.50584617769646E-14  4.96970620562746E-05 -1.73932219248637E-13 -6.57459628769231E-05 -1.69234032737619E-05
 -3.78196843161771E-05  7.08258150312734E-01 -6.05077314013390E-03 -1.34111780054954E-03 -8.87611380621174E-04
 -1.30645780657838E-04  2.04122945945303E-03  2.36302466779005E-03  2.11577253906535E-04  6.05350155408176E-04
  1.00839147852065E-14  8.77306487712338E-12 -4.50141098754595E-13 -5.40355451330075E-14 -4.56650613246304E-14
 -7.03255252175023E-13  7.74551742731755E-11  5.33325499233064E-12 -1.40570557737410E-11  1.29495041087188E-12
  4.93722830511517E-12  1.78173990911143E-13  6.75054216028494E-14  2.03603888357105E-09  1.18678889301836E-09
 -1.29906268275016E-10 -1.80032227548942E-04 -6.81856424242106E-05  1.98087248077390E-04  2.10815958405709E-11
 -4.49278166153279E-12 -2.20746535620631E-12  3.11831502094485E-04  1.18104824216973E-04 -3.43097666041261E-04
  1.45183432389975E-13 -2.84096821000161E-13 -7.04470417949731E-10  3.88874098438254E-10  1.17723747020435E-14
  4.99544458199549E-14  4.41760738636020E-13  3.67647326848819E-13  1.01268883172725E-04  3.25844798046398E-05
 -7.66935619079607E-13 -4.45799574294432E-13 -1.30739462427036E-04 -4.20653441244053E-05 -1.88406813169201E-13
 -3.46710751500194E-10  7.68996706163821E-14 -1.00546314039826E-09  3.33411717219907E-05 -5.46095916489252E-14
 -4.96970749398339E-05  2.09794393356831E-13  6.57459786323861E-05
* ORBITAL    1   13
 -2.48479590534581E-04 -1.96770593239490E-03 -2.88323388510942E-02  2.50400251833335E-04 -4.80949386486284E-04
 -4.80267448525119E-04 -7.69515216661992E-04  6.91814798193663E-01  7.38518715694237E-03 -2.87992848649071E-03
 -2.45866920126362E-03 -3.33300091028727E-16 -3.87679589615505E-12  7.62003724340795E-13 -2.76866534909544E-13
 -1.66867623664344E-13 -1.63124876512673E-14  3.32284349340234E-10 -2.77098174144831E-12 -3.80228431715364E-12
 -1.82546428182409E-13 -2.73681182795729E-12  3.13943031276461E-12  6.65559326355633E-14 -5.36647198412569E-09
 -6.00613328965016E-09  5.05784969462299E-11 -5.34545917386684E-03 -4.68434199421370E-04  4.01461171211560E-04
 -6.03299180922102E-11  1.18913861084216E-11  1.39675795433229E-11  9.25858910800706E-03  8.11332426471723E-04
 -6.95350877661991E-04 -1.17744883700769E-12  2.43446134516609E-13 -4.80693907351887E-10  1.03245918645132E-10
  5.14936729801612E-13 -1.31918838517943E-14 -5.20472181419201E-12 -1.71122897266455E-12 -2.80722103640521E-03
 -1.40571519412863E-03  6.98590685381298E-12  2.18768148271942E-12  3.62410550847112E-03  1.81477075968874E-03
 -2.81005234920613E-14  6.84894689073893E-10  1.80291577892465E-14  1.58524124333434E-09  2.66941678235374E-04
 -2.80965023064281E-13 -3.97932428148958E-04  2.00761252433716E-13  5.26415733594204E-04 -2.48479578349415E-04
 -1.96770584942067E-03 -2.88323390361918E-02  2.50401486039250E-04 -4.80949824259570E-04 -4.80267595523634E-04
  7.69515192328354E-04 -6.91814785792978E-01 -7.38518832510982E-03  2.87992859683130E-03  2.45866911384225E-03
  1.03985928501466E-14  4.50708718315576E-12 -7.56437542088293E-13  2.25833421808103E-13  6.24112936481832E-14
  1.22691813292260E-14 -3.31743905320145E-10  2.94372554309557E-12  3.96768447944345E-12  2.13174292820784E-13
 -3.88024222000786E-12  3.34851848433916E-12  2.33617958579049E-13 -5.31445332511439E-09 -5.91639632938822E-09
  5.76402602544675E-11 -5.34545930883279E-03 -4.68434060515280E-04  4.01461209378812E-04 -5.97244568085650E-11
  1.16673508951844E-11  1.37416341169923E-11  9.25858952451676E-03  8.11332490130325E-04 -6.95350924470579E-04
  1.27314014653284E-12 -3.06973525317757E-13  4.70351646996484E-10 -1.07024382732368E-10 -5.41579036767214E-13
  9.86781418741680E-14  5.24145539949621E-12  1.70903569834887E-12  2.80722099502183E-03  1.40571518226950E-03
 -7.02442279692357E-12 -2.20181715279238E-12 -3.62410547634565E-03 -1.81477075677049E-03 -5.26116663560050E-14
  6.87821455332262E-10  6.36983521703628E-14  1.58456376911133E-09  2.66941675735709E-04 -2.65438612532170E-13
 -3.97932425840062E-04  2.05578095086231E-13  5.26415737535770E-04
* ORBITAL    1   14
  3.72984357943447E-13  2.87479405455493E-12  2.76286133158337E-11  2.74228497321979E-11  1.14090835303245E-11
  2.20566511075191E-12  3.79770709614391E-13  9.51679978905929E-11  1.93578812375188E-11  4.53610291104992E-12
  2.98005206818297E-12  1.16968963902063E-04 -6.78447927634521E-01 -2.80850198858217E-03  8.62732803740953E-04
  7.12776907458665E-04 -3.24182899098421E-05  1.88033523100568E-01  7.78396136934559E-04 -2.39111035929738E-04
 -1.97550708738943E-04 -6.46747900022347E-03 -8.93611329856854E-04  1.56943031397339E-04  7.52002232698979E-11
 -7.15151776515256E-12 -1.35700082811178E-11 -2.99222010434974E-11  6.81479499533620E-13  3.74677881926454E-12
  1.79248011272429E-03  2.47667661353763E-04 -4.34970053132179E-05 -3.65108007434752E-12  1.46813655417026E-12
  1.60166872134168E-12 -1.82512306759989E-03 -1.17050448003094E-03 -4.72721133767190E-12 -2.42952966664470E-12
  4.71263087190812E-04  3.02217757654383E-04 -3.19924703337919E-04 -2.05188363558152E-04  1.09595318975130E-12
  7.35237442337147E-13  4.13011732343466E-04  2.64866002078895E-04  2.15625414209998E-12  4.64389019111709E-13
 -4.08313208798819E-04 -2.58385890277668E-13  1.54330885861710E-04  1.02820665841656E-13 -1.19259328147745E-13
 -9.07364249537623E-05  2.18230543687314E-14  8.00174483839246E-05  1.14466848032878E-13 -3.73162045271847E-13
 -2.84930666345420E-12 -2.64133476182815E-11 -2.77455261325793E-11 -1.08715695127905E-11 -2.19227602143877E-12
  3.82225319672971E-13  9.46591879438944E-11  1.95446063426215E-11  4.55107637929470E-12  2.90143753957584E-12
  1.16968954539871E-04 -6.78447859277278E-01 -2.80850213682524E-03  8.62733132381379E-04  7.12776879633690E-04
 -3.24182873301817E-05  1.88033504153499E-01  7.78396180176273E-04 -2.39111127804848E-04 -1.97550701394936E-04
  6.46747946491178E-03  8.93611240928070E-04 -1.56943119706208E-04 -7.33928606527687E-11  7.34292133706460E-12
  1.32949778943371E-11  3.02902128481304E-11 -5.21056646456044E-13 -3.75810970624947E-12 -1.79248024211564E-03
 -2.47667640326941E-04  4.34970296600704E-05  4.92379333779301E-12 -1.50499162203171E-12 -1.81395660256945E-12
 -1.82512309035068E-03 -1.17050448644820E-03 -4.85996177494753E-12 -2.35731096821320E-12  4.71263074371717E-04
  3.02217753867075E-04 -3.19924689236284E-04 -2.05188360254208E-04  1.04093259788765E-12  7.16045017975666E-13
  4.13011748223446E-04  2.64866006752516E-04  2.18400825519846E-12  4.93857420807845E-13  4.08313207161747E-04
  2.81430992801748E-13 -1.54330881511955E-04 -1.45578538449060E-13  1.12663258938094E-13  9.07364219176201E-05
 -7.51660884732047E-15 -8.00174505248897E-05 -6.37836584022913E-14
* ORBITAL    1   15
 -2.14865322128689E-12 -1.65096812157769E-11 -1.56519316069429E-10 -1.72732215079368E-10 -5.10079534270217E-11
 -1.50093327107752E-11 -1.99460113968708E-12 -4.70666031937162E-10 -9.85225248677217E-11 -2.08651559900011E-11
 -1.30170839765020E-11  3.24182740599624E-05 -1.88033523576100E-01 -7.78396389861194E-04  2.39112113410023E-04
  1.97551056535427E-04  1.16968914624851E-04 -6.78447929421629E-01 -2.80850317781683E-03  8.62736697163149E-04
  7.12778196329532E-04 -1.79247852363804E-03 -2.47661682212731E-04  4.34977990088627E-05  2.71254023033082E-11
 -2.23752655823276E-12 -4.08801216408423E-12  9.49567043176965E-11  3.46343632301782E-12 -1.14973367397248E-11
 -6.46747293132597E-03 -8.93590299652755E-04  1.56945742700698E-04 -1.58404812241696E-11 -1.82291854401939E-11
 -7.23580919973766E-12 -5.05839567460759E-04 -3.24412510709235E-04 -2.30853823417606E-12 -7.82315027758321E-13
  1.30601528777537E-04  8.37421946202895E-05  1.15429791084665E-03  7.40294236357260E-04 -5.78020374108209E-12
 -2.29441562567745E-12 -1.49022094125495E-03 -9.55709245954035E-04 -2.17088121756338E-12 -1.56995358011015E-12
 -1.13166653220207E-04 -1.03330394812080E-13  4.27690785936760E-05  3.43937025683521E-14  1.19851198213072E-13
  3.27377604258894E-04 -1.74924118312620E-13 -2.88723942671531E-04 -3.46974523019945E-14  2.13802002519170E-12
  1.64241279834367E-11  1.55603346419159E-10  1.73354802495571E-10  5.08170724510827E-11  1.51010496382234E-11
 -1.98952375097226E-12 -4.71277202039752E-10 -9.89427448497192E-11 -2.08209871816368E-11 -1.30040788097790E-11
  3.24182705956775E-05 -1.88033505470731E-01 -7.78396458292526E-04  2.39112179818785E-04  1.97551036459875E-04
  1.16968902188221E-04 -6.78447863813052E-01 -2.80850343195551E-03  8.62736939004043E-04  7.12778124674716E-04
  1.79247863701868E-03  2.47661692703341E-04 -4.34978181094923E-05 -2.80453679133969E-11  2.25601410728314E-12
  4.19310474653250E-12 -9.32474119218305E-11 -3.55796764164467E-12  1.10898153317852E-11  6.46747334672411E-03
  8.93590350393653E-04 -1.56945811204558E-04  1.62062015084978E-11  1.85815473330072E-11  7.41025504094627E-12
 -5.05839570592856E-04 -3.24412510835168E-04 -2.18694722716889E-12 -8.16947750928515E-13  1.30601507915700E-04
  8.37421915907605E-05  1.15429788817952E-03  7.40294233571465E-04 -5.88839379542390E-12 -2.29256578062304E-12
 -1.49022094319976E-03 -9.55709246179655E-04 -2.41574534000344E-12 -1.61397464796719E-12  1.13166653719301E-04
  1.23145739902217E-13 -4.27690748994620E-05  1.79441595081889E-14 -1.51102642323818E-13 -3.27377599647268E-04
  1.37593704924482E-13  2.88723943288087E-04  1.34893136940201E-14
* ORBITAL    1   16
 -1.94052983280723E-13 -2.24338030210893E-12 -8.99955122157015E-11  3.44388959572344E-11 -2.72444251996846E-11
  3.36914635549885E-12 -1.30673814338476E-13  3.10418994939542E-10  8.84132380475860E-12  4.57877552528027E-12
  6.65761509663042E-13 -2.80791164689057E-05 -1.94377738401771E-01 -2.32441928465191E-04  1.60157257700877E-04
  1.86206226633978E-04 -9.85391606170917E-05 -6.82139292208139E-01 -8.15667061630439E-04  5.62037651439927E-04
  6.53448361796533E-04  3.54818193802223E-04 -7.26665323769157E-05 -8.28098986089461E-05  2.74811907377431E-11
 -1.31457617719913E-12 -3.52152843439219E-12  1.04004106804269E-10 -5.27848232728098E-12 -1.53883685309827E-11
  1.24518421710562E-03 -2.55005995261830E-04 -2.90606078148259E-04 -2.15642133395274E-11  1.78946511414803E-12
  2.93045158279702E-12  1.58943965756095E-05 -8.56757036275158E-06 -2.79497161090293E-12 -1.05660421919568E-12
 -4.09047274137735E-06  2.20504670163521E-06 -3.52719506168989E-05  1.90245258894204E-05 -9.51760010302963E-12
 -5.50643603622216E-12  4.55302699350528E-05 -2.45369045639865E-05  1.46728015089890E-12  1.85988878942266E-12
 -9.42869462154158E-06 -1.53894711319215E-13  3.56174062747168E-06  5.83043796709568E-14  3.38565743389967E-13
  2.65265336494060E-05 -3.92855739552515E-13 -2.33969087323719E-05  2.25867441023196E-13 -2.05399396966124E-13
 -2.30868001485610E-12 -8.96787518140030E-11  3.25550262387185E-11 -2.67703359879996E-11  3.30640410775135E-12
  1.40908316923983E-13 -3.12911495150712E-10 -8.36014116072270E-12 -4.48658670765023E-12 -6.35327971995458E-13
  2.80791185643103E-05  1.94377756927505E-01  2.32442110661140E-04 -1.60157368790047E-04 -1.86206243574844E-04
  9.85391676710461E-05  6.82139357150449E-01  8.15667707332058E-04 -5.62038043390253E-04 -6.53448422648959E-04
  3.54817904261802E-04 -7.26665741558300E-05 -8.28098787165074E-05  2.82828769597432E-11 -1.37541434022106E-12
 -3.61596316876991E-12  1.02850548955877E-10 -5.35807995967090E-12 -1.52688515421853E-11  1.24518318069396E-03
 -2.55006160075603E-04 -2.90606008532881E-04 -2.18446356735314E-11  1.85272190921316E-12  2.96757977580623E-12
 -1.58943394877714E-05  8.56760688806559E-06  2.65820737314592E-12  1.06520567750955E-12  4.09047118048928E-06
 -2.20505917950401E-06  3.52718417290680E-05 -1.90246124788378E-05  9.57944085649231E-12  5.46391682897006E-12
 -4.55301109331386E-05  2.45370111398207E-05 -1.45719758958403E-12 -1.99964797219267E-12 -9.42870835657960E-06
 -1.42097498138456E-13  3.56174271751479E-06  4.15811259495163E-14  3.51111542766163E-13  2.65265677738752E-05
 -3.91325918785802E-13 -2.33969425488980E-05  2.09834178476131E-13
* ORBITAL    1   17
  2.04752499020798E-13  1.64344440979262E-12  2.26113009205142E-11 -3.24981941202764E-11  3.37571062576507E-12
 -2.88700677471795E-12  2.34652380997875E-13 -9.02605221956264E-11 -5.02622801561135E-13 -3.94317901382784E-13
  8.17495524727097E-14 -9.85394678879556E-05 -6.82139293695022E-01 -8.15670435899713E-04  5.62028768317307E-04
  6.53441910674334E-04  2.80791997562759E-05  1.94377738792353E-01  2.32442879297402E-04 -1.60154840511569E-04
 -1.86204458004891E-04  1.24519038986221E-03 -2.55027307278953E-04 -2.90609703720113E-04  7.15456359200477E-11
 -5.27743560425459E-12 -1.18150328889053E-11 -2.84403368779526E-11  2.22604675797319E-12  4.34316786711266E-12
 -3.54819836358181E-04  7.26724408406573E-05  8.28109158521827E-05 -1.05499377541913E-11 -2.90118494841394E-12
 -3.73892933422877E-13  5.57667320072803E-05 -3.00660812212933E-05 -5.86982146152964E-12 -3.27809657678407E-12
 -1.43959619266966E-05  7.74642095116978E-06  1.00612908857879E-05 -5.42155907141036E-06  2.31605890912306E-12
  1.54279754317216E-12 -1.29667853584982E-05  6.99076552806632E-06  1.18981039517269E-12 -3.26670272162201E-13
 -3.30854984982582E-05 -3.91363099717556E-13  1.25069746648832E-05  1.66332587830412E-13 -9.46414228437666E-14
 -7.56025681958521E-06  1.06276304234496E-13  6.66550592206504E-06 -1.47120341784513E-14  2.08679078752226E-13
  1.65853669567154E-12  2.16573896638277E-11 -3.16875685863789E-11  2.09663492965792E-12 -3.33759327173250E-12
 -2.45879214218822E-13  9.15178480045742E-11  1.76693031399596E-13  6.72836658540804E-13  2.72705984267102E-13
  9.85394749404944E-05  6.82139361384577E-01  8.15670999588399E-04 -5.62029203746917E-04 -6.53441966426402E-04
 -2.80792016631941E-05 -1.94377758136518E-01 -2.32443042019622E-04  1.60154965184451E-04  1.86204474340572E-04
  1.24518942068329E-03 -2.55027310144962E-04 -2.90609617456548E-04  7.02737141243961E-11 -5.22457226301939E-12
 -1.16515985901938E-11 -2.87613534619139E-11  2.16313371764371E-12  4.40709597809429E-12 -3.54819551755090E-04
  7.26724469713252E-05  8.28108913059947E-05 -1.13837656486521E-11 -2.93025753055514E-12 -2.27872170741920E-13
 -5.57665206366746E-05  3.00662138294823E-05  5.90991619872769E-12  3.13829774674105E-12  1.43959180551852E-05
 -7.74645525981150E-06 -1.00612636816873E-05  5.42158375740113E-06 -2.23526668268999E-12 -1.54709673630496E-12
  1.29667294171654E-05 -6.99079677012036E-06 -1.28905490087130E-12  2.89385030829850E-13 -3.30855450012936E-05
 -3.91752599412203E-13  1.25069892432414E-05  1.95843044521162E-13 -7.36692090347713E-14 -7.56026541266266E-06
  1.61471260681690E-13  6.66551737589279E-06 -2.16853290154488E-15
* ORBITAL    1   18
  2.40456073258980E-04  1.87494810976416E-03  1.83568671041099E-02  7.43690391016945E-03  1.38893478210448E-03
  2.05908213835251E-04  7.23955689119482E-04  7.21283254410053E-01  6.50001278198832E-03  5.11079571880709E-06
 -2.42954191058029E-04 -9.84041570074955E-14 -3.15010602049203E-11  1.49464274264072E-12 -4.62831633613563E-13
 -2.95192972037668E-13 -1.10195414167686E-13 -4.44216090117102E-10 -2.28607884098253E-12 -9.24066131531839E-13
  1.64302419212115E-12  7.82018364739305E-12  3.85952953585849E-12  1.00782980370050E-13 -3.54907964274754E-09
 -5.58669487434166E-09  7.14127078324153E-11  1.71195311260117E-03 -5.60825832032104E-04 -5.66908111401679E-04
 -5.55176110526530E-11  1.07993201056957E-11  1.35427309365332E-11 -2.96520164113366E-03  9.71360793874899E-04
  9.81913937255246E-04 -1.05601918326989E-12  3.84597634473291E-13  3.13154189799351E-10  5.80785163779119E-10
  4.46125118735058E-13 -3.31660316958753E-14 -5.18745860424572E-12 -1.63128342625809E-12 -1.10186758206621E-04
  1.08305212902527E-04  7.91350327031417E-12  2.68035560061594E-12  1.42251410779900E-04 -1.39819862518494E-04
 -5.25100024126194E-14  6.35894992744099E-10  4.11676845842892E-14  1.18233603232289E-09 -2.33097402901707E-05
 -8.90429629129357E-14  3.47489545095720E-05  6.39884869690886E-14 -4.59676169336543E-05 -2.40456068185099E-04
 -1.87494806670952E-03 -1.83568661860435E-02 -7.43690354387839E-03 -1.38893457302268E-03 -2.05908209711869E-04
  7.23955690117340E-04  7.21283266514117E-01  6.50001332387707E-03  5.11040147219279E-06 -2.42954242636827E-04
 -9.24976207270836E-14 -3.21458467281441E-11  1.76436978743530E-12 -2.13378695703665E-13 -3.36892192029646E-14
 -1.07114663666529E-13 -4.41210589690024E-10 -1.97092995772827E-12 -9.63742189710667E-13  1.46460625116821E-12
 -6.89899376772133E-12 -4.23498643189760E-12 -3.36165886960205E-13  3.48222692222682E-09  5.47714409029588E-09
 -8.05695720392910E-11 -1.71195295924357E-03  5.60825688745437E-04  5.66908060637489E-04  5.45067625514631E-11
 -1.08640070098151E-11 -1.34431880242106E-11  2.96520111770795E-03 -9.71360930586673E-04 -9.81913882471696E-04
 -1.05433831811641E-12  4.55998960167828E-13  3.18389136085838E-10  5.80869722495832E-10  3.92375440263185E-13
 -1.35871055112054E-13 -5.25286895015384E-12 -1.59105007731135E-12 -1.10186820060870E-04  1.08305159221818E-04
  8.00537075091976E-12  2.67580375239447E-12  1.42251496181330E-04 -1.39819791015204E-04  3.51917753114906E-14
 -6.38543679763860E-10  8.38774944437856E-14 -1.18137573846066E-09  2.33097343541452E-05 -7.87012513481850E-15
 -3.47489442065189E-05 -2.40922601690761E-14  4.59675971372124E-05
* ORBITAL    1   19
  9.44495046175318E-10  6.70895668950504E-09  2.59600356753373E-08  5.96780759512688E-07 -1.68227760402465E-09
  2.54760764939455E-09  1.63390075230934E-09  3.06016110425589E-08 -5.11636629870330E-07 -4.91761023559259E-08
 -1.06126961342246E-09  6.14735572954983E-13  4.22603398571403E-11  2.06179792617745E-10  5.04517941256121E-11
  2.17536995376743E-11  2.35518010212635E-12  1.00817537097004E-10 -9.64885545471977E-12  5.03045896274817E-11
  3.69154163342623E-11 -2.62589842429157E-10  1.43112699704222E-11  1.38916537304154E-12  3.87684258942915E-01
  4.69283995165536E-03 -4.53692428527565E-04  4.94614922461145E-01  5.98599383793737E-03 -5.79138022557066E-04
  3.23337130461842E-10  5.60186212890429E-11  1.52175879606010E-11  2.85565896681279E-01  3.45609977385939E-03
 -3.34339442865309E-04  7.61461163464145E-13  4.31438999078148E-13  2.50465020398863E-03  1.62562398907798E-03
 -3.84938598567300E-11 -2.35851960982613E-11 -4.11037733263879E-11 -2.61475161445569E-11  2.91711502411122E-03
  1.89334519156777E-03 -1.87781780952913E-11 -1.09860831562535E-11  2.25958735366733E-03  1.46658034033334E-03
  3.18337552980620E-13  3.06668784139064E-04  1.24168557859276E-12 -1.15910053163607E-04 -2.69992472102157E-04
  1.88938085776260E-12  2.41488624842127E-04  1.02141514168649E-12  3.19458819587920E-04  1.08713508816890E-09
  7.74486378969405E-09  3.08003754658742E-08  6.15249590382605E-07  2.95480250355555E-09  4.98644617663798E-09
 -1.74674825976548E-09 -3.24166498907041E-08  5.08751030626205E-07  4.80344256670196E-08  4.07028674007336E-10
 -6.00016482098585E-13 -4.09283975561973E-11 -2.12841095800437E-10 -5.03868998015400E-11 -2.09409423796711E-11
 -2.41699145463079E-12 -1.00382583089992E-10  1.17920664194214E-11 -5.00156216084786E-11 -3.68247122462366E-11
 -2.85431447615493E-10  1.62436950542545E-11  2.19279228448132E-12  3.87684260069472E-01  4.69284115538904E-03
 -4.53692246032213E-04  4.94614919496652E-01  5.98599538795710E-03 -5.79137713336438E-04  3.26217330769029E-10
  5.65961773147788E-11  1.55075460121202E-11  2.85565903540660E-01  3.45610063964924E-03 -3.34339440634493E-04
  8.85606338787452E-14  1.90080005400558E-13 -2.50465027572856E-03 -1.62562403629467E-03  3.86157440671201E-11
  2.37134386301900E-11  3.98601860468374E-11  2.52714926549950E-11 -2.91711492405782E-03 -1.89334510569128E-03
  1.79814599436222E-11  1.03745560017658E-11 -2.25958766699660E-03 -1.46658057248845E-03  3.65153475218559E-13
  3.06668782318925E-04  1.24158617374324E-12 -1.15910047536619E-04 -2.69992466037051E-04  1.92528674415022E-12
  2.41488619753202E-04  1.02988083519152E-12  3.19458820519574E-04
* ORBITAL    1   20
 -5.41814489962045E-10 -3.66397171111148E-09 -1.51300919109973E-08  9.34005847858541E-07 -8.37007805938386E-08
 -5.40711096764971E-08 -1.22249114731533E-10  8.04962858912059E-09 -6.92378615349308E-07 -3.51396833553405E-08
  4.30251307500728E-08 -1.21346113791945E-12  1.17224135111294E-11  3.11299366099272E-10  6.08297058540429E-11
  8.13220116980733E-12 -4.44602516356377E-13  4.05500823965333E-11  7.88472629660939E-11  8.40194147661629E-11
  4.53574549623236E-11 -1.88065855468718E-10  6.98413354428055E-11  2.73307345284662E-11  4.05638084630371E-01
 -3.57077133117203E-03 -2.65939106159049E-03  5.17707596966684E-01 -4.55904414305438E-03 -3.39471171495300E-03
  1.82018984576421E-10  4.63536323864399E-11  1.76100877606563E-11  2.98898511355470E-01 -2.63205154455839E-03
 -1.95989920861380E-03  2.85666684125056E-12  2.65396417091203E-12 -4.57532931155238E-04 -3.35363460415198E-04
 -2.99206075405459E-11 -1.39468012648147E-11 -3.07950746640849E-11 -1.32099420417564E-11 -5.32988277808241E-04
 -3.90668736994235E-04 -1.02857631474443E-11 -1.87282654427446E-12 -4.12846500698180E-04 -3.02605382962399E-04
  2.82320862939369E-13 -1.21032210446116E-04  3.19164579812214E-12  4.57457518422743E-05  1.06594279202351E-04
  2.94790127412540E-12 -9.53408766944600E-05  1.78844259644392E-12 -1.26124172173936E-04  5.10206814830938E-10
  3.43758509962179E-09  1.42112020032215E-08 -9.32394960990924E-07  8.56364292915100E-08  5.53799815790753E-08
 -1.20670765414144E-10  7.80584959103227E-09 -6.94879867311098E-07 -3.56397345223060E-08  4.28509310466476E-08
 -1.28092103771530E-12  1.00943169017516E-11  3.19080162855178E-10  5.97143563148139E-11  6.25447524366483E-12
 -3.66207782221414E-13  4.06624184371538E-11  7.71214007452234E-11  8.33679389189138E-11  4.47371437824297E-11
  2.09820997001038E-10 -7.24388762067798E-11 -2.81486602522429E-11 -4.05638084304181E-01  3.57077015465440E-03
  2.65939088974236E-03 -5.17707593890636E-01  4.55904210044686E-03  3.39471125402414E-03 -1.87330076087460E-10
 -4.71614618965183E-11 -1.78054006991054E-11 -2.98898513996360E-01  2.63205186859522E-03  1.95989955204697E-03
  2.39942430706329E-12  2.48458867650709E-12 -4.57532787441424E-04 -3.35363358484060E-04 -2.99632701511405E-11
 -1.40501060118211E-11 -2.90095385986515E-11 -1.20832010484532E-11 -5.32988306465137E-04 -3.90668748126761E-04
 -9.03776728694576E-12 -1.12186352631728E-12 -4.12846148405196E-04 -3.02605143870119E-04 -3.32021962261697E-13
  1.21032209067734E-04 -3.13268362654334E-12 -4.57457557444392E-05 -1.06594283458047E-04 -2.89780316489283E-12
  9.53408788807631E-05 -1.83040722050047E-12  1.26124169108876E-04
* ORBITAL    1   21
  6.21819382050762E-13  4.73548143109033E-12  2.39086155076301E-11  1.10434205299367E-10  3.31858593985369E-11
  1.71037462285350E-11  3.70172863058919E-13  2.45312830870417E-11  5.04627701005601E-12  2.30483606547664E-11
  1.73605407993922E-11  2.08240228481630E-03  4.75073612631511E-02 -4.41972257308792E-02 -2.31812002519683E-04
  4.42604667817967E-03 -5.38056373352338E-04 -1.22750663068724E-02  1.14197877385183E-02  5.99019267828900E-05
 -1.14360746100001E-03 -6.35581625457739E-01 -2.34932668760640E-02  1.78026163941344E-05  3.82812567519483E-11
 -3.18390750292536E-11 -4.94237066159623E-12 -1.93541980371240E-10  1.71921759005833E-11  4.73353042226407E-12
  1.64223153910835E-01  6.07026532398296E-03 -4.59334852724289E-06 -9.91941957970085E-11 -1.16090807441756E-11
 -3.38343182827439E-12 -1.08514809105017E-02 -6.31427937107650E-03  4.21173453121605E-11  2.69943724633760E-11
  2.80186561587792E-03  1.63035605448996E-03 -1.77333336330016E-03 -1.03187215147522E-03 -1.61855680621929E-11
 -9.81398406530562E-12  2.28929417121023E-03  1.33209723698310E-03 -6.13885729803207E-13  9.44771208639596E-13
 -1.46044839098040E-03 -2.66228298188913E-12  5.51994618315793E-04  1.01111034557772E-12 -4.19466007597639E-13
 -3.02551101146697E-04  5.10089896070591E-13  2.66835312184061E-04  2.97687476862238E-14 -5.28724213947960E-13
 -4.13389805920061E-12 -2.04260911159503E-11 -1.39266787385354E-10 -2.91905948456745E-11 -1.45348461959219E-11
  3.04578264537794E-13  2.40874454551803E-11  1.25021535018492E-11  2.44251714321301E-11  1.78735675609068E-11
  2.08240227147075E-03  4.75073614573454E-02 -4.41972237268656E-02 -2.31811827332665E-04  4.42604665365269E-03
 -5.38056369847654E-04 -1.22750663556079E-02  1.14197872920389E-02  5.99018901046165E-05 -1.14360745270052E-03
  6.35581629366735E-01  2.34932680436187E-02 -1.78025555240574E-05 -2.41268615670793E-11  3.50680778592754E-11
  5.96649304402950E-12  1.87693760234018E-10 -1.56275934982676E-11 -3.88490565504064E-12 -1.64223154939248E-01
 -6.07026561521619E-03  4.59333703550203E-06  1.40179637479563E-10  1.29050987106567E-11  3.16458548768128E-12
 -1.08514810011572E-02 -6.31427944219854E-03  4.07436406850056E-11  2.59368780048041E-11  2.80186566319991E-03
  1.63035608625887E-03 -1.77333340090477E-03 -1.03187217695014E-03 -1.57140319622712E-11 -9.65977143391286E-12
  2.28929417731062E-03  1.33209724475184E-03 -2.54213896140215E-12 -2.00393232198262E-13  1.46044837967987E-03
  2.63649765449186E-12 -5.51994608083116E-04 -1.00333490894289E-12  4.89462463009133E-13  3.02551094204210E-04
 -5.77344814652662E-13 -2.66835314385042E-04  1.29874503332708E-13
* ORBITAL    1   22
 -1.62103516311056E-03 -1.19397167042736E-02 -6.11756154875848E-02 -6.90447100645822E-02 -6.51867245732401E-03
 -3.82229860522220E-03 -3.32547185334903E-03 -6.32263140638009E-02 -1.46172561278982E-02 -3.17373522964679E-03
 -5.49379501268210E-04 -6.12983481766524E-13 -1.59460718824769E-11  3.62309534653076E-11 -2.41224110438843E-11
 -2.63868217125027E-11 -2.15228546869997E-12 -1.13499215167834E-10 -4.85788622617725E-10 -1.51212359637644E-10
 -8.55034614530953E-11 -1.36795600652015E-10  1.33774103318230E-11  3.40794309951481E-12  9.84093953582399E-08
  1.25990611678021E-08  2.55919520248558E-09 -3.39699314522151E-01 -3.50789861833998E-03  2.73091757282577E-03
  1.59270015718583E-10 -4.68570348819763E-12  4.45955980341774E-13  5.88376776370525E-01  6.07589911398867E-03
 -4.73007956358459E-03 -4.80555848917784E-12 -1.94244429484865E-12  1.95566653768666E-09  1.31122110871011E-09
  1.20353167549181E-12  4.22575220223776E-13  3.26732182695611E-11  2.04500916438119E-11 -6.54028656968729E-03
 -3.41929966728257E-03 -4.01554622356518E-11 -2.46131535160301E-11  8.44347874325072E-03  4.41430029259963E-03
 -5.04590189327422E-13  6.31503133084906E-09  1.44541534434531E-13  1.65291008317387E-08  6.60297684181384E-04
 -2.74691873483816E-12 -9.84305239788968E-04  2.33499619519769E-12  1.30211838079756E-03 -1.62103516472577E-03
 -1.19397167132680E-02 -6.11756154037075E-02 -6.90447127846549E-02 -6.51867201844294E-03 -3.82229846910985E-03
  3.32547184895004E-03  6.32263145673851E-02  1.46172572256001E-02  3.17373524718342E-03  5.49379363291695E-04
  5.43016750837031E-13  1.48834346280607E-11 -3.56054237974894E-11  2.52797035930553E-11  2.72893897833178E-11
  2.38127775793364E-12  1.18301154928279E-10  4.84009392952491E-10  1.50435454864422E-10  8.49765019685010E-11
 -1.59878844236624E-10  1.28737786570825E-11  3.64518494956452E-12  9.58085917172697E-08  1.25122307651909E-08
  2.57060267696122E-09 -3.39699319142159E-01 -3.50789937686943E-03  2.73091756867984E-03  2.34484139889027E-10
 -6.58580575912932E-13  7.10926274287943E-13  5.88376775908582E-01  6.07590043509017E-03 -4.73007940886739E-03
  6.17994589390665E-12  2.86114999712118E-12 -1.97953588505765E-09 -1.32999658089557E-09 -1.45938565163151E-12
 -6.21212524208940E-13 -3.10970537779418E-11 -1.96081523251921E-11  6.54028664949341E-03  3.41929972696972E-03
  3.82161014003253E-11  2.33674827228846E-11 -8.44347889873979E-03 -4.41430040951018E-03 -5.89268124939359E-13
  6.31978322492027E-09  2.59696480720022E-13  1.65274368705858E-08  6.60297672976675E-04 -2.97248123824390E-12
 -9.84305225677575E-04  2.55540954280140E-12  1.30211837188218E-03
* ORBITAL    1   23
  5.48695069837865E-13  4.33116607837216E-12  2.21813696300149E-11 -1.09796954246256E-10  9.58454277267937E-13
  1.53535171048943E-11 -4.54689103819339E-13 -1.94075660574710E-11 -9.87361277090990E-11 -5.34356125268442E-11
 -2.96744255919732E-11  1.86575533792281E-03  4.18352760532342E-02  5.80081292218600E-02  8.78092536830791E-05
 -4.36813434876118E-03 -4.81915250706701E-04 -1.08058391357012E-02 -1.49831799924641E-02 -2.26796779217612E-05
  1.12826632506458E-03  7.35143808534722E-01 -6.30863111786220E-03 -4.48047336187932E-03  3.51395643002527E-11
  2.08749044073548E-10  8.23824246572471E-11  2.44568282032019E-10 -7.87757399483430E-11 -3.04049778673805E-11
 -1.89883877347558E-01  1.62945431313588E-03  1.15727299975927E-03  3.03942329782914E-10  2.28219307334801E-11
 -4.47398657455828E-12 -1.42175648820707E-03 -6.38628405432036E-04  8.96157737644654E-12  2.22743308825747E-11
  3.67076270941756E-04  1.64889630947753E-04 -2.32214700201308E-04 -1.04308090056689E-04 -1.86891556689478E-12
 -7.25255675023143E-12  2.99876539094323E-04  1.34699001717012E-04  4.77837204154628E-12  8.54405167211292E-13
 -5.13981053274399E-05  6.65346222884375E-12  1.94478292718709E-05 -2.61041949428718E-12  1.71536856757061E-12
 -1.06669292182876E-05 -1.87462226491582E-12  9.36473686479003E-06 -2.65715315599554E-13  4.82061795944067E-13
  3.67330037598871E-12  1.92344650520274E-11 -1.42582958312382E-10  6.81496703267874E-12  1.82798185101484E-11
  4.34301035651498E-13  1.81408004339761E-11  1.06749099676944E-10  5.38789478622087E-11  2.93004321704290E-11
 -1.86575535338195E-03 -4.18352760952172E-02 -5.80081280159914E-02 -8.78092023177007E-05  4.36813423678837E-03
  4.81915254382531E-04  1.08058391394176E-02  1.49831797779162E-02  2.26796616158317E-05 -1.12826631081223E-03
  7.35143805402060E-01 -6.30863142473936E-03 -4.48047367816795E-03  4.93601194196762E-11  2.10718436501637E-10
  8.26798540464791E-11  2.37860126046805E-10 -7.71364895326873E-11 -2.98867504755599E-11 -1.89883876503103E-01
  1.62945440754006E-03  1.15727308533320E-03  3.53030914374311E-10  2.16499646829393E-11 -5.26092566776127E-12
  1.42175640367712E-03  6.38628337158813E-04 -1.02306066385037E-11 -2.30507071571502E-11 -3.67076158460088E-04
 -1.64889532203893E-04  2.32214600722655E-04  1.04308001672382E-04  2.10670885257921E-12  7.55947716566153E-12
 -2.99876570177570E-04 -1.34699031294307E-04 -6.02795839933954E-12 -1.62201455735590E-12 -5.13981270737614E-05
  6.63377740864441E-12  1.94478356256715E-05 -2.59391097844642E-12  1.67909000476891E-12 -1.06669337072872E-05
 -1.94665183876159E-12  9.36474138155751E-06 -3.62566689017308E-13
* ORBITAL    1   24
 -2.52109082799432E-12 -1.72193966586064E-11 -7.26000371610348E-11 -7.92294033655515E-10 -3.37752472337451E-11
 -2.16714173968944E-11 -2.62957406383191E-12 -9.26863735345877E-11  1.03618813724828E-10  2.11099391261845E-11
  9.81132240820367E-12  5.38055873325386E-04  1.22750567745174E-02 -1.14197053916033E-02 -5.98987251305460E-05
  1.14360288846559E-03  2.08240053473899E-03  4.75073279244243E-02 -4.41969506523888E-02 -2.31801865592502E-04
  4.42603086234830E-03 -1.64223175404408E-01 -6.07025971743068E-03  4.59482535110084E-06  1.86466466417034E-10
 -3.93177360521417E-12 -1.00124512547058E-12  1.02641178110383E-10 -5.77558529947068E-11 -1.72780044575183E-11
 -6.35581699153159E-01 -2.34932398378853E-02  1.78098935540266E-05  3.32479765360456E-11  3.00990397398950E-11
  1.79546506515894E-11 -2.80384179075622E-03 -1.63150423020025E-03  1.33650614314561E-11  7.12549107507468E-12
  7.23911180629664E-04  4.21229982175547E-04  6.86306657860420E-03  3.99349300297929E-03  5.23179896409798E-11
  3.34289923233440E-11 -8.86021127809333E-03 -5.15559476481676E-03  1.59425882836199E-12  1.36780956610767E-12
 -3.77351175707752E-04 -5.00201313070172E-13  1.42633779732127E-04  2.16291711295992E-13  2.47673158319910E-12
  1.17096503071310E-03 -2.75804052133099E-12 -1.03269020687583E-03 -1.62417960551107E-13  2.55779791669121E-12
  1.80637790339055E-11  7.55900081896987E-11  8.05995347804542E-10  2.81533857728136E-11  1.83311711258599E-11
 -2.87404418589488E-12 -9.73517216576605E-11  9.87383349946814E-11  2.02329999017854E-11  9.60787986557931E-12
  5.38055869063247E-04  1.22750568499648E-02 -1.14197048580895E-02 -5.98986259045165E-05  1.14360292596525E-03
  2.08240051815543E-03  4.75073282190771E-02 -4.41969488563202E-02 -2.31801515631937E-04  4.42603099852956E-03
  1.64223176153817E-01  6.07026020500676E-03 -4.59475641742501E-06 -1.97152548453673E-10  2.92033521358086E-12
  6.84051164107622E-13 -5.94078475020268E-11  6.04784651229398E-11  1.74896302775880E-11  6.35581702131901E-01
  2.34932416819311E-02 -1.78096437312524E-05 -8.74518328911153E-11 -2.87736037937414E-11 -1.66764224036526E-11
 -2.80384180391482E-03 -1.63150423820653E-03  1.41128391483197E-11  7.68591276621702E-12  7.23911212110898E-04
  4.21230001005477E-04  6.86306665256805E-03  3.99349304835686E-03  5.00416582912648E-11  3.19888105195945E-11
 -8.86021133277850E-03 -5.15559480014055E-03  2.26843434080780E-12  1.70632943830709E-12  3.77351173931156E-04
  4.49603121860298E-13 -1.42633772386131E-04 -1.30161509068825E-13 -2.66480942221653E-12 -1.17096501452487E-03
  2.92176248670820E-12  1.03269019981144E-03  1.43582477420214E-14
* ORBITAL    1   25
 -1.51312957158343E-11 -1.10040269981633E-10 -5.11805100222114E-10  1.31694245508280E-09  1.72225195446015E-10
  2.13430898352558E-11 -1.12193398016304E-11 -1.22372239754525E-10  9.02731845712478E-10  2.04332118979766E-10
  5.33584352651175E-11  4.81914898380278E-04  1.08058283928618E-02  1.49830880779753E-02  2.26886825609373E-05
 -1.12825091138556E-03  1.86575416807029E-03  4.18352402918266E-02  5.80078171288564E-02  8.78379207332557E-05
 -4.36808375813368E-03  1.89883863590381E-01 -1.62945559031080E-03 -1.15727306108383E-03 -3.11034717672760E-10
  3.60696657344186E-11  1.92529047149035E-11 -1.55191671814270E-10  1.55044881042150E-10  6.07201326799056E-11
  7.35143762967177E-01 -6.30863188767663E-03 -4.48047251574192E-03  1.17447333960497E-10  1.26177740010063E-10
  5.65680533469728E-11 -3.67220812113860E-04 -1.64952404959505E-04 -1.16732807917644E-12  5.35898335881582E-12
  9.48602883320666E-05  4.26035779128716E-05  8.99201013719299E-04  4.03900279685042E-04 -5.61485319116824E-13
  1.82469709255703E-11 -1.16085069499046E-03 -5.21444302129891E-04  3.60663781214578E-12  4.86651474580800E-12
 -1.32888645035566E-05  2.07127646825150E-12  4.98835830949253E-06 -8.26505757077723E-13 -6.61951601523782E-12
  4.12022047402877E-05  7.30215985156696E-12 -3.63634729112481E-05 -6.00138494740294E-13 -1.54397961308811E-11
 -1.11614389580449E-10 -5.20036555617103E-10  1.31318369143170E-09  1.66804794279355E-10  1.81497396211072E-11
  1.16941924816129E-11  1.29983975104053E-10 -9.02614321746194E-10 -2.04483300181306E-10 -5.32746987545986E-11
 -4.81914899013601E-04 -1.08058283627005E-02 -1.49830875549709E-02 -2.26886103882918E-05  1.12825087383893E-03
 -1.86575416918478E-03 -4.18352401480810E-02 -5.80078155047634E-02 -8.78376278461712E-05  4.36808367306085E-03
  1.89883863007517E-01 -1.62945521001854E-03 -1.15727303391024E-03 -3.23304928084666E-10  3.60514664663994E-11
  1.94187272518045E-11 -1.07570400867937E-10  1.54855466953944E-10  6.00252732388326E-11  7.35143760574003E-01
 -6.30863046650860E-03 -4.48047242378230E-03  5.39741807791390E-11  1.30088979486891E-10  5.79020493269249E-11
  3.67220786435574E-04  1.64952399474799E-04  1.77257040599866E-12 -5.07685336975155E-12 -9.48601763175877E-05
 -4.26034822844941E-05 -8.99200795677892E-04 -4.03900127269304E-04 -8.09919424004355E-13 -1.91879007905044E-11
  1.16085056767502E-03  5.21444241672295E-04 -3.96537192090483E-12 -4.96826904566856E-12 -1.32888659583800E-05
  2.07217135603536E-12  4.98835837029989E-06 -7.72404275875666E-13 -6.62241523164404E-12  4.12022104523849E-05
  7.36331832719310E-12 -3.63634775763316E-05 -6.05260509915636E-13
* ORBITAL    1   26
 -7.89045574880786E-11 -5.75598935069761E-10 -2.46042675475857E-09 -1.82726330622260E-08  1.27779917972204E-09
  5.80300930664894E-10 -9.71047691220921E-11 -1.83546897909051E-09  2.39896670403959E-08  1.74357093232976E-09
 -4.49516680049838E-10  2.22163005799639E-12  9.32931602033517E-11  6.52420554837201E-11  6.10306707881419E-11
  4.11346923612274E-11 -8.06890928471141E-13 -4.94339197010084E-11 -1.45872100935725E-10 -4.28478019484644E-11
 -1.93528162921444E-11  2.32464536585531E-10  4.28819749296675E-11  7.97912873117338E-12  5.71132119969175E-01
  6.91179013922164E-03 -6.68660316898381E-04 -3.35744657250523E-01 -4.06239564283210E-03  3.93307655818757E-04
  1.73363107196014E-10 -3.01427125443311E-11 -7.89816126777323E-12 -1.93842264052483E-01 -2.34542935414890E-03
  2.27075093270801E-04  3.52618406513552E-12  2.42252659790632E-12  3.68952822721102E-03  2.39463372500588E-03
 -4.66633315292266E-11 -2.91364593620350E-11  3.44799598864224E-11  2.13209548848785E-11 -1.97996200899335E-03
 -1.28506832906669E-03  1.77518441041642E-11  1.07584453946885E-11 -1.53367214188295E-03 -9.95409809229448E-04
 -2.87690109933703E-15  4.51736527858026E-04  2.04274344281781E-12 -1.70740424408348E-04  1.83252955410398E-04
 -1.02055634062586E-12 -1.63906246569042E-04 -1.05510036794993E-12 -2.16827658084416E-04 -8.57771550474721E-11
 -6.25470812895781E-10 -2.69366471527998E-09 -1.89334495914638E-08  1.07749007201709E-09  4.72136957861050E-10
  1.02250842954563E-10  1.90644877946509E-09 -2.36843441082597E-08 -1.68581245860131E-09  4.70968522599953E-10
 -2.18652273003236E-12 -9.27742834077127E-11 -6.42567557290270E-11 -6.08509086787677E-11 -4.10266974595586E-11
  8.57340049733290E-13  4.79906973883959E-11  1.51073764801158E-10  4.26968957180885E-11  1.85412478719970E-11
  2.33114359033050E-10  4.33867253056129E-11  8.26246957157157E-12  5.71132120737324E-01  6.91179200467877E-03
 -6.68660020056712E-04 -3.35744658126449E-01 -4.06239672946389E-03  3.93307479081798E-04  1.90021442340818E-10
 -3.15033877462815E-11 -8.47703204729903E-12 -1.93842264828350E-01 -2.34543000226464E-03  2.27074997329090E-04
 -3.76581106138084E-12 -2.73286591705179E-12 -3.68952833685626E-03 -2.39463379688806E-03  4.52213142045685E-11
  2.81197234649614E-11 -3.43294479330110E-11 -2.12942343105597E-11  1.97996205851531E-03  1.28506836128807E-03
 -1.84619906457254E-11 -1.12382468320704E-11  1.53367219657208E-03  9.95409845015706E-04  4.22357952248190E-15
  4.51736524318797E-04  2.06793328330706E-12 -1.70740418987840E-04  1.83252947108712E-04 -1.08215443047799E-12
 -1.63906249712361E-04 -1.02177737655432E-12 -2.16827657009381E-04
* ORBITAL    1   27
 -1.01496216299666E-10 -7.29019377575116E-10 -3.49699888356050E-09  2.33324596497469E-08 -2.25336947629137E-09
 -1.84022663194134E-09 -8.22071978326274E-11 -1.07653139346727E-09 -3.28002095370860E-08 -9.66336271577121E-10
  2.56459725716522E-09  1.15069956669991E-12 -2.93347621804393E-11 -1.80056032853559E-10 -8.43296602893733E-11
 -3.37852915100165E-11 -9.43065367659008E-13  1.65032013366890E-11  2.40883246751749E-10  6.14898400135987E-11
  1.61570883132237E-11 -9.54453590326975E-11 -9.47956874895521E-11 -3.59929468967671E-11 -5.97797473855230E-01
  5.26199521068185E-03  3.91887200235550E-03  3.51292763995020E-01 -3.09331600611169E-03 -2.30322934956917E-03
 -1.18555164920968E-10  5.71903422590926E-11  2.13751182560486E-11  2.02818970028685E-01 -1.78592044566067E-03
 -1.32976806764429E-03 -1.36939227598917E-11 -1.15957403065105E-11  6.74446121504973E-04  4.94372904378758E-04
  3.56765132524134E-11  1.52444331125335E-11 -2.60670080337224E-11 -1.15793243873375E-11 -3.61785597829488E-04
 -2.65184361266967E-04 -1.45704473313380E-11 -6.82636725313925E-12 -2.80237361065792E-04 -2.05410418666623E-04
 -1.13310730999171E-13  1.78390841408807E-04 -3.69059164224678E-12 -6.74253595165155E-05  7.23399570348405E-05
  2.65572665635424E-12 -6.47029526325889E-05  2.03078527096389E-12 -8.55939016463281E-05  1.01896357967581E-10
  7.31950797165305E-10  3.50955211537125E-09 -2.32467687596421E-08  2.40554057625925E-09  1.93858326449440E-09
 -8.48581601277803E-11 -1.12936212280226E-09 -3.27444315145567E-08 -1.00618672188108E-09  2.52436896296442E-09
  1.07686721670707E-12 -2.90948309995007E-11 -1.78738478762755E-10 -8.36702969742602E-11 -3.32066941291061E-11
 -9.78050738092514E-13  1.48256493866374E-11  2.46202085679136E-10  6.02677320741114E-11  1.45759121924550E-11
  9.83037868835930E-11  9.51548947521801E-11  3.61683841787940E-11  5.97797472586711E-01 -5.26199341022934E-03
 -3.91887171680866E-03 -3.51292763618903E-01  3.09331502304602E-03  2.30322920372164E-03  1.33080824538195E-10
 -5.87594991875556E-11 -2.18338060899082E-11 -2.02818970018006E-01  1.78591987270124E-03  1.32976799224252E-03
 -1.39810238715585E-11 -1.17380336018039E-11  6.74445922283341E-04  4.94372762813174E-04  3.35318277088754E-11
  1.38428400184225E-11 -2.57900136842891E-11 -1.13514126297834E-11 -3.61785500637378E-04 -2.65184290788969E-04
 -1.50609622958688E-11 -7.10217216740093E-12 -2.80237268091255E-04 -2.05410355374907E-04  1.04618949752696E-13
 -1.78390841374629E-04  3.66944288514281E-12  6.74253621422756E-05 -7.23399611927516E-05 -2.59521881080861E-12
  6.47029500155471E-05 -2.03598344172375E-12  8.55939010710027E-05
* ORBITAL    1   28
 -2.03793449821829E-03 -1.49273650352388E-02 -7.35206933747547E-02  4.14948386148359E-02  2.66943644666530E-02
  1.01509961015878E-02 -3.79678104050462E-03 -7.24021473408940E-02 -3.25647082320044E-02  1.08817607504169E-03
  3.24952248842395E-03  1.08184754852629E-12  1.99658015225556E-11 -1.08441009772614E-10  4.04208987335852E-11
  5.22792801690259E-11 -4.74437002016691E-12 -4.73713269932293E-11  1.22831375044981E-09  4.12688309244029E-10
  2.32967811566263E-10  1.98428296089864E-11 -7.25800906090908E-11 -1.60130160227273E-11 -1.11562538630783E-07
 -1.00655307026304E-08  7.36875576303660E-11  3.71442373327284E-01 -9.11592484881952E-03 -3.42033624583687E-03
 -3.28351896938860E-10  9.52796324094582E-11  6.16575405688489E-11 -6.43357408194615E-01  1.57892107249243E-02
  5.92419608977727E-03 -4.90427107655022E-12 -4.21518727313777E-12 -8.99835507549120E-10 -5.19512001393799E-10
  1.39939565809810E-12  1.22707166944461E-12 -1.31362089576732E-11 -3.58254170111755E-12 -2.43945887796902E-03
 -1.36878954142813E-03  1.48424164307744E-11  2.31443268648167E-12  3.14932536374034E-03  1.76709823943827E-03
 -8.91877249966581E-13 -2.20414690644270E-08  2.71340196840944E-13 -5.84550144218359E-08 -2.04357290360112E-05
  6.64723341425955E-12  3.04246533222440E-05 -5.72511698578872E-12 -4.02701456716759E-05  2.03793448930806E-03
  1.49273649725093E-02  7.35206933697135E-02 -4.14948405412153E-02 -2.66943652658787E-02 -1.01509966121141E-02
 -3.79678102719560E-03 -7.24021471097640E-02 -3.25647101142856E-02  1.08817586682015E-03  3.24952235152411E-03
  1.11716278433808E-12  2.23017893076895E-11 -1.05775353990932E-10  4.25631039611308E-11  5.39174744021172E-11
 -4.98540319338553E-12 -5.29532281432309E-11  1.22499836900972E-09  4.11133244341480E-10  2.31892642598171E-10
 -4.85941473423430E-11  7.45365208421799E-11  1.64078197788896E-11  1.08277752047020E-07  1.00368284930373E-08
  2.27336602936152E-11 -3.71442376742972E-01  9.11592458703542E-03  3.42033653287988E-03  4.18773562084599E-10
 -9.78317758005604E-11 -6.21060189908653E-11  6.43357403646466E-01 -1.57892097074633E-02 -5.92419602191470E-03
 -4.15769187670055E-12 -3.73926765781027E-12 -9.37544496636448E-10 -5.53295217102522E-10  1.26041173055595E-12
  1.13451004422698E-12 -1.27196745739805E-11 -3.36086914395458E-12 -2.43945873302936E-03 -1.36878946090366E-03
  1.43855472348275E-11  1.93468035347466E-12  3.14932507096545E-03  1.76709804498147E-03  6.50820527067213E-13
  2.20407140156188E-08 -2.45998267322839E-13  5.84551098526560E-08  2.04357237347882E-05 -6.99000190371786E-12
 -3.04246456206398E-05  6.02960612764765E-12  4.02701339418972E-05
* ORBITAL    1   29
 -2.81117914473194E-03 -2.08893625602686E-02 -9.96297011159778E-02  5.55053964057640E-01  2.40778701511978E-02
  8.24885184106374E-03 -2.30852962055274E-03 -4.43297516233319E-02 -1.23176041197374E-02 -5.72658538149774E-04
  1.34681432684196E-04  1.14025966010884E-12 -1.56357896826687E-12  4.34029530045974E-10  1.73930357323243E-10
  1.28349241438374E-10 -4.48153859749980E-12  1.86930124904814E-10  3.12326905554320E-09  7.72141387078862E-10
  4.22315163838539E-10 -3.04930827179538E-10  1.81713171820771E-11  8.63400607190780E-12 -3.10659424451682E-07
 -2.32442147657789E-08 -1.01428464033516E-08 -4.40486575791495E-02  9.26868359518472E-05  2.40154630520924E-04
 -1.72837042106345E-09 -8.04970566300420E-11 -2.47780569006226E-11  7.62935437105800E-02 -1.60617971206373E-04
 -4.15995772633771E-04  5.71251614395421E-12  4.01365207594969E-12 -1.22950598097380E-08 -7.93022828941779E-09
 -1.18892715335900E-12 -8.45786787808047E-13 -4.73324496059425E-12 -4.30026896171390E-12  1.07077822836663E-03
  7.36403911745084E-04  5.14307014000782E-12  5.26144050035028E-12 -1.38240098925146E-03 -9.50714055823435E-04
 -5.67127744370384E-14 -6.53084655973662E-10  6.46434555567092E-14 -1.05836317756113E-09 -2.31426072513092E-05
 -2.30810334329746E-13  3.44892701246258E-05  2.38783496604120E-13 -4.56310542775122E-05 -2.81117930701313E-03
 -2.08893637174025E-02 -9.96297064580730E-02  5.55053954487729E-01  2.40778729704590E-02  8.24885308375251E-03
  2.30852971122054E-03  4.43297533027348E-02  1.23176184456014E-02  5.72662323349248E-04 -1.34679230550323E-04
 -8.42082472217144E-13  5.87976911688405E-12 -4.65543755229231E-10 -1.82262881464959E-10 -1.33199848109965E-10
  4.25283154866736E-12 -1.89903736628284E-10 -3.09230014268928E-09 -7.63951420880727E-10 -4.17436377313132E-10
 -2.84730987475833E-10  2.00780380893611E-11  8.90859355344635E-12 -3.09255127143039E-07 -2.40681637879396E-08
 -1.06043134500578E-08 -4.40486565886097E-02  9.26854482058405E-05  2.40153915223923E-04 -1.73538707006008E-09
 -8.49337133160170E-11 -2.63105237523187E-11  7.62935465372622E-02 -1.60618314025196E-04 -4.15996067873722E-04
 -6.16458672013929E-12 -4.21975271705227E-12  1.24736668634140E-08  8.03667409740509E-09  1.16820701004123E-12
  8.07981875340930E-13  4.70774481881186E-12  4.41325466365007E-12 -1.07077801954359E-03 -7.36403803707082E-04
 -5.01750723408830E-12 -5.30507820914530E-12  1.38240118928469E-03  9.50714197545766E-04  4.03947097453160E-15
 -6.50806144396619E-10 -4.07766433405651E-15 -1.05954471435398E-09 -2.31426104011049E-05 -1.91189667345411E-13
  3.44892728043948E-05  1.50287587811230E-13 -4.56310524241061E-05
* ORBITAL    1   30
  4.88963236474637E-03  3.58451194273172E-02  1.77522644058730E-01  1.08672537738634E+00 -7.97497284694614E-02
 -3.36849961404139E-02  5.25139291154914E-03  1.01806315253514E-01 -2.40205903198270E-02 -1.29510562277219E-02
 -5.02565389893330E-03 -3.84257040149300E-12 -7.24301503319343E-11  6.91817673959406E-10  2.62127030042463E-10
  1.89432768280343E-10 -5.25177057413081E-11 -9.85778814138558E-10  1.18244949503004E-08  2.91519045342975E-09
  1.35882835857228E-09 -2.88557277932453E-10  9.37011523118513E-11  4.72991722394855E-11 -5.97432073916362E-07
  9.50722611790300E-08  3.73516255610149E-08 -5.81662010563786E-02  1.50218589429018E-02  3.72319162872950E-03
 -3.45947551608493E-09  1.15536053621025E-09  5.11220567861668E-10  1.00744912552349E-01 -2.60183240996602E-02
 -6.44864094358305E-03  1.86031200577563E-11  7.33200246226103E-12 -2.60941988990678E-08 -1.72777347376392E-08
 -4.71609027703019E-12 -2.05357265650734E-12 -2.42551648161686E-11 -3.67857241290526E-12  6.16480860809224E-03
  4.10242849500039E-03  3.95212550846465E-11  1.31692194067824E-11 -7.95880322314488E-03 -5.29625813055267E-03
 -1.82246279469633E-12 -6.77652545906721E-09  2.78081551308022E-13 -1.88783091698220E-08 -2.53973404878975E-05
  8.75668180833461E-12  3.78019216099630E-05 -7.48308849142153E-12 -5.00394051208736E-05 -4.88963262040952E-03
 -3.58451212832575E-02 -1.77522652191205E-01 -1.08672537820377E+00  7.97497205627359E-02  3.36849909605590E-02
  5.25139313278096E-03  1.01806318758533E-01 -2.40206210192957E-02 -1.29510641692440E-02 -5.02565789206322E-03
 -3.39247731565747E-12 -6.36954744114625E-11  7.74015583961959E-10  2.79813256733117E-10  1.97372957483055E-10
 -5.29068489510367E-11 -9.93906885944291E-10  1.17478061183545E-08  2.90131476059287E-09  1.35451062044814E-09
  2.64279354940080E-10 -9.48347123410133E-11 -4.84850935275069E-11  5.99970704005930E-07 -9.35371614273533E-08
 -3.55062241680068E-08  5.81662036492349E-02 -1.50218564090046E-02 -3.72318885242412E-03  3.46897607052660E-09
 -1.15221565047100E-09 -5.06969977661030E-10 -1.00744909707641E-01  2.60183245322348E-02  6.44864211364775E-03
  1.82564041054096E-11  7.16940374679219E-12 -2.76201943865517E-08 -1.85578804564062E-08 -4.50548427094710E-12
 -1.95985287674155E-12 -2.55278188889758E-11 -4.54347804742122E-12  6.16480646986177E-03  4.10242668210767E-03
  4.09190820906776E-11  1.40443153285742E-11 -7.95880452913213E-03 -5.29625921456517E-03  1.71038446415211E-12
  6.79917731578276E-09 -2.60998894653036E-13  1.88706832961735E-08  2.53973026088961E-05 -8.88477474381888E-12
 -3.78018750259783E-05  7.51107915920336E-12  5.00393899259054E-05
* ORBITAL    1   37
 -5.47027694816336E-03 -3.92044813952591E-02 -1.61678360289203E-01 -3.22687630617236E-01  5.42711341530333E-01
  3.44372887229415E-01  6.86272637855888E-04  3.81785272398005E-02  5.59135228796752E-01  2.59529385306629E-01
  1.93916185666756E-01  5.67719776563774E-13  8.03471591455412E-12  1.59896707371985E-10  5.76963920849447E-11
  4.17804265227050E-11  6.92551795538615E-12  1.06656906233685E-10  2.04470126104402E-09  7.30852628247284E-10
  5.10744016866018E-10 -1.44591834678992E-11 -1.06171672249453E-11 -5.54317424026133E-12  6.70358640771629E-08
  3.26963902923270E-08  1.60258725462329E-08 -7.03764374551233E-02 -3.21397034723896E-02 -1.45146118213525E-02
 -6.80554222016302E-11 -2.04035342465186E-10 -1.00502554390392E-10  1.21895787222140E-01  5.56677078571694E-02
  2.51400983856232E-02 -2.81078660079037E-13  6.68194575539809E-13  3.50231790804168E-09  2.11292404383376E-09
  1.83645126120527E-14 -2.04830149571429E-13  1.90832540262993E-13 -4.61626431597411E-12 -1.28046181179627E-02
 -1.43539148023410E-02  2.79553336202999E-13  6.17970958159771E-12  1.65307002260996E-02  1.85308299362397E-02
 -1.71352199044358E-15  9.94403454144900E-12  5.67321301100057E-15 -1.16876910823533E-10  6.60713717095237E-04
 -8.28588702188416E-15 -9.84933263242950E-04 -3.14468708805515E-15  1.30294469714991E-03 -5.47027996392482E-03
 -3.92045033216767E-02 -1.61678461185219E-01 -3.22687912014282E-01  5.42711347323831E-01  3.44372888676618E-01
 -6.86270158450072E-04 -3.81784870537509E-02 -5.59135075406554E-01 -2.59529339622187E-01 -1.93916156082154E-01
 -5.60595241070001E-13 -7.23548410556616E-12 -1.75116484476262E-10 -5.82776293594721E-11 -3.94173335991226E-11
 -6.91105965553051E-12 -1.07012622151014E-10 -2.02907848917976E-09 -7.29926186363192E-10 -5.12670384831603E-10
 -2.05041655213252E-11 -1.39704067470622E-11 -7.26568289075417E-12  6.80350240985005E-08  3.29500829845935E-08
  1.61315954184135E-08 -7.03764263746112E-02 -3.21396935158820E-02 -1.45146080664668E-02 -5.74966578393243E-11
 -1.99050505642857E-10 -9.81051061401531E-11  1.21895771595352E-01  5.56676915341768E-02  2.51400922641547E-02
  2.92067422145853E-13 -7.28778386212295E-13 -3.50083671064135E-09 -2.10797360725897E-09 -9.76892184932451E-15
  2.27261770782663E-13 -1.85657296341190E-13  4.54962792435630E-12  1.28046170644908E-02  1.43539137382472E-02
 -2.93363020033035E-13 -6.10208792147568E-12 -1.65306988551979E-02 -1.85308285448206E-02 -2.13693076085828E-14
  1.00403634867613E-11  1.18489032401681E-14 -1.16893201650351E-10  6.60713690607043E-04 -2.97021536604859E-14
 -9.84933223768335E-04  1.65896851150110E-14  1.30294464507182E-03
* ORBITAL    1   40
 -1.51467078647351E-09 -1.06976909933264E-08 -4.07093793087220E-08 -1.17984166663835E-07  9.35465387686302E-09
 -4.01977971226941E-10  1.19666141350667E-09  2.22881172497886E-08  1.23833546892422E-07  2.06665010945478E-07
  2.18510406584586E-07 -1.18906592549595E-12 -2.52955610713722E-11  2.13160282650614E-11 -2.54373536484415E-12
  7.05375522087132E-12  1.39411480949679E-12  3.36074267563157E-11 -1.04911438426457E-10 -8.23773524645408E-11
 -9.96340705287045E-11 -1.70540703450128E-10 -7.26300827350273E-11 -2.77656533768013E-11 -4.06634277341759E-02
  2.63770497488172E-01  1.52141974963818E-01  6.05677842056729E-02 -3.92883222037399E-01 -2.26613784008353E-01
  2.67861289304130E-10  1.18883915257831E-10  4.74324882514639E-11  3.49688822689738E-02 -2.26831203964976E-01
 -1.30835524077051E-01  7.06121787545539E-13  4.37248118078750E-13  1.00856135821869E-03  1.54498809547463E-04
 -1.16290031986340E-11 -1.83670682605720E-11  2.41180209294782E-11  3.48935676376806E-11 -1.37131268663025E-03
 -2.10045723616003E-04  6.97100299615398E-12  1.29865627818013E-11 -1.06219958547592E-03 -1.62685104720812E-04
 -2.57356741729632E-13 -4.57869989153148E-04 -2.80187170806257E-13  1.73058588751233E-04 -4.70620841757858E-04
  1.93911337796263E-13  4.20935540803406E-04  4.75757220821931E-13  5.56846747112366E-04 -1.53224690324998E-09
 -1.08253989682128E-08 -4.13026810878072E-08 -1.20853900880995E-07  1.06535296125250E-08  4.13331582549245E-10
 -1.17527978567592E-09 -2.20744399811689E-08 -1.25047247032941E-07 -2.06598069007240E-07 -2.18108836373359E-07
  1.15023000830323E-12  2.53386848832260E-11 -1.99242236655881E-11  1.64522540924142E-12 -8.68495592313475E-12
 -1.34250746635919E-12 -3.29964281536009E-11  1.02472343463448E-10  8.14151948520014E-11  9.82500688290705E-11
 -1.69249027552248E-10 -7.21877614224284E-11 -2.76766616333605E-11 -4.06634297127557E-02  2.63770492390605E-01
  1.52141972372442E-01  6.05677869895847E-02 -3.92883213993315E-01 -2.26613779923422E-01  2.70665980558934E-10
  1.19285029145568E-10  4.72779149162943E-11  3.49688837693841E-02 -2.26831200720531E-01 -1.30835522396536E-01
 -1.09524976358084E-12 -8.87377310412233E-13 -1.00856157175717E-03 -1.54499042093471E-04  1.03997186917770E-11
  1.69235597053104E-11 -2.36298749234826E-11 -3.43441535261422E-11  1.37131296873717E-03  2.10046032315374E-04
 -7.03067515829491E-12 -1.29939506787555E-11  1.06219980690492E-03  1.62685346394767E-04 -2.44705883735419E-13
 -4.57869991006452E-04 -2.68863586207569E-13  1.73058589670071E-04 -4.70620841780142E-04  1.80442679841400E-13
  4.20935546325261E-04  4.80376740299642E-13  5.56846748129217E-04
* ORBITAL    1   41
  2.83141118616616E-09  2.00041488196443E-08  7.61823211349635E-08  2.18110728504823E-07 -1.57449329168797E-08
  1.84943869590471E-09 -2.19183761629256E-09 -4.06465375862099E-08 -2.27603010970697E-07 -3.82569408989224E-07
 -4.04822774626321E-07 -1.07927123886807E-12 -2.85553797252754E-11  1.55790712039149E-10  1.21327264285044E-10
  1.35962971483135E-10 -9.87563563457691E-13 -2.14569961440403E-11  2.80949819322730E-11 -3.04576130083173E-12
  5.67565379774065E-12 -2.51144442072905E-10 -1.11584320443467E-10 -4.50234650682597E-11 -6.99395333915835E-02
  4.53662361357840E-01  2.61671162283696E-01 -3.52165717494926E-02  2.28431933548420E-01  1.31758884678579E-01
 -1.38100200894489E-10 -6.31079867268824E-11 -2.46665561302441E-11 -2.03324010496570E-02  1.31885182754071E-01
  7.60710180987617E-02  2.94578260464091E-12  2.07588205631450E-12  1.73455474267905E-03  2.65661819907902E-04
 -2.49494904909136E-11 -3.73000233939673E-11 -1.07592491140621E-11 -1.68222221771393E-11  7.97282578570547E-04
  1.22104168530417E-04 -4.34140717946903E-12 -7.23650440136786E-12  6.17545298488056E-04  9.45526019172008E-05
 -3.08506273842475E-13 -7.87503560340066E-04 -3.96442203586657E-13  2.97648659851005E-04  2.73632420448708E-04
 -1.34603176881930E-13 -2.44743950596859E-04 -3.50689776588933E-13 -3.23767976487641E-04  2.82455879693656E-09
  1.99518953660190E-08  7.59141480497872E-08  2.18705386374198E-07 -1.92441822835136E-08 -3.64752049888425E-10
  2.17864571147651E-09  4.06972059519281E-08  2.32612192034929E-07  3.82970761388002E-07  4.04178176116652E-07
  9.91497204262594E-13  2.79625756057086E-11 -1.55029358455536E-10 -1.19782235203317E-10 -1.33479770718320E-10
  9.84798574677982E-13  2.14414529957178E-11 -2.67603909135405E-11  2.21132892560080E-12 -7.19672079835825E-12
 -2.55172693227854E-10 -1.13107543963795E-10 -4.53814456891042E-11 -6.99395367039909E-02  4.53662352691525E-01
  2.61671157872211E-01 -3.52165735230377E-02  2.28431927855672E-01  1.31758881799412E-01 -1.37280441697999E-10
 -6.31610744082475E-11 -2.48119065904285E-11 -2.03324015117810E-02  1.31885182763365E-01  7.60710180566747E-02
 -2.73078596166590E-12 -1.89232419248824E-12 -1.73455510543683E-03 -2.65662215667203E-04  2.45344883194054E-11
  3.68097458743724E-11  9.80495315047258E-12  1.56945086978983E-11 -7.97282758334398E-04 -1.22104363748536E-04
  3.47129189882393E-12  6.22321926918502E-12 -6.17545401496003E-04 -9.45527170581561E-05 -3.22748222610631E-13
 -7.87503564924910E-04 -3.85252031791140E-13  2.97648657607436E-04  2.73632423745645E-04 -1.30928313673953E-13
 -2.44743954358026E-04 -3.32966547769057E-13 -3.23767973800283E-04
* ORBITAL    1   42
 -3.19808218097968E-02 -2.33150386353627E-01 -1.09965125341240E+00 -3.53406866164413E+00 -6.48089970319647E-01
 -4.23437911027790E-01 -2.36703225739949E-02 -4.05114719223044E-01 -1.97030531248494E+00 -4.01791839856470E-01
 -1.16695578585197E-01  3.05285205311006E-13  9.62108736958216E-13  1.51369149444959E-10 -4.30806593152524E-11
 -8.60787472425773E-11 -2.56572836975026E-12 -4.22970873748098E-11  4.78115634556028E-10 -1.06037029110322E-10
 -2.59829494729247E-10 -3.14713861665270E-11 -8.84522277457264E-11 -4.32494792412116E-11 -1.66291509812968E-07
 -1.35121600149307E-07 -6.23660851721039E-08  7.28722711400554E-02 -1.32056864926448E-01 -7.84484537313107E-02
 -1.27101908842492E-10  2.12733453859975E-10  1.15894562087287E-10 -1.26219022605341E-01  2.28728755027059E-01
  1.35876502345045E-01  2.68386000119672E-12  1.75628407754395E-12  4.57133528313849E-09  4.85502017516640E-09
 -6.32880377143980E-13 -4.05720716527767E-13  3.89520118213310E-11  4.42368883060096E-11  1.11291421487366E-02
  1.17722424230803E-02 -5.03625691907121E-11 -5.73633498262969E-11 -1.43676484622897E-02 -1.51978866068187E-02
  1.67988473288064E-13 -4.85153723114668E-10 -6.17056720236292E-14 -1.43434116878721E-09  1.51882618993497E-04
  9.72145016075745E-13 -2.26412951065007E-04 -8.46946390115943E-13  2.99516481281639E-04  3.19808215437452E-02
  2.33150384465957E-01  1.09965124616706E+00  3.53406864988243E+00  6.48089972900656E-01  4.23437911381046E-01
 -2.36703227041608E-02 -4.05114722462570E-01 -1.97030532725438E+00 -4.01791868468634E-01 -1.16695609385962E-01
  3.47330996311938E-13  2.62557228313320E-12  1.57575854688115E-10 -3.82944018912695E-11 -8.18936078871055E-11
 -2.74029778805416E-12 -4.45916982539242E-11  4.68734001456357E-10 -1.13459437850281E-10 -2.66516873637100E-10
  3.02855987979641E-11  8.16622040178265E-11  4.01206921202662E-11  1.65546418848650E-07  1.37303589950658E-07
  6.36394008672296E-08 -7.28722758720636E-02  1.32056863299356E-01  7.84484536300445E-02  1.31533860536403E-10
 -2.04446660783501E-10 -1.12241003601638E-10  1.26219028510496E-01 -2.28728746777554E-01 -1.35876498994893E-01
  2.55783997113191E-12  1.52530974247930E-12  4.58725733888202E-09  4.87643056901078E-09 -5.98537123662098E-13
 -3.43735495935249E-13  3.88843716754181E-11  4.40943095367791E-11  1.11291428786591E-02  1.17722431720058E-02
 -5.02673043567185E-11 -5.71809052965265E-11 -1.43676493549881E-02 -1.51978875147696E-02 -2.07847383883295E-13
  4.81171086408038E-10  7.63592058020058E-14  1.43580342479505E-09 -1.51882574957972E-04 -1.00802885292278E-12
  2.26412887163448E-04  8.79022247019762E-13 -2.99516404068077E-04
* ORBITAL    1   44
  8.73650130412235E-11  6.35063407624808E-10  2.93193368030885E-09  9.62666091797214E-09  2.61681278633167E-10
  1.93413044876999E-10  7.30268870075794E-11  1.20111785128885E-09  3.29917550784680E-09  9.65069264667232E-10
  6.15190766684852E-10  1.13223634689771E-03  1.82785895156683E-02  5.06719717831881E-02 -9.47419048243019E-03
 -1.92494589229784E-02  4.41065336467294E-03  7.12046819022095E-02  1.97393860311769E-01 -3.69069284898444E-02
 -7.49867133510366E-02  1.49689969059275E-02 -1.53921789877053E-01 -8.46478792205226E-02 -7.31811408837706E-11
 -5.33637387275780E-10 -2.71712692408844E-10 -3.72495275873415E-10 -1.49846516734419E-09 -7.16900161264716E-10
  5.83121541631652E-02 -5.99605989305284E-01 -3.29747826695797E-01  4.65235310934618E-10  9.11489523037781E-11
 -4.65483482766526E-11  1.61646115476802E-02  1.53177437856116E-02  3.60033009801164E-11  3.77145786957882E-11
 -4.17369165724308E-03 -3.95503145290289E-03 -3.98254993959901E-02 -3.77390321766535E-02  5.10000562372903E-11
  6.25874451536958E-11  5.14144916123946E-02  4.87208740740608E-02  8.60956036826614E-11  7.99301311216162E-11
  6.79660169192322E-04 -8.97223435409879E-13 -2.56888826729738E-04  3.48452170898038E-13  2.58733821983804E-12
 -2.12283028781204E-03 -3.10653119150802E-12  1.87216010737663E-03  1.23265884365937E-12 -8.72984814209418E-11
 -6.35145861994974E-10 -2.93259792249364E-09 -9.62195536277386E-09 -2.63522993889439E-10 -1.94972386436192E-10
  7.30029690609502E-11  1.20098720205582E-09  3.30182531149591E-09  9.64516636061157E-10  6.14494574644050E-10
  1.13223639810975E-03  1.82785904332748E-02  5.06719765688025E-02 -9.47418707605744E-03 -1.92494557345852E-02
  4.41065356256897E-03  7.12046854412074E-02  1.97393878772079E-01 -3.69069154465631E-02 -7.49867011635125E-02
 -1.49689983087314E-02  1.53921787179179E-01  8.46478780672906E-02  7.42160117711306E-11  5.34039603246625E-10
  2.71794485129363E-10  3.70686114747428E-10  1.49767650301946E-09  7.16731409170609E-10 -5.83121595310682E-02
  5.99605978873546E-01  3.29747822231086E-01 -4.66887843485040E-10 -8.98478708064831E-11  4.74436506614417E-11
  1.61646114808960E-02  1.53177437177729E-02  3.66712698538924E-11  3.84548587335371E-11 -4.17369162755855E-03
 -3.95503142793101E-03 -3.98254992138252E-02 -3.77390319978417E-02  4.96325170769806E-11  6.11084964514433E-11
  5.14144913940275E-02  4.87208738537691E-02  8.58959240094085E-11  7.96685428709979E-11 -6.79660177690731E-04
  9.17972031231208E-13  2.56888827856769E-04 -3.57200128520260E-13 -2.56437804280446E-12  2.12283031111102E-03
  3.08286521850178E-12 -1.87216013018802E-03 -1.24696517869397E-12
* ORBITAL    1   45
  6.76140851833567E-12  4.90077407730200E-11  2.21787669434456E-10  8.24661463367591E-10 -8.37691021633135E-11
 -5.14956529488367E-11  5.95144536161610E-12  9.45763707223344E-11  1.10783914068819E-10  6.53992553786836E-11
  6.55624898611800E-11 -4.41065353577238E-03 -7.12047020476497E-02 -1.97393806744913E-01  3.69069166488795E-02
  7.49866861292644E-02  1.13223640608900E-03  1.82785958230989E-02  5.06719561932996E-02 -9.47418715574498E-03
 -1.92494512265021E-02 -5.83122020345052E-02  5.99605984127057E-01  3.29747827893492E-01  1.06767808620726E-11
  1.08583785523436E-09  5.62551630214331E-10 -4.42363567451617E-11 -5.26856633856385E-10 -2.65860080469520E-10
  1.49690088835956E-02 -1.53921788514393E-01 -8.46478794464811E-02 -5.90665086306063E-11 -1.20160772439518E-10
 -6.59860652064194E-11 -6.29696462511926E-02 -5.96706509363471E-02 -8.38911068028868E-11 -9.01264484816867E-11
  1.62586825479686E-02  1.54068888883526E-02 -1.02233900854001E-02 -9.68778635847236E-03  2.62228454601625E-11
  2.93502575280590E-11  1.31983603479646E-02  1.25068937887552E-02  2.37466532988238E-11  2.24344756534894E-11
 -2.64763434502854E-03  1.94287677669675E-12  1.00071191893717E-03 -7.49343429456541E-13  7.60895653539378E-13
 -5.44940191946392E-04 -7.96039980045453E-13  4.80593375325857E-04 -2.11165072854907E-13 -6.81289045755916E-12
 -4.92391415314130E-11 -2.23136458851905E-10 -8.21774840578740E-10  8.24107621006453E-11  5.01182110425730E-11
  5.94703300918586E-12  9.42315583453198E-11  1.12998235302501E-10  6.32726129507995E-11  6.33762267164024E-11
 -4.41065370804942E-03 -7.12047049669188E-02 -1.97393823159879E-01  3.69069048540722E-02  7.49866750741769E-02
  1.13223644982074E-03  1.82785965640273E-02  5.06719603628895E-02 -9.47418417974253E-03 -1.92494484415444E-02
  5.83122052037917E-02 -5.99605974865948E-01 -3.29747823848769E-01 -7.92894068356644E-12 -1.08614366797554E-09
 -5.63063683084057E-10  4.53743426734359E-11  5.24604031790211E-10  2.64489428820432E-10 -1.49690096746498E-02
  1.53921786155968E-01  8.46478784150443E-02  6.10476442624647E-11  1.23144970983570E-10  6.73911455453978E-11
 -6.29696460357087E-02 -5.96706507033132E-02 -8.26789700336512E-11 -8.87974314018471E-11  1.62586824817440E-02
  1.54068888215675E-02 -1.02233900399084E-02 -9.68778631415257E-03  2.61552655652759E-11  2.93001279714126E-11
  1.31983603092897E-02  1.25068937435511E-02  2.49120319515549E-11  2.36855856442076E-11  2.64763437621757E-03
 -1.91265694612839E-12 -1.00071192900950E-03  7.37480254545231E-13 -7.59729265158441E-13  5.44940196995831E-04
  7.87669803166185E-13 -4.80593382329949E-04  2.49212860021052E-13
* ORBITAL    1   46
  1.88817147849986E-08  1.37511806122675E-07  6.43236114415260E-07  2.07321529310126E-06  2.82759332173837E-07
  1.82292339988261E-07  1.42504849791395E-08  2.29433364128017E-07  9.48773575287433E-07  2.49978751911593E-07
  1.25907859226297E-07  9.92793932093490E-13  1.81016291468454E-11  1.90396860930778E-12 -1.19191628089554E-11
 -9.63596546631127E-12 -7.06840810173492E-12 -1.10736641479996E-10 -5.48570145132102E-10  7.86508793318594E-11
  1.67359600075206E-10  2.56379701921227E-11 -1.34339729949491E-10 -7.54167312201961E-11 -1.65736138667607E-03
 -1.16097040734759E-02 -5.85893938568244E-03 -9.63958197433297E-02 -6.75342295349387E-01 -3.40816357704627E-01
 -6.99687013801429E-12  1.08410802922716E-09  5.89592548848505E-10 -5.56540123290668E-02 -3.89909064051487E-01
 -1.96770445600053E-01  1.82722267082194E-11  1.72169742117594E-11  6.09136224543953E-04  5.74041102490974E-04
  1.84175617649504E-12  2.35669621980991E-12  1.52709888517810E-10  1.55700333119813E-10  3.23458968569995E-02
  3.04823482060104E-02 -5.88314826233499E-11 -4.97757296854332E-11  2.50550446633617E-02  2.36115459360099E-02
  6.03715453927544E-13 -7.25570462237335E-06 -4.76027584065636E-13  2.74218126131599E-06  2.91258386725708E-04
  1.35296726304883E-12 -2.60509845550114E-04 -3.82771551530690E-12 -3.44621959912246E-04 -1.88938539388076E-08
 -1.37598303974419E-07 -6.43529869113943E-07 -2.07261063417477E-06 -2.82944479890613E-07 -1.82465538962915E-07
  1.42523984898488E-08  2.29539092766621E-07  9.48624689485085E-07  2.49199710311174E-07  1.25017428960788E-07
  1.04829246794490E-12  1.91245387476239E-11  7.54574124902382E-12  7.94774016229316E-12  1.29563476329602E-11
 -6.95380978664278E-12 -1.08824680537491E-10 -5.39181313083481E-10  1.17851792588616E-10  2.11778790712062E-10
 -2.58182864551083E-11  1.34177825370069E-10  7.61349572356070E-11  1.65736139538748E-03  1.16097041326864E-02
  5.85893941957052E-03  9.63958171430241E-02  6.75342300632954E-01  3.40816360999838E-01  7.63214291739390E-12
 -1.08536462805530E-09 -5.88782538021775E-10  5.56540111603949E-02  3.89909067654170E-01  1.96770447711061E-01
  1.96387990336233E-11  1.85288543417139E-11  6.09136211922568E-04  5.74041090282673E-04  2.57074323026118E-12
  3.17786151900146E-12  1.50530142068764E-10  1.53552341062371E-10  3.23458961937148E-02  3.04823475674953E-02
 -5.77758546991289E-11 -4.89486844662752E-11  2.50550441709991E-02  2.36115454534514E-02 -5.73440022241715E-13
  7.25570398247028E-06  5.02279352957130E-13 -2.74218275338039E-06 -2.91258378343097E-04 -1.38988571252795E-12
  2.60509834599553E-04  3.81567231257883E-12  3.44621949601443E-04
* ORBITAL    1   47
 -1.12951638743415E-08 -8.22588640399928E-08 -3.84754242993207E-07 -1.24080911051971E-06 -1.67722394552498E-07
 -1.08118394388151E-07 -8.53418414088377E-09 -1.37367054341173E-07 -5.65635957965756E-07 -1.49388651969784E-07
 -7.56131493844362E-08  6.06444696503146E-12  9.28626545769354E-11  5.39796976456991E-10 -7.94554747814066E-11
 -1.70479789195842E-10  1.28873048421526E-12  2.27998936311240E-11  1.64068659838202E-11 -1.52608318509688E-11
 -1.57997690287252E-11 -1.00584745370995E-11 -9.61125930933718E-10 -5.19697769510102E-10  1.11305986213388E-01
  7.79818104684284E-01  3.93540955616131E-01 -1.43488111941322E-03 -1.00543210844385E-02 -5.07397526989442E-03
  3.33585820780475E-11 -1.78153334441571E-10 -1.00093417686642E-10 -8.28512820067636E-04 -5.80486175957534E-03
 -2.92944399740020E-03  9.75989474904428E-11  9.19242527274896E-11 -4.09147023736317E-02 -3.85574807133085E-02
 -1.12709864576024E-10 -1.19401720582136E-10 -8.90688815648344E-12 -7.77112194078822E-12  4.81552526463014E-04
  4.53810513336331E-04  2.16201820471537E-11  2.06068973543425E-11  3.72996602833001E-04  3.51507841899758E-04
  3.36674352305539E-12  4.87369307481361E-04  8.40766732848216E-13 -1.84207931060713E-04  4.33612743433894E-06
 -8.76401265362341E-13 -3.87862397661364E-06  4.68350460997064E-13 -5.13074995647386E-06  1.13042748173943E-08
  8.23236891407653E-08  3.84979633614754E-07  1.24055002014781E-06  1.67789853546816E-07  1.08198955308045E-07
 -8.53507660264842E-09 -1.37411711501362E-07 -5.65483803738649E-07 -1.48771001358673E-07 -7.49140964788817E-08
  5.95349490785014E-12  9.10735380083185E-11  5.30776651731563E-10 -1.14548743062788E-10 -2.10177082417080E-10
  1.36817713854510E-12  2.35558690698755E-11  2.14224435820109E-11  6.69135886489042E-12  9.29995082767311E-12
  1.01459222627480E-11  9.62453367594721E-10  5.19030033360994E-10 -1.11305983326673E-01 -7.79818111161623E-01
 -3.93540959591346E-01  1.43488118536815E-03  1.00543213823612E-02  5.07397540965775E-03 -3.24342915308915E-11
  1.78562449838221E-10  1.01086637202644E-10  8.28512535233333E-04  5.80486149693137E-03  2.92944391557202E-03
  9.60073352781054E-11  9.05232183534780E-11 -4.09147015506545E-02 -3.85574799156526E-02 -1.11181949823180E-10
 -1.17805949773368E-10 -8.87147237485484E-12 -7.61267166286376E-12  4.81552517601827E-04  4.53810502609343E-04
  2.32945019269543E-11  2.22548879290495E-11  3.72996594355603E-04  3.51507836562596E-04 -3.37337976662577E-12
 -4.87369290407004E-04 -8.00001446974751E-13  1.84207927103680E-04 -4.33612912499761E-06  8.80969497257589E-13
  3.87862369971101E-06 -4.27261590783923E-13  5.13074815336997E-06
* ORBITAL    1   50
 -1.66408087779014E-02 -1.18977873449414E-01 -4.78489899717182E-01 -4.47393066754572E-01  3.20574017519054E-01
  1.59868939727881E-01 -6.90012444473600E-03 -1.97137860775396E-02  7.73903502776922E-01  5.49067013769850E-01
  4.56449121106809E-01 -3.73383212076758E-12 -7.02227354498749E-11 -3.19786318049769E-10 -9.53580702646931E-11
 -5.90378043400943E-11  3.13376700522603E-11  5.56239161601409E-10  2.55021892069358E-09  1.01368266880048E-09
  7.24362617914385E-10 -1.35367254920313E-10 -2.43542122738335E-10 -1.01795476594807E-10 -2.16544988830158E-08
  5.03775929523141E-09  5.25966188242753E-09 -1.08273941169182E-01 -4.78508485255338E-01 -2.27970582134144E-01
  7.49275584413005E-10  2.14026451527498E-09  9.30679228410893E-10  1.87535896210657E-01  8.28801024883931E-01
  3.94856648164337E-01  1.79958544059769E-11  1.36521401001563E-11 -1.99334724060130E-09 -9.92294256590383E-10
 -4.71474582819526E-12 -3.57452627576823E-12  1.25916931035555E-10  1.13088060604785E-10  8.78530478274156E-02
  7.31058838728216E-02 -1.62657152700400E-10 -1.46269035270923E-10 -1.13417802245304E-01 -9.43792927929757E-02
 -1.29887897302080E-13  5.69330614226577E-11  4.96366778293041E-14 -2.66122905847023E-10 -6.58710201649064E-04
 -9.05868854638527E-12  9.81948518660323E-04  7.96829446724096E-12 -1.29899466940091E-03 -1.66408098047981E-02
 -1.18977880917674E-01 -4.78489934276888E-01 -4.47393163594517E-01  3.20574008240551E-01  1.59868933351462E-01
  6.90012528766280E-03  1.97137996732803E-02 -7.73903450651052E-01 -5.49067003058970E-01 -4.56449116928686E-01
  3.76898312522503E-12  7.01905454695278E-11  3.20700162359182E-10  9.49374624308514E-11  5.87851057752580E-11
 -3.13662911348063E-11 -5.56027443219059E-10 -2.55093351577973E-09 -1.01323960208182E-09 -7.24152634798675E-10
 -1.34398122836684E-10 -2.41645912813190E-10 -1.00635681690321E-10 -2.11432221402702E-08  4.76298233148146E-09
  5.09315253988587E-09 -1.08273937055356E-01 -4.78508481574255E-01 -2.27970581084841E-01  7.47542609143157E-10
  2.13868770291385E-09  9.29761857523955E-10  1.87535890588690E-01  8.28801017798229E-01  3.94856645912520E-01
 -1.62153835180109E-11 -1.19875970862611E-11  1.97866121337666E-09  9.76619410180795E-10  4.23737762185099E-12
  3.12805944423405E-12 -1.24754248990354E-10 -1.11995854211667E-10 -8.78530474595427E-02 -7.31058835684339E-02
  1.61166212881991E-10  1.44878969587252E-10  1.13417801736691E-01  9.43792923650290E-02 -6.19433087952750E-14
  5.58776058668418E-11  2.18263544646196E-14 -2.65685368610373E-10 -6.58710223679422E-04 -8.99426954327744E-12
  9.81948552087424E-04  7.91205540597346E-12 -1.29899471563948E-03
* ORBITAL    1   51
  2.40674554537083E-11  1.71602949960390E-10  6.85186096893260E-10  7.09436820459662E-10 -4.40601396447167E-10
 -2.02701541211585E-10  7.30174884831226E-12 -2.03089504481970E-11 -1.00261425419804E-09 -9.55260314127051E-10
 -8.42457712735259E-10  4.94098620237888E-03  8.79398894712465E-02  4.18319604011091E-01  1.29970717111106E-01
  8.08937715504808E-02  1.79144589443689E-02  3.18842321426966E-01  1.51669508290924E+00  4.71232862592137E-01
  2.93295318750993E-01  1.24592516972147E-01  3.27246434988655E-01  1.41457808233391E-01 -1.73822061457942E-12
  2.09872863241403E-11  1.21026337852723E-11  1.81490948354931E-10  8.41380342922165E-10  4.11857211132953E-10
  4.51733140364750E-01  1.18649245679653E+00  5.12881439896594E-01 -3.30524606543233E-10 -1.29513179508965E-09
 -6.11893222503997E-10 -2.55568651142044E-02 -2.13493117874972E-02 -4.71580200794225E-11 -4.42616079762470E-11
  6.59874574554241E-03  5.51236369613937E-03  5.86040383207651E-02  4.89557677251029E-02 -2.88852990357937E-10
 -2.55510876701830E-10 -7.56575046787143E-02 -6.32016351299024E-02  1.38906558515967E-10  1.12465357244881E-10
  8.93068455663224E-04  1.40977079678663E-12 -3.37547132175855E-04 -5.35967287793867E-13 -3.53535508129254E-12
 -2.59616245457661E-03  3.88349297851369E-12  2.28960030569093E-03  3.35630911776915E-13  2.46604556077916E-11
  1.75742765215796E-10  7.04111328869237E-10  7.60523135814318E-10 -4.39127250136426E-10 -2.01637682577181E-10
 -7.86274402647551E-12  1.25620227054429E-11  9.78148755588622E-10  9.49761381218230E-10  8.39755204806980E-10
 -4.94098619026085E-03 -8.79398892649801E-02 -4.18319603303588E-01 -1.29970717265044E-01 -8.08937718581354E-02
 -1.79144589001739E-02 -3.18842320668298E-01 -1.51669508038857E+00 -4.71232863144445E-01 -2.93295319844899E-01
  1.24592516579579E-01  3.27246436391633E-01  1.41457809029832E-01 -1.44590617773445E-12  2.16375521239601E-11
  1.24220473139107E-11  1.77737881435818E-10  8.36413131037339E-10  4.09890601787202E-10  4.51733138933173E-01
  1.18649246188815E+00  5.12881442793200E-01 -3.26441472511235E-10 -1.28782211873297E-09 -6.08987605703763E-10
  2.55568649488099E-02  2.13493116467695E-02  4.79369340108359E-11  4.50214966702135E-11 -6.59874570708166E-03
 -5.51236366701234E-03 -5.86040379553939E-02 -4.89557674183867E-02  2.87424055110144E-10  2.54111939523505E-10
  7.56575041988591E-02  6.32016347227694E-02 -1.39364261190733E-10 -1.12918205779103E-10  8.93068439450330E-04
  1.45628860578329E-12 -3.37547127699034E-04 -5.55680875565360E-13 -3.45438545436326E-12 -2.59616240969494E-03
  3.79312992478645E-12  2.28960026438450E-03  3.28092178628317E-13
* ORBITAL    1   52
 -9.90526243722881E-12 -7.02082925474627E-11 -2.80143029190056E-10 -2.70985234154574E-10  1.91627546898627E-10
  9.15068593812623E-11 -3.46399707361818E-12 -9.39825647809401E-14  4.55193778405551E-10  3.62084503654122E-10
  3.05215091409029E-10  1.79144586833805E-02  3.18842308023320E-01  1.51669510741237E+00  4.71232811724236E-01
  2.93295255286461E-01 -4.94098612573975E-03 -8.79398855902537E-02 -4.18319610536146E-01 -1.29970702867716E-01
 -8.08937538503659E-02  4.51733146279678E-01  1.18649244577440E+00  5.12881438357649E-01  4.51271705649781E-12
  8.23233758686406E-11  5.16600814167794E-11 -6.19567914032735E-11 -3.31868316671877E-10 -1.63038287832760E-10
 -1.24592517959808E-01 -3.27246431891470E-01 -1.41457807783289E-01  1.25581988524074E-10  5.23898453871806E-10
  2.51791354803573E-10 -9.26611379784946E-02 -7.74058780771241E-02 -1.43933645000466E-10 -1.33833354641128E-10
  2.39250132605861E-02  1.99861204783173E-02 -1.61635869581293E-02 -1.35024959751914E-02  1.06292014653801E-10
  9.32581596393925E-11  2.08670881322990E-02  1.74316365920168E-02 -5.92442223349201E-11 -4.74063642084189E-11
  3.23798416480943E-03  3.87604051752497E-12 -1.22384262315820E-03 -1.47068488106173E-12  8.60203174818262E-13
  7.16047854371313E-04 -7.74640245686469E-13 -6.31494296794749E-04 -9.34111733223403E-13 -1.03566745244543E-11
 -7.40812289602483E-11 -2.97978138226525E-10 -3.15279921171592E-10  1.93030985113523E-10  9.20657618943551E-11
  3.91455497722424E-12  8.07395791057279E-12 -4.31797891250348E-10 -3.58037347863887E-10 -3.04034983783566E-10
 -1.79144586420051E-02 -3.18842307384667E-01 -1.51669510503321E+00 -4.71232812274684E-01 -2.93295256399684E-01
  4.94098611425987E-03  8.79398854111970E-02  4.18319609891824E-01  1.29970703017922E-01  8.08937541516333E-02
  4.51733145250647E-01  1.18649245035478E+00  5.12881440888103E-01  3.34515392570844E-12  8.18030079166097E-11
  5.14729223087333E-11 -5.92661242191223E-11 -3.26856730242309E-10 -1.60947429350706E-10 -1.24592517674277E-01
 -3.27246433155866E-01 -1.41457808483493E-01  1.19732614170472E-10  5.14929236843457E-10  2.48111009157309E-10
  9.26611372322370E-02  7.74058774434649E-02  1.42531209134651E-10  1.32463140612059E-10 -2.39250130729163E-02
 -1.99861203217158E-02  1.61635868332707E-02  1.35024958720929E-02 -1.06146829204018E-10 -9.31301040183451E-11
 -2.08670879648018E-02 -1.74316364478432E-02  5.78431203447697E-11  4.60635875295016E-11  3.23798411148956E-03
  3.78993597025106E-12 -1.22384260428176E-03 -1.43820764869823E-12  8.45250119250869E-13  7.16047843628807E-04
 -7.37034802680977E-13 -6.31494285304300E-04 -1.05033280580138E-12
* ORBITAL    1   58
 -1.10348229141185E-01 -8.02681276952253E-01 -3.70197937802339E+00 -9.52769808075277E+00  1.18518021868459E-01
 -3.57085317865424E-02 -1.02924118667718E-01 -1.65643342267234E+00 -5.73237901295963E+00 -6.75132228346084E-01
 -1.12229890117802E-03 -2.99617608947869E-12 -4.77313317108750E-11 -3.96347787006920E-11  1.09871372756607E-11
  5.85991083054260E-11 -2.55343159044448E-11 -4.24727537743040E-10 -2.04857355526911E-10  9.76595232045714E-11
  4.47171677509523E-10 -5.55800889309744E-11  9.52440843190796E-11 -2.27053182811602E-11 -2.88551559036480E-08
  5.78696235951855E-09  6.79336958186863E-09  4.54953852099773E-01  7.12404260146200E-01  2.75411995959643E-01
 -6.16911026258713E-10  8.13547593096394E-10 -1.93687254312979E-10 -7.88003282469231E-01 -1.23392035570576E+00
 -4.77027547974238E-01  2.81345587503017E-10  2.20561715952400E-10 -6.13162682055098E-09 -5.00180101859027E-09
 -7.36974323988775E-11 -5.78455962700546E-11 -1.53021184300984E-09 -1.19741357709190E-09 -1.92391554816230E-01
 -1.48103246067868E-01  1.97776785186138E-09  1.54787407223181E-09  2.48376412454347E-01  1.91200454835024E-01
  3.73466184303055E-14 -1.93212078963284E-10 -1.53776540107721E-14 -2.11404652067726E-11 -3.64395767059641E-03
  6.36952048786050E-12  5.43209113920292E-03 -5.61643836638396E-12 -7.18598168784238E-03  1.10348228929805E-01
  8.02681275436128E-01  3.70197937183411E+00  9.52769807689231E+00 -1.18518019498201E-01  3.57085344011694E-02
 -1.02924118517497E-01 -1.65643342103626E+00 -5.73237902207172E+00 -6.75132232731778E-01 -1.12230301636735E-03
 -2.91516874147040E-12 -4.80393334051789E-11 -4.11908990991051E-11  9.76411273541703E-12  5.74465554315000E-11
 -2.55188196674438E-11 -4.24338083698964E-10 -2.03163594601983E-10  9.90196526640848E-11  4.48416386648601E-10
  5.74766320899660E-11 -9.32986739878606E-11  2.39903482739771E-11  2.91429422961493E-08 -5.76684693383026E-09
 -6.85322480989659E-09 -4.54953852326804E-01 -7.12404264761232E-01 -2.75411997673225E-01  6.14672380180661E-10
 -8.15432914780870E-10  1.92392762389671E-10  7.88003283718540E-01  1.23392036377894E+00  4.77027550775350E-01
  2.82980658932491E-10  2.21937275288046E-10 -6.30582942844972E-09 -5.14957909101655E-09 -7.41579023635870E-11
 -5.82325620638132E-11 -1.52905924428392E-09 -1.19645199545891E-09 -1.92391551905506E-01 -1.48103243828976E-01
  1.97628617822802E-09  1.54664319543686E-09  2.48376408244233E-01  1.91200451561817E-01  1.19894791994266E-13
  1.95082568188597E-10 -4.47593068988303E-14  2.04355727557675E-11  3.64395762362636E-03 -6.22966738312217E-12
 -5.43209107022150E-03  5.49490394646700E-12  7.18598160061100E-03
* ORBITAL    1   31
  2.99575231442934E-10  2.17073906371635E-09  9.78414610267621E-09  1.25381899846364E-08 -3.57795317451113E-09
 -1.87791572495077E-09  2.45339407461376E-10  3.73938437503076E-09  2.25497592474895E-08  6.79902052802201E-09
  4.41917077630387E-09 -4.30423978666846E-04 -8.54291287168743E-03  1.23140718945967E-01  5.75747973061979E-02
  4.89579723573436E-02 -1.56630232014203E-03 -3.10874868753249E-02  4.48106052660513E-01  2.09513275633657E-01
  1.78156861668476E-01 -2.36363236245735E-02 -7.19396863021848E-03 -3.25451952101426E-03  4.97383450259399E-11
 -2.28362278701159E-11 -1.55602113773152E-11 -1.42761933430842E-09 -1.44316967080203E-09 -6.03583205255288E-10
 -8.60120153222316E-02 -2.61786729732493E-02 -1.18431153177465E-02  1.74445223196557E-09  2.16260184448061E-09
  8.75872353041403E-10  1.96326879177065E-04  3.55720642299828E-04  1.35634054907197E-12  1.90104275217358E-12
 -5.06710038772804E-05 -9.18314506395499E-05 -4.51832218452558E-04 -8.18677921677405E-04 -1.16118122807734E-10
 -1.11906310791434E-10  5.83314115516319E-04  1.05691069259129E-03  1.67399123163527E-10  1.63008599391939E-10
  6.95553311911652E-06 -1.64355014313407E-13 -2.62806723985031E-06  5.60146497228692E-14  4.18008961183221E-12
 -2.02927312620038E-05 -6.04734854660182E-12  1.78971630641139E-05  7.02783301740044E-12 -2.99412940381209E-10
 -2.16989321039472E-09 -9.77957891325944E-09 -1.25581600901982E-08  3.56664677171792E-09  1.87095844921204E-09
  2.45258625597080E-10  3.73894383867698E-09  2.25467102057245E-08  6.79824184641073E-09  4.41858305734997E-09
 -4.30423997361611E-04 -8.54291329585008E-03  1.23140714324207E-01  5.75747954952248E-02  4.89579710318810E-02
 -1.56630238900373E-03 -3.10874884343423E-02  4.48106035937116E-01  2.09513269091419E-01  1.78156856882842E-01
  2.36363235938970E-02  7.19396852064794E-03  3.25451945125234E-03 -5.50793628977320E-11  2.33532332656405E-11
  1.62175654506530E-11  1.43425627072684E-09  1.44169543839905E-09  6.02217882654531E-10  8.60120155370349E-02
  2.61786726220739E-02  1.18431150784315E-02 -1.74852575584628E-09 -2.16487780463376E-09 -8.77135879597308E-10
  1.96326853749660E-04  3.55720611438046E-04  1.51204321244236E-12  2.02045471633930E-12 -5.06709848925240E-05
 -9.18314368256051E-05 -4.51832148760965E-04 -8.18677846391789E-04 -1.16488754131880E-10 -1.12261819376471E-10
  5.83314042643348E-04  1.05691060329138E-03  1.67510480805494E-10  1.63150804411798E-10 -6.95553376143944E-06
  1.50060152257610E-13  2.62806897592248E-06 -4.95751503761383E-14 -4.20509308911997E-12  2.02927352972512E-05
  6.07625024168407E-12 -1.78971649995073E-05 -7.03917359359995E-12
* ORBITAL    1   32
 -5.75288992343516E-11 -4.17073279249467E-10 -1.87794724607618E-09 -2.16267181627766E-09  7.45925719232395E-10
  3.94687225724091E-10 -4.78354612831864E-11 -7.28978060291863E-10 -4.33694301871823E-09 -1.31271340233926E-09
 -8.58081363234592E-10 -1.56630112515857E-03 -3.10874652648897E-02  4.48106028179365E-01  2.09513285310649E-01
  1.78156877793729E-01  4.30423643918064E-04  8.54290690358195E-03 -1.23140712092980E-01 -5.75747999233681E-02
 -4.89579767512434E-02 -8.60122761935402E-02 -2.61787190953411E-02 -1.18431304917876E-02 -5.02092801418942E-10
 -1.90384854123206E-10 -9.21247009541407E-11  2.38505173348389E-10  2.83062731377324E-10  1.20609253184455E-10
  2.36363971793959E-02  7.19398139168073E-03  3.25452369154449E-03 -5.86858722091325E-10 -4.55633405094585E-10
 -1.81458239215795E-10  7.14405684791158E-04  1.29444272920925E-03  1.18299229393769E-11  1.23043895309410E-11
 -1.84459408046205E-04 -3.34224570627490E-04  1.24179644102738E-04  2.24986167955996E-04  2.07552441951443E-11
  2.02104884881482E-11 -1.60283064181892E-04 -2.90432362595620E-04 -2.87748474861293E-11 -2.89373759260276E-11
  2.53089455287672E-05 -6.79034362414548E-13 -9.56667050964850E-06  2.25109476530906E-13 -8.46936708060117E-13
  5.57716181933353E-06  1.21815369579718E-12 -4.91714812693341E-06 -1.37538426357572E-12  5.73612933019074E-11
  4.15440229174826E-10  1.87001164193978E-09  2.19605234868301E-09 -7.28162003431675E-10 -3.83859644604097E-10
 -4.77673119271951E-11 -7.27923570639675E-10 -4.33679073187256E-09 -1.31318863754530E-09 -8.58437670867066E-10
 -1.56630119253643E-03 -3.10874666880996E-02  4.48106011700336E-01  2.09513278870260E-01  1.78156873072716E-01
  4.30423662548942E-04  8.54290729879718E-03 -1.23140707598399E-01 -5.75747981690762E-02 -4.89579754658504E-02
  8.60122767542173E-02  2.61787187190153E-02  1.18431302433184E-02  5.07702977596980E-10  1.88411200648076E-10
  9.04810898703340E-11 -2.36954582786531E-10 -2.84080105516723E-10 -1.21393354228338E-10 -2.36363974292266E-02
 -7.19398130197813E-03 -3.25452362744979E-03  5.97794611967641E-10  4.57004300865924E-10  1.81731347980785E-10
  7.14405598273746E-04  1.29444262274245E-03  1.15893172058327E-11  1.20990452369227E-11 -1.84459373395365E-04
 -3.34224537190163E-04  1.24179619700994E-04  2.24986145215063E-04  2.09175161153270E-11  2.04232184749811E-11
 -1.60283053260122E-04 -2.90432343122345E-04 -2.92446684728686E-11 -2.94107028875223E-11 -2.53089477531175E-05
  6.98806726122039E-13  9.56667263755907E-06 -2.33026604537934E-13  8.54403797331608E-13 -5.57716330434370E-06
 -1.23351820639711E-12  4.91714756697117E-06  1.41993333200893E-12
* ORBITAL    1   33
 -5.75389592363844E-03 -4.14326094480139E-02 -1.79630969434261E-01 -2.17547255270745E-01 -1.39355944967504E-01
 -1.06068458734283E-01 -2.90312253917889E-03 -3.84727724970291E-02  7.40199289623421E-01  3.30794940022255E-01
  2.63495373797201E-01  1.26491469058087E-12  2.80286051009555E-11  3.30567811589342E-10  1.38436039906789E-10
  1.06319376961861E-10  1.48621200045654E-11  2.90150063832813E-10  3.95698196571265E-09  1.68114544736418E-09
  1.31072177478674E-09 -4.17122983710182E-11 -1.07191991769244E-11 -6.05974049004073E-12  2.11333050804678E-07
  5.63580062452107E-08  2.39454434869126E-08 -3.33369835372422E-02  1.18347865419062E-02  9.15516165700462E-03
 -3.93089316608357E-10 -2.21392616569154E-10 -1.25598819949675E-10  5.77420380048400E-02 -2.04982684230815E-02
 -1.58571273483306E-02  1.59640192003561E-12  2.11243109176955E-12  2.29078759840239E-09  1.79687972652468E-09
 -4.67006424058049E-13 -5.84121394112658E-13 -1.32226252131320E-11 -1.94321530471999E-11 -1.08539675073529E-03
 -1.68036824157624E-03  1.62273601398131E-11  2.46680228818151E-11  1.40124721753504E-03  2.16935082624741E-03
 -2.29830373851323E-14  6.60782216599132E-10  6.34669101730158E-15  1.34159953378540E-09  4.26072499941059E-05
  1.36810634408477E-13 -6.35151530899872E-05 -1.61745021745308E-13  8.40229868862666E-05 -5.75389913184535E-03
 -4.14326327485260E-02 -1.79631076423226E-01 -2.17547518881602E-01 -1.39355928647616E-01 -1.06068451280417E-01
  2.90312517527331E-03  3.84728152891423E-02 -7.40199107784241E-01 -3.30794885187101E-01 -2.63495338108525E-01
 -1.34206101972307E-12 -2.83883178504674E-11 -3.25232053572199E-10 -1.35657980577614E-10 -1.04002838012285E-10
 -1.49017222746340E-11 -2.89795799916986E-10 -3.96473439625330E-09 -1.68529442850568E-09 -1.31431325630531E-09
 -3.32495150396437E-11 -1.14178933563751E-11 -7.02865890850558E-12  2.11548343738874E-07  5.63689834205466E-08
  2.39467073798657E-08 -3.33369735391587E-02  1.18347969736782E-02  9.15516566971991E-03 -4.03979107134551E-10
 -2.21105125239814E-10 -1.24732071799890E-10  5.77420207109689E-02 -2.04982865749669E-02 -1.58571343371348E-02
 -1.94307675412731E-12 -2.41021118772328E-12 -2.29664461839167E-09 -1.80073031324138E-09  5.45130234502594E-13
  6.51846409338325E-13  1.30028750380105E-11  1.92414536775110E-11  1.08539562089181E-03  1.68036709261779E-03
 -1.59186409080775E-11 -2.44075901952702E-11 -1.40124578197238E-03 -2.16934935874056E-03  1.03765765058378E-14
  6.60595401175676E-10 -5.19561441053953E-15  1.34164158657917E-09  4.26072200498821E-05  1.67250801510471E-13
 -6.35151084418059E-05 -1.90308033897261E-13  8.40229274708512E-05
* ORBITAL    1   34
 -1.37453981492428E-11 -9.89587688080379E-11 -4.41843705073913E-10 -6.76304048837002E-10  1.42708347525119E-10
  6.74035258551734E-11 -8.20031299052893E-12 -1.21895568516244E-10  2.89900907300435E-10  1.81857294971229E-10
  1.58653667171529E-10  5.56282073744177E-03  1.05029005900758E-01  1.14227780218753E+00  4.67366967250784E-01
  3.56589733861247E-01 -1.51611186431845E-03 -2.86250034063810E-02 -3.11320666577214E-01 -1.27377943114444E-01
 -9.71863013792218E-02  1.25926050772069E-01  1.66434223166406E-02 -1.42852401755095E-03 -7.62849379572613E-11
 -1.53117990476252E-10 -9.22377322333844E-11 -8.25880990514010E-11  4.87039743491034E-11  3.08229555801200E-11
 -3.43203129104704E-02 -4.53605555059808E-03  3.89336655547342E-04 -7.02253203067812E-11 -6.57308367776255E-11
 -3.02479639244140E-11  3.28415209906147E-03  5.15756434582791E-03  2.00925887161630E-11  2.66845376071036E-11
 -8.47951893012183E-04 -1.33166854176811E-03  5.66096690033639E-04  8.89019110767854E-04 -9.41145794115041E-12
 -1.26819333866805E-11 -7.30824217084404E-04 -1.14771747708218E-03 -1.88529215280350E-12 -3.21166013184950E-13
  1.14906063586765E-05  9.60856811203084E-13 -4.34306290174979E-06 -3.85503517802648E-13  4.04299892867840E-13
  2.51062705695483E-06 -4.26331748466812E-13 -2.21481085803575E-06 -1.08175427459217E-13  1.26508578602389E-12
  9.50229967874830E-12  5.64948977132857E-11  6.24874542612033E-10  6.86484333890236E-11  3.26770378322394E-11
 -4.26067997505488E-12 -7.75142837926145E-11 -1.08000614923717E-09 -4.24493064654452E-10 -3.21130719759884E-10
 -5.56282069695041E-03 -1.05029004928446E-01 -1.14227780727155E+00 -4.67366971344126E-01 -3.56589738206410E-01
  1.51611185354145E-03  2.86250031468869E-02  3.11320667947873E-01  1.27377944216151E-01  9.71863025481204E-02
  1.25926051578874E-01  1.66434241131508E-02 -1.42852293932966E-03 -7.78968217366437E-11 -1.48320620212052E-10
 -8.94710511417423E-11 -1.33441696680841E-10 -3.97421416917526E-12  1.01735540910899E-11 -3.43203130906803E-02
 -4.53605603390245E-03  3.89336363859742E-04  1.03013449483364E-11  2.92731584405912E-11  7.94669886748770E-12
 -3.28415204286488E-03 -5.15756426268737E-03 -2.00526875250820E-11 -2.65686631372596E-11  8.47951864424410E-04
  1.33166851287081E-03 -5.66096668351212E-04 -8.89019090360974E-04  1.48065278282696E-11  1.80938229201791E-11
  7.30824213094863E-04  1.14771746304141E-03 -5.08894738594901E-12 -6.60734188126229E-12  1.14906039965695E-05
  9.65340780877239E-13 -4.34306234711366E-06 -3.87713169258879E-13  5.48034585536498E-13  2.51062667329138E-06
 -6.41553805538156E-13 -2.21481010118639E-06  1.80538485354021E-13
* ORBITAL    1   35
  4.02311612853231E-11  2.90123317333649E-10  1.27727195501056E-09  3.00190790260076E-11 -6.05454175869265E-10
 -2.86097637911318E-10  1.73651151440779E-11  2.25738490618811E-10 -3.46348455429437E-09 -1.57793455857436E-09
 -1.25718659923416E-09  1.51611219842917E-03  2.86250072109116E-02  3.11320687133469E-01  1.27377955361154E-01
  9.71863118233600E-02  5.56282194600400E-03  1.05029020128046E-01  1.14227787637721E+00  4.67367011815801E-01
  3.56589771966384E-01  3.43203735993027E-02  4.53606814592035E-03 -3.89332379439142E-04  7.85294546455249E-11
 -2.13550467028786E-11 -1.72862984994503E-11  2.21289434768421E-10 -1.87249486939789E-10 -1.25506501042467E-10
  1.25926270381801E-01  1.66434677257488E-02 -1.42850862650808E-03 -3.92840544817942E-10  5.23651078624707E-11
  4.76068818785909E-11  8.95075799341580E-04  1.40566225042572E-03  8.04593681966841E-12  9.88051166151552E-12
 -2.31101516083963E-04 -3.62936881320231E-04 -2.07708396910981E-03 -3.26193288132663E-03  4.50313606709704E-11
  5.93766346553912E-11  2.68148980843405E-03  4.21112736572724E-03 -2.42551751491944E-11 -3.25311175903503E-11
  3.13151088759875E-06  4.52417022063028E-13 -1.18431127061839E-06 -1.73731241177802E-13 -1.85668867937744E-12
 -9.21321550107190E-06  2.35614686424430E-12  8.12509040014575E-06 -1.64985556128604E-12  3.30115691411711E-11
  2.37417430341548E-10  1.03533325477824E-09 -6.01871149181240E-10 -5.69097469779536E-10 -2.69003446013670E-10
 -1.13818415399412E-11 -1.29006909453419E-10  3.84812130793582E-09  1.69610676494843E-09  1.33632058203413E-09
 -1.51611218609644E-03 -2.86250069255462E-02 -3.11320688596283E-01 -1.27377956470723E-01 -9.71863129931045E-02
 -5.56282190171486E-03 -1.05029019101426E-01 -1.14227788168213E+00 -4.67367015824770E-01 -3.56589776189477E-01
  3.43203739031269E-02  4.53606870748309E-03 -3.89332053216382E-04  8.14050625137711E-11 -2.33185573339860E-11
 -1.85275862205550E-11  2.42730032793130E-10 -1.56688301466563E-10 -1.12535136988115E-10  1.25926271348265E-01
  1.66434697653879E-02 -1.42850743618415E-03 -4.31120295138212E-10  9.44148579749319E-12  3.08192305821052E-11
 -8.95075782556915E-04 -1.40566222470465E-03 -8.04512582652478E-12 -9.92131641687456E-12  2.31101497610744E-04
  3.62936867642943E-04  2.07708391333915E-03  3.26193281347529E-03 -4.76419168313894E-11 -6.19089072711464E-11
 -2.68148975591253E-03 -4.21112728784997E-03  2.76970914619847E-11  3.60001338787734E-11  3.13151023750507E-06
  4.49347687988914E-13 -1.18431135415248E-06 -1.72499305568280E-13 -1.93016237005923E-12 -9.21321368450055E-06
  2.46350954562944E-12  8.12508842673304E-06 -1.78689224410681E-12
* ORBITAL    1   36
  4.59637734078109E-02  3.34030750221716E-01  1.53680946476509E+00  4.18719977434017E+00 -1.73112214665195E-01
 -7.50033404964890E-02  3.80855772424379E-02  6.16179838697440E-01  2.34201997145068E+00  7.14851900675399E-01
  4.76562659638293E-01  2.05493799499723E-12  4.13890520404066E-11 -2.34549327749162E-10 -1.79713143275663E-10
 -1.85259198121298E-10  1.52394068685434E-11  3.17660212638445E-10 -5.25495518192047E-09 -3.70141379640430E-09
 -3.68147488447415E-09  1.02822798902684E-10  6.41940497600722E-11  2.83672422058221E-11  3.75995875030564E-08
  2.38771698647631E-08  1.10165445164934E-08 -1.53064226641344E-01 -1.62380392775144E-01 -6.38056091926778E-02
  8.00650736380871E-10  6.78705740107105E-10  3.26150619652525E-10  2.65115139703317E-01  2.81251166608736E-01
  1.10514591998328E-01  4.89646163431957E-13 -9.73927524648205E-13 -2.16822457625704E-09 -1.41038670333978E-09
 -1.00882994646488E-13  2.57208166981599E-13  1.67963892897772E-11  2.59902194111099E-11 -1.62622076164552E-02
 -1.63705355609837E-02 -2.15203713981122E-11 -3.31871415054181E-11  2.09944140162169E-02  2.11342668388454E-02
 -2.84275868742580E-13  1.04919188876094E-10  9.92042618257847E-14  2.03202128436691E-10  4.32451285540758E-04
  3.75857067069130E-12 -6.44661829604981E-04 -3.30982821451553E-12  8.52806644837005E-04 -4.59637725790256E-02
 -3.34030744267175E-01 -1.53680943952830E+00 -4.18719974226014E+00  1.73112194055273E-01  7.50033289753809E-02
  3.80855769985770E-02  6.16179836677832E-01  2.34202006646249E+00  7.14851942429235E-01  4.76562691630175E-01
  3.20985957091536E-13  8.82428238447342E-12 -5.92046119887373E-10 -3.26003484005741E-10 -2.96534635505550E-10
  1.68439007320788E-11  3.45720501778989E-10 -4.94216467800518E-09 -3.57309778089119E-09 -3.58380887663168E-09
 -6.59408095162342E-11 -5.87130932069523E-11 -2.85139146321123E-11 -3.89876378213458E-08 -2.35224309605638E-08
 -1.07299398547878E-08  1.53064232293344E-01  1.62380394109423E-01  6.38056097065485E-02 -8.29080613001915E-10
 -6.82749273340218E-10 -3.25743439350453E-10 -2.65115153906977E-01 -2.81251167853756E-01 -1.10514592003993E-01
 -6.01841923948029E-13 -2.60518592914915E-12 -2.27003000845281E-09 -1.49561147283180E-09  1.85338986094169E-13
  6.80694681680851E-13  1.60942049166308E-11  2.50147623150351E-11 -1.62622085101104E-02 -1.63705365618546E-02
 -2.06383905936022E-11 -3.19438528602906E-11  2.09944148979037E-02  2.11342679026281E-02  2.94461264263836E-13
 -1.06746797625390E-10 -1.03392030574971E-13 -2.02469314872432E-10 -4.32451323642097E-04 -3.75193078465727E-12
  6.44661887525411E-04  3.30246757948557E-12 -8.52806725555782E-04
* ORBITAL    1   38
  2.14782214209838E-10  1.56266896924213E-09  7.22089515048063E-09  2.38026184160633E-08 -2.67494326756740E-10
 -9.86029805711698E-11  1.79142846380380E-10  2.95655329341219E-09  8.25766728856897E-09  2.75679013808947E-09
  2.01274890261434E-09  2.31219492281784E-04  5.42208727998476E-03 -9.66027757428569E-02  7.08149236747607E-02
  1.10367851424994E-01  8.50596929745265E-04  1.99464991174655E-02 -3.55376607061545E-01  2.60509777090981E-01
  4.06014761045003E-01  3.25563556455323E-02 -8.98266930138494E-04 -2.66884293161049E-03 -7.07543520138534E-11
  2.05311134845502E-11  5.65822681313236E-12 -6.94027372137203E-10 -6.91278513941820E-10 -2.80296997565341E-10
  1.19766391043778E-01 -3.30450825016444E-03 -9.81799006863533E-03  1.40115111921212E-09  1.60278966347836E-09
  6.41552451639809E-10  1.05961990342286E-03  1.60996106931907E-03 -3.68715709204638E-12 -3.43482137499732E-12
 -2.73625200133849E-04 -4.15713461208272E-04 -2.46537483214629E-03 -3.74581607629166E-03 -1.05038308419401E-10
 -1.01324715885650E-10  3.18278134442336E-03  4.83582305820674E-03  1.02831164004673E-10  1.00835557254980E-10
  3.06430959149488E-04  1.44951854062730E-13 -1.15821738842457E-04 -4.83914939291351E-14  1.41917614466098E-12
 -9.03837303077127E-04 -2.31361100103180E-12  7.97108204897429E-04  4.05357230100684E-12 -2.14874089257847E-10
 -1.56316109081297E-09 -7.22348820018446E-09 -2.37990270550223E-08  2.72415528566218E-10  1.01441057559123E-10
  1.79122905434492E-10  2.95684986030566E-09  8.25372904989628E-09  2.75552879263953E-09  2.01207484502728E-09
  2.31219478027335E-04  5.42208714991303E-03 -9.66027771594534E-02  7.08149220403240E-02  1.10367849730996E-01
  8.50596879500179E-04  1.99464986871429E-02 -3.55376612087378E-01  2.60509771156638E-01  4.06014754876523E-01
 -3.25563553120468E-02  8.98267342611477E-04  2.66884304515653E-03  7.40847192260260E-11 -1.90368980673132E-11
 -4.62721511550599E-12  6.89238883194009E-10  6.91675932685578E-10  2.80124515512166E-10 -1.19766390139789E-01
  3.30450969187692E-03  9.81799046229954E-03 -1.39936974783964E-09 -1.60290177629578E-09 -6.41848103670225E-10
  1.05961987746034E-03  1.60996104116195E-03 -3.73839424825894E-12 -3.44270740523135E-12 -2.73625209221301E-04
 -4.15713464556759E-04 -2.46537478804292E-03 -3.74581602206141E-03 -1.04941357195650E-10 -1.01252487007826E-10
  3.18278126368720E-03  4.83582297218577E-03  1.02701484634488E-10  1.00687787150289E-10 -3.06430957884169E-04
 -1.41170768181949E-13  1.15821736637509E-04  4.82269832245043E-14 -1.41033714469880E-12  9.03837296887760E-04
  2.30205604743943E-12 -7.97108201323091E-04 -4.03923397011889E-12
* ORBITAL    1   39
 -5.07431385902883E-11 -3.69369112354364E-10 -1.71004586079018E-09 -5.78033126026403E-09 -4.83128855964834E-11
 -4.57172878222247E-11 -4.14156326619796E-11 -6.84322490828333E-10 -2.06054416673972E-09 -6.56073706748469E-10
 -4.54829793121725E-10  8.50596099312817E-04  1.99464832422580E-02 -3.55376633463426E-01  2.60509771330506E-01
  4.06014758708906E-01 -2.31219263147843E-04 -5.42208297791523E-03  9.66027829320483E-02 -7.08149220447888E-02
 -1.10367850716808E-01  1.19766554367121E-01 -3.30444528308819E-03 -9.81796495700826E-03  2.09846709062421E-10
  2.39887266266828E-10  9.30896727992793E-11  1.78590568739157E-10  1.44851025246628E-10  5.84787691203349E-11
 -3.25564013503124E-02  8.98249874905350E-04  2.66883618509967E-03 -1.14290398323871E-10 -2.75977693906682E-10
 -1.06321605090590E-10  3.89809764627628E-03  5.92265149156890E-03 -2.20765809735193E-11 -2.00759346080597E-11
 -1.00648284526349E-03 -1.52921978904983E-03  6.70143210491812E-04  1.01821493322184E-03  2.57444158445242E-11
  2.44668084757499E-11 -8.65201452249271E-04 -1.31454562766516E-03 -2.76143184549383E-11 -2.64118704784296E-11
  1.12728298779646E-03  6.94736310937413E-13 -4.26071729029172E-04 -2.35110367235555E-13 -2.77337535365506E-13
  2.45690747424997E-04  4.47674430952440E-13 -2.16681150288509E-04 -7.94891822339299E-13  5.09436092867025E-11
  3.70158267853457E-10  1.71412777071196E-09  5.77575141891679E-09  3.90985869612034E-11  4.03168255442110E-11
 -4.14294763888642E-11 -6.84584107448009E-10 -2.05342099820558E-09 -6.53269167237205E-10 -4.53046988637834E-10
  8.50596041273223E-04  1.99464826002496E-02 -3.55376639346730E-01  2.60509764956056E-01  4.06014752185185E-01
 -2.31219248035762E-04 -5.42208281782560E-03  9.66027844734223E-02 -7.08149203378542E-02 -1.10367848964623E-01
 -1.19766552947342E-01  3.30444694834854E-03  9.81796542001690E-03 -2.14051132535289E-10 -2.40594957674300E-10
 -9.39278087163590E-11 -1.79224230661529E-10 -1.47237059666708E-10 -5.99584152457901E-11  3.25564010586367E-02
 -8.98250305963547E-04 -2.66883630416831E-03  1.07145299980062E-10  2.74998995580883E-10  1.05739739316416E-10
  3.89809755725777E-03  5.92265139020394E-03 -2.20780519768525E-11 -2.01082775432979E-11 -1.00648283943556E-03
 -1.52921977423597E-03  6.70143207631087E-04  1.01821492420718E-03  2.55735494835949E-11  2.42727533087529E-11
 -8.65201422094453E-04 -1.31454559830668E-03 -2.73445422633854E-11 -2.61698575662178E-11 -1.12728298356464E-03
 -6.95196435569322E-13  4.26071725950623E-04  2.35939755319146E-13  2.65142038532390E-13 -2.45690745372952E-04
 -4.29219663961169E-13  2.16681150640722E-04  7.68497917202164E-13
* ORBITAL    1   43
  2.42211354046954E-03  1.68022914413608E-02  5.81241332068172E-02  2.08685573273401E-01  3.59436114642272E-02
  4.57746107253748E-02 -5.34228333196131E-03 -1.05708837662505E-01 -8.17563642050599E-02 -5.96249299826088E-01
 -6.86210409993806E-01 -9.40358479581048E-13 -1.84244076363621E-11 -6.91264480885186E-11 -5.26848103470356E-11
 -5.12673246876206E-11 -7.33899125264625E-12 -1.34415619776962E-10 -5.63778065103551E-10 -5.57904414036334E-10
 -5.65785158515852E-10 -1.06181341797611E-10 -4.48831769558778E-11 -1.40928969528084E-11  1.22519792623042E-07
 -1.48922434690687E-07 -9.24755689927976E-08  4.71731621549695E-02  2.58576019297578E-02  2.92161560284582E-04
 -4.27664148394277E-10 -4.08618699919862E-10 -1.36046751525638E-10 -8.17059108789117E-02 -4.47871663367651E-02
 -5.06340590592811E-04  1.28989989760758E-12  6.19325759931123E-13  1.88717811154479E-09  1.74701732025772E-09
 -4.46588571723161E-13 -2.30296301280466E-13 -3.33869533583650E-12 -2.65150450584491E-12  2.70205258270757E-02
  2.69624372934546E-02  3.86328770922926E-12  3.16127785546566E-12 -3.48833438436930E-02 -3.48083522436717E-02
  3.17214750464345E-14  7.63986383178420E-10 -1.20350560905327E-14  6.55194700703507E-10 -1.02810920036573E-03
 -4.93548508386890E-14  1.53261532950404E-03  5.74074190013376E-15 -2.02745796614113E-03  2.42211488614359E-03
  1.68023012520534E-02  5.81241793353499E-02  2.08685728737067E-01  3.59436402814464E-02  4.57746292448431E-02
  5.34228234306519E-03  1.05708821379363E-01  8.17562881709418E-02  5.96249282884262E-01  6.86210403945735E-01
  9.88450323041155E-13  1.82466747582483E-11  6.83108471302636E-11  5.28980229540626E-11  5.18047647047569E-11
  7.27913810707081E-12  1.34887534279283E-10  5.64572287670986E-10  5.57412769712187E-10  5.64908337767511E-10
 -1.03910029509690E-10 -4.68830842895992E-11 -1.47499678675530E-11  1.23285232553119E-07 -1.48229813807537E-07
 -9.21511333817097E-08  4.71731600959939E-02  2.58576071978096E-02  2.92164874126655E-04 -4.29981281179029E-10
 -4.06653624129405E-10 -1.35431925171108E-10 -8.17059053734728E-02 -4.47871737206881E-02 -5.06345513424865E-04
 -1.32808918578628E-12 -6.12202816312351E-13 -1.86226154366174E-09 -1.72283113269302E-09  4.37956273312826E-13
  2.14451704830856E-13  3.35850348921180E-12  2.67821579813045E-12 -2.70205251897520E-02 -2.69624366595441E-02
 -3.87525615283316E-12 -3.18598516228548E-12  3.48833430617688E-02  3.48083514677121E-02  6.02894262281807E-14
  7.63752559759025E-10 -2.15531730737996E-14  6.55286412371933E-10 -1.02810920731057E-03 -2.70434290911350E-14
  1.53261534000885E-03 -1.55827501165492E-14 -2.02745798066062E-03
* ORBITAL    1   48
  1.16492700818109E-12  8.28116802737650E-12  2.90035895352079E-11  1.99129960539871E-10  9.94304682641624E-12
  9.58068036965961E-12 -6.05677959931108E-14 -8.19354708563969E-12 -3.63913905384081E-11 -9.18236574796765E-11
 -9.77545334948141E-11 -1.94340558984082E-03 -3.23845758784581E-02 -9.73348032354371E-02 -6.92450665197723E-01
 -7.88343706259040E-01  5.37968702097980E-04  8.96461008725843E-03  2.69439803707024E-02  1.91682446224890E-01
  2.18227315196124E-01  2.73570805161660E-02 -5.57654538904144E-02 -2.88148307361964E-03 -4.19281378086506E-12
  1.51320701538877E-11  5.43368203333654E-11 -3.58336573455862E-11  7.19675401787074E-11  2.36997912052423E-11
 -7.57289906506248E-03  1.54368574528046E-02  7.97646734287449E-04 -7.73930162428836E-11 -4.92533505920629E-11
 -2.15230852181921E-11 -3.55244329039231E-02 -3.12901119507003E-02  3.11286672114550E-11  3.09927430944664E-11
  9.17239443292405E-03  8.07908979677594E-03 -6.21942806136642E-03 -5.47810749259981E-03 -1.27794333551670E-11
 -1.22331656232932E-11  8.02925478639140E-03  7.07220919951538E-03 -2.54214905696318E-12 -2.83091426507308E-12
  1.39109371831452E-06  1.66870864890441E-12 -5.25734145929768E-07 -6.39504684289899E-13  4.73530628341713E-13
  3.08393586082733E-07 -4.42932321062196E-13 -2.72685884981814E-07 -4.44089772489708E-13  5.73782003415551E-13
  3.77498628620865E-12  8.67948382044383E-12  1.21396994118684E-10  3.44057053813239E-12  5.76095123572309E-12
  5.20451383387732E-13  1.64312952833950E-11  5.90048338118152E-11  9.77061657049649E-11  1.00946335689259E-10
  1.94340555042664E-03  3.23845757888706E-02  9.73347987974222E-02  6.92450666912315E-01  7.88343709475388E-01
 -5.37968691308659E-04 -8.96461006461564E-03 -2.69439791577017E-02 -1.91682446695858E-01 -2.18227316079554E-01
  2.73570810940449E-02 -5.57654593225659E-02 -2.88148633039333E-03 -1.34451437508206E-11 -2.56408925071666E-11
  3.32187552468843E-11 -3.56366676941613E-11  6.51043759528909E-11  1.98975426581716E-11 -7.57289920311495E-03
  1.54368589308737E-02  7.97647620664860E-04 -8.63481747681338E-11 -5.31638148039638E-11 -2.33805231752703E-11
  3.55244320674621E-02  3.12901112080552E-02 -3.36168021332870E-11 -3.32992016707487E-11 -9.17239422685317E-03
 -8.07908961198309E-03  6.21942792375596E-03  5.47810736924414E-03  1.22110658540179E-11  1.16806735726081E-11
 -8.02925459432317E-03 -7.07220903013062E-03  2.32756717572969E-12  2.67155736025985E-12  1.39110465694530E-06
  1.61995079099458E-12 -5.25738928796661E-07 -6.19582508912731E-13  4.74256085753712E-13  3.08396339711313E-07
 -4.38933529269193E-13 -2.72687490535868E-07 -4.70424544077281E-13
* ORBITAL    1   49
  2.79644527229498E-12  1.95227458355302E-11  5.07304426477921E-11  6.52470616797649E-10  7.03431793016909E-11
  6.28914495660926E-11 -2.94665667021940E-12 -7.62124219757352E-11 -1.37019550023388E-10 -4.33884577566537E-10
 -4.71321075283230E-10  5.37968048475532E-04  8.96460057482833E-03  2.69439243296185E-02  1.91682428866570E-01
  2.18227304886170E-01  1.94340322681895E-03  3.23845413426289E-02  9.73345998829023E-02  6.92450602057681E-01
  7.88343668701134E-01 -7.57295681404128E-03  1.54368248058753E-02  7.97634303275228E-04 -5.59807777276480E-11
  3.05590554404456E-11  4.58682744963215E-12 -1.98687371659195E-12  1.40308547547933E-10  1.40389891141888E-11
 -2.73572883485176E-02  5.57653362676355E-02  2.88143826228269E-03 -4.74373825143708E-11 -2.58905364321452E-10
 -1.20875323736116E-10  9.83378463167135E-03  8.66165081743146E-03 -1.12884906919748E-11 -1.11544874872602E-11
 -2.53908279269310E-03 -2.23643425405180E-03 -2.24676175069114E-02 -1.97895999059134E-02 -3.73798886186142E-11
 -3.54794456094456E-11  2.90056010126658E-02  2.55482857527059E-02 -2.37635160089869E-12 -4.55271446745063E-12
 -3.84970361947869E-07 -6.92520700287658E-13  1.45949689931195E-07  2.61386614332826E-13  1.30598467147855E-12
  1.11543641601270E-06 -1.31652155247446E-12 -9.83804366052684E-07 -6.90337182836929E-13  2.24808530453300E-12
  1.61936707322659E-11  3.53050174995613E-11  5.95074836258700E-10  6.50651351394584E-11  5.97032292926496E-11
  3.28563414743094E-12  8.24848026448247E-11  1.55240447065584E-10  4.38537109056115E-10  4.73741698701544E-10
 -5.37968036058900E-04 -8.96460051164353E-03 -2.69439230520752E-02 -1.91682429346092E-01 -2.18227305777391E-01
 -1.94340318225780E-03 -3.23845411200177E-02 -9.73345953242500E-02 -6.92450603776698E-01 -7.88343671894927E-01
 -7.57295697555727E-03  1.54368264893035E-02  7.97635305646363E-04 -6.00219631889822E-11  1.90648213031791E-11
 -1.46649237981655E-12  8.99105584861047E-12  1.78672308332168E-10  3.37408245206512E-11 -2.73572888530861E-02
  5.57653422741167E-02  2.88144183859723E-03 -4.81844333749164E-11 -2.36434225868535E-10 -1.08971857688007E-10
 -9.83378438308131E-03 -8.66165059562984E-03  1.05341056152915E-11  1.04488115051478E-11  2.53908273560087E-03
  2.23643420175391E-03  2.24676169514660E-02  1.97895994091378E-02  3.94467358518510E-11  3.73611777018539E-11
 -2.90056002859729E-02 -2.55482851047712E-02  4.11308667242517E-12  6.20085522012654E-12 -3.84974150066988E-07
 -7.11191630595190E-13  1.45951781165689E-07  2.67903249845919E-13  1.27128703153013E-12  1.11544799556421E-06
 -1.28341838061276E-12 -9.83813769332956E-07 -6.63244984039814E-13
* ORBITAL    1   53
 -1.20971036206391E-01 -8.79012970785284E-01 -4.03160765801563E+00 -1.15173265885674E+01 -1.55757167718128E+00
 -9.52778978288469E-01 -9.24090749857021E-02 -1.45019332643316E+00 -5.42149037895319E+00 -1.52369569917683E+00
 -9.35700124800400E-01  3.24043787986306E-13  9.20591115901415E-12 -8.44533045755962E-11 -2.06657853259958E-11
 -9.31822851634354E-12  4.21664892898405E-12  1.12846011423849E-10 -1.29044060782831E-09 -2.18105738650418E-10
 -5.60037304185852E-11  1.78449714299337E-11 -2.33291875251332E-11 -2.23816467250924E-11  5.80662330287552E-08
 -3.65301566997528E-08 -2.31694776456004E-08  3.26799163096353E-01  6.13039066688977E-01  2.01148169015204E-01
  3.23709888193246E-10 -1.84000986199353E-10 -1.76320142546710E-10 -5.66032562341612E-01 -1.06181492753845E+00
 -3.48398923224156E-01  2.71295948232283E-11  2.21123168754714E-11  2.12517914420690E-09  2.44809108156446E-09
 -7.18451692087714E-12 -5.87908050122636E-12 -1.38717385789520E-10 -1.16731223577245E-10  7.14326071921588E-02
  6.22618933317005E-02  1.82362003390267E-10  1.53869643434466E-10 -9.22190937857705E-02 -8.03797521989913E-02
  2.20137997496325E-13  3.87012391208461E-10 -9.85003002181404E-14  9.77632565989002E-10 -1.15436182918214E-03
 -2.68025528700628E-12  1.72081899974259E-03  2.37891276049572E-12 -2.27643066601860E-03  1.20971036171792E-01
  8.79012970532391E-01  4.03160765726532E+00  1.15173265856421E+01  1.55757167934796E+00  9.52778980101975E-01
 -9.24090750016414E-02 -1.45019332742294E+00 -5.42149037845732E+00 -1.52369570167475E+00 -9.35700127236738E-01
  3.29897721339705E-13  8.55803995102809E-12 -9.62035320728015E-11 -2.35244513539717E-11 -1.11798384535497E-11
  4.30991628299409E-12  1.14141261745818E-10 -1.27552395313765E-09 -2.14697790773600E-10 -5.39976301504294E-11
 -1.81771087853985E-11  2.46552382418556E-11  2.27491537416875E-11 -5.91783606994437E-08  3.60079095369553E-08
  2.29865492357377E-08 -3.26799164520735E-01 -6.13039069344040E-01 -2.01148170271256E-01 -3.22986210028075E-10
  1.79539989328458E-10  1.74625521814132E-10  5.66032561274767E-01  1.06181493050054E+00  3.48398924852170E-01
  2.74311412154311E-11  2.23659800617449E-11  1.11340880556034E-09  1.60262976786612E-09 -7.22949095825370E-12
 -5.92274658050048E-12 -1.38466070907860E-10 -1.16501279772466E-10  7.14326056915423E-02  6.22618921335212E-02
  1.81942021576256E-10  1.53504336991825E-10 -9.22190945443318E-02 -8.03797529057114E-02 -2.21991652541330E-13
 -3.80717319973803E-10  9.87943589345925E-14 -9.79939029682718E-10  1.15436182771966E-03  2.68336997518173E-12
 -1.72081900106982E-03 -2.38293135631040E-12  2.27643068230884E-03
* ORBITAL    1   54
  2.53806703588336E-10  1.80701980149352E-09  7.97511947473564E-09  4.19438917546336E-08  1.08815937028617E-09
 -3.69214922500242E-09  2.27372502171475E-10  4.18253947382264E-09  2.06654646691048E-09  4.33718935399735E-09
  3.09180267564814E-09  3.68008253100319E-12  5.96316955231277E-11  2.96999192611778E-10  1.32725507700064E-10
  1.01983760256209E-10  3.57172190853394E-12  5.76523488948560E-11  2.87008454883924E-10  1.27292119998689E-10
  9.71759921458419E-11  6.88158072241684E-11  2.59804937959719E-10  1.30587285217407E-10 -5.27964889752109E-02
 -5.57069207724250E-02 -4.73705306256395E-02 -3.97160512978076E-02 -4.19052147337662E-02 -3.56342089849982E-02
  7.42185802419479E-11  2.52480198423041E-10  1.25477325134962E-10 -2.29300713908778E-02 -2.41939849697144E-02
 -2.05734168877376E-02 -5.43349850055878E-12 -5.52032210884027E-12  3.76330686148598E-01  3.14085582592497E-01
  1.35435150227808E-10  1.13186109615969E-10  1.00828497092808E-10  8.48055237944759E-11  2.58427109419663E-01
  2.15683257467335E-01  3.40886072513711E-11  2.77186268641203E-11  2.00176769176078E-01  1.67067525915804E-01
  4.03491845073971E-13  3.08366564451355E-03 -1.29202186404894E-11 -1.16551595700627E-03 -1.60072531839850E-03
 -9.67104538331684E-12  1.43173235682013E-03 -3.91697282261471E-12  1.89400333414665E-03 -2.22514905772545E-10
 -1.65184888533975E-09 -7.84019618406669E-09  5.38266972964360E-10 -5.10048172909927E-09 -7.51098686560124E-09
  1.38768345645272E-10  1.49255283604956E-09  2.09130674282389E-08  1.56418533448076E-09  2.54291073409292E-10
 -3.66859098464495E-12 -5.95005500775661E-11 -2.97303198408147E-10 -1.32818062998587E-10 -1.02385437040859E-10
 -3.54442243157542E-12 -5.75857058060425E-11 -2.86962528564167E-10 -1.27289894463080E-10 -9.71867793968239E-11
  6.65523626066224E-11  2.58718101335864E-10  1.29086717515837E-10 -5.27964898789403E-02 -5.57069227898930E-02
 -4.73705316006579E-02 -3.97160507656417E-02 -4.19052134860185E-02 -3.56342087938101E-02  7.42950049055729E-11
  2.52543160672778E-10  1.25532482931552E-10 -2.29300738703186E-02 -2.41939906441831E-02 -2.05734189183872E-02
  2.87493954436260E-12  3.40654623666391E-12 -3.76330684174970E-01 -3.14085581056180E-01 -1.34813687406065E-10
 -1.12674996256677E-10 -1.02783284399078E-10 -8.64846708897974E-11 -2.58427108231416E-01 -2.15683256565883E-01
 -3.55056677673494E-11 -2.89391938270295E-11 -2.00176767908975E-01 -1.67067524899182E-01  3.27563851794408E-13
  3.08366572202294E-03 -1.28622339962860E-11 -1.16551598688470E-03 -1.60072536530756E-03 -9.48154702866526E-12
  1.43173240261679E-03 -3.70149482419725E-12  1.89400336897090E-03
* ORBITAL    1   55
  8.15323453342423E-11  5.80231849591367E-10  2.56642131557552E-09  1.30948731580361E-08  3.21103650846935E-10
 -1.17556154927364E-09  7.23461601459686E-11  1.32596349190372E-09  5.85175267490328E-10  1.33122399475744E-09
  9.22868288176153E-10 -3.55034754768103E-12 -5.82829535813312E-11 -2.89067614185752E-10 -1.28655926220259E-10
 -9.84194308469956E-11  3.62435734752174E-12  5.99793940611140E-11  2.97496173347166E-10  1.32896115370739E-10
  1.02225473242796E-10 -6.71983854737748E-11 -2.54684510815626E-10 -1.26581686459351E-10  4.58595826599951E-02
  4.83880273491327E-02  4.11469101674075E-02 -4.57229877900507E-02 -4.82436287910006E-02 -4.10241130618324E-02
  7.40504536230161E-11  2.60371556023357E-10  1.30785694329807E-10 -2.63981788420512E-02 -2.78534715449075E-02
 -2.36852817281864E-02  8.94686143149584E-12  8.32920668337216E-12 -3.26887304335876E-01 -2.72820137734505E-01
 -1.06207118002678E-10 -8.89321633160407E-11  1.26289310615283E-10  1.05991216236219E-10  2.97515532474819E-01
  2.48306455431556E-01  4.89552772907043E-11  3.99218060083007E-11  2.30454537642279E-01  1.92337351132696E-01
 -1.08047421447541E-12 -2.67852420390800E-03  1.03896254899877E-11  1.01238696782268E-03 -1.84284243879238E-03
 -1.15990267348304E-11  1.64828853858409E-03 -5.70006371597962E-12  2.18048054419262E-03 -6.77293503431601E-11
 -5.03542841367324E-10 -2.38886109704669E-09  1.26293782041340E-10 -1.63294790106600E-09 -2.38012701641418E-09
  4.21636799322882E-11  4.47356606548668E-10  6.61321789464106E-09  5.24144513829598E-10  1.32754571381632E-10
  3.58931299467443E-12  5.83236334515171E-11  2.89043873837265E-10  1.28658659441933E-10  9.84122145857165E-11
 -3.66227468542649E-12 -5.97307304734500E-11 -2.97828314931422E-10 -1.32980388098264E-10 -1.02598197232550E-10
 -6.72698013879007E-11 -2.54722617133774E-10 -1.26624273406085E-10  4.58595834435817E-02  4.83880291012722E-02
  4.11469110141288E-02 -4.57229881816121E-02 -4.82436296734898E-02 -4.10241136184822E-02  7.18291740877021E-11
  2.59265879154025E-10  1.29281336709071E-10 -2.63981799395582E-02 -2.78534740579894E-02 -2.36852827195166E-02
 -8.45107210032743E-12 -7.89367206324804E-12  3.26887302621395E-01  2.72820136400098E-01  1.08599270911809E-10
  9.09859618648001E-11 -1.24741853422997E-10 -1.04717612701693E-10 -2.97515530969313E-01 -2.48306454267135E-01
 -5.10480359440915E-11 -4.16563706891616E-11 -2.30454536363413E-01 -1.92337350127621E-01 -1.18162243019518E-12
 -2.67852427136769E-03  1.01225047199010E-11  1.01238699337118E-03 -1.84284248764206E-03 -1.15100929829291E-11
  1.64828858275912E-03 -5.73916897441236E-12  2.18048059506881E-03
* ORBITAL    1   56
 -6.39344199076443E-13 -4.83568400210974E-12 -2.20000407430072E-11 -5.60498539162585E-11 -4.98430294455421E-12
 -3.26125642293324E-12 -5.07916012607647E-13 -8.06933043657702E-12 -3.38625738087591E-11 -6.64057710394699E-12
 -2.85771755196731E-12 -1.78092623175599E-10  1.43185105237805E-08  1.99064028672341E-08  8.19529170236187E-10
 -1.46807556662283E-08  9.30936818648102E-10 -1.12245973230750E-09 -2.47377193658614E-08 -2.11428937787096E-09
  1.22141672515491E-08  4.60317546233946E-08  7.26524655818914E-09  1.58342938462484E-08  5.89735227349681E-11
  1.08168616872830E-10  8.91423423174425E-11 -3.35611963009806E-11 -7.04248399854893E-11 -6.20310613783025E-11
 -1.32404074781299E-08 -1.60005115107532E-08 -4.60982488557459E-09 -2.20801275147534E-11 -5.04000325917883E-11
 -3.93646153305191E-11  9.47140553875864E-02  8.02551971922634E-02  4.55570469984178E-12  9.05794311336062E-13
  3.66826058481307E-01  3.10827127842007E-01 -2.76091893062228E-01 -2.33944259669296E-01 -1.65658608488770E-12
  8.50013791531840E-14 -2.13859898593850E-01 -1.81212473701433E-01 -3.68107338687423E-13  6.62301176543985E-13
  8.27273093346212E-04 -2.08400562971230E-12  2.18875624014844E-03 -1.22485436375631E-11  1.02906496682643E-11
 -1.42666337144013E-03  7.16000314553876E-12 -1.61768475279730E-03  1.22116860210664E-13  6.58171850205762E-13
  4.86253701534212E-12  2.19190476910232E-11  5.61953873107939E-11  4.99028666989869E-12  3.25422693701478E-12
 -5.23493384033257E-13 -8.02545025777009E-12 -3.38886212157671E-11 -6.64158437948462E-12 -2.84921863440131E-12
 -1.78146078285821E-10  1.43078441521685E-08  1.98553781993659E-08  8.09668368318730E-10 -1.46786159586118E-08
  9.31046601391460E-10 -1.12016778442777E-09 -2.47267300105364E-08 -2.11214771219156E-09  1.22141422297208E-08
 -4.62133875550015E-08 -7.24258854642469E-09 -1.58205479306346E-08 -5.89951548031179E-11 -1.08119350975760E-10
 -8.90425129927709E-11  3.24605153658841E-11  6.97563557544036E-11  6.08768609409578E-11  1.32702473912209E-08
  1.59950319056904E-08  4.60655887205357E-09  2.13757203473142E-11  5.00374759594577E-11  3.87110140692683E-11
  9.47140541753765E-02  8.02551962097598E-02  4.56434688851072E-12  9.10959477884032E-13  3.66826053773677E-01
  3.10827124038248E-01 -2.76091889522381E-01 -2.33944256808699E-01  2.68825544831834E-13  1.66377650471919E-12
 -2.13859895853062E-01 -1.81212471485926E-01  1.15118746876097E-12  1.90468561441690E-12 -8.27273119282513E-04
  1.98323798202536E-12 -2.18875630854026E-03  1.19632462036644E-11 -1.02510279219762E-11  1.42666341601807E-03
 -7.19962551911703E-12  1.61768480339607E-03 -1.71685475872178E-13
* ORBITAL    1   57
  3.04335192151400E-13  2.40717925507036E-12  1.09911442863835E-11  2.74034466148346E-11  5.12662876951894E-12
  3.06535451755097E-12  2.70212621377278E-13  2.97255295593554E-12  1.73155976734050E-11  4.52378423153487E-12
  2.62251726956364E-12  9.36375503253415E-10 -1.12976920018547E-09 -2.48889158420226E-08 -1.89955510421851E-09
  1.19396872752938E-08  1.95652530055768E-10 -1.44104789203100E-08 -2.03303982864425E-08  1.58559821517999E-10
  1.32205207805330E-08 -1.05286991299661E-08 -1.56718492778229E-08 -3.35339987563792E-09  3.89523225436360E-11
  8.63659457977572E-11  7.35357501176591E-11  5.05427670972264E-11  9.16416436684137E-11  7.65404694429537E-11
 -3.29083135167293E-08 -4.92002895433626E-09 -9.17983173045471E-09  2.89712079861338E-11  5.78374571516141E-11
  4.58818053823705E-11  8.73078962867719E-02  7.39796501988239E-02  1.49567913938344E-12 -5.03598340024237E-13
  3.38142160765719E-01  2.86522056068612E-01  2.99512211886108E-01  2.53789277149922E-01  3.54679362940061E-12
  6.11990134004782E-13  2.32001173273166E-01  1.96584340380352E-01  2.83254414926207E-12  6.60692820704460E-13
  7.62583374922387E-04 -2.41636472489747E-12  2.01760722915828E-03 -1.23020206188558E-11 -1.03375059635789E-11
  1.54768563490441E-03 -6.89412510702448E-12  1.75490849484871E-03  7.45720325496445E-14 -3.74652899450996E-13
 -2.48394872912060E-12 -1.10000985137036E-11 -2.73577041679182E-11 -5.12402664501642E-12 -3.06639129184459E-12
  2.26995378428120E-13  2.99874612480034E-12  1.73220930128358E-11  4.52859645538800E-12  2.63632698116406E-12
  9.36303555884378E-10 -1.13114631037404E-09 -2.49001491501632E-08 -1.90188362904935E-09  1.19396259885981E-08
  1.95451286306100E-10 -1.44183147674208E-08 -2.03779183056282E-08  1.44805823528972E-10  1.32170935847895E-08
  1.04979576256808E-08  1.56776934104544E-08  3.35694506526214E-09 -3.76619265764321E-11 -8.55994565841643E-11
 -7.22090520929173E-11 -5.05284431766522E-11 -9.15951482876255E-11 -7.64550616404728E-11  3.27151753405079E-08
  4.94353228929983E-09  9.19412447681734E-09 -2.90092033725440E-11 -5.78104097993041E-11 -4.58290729189999E-11
  8.73078951684401E-02  7.39796492944993E-02 -9.32678799089880E-13 -2.49397138141110E-12  3.38142156430406E-01
  2.86522052564975E-01  2.99512208040811E-01  2.53789274044037E-01  3.56356107496754E-12  6.27378954689682E-13
  2.32001170298268E-01  1.96584337974027E-01  2.85655975967930E-12  6.82966952415180E-13 -7.62583398780431E-04
  2.48636851775549E-12 -2.01760729223200E-03  1.22785466445649E-11  1.01111992814384E-11 -1.54768568322916E-03
  6.69691163049793E-12 -1.75490854975805E-03 -1.07879227845576E-13
* ORBITAL    1   59
 -5.76122088456761E-10 -4.19007838956289E-09 -1.93096628614374E-08 -4.97554712529852E-08 -7.48951001598607E-11
 -5.51821373176163E-10 -5.28728655744812E-10 -8.47667318354013E-09 -2.97211843130034E-08 -3.81732746973577E-09
 -3.55071543312314E-10  1.35977603917001E-03  2.27253478928271E-02  2.40751901472234E-02 -3.13201868858359E-03
 -2.56210703273816E-02  4.91291644737457E-03  8.21074451180784E-02  8.69844694690055E-02 -1.13160884884452E-02
 -9.25697868048405E-02  2.80413618971310E-02 -4.48679555711589E-02  8.15649928654539E-03  2.56514466362909E-12
  3.73558197855090E-12  7.60381601284735E-12  2.31457264873319E-09  3.70550415467186E-09  1.44947721602104E-09
  1.01314387982665E-01 -1.62109429013736E-01  2.94697077973758E-02 -3.98306140826429E-09 -6.41568831325046E-09
 -2.47767371890800E-09 -1.31355242871328E-01 -1.02534190221572E-01 -1.98557823146328E-11 -1.52577209857333E-11
  3.39157507641060E-02  2.64741942176369E-02  3.00157649859375E-01  2.34299150376933E-01 -9.81270453585673E-10
 -7.52914107249043E-10 -3.87501818125186E-01 -3.02478867405853E-01  1.15634545583023E-09  8.87353304562781E-10
 -2.54797617748878E-04  3.72932987588024E-12  9.63033035881282E-05 -1.39863074417031E-12 -2.89956354128893E-11
  7.38114809059131E-04  3.92151199107486E-11 -6.50956256577598E-04 -3.57543702788883E-11  5.76152808103301E-10
  4.19007701740348E-09  1.93096637070233E-08  4.97566129312600E-08  7.42529298947057E-11  5.51618842211151E-10
 -5.28669883018190E-10 -8.47645315744246E-09 -2.97207411869530E-08 -3.81692868542930E-09 -3.55020375287235E-10
  1.35977606514588E-03  2.27253483868295E-02  2.40751921436792E-02 -3.13201834807049E-03 -2.56210702105256E-02
  4.91291654071124E-03  8.21074469011899E-02  8.69844766461533E-02 -1.13160872743510E-02 -9.25697863943660E-02
 -2.80413627735756E-02  4.48679542041015E-02 -8.15649987323541E-03 -2.56399704693737E-12 -4.01952024737010E-12
 -7.97325313180656E-12 -2.31356077508274E-09 -3.70458551087261E-09 -1.44841108057486E-09 -1.01314391210969E-01
  1.62109424106757E-01 -2.94697098985827E-02  3.98184168156776E-09  6.41525981050770E-09  2.47729396091759E-09
 -1.31355242497692E-01 -1.02534189951853E-01 -2.10104525354060E-11 -1.61700987588810E-11  3.39157507709291E-02
  2.64741942280244E-02  3.00157649129973E-01  2.34299149856565E-01 -9.78368447162761E-10 -7.50616279419872E-10
 -3.87501817042206E-01 -3.02478866625120E-01  1.15629760924107E-09  8.87316944234306E-10  2.54797644484955E-04
 -3.81519546422262E-12 -9.63033148828665E-05  1.43007424499746E-12  2.88550494477373E-11 -7.38114888205139E-04
 -3.90638161305907E-11  6.50956325175445E-04  3.57903554841416E-11
* ORBITAL    1   60
  8.85211480635396E-11  6.44052553375500E-10  2.96878372580755E-09  7.63958502982178E-09  1.07254925343490E-11
  8.39563381668857E-11  8.13688649714735E-11  1.30383838977955E-09  4.57098918800394E-09  5.85471202357927E-10
  5.44523013135132E-11  4.91291652623930E-03  8.21074505818737E-02  8.69844655555106E-02 -1.13160892482637E-02
 -9.25697853962936E-02 -1.35977606264214E-03 -2.27253494679439E-02 -2.40751889327179E-02  3.13201889131373E-03
  2.56210699000822E-02  1.01314405303376E-01 -1.62109434537357E-01  2.94697019777640E-02  4.24498007252478E-11
 -4.29420195485707E-12  1.10232822837445E-11 -3.69925928889976E-10 -5.71723270174576E-10 -2.27459894867473E-10
 -2.80413658308601E-02  4.48679569481628E-02 -8.15649786851713E-03  6.42259944767724E-10  9.81619875934279E-10
  3.77655168327690E-10 -4.74590892517215E-01 -3.70459464627870E-01 -6.76627608328816E-11 -5.15870950392063E-11
  1.22538804167937E-01  9.56521901658226E-02 -8.30763576910341E-02 -6.48483196622103E-02  1.61722198547333E-10
  1.24257785732526E-10  1.07251092177477E-01  8.37188062094420E-02 -1.76683596894582E-10 -1.35661531942379E-10
 -9.20590532866703E-04  1.13699871140679E-11  3.47950363444302E-04 -4.26872790500208E-12  5.94287360082842E-12
 -2.04292672098698E-04 -7.54837374240376E-12  1.80168158107538E-04  4.71618577270651E-12 -8.85852277983134E-11
 -6.44024760144725E-10 -2.96870011796374E-09 -7.64089171466016E-09 -9.77595558406425E-12 -8.38077534318058E-11
  8.14012137810685E-11  1.30350524270692E-09  4.57053981092319E-09  5.84889377214436E-10  5.44751997138633E-11
  4.91291662341579E-03  8.21074523919752E-02  8.69844730702942E-02 -1.13160879252650E-02 -9.25697849251742E-02
 -1.35977608945358E-03 -2.27253499684136E-02 -2.40751910024806E-02  3.13201852970362E-03  2.56210697730435E-02
 -1.01314408102288E-01  1.62109429324695E-01 -2.94697042352501E-02 -4.23383666398153E-11  4.89734695303495E-12
 -1.02581245643651E-11  3.68825769839278E-10  5.71416732901298E-10  2.27163424283317E-10  2.80413666228077E-02
 -4.48679555145194E-02  8.15649848820226E-03 -6.40490407082518E-10 -9.80439669008276E-10 -3.76259202081884E-10
 -4.74590891235464E-01 -3.70459463709450E-01 -6.54131468580847E-11 -4.98032160264120E-11  1.22538803930114E-01
  9.56521900009787E-02 -8.30763575519933E-02 -6.48483195676780E-02  1.60698227386613E-10  1.23460513074149E-10
  1.07251091829287E-01  8.37188059563774E-02 -1.73403194466374E-10 -1.33073269283849E-10  9.20590625864798E-04
 -1.12034121298600E-11 -3.47950399464690E-04  4.20626781769985E-12 -5.92891741071283E-12  2.04292693489389E-04
  7.49708700428428E-12 -1.80168175544725E-04 -4.52925953734831E-12
* ORBITAL    1   61
 -2.22653388723140E-13 -1.69645272959216E-12 -7.01955735598203E-12 -4.77155534756708E-12  1.88490053052650E-12
  3.47284376697683E-12 -2.11519529792926E-13 -2.05920882018971E-12  9.00901925068256E-12  3.99858019321518E-12
  5.00912763042202E-12 -5.91924397701642E-10 -1.63347874593357E-08 -5.21005164330367E-08  3.37279815018984E-09
  1.43686418257067E-08  5.37121139327875E-10  1.93883560851654E-09 -8.44766814727016E-09  1.36335567246661E-08
  2.09661051948770E-08  3.05559789783783E-08 -2.92348114800290E-08 -1.36696467816490E-08  6.12071250767553E-11
  1.22136088816966E-12  8.33984647409439E-11 -4.30788667607247E-11 -4.81458448047315E-12 -6.32163603612328E-11
 -4.37792928312161E-08  5.68005683814876E-09  3.66981312329526E-09 -2.32113335423556E-11  8.28221292228084E-12
 -3.40038724625619E-11  1.04692911285654E-01  8.39317702524500E-02 -1.07243115178439E-10 -8.69760746954916E-11
  4.05473902660595E-01  3.25066340331050E-01 -3.16318534745683E-01 -2.53590940333859E-01  6.84211106312051E-11
  5.53994094820786E-11 -2.45019281765809E-01 -1.96430698851523E-01  6.48279911496712E-11  5.19667823227499E-11
 -1.09027236271724E-03 -3.19874703439723E-12 -2.88458952031038E-03 -1.33641541482026E-11  1.15119049257011E-11
  1.94884083802525E-03  8.62372084601603E-12  2.20977801107979E-03  6.28126476885898E-13 -1.83816397225126E-13
 -1.69362085437325E-12 -6.78755136319953E-12 -4.37259750681550E-12  2.08184131430322E-12  3.59158329871867E-12
  2.32406347818861E-13  1.94053378472493E-12 -9.30563569249748E-12 -4.11983656697398E-12 -5.10338175200481E-12
  5.93184106723867E-10  1.63814845869502E-08  5.21468760799154E-08 -3.36917964230673E-09 -1.44101963231655E-08
 -5.37390917315419E-10 -1.94763615742494E-09  8.43892377868910E-09 -1.36340384551427E-08 -2.09578519070078E-08
  3.05723290313206E-08 -2.91784204121413E-08 -1.36692859501732E-08  6.08066527750965E-11  1.22260735609063E-12
  8.33635780466784E-11 -4.08788354902399E-11 -3.73556975513443E-12 -6.18685766442846E-11 -4.37823943833155E-08
  5.67000459531941E-09  3.67061056114899E-09 -2.19097940795808E-11  8.99149958706238E-12 -3.32019112848776E-11
 -1.04692912459209E-01 -8.39317712438435E-02  1.07135797182537E-10  8.68928758076161E-11 -4.05473906744815E-01
 -3.25066343818270E-01  3.16318537944854E-01  2.53590943064401E-01 -6.70941204940878E-11 -5.43094282317451E-11
  2.45019284269748E-01  1.96430700986608E-01 -6.38493300021504E-11 -5.11569264495036E-11 -1.09027233258181E-03
 -3.08984057360210E-12 -2.88458943900175E-03 -1.30584377216673E-11  1.14590515408151E-11  1.94884078320196E-03
  8.66604764608009E-12  2.20977794902486E-03  6.86806164207761E-13
* ORBITAL    1   62
 -6.34432281071770E-14 -8.35941895121186E-13 -3.43724476637442E-12 -2.43778546036652E-12  1.01087190837409E-12
  1.75113316835225E-12 -1.69056521878451E-13 -7.99838995901611E-13  3.98742168912802E-12  2.00134109037605E-12
  2.53638940789096E-12 -5.54075882643835E-10 -1.95460180888970E-09  9.18420156278542E-09 -1.47734867962948E-08
 -2.20518954093944E-08 -6.81830428867181E-10 -1.66744381325331E-08 -4.97474160840058E-08 -1.97969993756816E-09
  9.35916804791478E-09  3.88132949061584E-08 -6.19778705968542E-09 -3.80128443813317E-09 -4.77149618433819E-11
 -6.13945266425534E-14 -7.18607115598796E-11 -5.31155884560021E-11 -3.36638753322017E-12 -7.27776645435461E-11
  8.00559716619241E-09 -3.24572909120367E-08 -1.47063264084240E-08 -2.92912870632200E-11  3.34092313145939E-12
 -4.08446864998422E-11 -1.00028705335304E-01 -8.01924965316391E-02  9.37540922617842E-11  7.55840717015471E-11
 -3.87409501650994E-01 -3.10584204316164E-01 -3.31068053020789E-01 -2.65415555227958E-01  8.18752566227081E-11
  6.65675017081872E-11 -2.56444215534403E-01 -2.05590006364373E-01  6.94024723059397E-11  5.60675286636197E-11
  1.04169925768590E-03  3.45970746613522E-12  2.75607730783654E-03  1.39741689771519E-11  1.10370594514492E-11
  2.03971250352409E-03  8.16822495181678E-12  2.31281720604863E-03  5.37032841060582E-13 -1.12540371348010E-13
 -7.86171150406763E-13 -3.22374784007353E-12 -1.78198456735457E-12  1.05830247645132E-12  1.78224232328848E-12
  9.79331259246595E-14  7.40093587764658E-13 -4.39566602188482E-12 -2.07225118112452E-12 -2.56067188830535E-12
  5.53864018268101E-10  1.94674980303924E-09 -9.19289788995938E-09  1.47730359317137E-08  2.20599388369739E-08
  6.80380260280039E-10  1.66294492435352E-08  4.97043280897217E-08  1.97624855479864E-09 -9.31985358105133E-09
  3.88097264079900E-08 -6.20730100093233E-09 -3.80039950410820E-09 -4.52980168221935E-11  1.23551094197561E-12
 -7.02780166431185E-11 -5.27969047327263E-11 -3.41805570984930E-12 -7.27666252948630E-11  7.98666857952707E-09
 -3.25122457663820E-08 -1.47068390807043E-08 -2.90992432247475E-11  3.43995105489301E-12 -4.07897287200067E-11
  1.00028706369885E-01  8.01924974128014E-02 -9.20947410772628E-11 -7.42202569400326E-11  3.87409505579884E-01
  3.10584207668757E-01  3.31068056311503E-01  2.65415558041547E-01 -8.17951776934450E-11 -6.65069392906820E-11
  2.56444218223641E-01  2.05590008651237E-01 -6.93370498288091E-11 -5.60173599521508E-11  1.04169922848682E-03
  3.54425088969410E-12  2.75607723035069E-03  1.39398940556457E-11  1.07927192654591E-11  2.03971244573486E-03
  7.95618297652885E-12  2.31281714139472E-03  5.00781317112117E-13
* ORBITAL    1   63
 -1.18543560948625E-02 -8.52439678006773E-02 -3.48602255233521E-01 -1.97231336902996E-01  9.05847172213474E-02
  1.69662576107817E-01 -1.01477611444861E-02 -1.00483156473825E-01  4.76619335050126E-01  2.01509710769101E-01
  2.59703668723037E-01  1.16337403755849E-13  1.09213234125149E-12  7.86999648184852E-12  3.22009030313478E-12
 -3.08965345072189E-13 -1.27546655110716E-12 -1.24838545093917E-11 -1.60618903936728E-10 -6.11308064466500E-11
 -6.40312715745244E-11 -2.67289816261192E-11  5.82809538953770E-12  6.53571787963377E-12 -4.94723946315184E-09
 -3.23812049942776E-10 -2.06309569373618E-10 -9.06205230857073E-03 -2.46662747457417E-01 -5.30939472385322E-02
 -2.88692028948225E-11 -1.02560522729949E-10 -6.91295215577716E-11  1.56959188538997E-02  4.27232409846466E-01
  9.19614135639877E-02 -2.97437403921891E-12 -3.14931859283011E-12  3.79797266796297E-09  3.60597539019727E-09
 -3.67911018901961E-12 -2.72949812466044E-12 -2.53345910230089E-11 -1.76928266749810E-11 -2.91372396845774E-01
 -2.24921573924239E-01  5.19417225907682E-11  3.83731206397592E-11  3.76160157049285E-01  2.90372513013602E-01
 -3.18496679466286E-13 -4.37575406854707E-10  1.56802972521557E-13 -1.40653527459321E-09 -3.02291253521173E-04
  9.54302989746122E-12  4.50628714243609E-04 -8.55235013513362E-12 -5.96125797005257E-04 -1.18543575563673E-02
 -8.52439784252546E-02 -3.48602304383998E-01 -1.97231461320801E-01  9.05847190085686E-02  1.69662575687754E-01
  1.01477625128899E-02  1.00483178798459E-01 -4.76619259433667E-01 -2.01509702108795E-01 -2.59703668787885E-01
 -6.11482774340306E-14 -9.43453045703535E-13 -7.44464073809761E-12 -3.69886334784974E-12 -3.80095944505899E-14
  1.27654830300140E-12  1.25496087653947E-11  1.60302192009583E-10  6.16025158115700E-11  6.43395619350567E-11
 -2.74004306686283E-11  6.02121677259226E-12  5.99018157734171E-12 -4.86463185352651E-09 -3.70347008803844E-10
 -2.49713855130691E-10 -9.06204567777941E-03 -2.46662738100110E-01 -5.30939436532963E-02 -2.83116017706987E-11
 -1.02582909598472E-10 -6.83655730621754E-11  1.56959075044897E-02  4.27232393530597E-01  9.19614072601772E-02
  7.04587451518936E-13  1.44979501599773E-12 -3.76712229876482E-09 -3.58722447269890E-09  4.27918928754269E-12
  3.18184498737403E-12  2.39227392897132E-11  1.66293638019324E-11  2.91372398676183E-01  2.24921575346767E-01
 -5.01210764285099E-11 -3.70013651422383E-11 -3.76160159326863E-01 -2.90372514795030E-01 -4.47417690794592E-13
 -4.39082836089244E-10  2.04657853968366E-13 -1.40594633049798E-09 -3.02291261541005E-04  9.43162821893396E-12
  4.50628726990358E-04 -8.45612500858631E-12 -5.96125816732608E-04
* ORBITAL    1   64
 -3.75153071375568E-11 -2.73821035250758E-10 -1.27471536261521E-09 -2.85032884970320E-09 -1.86511590900096E-10
 -2.00290101205924E-10 -3.36784466223890E-11 -5.38639799883257E-10 -2.27123983433484E-09 -3.32213295791087E-10
 -2.98491051189177E-11  3.10583208987884E-13  6.97072620941173E-12  1.63091840640505E-11 -1.93450195664362E-12
 -2.06707226404474E-12 -1.66955839063760E-13 -3.57105118243084E-12 -8.19861007793603E-12  6.58159109353929E-13
  1.71321560775347E-12 -4.31490922775117E-11  7.35073994834313E-12 -8.21574354557375E-11 -1.23214803296198E-01
 -2.86806834870972E-01 -7.13753278753278E-02  6.73614553020813E-02  1.56797021554232E-01  3.90208030952509E-02
  2.41664078112764E-11 -4.72171518631936E-12  4.81227487880404E-11  3.88911539730270E-02  9.05268020635113E-02
  2.25286710128110E-02  2.96626223649767E-11  2.50596354499144E-11 -5.67859582186057E-01 -4.24773803812625E-01
 -8.68258303180564E-12 -4.13169337835029E-12  9.88273380190968E-12  6.19682230969837E-12  2.83399245403853E-01
  2.11990038485558E-01 -1.64439490013601E-11 -1.53930136101210E-11  2.19520111791125E-01  1.64206777908413E-01
  4.92358549478412E-13  1.14092189317495E-02  1.58049641592796E-11 -4.31227960340524E-03  4.30422168088914E-03
 -9.18941755703555E-12 -3.84981246262315E-03 -5.81819709269540E-12 -5.09282345543742E-03  3.74805781677524E-11
  2.74171394162297E-10  1.27653842699433E-09  2.84735326967874E-09  1.86470782156336E-10  1.99310336993283E-10
 -3.36077512002172E-11 -5.38588374210609E-10 -2.26988218312371E-09 -3.31108102566643E-10 -2.87705461460833E-11
  3.78768633076266E-13  6.98590576189443E-12  1.67569214105004E-11 -1.76885210276781E-12 -1.98093748619514E-12
 -1.47516072731695E-13 -3.84738424469398E-12 -9.85684132666555E-12 -6.12235315718112E-14  1.29310569104866E-12
  4.25721965317789E-11 -7.56504570815584E-12  8.18899910713814E-11  1.23214802765838E-01  2.86806834930606E-01
  7.13753273288178E-02 -6.73614550091284E-02 -1.56797021586082E-01 -3.90208027955957E-02 -2.25515429616282E-11
  5.62813918505260E-12 -4.70624183141802E-11 -3.88911538024804E-02 -9.05268020832929E-02 -2.25286708403442E-02
  2.96236443746029E-11  2.50104714877925E-11 -5.67859583809024E-01 -4.24773805233685E-01 -7.16776844986041E-12
 -3.03017582525152E-12  9.09163672935127E-12  5.57783660677342E-12  2.83399246213256E-01  2.11990039194156E-01
 -1.49763624129077E-11 -1.42712248083983E-11  2.19520112420138E-01  1.64206778458908E-01 -4.24859752517970E-13
 -1.14092188073965E-02 -1.55082255028134E-11  4.31227955635361E-03 -4.30422163383917E-03  9.10826273987100E-12
  3.84981242081623E-03  5.96549112713616E-12  5.09282339993986E-03
* ORBITAL    1   65
 -1.16035865512694E-09 -8.49529645556458E-09 -3.98927954644535E-08 -7.84791007964435E-08 -1.33767032614628E-08
 -1.22917354516958E-08 -9.34169916102540E-10 -1.39061950798523E-08 -8.06925376510287E-08 -1.46583634927354E-08
 -1.82161078699441E-09 -1.26587788326680E-13 -3.50579220664004E-12 -7.49978800622134E-12  8.25645669951113E-13
  1.36734730067259E-12 -4.20018519357030E-13 -7.86441765674846E-12 -1.68787935298835E-11  1.75508216325452E-12
  2.24673504350109E-12  2.44200443903454E-11 -4.85450591020777E-12  4.78184210757994E-11  7.77821101359279E-02
  1.81053641885596E-01  4.50574063953018E-02  1.06707050760672E-01  2.48382005706214E-01  6.18128500141214E-02
  4.36004071002351E-11 -7.45490198104540E-12  8.21801796012940E-11  6.16073362682868E-02  1.43403402171701E-01
  3.56876630477778E-02 -1.91227890376315E-11 -1.65860893382520E-11  3.58474843198683E-01  2.68148551494444E-01
  2.62787581828593E-12 -3.69830526579887E-13  1.97183524881527E-11  1.38233849722346E-11  4.48932412846102E-01
  3.35813175254975E-01 -2.38416896918168E-11 -2.15428409724882E-11  3.47741562758842E-01  2.60119775486901E-01
 -8.10228958506238E-13 -7.20234076603438E-03 -1.08515784602192E-11  2.72222928918817E-03  6.81831253096912E-03
 -1.37099340509994E-11 -6.09848374333266E-03 -7.85222985731527E-12 -8.06753683517801E-03  1.16212705146894E-09
  8.50824727196082E-09  3.99505962421167E-08  7.81632447591891E-08  1.33891700640489E-08  1.22868350679480E-08
 -9.35333320489572E-10 -1.39646569293275E-08 -8.07076524897541E-08 -1.46531361667441E-08 -1.77917585029156E-09
 -9.37363472323705E-14 -3.70279935091244E-12 -9.16458531005885E-12  1.23514477570869E-13  9.57128811304091E-13
 -4.70662183387965E-13 -7.86821681415223E-12 -1.72906580411145E-11  1.60391378823505E-12  2.19511641172998E-12
 -2.27549277414380E-11  5.76884255201818E-12 -4.67671398699773E-11 -7.77821098026277E-02 -1.81053641923385E-01
 -4.50574060486590E-02 -1.06707050293055E-01 -2.48382005748389E-01 -6.18128495383308E-02 -4.29926990160411E-11
  7.63116392981387E-12 -8.19242766914187E-11 -6.16073360251848E-02 -1.43403402219305E-01 -3.56876627696578E-02
 -1.74955252039927E-11 -1.53338009178474E-11  3.58474844224103E-01  2.68148552392119E-01  2.47810573272433E-12
 -4.97426532875309E-13  1.83002309596200E-11  1.27837314604346E-11  4.48932414107688E-01  3.35813176361367E-01
 -2.43824433895443E-11 -2.19199724794546E-11  3.47741563781788E-01  2.60119776379188E-01  9.74780110387721E-13
  7.20234068758329E-03  1.08492807340502E-11 -2.72222925932777E-03 -6.81831245593455E-03  1.34787479722702E-11
  6.09848367589575E-03  7.65448201022492E-12  8.06753674844302E-03
* ORBITAL    1   66
  1.89422933097016E-12  6.81433378655406E-11  5.95295354562067E-10  5.28407061239999E-10 -2.96630176464812E-09
  4.26513701303246E-09  1.78151302564880E-11 -3.72754342303172E-09  2.68663155630253E-09  1.48140757093102E-09
 -8.11526650454720E-09  2.51613134773359E-12  5.78691816253582E-11  1.85320188461117E-10  2.51831851645406E-12
 -5.05432781756056E-11 -3.92733325353094E-12 -8.47102138014692E-11 -2.74643834801781E-10 -4.59709377834828E-12
  7.16745451900028E-11  6.92154444441242E-11  1.41242115807529E-10  4.25618892831959E-11  5.53790982563989E-03
  2.10265371868223E-01 -2.98325494043687E-01 -7.73594853777099E-03 -2.93722907877164E-01  4.16735451045645E-01
 -9.55420421669082E-11 -2.04392937633463E-10 -6.36154135788391E-11 -4.46634927063987E-03 -1.69581003451988E-01
  2.40602323411405E-01  1.09567962452702E-10  7.59189961348365E-11 -1.85331681875559E-02 -1.26074195448842E-02
  1.10621336516058E-11  8.83716253108985E-12  3.57315831517889E-11  2.40727950860255E-11  2.36335484429015E-02
  1.60770142392694E-02 -1.59653495399104E-10 -1.09956807473322E-10  1.83064679906987E-02  1.24532019059171E-02
 -3.73182620236122E-12  3.24792339632795E-03  2.86395537357186E-12 -1.22759964294097E-03  3.13087742462985E-03
 -6.54914739752265E-12 -2.80034243347827E-03  2.37003739022799E-12 -3.70450465751698E-03 -6.71680991313694E-12
  5.88916999884605E-12  3.09996874078765E-10  3.49634289770567E-10 -3.37039201830357E-09  3.99866821407573E-09
 -1.34868780868319E-11  3.71575555148788E-09 -2.07417744111988E-09 -1.26448564571847E-09  8.26675078785899E-09
 -2.41613895068059E-12 -5.79169838560657E-11 -1.85220492858484E-10 -2.72021490048530E-12  5.07842846742515E-11
  3.98356946057326E-12  8.45581200400708E-11  2.74998568468327E-10  2.87939477689950E-12 -7.00021629881294E-11
  6.93742567011374E-11  1.41174477007923E-10  4.24454166806585E-11  5.53790945988812E-03  2.10265371634245E-01
 -2.98325492776253E-01 -7.73594809149868E-03 -2.93722907458834E-01  4.16735449327242E-01 -9.49180809727224E-11
 -2.04996559064864E-10 -6.30740539943497E-11 -4.46634895206368E-03 -1.69581003411458E-01  2.40602322375682E-01
 -1.09362420170931E-10 -7.57754742933782E-11  1.85331682819042E-02  1.26074196519621E-02 -1.04288922542812E-11
 -8.37062249204850E-12 -3.56844930261748E-11 -2.40735649048505E-11 -2.36335486050512E-02 -1.60770144075642E-02
  1.59300659903179E-10  1.09752257789043E-10 -1.83064680447704E-02 -1.24532019791084E-02 -3.74516273384490E-12
  3.24792340030104E-03  2.83129319824842E-12 -1.22759964424360E-03  3.13087743086600E-03 -6.49828802869807E-12
 -2.80034243604363E-03  2.34449247946667E-12 -3.70450466066803E-03
* ORBITAL    1   67
  1.85188558511553E-12  1.17080444845959E-10  1.11962833828289E-09  9.25056683734141E-10 -5.85934420436800E-09
  8.34727911260410E-09  3.36382406243628E-11 -7.44446130627602E-09  5.35437891279378E-09  2.95420366571926E-09
 -1.60628281357316E-08 -3.48901977252475E-12 -7.59539730379767E-11 -2.47769065196744E-10 -3.17120379391004E-12
  7.44691194774880E-11 -2.83191624469318E-12 -6.38273918935392E-11 -2.04070987267836E-10 -2.64023597323155E-12
  4.97851788467128E-11 -8.29946793985124E-11 -1.82669008086976E-10 -5.91345863913959E-11 -8.93222155636037E-03
 -3.39162090862521E-01  4.81204594083962E-01 -4.79561258424468E-03 -1.82095192315885E-01  2.58357431619720E-01
 -8.24107056092187E-11 -1.56047591183324E-10 -4.43137431578648E-11 -2.76874265518653E-03 -1.05132715221322E-01
  1.49162729792353E-01 -1.45107122947178E-10 -9.98416321659191E-11  2.98943312705682E-02  2.03359874022681E-02
 -3.43802435258235E-11 -2.41542575869580E-11  4.04530563538771E-11  2.69133620175652E-11  1.46517397663497E-02
  9.96702428263207E-03 -1.14502221609817E-10 -7.97654749125570E-11  1.13491890571954E-02  7.72042428247268E-03
  4.56538755490443E-12 -5.23895935005989E-03 -4.46023217098213E-12  1.98014006191254E-03  1.94100407103272E-03
 -4.63225045245031E-12 -1.73608679348914E-03  2.27241836057302E-12 -2.29662721351871E-03 -1.40477758642680E-11
  3.02249206653591E-12  5.93905275516367E-10  6.95624567432999E-10 -6.63330439586515E-09  7.82660445996130E-09
 -2.58139565423830E-11  7.42020590880725E-09 -4.21297386106927E-09 -2.54640564339391E-09  1.63512187553061E-08
  3.54475934368754E-12  7.56594571956934E-11  2.48100288810977E-10  1.63442863567332E-12 -7.28899811056285E-11
  2.73288316536949E-12  6.38599243293527E-11  2.03921794468220E-10  2.83644502402694E-12 -5.00280464551358E-11
 -8.22794640426673E-11 -1.83232628671180E-10 -5.88603409599139E-11 -8.93222098147428E-03 -3.39162090480975E-01
  4.81204592062760E-01 -4.79561231490077E-03 -1.82095191943259E-01  2.58357430580427E-01 -8.23734514024462E-11
 -1.55955980528082E-10 -4.43557820825504E-11 -2.76874245653589E-03 -1.05132715387272E-01  1.49162729131724E-01
  1.44885018836690E-10  9.97230398611546E-11 -2.98943314288349E-02 -2.03359875785636E-02  3.42543527230578E-11
  2.40562839890800E-11 -4.09795236697334E-11 -2.72997502088245E-11 -1.46517399227674E-02 -9.96702443077486E-03
  1.14103175374315E-10  7.94749144767542E-11 -1.13491890233688E-02 -7.72042427395933E-03  4.52888015531498E-12
 -5.23895935556493E-03 -4.43374653098058E-12  1.98014006664650E-03  1.94100407458966E-03 -4.61196848873972E-12
 -1.73608679782599E-03  2.30437187384110E-12 -2.29662721372009E-03
* ORBITAL    1   68
  2.12236531936030E-12  1.52020001840203E-11  5.64402098534486E-11  7.33390709410715E-11 -4.32131346648957E-11
 -3.14072067086247E-11  6.72096421057925E-13  1.55536897881550E-12 -1.21541758235713E-10 -6.96565709112939E-11
 -5.30692054152077E-11 -6.34135315278952E-03 -1.11802863384806E-01 -4.10070364195860E-01 -3.25055038184276E-02
 -1.30214425424013E-02 -2.30928132321837E-02 -4.07143802021873E-01 -1.49332139336109E+00 -1.18372768174030E-01
 -4.74191750550461E-02 -1.71591380235752E-01 -2.90355565908488E-01 -7.69309674614947E-02  3.05721315045001E-12
  3.06394145021869E-11 -4.12544978074487E-11  4.49186956767241E-11  9.67739909924216E-11 -4.36376413038619E-11
 -6.24870994473891E-01 -1.05736531115380E+00 -2.80153528504316E-01 -5.05336890381809E-11 -2.98032581445734E-12
 -1.51413506579967E-10 -2.07300237595491E-01 -1.41130810623226E-01 -8.81642248506355E-12 -4.75268577274358E-12
  5.35246915141082E-02  3.64398239480609E-02  4.77446486149304E-01  3.25047432728478E-01 -3.30955011761463E-11
 -2.05647499574408E-11 -6.16380757759977E-01 -4.19634428849474E-01 -4.55481854460795E-12  6.70027579895638E-13
  7.96597208194307E-03  4.92540334055866E-12 -3.01085511430205E-03 -1.84927397505531E-12 -1.35300024740810E-11
 -2.32589943625159E-02  1.48696146706082E-11  2.05125047482067E-02  1.54621368247876E-12  2.27550736023882E-12
  1.59668425363603E-11  6.02771685236269E-11  8.47701704984687E-11 -4.27885262799769E-11 -3.14920151250472E-11
 -8.67978066750710E-13 -3.17721234879632E-12  1.16206894603935E-10  6.91394591341491E-11  5.26165827534047E-11
  6.34135315728541E-03  1.11802863402599E-01  4.10070364350975E-01  3.25055037000815E-02  1.30214426194551E-02
  2.30928132485939E-02  4.07143802085544E-01  1.49332139391976E+00  1.18372767748505E-01  4.74191753335064E-02
 -1.71591380073902E-01 -2.90355566296939E-01 -7.69309665631777E-02  2.96017046291253E-12  3.03920381679872E-11
 -4.11071688489834E-11  4.47486346834529E-11  9.67893059885426E-11 -4.45483960525661E-11 -6.24870993874188E-01
 -1.05736531256183E+00 -2.80153525256171E-01 -4.98387896480132E-11 -2.10177403605410E-12 -1.50524909034502E-10
  2.07300237542872E-01  1.41130810680403E-01  9.39681003481224E-12  5.12722711200059E-12 -5.35246915039607E-02
 -3.64398239611193E-02 -4.77446486037415E-01 -3.25047432860642E-01  3.17694543286320E-11  1.96776986249134E-11
  6.16380757609799E-01  4.19634429022890E-01  4.46511174496569E-12 -7.00441744207323E-13  7.96597201999020E-03
  5.04590510092230E-12 -3.01085509125438E-03 -1.89507410824739E-12 -1.33336939464103E-11 -2.32589941828265E-02
  1.46600739629951E-11  2.05125045891629E-02  1.50090915480884E-12
* ORBITAL    1   69
 -2.42616204915159E-13 -1.96413947752869E-12 -6.76671677932618E-12 -5.77696561505872E-12  9.04610555816198E-12
  3.97813341305475E-12  9.28618202859475E-15  2.81427511654109E-13  2.51433714159187E-11  1.18377141782254E-11
  1.21684488013660E-11 -2.30928133840923E-02 -4.07143803699700E-01 -1.49332141177890E+00 -1.18372772527210E-01
 -4.74191780350207E-02  6.34135319312767E-03  1.11802863805616E-01  4.10070369331535E-01  3.25055050175655E-02
  1.30214433516985E-02 -6.24870987645359E-01 -1.05736531988833E+00 -2.80153538496703E-01  1.80558790980174E-11
  7.15025802206761E-11 -9.94109115286439E-11 -1.02199693300409E-11 -3.19446679282264E-11  2.74319276878933E-11
  1.71591378219318E-01  2.90355568360325E-01  7.69309702381014E-02  1.30540366334688E-11 -9.75586280522178E-12
  4.03382047355739E-11 -7.54909175678818E-01 -5.13945115364924E-01 -2.83296246083311E-11 -1.54333833760581E-11
  1.94916709286137E-01  1.32700057131322E-01 -1.31108183393058E-01 -8.92589588976423E-02  1.12271401149114E-11
  7.23293485382207E-12  1.69259934601335E-01  1.15232828143279E-01 -1.77583519468719E-14 -1.52199558231925E-12
  2.90090629603088E-02  1.48718888331201E-11 -1.09643957885159E-02 -5.59619660573242E-12  4.05593383163658E-12
  6.38698715346421E-03 -4.30022374582688E-12 -5.63279307714233E-03 -1.29374418173956E-12 -4.60312896733278E-13
 -3.10256171467141E-12 -1.22271485127372E-11 -2.08900611321281E-11  7.89866321811559E-12  3.81401917230515E-12
  1.57141642146209E-13  1.73933863892371E-12 -1.71165739223179E-11 -1.08660432143553E-11 -1.13236122218474E-11
  2.30928133993858E-02  4.07143803747996E-01  1.49332141233902E+00  1.18372772107927E-01  4.74191783112086E-02
 -6.34135319733519E-03 -1.11802863818541E-01 -4.10070369483596E-01 -3.25055049038302E-02 -1.30214434270302E-02
 -6.24870987118584E-01 -1.05736532128870E+00 -2.80153535236184E-01  1.81865266009800E-11  7.19489432774124E-11
 -9.97800817228537E-11 -9.46024240572024E-12 -3.11675603607273E-11  2.81054928548969E-11  1.71591378071868E-01
  2.90355568743066E-01  7.69309693492342E-02  1.23714205752558E-11 -1.06572197287065E-11  3.86282542899605E-11
  7.54909175503906E-01  5.13945115583555E-01  2.72594234865364E-11  1.47332757323405E-11 -1.94916709244228E-01
 -1.32700057186486E-01  1.31108183366617E-01  8.92589589351255E-02 -1.09226506502651E-11 -7.00852148593646E-12
 -1.69259934562061E-01 -1.15232828194200E-01 -1.26770309951005E-12  6.51052121214589E-13  2.90090627364916E-02
  1.46456843744066E-11 -1.09643957044409E-02 -5.51049189954579E-12  4.03100816414920E-12  6.38698710462484E-03
 -4.22477296922332E-12 -5.63279303357417E-03 -1.56111727956157E-12
* ORBITAL    1   70
 -6.35234426400055E-10 -4.61853651771441E-09 -2.10681148658789E-08 -4.77068717772850E-08  3.89373331545870E-09
  3.67218473671109E-09 -6.58512443574251E-10 -1.03179517368090E-08 -3.10246520744314E-08  6.66116181104107E-10
 -4.77123047937063E-11  1.12375597439872E-03  1.54824012715116E-02  4.11685483848740E-02 -3.19357531242848E-02
  1.03871608133340E-02  4.27163754493292E-03  5.88519243554551E-02  1.56490480723905E-01 -1.21394639249290E-01
  3.94838206437466E-02 -7.02543354529170E-03  5.68253482776874E-02 -1.69698190661844E-01  9.79939629001330E-12
  1.29350359563638E-11 -1.27409163515595E-11  3.36961026480256E-09  4.08996270041302E-09  3.05765400044583E-09
 -2.67051861318912E-02  2.16005335198935E-01 -6.45059218068048E-01 -5.81178368205925E-09 -7.00155894309131E-09
 -5.30838178776521E-09 -5.50576670647216E-02 -2.80496241342002E-02  1.89640589581623E-11  1.16506593363540E-11
  1.42158245311454E-02  7.24237776446114E-03  1.32364084974668E-01  6.74340721425645E-02  2.29205894376137E-09
  1.55802562107867E-09 -1.70881300986183E-01 -8.70570162400503E-02 -2.85061816714096E-09 -1.93853622084421E-09
  3.53005594976045E-03  1.85478830028166E-12 -1.33423373809466E-03 -7.04624034178820E-13  3.02163979337997E-11
 -1.07587321459132E-02 -4.69187344085552E-11  9.48831077134498E-03  6.95057348786309E-11  6.35302257998016E-10
  4.61847408520935E-09  2.10681918548005E-08  4.77065635733507E-08 -3.89364478506312E-09 -3.67187590902549E-09
 -6.58482466541997E-10 -1.03179882097387E-08 -3.10243639571924E-08  6.65811464223257E-10 -4.66941905159214E-11
  1.12375595649035E-03  1.54824008966226E-02  4.11685473668686E-02 -3.19357529009435E-02  1.03871610059678E-02
  4.27163747795180E-03  5.88519229480057E-02  1.56490476940647E-01 -1.21394638385345E-01  3.94838213728020E-02
  7.02543427015963E-03 -5.68253472686582E-02  1.69698190484829E-01 -1.01479162382148E-11 -1.31368338602232E-11
  1.32493089049281E-11 -3.36923773734453E-09 -4.08958632584728E-09 -3.05870832265142E-09  2.67051888512530E-02
 -2.16005331414019E-01  6.45059217367893E-01  5.81202790096782E-09  7.00172535524053E-09  5.30819388995373E-09
 -5.50576679615467E-02 -2.80496247588257E-02  1.90229296761916E-11  1.17004843145264E-11  1.42158247579349E-02
  7.24237792764768E-03  1.32364087103292E-01  6.74340736322048E-02  2.29212290349704E-09  1.55799954104806E-09
 -1.70881303741796E-01 -8.70570181622511E-02 -2.85087513682830E-09 -1.93867992915211E-09 -3.53005598333460E-03
 -1.91459058669302E-12  1.33423375226813E-03  7.27116002915959E-13 -3.03160331511876E-11  1.07587322494304E-02
  4.70246743563723E-11 -9.48831086122742E-03 -6.94845221571915E-11
* ORBITAL    1   71
 -1.52386065047477E-10 -1.10772918783277E-09 -5.05252474356911E-09 -1.14619722028315E-08  9.20880952651536E-10
  8.76169782835025E-10 -1.57441906731452E-10 -2.46730346548127E-09 -7.43852411031091E-09  1.49429945535249E-10
 -1.51945952755425E-11 -4.27163751551173E-03 -5.88519180603012E-02 -1.56490480718316E-01  1.21394614813130E-01
 -3.94838041264082E-02  1.12375596625174E-03  1.54823993944007E-02  4.11685483810876E-02 -3.19357458494012E-02
  1.03871558945688E-02  2.67051987189185E-02 -2.16005337861715E-01  6.45059224718063E-01 -7.52718143900115E-12
 -3.88967116937146E-11 -1.10048915586043E-11  8.00034837457165E-10  9.81916575311772E-10  7.26589858336049E-10
 -7.02543682556317E-03  5.68253489388573E-02 -1.69698192706472E-01 -1.36709045043095E-09 -1.67434272144508E-09
 -1.28403232049765E-09  2.09285993222455E-01  1.06622629781498E-01 -6.89787405873396E-11 -4.54898818893199E-11
 -5.40374126989121E-02 -2.75298481718410E-02  3.48215283673171E-02  1.77401431868874E-02  5.46779166845188E-10
  3.70994929933551E-10 -4.49543930412609E-02 -2.29024177093687E-02 -6.74734107791281E-10 -4.59716350423515E-10
 -1.34184970538363E-02 -5.32834324029813E-12  5.07171536843188E-03  2.01486229755207E-12  6.76301166897723E-12
 -2.83034180908889E-03 -1.07479852346099E-11  2.49612499407209E-03  1.68331074896759E-11  1.52372773123445E-10
  1.10767892153513E-09  5.05254894099034E-09  1.14618463845194E-08 -9.20482501439926E-10 -8.76138945600014E-10
 -1.57388149658248E-10 -2.46718130452925E-09 -7.43806987370888E-09  1.49073809388295E-10 -1.36162419210935E-11
 -4.27163744655492E-03 -5.88519166902069E-02 -1.56490476788232E-01  1.21394614013674E-01 -3.94838047962976E-02
  1.12375594839162E-03  1.54823990384478E-02  4.11685473696453E-02 -3.19357456351845E-02  1.03871560701456E-02
 -2.67052010704624E-02  2.16005333962253E-01 -6.45059224127517E-01  6.99651248275579E-12  3.85551558076400E-11
  1.19392688190608E-11 -8.00374829512808E-10 -9.82002929547077E-10 -7.26546572856434E-10  7.02543743555567E-03
 -5.68253479262068E-02  1.69698192543981E-01  1.36661856702185E-09  1.67451377276310E-09  1.28450991183332E-09
  2.09285996610037E-01  1.06622632134693E-01 -6.88656038584769E-11 -4.53682548092687E-11 -5.40374135687281E-02
 -2.75298487800010E-02  3.48215289216303E-02  1.77401435763831E-02  5.47151609298853E-10  3.71192629567899E-10
 -4.49543937644979E-02 -2.29024182091731E-02 -6.75093113179067E-10 -4.59866914355109E-10  1.34184971795262E-02
  5.21609152787687E-12 -5.07171541696007E-03 -1.97026966141169E-12 -6.77694126327008E-12  2.83034183629977E-03
  1.07936563764245E-11 -2.49612501627111E-03 -1.69657822458917E-11
* ORBITAL    1   72
  8.01370619730786E-02  5.82582376979653E-01  2.65835772838751E+00  6.00756871345762E+00 -4.89778420197216E-01
 -4.52033550778966E-01  8.30201509119049E-02  1.30290073360275E+00  3.92555741030435E+00 -7.27962887236092E-02
 -2.33740437871919E-03  8.13331588341736E-13  1.29773145224497E-11  3.08509629712477E-11 -3.40669594163942E-11
  1.49350715976517E-11  3.71148448337810E-11  5.08692357502869E-10  1.40861487006400E-09 -1.18522825672455E-09
  4.24026338757623E-10 -6.34759897172185E-12  3.91326657121540E-11 -1.23750332707885E-10  1.24334517823816E-08
  4.58623684841710E-09 -4.80255378443892E-08 -4.21752707584119E-01 -5.15497866254932E-01 -3.79581359896565E-01
 -2.40673841992028E-10  1.85125297687624E-09 -5.55094110830520E-09  7.30497158964589E-01  8.92868510556597E-01
  6.57454043570666E-01 -4.18475442762549E-11 -2.07950982981817E-11 -9.52828963419470E-09 -5.27713873579051E-09
  1.08011162912220E-11  5.40692922310200E-12  1.15578143317377E-09  5.88463962699743E-10 -2.79506569066528E-01
 -1.90030040381458E-01 -1.49219228519071E-09 -7.59586507309426E-10  3.60841403587830E-01  2.45327713128693E-01
  2.14229114296597E-12  4.89658928836369E-10 -8.08992698347387E-13  9.19273480522336E-10 -4.57536300742862E-03
 -8.74470506420449E-11  6.82054860260283E-03  7.71216843034510E-11 -9.02273729849234E-03 -8.01370620029912E-02
 -5.82582377188478E-01 -2.65835772930025E+00 -6.00756871442800E+00  4.89778423275761E-01  4.52033547318728E-01
  8.30201509415743E-02  1.30290073347339E+00  3.92555740829750E+00 -7.27962880017780E-02 -2.33740739828733E-03
  8.67400655085140E-13  1.29171616648752E-11  3.08792753330859E-11 -3.39145528117993E-11  1.53879285729892E-11
  3.71099749052030E-11  5.08937202755799E-10  1.40882045128310E-09 -1.18543230746728E-09  4.23407008022332E-10
  6.63668096040461E-12 -3.82119622873014E-11  1.22963304006640E-10 -1.24147974337722E-08 -4.59236453672152E-09
  4.80380152829081E-08  4.21752707490232E-01  5.15497865656547E-01  3.79581359558083E-01  2.39830146695527E-10
 -1.85236627075267E-09  5.55181344299428E-09 -7.30497158720979E-01 -8.92868509525532E-01 -6.57454042943940E-01
 -4.23535461550682E-11 -2.11320231509029E-11 -9.53715819874646E-09 -5.28323818657869E-09  1.09324891503593E-11
  5.49363001144077E-12  1.15535735600707E-09  5.88184984683494E-10 -2.79506568791982E-01 -1.90030040400960E-01
 -1.49164135082918E-09 -7.59213004864216E-10  3.60841403210691E-01  2.45327713137557E-01 -2.08901691172578E-12
 -4.90754910807418E-10  7.88101301473119E-13 -9.18837902126292E-10  4.57536296445495E-03  8.74924510545175E-11
 -6.82054853793735E-03 -7.71597624159240E-11  9.02273721079224E-03
* ORBITAL    1   73
 -5.67600227899724E-09 -4.13455336131061E-08 -1.89517918101526E-07 -4.40278280362899E-07  4.05661691039070E-08
  3.04697441969017E-08 -6.03685654956086E-09 -9.17245322271866E-08 -2.80266297026355E-07  2.04086979417649E-09
  5.57649709706362E-09  9.45604971616792E-13  2.04536360153525E-12  5.26695768080188E-11 -4.34105513653932E-10
  2.78597158186103E-10 -1.27957135839479E-12 -2.16244634269791E-12 -8.34775926256843E-11  7.37105353658737E-10
 -4.76026768242834E-10  2.15938686585677E-11 -2.78124131965741E-11  1.15053356393171E-10  3.06675086548851E-02
 -6.72806761760409E-02  3.39759990248154E-01 -5.28218158966411E-02  1.15884707823842E-01 -5.85205102423622E-01
 -4.12231788697997E-11  5.01880518937836E-11 -2.02243995283471E-10 -3.04967653519766E-02  6.69059882025363E-02
 -3.37868381144472E-01 -2.53339904917621E-11 -1.40784340822912E-11  5.40447164174370E-02  2.22793253463053E-02
 -4.10416860807861E-12 -8.25868212792342E-12 -3.83748487627655E-12  7.77037294063776E-12 -8.49764071848127E-02
 -3.50305599058293E-02  4.46385773407612E-11  2.88810722255445E-11 -6.58224777355020E-02 -2.71345788204420E-02
  6.54054195612411E-12  5.02580675450172E-04 -5.51371768601040E-12 -1.89957618301163E-04  5.97355447768057E-04
  1.46872426027733E-11 -5.34290700055231E-04 -4.16323847103081E-12 -7.06799159313275E-04  5.69375102005630E-09
  4.14717799246702E-08  1.89966280131876E-07  4.40809469796729E-07 -3.95989326698925E-08 -3.24879081678256E-08
 -6.03554362265919E-09 -9.16372527540301E-08 -2.79529015044292E-07  3.41988620452127E-09  5.24211514587694E-09
  9.84432604886109E-13  2.02185598388989E-12  5.33049609421078E-11 -4.34032590743531E-10  2.79287193465571E-10
 -1.14002695573842E-12 -2.29705450043459E-12 -8.27975787729731E-11  7.36967269685324E-10 -4.73686644978565E-10
 -2.15596896856004E-11  2.76187254578069E-11 -1.15101718424358E-10 -3.06675089026680E-02  6.72806767211288E-02
 -3.39759991029419E-01  5.28218164565558E-02 -1.15884708808672E-01  5.85205104470100E-01  4.18594119033009E-11
 -5.02746868696611E-11  2.02644425452233E-10  3.04967653372520E-02 -6.69059886112703E-02  3.37868380660692E-01
 -2.51320216549848E-11 -1.39380809599374E-11  5.40447165277796E-02  2.22793254597090E-02 -3.63935107325727E-12
 -7.93991439854985E-12 -3.91330623391778E-12  7.67685696019302E-12 -8.49764073665241E-02 -3.50305601282734E-02
  4.44630367371775E-11  2.88127965195809E-11 -6.58224778575093E-02 -2.71345789004144E-02 -6.55689233922799E-12
 -5.02580676673793E-04  5.46504390166895E-12  1.89957619147720E-04 -5.97355447017135E-04 -1.46692181529834E-11
  5.34290701554207E-04  4.17887771311166E-12  7.06799163474495E-04
* ORBITAL    1   74
  9.11114864836795E-09  6.63641423073434E-08  3.04183819404804E-07  7.06714978177353E-07 -6.49592245266620E-08
 -4.92499443244072E-08  9.68823037724940E-09  1.47135533686459E-07  4.49593590735824E-07 -3.48081090172434E-09
 -8.89953359653492E-09  1.25300968837759E-12  2.78312758869321E-12  8.09244883911818E-11 -7.54309249974045E-10
  4.87912830741925E-10  9.90997970129634E-13  2.33082177757476E-12  5.55674056677823E-11 -4.30066522290117E-10
  2.75449568801523E-10  4.26046706537802E-11 -5.65805797385077E-11  2.18374719521129E-10  6.09937538695290E-02
 -1.33812216898222E-01  6.75736616963466E-01  2.65588038301892E-02 -5.82668250350490E-02  2.94240747422640E-01
  1.99403330712435E-11 -2.26479660635790E-11  1.04336979490943E-10  1.53338538287790E-02 -3.36402402924325E-02
  1.69880067198722E-01 -4.09381953984044E-11 -2.30945638614342E-11  1.07487596592085E-01  4.43105398941756E-02
 -1.45450515291237E-11 -1.86701694227553E-11  7.55343396928421E-12 -1.53838492738513E-12  4.27260542023859E-02
  1.76133207683294E-02 -2.66187108307679E-11 -1.68626849454057E-11  3.30955166430985E-02  1.36432577435527E-02
  1.06235599164550E-11  9.99567275228759E-04 -1.10640393411292E-11 -3.77801277815538E-04 -3.00351000008605E-04
 -8.00991993014163E-12  2.68642429930250E-04  3.26389489239657E-12  3.55378517167812E-04 -9.13395528225684E-09
 -6.65261561911102E-08 -3.04749838980977E-07 -7.07425686017178E-07  6.36276407201110E-08  5.19706108060764E-08
  9.68564839461724E-09  1.47016866901381E-07  4.48647762394890E-07 -5.31432843940539E-09 -8.44251064353135E-09
  1.10117355186024E-12  2.86599141842912E-12  7.97505636656820E-11 -7.54303111423011E-10  4.85602223512298E-10
  1.01548284518451E-12  2.30603335297565E-12  5.58271316384798E-11 -4.30090405569302E-10  2.76020771252121E-10
 -4.30778468841337E-11  5.69150942069878E-11 -2.18567742751852E-10 -6.09937543460444E-02  1.33812217967550E-01
 -6.75736618503934E-01 -2.65588042312982E-02  5.82668256004556E-02 -2.94240749038952E-01 -1.99982264721056E-11
  2.26368161656990E-11 -1.04187997897162E-10 -1.53338535940562E-02  3.36402403606951E-02 -1.69880065923062E-01
 -4.09396586318656E-11 -2.31458830237811E-11  1.07487596810480E-01  4.43105401189414E-02 -1.43618454109594E-11
 -1.85381203999430E-11  7.96330418718827E-12 -1.27370964090502E-12  4.27260542894316E-02  1.76133209118109E-02
 -2.63148115502669E-11 -1.66489184151425E-11  3.30955167091700E-02  1.36432577421897E-02 -1.06331576117907E-11
 -9.99567278746739E-04  1.10463362469430E-11  3.77801276954280E-04  3.00351000464387E-04  7.97707187305294E-12
 -2.68642429378405E-04 -3.30325281346284E-12 -3.55378519677910E-04
* ORBITAL    1   75
 -4.78390199905428E-03 -3.39157606391063E-02 -1.26223129264823E-01 -1.25789876854009E-01 -2.24937608777290E-01
  4.99376576028603E-01 -1.19495474089054E-04  2.77585746518182E-02  1.95769438649979E-01  3.50092421699124E-01
 -8.26061744478396E-02 -4.11918987138073E-13 -5.16897090490374E-12 -3.44486613768969E-11 -1.40229565507756E-11
 -1.42852124377290E-11 -2.75627793859265E-12 -1.89111782426183E-11 -2.51261752597665E-10 -2.00895502731132E-12
 -2.20857907449045E-10  4.20922338056061E-12 -1.31436395298879E-11 -1.50801317201309E-11 -4.24264460695701E-09
  5.33137440561233E-09 -6.83273203547878E-09 -3.55872798550354E-02  1.07680392450939E-02 -1.82222894310950E-01
 -7.57311021648475E-12 -4.76864001744614E-11 -1.09916772205545E-10  6.16389627576078E-02 -1.86507733078645E-02
  3.15619287956975E-01 -7.21576919588958E-12 -3.56495264496001E-12 -2.40770075596740E-10  1.27211914813032E-10
  1.83721817533299E-12  8.73974518262943E-13  2.23752283118717E-11  1.44559711931881E-11 -5.66848599295020E-03
 -1.23616541209410E-02 -2.87409613411870E-11 -1.83934112833582E-11  7.31798315438149E-03  1.59588271262971E-02
  1.67784275341575E-13  4.03883524873797E-10 -6.48003554690274E-14  1.27681887820528E-09 -4.15370127661315E-04
  4.12447875544895E-13  6.19195913022621E-04 -3.89165657932889E-13 -8.19120132260355E-04 -4.78390276786449E-03
 -3.39157662102788E-02 -1.26223154938484E-01 -1.25789937329736E-01 -2.24937606473164E-01  4.99376577920912E-01
  1.19496240925241E-04 -2.77585628244357E-02 -1.95769401130599E-01 -3.50092420010759E-01  8.26061751667328E-02
  4.41768712244769E-13  5.18833892729703E-12  3.68276589843899E-11 -2.91118259610808E-12  2.47928870990898E-11
  2.63223386421070E-12  1.88796274022553E-11  2.48806670792079E-10  1.86600502489550E-11  2.10538091150774E-10
  3.96983093122167E-12 -1.21269312951541E-11 -1.96421713097599E-11 -4.04920285384915E-09  4.88181826190945E-09
 -4.50766695746585E-09 -3.55872759890004E-02  1.07680433350344E-02 -1.82222887308775E-01 -7.63347209363910E-12
 -4.85027191325712E-11 -1.05903152041614E-10  6.16389568710425E-02 -1.86507821897274E-02  3.15619285047461E-01
  6.36037553450427E-12  3.12527457649940E-12 -1.30913680401643E-10 -2.77007401191621E-10 -1.61571219081084E-12
 -7.58703483339062E-13 -2.29883531553649E-11 -1.47643996301004E-11  5.66848331648107E-03  1.23616525002635E-02
  2.95276152667156E-11  1.87869112856499E-11 -7.31798089978300E-03 -1.59588255197402E-02 -7.56453595235311E-14
  4.07691524306310E-10  2.61442807363836E-14  1.27531646901841E-09 -4.15370095349347E-04  2.11101998707702E-13
  6.19195862060639E-04 -2.11093321461626E-13 -8.19120054338098E-04
* ORBITAL    1   76
 -8.28368630080166E-12 -6.03097196025193E-11 -2.71952404569043E-10 -6.87740045830244E-10 -8.56552260313926E-12
  3.71282716089313E-12 -7.64761178120054E-12 -1.19797242720160E-10 -3.94005801566455E-10 -3.76569920581045E-11
 -1.85073736054151E-11 -4.85582391807776E-04 -7.57137126486913E-03 -6.70311973816354E-02  5.56944640688468E-01
 -3.47346753986814E-01  1.34182954319405E-04  2.09222916570681E-03  1.85229981366638E-02 -1.53902732160821E-01
  9.59837127469517E-02 -1.93626017134642E-02  3.61204107039270E-02 -1.61741398294572E-01  8.07579863853303E-11
 -1.93515151023851E-10  1.09800182463359E-09  1.87367229714084E-11  1.00990181375229E-10 -2.87886068963855E-10
  5.35054287883102E-03 -9.98129623645262E-03  4.46946432606004E-02 -6.59884845067226E-11 -4.90075144874802E-11
 -2.25187438755912E-10  2.86940057500490E-02  1.47286241506563E-02  1.90005634766302E-10  8.00389446184799E-11
 -7.40876205240148E-03 -3.80291277831240E-03  5.01482446048812E-03  2.57411317012930E-03 -3.49709715996940E-11
 -1.17895246716399E-11 -6.47410526102433E-03 -3.32315177740204E-03 -5.59861344103016E-11 -2.67571104203717E-11
 -8.00624655850609E-03  2.06759981079437E-13  3.02607765034955E-03 -1.19797710658865E-13  1.82149193827860E-13
 -1.77386513783372E-03 -1.77143879124368E-13  1.56440136217627E-03 -6.28109774760784E-14  8.18234076711811E-12
  5.90631390199497E-11  2.67571388865725E-10  6.83334379478859E-10  6.21222244330728E-13  1.41583082089680E-11
 -7.60118187139768E-12 -1.20628000859298E-10 -4.00745540441845E-10 -5.06854208393075E-11 -1.46635665687699E-11
 -4.85582405230939E-04 -7.57137077951727E-03 -6.70311958094549E-02  5.56944641077643E-01 -3.47346752006621E-01
  1.34182958116503E-04  2.09222903290549E-03  1.85229977099342E-02 -1.53902732264750E-01  9.59837121990441E-02
  1.93626017471954E-02 -3.61204106002309E-02  1.61741397189224E-01 -8.10446239823879E-11  1.92631295798349E-10
 -1.09635677968655E-09 -1.99934802260805E-11 -1.01241224679751E-10  2.82349513454784E-10 -5.35054288385673E-03
  9.98129620372154E-03 -4.46946429599243E-02  6.75550002539275E-11  4.87178929774204E-11  2.36298906909595E-10
  2.86940055864589E-02  1.47286240354562E-02  1.89857983004911E-10  7.99523595533586E-11 -7.40876200016626E-03
 -3.80291274574710E-03  5.01482442158230E-03  2.57411314738194E-03 -3.45769589931857E-11 -1.12759578773656E-11
 -6.47410522879007E-03 -3.32315175213548E-03 -5.66076575885751E-11 -2.74767938200244E-11  8.00624652856578E-03
 -2.43002803172074E-13 -3.02607763807546E-03  1.35487773951235E-13 -1.99457264661545E-13  1.77386513040692E-03
  2.13545155733802E-13 -1.56440135713192E-03 -6.70624961240712E-15
* ORBITAL    1   77
  4.14149312924352E-11  3.01853319175703E-10  1.36722296083684E-09  3.43792846109091E-09  2.91756739696296E-11
  3.59461103852809E-11  3.79670703874114E-11  6.05273113620278E-10  1.99843139491459E-09  2.15597785476549E-10
  9.27473368848237E-11 -1.34182891441040E-04 -2.09222706024766E-03 -1.85229968280356E-02  1.53902730674751E-01
 -9.59837120243218E-02 -4.85582170199763E-04 -7.57136377141225E-03 -6.70311927717197E-02  5.56944635481775E-01
 -3.47346751431744E-01 -5.35054696594380E-03  9.98129885861675E-03 -4.46946514461619E-02  2.02381563454223E-11
 -6.55912203179665E-11  3.73068655453802E-10 -1.22405590516695E-10 -3.97569426985401E-10  7.87436330630448E-10
 -1.93626159342092E-02  3.61204199326903E-02 -1.61741427074450E-01  3.60421557511636E-10  3.12352869755006E-10
  7.84901929720140E-10  7.92912749551484E-03  4.07002068263359E-03  6.35504898038962E-11  2.62594007155760E-11
 -2.04728994113250E-03 -1.05086464047181E-03 -1.81476768343181E-02 -9.31519688142595E-03  7.08698832011215E-11
  1.33479919978457E-11  2.34285505474506E-02  1.20258668499258E-02  2.12983328861002E-10  1.11144410629283E-10
 -2.21239819194283E-03  2.26809167774700E-13  8.36206974891459E-04 -1.01116879368515E-13 -8.65060883678972E-13
  6.41927690862254E-03  1.14638901578477E-12 -5.66127170982682E-03 -1.26530428673621E-12 -4.12923006216010E-11
 -3.01100024522864E-10 -1.36465329971402E-09 -3.43528529593697E-09 -2.48232621532971E-11 -4.58399486040502E-11
  3.79303117396337E-11  6.05841533473610E-10  2.00248270141538E-09  2.22842661546643E-10  9.09865134489562E-11
 -1.34182894675982E-04 -2.09222692553972E-03 -1.85229963604838E-02  1.53902730804085E-01 -9.59837115263031E-02
 -4.85582182198040E-04 -7.57136328871485E-03 -6.70311911067345E-02  5.56944635936902E-01 -3.47346749626670E-01
  5.35054695559210E-03 -9.98129885367775E-03  4.46946511267261E-02 -2.00099967945629E-11  6.60092275735735E-11
 -3.73896127888793E-10  1.22771545238574E-10  3.96761137452816E-10 -7.82346938955309E-10  1.93626158826528E-02
 -3.61204199011080E-02  1.61741425935464E-01 -3.61476663513251E-10 -3.12847892667119E-10 -7.90228806343265E-10
  7.92912746699528E-03  4.07002066026341E-03  6.36272069338827E-11  2.63070014101502E-11 -2.04728992260617E-03
 -1.05086463262707E-03 -1.81476767513978E-02 -9.31519682599488E-03  7.04749118365765E-11  1.29742836255156E-11
  2.34285504558731E-02  1.20258667813720E-02  2.13234849305297E-10  1.11496229774502E-10  2.21239818414380E-03
 -2.08522854899260E-13 -8.36206970724223E-04  9.23118287916036E-14  9.07203746490599E-13 -6.41927688433917E-03
 -1.19161045101446E-12  5.66127168961362E-03  1.27574198914551E-12
* ORBITAL    1   78
 -8.57779024458789E-02 -6.25060148188892E-01 -2.88871357044075E+00 -6.28740189744307E+00  1.06034101312594E+00
  2.35484032134769E-01 -9.98717987426670E-02 -1.59928899856795E+00 -4.47842032987430E+00 -5.47427646165512E-02
  4.05914961064687E-01 -1.34871599790682E-13 -5.39547655598646E-13 -4.91870457480847E-13  3.17793326462294E-12
 -5.32630982845214E-13  2.34057339753937E-13  1.73519539084776E-12  6.83535282715747E-11 -3.48273473770888E-12
 -1.98019075438252E-12  5.29172781288205E-12 -3.73588962201449E-12  5.57004296427974E-12  1.69924176680054E-10
 -1.07788354506828E-10  7.14000094442285E-10  5.54013584694799E-01  8.00499138560494E-01 -4.24640378142570E-03
 -7.15981754104126E-12  2.10852261782209E-11 -6.27115461634112E-11 -9.59579676195940E-01 -1.38650517984689E+00
  7.35498954653388E-03  6.75324144257330E-13  8.74660057259316E-13  1.03532398996955E-10 -3.82474729669336E-10
 -1.52928976451841E-13 -2.49392870789711E-13  3.00066790110817E-11  1.52900454419827E-11  3.56597019923480E-01
  2.37904524881381E-01 -3.87389143052799E-11 -1.99642690854750E-11 -4.60364772872250E-01 -3.07133421966486E-01
  7.35871599508206E-14  1.59452532119952E-10 -2.74594349864251E-14  1.30481730475531E-09  1.75150536790777E-02
 -6.97221474397258E-12 -2.61099005356152E-02  6.16289836312650E-12  3.45401509388606E-02  8.57779023966990E-02
  6.25060147846512E-01  2.88871356897322E+00  6.28740189605144E+00 -1.06034101232997E+00 -2.35484031698593E-01
 -9.98717987379043E-02 -1.59928899856837E+00 -4.47842033272682E+00 -5.47427654737241E-02  4.05914958706093E-01
 -1.11535197024458E-13 -6.15723013902935E-13  1.39640848877053E-13  3.73864210079162E-12 -6.55531582571469E-13
  2.31476648615268E-13  1.64274177111489E-12  6.67220116441737E-11 -4.32835472078832E-12 -2.52287368392670E-12
 -5.17202419203396E-12  4.12813256494899E-12 -6.63913761652786E-12 -6.48955879006503E-11  8.65266564656477E-11
 -6.83564314064743E-10 -5.54013584726457E-01 -8.00499138980824E-01  4.24640256779156E-03  7.00739846678278E-12
 -2.12963124710266E-11  6.45931270811249E-11  9.59579676563811E-01  1.38650518052965E+00 -7.35498736023196E-03
  3.28792802564156E-14  4.59789526146604E-13  9.83922986818316E-11 -3.92481519963461E-10  1.44697972819895E-14
 -1.38156066878140E-13  2.95908751565386E-11  1.49924002030182E-11  3.56597020265354E-01  2.37904525133993E-01
 -3.82120267179121E-11 -1.95798671788642E-11 -4.60364773327263E-01 -3.07133422317326E-01 -2.26678430770290E-13
 -1.58989283652217E-10  8.43489932855965E-14 -1.30495023563778E-09 -1.75150536269099E-02  6.83900305294162E-12
  2.61099004575471E-02 -6.04554529768916E-12 -3.45401508340238E-02
* ORBITAL    1   79
 -1.90845695675813E-02 -1.36088473894777E-01 -5.33485926455238E-01 -4.97877576559720E-01  4.87847189344087E-01
 -2.73212365734716E-02 -6.14904333758437E-03  1.21874313090326E-02  9.36722915344564E-01  3.98885864870726E-01
  6.51822740765401E-01 -3.94685347059577E-12 -6.58759888536014E-11 -2.91875227000656E-10 -1.21510177676232E-10
 -1.89638310318366E-11  2.09754819180392E-10  3.62345080713556E-09  1.57634435584017E-08  6.74524902245813E-09
  8.34710903677750E-10 -7.87437796739061E-11 -1.07186458020221E-10 -1.91303600204489E-10  7.67972375455264E-09
 -2.99843679977628E-09  2.50328407464177E-09 -1.25047253681490E-01 -1.65527909421617E-01 -4.69845023199703E-01
  4.43106175146425E-09  5.60657891522313E-09  1.05694253242245E-08  2.16588221962822E-01  2.86702739386956E-01
  8.13795460036258E-01 -5.69868707764178E-11 -2.03329689546886E-11  1.26610769254586E-10 -4.05183305394112E-10
  1.47039383641584E-11  5.27764262148649E-12 -1.88367080375949E-09 -6.89376260567681E-10 -1.70472155363071E-01
 -6.57920388607354E-02  2.43181867587921E-09  8.90143992270258E-10  2.20078606559675E-01  8.49371558767382E-02
 -1.35829686950987E-12  3.42757190586921E-10  5.10473524030613E-13  1.04448857379386E-09 -6.26896768996081E-03
 -2.72924308187675E-11  9.34522464592110E-03  2.40597134399615E-11 -1.23625706593764E-02 -1.90845696434729E-02
 -1.36088474454914E-01 -5.33485929060353E-01 -4.97877583182200E-01  4.87847190580273E-01 -2.73212376910944E-02
  6.14904342041169E-03 -1.21874297216065E-02 -9.36722910777139E-01 -3.98885863499922E-01 -6.51822741819166E-01
  3.96021575888054E-12  6.58854219188186E-11  2.91779854652530E-10  1.22143375282731E-10  1.85886660873011E-11
 -2.09859795160721E-10 -3.62330786090658E-09 -1.57634098984456E-08 -6.74563913699131E-09 -8.34531815096131E-10
 -7.87534414797588E-11 -1.07182915923631E-10 -1.91203948745213E-10  7.61025356951221E-09 -2.98857485335320E-09
  2.48514997432567E-09 -1.25047253379482E-01 -1.65527908424532E-01 -4.69845024145159E-01  4.43109130015806E-09
  5.60654193141598E-09  1.05694051281088E-08  2.16588221231655E-01  2.86702737682577E-01  8.13795461635034E-01
  5.70406183014877E-11  2.03812396822966E-11 -1.22051634289987E-10  4.07837267598229E-10 -1.47187015233631E-11
 -5.28723343675525E-12  1.88370175441242E-09  6.89409258900048E-10  1.70472155264544E-01  6.57920388438340E-02
 -2.43185494949368E-09 -8.90192620215855E-10 -2.20078606423509E-01 -8.49371558494752E-02 -1.43480909276004E-12
  3.43544449475956E-10  5.43562169214591E-13  1.04415084880887E-09 -6.26896764451197E-03 -2.73685077642491E-11
  9.34522457772419E-03  2.41284966394369E-11 -1.23625705677982E-02
* ORBITAL    1   80
 -1.89527649362940E-10 -1.35184721735526E-09 -5.29420492755319E-09 -4.88437795004445E-09  4.88737665181856E-09
 -3.20022101434983E-10 -6.37343211317372E-11  9.98545122077271E-11  9.21140037649533E-09  4.01359846753876E-09
  6.27372967284333E-09 -5.39446974658250E-03 -9.30818877477810E-02 -4.04583598737748E-01 -1.72347659159639E-01
 -2.19174728133641E-02 -2.00593213193769E-02 -3.46124753704542E-01 -1.50444303513883E+00 -6.40874309672046E-01
 -8.15000727468494E-02 -1.14429490781312E-01 -1.44921787752264E-01 -2.69737048283957E-01  2.02510200619449E-12
  1.65684762811825E-12 -5.28064140538077E-12 -1.23362339685106E-09 -1.65671737531359E-09 -4.64454118214105E-09
 -4.25505763246941E-01 -5.38891281159406E-01 -1.00301649732566E+00  2.13735989942248E-09  2.88513181159506E-09
  8.00697760170975E-09 -7.72945899086951E-02 -2.85134579329483E-02  2.05666942154094E-12  2.59139471371173E-12
  1.99573784622349E-02  7.36214476684202E-03  1.81780197297565E-01  6.70575013205918E-02 -1.71645275763735E-09
 -6.44817581216105E-10 -2.34677223235666E-01 -8.65708606025090E-02  2.22118799517473E-09  8.51836285088966E-10
 -1.02656299404953E-03  3.23310403697445E-12  3.88005651041508E-04 -1.22377926276649E-12 -7.35865950078394E-11
  3.06062789193359E-03  1.06352760143218E-10 -2.69921974280447E-03 -1.27338278812314E-10 -1.89554161304265E-10
 -1.35195293525875E-09 -5.29490791483123E-09 -4.88667542654033E-09  4.88793507432232E-09 -3.18956216986105E-10
  6.37222970966415E-11 -9.95496793942353E-11 -9.21110257849941E-09 -4.01364103605635E-09 -6.27423429307616E-09
  5.39446974131704E-03  9.30818877390757E-02  4.04583598683820E-01  1.72347659118082E-01  2.19174728581519E-02
  2.00593212999073E-02  3.46124753676553E-01  1.50444303492933E+00  6.40874309531257E-01  8.15000729067356E-02
 -1.14429490856382E-01 -1.44921787707673E-01 -2.69737048612014E-01  2.24400076004284E-12  1.66052637985079E-12
 -5.80653735686120E-12 -1.23418858233115E-09 -1.65678776442891E-09 -4.64309482626093E-09 -4.25505763532254E-01
 -5.38891280988469E-01 -1.00301649855293E+00  2.13761584250587E-09  2.88525773073659E-09  8.00637710334816E-09
  7.72945900223880E-02  2.85134580283029E-02 -2.09468725670248E-12 -2.64120627200599E-12 -1.99573784853218E-02
 -7.36214479547263E-03 -1.81780197559630E-01 -6.70575015495389E-02  1.71662080383117E-09  6.45058982229798E-10
  2.34677223582044E-01  8.65708608935364E-02 -2.22128006995081E-09 -8.51951691294040E-10 -1.02656300079488E-03
  3.27193224650340E-12  3.88005652978099E-04 -1.23793982858329E-12 -7.35382924387219E-11  3.06062791066483E-03
  1.06312522116076E-10 -2.69921975988401E-03 -1.27405426903011E-10
* ORBITAL    1   81
 -5.41404976708276E-11 -3.85780989130649E-10 -1.51079881471850E-09 -1.40586915480542E-09  1.38857295968136E-09
 -8.34495423367812E-11 -1.76274653147709E-11  3.52243576794561E-11  2.64583742713516E-09  1.13943562964833E-09
  1.82179043997243E-09  2.00593211907540E-02  3.46124755158047E-01  1.50444303493858E+00  6.40874308248088E-01
  8.15000939066445E-02 -5.39446971004722E-03 -9.30818882021416E-02 -4.04583598871139E-01 -1.72347658745426E-01
 -2.19174790948910E-02  4.25505767757385E-01  5.38891272408596E-01  1.00301650280346E+00  9.26295289126174E-13
 -9.39862457211652E-12  2.02668102212324E-11 -3.54054274764982E-10 -4.68813690535538E-10 -1.33477071200420E-09
 -1.14429492206449E-01 -1.44921785270692E-01 -2.69737049940336E-01  6.16772912774806E-10  8.15897542294135E-10
  2.30155771232902E-09  2.87419720806800E-01  1.06027214210496E-01 -3.18293332329967E-12 -1.16906499145632E-11
 -7.42114517409014E-02 -2.73761085457234E-02  4.88853895010961E-02  1.80334928394569E-02 -4.85448244222455E-10
 -1.83462991993530E-10 -6.31107676064623E-02 -2.32811409430230E-02  6.30113291121533E-10  2.41152935337808E-10
  3.81727351510650E-03 -9.50936434518317E-12 -1.44279400903648E-03  3.58333338436147E-12 -2.07516287162012E-11
  8.23081402087560E-04  2.97768283860663E-11 -7.25890545761821E-04 -3.48389468870146E-11 -5.41626714119696E-11
 -3.86183116777016E-10 -1.51260769225401E-09 -1.40931647835616E-09  1.39006102782969E-09 -8.15091740848001E-11
  1.76667969662150E-11 -3.41993539066302E-11 -2.64358369997638E-09 -1.13963905760510E-09 -1.82288813510596E-09
 -2.00593211725805E-02 -3.46124755108514E-01 -1.50444303471509E+00 -6.40874308149351E-01 -8.15000940390215E-02
  5.39446970519296E-03  9.30818881899569E-02  4.04583598808635E-01  1.72347658722605E-01  2.19174791286838E-02
  4.25505767950799E-01  5.38891272293465E-01  1.00301650399330E+00  1.26365791528921E-12 -9.41083052268722E-12
  1.93479287458200E-11 -3.53893140128178E-10 -4.68547366996796E-10 -1.33417170430950E-09 -1.14429492259954E-01
 -1.44921785238307E-01 -2.69737050262359E-01  6.17111892659413E-10  8.15320292298706E-10  2.29973692479334E-09
 -2.87419721230857E-01 -1.06027214563092E-01  3.10739950423978E-12  1.15674779163849E-11  7.42114518452587E-02
  2.73761086397492E-02 -4.88853895688195E-02 -1.80334929027719E-02  4.85380443470745E-10  1.83497355463913E-10
  6.31107677037171E-02  2.32811410182312E-02 -6.30123703054777E-10 -2.41296783543709E-10  3.81727353688289E-03
 -9.42906960012038E-12 -1.44279401697380E-03  3.55238719989955E-12 -2.07687016588336E-11  8.23081406266117E-04
  2.97853426569236E-11 -7.25890550168146E-04 -3.47948596263648E-11
* ORBITAL    1   82
 -2.00967745555685E-13 -1.08382745303231E-12 -6.10501198492482E-12  3.10436508417063E-11  3.41088814219335E-11
 -3.29054496764245E-11 -4.86733443671490E-13 -2.79464661139383E-12  6.79080868381073E-12  1.77982586633206E-11
 -2.51166493114636E-11  2.49902877827391E-03  4.57859876493998E-02  5.23816416387567E-01 -9.71936022622849E-02
  8.61675355898195E-01 -6.93405666716566E-04 -1.27042413864813E-02 -1.45343376199680E-01  2.69683172337105E-02
 -2.39089123626819E-01 -7.97499195004196E-03 -4.92215000955205E-02  3.47337233125453E-01  1.42543552952756E-11
  9.85627462645541E-12 -3.47509915576050E-11 -1.18012165389908E-11 -1.11622901127910E-11  1.12954150056340E-11
  2.21282519639655E-03  1.36574942460036E-02 -9.63756851067788E-02 -6.84140953822096E-13  1.20329384218951E-11
  3.74663590730013E-12 -6.56609197739238E-02 -3.15107870989295E-02 -2.49711990392649E-12 -9.72457449925553E-12
  1.69535764226429E-02  8.13604671230477E-03 -1.15226697014724E-02 -5.52975161703731E-03 -1.14067913134876E-11
  7.80650524997789E-13  1.48757029367321E-02  7.13887248733487E-03  1.59893771021157E-11  3.22921662299528E-12
  6.38750771039091E-03  7.81033998953705E-13 -2.41425095550020E-03 -2.46744596071895E-13 -6.32255692274048E-13
  1.42103481540495E-03  9.93433344498886E-13 -1.25323556680929E-03 -1.60430594911021E-12 -6.03965320917271E-13
 -4.47716287636152E-12 -2.13201081108070E-11 -1.10341341409761E-11  3.22355295025899E-11 -3.55678373477236E-11
  8.76439128430927E-13  8.96008661199391E-12  1.45366581187365E-11 -1.35260722563038E-11  2.70354287820412E-11
 -2.49902879802015E-03 -4.57859873850821E-02 -5.23816416386957E-01  9.71936032726100E-02 -8.61675356567586E-01
  6.93405672195017E-04  1.27042413133658E-02  1.45343376199150E-01 -2.69683175148945E-02  2.39089123813173E-01
 -7.97499172439267E-03 -4.92215001495136E-02  3.47337233809614E-01  1.41466814966483E-11  9.89725083929000E-12
 -3.34178490064899E-11 -1.02352057655351E-11 -9.01837559058990E-12  1.34308070771285E-11  2.21282513541437E-03
  1.36574942612006E-02 -9.63756852962806E-02 -3.73445565194416E-12  8.39699045977444E-12  1.43638872766711E-12
  6.56609196961064E-02  3.15107870816036E-02  2.13173167203871E-12  9.60955698025905E-12 -1.69535763991895E-02
 -8.13604671060107E-03  1.15226696846340E-02  5.52975161699368E-03  1.08233131027742E-11 -1.02634916099819E-12
 -1.48757029217266E-02 -7.13887248178244E-03 -1.55499228561855E-11 -3.00368024186297E-12  6.38750769899876E-03
  7.61994175288194E-13 -2.41425095069339E-03 -2.39626533887915E-13 -6.32760470928494E-13  1.42103481239002E-03
  9.99008434264863E-13 -1.25323556516646E-03 -1.62768545225501E-12
* ORBITAL    1   83
 -4.94207336787166E-13 -2.93553375360452E-12 -2.37495725121346E-11  6.05367773481615E-11  1.19137499387737E-10
 -1.50809144573617E-10 -2.32793008521594E-12 -2.06498277739044E-11 -3.51577363387676E-11  9.78407315103009E-12
 -7.98724969870463E-11 -6.93405841365951E-04 -1.27042434337930E-02 -1.45343388784056E-01  2.69683134381678E-02
 -2.39089123503773E-01 -2.49902939159051E-03 -4.57859947793587E-02 -5.23816460623158E-01  9.71935891093068E-02
 -8.61675355387449E-01  2.21281666908336E-03  1.36574897421236E-02 -9.63756918524047E-02 -9.10614958989357E-12
 -4.25825455362801E-12  1.19750612676756E-11 -2.21939350723623E-11 -2.76405004016457E-11  5.67151910835947E-11
  7.97496149012526E-03  4.92214842803691E-02 -3.47337256583065E-01  5.54771827401502E-12  2.89783832281068E-11
 -2.97612883470236E-11  1.82189377916740E-02  8.74330038688114E-03  7.95404516452248E-13  2.55550232498668E-12
 -4.70411149346042E-03 -2.25750551937283E-03 -4.15276078679469E-02 -1.99291705356399E-02 -2.98797793720670E-11
  6.19005649786614E-12  5.36119082818078E-02  2.57284445114923E-02  4.25977490607905E-11  7.66645724271430E-12
 -1.77234206885511E-03 -2.20303723452625E-13  6.69882534809601E-04  6.40946350804296E-14 -1.72702501784282E-12
  5.12139932537470E-03  2.75662189775960E-12 -4.51665000659972E-03 -4.72385894275946E-12 -7.36529529952210E-13
 -4.41271444124623E-12 -3.00434854344503E-11  4.13052250615844E-11  1.17540639737044E-10 -1.52302832885892E-10
  2.44866297205576E-12  2.30663363996339E-11  4.36742516366682E-11 -7.68474330522766E-12  8.11757695657535E-11
  6.93405846909423E-04  1.27042433691102E-02  1.45343388777196E-01 -2.69683136869144E-02  2.39089123671922E-01
  2.49902941156286E-03  4.57859945469724E-02  5.23816460596634E-01 -9.71935900087228E-02  8.61675355995741E-01
  2.21281660654796E-03  1.36574897602916E-02 -9.63756920382690E-02 -9.33689094107831E-12 -4.20253314296062E-12
  1.26412818298749E-11 -2.15821683716022E-11 -2.70617351369737E-11  5.62990998821649E-11  7.97496127073409E-03
  4.92214843468754E-02 -3.47337257252015E-01  4.46789294691512E-12  2.79157774167355E-11 -3.18481789995844E-11
 -1.82189377667157E-02 -8.74330038050856E-03 -9.81390649499384E-13 -2.61704059186689E-12  4.70411148265967E-03
  2.25750552154727E-03  4.15276078066617E-02  1.99291705265808E-02  3.01434825285906E-11 -6.08788886318014E-12
 -5.36119082082981E-02 -2.57284444943337E-02 -4.23357852408417E-11 -7.62396951022676E-12 -1.77234206500463E-03
 -2.28848837106016E-13  6.69882532499991E-04  7.14767831038848E-14 -1.75182725609785E-12  5.12139931326327E-03
  2.78594014256423E-12 -4.51664999663254E-03 -4.73740178598930E-12
* ORBITAL    1   84
  1.11514478773799E-02  7.99940749774847E-02  3.11625615241536E-01  6.12356644028117E-02 -4.28098851405412E-01
  1.93294431593762E-01  1.20267702733318E-02  1.04323282161169E-01 -1.47864311267001E-01 -5.41140282266692E-01
  4.35935074339896E-01 -6.03802406093934E-13 -9.98354282126623E-12 -3.77452701948690E-11 -1.98333592495582E-11
  5.61156456646774E-12 -5.08262716691692E-12 -8.33863491638170E-11 -4.45807179033818E-10 -1.29527801521776E-10
 -1.92031395171142E-10 -1.30191885363284E-11 -1.48854805242629E-11 -2.61293532297072E-11  5.68411057083615E-09
 -1.67352454477964E-09  2.00778158018872E-09  6.67409883593447E-02  1.62951119654265E-01  1.03921084141314E-01
 -5.77670255603274E-11 -1.18081037954550E-10 -3.06899137190717E-10 -1.15598763827827E-01 -2.82239623789477E-01
 -1.79996591182315E-01 -7.82852737665609E-12 -2.96096529279624E-12  1.22182957249095E-09 -4.75161092131402E-10
  2.03619478148503E-12  7.39419112800121E-13  3.72765952584949E-11  9.73423096865942E-12  2.26680404624401E-01
  4.81335206453751E-02 -4.82725849049496E-11 -1.27213967588236E-11 -2.92643140688892E-01 -6.21401092592541E-02
  5.57209671787458E-13  3.76713763838951E-10 -2.12700722250778E-13  8.21420166000162E-10  1.50651374820757E-02
 -7.20469675842144E-12 -2.24577810043352E-02  6.39095472448153E-12  2.97088519206899E-02  1.11514479905649E-02
  7.99940758082787E-02  3.11625618871020E-01  6.12356746748733E-02 -4.28098850767266E-01  1.93294431844626E-01
 -1.20267703789049E-02 -1.04323283279076E-01  1.47864305928173E-01  5.41140280698616E-01 -4.35935074542362E-01
  5.63008731641421E-13  9.86333543220563E-12  3.74311860539088E-11  2.05192556922526E-11 -6.05427449964308E-12
  5.11650454258789E-12  8.35643669904045E-11  4.46085541248976E-10  1.29005890343765E-10  1.92348216732487E-10
 -1.26595623079374E-11 -1.48605243821958E-11 -2.69016120601347E-11  5.74765063284693E-09 -1.69005507317175E-09
  2.04389343948385E-09  6.67409881764771E-02  1.62951119286164E-01  1.03921083521026E-01 -5.81347477864688E-11
 -1.18073362270055E-10 -3.06104576962950E-10 -1.15598763329907E-01 -2.82239623199805E-01 -1.79996590005914E-01
  8.29039291492380E-12  3.07694524496359E-12 -1.22105121716050E-09  4.75688256872462E-10 -2.14999179383752E-12
 -7.70801652773936E-13 -3.69841488706031E-11 -9.66086927985021E-12 -2.26680404765585E-01 -4.81335209120962E-02
  4.78927508269832E-11  1.26359274368039E-11  2.92643140874411E-01  6.21401096074393E-02  7.35472955175664E-13
  3.77860469355457E-10 -2.79310658159820E-13  8.20960970201047E-10  1.50651374694365E-02 -7.05901213556951E-12
 -2.24577809862058E-02  6.26549478160929E-12  2.97088518992319E-02
* ORBITAL    1   85
 -2.08545950966521E-01 -1.51530255460127E+00 -6.93305203542194E+00 -1.80434477530539E+01 -2.58270256776906E-01
 -9.11294563676425E-01 -1.83174821348597E-01 -2.88439924610183E+00 -9.92295051097643E+00 -2.05652556207618E+00
 -2.87616433702422E-01  8.18455956044664E-14 -6.99742226655095E-13  4.19185419933851E-12  2.88548203715123E-12
 -7.40276561348534E-13  3.32771039074241E-13 -1.12573718891698E-11  4.25069365633082E-11  3.42815321468417E-11
 -2.19834359087500E-11 -2.18863249428915E-12  1.68548019185770E-12 -2.18667091116014E-12 -4.49873925145776E-10
  9.50637985983524E-11  1.68523777763265E-09  7.63024161900243E-01  1.08691040567628E+00  6.86969807404683E-01
 -9.34538979176779E-12 -4.19853029014523E-12 -2.34461033109236E-11 -1.32159661731408E+00 -1.88258404565653E+00
 -1.18986660415778E+00  8.61091666569132E-13 -1.06701019124784E-12  1.91936839294265E-10 -4.13286786147959E-10
 -1.73213159637437E-13  2.28994806639612E-13  5.71590679669645E-12 -6.60445136264981E-12  2.99005202468148E-01
  3.80557085799473E-02 -7.27490823052214E-12  8.29710882127174E-12 -3.86014055982339E-01 -4.91297096826732E-02
  1.19707506411605E-12 -3.89673249430172E-10 -4.53550347598031E-13 -1.30247143121472E-09 -2.37498723536186E-03
 -1.15637899472311E-11  3.54042335227138E-03  1.02104457041733E-11 -4.68353880680580E-03  2.08545950935962E-01
  1.51530255439441E+00  6.93305203451155E+00  1.80434477525889E+01  2.58270257447538E-01  9.11294563753388E-01
 -1.83174821319521E-01 -2.88439924602903E+00 -9.92295051206445E+00 -2.05652556304110E+00 -2.87616433728201E-01
  3.98575875808752E-14 -1.06464866662149E-12  2.81213901298302E-12  2.63158734164521E-12 -2.06125947518849E-12
  3.35025803015942E-13 -1.08038314100662E-11  4.39215092584093E-11  3.46694045664031E-11 -2.07364081656061E-11
  2.38337525889982E-12 -1.21974404565713E-12  3.15100362727665E-12  4.84043952608512E-10 -9.23096253148091E-11
 -1.67288574376661E-09 -7.63024162080634E-01 -1.08691040606727E+00 -6.86969807836128E-01  8.96249598044338E-12
  3.70000350603151E-12  2.24492503614724E-11  1.32159661774398E+00  1.88258404633642E+00  1.18986660494564E+00
  7.92291197382207E-13 -1.02840189002245E-12  1.80231711549826E-10 -4.15099186954648E-10 -1.58254473104857E-13
  2.26794033904915E-13  5.64444841440805E-12 -6.57515750387606E-12  2.99005202672541E-01  3.80557088108016E-02
 -7.18315642219997E-12  8.24940444643853E-12 -3.86014056274690E-01 -4.91297099878232E-02 -1.31046716744265E-12
  3.88468062070972E-10  4.97438119896763E-13  1.30286015309980E-09  2.37498723519906E-03  1.14644882448619E-11
 -3.54042335153588E-03 -1.01257818600116E-11  4.68353880306336E-03
* ORBITAL    1   86
 -3.23461026820682E-02 -2.35969454089195E-01 -1.07131062212368E+00 -6.73878132456537E-01  1.73033432788495E+00
  1.79338778041567E+00 -6.24117483172350E-02 -9.73615670972820E-01 -2.06377357648480E+00  2.71221194356569E-01
  1.31292724651142E+00 -3.99531667970681E-14  3.48714927615282E-13 -2.62949258233977E-12 -3.34691496332526E-12
  2.78528916866044E-13  1.40592955420781E-13  1.28149427906266E-11 -5.68430295243236E-11 -2.47566266506176E-11
  3.74864427432196E-12  5.90361492247245E-13 -5.70654649125913E-13 -1.27074550389779E-12  4.88636074056776E-09
 -8.57278892611447E-10 -2.05750676957996E-11  3.51680935955551E-01  4.59862511800867E-01  8.36024825018603E-02
  2.33939723759801E-11 -1.32694959370644E-11 -1.25331645753575E-11 -6.09129232940170E-01 -7.96505237646935E-01
 -1.44803747450042E-01 -1.23910898035676E-13 -1.00727458998272E-12  1.28594932893421E-09 -8.98613990168868E-10
  1.55409153335562E-13  1.27503443980069E-13  3.16957325353555E-12  3.52423302246423E-12  2.22314052350738E-01
 -9.37683140289618E-03 -3.61158898310012E-12 -5.24725419361909E-12 -2.87006203995167E-01  1.21054348266601E-02
  1.57654899713053E-12  6.86671969173686E-10 -6.17818719748368E-13  1.82516324184413E-09  3.60985160433041E-03
 -9.84227806568566E-12 -5.38124985879534E-03  8.58279513097232E-12  7.11872397406336E-03  3.23461026730557E-02
  2.35969454010393E-01  1.07131062197212E+00  6.73878132253359E-01 -1.73033432753511E+00 -1.79338778052052E+00
 -6.24117482975917E-02 -9.73615671042097E-01 -2.06377357664254E+00  2.71221194037160E-01  1.31292724660340E+00
 -2.06261308994059E-15  1.37984826053145E-13 -3.83000902128333E-12 -3.84568362493028E-12  7.88438583442456E-13
  1.73638581945477E-13  1.29367854995782E-11 -5.56057915941168E-11 -2.42583933124313E-11  3.21405276254348E-12
 -3.96709442242426E-13  1.13336825093153E-12  1.75444300059696E-12 -4.98667125250369E-09  8.60066801417889E-10
 -1.96383075189300E-12 -3.51680936096722E-01 -4.59862511956652E-01 -8.36024826571291E-02 -2.35766955666047E-11
  1.26589018978341E-11  1.20055181687720E-11  6.09129232869367E-01  7.96505237925655E-01  1.44803747648141E-01
 -4.57227520563579E-13 -9.17501666042097E-13  1.30293303095600E-09 -8.94579167426516E-10  2.32673478879417E-13
  1.12849197304707E-13  2.96454999878486E-12  3.58664839423172E-12  2.22314052423821E-01 -9.37683124979938E-03
 -3.33286348926883E-12 -5.34302039057878E-12 -2.87006204041012E-01  1.21054346362002E-02 -1.68996731619071E-12
 -6.85383747327648E-10  6.56432904148972E-13 -1.82557870906767E-09 -3.60985158856984E-03  9.75281659466223E-12
  5.38124983482113E-03 -8.51097176956082E-12 -7.11872393969917E-03
* ORBITAL    1   87
  8.00268836066796E-14  4.87505208242234E-13  2.05470585796910E-12  4.67050155411644E-12 -1.30769124117574E-12
 -9.00419046577174E-13  2.24540134034817E-14  1.17738716149490E-12  3.16774735801734E-12  7.06684620988460E-14
 -7.12681951542612E-13 -6.26581474295402E-11 -7.26423206212067E-09 -4.37253631438791E-10 -4.83904737513432E-11
 -2.68446973430352E-10 -2.49596763513551E-09 -2.08778078271189E-08 -1.50687185169005E-09 -1.99911465834033E-09
  2.98798140451934E-09 -5.73571904045078E-09 -2.79626133366003E-09  1.99830332091554E-10 -8.65565271444071E-12
  1.49130608274046E-11  9.98387105953551E-12  5.63512422907797E-12 -1.07302681825889E-11 -8.30012082098894E-12
  1.93536671441459E-09  1.28692554584472E-09  7.68078500965344E-09  4.48099175471566E-12 -5.15546157045978E-12
 -4.39422729005215E-12 -8.71246517337122E-02  9.31554828318318E-02  6.76673205547292E-13  4.22922493071502E-12
 -3.37432332298363E-01  3.60789649790396E-01  2.57378287919661E-01 -2.75194211082078E-01 -1.23285605794872E-12
 -1.39079632539976E-12  1.99364342797410E-01 -2.13164482726522E-01 -6.25897438951923E-13 -7.87312284611424E-13
  5.50884450514462E-03  2.59389818568474E-12  1.45750403100895E-02  2.51667098550602E-11 -2.41382608135267E-11
 -9.62776603065202E-03 -1.70571599421191E-11 -1.09168627358866E-02 -6.95962406018938E-13 -9.25756864448119E-14
 -4.39601141612634E-13 -2.07377100301214E-12 -4.66530847468867E-12  1.29776130511929E-12  9.04531146273874E-13
  5.83107306042903E-14  1.21612346812746E-12  3.18153307214793E-12  8.29919525896365E-14 -7.15384104349925E-13
 -6.29283180299624E-11 -7.25567978866074E-09 -4.42223975533170E-10 -4.25348592805226E-11 -2.76714248997971E-10
 -2.49586387789455E-09 -2.08780623016117E-08 -1.50109461148123E-09 -1.99882605183697E-09  2.98933749716250E-09
  5.73390366848898E-09  2.80768900891551E-09 -2.01349822555614E-10  8.62970367203408E-12 -1.48812987884971E-11
 -9.97727912848462E-12 -5.47616778088785E-12  1.04638759443216E-11  8.22047088626518E-12 -1.93732623265094E-09
 -1.29140280843288E-09 -7.68245490235798E-09 -4.45135612185484E-12  4.99498475627271E-12  4.33623861299661E-12
 -8.71246514494158E-02  9.31554824134190E-02  6.07150868813507E-13  4.29908635402858E-12 -3.37432331198861E-01
  3.60789648199009E-01  2.57378287080794E-01 -2.75194209869267E-01 -1.02513826078480E-12 -1.58114981048930E-12
  1.99364342148248E-01 -2.13164481782621E-01 -4.58898820861381E-13 -9.19145408474344E-13 -5.50884450036265E-03
 -2.35948222734082E-12 -1.45750402956132E-02 -2.45342724702500E-11  2.40683510341784E-11  9.62776602077572E-03
  1.71493236888222E-11  1.09168627255952E-02  7.97608737005143E-13
* ORBITAL    1   88
 -1.23331043210956E-13 -1.12281600488399E-12 -4.75599940961665E-12 -1.01499694224418E-11  2.16128778027944E-12
  1.56536458593586E-12 -1.70768546945442E-13 -2.49777264204441E-12 -7.36246248761957E-12 -4.32694145316231E-13
  1.28715420661622E-12 -2.50711662646741E-09 -2.10985600345572E-08 -1.38528194226504E-09 -2.43542845436043E-09
  3.15764878973029E-09  1.90059826597511E-11  6.27475187159435E-09  1.01626561037267E-09 -1.98837596619421E-09
  1.03008670990879E-09  2.02272561172885E-09  7.05865901004196E-10  7.80527464721295E-09 -6.64932874750993E-12
  1.18288910585054E-11  9.37693155998640E-12 -6.36470858207179E-12  1.39841147848119E-11  9.06231223154669E-12
  6.19183931234241E-09 -7.99901346326973E-11  3.44857569278379E-10 -5.85642955760767E-12  5.59591178064918E-12
  4.27286529017634E-12 -8.13901743914369E-02  8.70240730424566E-02  1.32188143993932E-12  1.59578791319620E-12
 -3.15222720919999E-01  3.37042669732519E-01 -2.75512344099385E-01  2.94583512205598E-01  9.69867185828377E-13
  3.50494514600238E-12 -2.13410946460394E-01  2.28183412443459E-01  2.82605415581288E-14  2.17444070909190E-12
  5.14625654536106E-03  6.12569174237919E-12  1.36157193825445E-02  2.89208827235119E-11  2.17270094091965E-11
  1.03061074710981E-02  1.29103323959798E-11  1.16860308324319E-02 -1.17464413544830E-12  2.04452299714085E-13
  1.03808112530050E-12  4.75696856726282E-12  1.01237189161207E-11 -2.16528040689577E-12 -1.56790289040180E-12
 -2.19693345279263E-13 -2.46378535964420E-12 -7.35437793411435E-12 -4.29710839200710E-13  1.29084040928751E-12
 -2.50710673492937E-09 -2.10977249479761E-08 -1.39041189310441E-09 -2.43559334111420E-09  3.15632449541549E-09
  1.92184511032069E-11  6.28533647615484E-09  1.00497749086428E-09 -1.98317909654937E-09  1.02123374031803E-09
 -2.02100453240937E-09 -7.01788433162503E-10 -7.80380485598517E-09  6.49557730127940E-12 -1.15283923960161E-11
 -9.28039007747068E-12  6.29915123219334E-12 -1.39322272147632E-11 -9.04894539866792E-12 -6.19078126411914E-09
  9.45289549705254E-11 -3.44267157476734E-10  5.93522093452315E-12 -5.57416758416117E-12 -4.26988007962682E-12
 -8.13901741265429E-02  8.70240726550103E-02  1.15238404778352E-12  1.72801561095004E-12 -3.15222719892494E-01
  3.37042668244688E-01 -2.75512343201154E-01  2.94583510910233E-01  7.60435973164449E-13  3.72850422466489E-12
 -2.13410945764700E-01  2.28183411427553E-01 -1.37855836779101E-13  2.34850902192869E-12 -5.14625654086438E-03
 -6.27421978689896E-12 -1.36157193690553E-02 -2.88834346908358E-11 -2.12167276289222E-11 -1.03061074601813E-02
 -1.24701362291893E-11 -1.16860308217942E-02  1.26089602704892E-12
* ORBITAL    1   89
  1.74639926352314E-11  1.88994745303409E-10  1.52236682085478E-09 -1.39998717470862E-09  1.12038044727309E-11
  2.38615858656758E-10  1.85230979685725E-12 -8.59392924113975E-11  1.18823779515573E-10 -1.00399756334688E-09
  7.15139269328359E-10 -1.28902605648012E-13 -3.08763712534039E-12 -1.00995562338660E-11 -3.91498146735581E-12
 -6.16769023561293E-12  5.42078939197444E-13  9.82064929867227E-12  3.56188627635012E-11  1.23702886075650E-11
  1.45533319719072E-11  3.46133989508414E-12 -9.90861583534366E-12 -6.83650561417642E-12  1.32246354689276E-02
  2.05801256315966E-02  5.33877702787063E-03 -2.77796627853929E-02 -4.32306337365038E-02 -1.12146402249090E-02
 -1.39105030507275E-12  2.65426379723616E-11  2.17791117708031E-11 -1.60385959029717E-02 -2.49592192204113E-02
 -6.47477552127966E-03  6.94349524219691E-13 -1.62744704149314E-12  1.82746037884637E-01 -1.95567300602921E-01
  8.95991092669324E-12 -1.02373649533021E-11 -2.35576922344848E-11  2.40465346508923E-11 -3.50429680410804E-01
  3.75015450313118E-01 -1.12248622332069E-11  2.08585250241396E-11 -2.71441664385293E-01  2.90485719400668E-01
  2.41091708923330E-12 -4.68934377315855E-03 -9.42163760048194E-12  1.77240533509924E-03 -6.79744270018237E-03
  2.72931369332629E-11  6.07981757507334E-03  1.51842368798300E-11  8.04284219183395E-03  1.62237519189102E-11
  1.80343383599289E-10  1.48122955188902E-09 -1.41813299523724E-09  5.59159065878850E-11  2.79467266282945E-10
  7.28888932066583E-13  1.16015036689517E-10 -4.11203811891206E-11  9.95174862507716E-10 -7.45448520362518E-10
  1.70091345709914E-13  3.08870546808156E-12  1.00976101532296E-11  3.90859825296781E-12  6.16617007523155E-12
 -4.49721753126547E-13 -9.97712716568458E-12 -3.56554432395638E-11 -1.23819047844252E-11 -1.45511510860124E-11
  3.53428544363850E-12 -1.00005990891642E-11 -6.83802493325545E-12  1.32246355430398E-02  2.05801258045297E-02
  5.33877718251191E-03 -2.77796629324110E-02 -4.32306340796206E-02 -1.12146405455965E-02 -1.22774710880792E-12
  2.63033700435483E-11  2.17382105257121E-11 -1.60385960091088E-02 -2.49592194608048E-02 -6.47477571208367E-03
 -5.81055290354070E-13  1.49098945316305E-12 -1.82746037722104E-01  1.95567300152317E-01 -8.95043414052667E-12
  1.02334139807921E-11  2.31725505662623E-11 -2.36295287363845E-11  3.50429680096100E-01 -3.75015449459978E-01
  1.12334024795074E-11 -2.08743745924497E-11  2.71441664151433E-01 -2.90485718728771E-01  2.69597375809222E-12
 -4.68934377574808E-03 -8.95737117361880E-12  1.77240533517082E-03 -6.79744270636052E-03  2.69703076919491E-11
  6.07981757286756E-03  1.51356794028731E-11  8.04284219571576E-03
* ORBITAL    1   90
  2.22128184052434E-11  2.46584327078129E-10  2.03280971918741E-09 -1.94591925415724E-09  5.23497123434611E-11
  3.21435231229198E-10 -1.04657823699544E-12 -1.45702711197806E-10  1.96223503892459E-10 -1.32370776668466E-09
  9.74698046167028E-10  4.80569015603639E-13  9.36671979716649E-12  3.51122980934049E-11  1.22368420568292E-11
  1.46760247054320E-11  1.11352511466284E-13  3.62108023382158E-12  1.04559528493117E-11  4.06798294667974E-12
  6.08262615262942E-12 -8.38319975388868E-13  2.63945968325741E-11  2.15550331852939E-11 -3.20771888970682E-02
 -4.99184370988103E-02 -1.29495509109965E-02 -1.14528516948228E-02 -1.78229145815150E-02 -4.62351713287423E-03
 -3.79708037736076E-12  1.01201756563849E-11  6.99130935423291E-12 -6.61230714872784E-03 -1.02900661378243E-02
 -2.66938877370418E-03 -9.78999451064964E-13  9.32327575647185E-12 -4.43262382262949E-01  4.74361191289107E-01
 -2.59870912685980E-11  3.03083383302299E-11 -8.01074577620963E-12  8.67005318995139E-12 -1.44473426050809E-01
  1.54609527470615E-01 -4.18783005434605E-12  5.72654715939713E-12 -1.11908636148443E-01  1.19760025962318E-01
  7.00912077166225E-13  1.13742981111533E-02  3.11931139674528E-11 -4.29908065864194E-03 -2.80241376349469E-03
  9.47784674735863E-12  2.50655519682229E-03  2.25697456640640E-12  3.31586010978375E-03  2.11282384373719E-11
  2.37913056328703E-10  1.99231286974415E-09 -1.93992642906190E-09  1.11928908989641E-10  3.75008984451218E-10
  3.81429186036090E-12  1.76124486567850E-10 -1.14297018769983E-10  1.30666274853692E-09 -1.01343196710517E-09
 -4.47311672990596E-13 -9.48044381575048E-12 -3.51507323960372E-11 -1.22454731603677E-11 -1.46686543581884E-11
 -1.52106325931406E-13 -3.54115531690258E-12 -1.04560510255409E-11 -4.05424280003089E-12 -6.08429650526447E-12
 -7.48463496573907E-13  2.61601182336031E-11  2.15042357263031E-11 -3.20771890769549E-02 -4.99184375170196E-02
 -1.29495512848089E-02 -1.14528517470088E-02 -1.78229147080462E-02 -4.62351726419442E-03 -3.79903942193378E-12
  1.02153717364922E-11  7.00126528923497E-12 -6.61230720560094E-03 -1.02900662618130E-02 -2.66938885307495E-03
  1.16624189419766E-12 -9.52509416268265E-12  4.43262381870245E-01 -4.74361190200592E-01  2.57990601297034E-11
 -3.01105052664100E-11  7.92842328309345E-12 -8.58537104701174E-12  1.44473425918085E-01 -1.54609527125550E-01
  4.00560606293267E-12 -5.52698760137448E-12  1.11908636056769E-01 -1.19760025679209E-01  8.25021263103354E-13
  1.13742981141236E-02  3.08946800184309E-11 -4.29908066568478E-03 -2.80241376306094E-03  9.18438313210322E-12
  2.50655519707919E-03  1.77687242749850E-12  3.31586011268627E-03
* ORBITAL    1   91
  4.66927413517933E-14 -8.59440464008428E-14 -3.59669340758903E-13 -1.59256482772831E-13  8.78022011544349E-14
  3.33826778684021E-15  2.63310681792114E-15 -1.15124910564646E-13  6.34793961484818E-14  1.40363139589067E-13
  3.38650962129425E-14 -3.46854446327266E-10 -1.08204581003572E-08 -1.06165831262909E-08 -2.63506139913991E-09
  4.67111369530229E-12 -1.52645592727733E-09 -4.80570583227728E-09  4.91399044174045E-08  6.26905280225735E-09
  3.33904919923359E-09 -1.81703308453336E-08 -7.06368688847315E-09 -2.39414911241288E-09 -5.53848846882063E-12
  1.40651498266632E-11  1.25648308031721E-12  3.32172894922869E-12 -9.71714449439287E-12 -1.65399905533920E-12
  2.56254504150376E-08  2.53692252061011E-08  1.60065681766990E-08  2.05091617368234E-12 -5.57955052671636E-12
 -7.82505195597108E-13 -7.65680838796914E-02  1.07738496914276E-01  1.81703477571908E-11 -2.45495529708745E-11
 -2.96546905552837E-01  4.17269423047554E-01  2.23475020953008E-01 -3.14450414187810E-01 -1.15633134026997E-11
  1.57787351690384E-11  1.73103009809199E-01 -2.43572215993881E-01 -9.01017999725560E-12  1.25263056991144E-11
 -1.01548066094137E-02  9.91930022657487E-13 -2.68670922389328E-02  2.54780191552573E-11 -2.56076220979825E-11
  1.75342409204578E-02 -1.69322905027294E-11  1.98819534488230E-02  1.81361364996841E-13 -3.27712876168415E-14
 -8.97396931749617E-14 -1.80963806995251E-13  2.70838920140856E-13  1.29090085817296E-14 -5.11810904907884E-14
 -2.53029405444308E-14 -2.46068589078957E-14 -3.69918744958915E-13 -1.66342486356854E-13  1.21944171630717E-14
  3.46628222815203E-10  1.08035558430438E-08  1.06057256393079E-08  2.63387530255708E-09  2.15730314311481E-12
  1.52659130704877E-09  4.80986709566627E-09 -4.91362793905554E-08 -6.27007213679610E-09 -3.34068391694422E-09
 -1.81735633304926E-08 -7.06966978672583E-09 -2.40309474964370E-09 -5.52573813798279E-12  1.40460808968943E-11
  1.25555842032303E-12  3.04990640568419E-12 -9.49537901609739E-12 -1.63463403661099E-12  2.56260321357508E-08
  2.53702167526450E-08  1.60107428072237E-08  2.01945865153922E-12 -5.35672943624817E-12 -7.26036503911636E-13
  7.65680841747629E-02 -1.07738497225508E-01 -1.81397163734972E-11  2.44927677360067E-11  2.96546906825524E-01
 -4.17269424448703E-01 -2.23475021913581E-01  3.14450415246008E-01  1.14366216606328E-11 -1.55069403090647E-11
 -1.73103010538195E-01  2.43572216790121E-01  8.88600948279503E-12 -1.23373196630727E-11 -1.01548065876968E-02
  7.17610768338066E-13 -2.68670922008653E-02  2.48019886262842E-11 -2.55818407616451E-11  1.75342408957467E-02
 -1.69925045962570E-11  1.98819534170606E-02  1.14424194936394E-13
* ORBITAL    1   92
 -1.57652226543013E-14 -8.38495370696010E-14 -4.84036228504590E-13 -3.49573729014436E-14  3.06268918164288E-13
 -6.11933586029864E-14  2.43950397509112E-14 -2.46387935358980E-13  6.07701274215014E-13  4.12912178117578E-13
  6.89110106440305E-14  1.54635433412160E-09  5.14026914168933E-09 -4.89525089182701E-08 -5.90845709710203E-09
 -3.68139638385203E-09 -2.50096755527347E-10 -9.10975194566037E-09 -9.30944016115358E-09 -8.60438742564229E-10
 -1.59132117099934E-09 -2.57269012342308E-08 -2.46702173987293E-08 -1.61036843462199E-08  3.86512038017978E-12
 -1.11960426479666E-11 -1.82330724432171E-12  4.66955212985676E-12 -1.23366282348583E-11 -1.29532625005707E-12
 -1.85473656490679E-08 -3.32943261545520E-09 -2.77706330967836E-09  2.94761938235686E-12 -6.74781262938348E-12
 -2.59464393295604E-13  7.06690051154564E-02 -9.94379690810095E-02 -1.46358822018466E-11  2.01264546470810E-11
  2.73699888035882E-01 -3.85121510294917E-01  2.42129535299077E-01 -3.40699052797838E-01 -1.42971092859880E-11
  1.90342575275255E-11  1.87552730712480E-01 -2.63904358717526E-01 -1.11880884873481E-11  1.54924202429855E-11
  9.37244863893376E-03 -5.08231170332534E-12  2.47971547583540E-02 -3.02706812680084E-11 -2.24279469604841E-11
  1.89979026665665E-02 -1.19082091055032E-11  2.15415978266366E-02  2.24636138656117E-12  8.84349269326581E-15
 -1.42624553552607E-13 -4.88922241553778E-13 -2.28095977867789E-13  3.12006251539508E-13 -6.58476867878646E-14
 -5.73457812289196E-14  2.70194469030303E-13 -5.41041786656754E-13 -4.01181589986907E-13 -6.81140603743293E-14
 -1.54612502141488E-09 -5.13579282282164E-09  4.89559944133222E-08  5.90752587026122E-09  3.67982401443892E-09
  2.50978995328418E-10  9.13143902120766E-09  9.32183400122504E-09  8.61048703981768E-10  1.58372077867050E-09
 -2.57262587421165E-08 -2.46692972646777E-08 -1.60997740251109E-08  3.54728328700510E-12 -1.08850099586133E-11
 -1.78284793118788E-12  4.58222057628954E-12 -1.23087643670389E-11 -1.29840604533115E-12 -1.85445223045021E-08
 -3.32313380359578E-09 -2.76527219493280E-09  2.95026270125124E-12 -6.75593210538664E-12 -2.67957612922092E-13
 -7.06690054061785E-02  9.94379693953131E-02  1.44587457229383E-11 -1.97898228935874E-11 -2.73699889206701E-01
  3.85121511581884E-01 -2.42129536356368E-01  3.40699053969252E-01  1.42712109748758E-11 -1.89842745545290E-11
 -1.87552731481250E-01  2.63904359548680E-01  1.11690655983725E-11 -1.54493250928977E-11  9.37244862244480E-03
 -5.17059385734161E-12  2.47971547216213E-02 -3.02725184879979E-11 -2.18997913287938E-11  1.89979026439472E-02
 -1.14141791751700E-11  2.15415977888219E-02  2.35602791024953E-12
* ORBITAL    1   93
 -2.78634532838088E-12 -1.99393884977558E-11 -9.08357933058235E-11 -2.69958003113735E-10 -2.58775746379667E-11
 -3.30532441999960E-11 -2.11278984886563E-12 -3.28359364026479E-11 -1.16511253123187E-10 -3.84198908722947E-11
 -2.10682528670318E-11  1.23494993653731E-03  1.76862117335349E-02  2.58807026010483E-02 -1.57074500638162E-02
 -8.18646510610789E-03  4.63222524844526E-03  6.63399493148417E-02  9.70770075303909E-02 -5.89177300140320E-02
 -3.07069536002447E-02  5.73763570879586E-03 -4.43719982030485E-03 -3.71085160480104E-02  8.98377595723994E-13
  1.78182366806162E-12  8.61828890869516E-13 -5.60633789114773E-13  1.32823877222074E-11  4.46288049307249E-12
  2.15215376899024E-02 -1.66436781167707E-02 -1.39191881364210E-01 -9.70606637112575E-12 -3.06758205441184E-11
 -1.98657915763306E-11  9.98711823328597E-02 -1.50449839395353E-01 -1.14926953565268E-12  1.99846341200178E-12
 -2.57866494534396E-02  3.88460043321006E-02 -2.36924795564358E-01  3.56912739978537E-01  1.02388413169238E-11
 -2.79878677309791E-11  3.05868610268580E-01 -4.60772378639513E-01  9.80266475388048E-12 -1.53941419510823E-11
  1.95776520372880E-02 -9.77139173105068E-12 -7.39965752522579E-03  3.71827547132416E-12  1.70772695309681E-11
 -5.88786952245021E-02 -1.96097401993719E-11  5.19261255956770E-02  3.67445061913308E-12  2.72845257366992E-12
  1.98770184137967E-11  9.08140943142080E-11  2.69913844556264E-10  2.58747052824553E-11  3.30312918261375E-11
 -2.15516359700083E-12 -3.28193760070720E-11 -1.16485989817020E-10 -3.83839725309804E-11 -2.10297011658040E-11
  1.23494994594893E-03  1.76862118930213E-02  2.58807032170655E-02 -1.57074499146720E-02 -8.18646509520900E-03
  4.63222528441118E-03  6.63399499186393E-02  9.70770098514641E-02 -5.89177294529019E-02 -3.07069535597162E-02
 -5.73763591305146E-03  4.43719945942677E-03  3.71085158228672E-02 -9.22628157431322E-13 -1.83408891215638E-12
 -8.49745499557373E-13  4.94416938474323E-13 -1.31319634899382E-11 -4.47196927500042E-12 -2.15215384628649E-02
  1.66436767565647E-02  1.39191880517051E-01  9.78109444922075E-12  3.05895495694119E-11  1.98542439261722E-11
  9.98711823285689E-02 -1.50449839141411E-01 -1.04413596783683E-12  1.87296951990075E-12 -2.57866494257846E-02
  3.88460042275030E-02 -2.36924795512490E-01  3.56912739311382E-01  1.00578889758849E-11 -2.77219573615658E-11
  3.05868610256095E-01 -4.60772377856809E-01  9.74388319214957E-12 -1.53760320989806E-11 -1.95776519783869E-02
  1.00572676427404E-11  7.39965749762229E-03 -3.81504498050649E-12 -1.66985092253197E-11  5.88786950376467E-02
  1.92119779030596E-11 -5.19261254384530E-02 -3.84490204499815E-12
* ORBITAL    1   94
 -1.23879861647238E-12 -9.35223602377664E-12 -4.29117502892460E-11 -1.10973246470973E-10 -4.80697951689395E-12
 -7.88994681153523E-12 -1.20073675750705E-12 -1.83348260910917E-11 -6.00668751215784E-11 -1.41674906134873E-11
 -3.97158655815522E-12 -4.63222525561839E-03 -6.63399491977167E-02 -9.70770076865001E-02  5.89177297515693E-02
  3.07069536631174E-02  1.23494993549395E-03  1.76862116799977E-02  2.58807026541365E-02 -1.57074500003464E-02
 -8.18646512043114E-03 -2.15215383348454E-02  1.66436787259191E-02  1.39191881669886E-01  5.26747293220958E-12
  3.26014000529240E-12  5.86763261922561E-12  4.25905907861782E-12  9.31518575002235E-12  5.38038528203058E-12
  5.73763592105905E-03 -4.43719999390805E-03 -3.71085161451175E-02 -5.62685265014498E-12 -1.25421930196212E-11
 -7.42199558259899E-12 -3.74611002418030E-01  5.64328599757041E-01 -1.37013294926096E-11  3.03509464909974E-11
  9.67241540105771E-02 -1.45709026165091E-01 -6.31640686947325E-02  9.51528193689367E-02  4.64471607557155E-13
  1.59090242404225E-12  8.15444954960181E-02 -1.22841797396252E-01 -2.70118163687744E-12  1.63894327468438E-12
 -7.34346368131021E-02  1.58306924713910E-11  2.77556810222557E-02 -6.11400507345666E-12  6.72433399519061E-12
 -1.56970428238531E-02 -6.44155959873435E-12  1.38434920340377E-02 -5.40195655539606E-12  1.28073302547919E-12
  9.36831044920464E-12  4.29263948125405E-11  1.10929981370245E-10  4.84893027071369E-12  7.85305451753488E-12
 -1.24077213378067E-12 -1.84391586707024E-11 -6.00820429601019E-11 -1.41779415708607E-11 -3.93132230875712E-12
 -4.63222529185088E-03 -6.63399498152477E-02 -9.70770100996969E-02  5.89177291783534E-02  3.07069536198262E-02
  1.23494994529165E-03  1.76862118461526E-02  2.58807033002950E-02 -1.57074498470981E-02 -8.18646510898163E-03
  2.15215391821057E-02 -1.66436773148673E-02 -1.39191880796352E-01 -5.21180601456317E-12 -3.34305052162773E-12
 -5.85266513098550E-12 -4.40016624776743E-12 -9.25663225630055E-12 -5.39497742945987E-12 -5.73763614890863E-03
  4.43719961596935E-03  3.71085159115376E-02  5.62984462456109E-12  1.23443700912794E-11  7.46756789059970E-12
 -3.74611002375164E-01  5.64328598719067E-01 -1.35492392270241E-11  3.01556711863036E-11  9.67241539726106E-02
 -1.45709025857624E-01 -6.31640686684165E-02  9.51528191645096E-02  4.79263712344405E-13  1.66786498882664E-12
  8.15444954991507E-02 -1.22841797187395E-01 -2.54398170591265E-12  1.33348613943882E-12  7.34346365696659E-02
 -1.53471295128614E-11 -2.77556809250593E-02  5.92576484522659E-12 -6.72709038167547E-12  1.56970427681497E-02
  6.35171731413259E-12 -1.38434919911844E-02  5.94032740081623E-12
* ORBITAL    1   95
 -2.32367925308476E-11 -1.19837937597541E-10 -1.08597043222908E-10 -7.15346120541252E-10  3.16460080850612E-09
  2.70051456005218E-09 -8.45467487519651E-11 -1.41963667313702E-09 -1.26115800474460E-09  3.48907352839206E-10
  2.08460794603256E-09 -1.71841592657957E-13 -1.26760052797015E-12  1.20623845478678E-12 -1.58482885184725E-13
 -4.50574214925553E-13  2.76485389442746E-13  3.65553912670903E-12  7.60648130531211E-13 -1.49220627043800E-12
 -4.65189977904933E-13  2.05130984684224E-12 -6.98300225893862E-12  2.74279768575606E-12 -5.17718177681467E-02
 -9.00766506298286E-02 -8.35873958130531E-02  7.98338048010736E-02  1.38901067130929E-01  1.28894429131268E-01
 -7.34048215749787E-13  9.02015483462580E-12 -7.48384765203939E-12  4.60920677325277E-02  8.01945673369462E-02
  7.44172336914190E-02  1.28261482819026E-12  4.48563378960347E-12  1.52270524234369E-01 -3.32019376466718E-01
 -8.10129999401871E-13 -2.31829014961848E-13 -4.42658276905284E-12  1.30853528676837E-11 -2.14347573510568E-01
  4.67375729745131E-01  1.17793676776226E-11 -2.47705524459876E-11 -1.66032917491286E-01  3.62027684501655E-01
  7.70888743505099E-12  7.03089618856967E-02 -1.37671215158003E-11 -2.65742897156539E-02  7.48159836682702E-02
  3.00636890083785E-11 -6.69174493831129E-02  1.59326162247988E-11 -8.85234662428604E-02  2.18625026498029E-11
  1.09615967279618E-10  7.09775722111717E-11  7.02751217486448E-10 -3.13049537481674E-09 -2.70568976779005E-09
 -8.40296711746892E-11 -1.41072741332384E-09 -1.30617862552104E-09  3.13433837716290E-10  2.07571844498472E-09
 -1.05741378455650E-13 -1.23005084001232E-12  1.32472632508621E-12 -1.44419978050931E-13 -4.48178374804528E-13
  2.50731498245307E-13  4.00199264270131E-12  1.33556376412520E-12 -1.43533793599327E-12 -4.81378819043024E-13
 -2.20394177889787E-12  6.97124424178788E-12 -2.79056157891592E-12  5.17718177452696E-02  9.00766505582427E-02
  8.35873958132156E-02 -7.98338047738961E-02 -1.38901067038295E-01 -1.28894429147170E-01  3.14964693119121E-13
 -9.14141632103902E-12  7.27373256392817E-12 -4.60920676991147E-02 -8.01945672436233E-02 -7.44172336645931E-02
  1.25239268896929E-12  4.68827725416976E-12  1.52270524571029E-01 -3.32019376877549E-01 -9.37046240800855E-13
  5.96195979222014E-14 -4.35648309932143E-12  1.26032766358898E-11 -2.14347573994209E-01  4.67375730357712E-01
  1.18019311705137E-11 -2.43744521597885E-11 -1.66032917840557E-01  3.62027684899942E-01 -7.97081227117835E-12
 -7.03089617307277E-02  1.31767332117831E-11  2.65742896569226E-02 -7.48159835126962E-02 -2.99216050426985E-11
  6.69174492563694E-02 -1.58392164929169E-11  8.85234660235385E-02
* ORBITAL    1   96
 -2.33575063128201E-11 -8.27329229418187E-11  4.03347613546284E-10  2.18633107399685E-10  5.50852184710685E-09
  4.74105029062279E-09 -1.35032732362994E-10 -2.26366785034071E-09 -1.37539504512545E-09  7.46572618963958E-10
  3.63949331679805E-09  3.03291676674888E-13  3.46479034426510E-12  6.22901417324331E-13 -1.46148739071635E-12
 -4.12273231141047E-13  1.38778402948612E-13  1.69479837499110E-12 -1.06231974879397E-12  1.39479742620358E-13
  3.81886791975901E-13 -9.43175908786163E-13  9.17065454928077E-12 -7.43489637291662E-12  9.21841421559117E-02
  1.60389131256858E-01  1.48834466298372E-01  4.48357187611924E-02  7.80086665055763E-02  7.23888080126563E-02
 -2.00798608428033E-12  6.91284120346426E-12 -2.89561754600167E-12  2.58859127737780E-02  4.50383227758803E-02
  4.17936985233428E-02  1.22403705245860E-11 -2.74368713858564E-11 -2.71130621555020E-01  5.91188726932089E-01
  6.53325187702086E-13  2.12308006414112E-12  8.92152701866938E-13  2.50287944604692E-12 -1.20380421353571E-01
  2.62484359819427E-01 -4.35106509188307E-13 -4.65413508662938E-12 -9.32462751330097E-02  2.03319512574211E-01
 -5.92893147587515E-14 -1.25191092176803E-01  3.40495589169389E-11  4.73177856227315E-02  4.20176435168678E-02
  1.56567561614205E-11 -3.75817225474381E-02 -3.00194498356756E-13 -4.97159480249356E-02  2.07942688917026E-11
  6.49357723938506E-11 -4.69416147974746E-10 -2.38819547313356E-10 -5.45015598701701E-09 -4.75001121252544E-09
 -1.33817827303104E-10 -2.24480602567769E-09 -1.45342638484327E-09  6.86022816138507E-10  3.62344778050711E-09
  2.70519691671692E-13  3.75890412628396E-12  1.16728445090295E-12 -1.41391492792896E-12 -4.28569611436861E-13
  1.03161800469585E-13  1.59748799282778E-12 -1.20588736702765E-12  1.15420309694758E-13  3.85350420905587E-13
  5.46731699966331E-13 -9.28284366877704E-12  7.23783102836616E-12 -9.21841421152991E-02 -1.60389131129746E-01
 -1.48834466298700E-01 -4.48357187547125E-02 -7.80086664741509E-02 -7.23888080396588E-02  2.16170106729124E-12
 -6.87970915755620E-12  2.94949136929327E-12 -2.58859127392118E-02 -4.50383226881729E-02 -4.17936984769418E-02
  1.22357142875477E-11 -2.69016628792757E-11 -2.71130622152534E-01  5.91188727661605E-01  7.29798439743064E-13
  1.83808473337952E-12  9.99956775810396E-13  2.32215764843371E-12 -1.20380421638616E-01  2.62484360205714E-01
 -3.49580193629728E-13 -4.97833190712368E-12 -9.32462753096271E-02  2.03319512741247E-01  7.47545000533030E-14
  1.25191091901989E-01 -3.38626606670515E-11 -4.73177855147551E-02 -4.20176434451491E-02 -1.52532555865775E-11
  3.75817224960329E-02  7.95455579966821E-13  4.97159478738259E-02
* ORBITAL    1   97
  1.48947649493955E-02  1.06438233356454E-01  4.12506807647657E-01  2.24498328987017E-01 -3.54431941653295E-01
  3.63177821198103E-02  1.06626659139080E-02  6.65605589156478E-02 -4.87883712378461E-01 -3.91902598390639E-01
 -8.73614813918752E-02  8.53030951271335E-14  1.30575901401488E-12  2.97529756208793E-12  6.75690433492600E-13
  6.88150332819404E-14 -9.74503108291255E-13 -1.50815876978662E-11 -5.76272115154258E-11 -9.22122756388969E-12
  4.44587057567055E-12  1.20660489102092E-12  2.55579336764159E-12  4.41776831933912E-13  3.94251307313585E-10
 -3.41312863821131E-10  4.11476494817403E-11  7.52131879657982E-02  1.74106470420390E-01  1.71820781531813E-01
 -1.84824389711663E-11 -2.49343256506530E-11 -2.14287675499619E-11 -1.30273061624174E-01 -3.01561253828821E-01
 -2.97602323267688E-01 -1.73815086344679E-12  2.69078792023831E-12 -3.57960815974172E-10  6.54400339959840E-10
  5.83190354103809E-13 -8.61630548058521E-13  4.82094226526555E-12  2.16567946116345E-11 -1.34196213017197E-01
  3.83109404929155E-01 -5.71935657161995E-12 -2.85430229923033E-11  1.73246565116523E-01 -4.94592113301527E-01
 -5.20886754759992E-12  5.83746499876781E-10  1.99476550383451E-12 -1.72708119447757E-09  1.28491065319046E-01
  4.42780468171854E-12 -1.91543174943641E-01 -3.31628066232388E-12  2.53387803770779E-01  1.48947652585142E-02
  1.06438235605409E-01  4.12506817865946E-01  2.24498353074056E-01 -3.54431943251376E-01  3.63177814083123E-02
 -1.06626662265419E-02 -6.65605637201060E-02  4.87883697314332E-01  3.91902596278288E-01  8.73614822624259E-02
 -1.73850457924130E-13 -1.33920265732736E-12 -3.01280666928967E-12 -6.45077108648992E-13 -7.38523706372356E-14
  1.02970601795166E-12  1.51595206169849E-11  5.76529132329720E-11  9.20078919690659E-12 -4.44556024612938E-12
  1.10903629910254E-12  2.65212991978677E-12  3.31548293595883E-13  3.94786246622033E-10 -3.62484306808020E-10
  2.52994598359564E-11  7.52131865836430E-02  1.74106468391485E-01  1.71820780530781E-01 -1.83857630168991E-11
 -2.50222705407740E-11 -2.13307045642290E-11 -1.30273059236109E-01 -3.01561250384268E-01 -2.97602321588810E-01
  1.80509055028324E-12 -2.56688298148131E-12  3.28126212620016E-10 -5.86232800428193E-10 -5.95079986591561E-13
  8.22406317777175E-13 -4.77094636254295E-12 -2.15777532548585E-11  1.34196213068807E-01 -3.83109404197167E-01
  5.65280034228741E-12  2.84406795126527E-11 -1.73246565265357E-01  4.94592112545051E-01 -5.71230066602595E-12
  5.91643526738204E-10  2.17781874623316E-12 -1.73012807387688E-09  1.28491064980668E-01  4.04869345996254E-12
 -1.91543174444149E-01 -2.99794068529134E-12  2.53387803129148E-01
* ORBITAL    1   98
  2.21199177421178E-13  1.37167375234526E-12  5.27260207235599E-12 -6.20577113707514E-13 -5.33278908186520E-12
  1.02548867715413E-12  1.94217190077523E-13  1.48677438823382E-12 -1.11623867774408E-11 -5.71124776575153E-12
 -1.12138518307937E-12 -1.88240414628858E-02 -3.22563185225857E-01 -1.22298470313730E+00 -2.77116734448038E-01
 -1.61466563746619E-02  5.89862264976133E-03  1.01077046160082E-01  3.83229354949691E-01  8.68361371030649E-02
  5.05964848267354E-03 -4.34801506501638E-01 -6.77204521141406E-01 -4.35251851294884E-01 -1.54241132789239E-13
  3.68967526810912E-12 -2.86027979723602E-12 -1.26452918959431E-14  7.57186393155687E-13  4.59929907946453E-12
  1.36247575739266E-01  2.12205967185646E-01  1.36388693801188E-01 -2.25414397159534E-12 -4.69119678335330E-12
 -5.33625574354352E-12  1.14936415943110E-01 -6.68042998009865E-01 -6.02025357065393E-12  2.54907202716070E-12
 -2.96764576105915E-02  1.72487964374275E-01  2.27785064486053E-02 -1.32395165912589E-01  1.01191549320501E-12
  5.88076255459970E-12 -2.94069411086843E-02  1.70921441626130E-01  1.50399049065783E-12 -1.03140134406644E-11
  3.23904808855084E-01 -2.67849919069067E-11 -1.22424512178836E-01  1.05233379590663E-11 -1.10566420779353E-11
  8.13790028407263E-02  8.75932591029475E-12 -7.17695389497045E-02  1.79385293412811E-11  3.34723992116526E-13
  2.20879107101266E-12  9.00489031355674E-12  7.66830529115479E-12 -6.14651640880946E-12  7.58488177294126E-13
 -3.45409227786055E-13 -3.33347388857701E-12  5.88519432939436E-12  5.18422455165647E-12  1.43719747528689E-12
  1.88240414498310E-02  3.22563185053475E-01  1.22298470291589E+00  2.77116734645768E-01  1.61466564042486E-02
 -5.89862264555877E-03 -1.01077046105446E-01 -3.83229354880792E-01 -8.68361371644667E-02 -5.05964849198970E-03
 -4.34801506391959E-01 -6.77204521135257E-01 -4.35251851722435E-01 -1.55633556142538E-14  3.84447393522393E-12
 -2.68946688496658E-12 -5.86925744662817E-13  1.22970122114151E-13  4.28657308126361E-12  1.36247575705384E-01
  2.12205967183713E-01  1.36388693934545E-01 -1.02507522485188E-12 -3.45128434861442E-12 -4.63773699910690E-12
 -1.14936416494782E-01  6.68042998960423E-01  6.07036550167151E-12 -3.08312278377749E-12  2.96764577517436E-02
 -1.72487964616795E-01 -2.27785065567658E-02  1.32395166098080E-01 -8.08524929154026E-13 -5.58054732592819E-12
  2.94069412495607E-02 -1.70921441869707E-01 -1.75145203842071E-12  9.53759919788474E-12  3.23904806995481E-01
 -2.64586674156031E-11 -1.22424511489406E-01  1.04226054999865E-11 -1.11634051485622E-11  8.13790023873621E-02
  8.83787915435250E-12 -7.17695385301513E-02  1.81226361352172E-11
* ORBITAL    1   99
 -1.05730925655703E-12 -7.76967883282505E-12 -2.95252521141255E-11 -1.43524042370945E-11  2.59263156493277E-11
 -3.94199759454983E-12 -9.98857450025118E-13 -6.94421204127403E-12  3.91188666890190E-11  2.63433851458852E-11
  4.74796600800569E-12 -5.89862266222720E-03 -1.01077046270374E-01 -3.83229355251648E-01 -8.68361371578281E-02
 -5.05964840427508E-03 -1.88240415267135E-02 -3.22563185789575E-01 -1.22298470449943E+00 -2.77116734725083E-01
 -1.61466560323742E-02 -1.36247576388400E-01 -2.12205967312115E-01 -1.36388693832767E-01  8.54327588703181E-13
  1.73376953653568E-12 -1.32836122720167E-12 -4.52870903336923E-12 -4.81352543207300E-12 -1.87378697841909E-11
 -4.34801509217563E-01 -6.77204521721045E-01 -4.35251851483894E-01  9.68986570750727E-12  1.53741570992945E-11
  2.68705759914526E-11  3.60159904970727E-02 -2.09335148441398E-01 -1.69907164805756E-12  1.63364185195157E-12
 -9.29929900867838E-03  5.40501153896048E-02 -7.26921704200639E-02  4.22507489385402E-01 -7.18526859220474E-12
 -2.13235883227939E-11  9.38451921695622E-02 -5.45454827544071E-01 -8.49650911333027E-13  3.21024413323956E-11
  1.01497450394883E-01 -2.06956544515252E-11 -3.83624335440361E-02  7.94940248946992E-12  2.49400672806350E-11
 -2.59701602449214E-01 -2.65769485453568E-11  2.29035287671063E-01 -3.72037603996406E-12 -1.12385331792723E-12
 -8.27733265873085E-12 -3.17162144032811E-11 -1.94703692761809E-11  2.64324124478106E-11 -3.76586109860012E-12
  1.05026827407422E-12  8.05801673947410E-12 -3.59865773702760E-11 -2.60384788246227E-11 -4.94361189818594E-12
  5.89862265809604E-03  1.01077046216842E-01  3.83229355186163E-01  8.68361372156204E-02  5.05964841373747E-03
  1.88240415131652E-02  3.22563185616701E-01  1.22298470429193E+00  2.77116734907750E-01  1.61466560627381E-02
 -1.36247576357199E-01 -2.12205967310479E-01 -1.36388693960869E-01  7.93046035340913E-13  1.65603711467692E-12
 -1.41514540558881E-12 -4.01860052020799E-12 -4.26865869090087E-12 -1.83687138769955E-11 -4.34801509119474E-01
 -6.77204521715787E-01 -4.35251851890732E-01  8.96481422118442E-12  1.47424825125617E-11  2.65693214783720E-11
 -3.60159906605762E-02  2.09335148726057E-01  1.67719354284129E-12 -1.37053355181813E-12  9.29929904967523E-03
 -5.40501154601082E-02  7.26921707459381E-02 -4.22507489952932E-01  7.12451226682272E-12  2.06109742197732E-11
 -9.38451925942199E-02  5.45454828283189E-01  1.00627873642563E-12 -3.20425345597760E-11  1.01497449828055E-01
 -2.08995198564636E-11 -3.83624333455826E-02  8.00743468571821E-12  2.47546716242811E-11 -2.59701601030032E-01
 -2.64432583733258E-11  2.29035286403095E-01 -3.47746421500567E-12
* ORBITAL    1  100
  1.43745156699562E-01  1.04463334996424E+00  4.75727878296100E+00  1.09835887250302E+01 -8.84034192973435E-01
 -4.08361941668073E-01  1.46311312530060E-01  2.27842426176474E+00  6.97298125039477E+00  8.76265439561522E-01
 -4.46937592362945E-01 -4.93652681100199E-13 -7.16866754464771E-12 -7.00681092632214E-12  8.67427475741488E-12
 -1.17325399710331E-12 -1.40507236981728E-12 -2.07354092827575E-11 -1.89797621823854E-11  2.74706058194963E-11
 -2.11549447505633E-12 -5.15124119381879E-12 -1.38973831148180E-12  1.59317546022733E-11 -1.02485979592979E-09
 -2.05110265987105E-10 -5.86244288931254E-10 -6.75651679142973E-01 -9.45686076856329E-01 -4.50908498624346E-01
 -1.86291505814016E-11 -3.89681552761430E-12  5.42986117038968E-11  1.17026303309709E+00  1.63797633247242E+00
  7.80996427256894E-01 -1.26071225046021E-11  1.24161604172245E-11  1.09703584511679E-10 -1.36885709440132E-09
  3.21523981370231E-12 -3.16088770328730E-12  1.72974408455247E-11 -2.48233896879208E-11 -4.10987434272173E-02
 -4.18147851244825E-01 -2.26132989532970E-11  3.25650216488050E-11  5.30582498792000E-02  5.39826551074778E-01
  1.48127872253860E-10 -6.74406147462273E-10 -5.61566150554581E-11  1.62280647998174E-09 -1.77853722096960E-01
 -3.70050510068728E-10  2.65128689723329E-01  3.21855599637792E-10 -3.50732283931480E-01 -1.43745156622252E-01
 -1.04463334941111E+00 -4.75727878081061E+00 -1.09835887239028E+01  8.84034191135492E-01  4.08361941878227E-01
  1.46311312463536E-01  2.27842426137239E+00  6.97298125289255E+00  8.76265441606945E-01 -4.46937592033280E-01
 -5.58575036480255E-13 -6.84212103236199E-12 -5.78107893466631E-12  8.95222347809479E-12 -1.11192191517614E-12
 -1.37600309469474E-12 -2.10653790119425E-11 -2.03490541936825E-11  2.71502451701851E-11 -2.16946798650060E-12
  4.72502566824177E-12  7.76319832855710E-13 -1.63914912493639E-11  1.06055271588776E-09  2.43611221538024E-10
  5.44823964364178E-10  6.75651679542417E-01  9.45686077814226E-01  4.50908499506791E-01  1.91747065769217E-11
  4.59503725737563E-12 -5.37906327304157E-11 -1.17026303367701E+00 -1.63797633400325E+00 -7.80996428922795E-01
 -1.24132721478489E-11  1.29019369202237E-11  7.08765219249331E-11 -1.46594219021387E-09  3.17142089445091E-12
 -3.29126758456796E-12  1.74125219042088E-11 -2.44636324988076E-11 -4.10987431258030E-02 -4.18147852907794E-01
 -2.27673390358038E-11  3.21053274738397E-11  5.30582493853374E-02  5.39826552959920E-01 -1.48211753547609E-10
 -1.03862833251497E-09  5.61317597707855E-11 -9.75797484521032E-10  1.77853723253733E-01  3.70066744929723E-10
 -2.65128690440886E-01 -3.21858524378562E-10  3.50732280878467E-01
* ORBITAL    1  101
  2.81382217124399E-10  2.05633421747505E-09  9.63499692022887E-09  2.54633981780567E-08 -6.57245427508309E-10
 -1.17450691425772E-09  3.06321309971917E-10  4.97982878877201E-09  1.87588340615762E-08  4.01464866214195E-09
 -1.02897915117261E-09  1.06456423664442E-13  1.34179451011925E-12  5.42187909412162E-12  1.13190077004379E-12
  1.81569841630064E-14 -2.30981525939049E-13 -4.74199420018070E-12 -1.83706155706238E-11 -4.49983515122005E-12
 -3.41674403025643E-13 -1.99361114615810E-12  2.71898492303563E-12  2.80484500875911E-12 -1.00912036518686E-02
 -1.12677263744033E-02  1.24627849595836E-02 -7.14248340511567E-03 -7.97519816120564E-03  8.82104543447042E-03
 -1.01256829511310E-11 -1.02929617056392E-11 -5.82640786835617E-12 -4.12371016606423E-03 -4.60447619261769E-03
  5.09283733383705E-03  1.86730806336780E-11 -1.89511633184784E-12 -1.08467406183564E-02 -2.95933867502278E-02
 -1.34005790493283E-11  9.62262786401035E-12 -1.85027311619067E-11  1.56167250271110E-11 -7.00831860867548E-03
 -1.91209347559319E-02  1.41828853673312E-11 -9.68871756242260E-12 -5.42862091886594E-03 -1.48110069846616E-02
  3.32974355633078E-11  5.06002469222407E-01  4.84505918692411E-11 -1.91250952432549E-01 -2.47142844670427E-01
  1.61154376733940E-11  2.21051281297241E-01  5.14335992946803E-11  2.92423356656921E-01 -4.10863464583512E-10
 -2.97435559252497E-09 -1.32745760525594E-08 -2.73631272832843E-08  3.62500936827066E-09  8.09777453953541E-10
  3.98948322834991E-10  6.00616363626298E-09  1.48410903788853E-08  1.89200809018568E-10 -1.13654049387542E-09
 -1.44808457260494E-13 -1.35810196154719E-12 -5.48390425545121E-12 -1.01875045294958E-12 -5.46079566357566E-14
  2.63047096410025E-13  4.70931436568744E-12  1.83644694655952E-11  4.50397668573697E-12  3.43615337937382E-13
 -1.88400997962210E-12  2.76506100031314E-12  2.63519567746461E-12 -1.00912039255024E-02 -1.12677268357427E-02
  1.24627846694875E-02 -7.14248033841520E-03 -7.97519392592062E-03  8.82104739864534E-03 -1.01242959139952E-11
 -1.02992380040185E-11 -5.84182374112579E-12 -4.12371592452186E-03 -4.60448428302170E-03  5.09283345735775E-03
 -1.83439315943212E-11  1.73911807353870E-12  1.08467405924388E-02  2.95933878225186E-02  1.32981091043624E-11
 -9.58430029863359E-12  1.84161433218741E-11 -1.55648867295424E-11  7.00831838532710E-03  1.91209334319994E-02
 -1.43147143531295E-11  9.79119199812806E-12  5.42862117236168E-03  1.48110101258023E-02  3.11259574975099E-11
  5.06002467169685E-01  4.91874392119011E-11 -1.91250951790280E-01 -2.47142842857773E-01  1.66373049434370E-11
  2.21051279158601E-01  5.19685030667780E-11  2.92423357151315E-01
* ORBITAL    1  102
 -9.88848812239830E-11 -7.22616704205912E-10 -3.39145437742643E-09 -9.02418836598584E-09  2.10121613043470E-10
  4.20123175227023E-10 -1.08062100000473E-10 -1.76310173812081E-09 -6.68987518723550E-09 -1.45050959260219E-09
  3.62167609477264E-10 -2.67831138307054E-13 -4.58343322796788E-12 -1.72997897834124E-11 -4.19679463434865E-12
 -3.38368020118113E-13 -6.81179831406038E-14 -1.13415402507208E-12 -4.22583667090089E-12 -8.18924128969021E-13
 -1.02776247139021E-14 -9.78120132172727E-12 -9.73891940324210E-12 -5.38864716649608E-12 -8.24737562137705E-03
 -9.20896479942940E-03  1.01856682685957E-02  8.73922894930017E-03  9.75814015039285E-03 -1.07930877226046E-02
  2.28999837488200E-12 -2.09928644402210E-12 -2.37366116203198E-12  5.04559456895522E-03  5.63386247353701E-03
 -6.23139368618903E-03  2.02203615872509E-11 -1.44865789892729E-11 -8.86489144709226E-03 -2.41862838875060E-02
 -1.13675489337773E-11  1.03697665145517E-11  1.97506589902500E-11 -9.97480393807367E-12  8.57510001625511E-03
  2.33956278892324E-02 -1.19158607149425E-11 -1.58016836088692E-12  6.64224415787559E-03  1.81221734970078E-02
  3.78852212302498E-11  4.13549078028656E-01  3.84412122506808E-11 -1.56306858757143E-01  3.02394310192025E-01
 -2.67647458599671E-11 -2.70469698695465E-01 -5.24442019970598E-11 -3.57797776533411E-01  1.46749827055682E-10
  1.06268675487664E-09  4.73826258822485E-09  9.72616595977167E-09 -1.30893009347682E-09 -2.83348347684489E-10
 -1.42174892038576E-10 -2.13527464334272E-09 -5.23269232042635E-09 -4.16896046925390E-11  4.05786125198398E-10
  2.37703881073668E-13  4.54452716540302E-12  1.72615137891870E-11  4.24055471979027E-12  3.36525276877177E-13
  6.14985453021486E-14  1.23074672692701E-12  4.28796292567467E-12  6.96945610965264E-13  4.74979263337104E-14
 -9.69236694045639E-12 -9.74045986985671E-12 -5.47383309109437E-12 -8.24737584478445E-03 -9.20896517641586E-03
  1.01856680315188E-02  8.73922802895370E-03  9.75813893136522E-03 -1.07930882411951E-02  2.27727782281409E-12
 -2.14617379496669E-12 -2.18604614395993E-12  5.04559670945403E-03  5.63386550790655E-03 -6.23139220766582E-03
 -2.03744657698340E-11  1.46235920443669E-11  8.86489142580573E-03  2.41862847638458E-02  1.12520576586951E-11
 -1.03056039588988E-11 -1.95364272241691E-11  9.89046815836231E-12 -8.57509992266642E-03 -2.33956280214209E-02
  1.16642906913750E-11  1.69054713294915E-12 -6.64224423622680E-03 -1.81221750778672E-02  3.74146334305467E-11
  4.13549076382924E-01  3.92264713614389E-11 -1.56306858148921E-01  3.02394308785337E-01 -2.85643256876598E-11
 -2.70469697093792E-01 -5.08273328382916E-11 -3.57797775686280E-01
* ORBITAL    1  103
  9.95301320718565E-12  7.27254920152349E-11  3.30796904494946E-10  7.66061654491459E-10 -5.88677121119240E-11
 -2.59434559996918E-11  1.01713074257938E-11  1.57797762007989E-10  4.84857776101947E-10  6.23213223063293E-11
 -2.94061567107778E-11  1.86325858945297E-03  2.85406228119882E-02  2.83588620188935E-02 -3.80070255919463E-02
  4.53826684678103E-03 -4.21163150158927E-04 -6.45120261318766E-03 -6.41011823512810E-03  8.59094866768728E-03
 -1.02581079397981E-03  2.42855779065551E-02  1.09664207601184E-03 -6.61746710563163E-02 -5.03404618606517E-12
 -7.62909521687096E-12 -4.46787698965868E-12 -4.45425705206022E-11 -6.32941646386404E-11 -3.00070868881002E-11
 -5.48941020582941E-03 -2.47880375227355E-04  1.49578451191643E-02  8.10040039682461E-11  1.14746260751470E-10
  5.56084407194573E-11  6.07134923167253E-02 -6.06335739830227E-02  1.60982165009296E-11 -2.31740678925379E-11
 -1.56761546760986E-02  1.56555204449892E-02  8.67945270085001E-03 -8.66803132975114E-03 -9.96314143215983E-12
 -2.14202771142408E-11 -1.12051297588420E-02  1.11903776704948E-02  4.11979955383587E-12  4.12242064612134E-11
 -6.32203772870093E-01 -2.55185736166549E-11  2.38950571593749E-01  9.25428145933762E-12 -1.56666799828172E-11
 -1.14575398602050E-01  2.16708911707402E-11  1.01046101211567E-01 -2.05257473116656E-11 -1.00013980156130E-11
 -7.26388899249631E-11 -3.30721836870586E-10 -7.66087933575229E-10  5.88864406171017E-11  2.59206255601256E-11
  1.00866237682779E-11  1.57805044234662E-10  4.84880964200790E-10  6.22859441782543E-11 -2.93712106335079E-11
  1.86325869372818E-03  2.85406245960553E-02  2.83588685973712E-02 -3.80070242503687E-02  4.53826683985300E-03
 -4.21163173952953E-04 -6.45120302036030E-03 -6.41011973615827E-03  8.59094836190224E-03 -1.02581079239063E-03
 -2.42855803702957E-02 -1.09664589024739E-03  6.61746688840292E-02  4.92878927298848E-12  7.58785769782776E-12
  4.52008805122450E-12  4.44434734885774E-11  6.32980273233797E-11  3.00002327870682E-11  5.48941076763131E-03
  2.47881245724083E-04 -1.49578446237231E-02 -8.09938369131018E-11 -1.14748019025957E-10 -5.55874342970674E-11
  6.07134923658257E-02 -6.06335706483807E-02  1.59272606143348E-11 -2.29232746841360E-11 -1.56761546911139E-02
  1.56555195921667E-02  8.67945270970317E-03 -8.66803085485738E-03 -9.78997384137408E-12 -2.14908540239857E-11
 -1.12051297666730E-02  1.11903770446429E-02  3.67168003007074E-12  4.15010022600454E-11  6.32203772924618E-01
  2.78514711783950E-11 -2.38950571722836E-01 -1.00556214993360E-11  1.56379886456778E-11  1.14575398684257E-01
 -2.17653370961711E-11 -1.01046101147754E-01  2.12018436408584E-11
* ORBITAL    1  104
 -1.00852647674134E-10 -7.33255484679063E-10 -3.33947314640936E-09 -7.70849101429771E-09  6.20512312189645E-10
  2.87179627936995E-10 -1.02648002189994E-10 -1.59883639528177E-09 -4.89439905699400E-09 -6.14594025206511E-10
  3.13852713786260E-10 -4.21163141185868E-04 -6.45120248205005E-03 -6.41011815050914E-03  8.59094844641843E-03
 -1.02581078882593E-03 -1.86325856097054E-03 -2.85406223987684E-02 -2.83588617596411E-02  3.80070249234493E-02
 -4.53826683055450E-03 -5.48941019155618E-03 -2.47880378080564E-04  1.49578448198178E-02  2.01392067163678E-12
  2.53653823739557E-12  1.82408776935590E-12  4.81613792941406E-10  6.70215506266250E-10  3.20070046020533E-10
 -2.42855778537448E-02 -1.09664207400207E-03  6.61746701438683E-02 -8.24114130468626E-10 -1.14563186849530E-09
 -5.45451812338268E-10 -1.37234221071478E-02  1.37053582666397E-02 -5.37829945837391E-12  8.29161061461519E-12
  3.54337521155334E-03 -3.53870700456740E-03  3.83985844513150E-02 -3.83480385098491E-02 -4.45577565848556E-12
  3.19912043998933E-10 -4.95723567442853E-02  4.95071025118061E-02 -2.04024068222391E-11 -3.75286084475154E-10
  1.42900669241965E-01  6.01558540112507E-12 -5.40114367348444E-02 -2.01357583449479E-12  1.15678063081296E-10
 -5.06890683289669E-01 -1.80683200331027E-10  4.47035593366719E-01  2.75407737180690E-10  1.00919783489955E-10
  7.33260705553027E-10  3.33939951111856E-09  7.70842483028685E-09 -6.20481016083948E-10 -2.87191886048337E-10
 -1.02633375873258E-10 -1.59879356714696E-09 -4.89442010951310E-09 -6.14643584368149E-10  3.13860068857253E-10
 -4.21163163642561E-04 -6.45120286498425E-03 -6.41011956147466E-03  8.59094815765360E-03 -1.02581078718152E-03
 -1.86325866131804E-03 -2.85406241105324E-02 -2.83588680650328E-02  3.80070236345110E-02 -4.53826682320545E-03
  5.48941072150010E-03  2.47881195906748E-04 -1.49578443533613E-02 -2.00846092230199E-12 -2.54959445868669E-12
 -1.80582502564811E-12 -4.81637134856696E-10 -6.70195419358678E-10 -3.20125703236895E-10  2.42855802202559E-02
  1.09664572955008E-03 -6.61746680603002E-02  8.24201571604655E-10  1.14566271079360E-09  5.45467293225653E-10
 -1.37234221191557E-02  1.37053575512593E-02 -5.49711589207814E-12  8.42393281312296E-12  3.54337521688366E-03
 -3.53870682780620E-03  3.83985844880172E-02 -3.83480364986706E-02 -4.13165019827356E-12  3.19653214031524E-10
 -4.95723567883551E-02  4.95070999031061E-02 -2.05298496023250E-11 -3.75316278922929E-10 -1.42900669231873E-01
 -5.11690771916576E-12  5.40114368393901E-02  1.72356079181330E-12 -1.14455891358576E-10  5.06890683439113E-01
  1.79498864389264E-10 -4.47035593365707E-01 -2.76507262066731E-10
* ORBITAL    1  105
  4.06627316125009E-13  3.21192366236438E-12  1.48637124934902E-11  3.41408416151815E-11 -2.60061966161149E-12
 -1.15085613408219E-12  4.77536046664952E-13  7.05025487605983E-12  2.19469040327733E-11  2.83592354729712E-12
 -1.32287219815249E-12 -2.55591718369470E-10 -5.78605944216796E-09 -2.48121260582113E-09  2.91515319997194E-09
 -3.06942966575078E-10  1.73681583076870E-10  3.93458999378205E-09  3.01593691523687E-09 -4.05329432260075E-09
  4.71132916821436E-10  5.31936951000958E-09 -5.31984263923012E-10  3.22734450533084E-09  2.00487829243069E-12
 -5.10385617141209E-13 -1.96441426654256E-12 -2.16660725489279E-12 -8.32069455978341E-13  1.54907690722249E-12
 -3.06326783204145E-09  1.22927793362874E-09 -6.78243761633062E-09  3.65031959563373E-12  6.36179795214989E-12
  4.19619480229679E-12 -6.54204156083514E-04  6.05009303704904E-03 -2.59513985821295E-11  6.32053267879505E-12
 -2.53371657680199E-03  2.34319073457328E-02  2.06896837292114E-03 -1.91339262522335E-02  1.60872783128855E-11
 -6.15380516086949E-13  1.60262300918467E-03 -1.48210823642299E-02  1.26968180128993E-11  2.26036087178746E-12
 -1.75580625886492E-01 -8.47557612668437E-11 -4.64542767542757E-01 -1.19876648132420E-10  7.42450537586423E-11
  3.28513271117190E-01  9.94449182181935E-11  3.72498938947105E-01  3.53678787127112E-11 -4.85395210485491E-13
 -3.29919161622448E-12 -1.48170331697742E-11 -3.41484231879242E-11  2.62269817458341E-12  1.14808733341722E-12
  4.00637188495705E-13  7.06361591420781E-12  2.19187076981014E-11  2.81268318648811E-12 -1.32859949211293E-12
 -2.54099803497216E-10 -5.75759935204404E-09 -2.39434078766545E-09  2.93205292522221E-09 -3.06753155299977E-10
  1.73389148821234E-10  3.92823300305197E-09  2.99726241328660E-09 -4.05694256516544E-09  4.71196620416848E-10
 -5.35262530735251E-09  4.81930454530413E-10 -3.25582265990806E-09 -2.02755130305443E-12  5.06232039748532E-13
  1.96795928385927E-12  2.19197279268494E-12  8.03469475454138E-13 -1.53110209870147E-12  3.07094459462135E-09
 -1.21836004999931E-09  6.78840916245636E-09 -3.67886075090170E-12 -6.35362930566632E-12 -4.16215764998798E-12
 -6.54204156476253E-04  6.05009319914760E-03 -2.59403942577852E-11  6.33603579401760E-12 -2.53371658917815E-03
  2.34319077876029E-02  2.06896838272272E-03 -1.91339266162807E-02  1.56215972370012E-11 -3.59745343637797E-13
  1.60262301595987E-03 -1.48210826588843E-02  1.23470326110823E-11  2.42723395628011E-12  1.75580623922573E-01
  8.55445170941014E-11  4.64542762390291E-01  1.21377499991937E-10 -7.44699094059872E-11 -3.28513267472487E-01
 -9.90186379756944E-11 -3.72498934809394E-01 -3.48858135043564E-11
* ORBITAL    1  106
 -4.86596357728254E-13 -3.64311384098748E-12 -1.64410126351463E-11 -3.84489709933237E-11  2.97716914430777E-12
  1.29560252383018E-12 -4.76605724812087E-13 -7.92946216246056E-12 -2.41716013366768E-11 -3.08380099655351E-12
  1.46661826667602E-12  1.58574909052474E-10  3.77764007264016E-09  2.72139891381806E-09 -3.91392154686806E-09
  5.28412870848474E-10  1.95513864294460E-10  5.15387852430013E-09  1.26688270268719E-09 -2.36363832255597E-09
  5.40411598087419E-10 -3.28018869226178E-09  1.36856737380047E-09 -6.33061146505352E-09 -1.00643470934747E-13
 -2.45536891457378E-12 -3.44001675117562E-12  3.92511893364571E-12  2.81639684838556E-12 -1.39543586068745E-13
 -6.28132256670509E-09  1.06129274788821E-09 -1.40952241929747E-09 -3.24396972639775E-12 -5.88601121041906E-12
 -3.70142359904349E-12 -6.54261386770143E-04  6.05067493129099E-03 -2.04812924031050E-11 -9.07613141308140E-13
 -2.53396382679977E-03  2.34341833471773E-02 -2.06877092144617E-03  1.91320718313133E-02 -2.03867560444959E-11
  6.45147060193228E-12 -1.60246361705643E-03  1.48196401797439E-02 -1.60510949645792E-11  1.98954669038238E-12
 -1.75597758739494E-01 -7.38154713454729E-11 -4.64587834475458E-01 -1.05988119509647E-10 -8.37961579683845E-11
 -3.28481324034597E-01 -1.13465507352246E-10 -3.72462828781064E-01 -4.09569687462087E-11  4.51265366827061E-13
  3.63897125727482E-12  1.64752191802429E-11  3.85057782000281E-11 -2.98112002896143E-12 -1.29426583090053E-12
 -4.96804687827528E-13 -7.89905252053311E-12 -2.41614351361806E-11 -3.07707246624173E-12  1.46798855698201E-12
  1.58866667250879E-10  3.78401570506054E-09  2.74022712609242E-09 -3.91024682905652E-09  5.28355650488434E-10
  1.96939787594987E-10  5.18212261706195E-09  1.35243399262260E-09 -2.34696561710722E-09  5.40647175039908E-10
  3.27355437586088E-09 -1.37967799404033E-09  6.32457993431372E-09  9.12259783053121E-14  2.47442614385841E-12
  3.41205386729869E-12 -3.91756302502696E-12 -2.81214180936007E-12  1.40352629942927E-13  6.24680034025474E-09
 -1.11025895005454E-09  1.38140475359183E-09  3.18219588786164E-12  5.88256886637833E-12  3.69288643178505E-12
 -6.54261389143806E-04  6.05067505820862E-03 -1.98992868800634E-11 -1.20979663161002E-12 -2.53396383847729E-03
  2.34341837980217E-02 -2.06877093263217E-03  1.91320721736357E-02 -2.03708463854199E-11  6.44096722536643E-12
 -1.60246362235757E-03  1.48196405026893E-02 -1.60418665350877E-11  1.99654065248328E-12  1.75597756786849E-01
  7.31180892166295E-11  4.64587829318548E-01  1.05906958111849E-10  8.50822543656413E-11  3.28481320398581E-01
  1.14632108925049E-10  3.72462824635298E-01  4.11995502523004E-11
* ORBITAL    1  107
  2.41566420972271E-10  1.31052482513275E-09  3.90914305184611E-09  8.45261624597411E-09 -6.36841180426460E-09
  1.06320645671600E-09  2.03264180409678E-10  1.12558818066959E-09 -8.30512260867894E-09 -6.43547211832951E-09
 -7.86554177163770E-10  5.69934734898964E-14  1.27761783159836E-14 -6.88319510411096E-14 -1.32830877443769E-14
 -3.59195299539262E-15  8.10968103481282E-15  1.98049186002333E-13  7.72123027377597E-13  1.87885287490344E-13
 -4.11922359162027E-14  5.67729750522966E-14 -5.22712000934654E-14 -2.16800990664422E-14 -1.34923842529234E-10
  1.79131227227393E-10 -7.12849952618701E-11  3.14173150929679E-09  3.12294913950017E-09  2.97013911371854E-09
  3.61021114060162E-13  4.28929861142788E-13  2.50415211022572E-13 -5.01293755894023E-09 -6.00533604369442E-09
 -4.90329178977537E-09 -1.20121954567813E-12  1.11347054897385E-12  7.97802441977016E-12 -1.23008285435797E-10
 -4.66912857607252E-12  4.49985742392685E-12  2.88999877669267E-11 -4.29756163168035E-12 -1.47119353880880E-09
  4.61272403138906E-09  2.23278098316726E-11 -2.80863832718798E-12  1.87703569258192E-09 -5.64838754284278E-09
  8.28286804038858E-13 -4.25379934456596E-03  2.19597081141775E-12 -1.12545009596047E-02  5.22214881531214E-01
  1.13478166189252E-10  4.67083193738600E-01  1.28309960115926E-10  8.82704177747249E-02  2.41362540795423E-10
  1.30924194423196E-09  3.90293048018686E-09  8.43990275730403E-09 -6.36697374421317E-09  1.06408174099053E-09
 -2.03128415065951E-10 -1.12252601796636E-09  8.31445174824990E-09  6.43644356987198E-09  7.85703223302733E-10
  6.97317424600715E-15 -1.39537335710504E-14  7.16052794841350E-14  9.92023769525378E-15  3.60485433511949E-15
 -4.11406842310256E-14 -2.45836128005232E-13 -7.77319884762455E-13 -1.87471915982139E-13  4.21639036993666E-14
  4.29615038801452E-14 -5.48690470621963E-14 -1.84040007548332E-14 -1.29002602675292E-10  1.81925363541920E-10
 -6.81610022542060E-11  3.13491949199340E-09  3.12074076005570E-09  2.96703949261195E-09  4.14294852305583E-13
  4.30588527412684E-13  2.46316055896598E-13 -5.01859394141510E-09 -6.00985914978653E-09 -4.90637171402312E-09
  1.32136182763933E-12 -1.18936538157887E-12 -8.64096372032193E-12  1.13093269632684E-10  5.12769064861251E-12
 -4.76823663881599E-12 -2.85024560173953E-11  4.08428361341213E-12  1.47211654740157E-09 -4.60229973855004E-09
 -2.20223257548059E-11  2.64293117102758E-12 -1.87607416902223E-09  5.65774876407452E-09  3.54814055232093E-13
 -4.25379906118929E-03  9.56292748317125E-13 -1.12545003061335E-02  5.22214850754452E-01  1.12750163892903E-10
  4.67083166160315E-01  1.27459538252365E-10  8.82704125347108E-02
* ORBITAL    1  108
 -1.10087732969438E-10 -4.52533750917392E-10 -1.96004795326074E-09  1.19477396828023E-09  4.61783526144693E-09
 -9.03857869397130E-10 -1.00298599576154E-10 -1.30891882098945E-09  3.34050712678170E-09  4.28322914276967E-09
  1.01560688001270E-10  1.50199932731613E-14  2.19811161426549E-13  7.54885881068935E-13  1.86849526609559E-13
 -3.94711073436558E-14 -2.72605446271035E-14  2.88420549185866E-14  4.27500187776606E-14  5.50405946100705E-15
 -5.10995708478554E-15  3.67245646221351E-13  4.21013556907215E-13  2.46777253196380E-13  2.13429276957964E-10
 -2.98116637064701E-10  1.20545402578223E-10  8.09403703718587E-09 -2.54686245009481E-09 -1.17558919263715E-09
  4.59530822148283E-14  3.59402869999969E-14  5.51339492674557E-15 -1.37470318510534E-08  4.05280391711688E-09
  2.17873589849237E-09  9.08647329244966E-12 -8.90019296812427E-13 -1.36274026366676E-11  1.87698562313789E-10
  3.53731289575742E-11 -5.06073405452275E-12  3.80619304216535E-12 -3.68378191411547E-12 -3.04289247280132E-12
 -2.55306369298903E-09  2.96168810721509E-12 -2.82362785542676E-12 -9.07395163973241E-12  3.49697890155304E-09
  6.03137862948516E-11  2.49666464242029E-01  1.60165335850839E-10  6.60555384242477E-01  8.89746795563733E-03
 -1.62000101309059E-12  7.95812772998619E-03 -1.84785885259631E-12  1.50395070678379E-03 -1.10116768601434E-10
 -4.53342430255857E-10 -1.96339380185956E-09  1.18841572595185E-09  4.61856368133896E-09 -9.03383304559249E-10
  1.00475250872461E-10  1.31055327315825E-09 -3.33537550747189E-09 -4.28269441500274E-09 -1.02033579454328E-10
 -4.38354442623913E-14 -2.38639898204980E-13 -7.57968775381014E-13 -1.84080473247056E-13  4.05307883348436E-14
 -6.71840300440098E-15  2.94817581307029E-14 -3.78416444035818E-14 -5.51212633115978E-15  5.45938898403066E-15
  3.57356510683768E-13  4.19568678793698E-13  2.41235100889877E-13  2.04841714709056E-10 -3.02248081669539E-10
  1.16352730210840E-10  8.09001447246128E-09 -2.54852050241397E-09 -1.17797320367004E-09 -1.38572061182827E-14
  3.36684665392867E-14  1.00772637711286E-14 -1.37501953223948E-08  4.05000485874535E-09  2.17666521448838E-09
 -8.97385583837444E-12  8.33697311865304E-13  1.49641850223365E-11 -1.73836552836998E-10 -3.48875110391479E-11
  4.80378814326572E-12 -4.17972131445873E-12  3.90099586910766E-12  3.50374333026200E-12  2.56052350316657E-09
 -3.24848081907904E-12  2.99401477392514E-12  9.57878708826013E-12 -3.49050468885882E-09  5.99150887671717E-11
  2.49666449467984E-01  1.59282132869123E-10  6.60555345295855E-01  8.89746744837087E-03 -7.54812820155698E-13
  7.95812724213410E-03 -7.75153760464551E-13  1.50395059555450E-03
* ORBITAL    1  109
  2.06299325153522E-10  1.19544842678985E-09  6.15123895901685E-09 -1.51802469708863E-08  6.48588428215778E-09
  6.41981837627063E-09  2.60197348959584E-10  5.20974850964702E-09  1.17087823897541E-08  4.22231009164828E-09
  4.05981797476106E-09  2.18763158247558E-14  1.33502752997965E-14 -7.16998324264668E-15 -1.73269979341379E-14
  1.56549747309494E-14 -5.62406990853504E-15  1.48075924345628E-14 -1.67490487377201E-14  3.31994211970396E-15
  3.49655590905621E-15 -4.17060651380583E-15 -1.42796030616692E-14  2.77199228088673E-14 -2.22255317449342E-10
  2.10527327767205E-10 -2.46172251023815E-10 -3.15313933579504E-08  1.62302179959766E-09 -1.28028574361506E-09
 -2.88540418208956E-14 -1.30983583973418E-14  1.65885551708868E-14  5.42615405058751E-08 -2.52219904222243E-09
  1.87368920476678E-09 -9.16722498986315E-12  1.71807946736113E-12  9.85961287982709E-11 -4.05306440076288E-10
 -3.55332789807023E-11  6.92352320084469E-12 -5.31562881032774E-12  3.14024886138711E-12  8.30825080658699E-10
 -5.77568950162759E-11 -4.13802654056059E-12  2.44098941327436E-12 -9.58265124703905E-10 -4.08954229224342E-10
  6.74722432182651E-11 -2.49501191334383E-01  1.77277541943758E-10 -6.60118096532768E-01 -4.17506513181639E-02
  1.49418748943955E-12 -3.73429176223754E-02  1.95445021703194E-12 -7.05715113494354E-03 -2.06327667034189E-10
 -1.19533092468703E-09 -6.15050299365225E-09  1.51808168865252E-08 -6.48644222189194E-09 -6.41972155337096E-09
  2.60192360600287E-10  5.21002270439873E-09  1.17094677145207E-08  4.22289401745089E-09  4.05987521796563E-09
 -6.04754588647960E-14 -2.49398449583508E-14 -3.73649402300143E-14 -2.50545166256410E-14  1.55628242484807E-14
  1.82481525159804E-14  4.32804348190051E-14  5.24881041849694E-15  7.48544876410150E-15 -3.07596094338210E-15
 -5.59335732695216E-16  3.38492516632007E-14 -1.61797441750581E-14  2.14735717871745E-10 -2.09781221098407E-10
  2.48052845148301E-10  3.15281357712499E-08 -1.62211448166233E-09  1.28169647653298E-09 -3.26584852144333E-14
  2.43240087574023E-15 -1.98354149971551E-14 -5.42637304631676E-08  2.52204829292150E-09 -1.87344425785437E-09
 -9.03170491573173E-12  1.61665362115307E-12  1.03462560901166E-10 -4.03417633601995E-10 -3.50129266530952E-11
  6.60846121751068E-12 -5.67149039911710E-12  3.37144455881394E-12  8.33744594760633E-10 -5.68385587702686E-11
 -4.41951509334573E-12  2.64320761119652E-12 -9.56189662998057E-10 -4.07440973705799E-10 -6.73246531930270E-11
  2.49501206073388E-01 -1.76876339273168E-10  6.60118135251798E-01  4.17506537250652E-02 -1.86384455160458E-12
  3.73429198521929E-02 -2.34208665284289E-12  7.05715159885117E-03
* ORBITAL    1  110
  1.60624350628400E-09  1.21039889382231E-08  5.55528693116670E-08  8.43195773344343E-08 -8.48194736126875E-09
 -5.49239091085770E-09  1.70993648863240E-09  2.63801988269269E-08  8.76806767494508E-08  1.00427870798746E-08
 -6.39388329934775E-09 -8.44287139383732E-14  9.26037765649265E-14 -1.02982187722656E-14 -8.05164230916647E-15
  7.26900192405111E-16  1.96661635867134E-15 -2.71136109925932E-14 -5.86281657843999E-14 -2.25137127506846E-14
  1.48734696216233E-14  1.70103690985964E-14 -1.98205980402725E-15 -1.49975971414901E-14  1.55750756325168E-10
 -1.43879155710204E-10  1.71785260643173E-10 -1.52674498246764E-08 -1.27196290223003E-08 -5.46616105015471E-09
 -4.52523706364346E-14 -4.32056103436228E-14  1.62771750484471E-14  2.60006827091172E-08  2.24520345337136E-08
  8.97531183192204E-09  1.68784455413963E-12 -1.00767084536750E-12 -6.99629878136260E-11  2.95803057405043E-10
  6.52413399428040E-12 -3.85642165302269E-12 -2.90184446771592E-11  5.69681432408609E-12 -8.68832875694196E-10
 -5.86579763724551E-09 -2.24683474377647E-11  4.29479315119007E-12  1.28267457350655E-09  6.91083045985616E-09
 -9.41050471889140E-13  1.99606310522403E-02 -2.17659335627015E-12  5.28108603622403E-02 -5.21869178390732E-01
  1.25094021065973E-10 -4.66773981905757E-01  1.42578717074788E-10 -8.82119963949172E-02 -1.60617429506346E-09
 -1.21038504457838E-08 -5.55523676477017E-08 -8.43190675653555E-08  8.48141252345255E-09  5.49248724393028E-09
  1.70993958602218E-09  2.63802278820089E-08  8.76813115759616E-08  1.00433451682625E-08 -6.39383653004298E-09
  1.15879692784299E-14  4.54925661046481E-14  1.64296394340474E-14 -4.07398220292844E-15  7.89674136644222E-16
 -1.99832917526269E-14 -5.76065595099403E-16  7.62770132953566E-15 -1.32602909741984E-14  1.43433704411900E-14
  4.90792890161389E-14 -2.03141317025693E-14  5.18707645954183E-15 -1.47605303752453E-10  1.43114955987712E-10
 -1.73117314758709E-10  1.52608441708896E-08  1.27205624164436E-08  5.46801626294698E-09 -3.59008365725936E-14
  6.94871728209355E-15 -3.55649532473569E-14 -2.60045746554051E-08 -2.24521486531547E-08 -8.97477373393235E-09
  1.80125196293188E-12 -1.06250110192434E-12 -7.35868394286297E-11  2.94106552240968E-10  6.96196585544936E-12
 -4.15737579709675E-12 -2.85895461154943E-11  5.41550723758358E-12 -8.64907286630826E-10 -5.86468990762015E-09
 -2.21374856860285E-11  4.11752888585803E-12  1.28554924234011E-09  6.91245856533555E-09  1.11645351488759E-12
 -1.99606322952034E-02  2.65640175083249E-12 -5.28108634336060E-02  5.21869208974334E-01 -1.24814462206026E-10
  4.66774009358854E-01 -1.42272007834543E-10  8.82120016376732E-02
* ORBITAL    1  111
 -1.84208830699724E-15 -4.28610167214164E-14  1.35858756600641E-13 -2.24032947823064E-13 -1.85923977738446E-13
  5.37444423373199E-14 -3.05153658498882E-14  7.63834703541863E-14 -4.76828064391896E-13 -2.70973207451228E-13
 -1.87763482166289E-14 -2.10787527274188E-11  3.28201135248646E-10  3.78182906391559E-09 -1.14483184642350E-10
 -3.63807531213265E-11  2.69617698529242E-10  2.99205149401196E-09  7.15362037388784E-09  1.92257330128093E-09
 -3.01456036959302E-10  3.58512756263443E-08  3.65216164676024E-11  3.17097335841447E-11  6.67375788077604E-13
 -1.53783880041457E-12 -7.70328907459588E-13 -6.81817059311633E-13  1.27921311284480E-12  4.99555925189718E-13
 -1.57567067668218E-08  6.61632573540054E-09  2.42575516349895E-09 -4.60462025631980E-13  4.39663994957730E-13
 -1.58351565795931E-14  1.60534195369901E-03 -1.02569098701884E-02 -2.59522851614476E-11  9.87034622310587E-12
  6.21746075459028E-03 -3.97248394372632E-02 -4.91115410256903E-03  3.13785309119252E-02  1.63448675980429E-11
 -4.63344561806786E-12 -3.80416403012130E-03  2.43057122809322E-02  1.27015234030981E-11 -3.85887725659089E-12
 -1.80715407602969E-01  9.28605475103959E-11 -4.78128023863525E-01  9.68844016649190E-11 -5.38490340779632E-11
  3.27073476144447E-01 -1.01197857469588E-10  3.70866463594236E-01 -5.02632258591592E-11 -4.78776167601058E-14
  1.04864595783934E-13  3.59253641028821E-13  4.53357071917341E-13 -2.33476768079576E-13  3.38846976692835E-14
  2.57252015616751E-14 -1.07322473438548E-13  3.05352637031236E-14  2.11634846570067E-13  4.28057968298645E-14
  2.05643257077094E-11 -3.38689167268683E-10 -3.78711771540595E-09  1.23608002247746E-10  3.47283453928809E-11
 -2.69428049760461E-10 -2.98973945913955E-09 -7.15253705171530E-09 -1.92435456827498E-09  3.01746995080415E-10
  3.58652780188560E-08  3.38806036481185E-11  1.81642821995182E-11  6.21381754870676E-13 -1.53259763477123E-12
 -7.63840015556048E-13 -6.76375139245014E-13  1.25846218552778E-12  5.25949314166203E-13 -1.57592494373861E-08
  6.61672736624581E-09  2.42861040700523E-09 -4.17914155752232E-13  5.68981350754677E-13  7.00580928620548E-14
 -1.60534198648336E-03  1.02569098348986E-02  2.59305126418151E-11 -9.86951344712368E-12 -6.21746082624846E-03
  3.97248392355360E-02  4.91115416013399E-03 -3.13785307537437E-02 -1.58771806886532E-11  4.35013620291826E-12
  3.80416407833716E-03 -2.43057121626414E-02 -1.23465609469713E-11  3.58470014227472E-12 -1.80715409689213E-01
  9.31089536942298E-11 -4.78128028995010E-01  9.75436911316993E-11 -5.36296420931326E-11  3.27073479667792E-01
 -1.01212127616655E-10  3.70866467630795E-01 -5.04260699030358E-11
* ORBITAL    1  112
  8.81654969586317E-15 -7.57962319221065E-15  1.74625030513192E-14 -1.99395892169064E-13 -2.05246624719613E-14
 -1.35314146030187E-14  1.11445371244254E-14 -1.88695946875123E-14 -2.03062121608986E-13 -6.00854809247167E-14
 -7.22158701325320E-15  2.53061454478526E-10  2.81842712779404E-09  6.14848359803848E-09  1.59563785868310E-09
 -1.84963513133615E-10 -5.23569897280157E-11 -1.12087980926180E-09 -8.19737849099613E-09 -1.31433697803083E-09
  5.48956494299627E-10 -1.61924424756197E-08  6.24343251052593E-09  2.00019038297757E-09  6.29974906598991E-13
 -1.31850766280918E-12 -4.19657672094016E-13  6.66377754895686E-13 -1.28659631308041E-12 -6.40921005812755E-13
 -3.80151314856938E-08 -1.67463352568913E-09 -1.87382918407455E-09  3.14413966073694E-13 -8.30991878917334E-13
 -4.21634350178355E-13  1.55304308838857E-03 -9.92275921058270E-03 -2.06950905460095E-11  6.03401799207360E-12
  6.01491111763120E-03 -3.84306999848313E-02  5.07653567059778E-03 -3.24351942075641E-02 -2.05381797250505E-11
  7.88871609090464E-12  3.93226736229501E-03 -2.51241964074771E-02 -1.58495548190091E-11  5.95507721185041E-12
 -1.74828126885721E-01  9.02402526470967E-11 -4.62551747013936E-01  8.66253135381689E-11  6.20261976586148E-11
 -3.38087567150343E-01  1.07755666292526E-10 -3.83355269543755E-01  5.05421189516833E-11 -3.42140758563897E-14
  3.66448019256710E-14  2.06939507203455E-13  3.13129885519594E-13 -3.93248536863926E-14 -9.89619874629863E-15
  3.04895199420925E-14 -8.08022052567511E-15 -4.10487716056464E-14  2.31564132833429E-14  9.60210260071624E-15
 -2.53259003414714E-10 -2.82071708156959E-09 -6.14958839952098E-09 -1.59384110211918E-09  1.84672825796969E-10
  5.17930261759715E-11  1.11061463781315E-09  8.19216588736855E-09  1.32338330524779E-09 -5.50599559233650E-10
 -1.61898236879852E-08  6.24305410559731E-09  1.99731398904779E-09  5.86723285360828E-13 -1.37618275156669E-12
 -4.97151580740708E-13  6.26802574259104E-13 -1.32503233316999E-12 -6.58497465791567E-13 -3.80013107087609E-08
 -1.67742159414346E-09 -1.88713377793117E-09  3.08464380447015E-13 -7.83017998052549E-13 -3.93009597393636E-13
 -1.55304310991102E-03  9.92275916442057E-03  2.01010499240236E-11 -5.60964291778781E-12 -6.01491118956820E-03
  3.84306997927702E-02 -5.07653572352636E-03  3.24351940362535E-02  2.05200956965055E-11 -7.84986850755893E-12
 -3.93226742066345E-03  2.51241962952692E-02  1.58435131951603E-11 -5.95869651789516E-12 -1.74828128805956E-01
  9.03764251960048E-11 -4.62551752016184E-01  8.64227821575199E-11  6.25845171492927E-11 -3.38087570711929E-01
  1.08160276194251E-10 -3.83355273786654E-01  5.05367370763330E-11
* ORBITAL    1  113
 -1.42744997847705E-02 -1.02173064583197E-01 -3.98956375223400E-01 -2.01764270504397E-01  3.38324701302287E-01
 -4.45658807428633E-02 -1.14859320104667E-02 -8.40131818483048E-02  4.54066264199342E-01  3.84922067356948E-01
  5.11115615298025E-02  2.19487942272216E-13  4.03885920403034E-12  1.60416200556971E-11  3.77560228283165E-12
  1.64094149668424E-13  9.50025618001979E-13  1.53607376072430E-11  5.60547527095286E-11  8.50816076546404E-12
 -2.62849057509088E-12  6.02055928000153E-12  8.37847663770708E-12  6.08190310201227E-12 -3.41444435701032E-10
  8.46051657440625E-11 -4.91460445381006E-11 -6.11018765214669E-02 -1.68167475169136E-01 -1.76936306516833E-01
  2.29846651311373E-11  3.00240422106830E-11  1.86373309217690E-11  1.05831553472183E-01  2.91274611446368E-01
  3.06462672430210E-01 -2.23717706445448E-12  8.56427654505682E-12  2.70410438210643E-11  1.12502470551056E-10
  5.48273666980790E-13 -2.20347483727117E-12  1.26940469330076E-11 -2.45025487347589E-11  5.77402874528754E-02
 -2.44037580020112E-01 -1.66570035589908E-11  3.19407290318454E-11 -7.45423904946770E-02  3.15051161385400E-01
 -3.90859012799657E-12 -3.77194748069547E-09  1.09653360675887E-12 -8.37463991838120E-09  2.28501120843631E-01
 -1.47559945235767E-12 -3.40629340699973E-01  2.26977533042036E-12  4.50610271419071E-01 -1.42745005518553E-02
 -1.02173070161264E-01 -3.98956400620602E-01 -2.01764328594137E-01  3.38324706529819E-01 -4.45658782936307E-02
  1.14859328083093E-02  8.40131942269754E-02 -4.54066226816971E-01 -3.84922063085504E-01 -5.11115641320528E-02
 -1.90609398336616E-13 -3.99776002115322E-12 -1.60020575222922E-11 -3.78149008959740E-12 -1.73819675851752E-13
 -9.63363733768213E-13 -1.54044418147190E-11 -5.60813646321311E-11 -8.51817033213991E-12  2.64256053942148E-12
  6.04550261142863E-12  8.36294101176028E-12  6.15622002156134E-12 -3.62447510011934E-10  6.11071326190351E-11
 -6.42341065820825E-11 -6.11018728164100E-02 -1.68167470000458E-01 -1.76936304249870E-01  2.30117802216817E-11
  3.00386683951609E-11  1.85808294186743E-11  1.05831546989052E-01  2.91274602419776E-01  3.06462668456778E-01
  2.51426042931322E-12 -8.84156678897281E-12 -2.98029998416239E-11 -6.03624130760696E-11 -6.20477754558921E-13
  2.27277230661385E-12 -1.25162180068378E-11  2.43451161521376E-11 -5.77402880646795E-02  2.44037577967523E-01
  1.64389397075946E-11 -3.17445919873610E-11  7.45423912767987E-02 -3.15051158601422E-01 -4.18577194978306E-12
 -3.91792684524496E-09  1.17107682724812E-12 -8.31845556701171E-09  2.28501121342958E-01 -1.65302924223061E-12
 -3.40629341361089E-01  2.46022985984888E-12  4.50610271971846E-01
* ORBITAL    1  114
 -7.23236176055234E-11 -5.35619094826590E-10 -2.45353132926328E-09 -5.86136494038875E-09 -2.52935158693719E-10
 -3.67609843141047E-10 -5.69151926819585E-11 -7.32102505187542E-10 -2.99659746687615E-09 -7.59747354122044E-10
 -1.59138848283883E-10 -1.56556441716497E-13 -1.66304581992319E-12 -1.49425342871259E-12  1.05740677733562E-12
  3.88960422999402E-13  1.21199064688141E-14 -1.17527737894013E-13 -2.00271053834948E-13  9.24772210449209E-14
  3.39019234370066E-14  2.15287268373464E-12 -1.78021497467919E-12  2.38733524362989E-12 -6.97394303731954E-02
 -1.14087166012706E-01 -6.51326434871524E-02  6.97890950297501E-03  1.14168206144712E-02  6.51789160865039E-03
 -3.89634303141893E-13  2.17069113621698E-13  1.71690743465257E-13  4.02927473690594E-03  6.59150380760420E-03
  3.76310578462646E-03 -2.35756172145761E-11  1.52131526745858E-11  6.15177480242227E-03 -2.40833349743857E-01
  1.31844720751598E-11 -8.98719642961402E-12 -1.47878791929359E-12  5.61463717827371E-13 -5.61975076380541E-04
  2.20005930083828E-02 -3.51976492037791E-13  1.16767803162470E-12 -4.35303936587214E-04  1.70415852844354E-02
  4.20184680906928E-11 -6.55468207368948E-01  2.75276236257735E-11  2.47743698355863E-01 -4.52637403070529E-02
 -2.11073202024432E-12  4.04851174031513E-02 -7.71692967306174E-12  5.35567779271395E-02  6.98727453961246E-11
  5.17883130311276E-10  2.38414169125110E-09  5.82545730412563E-09  3.11770387485892E-10  3.60029601334289E-10
 -5.48226926872888E-11 -7.15689580723089E-10 -3.07575423079876E-09 -8.27569873846894E-10 -1.67116435460380E-10
 -1.47611016202984E-13 -1.67150756419970E-12 -1.48831480010362E-12  1.05151028804055E-12  3.83260147268671E-13
  4.96767163143244E-15 -6.77461674411010E-14 -1.97321956669065E-14  1.44811118493308E-13  4.40619463141687E-14
 -2.16424072588253E-12  1.73600947666777E-12 -2.36813532345789E-12  6.97394303170724E-02  1.14087165934200E-01
  6.51326435491545E-02 -6.97890950601216E-03 -1.14168206365037E-02 -6.51789164555538E-03  3.53963453256467E-13
 -2.75953160699116E-13 -2.64447810700626E-13 -4.02927471873110E-03 -6.59150375131520E-03 -3.76310573501600E-03
 -2.33341841094683E-11  1.51085044807951E-11  6.15177504019278E-03 -2.40833349740439E-01  1.30281702441417E-11
 -8.89182433713432E-12 -1.34104459313342E-12  4.64305273750501E-13 -5.61975106940477E-04  2.20005930497077E-02
 -6.57095127617603E-13  1.40125412948395E-12 -4.35303942079239E-04  1.70415852305315E-02 -4.21427744227840E-11
  6.55468210007715E-01 -2.74158732432559E-11 -2.47743699304106E-01  4.52637405017985E-02  2.00756567569523E-12
 -4.04851176532473E-02  7.87595335380702E-12 -5.35567780630141E-02
* ORBITAL    1  115
 -1.66443687228974E-10 -1.23005376587463E-09 -5.62809224864449E-09 -1.33980017099537E-08 -4.86188518786151E-10
 -7.67838643392575E-10 -1.34085619000077E-10 -1.73843146094822E-09 -6.98580154703393E-09 -1.70486664016091E-09
 -3.12467495139054E-10 -1.34475022035995E-14  5.63954906987091E-14  1.75400415144046E-13 -1.05678148991709E-13
 -2.72233883756322E-14 -1.80294564157505E-13 -1.85482850293398E-12 -1.46942477988081E-12  1.08804510507224E-12
  3.87169881025047E-13  4.71425491101765E-13 -2.49536235839632E-13 -1.79075355063969E-13 -8.05852115058746E-03
 -1.31830122154239E-02 -7.52621353559600E-03 -6.03961026893882E-02 -9.88023821994387E-02 -5.64065223696876E-02
  2.13200893871308E-12 -1.73182502156212E-12  2.43112163352701E-12 -3.48697073929757E-02 -5.70435835277594E-02
 -3.25663224507615E-02 -2.67177770255117E-13 -8.74465458448526E-13  7.10852446464169E-04 -2.78288006460646E-02
  1.49370353434110E-12 -9.71812876166694E-13  2.14780847566710E-11 -1.43696875651372E-11  4.86340379209570E-03
 -1.90395477512216E-01 -1.65027814518174E-11  1.05482359573887E-11  3.76717654217749E-03 -1.47479704489558E-01
  5.82479873454137E-12 -7.57407195585535E-02  5.40759808528859E-12  2.86273033073627E-02  3.91717179887473E-01
  4.82826829357261E-12 -3.50362493479223E-01  4.98463485901626E-11 -4.63486014853149E-01  1.61368371862022E-10
  1.19398101206215E-09  5.48704652179226E-09  1.33246081826368E-08  6.06081441040451E-10  7.52285993609825E-10
 -1.29705028218658E-10 -1.70362579732888E-09 -7.14730094419139E-09 -1.84298440559597E-09 -3.28956452542113E-10
  9.53589236559784E-15 -6.70855984239101E-15  4.77637270600315E-14 -1.46961966843698E-13 -4.40112724788809E-14
 -1.63846789294257E-13 -1.86073881016521E-12 -1.49889736930645E-12  1.07680823760792E-12  3.82404072822424E-13
 -3.67479663195016E-13  2.66775459449166E-13  2.50015172634751E-13  8.05852114411182E-03  1.31830122063164E-02
  7.52621354277314E-03  6.03961026230176E-02  9.88023820705295E-02  5.64065223606800E-02 -2.18867033262145E-12
  1.71910872049175E-12 -2.40311202482154E-12  3.48697073959126E-02  5.70435835938182E-02  3.25663225904462E-02
  7.75988180638977E-14 -1.09855943076556E-12  7.10852473872412E-04 -2.78288006455899E-02  1.48770893031196E-12
 -9.78785100363468E-13  2.12383883804050E-11 -1.42193114530721E-11  4.86340396202887E-03 -1.90395477424672E-01
 -1.63460280135828E-11  1.04732374560084E-11  3.76717671074265E-03 -1.47479704596595E-01 -6.08129262955222E-12
  7.57407198754719E-02 -5.47255776973173E-12 -2.86273033862580E-02 -3.91717181334829E-01 -4.74597558761624E-12
  3.50362494783327E-01 -4.99212631273940E-11  4.63486016884333E-01
* ORBITAL    1  116
  2.85620456782641E-13  1.85220717404128E-12  6.74997770940111E-12  2.71059914122164E-12 -5.58863930533785E-12
  9.71166003596333E-13  3.12906235359116E-13  1.68408676693431E-12 -8.85157868405556E-12 -3.86057219000799E-12
 -8.09387542300715E-13  6.19905203790550E-03  1.07027438472149E-01  3.75623754058157E-01  6.32865889469310E-02
 -8.30065954232084E-03  2.19256984494879E-02  3.78550031312698E-01  1.32856009534438E+00  2.23841106261179E-01
 -2.93589660557905E-02  1.54191711906505E-01  2.29921501282429E-01  1.10748518334435E-01  1.35053064590012E-13
 -6.09209998289368E-13  1.62464100889136E-13  2.20126950886397E-12 -9.10319601357778E-13  3.85545730483420E-12
  5.45367413971796E-01  8.13219420803836E-01  3.91711281510436E-01 -3.96860488911560E-12 -1.35195619736213E-12
 -5.68630743047275E-12  3.28827813343028E-02  1.76653198389659E-01 -3.15096078401308E-12  2.60552435829566E-12
 -8.49029478325003E-03 -4.56116624235792E-02 -7.35574536540186E-02 -3.95166078388020E-01 -1.75638814767965E-11
  1.65268560792219E-11  9.49622640822105E-02  5.10157213913754E-01  1.06772656980914E-11 -1.22056713052853E-11
  1.63026466319203E-01 -3.64080260923375E-12 -6.16182114314840E-02  1.36657931187131E-12 -2.79130146885490E-13
 -4.62320879957738E-01  2.59418056538113E-12  4.07728687940703E-01 -1.18260569987958E-11  2.87402941776886E-13
  2.01294869442123E-12  7.13362295186596E-12  3.72224370639021E-12 -5.72847712713937E-12  9.32665087270105E-13
 -2.67668054968671E-13 -1.96173918899586E-12  8.30672146151000E-12  3.83125263090851E-12  8.51678108025817E-13
 -6.19905203650302E-03 -1.07027438455287E-01 -3.75623754039961E-01 -6.32865889640336E-02  8.30065954045296E-03
 -2.19256984443012E-02 -3.78550031251622E-01 -1.32856009527985E+00 -2.23841106321913E-01  2.93589660492118E-02
  1.54191711898078E-01  2.29921501279547E-01  1.10748518375070E-01  1.45687860787332E-13 -5.85357044575693E-13
  2.02617383309910E-13  2.19052815380096E-12 -1.03358614279580E-12  3.73101474272042E-12  5.45367413941936E-01
  8.13219420793657E-01  3.91711281654662E-01 -4.17741941740360E-12 -1.21637995221720E-12 -5.61767959184182E-12
 -3.28827812798411E-02 -1.76653198458900E-01  3.22301885297892E-12 -2.72149448819608E-12  8.49029476959097E-03
  4.56116624409287E-02  7.35574535323531E-02  3.95166078542811E-01  1.73751018316980E-11 -1.62110294515499E-11
 -9.49622639240097E-02 -5.10157214114815E-01 -1.06495675362006E-11  1.21248411973433E-11  1.63026466592631E-01
 -3.65616109949758E-12 -6.16182115124497E-02  1.36166685493259E-12 -2.53428501227416E-13 -4.62320880701907E-01
  2.57625076147871E-12  4.07728688621512E-01 -1.17394547676538E-11
* ORBITAL    1  117
  3.77113058512533E-15 -6.43530090022301E-15  3.06559664084174E-13  1.53990011032068E-12  8.50761782180905E-14
 -3.35636497193521E-13 -2.63317119548608E-14 -3.09239405567633E-13  1.22847139864399E-12 -3.53561455776831E-13
 -1.36530968505241E-13  2.19256985165758E-02  3.78550032642842E-01  1.32856010085926E+00  2.23841107337561E-01
 -2.93589662575007E-02 -6.19905205770276E-03 -1.07027438842886E-01 -3.75623755559190E-01 -6.32865892428474E-02
  8.30065960042419E-03  5.45367415120409E-01  8.13219424091027E-01  3.91711283230737E-01  1.95468761882111E-13
 -1.51631862435733E-12  5.19652035673796E-13 -3.84153036639330E-13  7.97752365602928E-13 -3.84468288945908E-13
 -1.54191712196526E-01 -2.29921502180294E-01 -1.10748518802760E-01  6.57852863941676E-13 -2.01394826212132E-13
  3.60185477891032E-13  1.16304546677883E-01  6.24812433285822E-01 -7.41867894791449E-12  5.63037273089903E-12
 -3.00297047266763E-02 -1.61325876964672E-01  2.07968988776462E-02  1.11725291388290E-01  4.80159145906744E-12
 -3.86240749750841E-12 -2.68486763774857E-02 -1.44236735061797E-01 -1.05642953547814E-12  7.15143505723041E-13
  5.76615442334248E-01 -5.78420882069691E-12 -2.17940151297204E-01  2.23120390167950E-12 -6.50395317327845E-13
  1.30711969229204E-01 -3.33400781737612E-13 -1.15277117043957E-01  5.66479710442699E-12  1.53411815990507E-14
 -2.43642011027348E-13 -9.88785566551499E-13 -1.36566447485256E-12  3.66694276289808E-13 -2.69425244977436E-13
  7.21760590762052E-14  9.88233241573551E-13  4.29365381674642E-13  5.24918942336778E-13  5.08750576356269E-14
 -2.19256985118823E-02 -3.78550032581841E-01 -1.32856010079011E+00 -2.23841107405887E-01  2.93589662525723E-02
  6.19905205631118E-03  1.07027438825233E-01  3.75623755539594E-01  6.32865892622361E-02 -8.30065959904116E-03
  5.45367415081747E-01  8.13219424083791E-01  3.91711283383222E-01  1.24710945469858E-13 -1.54889890080358E-12
  4.51814503091666E-13 -4.22013456155237E-13  1.01952035910752E-12 -2.60330997937426E-13 -1.54191712185597E-01
 -2.29921502178252E-01 -1.10748518846013E-01  5.39146701969794E-13 -6.14557868512289E-13  7.34916671967416E-14
 -1.16304546477921E-01 -6.24812433545568E-01  7.28751116139286E-12 -5.44638372328848E-12  3.00297046754189E-02
  1.61325877031254E-01 -2.07968988419547E-02 -1.11725291434610E-01 -4.72022647771213E-12  3.64183000333460E-12
  2.68486763309408E-02  1.44236735122279E-01  8.37822030702503E-13 -2.67365191130396E-13  5.76615443343886E-01
 -5.71993118749406E-12 -2.17940151658714E-01  2.20390120914708E-12 -7.15236773768454E-13  1.30711969443141E-01
 -2.44941099842031E-13 -1.15277117260789E-01  5.62686335708672E-12
* ORBITAL    1  118
 -1.95997218707268E-01 -1.42505575275776E+00 -6.49783270723038E+00 -1.44775202597203E+01  1.60546587678251E+00
  7.59234268035358E-01 -2.09744111140082E-01 -3.27145232198742E+00 -9.56983204144944E+00 -8.75281883041338E-01
  7.61820824437195E-01  2.03244741032982E-14  5.31378935078494E-13  5.58276501069125E-13 -1.23570122719753E-13
 -4.86810447245762E-14  1.44690778047503E-13  6.42413861241785E-13 -1.55948117621247E-12 -1.14874698162279E-12
 -1.77435926957471E-12 -1.11574776470768E-13  5.10879071264742E-13 -5.47808371145327E-13  5.30660513654612E-10
 -1.55506226116184E-10  1.15930270810632E-10  1.02691233808734E+00  1.39317042378819E+00  5.46074899277243E-01
 -7.85422696193612E-13  1.17541212825374E-12 -4.15451184231438E-12 -1.77866434274437E+00 -2.41304195809382E+00
 -9.45829469893356E-01  1.23164936628694E-12 -1.34450016590761E-12  1.29811140350315E-10 -1.31411259209097E-10
 -2.95691571850322E-13  3.29035102554196E-13 -6.30245062239130E-12  6.12780074574460E-12  2.41135540400997E-01
  5.88325716588235E-01  8.30084150259147E-12 -8.02982053658281E-12 -3.11304643698204E-01 -7.59525234491013E-01
  1.52576097959104E-12  8.57861551609113E-10 -5.52260265879947E-13  1.26490287360189E-09 -2.14087967959439E-01
  5.48109692695572E-13  3.19143498153191E-01 -5.93846225942925E-13 -4.22187164251398E-01  1.95997218694027E-01
  1.42505575266375E+00  6.49783270686191E+00  1.44775202595293E+01 -1.60546587647017E+00 -7.59234268064274E-01
 -2.09744111123448E-01 -3.27145232192061E+00 -9.56983204187730E+00 -8.75281883362718E-01  7.61820824389041E-01
  5.77810440788395E-14  2.95576403497209E-13 -3.62227243406475E-13 -3.46971376111556E-13 -9.47084445439436E-14
  1.39108015966839E-13  8.58474031710594E-13 -6.65317657094788E-13 -9.21254922110681E-13 -1.73335745485506E-12
  4.72660780150663E-13 -5.15089184412918E-14  8.84928923637848E-13 -5.32258387540137E-10  1.55189699148044E-10
 -1.16389894573456E-10 -1.02691233814559E+00 -1.39317042393617E+00 -5.46074899444352E-01  4.77659132741056E-13
 -1.62998348712402E-12  3.82662897730462E-12  1.77866434284206E+00  2.41304195834875E+00  9.45829470181259E-01
  1.29192518662206E-12 -1.75823021719418E-12  1.31110777959906E-10 -1.32422404447427E-10 -3.12202602914753E-13
  4.36888049103762E-13 -6.26108720525795E-12  5.87000468978199E-12  2.41135540336571E-01  5.88325716823732E-01
  8.24981202400268E-12 -7.69833643708163E-12 -3.11304643611933E-01 -7.59525234797408E-01 -1.43534490168733E-12
 -8.44017764696206E-10  5.19038930811305E-13 -1.27005780898824E-09  2.14087968210103E-01 -4.61554349240210E-13
 -3.19143498534256E-01  5.17388408758264E-13  4.22187164786201E-01
#OCC
* OCCUPATION NUMBERS
  2.00000000000000E+00  2.00000000000000E+00  2.00000000000000E+00  2.00000000000000E+00  2.00000000000000E+00
  2.00000000000000E+00  2.00000000000000E+00  2.00000000000000E+00  2.00000000000000E+00  2.00000000000000E+00
  2.00000000000000E+00  2.00000000000000E+00  2.00000000000000E+00  2.00000000000000E+00  2.00000000000000E+00
  2.00000000000000E+00  2.00000000000000E+00  2.00000000000000E+00  1.17671061993564E+00  8.23210182050517E-01
  1.51147850416992E+00  1.46634968214749E+00  4.88650958951519E-01  1.51147809569637E+00  4.88651365988064E-01
  1.17668963269971E+00  8.23231181956830E-01  5.32772337612737E-01  1.82461615427376E+00  1.76161284517441E-01
  0.00000000000000E+00  0.00000000000000E+00  0.00000000000000E+00  0.00000000000000E+00  0.00000000000000E+00
  0.00000000000000E+00  0.00000000000000E+00  0.00000000000000E+00  0.00000000000000E+00  0.00000000000000E+00
  0.00000000000000E+00  0.00000000000000E+00  0.00000000000000E+00  0.00000000000000E+00  0.00000000000000E+00
  0.00000000000000E+00  0.00000000000000E+00  0.00000000000000E+00  0.00000000000000E+00  0.00000000000000E+00
  0.00000000000000E+00  0.00000000000000E+00  0.00000000000000E+00  0.00000000000000E+00  0.00000000000000E+00
  0.00000000000000E+00  0.00000000000000E+00  0.00000000000000E+00  0.00000000000000E+00  0.00000000000000E+00
  0.00000000000000E+00  0.00000000000000E+00  0.00000000000000E+00  0.00000000000000E+00  0.00000000000000E+00
  0.00000000000000E+00  0.00000000000000E+00  0.00000000000000E+00  0.00000000000000E+00  0.00000000000000E+00
  0.00000000000000E+00  0.00000000000000E+00  0.00000000000000E+00  0.00000000000000E+00  0.00000000000000E+00
  0.00000000000000E+00  0.00000000000000E+00  0.00000000000000E+00  0.00000000000000E+00  0.00000000000000E+00
  0.00000000000000E+00  0.00000000000000E+00  0.00000000000000E+00  0.00000000000000E+00  0.00000000000000E+00
  0.00000000000000E+00  0.00000000000000E+00  0.00000000000000E+00  0.00000000000000E+00  0.00000000000000E+00
  0.00000000000000E+00  0.00000000000000E+00  0.00000000000000E+00  0.00000000000000E+00  0.00000000000000E+00
  0.00000000000000E+00  0.00000000000000E+00  0.00000000000000E+00  0.00000000000000E+00  0.00000000000000E+00
  0.00000000000000E+00  0.00000000000000E+00  0.00000000000000E+00  0.00000000000000E+00  0.00000000000000E+00
  0.00000000000000E+00  0.00000000000000E+00  0.00000000000000E+00  0.00000000000000E+00  0.00000000000000E+00
  0.00000000000000E+00  0.00000000000000E+00  0.00000000000000E+00  0.00000000000000E+00  0.00000000000000E+00
  0.00000000000000E+00  0.00000000000000E+00  0.00000000000000E+00
#OCHR
* OCCUPATION NUMBERS (HUMAN-READABLE)
  2.0000  2.0000  2.0000  2.0000  2.0000  2.0000  2.0000  2.0000  2.0000  2.0000
  2.0000  2.0000  2.0000  2.0000  2.0000  2.0000  2.0000  2.0000  1.1767  0.8232
  1.5115  1.4663  0.4887  1.5115  0.4887  1.1767  0.8232  0.5328  1.8246  0.1762
  0.0000  0.0000  0.0000  0.0000  0.0000  0.0000  0.0000  0.0000  0.0000  0.0000
  0.0000  0.0000  0.0000  0.0000  0.0000  0.0000  0.0000  0.0000  0.0000  0.0000
  0.0000  0.0000  0.0000  0.0000  0.0000  0.0000  0.0000  0.0000  0.0000  0.0000
  0.0000  0.0000  0.0000  0.0000  0.0000  0.0000  0.0000  0.0000  0.0000  0.0000
  0.0000  0.0000  0.0000  0.0000  0.0000  0.0000  0.0000  0.0000  0.0000  0.0000
  0.0000  0.0000  0.0000  0.0000  0.0000  0.0000  0.0000  0.0000  0.0000  0.0000
  0.0000  0.0000  0.0000  0.0000  0.0000  0.0000  0.0000  0.0000  0.0000  0.0000
  0.0000  0.0000  0.0000  0.0000  0.0000  0.0000  0.0000  0.0000  0.0000  0.0000
  0.0000  0.0000  0.0000  0.0000  0.0000  0.0000  0.0000  0.0000
#ONE
* ONE ELECTRON ENERGIES
 -2.2206E+02 -2.2206E+02 -2.6603E+01 -2.6603E+01 -2.2243E+01 -2.2243E+01 -2.2240E+01 -2.2240E+01 -2.2240E+01 -2.2240E+01
 -3.3899E+00 -3.3718E+00 -2.1499E+00 -2.1039E+00 -2.1039E+00 -2.0894E+00 -2.0894E+00 -2.0641E+00  0.0000E+00  0.0000E+00
  0.0000E+00  0.0000E+00  0.0000E+00  0.0000E+00  0.0000E+00  0.0000E+00  0.0000E+00  0.0000E+00  0.0000E+00  0.0000E+00
  5.4484E-02  5.4484E-02  1.3324E-01  1.8197E-01  1.8197E-01  2.0354E-01  2.2768E-01  3.8241E-01  3.8241E-01  5.0842E-01
  5.0843E-01  5.4839E-01  5.8375E-01  6.8469E-01  6.8469E-01  7.2667E-01  7.2667E-01  7.4537E-01  7.4537E-01  1.0154E+00
  1.0506E+00  1.0506E+00  1.2751E+00  1.4560E+00  1.4560E+00  1.5078E+00  1.5078E+00  1.6277E+00  1.6354E+00  1.6354E+00
  1.7578E+00  1.7578E+00  1.7715E+00  2.1374E+00  2.1374E+00  2.7189E+00  2.7189E+00  2.8122E+00  2.8122E+00  3.0328E+00
  3.0328E+00  3.0429E+00  3.1898E+00  3.1898E+00  3.1974E+00  3.2748E+00  3.2748E+00  3.6842E+00  3.7880E+00  3.7961E+00
  3.7961E+00  4.0393E+00  4.0393E+00  4.1866E+00  5.1120E+00  5.6830E+00  6.0638E+00  6.0638E+00  6.1464E+00  6.1464E+00
  6.4096E+00  6.4096E+00  6.6207E+00  6.6207E+00  6.8508E+00  6.8508E+00  7.0589E+00  7.3746E+00  7.3746E+00  7.7006E+00
  7.7081E+00  7.7081E+00  7.7246E+00  7.7246E+00  7.7833E+00  7.7833E+00  7.8589E+00  7.8589E+00  7.8949E+00  7.8949E+00
  7.9867E+00  7.9867E+00  8.0455E+00  8.2555E+00  8.2555E+00  8.9207E+00  8.9207E+00  9.4192E+00
#INDEX
* 1234567890
0 iiiiiiiiii
1 iiiiiiii22
2 2222222222
3 ssssssssss
4 ssssssssss
5 ssssssssss
6 ssssssssss
7 ssssssssss
8 ssssssssss
9 ssssssssss
0 ssssssssss
1 ssssssss
