# Supplementary material for: Toward a Stochastic Complete Active Space Second-Order Perturbation Theory
Source: J Phys Chem A. 2023 Dec 28;128(1):281–91. doi: 10.1021/acs.jpca.3c05109 (PMC10788896; doi:10.1021/acs.jpca.3c05109)
Supplement: Supplementary file 1 — jp3c05109_si_001.zip [file jp3c05109_si_001.zip › supplementary-information/cr2.RasOrb_1.75]

#INPORB 2.2
#INFO
* RASSCF average (pseudo-natural) orbitals
       0       1       0
     118
     118
*BC:HOST pcal036 PID 12941 DATE Wed Jan 25 13:54:26 2023
#EXTRAS
* ACTIVE TWO-EL ENERGY
 0.262846407004E+02
#ORB
* ORBITAL    1    1
  7.25694506895924E-01 -2.33028210788339E-05 -1.13069646965840E-04 -2.06269270541368E-04  4.56117193260158E-05
  2.21257771328950E-05  5.22959131453113E-06 -5.47384566227032E-05 -1.33561031159234E-04 -1.95971005059485E-06
  1.73716463691343E-05  6.21721611430021E-13 -2.09610183461897E-13 -8.64600507772056E-15 -1.78956992462990E-13
  8.75068840522044E-14 -1.63206619545811E-13 -5.89795164852214E-14 -3.43618199005191E-13  7.16816044301045E-14
 -5.24239986836475E-14 -9.31287425854619E-14 -2.66268559190252E-14  5.67438733456581E-14  1.04001500757997E-13
 -5.34469569587719E-14  4.82868636428189E-15  1.47937675541815E-05  1.77996780571608E-05  4.75194592595510E-06
 -7.16484844065461E-14 -1.95292474101889E-13 -7.81736604481595E-14 -2.56235570909108E-05 -3.08299468560611E-05
 -8.23061187032906E-06  1.06292547593628E-13  4.21441152578142E-15 -4.34451854504894E-14  1.65957526251154E-14
  8.80787601583264E-15 -1.37565916948735E-14  5.32594734976695E-14  8.61166902493948E-14  4.62593518053116E-06
  4.27764906557837E-06  1.07875271037960E-13 -8.30186018188035E-15 -5.97205669193452E-06 -5.52242132224153E-06
 -6.47073334465208E-14 -1.46548292932260E-12 -9.43059829696571E-14 -3.70718471180518E-12 -4.06748105818238E-07
  4.07334759575004E-14  6.06346661886131E-07  5.40749502886907E-15 -8.02119908285648E-07 -6.88009967782424E-01
  2.33466080724428E-05  1.12802191270335E-04  2.06208944030289E-04 -4.55481526040220E-05 -2.20775412713114E-05
  4.76285579991411E-06 -5.47694903050124E-05 -1.33836891395152E-04 -2.02317005798728E-06  1.72291250297447E-05
  5.92840326188211E-13 -1.59477584906979E-13  1.27037660431977E-13 -1.28476678550739E-13  8.92600234870987E-14
 -1.44028822130565E-13  1.25292480905879E-13  3.36538171931239E-13  1.59115640435983E-13 -4.19522886971099E-14
 -6.26896881133247E-14 -4.33874510223761E-14 -7.53475787363445E-14 -2.75652859832511E-14 -9.99253503019436E-15
 -2.52213806142278E-14 -1.48477891380442E-05 -1.78746735875294E-05 -4.80690348986262E-06 -9.79268969309873E-14
 -1.73719789399787E-13 -1.22768815895134E-13  2.57171251217580E-05  3.09598428891414E-05  8.32580104149583E-06
 -1.08072564147345E-14  5.31124855467310E-14  1.48085118666435E-14  3.30666563056884E-14 -2.33223748539855E-14
 -6.54072361972275E-15  3.19906857568412E-14 -6.17962117615165E-14  4.63047681515593E-06  4.31157487625141E-06
 -3.95756977251043E-14  5.40227906038123E-14 -5.97791977218107E-06 -5.56621936424983E-06  6.27744140492794E-15
  1.36576641829570E-12 -2.63991370719255E-14  3.66255696774929E-12  3.99264667686018E-07  4.14712060861813E-14
 -5.95190863492436E-07 -3.30272343893502E-14  7.87362165837304E-07
* ORBITAL    1    2
  6.88013378797381E-01  1.44309597521935E-06 -2.00627296281563E-06  4.36604843679282E-06 -2.26103633873295E-08
  3.15584856808238E-07  8.62145819541697E-06  2.04165479781031E-06  8.73835425769615E-06  1.24343514638814E-06
  2.21213893509075E-06  5.97325566441776E-13 -9.83454103285502E-14  4.07990565643150E-13 -9.85495348762779E-14
  3.53459823445324E-13 -1.44566616691941E-13  1.15715126915425E-13  1.68426734315469E-13  2.43609011846978E-14
  2.66268333222467E-15  5.64757685819548E-14  1.10612664596338E-13  1.09057322900533E-13  2.73480505975568E-14
 -1.82244990333896E-14 -5.56276478371808E-14 -1.40836894526180E-06 -1.88219624327163E-06 -1.15826029572041E-06
  2.37953669608368E-15  2.09930357813747E-13  8.93786557044184E-15  2.43936652110385E-06  3.26005947389185E-06
  2.00616554403395E-06  5.44641516682188E-14 -5.17803391654908E-14  9.09860929255816E-16  1.39720655338268E-14
 -2.30413136431140E-14 -2.46911070338465E-15 -2.88658796574690E-14 -2.19738343283355E-15 -2.08563513648248E-07
 -7.50841352056702E-07  9.23281801608460E-14  1.35158284384189E-14  2.69254185189106E-07  9.69331892786236E-07
 -5.62327798623393E-16 -1.38450922179865E-12  7.47040123510815E-15 -3.58594775292277E-12 -1.29625248975690E-07
  5.90546238840249E-15  1.93236127015801E-07  8.27534476604239E-14 -2.55626024673941E-07  7.25697740780748E-01
  1.99584811819091E-07 -8.02723539895922E-06 -6.62920771447087E-06  2.40738888114286E-06  1.49388359519156E-06
 -8.88782110317588E-06  8.77445699245271E-07 -1.61045139759491E-06 -1.13726118451301E-06 -3.13447111487358E-06
 -6.25731679669749E-13  1.22398206382352E-13 -3.88250616213696E-13  7.42602754899649E-14 -3.31002113762186E-13
  1.53314794936664E-13 -1.07693105786722E-13 -1.80944236502277E-13 -1.18523424928131E-14  3.49020216526510E-16
  3.18421397538442E-14  1.42030642345949E-13  8.79164850305657E-14  4.23118008525834E-15  6.16195944602306E-14
 -1.41172325915618E-14 -6.18228614566840E-07 -9.31242391601575E-07 -9.03454269172491E-07  1.64894415340152E-13
  1.48321386584228E-13  1.10606807237743E-16  1.07080343667448E-06  1.61295930844167E-06  1.56482869021996E-06
 -5.93777164960739E-15 -6.04003371762714E-14  6.15129390469708E-14  6.77989141357534E-14  1.79489352605782E-14
  5.14271724163328E-14  1.51826556655123E-14  3.85153831065464E-14 -3.81799849219228E-08  5.21882727598615E-07
 -3.82833284167580E-14 -3.16783921550459E-14  4.92901446145764E-08 -6.73747761842717E-07 -7.64764779717781E-14
 -1.44114557421471E-12 -7.32616595156883E-14 -3.70284563108888E-12 -1.51110717117517E-07 -3.89271886422372E-14
  2.25264900006424E-07 -1.88204434180592E-14 -2.97996046384673E-07
* ORBITAL    1    3
 -6.42674151481504E-05 -7.08634791206226E-01 -2.03662856052656E-03 -4.32084814402047E-03  6.12813464039220E-04
  1.87638321164710E-04 -2.44040942339437E-03 -9.70638236780503E-04 -2.47421230972399E-03 -2.74595902117567E-04
  2.21481963558648E-04 -6.87670324884436E-11 -6.04085729834386E-12  5.07708850608485E-12 -2.99107608689809E-12
  1.77279746830405E-12  1.73246713402662E-11  1.64923836007778E-12 -8.65660666019033E-13  7.65750372831016E-13
 -5.19211094358106E-13  6.22049435496707E-12  1.61145435323807E-12 -1.41096467104127E-12 -4.90222567633919E-14
 -5.79483963848698E-13  3.13325439961559E-14  2.66983330041126E-04  2.61464940319323E-04  1.34780015030221E-04
 -1.44541873437144E-12 -2.21856396134991E-13  4.72657849813773E-13 -4.62428692423419E-04 -4.52870561288729E-04
 -2.33445834014374E-04  1.69760668892466E-13 -2.23567382233513E-13 -1.40151878582323E-14 -1.46983207153779E-13
 -1.21112962843704E-13  9.29706353786025E-14 -7.40473520696889E-14 -6.98175778110808E-14  5.55195913081490E-05
  4.63116857253482E-05  3.52135721085645E-14  5.72075542424321E-14 -7.16754842318324E-05 -5.97881293838585E-05
  4.20921719501948E-13  2.90606846658390E-10 -2.38920675023374E-13  7.69179321843163E-10 -7.14130894333395E-06
  8.00470227925237E-14  1.06451496064963E-05 -4.97765862663626E-14 -1.40824845088046E-05  6.42844867172368E-05
  7.06524844432819E-01  2.03721104145214E-03  4.32021457396856E-03 -6.12836603644860E-04 -1.87759488238365E-04
 -2.43331374225220E-03 -9.70593506064292E-04 -2.47419335932542E-03 -2.74312533041479E-04  2.21266457687017E-04
 -6.86106523706248E-11 -6.23394925937042E-12  4.45476375317819E-12 -3.07795849393996E-12  1.97222356551391E-12
  1.72691526224741E-11  1.45621816741174E-12 -1.52070216597696E-12  7.51421654543421E-13 -4.29352142983894E-13
 -5.86328764990728E-12 -1.27010291755913E-12  1.51576962849819E-12 -2.19561579417551E-14 -5.62920668525685E-13
  7.85056114783667E-14 -2.66693880259542E-04 -2.61476064847656E-04 -1.34676129692941E-04  1.59591557773046E-12
  5.18015092765461E-13 -2.46942295170615E-13  4.61927350654275E-04  4.52889828711126E-04  2.33265899397052E-04
  7.95479032443275E-14 -3.82196097654328E-13 -5.14146149679810E-14  1.08943529787099E-13  1.50454586699881E-14
  8.67113616874437E-14  4.89518978020938E-14  2.17777514361898E-14  5.54604741846322E-05  4.62819442117765E-05
 -8.41697454844247E-14 -1.24588632735731E-14 -7.15991643780007E-05 -5.97497331019700E-05 -4.70941065032661E-13
 -2.90030114659326E-10  9.20211494402216E-14 -7.66808624969459E-10  7.11618147103633E-06 -7.14409082439588E-14
 -1.06076932510873E-05  6.99550417584513E-14  1.40329333778895E-05
* ORBITAL    1    4
 -5.81697730054648E-06  7.06017257578707E-01 -1.98214992459780E-04  2.05876409753312E-04  8.64489949261576E-06
  4.08992158149901E-05  2.37422787725915E-03  1.35422283498135E-05  2.64795725350840E-06  9.45473493681154E-05
 -7.18918621223410E-05  6.88793130039204E-11  5.67799828690232E-12 -1.20326208764457E-11  2.52540955124369E-14
 -5.61490296557866E-12 -1.73527752373629E-11 -1.49710806219395E-12  2.76502181393749E-12 -4.09631513872512E-14
  1.40398199524154E-12  5.22605743227181E-12  1.41436384732704E-12  2.77263807664533E-12 -2.55628080904495E-12
  2.48475006847013E-13 -2.19108325342530E-13 -9.65959743653326E-05  4.12205195692151E-06 -3.46099736894694E-05
 -1.33993149652983E-12 -5.08484646340351E-13 -7.60802531753398E-13  1.67309133744259E-04 -7.13960325776405E-06
  5.99462326813783E-05  8.80685020847148E-14  3.44859070234023E-13 -8.27642956684888E-14  1.80851434872167E-13
 -9.96408139439817E-14 -1.01997555576680E-13  1.08458259669300E-14  1.09120948180247E-13 -1.97269773877353E-05
 -9.89552724556891E-06 -1.00665757497234E-13 -1.29023699796347E-13  2.54674182192471E-05  1.27750707009098E-05
 -5.49606608539978E-13 -2.88593414561949E-10  1.48382138879824E-13 -7.64030625545280E-10  8.40971727508853E-06
 -1.22572777113810E-13 -1.25359840233467E-05  5.07993090010790E-14  1.65838215933764E-05 -5.62516483864943E-06
  7.08128716850220E-01 -1.92136315257197E-04  2.18769996104371E-04  6.81615875170386E-06  4.03392027509171E-05
 -2.38149962328742E-03 -1.64387347828271E-05 -1.00315280311816E-05 -9.53664150089998E-05  7.25524327360351E-05
 -6.91353169602430E-11 -5.64409698919387E-12  1.20926112775296E-11 -8.31126922476960E-14  5.62227145870138E-12
  1.74223698702573E-11  1.50247231933425E-12 -2.83879306074233E-12  4.58681009264594E-14 -1.42916106241997E-12
  5.08587928749203E-12  1.48032905810677E-12  2.85361869072709E-12  2.59777786907395E-12 -1.43575739239215E-13
  2.19868404150754E-13 -9.73922636518709E-05  3.34177139430981E-06 -3.50120273596150E-05 -1.43642619421949E-12
 -4.78053191785514E-13 -7.61089603687176E-13  1.68688351075224E-04 -5.78811784413145E-06  6.06426104461922E-05
 -2.28803100870047E-13 -5.75600091952605E-13  7.69776238572534E-14  1.24001581053575E-13 -4.38208998656125E-15
  1.41084534471018E-13 -6.20022480511687E-14 -1.16225055417716E-13  1.98925681838043E-05  1.00336850223983E-05
  3.00174292378283E-14  1.58974167032129E-13 -2.56811951047792E-05 -1.29534316053586E-05 -5.20444394615444E-13
 -2.89785258397459E-10  2.31310849284035E-13 -7.66219522187515E-10  8.43099010314986E-06 -9.97564192200013E-14
 -1.25676942735355E-05  9.87483321173715E-14  1.66257709555332E-05
* ORBITAL    1    5
 -1.30285820620243E-05 -2.41273335565552E-03 -1.15971397614962E-04 -3.01716597895696E-04  7.52128145024278E-05
  7.96144295352193E-06  7.07134505727249E-01  6.76267605106335E-06  3.10884840794071E-04  5.67598944833650E-05
  1.19494334481519E-04  2.63027590068460E-09  4.03282315009475E-12  3.25634265233105E-11  6.94295606127786E-12
  5.15506240509587E-12 -6.83213090679025E-10 -9.78689987214854E-13 -8.18823564042992E-12 -1.70793833909149E-12
 -1.32177588607040E-12  8.34409542896717E-12  1.17160421010116E-12  1.08599920599558E-11  2.49889420400514E-12
 -4.51810243909523E-13  6.04447287517386E-13 -1.72395166936186E-04  3.93744979978062E-05 -1.26674391771218E-04
 -2.01035081839857E-12 -2.95014852414061E-13 -2.70545288056329E-12  2.98597189575451E-04 -6.81986314316676E-05
  2.19406482978281E-04 -9.45483900478448E-13  2.55581225573584E-12  3.58769360543259E-13 -2.05251426181291E-13
  3.18917118864991E-13 -6.56221303962495E-13 -2.01712137688666E-13  4.08823522136243E-13 -5.75421706318398E-05
  1.37451998197642E-05  2.64005266592173E-13 -4.49575079939081E-13  7.42866231068096E-05 -1.77449769077061E-05
  2.93446332257783E-15  2.62860593134105E-12  7.01145434670525E-14  6.96853710376321E-12  1.64650204051040E-06
 -1.13381509337903E-13 -2.45446398804965E-06  1.17462428194279E-14  3.24694860733779E-06 -1.30294168482731E-05
 -2.41253112802727E-03 -1.16020408718184E-04 -3.01835001687180E-04  7.52201986519351E-05  7.96660018840107E-06
 -7.07070760355550E-01 -6.75218681673582E-06 -3.10822719025088E-04 -5.67536653872056E-05 -1.19494786116945E-04
 -2.64273671444318E-09 -4.08307468285352E-12 -3.26087473414942E-11 -6.85518938112988E-12 -5.05511268696072E-12
  6.54244538567956E-10  9.93830975833132E-13  8.11208458776893E-12  1.81514356983167E-12  1.29569749902688E-12
  8.34796191916537E-12  1.16027731512842E-12  1.06312816146488E-11 -2.60815122876535E-12  5.12182993252305E-13
 -5.67513241770562E-13 -1.72383455773117E-04  3.93714902235456E-05 -1.26662885218152E-04 -2.02559974126973E-12
 -2.70127645383259E-13 -2.71423629496073E-12  2.98576901605889E-04 -6.81934209489003E-05  2.19386552274692E-04
  1.07610039324580E-12 -2.50954370912585E-12  4.37694592766572E-13 -2.84945512066021E-13 -3.18378094002590E-13
  5.49446139787807E-13  2.08021201643475E-13 -3.33466126907407E-13  5.75388457463911E-05 -1.37426123622464E-05
 -2.96815675285749E-13  4.62574133321235E-13 -7.42823301960457E-05  1.77416359975911E-05 -1.09776202928034E-13
  2.54819856171272E-12  8.83468912669505E-14  7.01958353867339E-12  1.64640129917690E-06  6.14782792210115E-14
 -2.45431382588461E-06  1.97586230415691E-14  3.24675003229270E-06
* ORBITAL    1    6
  9.13126726186729E-06 -2.24411614610643E-03  5.39654801684060E-04  1.30540301468670E-03 -8.03644220752123E-05
 -5.64564640926677E-05  7.07083518579850E-01  1.15123331047215E-04  6.84302162416231E-04  6.80473471965037E-05
 -4.10650826963230E-06  3.29346499635890E-09 -2.41737895802536E-12  1.80565479367883E-12 -1.40509740747142E-12
  4.25455070977057E-13 -8.48272806743270E-10  6.01819508904269E-13 -3.71907156300010E-13  3.23957250493072E-13
 -2.68090265316051E-13  1.12942638431527E-11 -5.10987268988107E-12  6.73846836660475E-12  1.25971376424359E-12
 -6.38370143190301E-13  3.51587258777326E-13 -1.29685940198574E-04  3.40381004325352E-05 -1.27478094253276E-04
 -2.90014073424207E-12  1.27683403105352E-12 -1.65114411642666E-12  2.24622638292146E-04 -5.89557195782000E-05
  2.20798536531600E-04 -1.29275165670962E-12  2.04522154242796E-12  4.65115639545796E-13 -2.62421811381690E-13
  3.03619268214677E-13 -4.85870954385265E-13 -2.76264491622516E-13  4.31928187448175E-13 -3.67723980533585E-05
  2.87864950429985E-05  2.27301721092373E-13 -4.07823328598743E-13  4.74729622433893E-05 -3.71632054239340E-05
  1.53457554414559E-13  3.37859832305823E-12 -1.23028321584143E-13  8.70682376614972E-12  1.11174025420102E-06
 -2.11188691021589E-15 -1.65728971710287E-06 -4.41725062065786E-14  2.19238525742882E-06 -9.13009269821800E-06
  2.24433364287481E-03 -5.39644342024494E-04 -1.30537579673342E-03  8.03576436892074E-05  5.64557459574875E-05
  7.07147262790346E-01  1.15123982615056E-04  6.84330243303403E-04  6.80524097805636E-05 -4.09567624927928E-06
  3.36767595867281E-09 -2.37563283159642E-12  1.98992190940555E-12 -1.42107662265719E-12  4.56077914698297E-13
 -8.29204815878934E-10  5.91678478340512E-13 -4.37528065216457E-13  3.79406555951480E-13  8.95107694037467E-15
 -1.12709023171649E-11  4.91132516908973E-12 -6.77896956962562E-12  1.31036941024798E-12 -6.76164059035326E-13
  4.57055429119965E-13  1.29701483519711E-04 -3.40416548005785E-05  1.27489522142543E-04  2.82487234780226E-12
 -1.24050998167329E-12  1.75202438064685E-12 -2.24649558291813E-04  5.89618749179253E-05 -2.20818329660715E-04
 -1.36172688277840E-12  2.06580250264864E-12 -5.18276482312072E-13  2.23136129800496E-13  3.39018624868029E-13
 -5.10517934543717E-13 -2.73109877731801E-13  2.22795028112242E-13 -3.67775835907963E-05  2.87877355824350E-05
  2.14595376380372E-13 -4.35037021399143E-13  4.74796559747075E-05 -3.71648068220816E-05 -7.63413486728446E-14
 -3.27363542167578E-12  8.15138976049044E-14 -8.71208420477345E-12 -1.11188851010844E-06 -2.62017485771561E-14
  1.65751061510686E-06  3.82381031705506E-14 -2.19267743807571E-06
* ORBITAL    1    7
  1.50418720027011E-12  6.42052534250302E-11  2.42866364428398E-11  8.51090893285851E-11  3.58112000929141E-12
  8.71488119421765E-12  3.33293662061593E-09  9.42366876971441E-12  3.24845494742239E-11  1.03440123463306E-11
  4.60577628737593E-12 -6.22853915497364E-01  6.23654049934959E-05 -7.83735715680465E-06  5.60843827830290E-05
 -2.64799171569246E-05  3.34836082782526E-01 -3.35266182276843E-05  4.21325374533117E-06 -3.01500401661862E-05
  1.42351758972630E-05 -3.04697030435720E-04  1.18267451876854E-04 -1.55838265003551E-04  5.14937632180527E-12
 -2.55230801997394E-12  3.72141769765986E-12  5.53244813369920E-13 -2.80428638607650E-12 -2.67080084129038E-13
  1.63800135989997E-04 -6.35786433689678E-05  8.37761082236618E-05  1.01768089529221E-11 -9.32901076301680E-13
  8.66210130666546E-12 -1.43744207578844E-05 -2.73266421648532E-05  3.10598157891168E-13 -3.07015778969316E-15
  3.71087732491430E-06  7.05601022729362E-06 -4.88461273121973E-06 -9.29234316243363E-06 -4.95578563121814E-13
  7.12498376761548E-13  6.31139774270901E-06  1.19936332627231E-05  1.06946936061550E-12 -1.00576780986918E-12
 -7.17034498201397E-06 -4.01895972484798E-14  2.71013171083039E-06  8.95192509075486E-14  5.32415506785698E-15
 -3.09058422036310E-06  6.02290490013176E-14  2.72567699861668E-06 -1.21342440488553E-13 -1.51097605014193E-12
 -6.42994678506589E-11 -2.44231151467678E-11 -8.51954727445930E-11 -3.43388722526557E-12 -8.65593612067705E-12
  3.33015296937589E-09  9.43764298756464E-12  3.22709801732450E-11  1.02542225218814E-11  4.68443471755022E-12
 -6.22772576039676E-01  6.23680341197545E-05 -7.78202285129264E-06  5.60985108836548E-05 -2.64614241035973E-05
  3.34792300296324E-01 -3.35280331580629E-05  4.18346920667355E-06 -3.01576447067710E-05  1.42252215816707E-05
  3.04665993825889E-04 -1.18267105669821E-04  1.55803804777239E-04 -5.06595926813317E-12  2.69429161260006E-12
 -3.83353263840137E-12 -6.69362702653358E-13  2.72528391241680E-12  1.71143482489174E-13 -1.63783430098594E-04
  6.35784566190149E-05 -8.37575593794106E-05 -1.00365318126137E-11  1.07965951768968E-12 -8.61770541562538E-12
 -1.43757992805218E-05 -2.73246376969828E-05  1.31792501947297E-13  2.29131087041709E-14  3.71123311691494E-06
  7.05549268738387E-06 -4.88508219549270E-06 -9.29166071146604E-06 -6.07977675368781E-13  7.53846778741678E-13
  6.31200374634513E-06  1.19927523917700E-05  1.06880980229389E-12 -9.66656945983504E-13  7.17029940456403E-06
 -2.74841187619393E-14 -2.71011449829324E-06 -4.58255639401368E-14  3.47228774439195E-14  3.09056454991565E-06
 -9.60982998870833E-14 -2.72565985647723E-06  1.18584069462075E-13
* ORBITAL    1    8
  3.75124222927233E-13  1.61874970200878E-11  5.99051696731612E-12  2.14322120119273E-11  1.08745955420615E-12
  2.20101714066412E-12  8.22770590411869E-10  2.23145808668985E-12  7.97699388405972E-12  2.59238216902521E-12
  1.17360745912781E-12 -3.34835940025517E-01  3.35266226832658E-05 -4.21315581354115E-06  3.01500646140011E-05
 -1.42351433200636E-05 -6.22853753574862E-01  6.23654100541330E-05 -7.83724603730008E-06  5.60844105243630E-05
 -2.64798802205784E-05 -1.63800081400041E-04  6.35786424791467E-05 -8.37760475214804E-05 -5.57507017492698E-12
  2.85606026706976E-12 -4.12561382709968E-12  3.46522156447602E-12 -2.25794943489145E-12  2.29528294033190E-12
 -3.04696968407253E-04  1.18267450966636E-04 -1.55838196143894E-04  4.31901983977555E-12 -1.23807259198273E-12
  3.52985599085320E-12 -7.72655421532050E-06 -1.46908088705556E-05 -1.90376625811698E-13  2.90245758702146E-14
  1.99839684707886E-06  3.79142362411529E-06  9.09154049908043E-06  1.72826985560065E-05 -1.34620276148145E-14
  9.48885774235737E-14 -1.17362077316832E-05 -2.23123446806492E-05  2.85065476167782E-13 -1.78520117004363E-13
 -3.85464905200360E-06  2.87722375734822E-14  1.45695091336527E-06 -3.45683341201178E-14  4.98842355423124E-15
  5.74906721856559E-06 -8.88344213117931E-15 -5.07019580470602E-06 -1.41438988869005E-14 -3.78436585873728E-13
 -1.61094168389937E-11 -6.04899724062852E-12 -2.13427205355648E-11 -1.05977359885836E-12 -2.34963381540356E-12
  8.54181170020897E-10  2.30496820032160E-12  8.00714984701979E-12  2.74099467806374E-12  1.31002364068942E-12
 -3.34792443071939E-01  3.35280287115045E-05 -4.18356713176810E-06  3.01576202553785E-05 -1.42252541607364E-05
 -6.22772737983285E-01  6.23680290112949E-05 -7.78213400045688E-06  5.60984831679633E-05 -2.64614610469578E-05
  1.63783484724779E-04 -6.35784574910476E-05  8.37576200857544E-05  5.58377965314785E-12 -2.94119338336162E-12
  4.12657485233343E-12 -3.33226052346344E-12  2.31513414200822E-12 -2.29812592863155E-12  3.04666055756015E-04
 -1.18267106665163E-04  1.55803873654431E-04 -4.33460821065741E-12  1.33811501545801E-12 -3.62798815740037E-12
 -7.72729091827607E-06 -1.46897376049946E-05 -2.47570964125825E-13  3.36138062563075E-14  1.99858640073792E-06
  3.79114752805588E-06  9.09240825222674E-06  1.72814363974065E-05  7.50502131872575E-14  2.73657406061589E-13
 -1.17373280144116E-05 -2.23107153104538E-05  3.55415516388699E-13 -2.68083735270399E-13  3.85462481357740E-06
  1.63763689239641E-14 -1.45694168692408E-06  2.07213695351939E-14 -1.36817629713238E-14 -5.74903086061580E-06
 -3.10159510020355E-14  5.07016370994769E-06  7.68882477011204E-14
* ORBITAL    1    9
 -4.03426801565197E-14 -3.34306285026128E-12  1.76760612648642E-13 -6.79264822597576E-12  2.58037551400531E-13
 -2.13290273944429E-14 -1.68313332956551E-10 -3.35784029573724E-13 -8.80047095438645E-13 -2.07914360638962E-13
 -1.74657169497231E-13 -1.35304919177031E-01 -4.44555497439158E-06 -9.21499171239282E-05 -2.34438615053723E-05
 -3.08688830758409E-05 -6.94000214150740E-01 -2.28020067904983E-05 -4.72651703046688E-04 -1.20247363071389E-04
 -1.58331434536925E-04 -5.16749778803883E-05  5.88958509381424E-07 -5.73524451948517E-05 -7.16836081384637E-12
  4.65665020420035E-12 -3.74296885609701E-12  3.32253630131773E-12 -1.83580406569225E-12  1.64474336434929E-12
 -2.65049042272118E-04  3.02078356010459E-06 -2.94169787492631E-04  9.86476573607173E-13 -1.12446986822295E-12
  5.77879652316323E-13  2.29554801926366E-06 -3.33002769873989E-06 -2.90469637267097E-13  2.35232651917464E-13
 -5.89435047728382E-07  8.57824331209648E-07 -7.44444335105895E-06  1.08011244368310E-05  1.30183548421861E-13
 -1.72590533394870E-13  9.61005864987541E-06 -1.39437835343480E-05  1.34765257408989E-14  9.93602876979055E-15
 -7.51029033786940E-08 -1.22768652532090E-13  2.83621148792314E-08 -2.74661922972872E-14 -9.04131419082207E-15
  3.08824933190181E-07  2.00627404977081E-14 -2.72352646903019E-07  9.97785350115633E-14  2.11575172998110E-14
 -2.99476280147388E-12  2.20706444954547E-12 -2.61255224551773E-12 -2.87946057723675E-13 -3.52319000922663E-13
  1.35347281830424E-10 -5.57945546951065E-13 -1.47316876123843E-12  5.11433008181194E-14  1.75748067245528E-13
  1.35322371215271E-01  4.44381498881859E-06  9.21501419306428E-05  2.34422760191759E-05  3.08696303345608E-05
  6.94090561555957E-01  2.27929988720801E-05  4.72652865723340E-04  1.20239157670974E-04  1.58335302400748E-04
 -5.16835147946009E-05  5.92274425452076E-07 -5.73568144471791E-05 -7.12380230450238E-12  4.80185826099683E-12
 -3.50605267048923E-12  3.00564064281390E-12 -2.24647803692471E-12  1.53843588325728E-12 -2.65093243984541E-04
  3.03794697061992E-06 -2.94192405529029E-04  1.52074954073180E-12 -6.71410244356651E-13  7.32234682404330E-13
 -2.29514578796499E-06  3.33079366231967E-06  2.89820835678451E-13 -2.25955220377104E-13  5.89331014316925E-07
 -8.58021944507649E-07  7.44312423219657E-06 -1.08036310972919E-05 -5.76944845666455E-14  2.53459084143608E-13
 -9.60835584486460E-06  1.39470195719076E-05 -7.87652650721810E-14 -8.58127529150382E-14 -7.53037027478075E-08
 -1.70889798125932E-13  2.84381189160584E-08 -1.61062237728927E-14  5.78008785609170E-14  3.09658435170389E-07
 -3.94119550685666E-14 -2.73087706476077E-07 -2.10205648286907E-14
* ORBITAL    1   10
  7.80923802895486E-14  5.82140913415241E-11 -2.41285887742132E-11  8.32735356411884E-11  1.81339060781893E-12
  3.93226794703514E-12  2.68068290656290E-09 -2.72240707087818E-12 -6.29566140138811E-12  1.48246124828710E-12
  2.00085805285868E-12 -6.94000101765791E-01 -2.28020180120031E-05 -4.72651701689037E-04 -1.20247372937801E-04
 -1.58331429787033E-04  1.35304734842787E-01  4.44557340440476E-06  9.21499150112339E-05  2.34438777049779E-05
  3.08688753222948E-05 -2.65048986370243E-04  3.02076254402826E-06 -2.94169759504535E-04  3.37314631688427E-12
 -2.15956178467479E-12  1.68351064438384E-12  1.63834143717322E-12 -1.96097780067707E-12  8.96113639850169E-13
  5.16748861573451E-05 -5.88924080309385E-07  5.73523992930572E-05  1.15312538612865E-11 -5.89982699529608E-12
  5.79274125563798E-12  1.17702872458335E-05 -1.70778226223590E-05  7.92394755877554E-14 -1.32575081902620E-13
 -3.03864728449967E-06  4.40921667112859E-06  1.45383920112271E-06 -2.10730509071985E-06  2.08585310779978E-13
  1.14291544833310E-12 -1.87172380502710E-06  2.71738064827868E-06  2.25503912962627E-13 -1.90340145352873E-12
 -3.85169200013123E-07 -3.43113933252108E-14  1.45575962326626E-07 -2.92931232434056E-14 -1.05675432546239E-13
 -6.02230941290228E-08  6.63597775608878E-14  5.30817986176982E-08 -9.20406798545422E-14  1.65379951775847E-13
  5.86480315142346E-11 -2.13953121100530E-11  9.00895727660064E-11  2.02279187919138E-12  4.31699457421186E-12
 -2.75013630288263E-09  1.77558620211202E-12  3.09435666732741E-12 -2.09111090345913E-12 -2.19251700502120E-12
  6.94090673926260E-01  2.27929876339970E-05  4.72652867009914E-04  1.20239147804855E-04  1.58335307116612E-04
 -1.35322555525492E-01 -4.44379656816862E-06 -9.21501440813176E-05 -2.34422598390912E-05 -3.08696380921874E-05
 -2.65093299896940E-04  3.03796793393778E-06 -2.94192433503013E-04  3.35856992914609E-12 -2.27523702375939E-12
  1.73228690413769E-12  1.35856030025622E-12 -2.29536270991656E-12  6.20284687286305E-13  5.16836065268068E-05
 -5.92308827894766E-07  5.73568603485535E-05  1.18785709353762E-11 -5.63578620100295E-12  6.06011654681276E-12
 -1.17681956094615E-05  1.70817953081102E-05 -1.20579500650449E-13  1.47512278393242E-13  3.03810740679499E-06
 -4.41024243608572E-06 -1.45357907127075E-06  2.10779959268959E-06 -9.06465074719096E-14 -1.13452458145708E-12
  1.87138692721540E-06 -2.71801834360274E-06 -3.76418651838092E-13  1.79590699797056E-12 -3.86211293514358E-07
  1.13628284578719E-13  1.45969874186926E-07 -5.57130164913390E-14 -4.22372312702273E-14 -6.03874879279270E-08
  8.04752624594369E-14  5.32267202736759E-08 -1.32172274341118E-13
* ORBITAL    1   11
 -2.25069856813354E-04 -1.74478295974523E-03  6.94300236167618E-01  4.84666046676291E-03  6.14273613192352E-04
 -3.58306936604832E-04 -7.06601088490658E-04  2.90073790830688E-02  1.96188458777219E-03 -5.42684055368726E-04
 -7.82255192832504E-04 -6.49719692641847E-12  5.67113379149217E-10 -2.16288744803248E-10 -1.82328042219410E-10
 -2.76418105187003E-11  1.63146639580292E-12 -1.42841236920262E-10  5.42617570256689E-11  4.59062953535565E-11
  6.99367728447037E-12 -2.82989983289160E-11  6.41233108445609E-11  2.41484408098829E-11 -5.67344825910450E-11
 -4.01567850225823E-12  1.83165040819870E-13 -5.10821046877505E-03 -6.39012285218520E-04  5.56601790616764E-04
  7.11124906806543E-12 -1.62832749368359E-11 -6.11618565892616E-12  8.84768003687064E-03  1.10680174353243E-03
 -9.64062580766697E-04 -7.25948534940003E-12 -2.14450304444557E-12 -1.62040778547172E-13  2.32376464036559E-12
  1.93053315444708E-12  5.57788388192080E-13 -1.19615169224676E-12 -2.17376215762727E-13 -1.74474967143458E-03
 -7.15612931709561E-04  1.39055469338928E-12  3.98644612771877E-13  2.25246214026501E-03  9.23852323489101E-04
 -3.35157084335667E-12 -1.39094630948192E-09  1.32189750585455E-12 -3.68348739996899E-09  2.66080435170631E-04
 -7.73543448577508E-13 -3.96646939767245E-04  5.68595018353985E-13  5.24715915630967E-04 -2.25069880731403E-04
 -1.74478323012858E-03  6.94300046591117E-01  4.84666046102765E-03  6.14273633958937E-04 -3.58307260639343E-04
  7.06601218643963E-04 -2.90073806485026E-02 -1.96188448462841E-03  5.42684292107638E-04  7.82255284215879E-04
  6.50065322937112E-12 -5.67405049862936E-10  2.16291135812497E-10  1.82372842610075E-10  2.75820303211425E-11
 -1.63393488925584E-12  1.42946314352178E-10 -5.42305201543774E-11 -4.58799641054298E-11 -6.92096917541535E-12
 -2.83198016318801E-11  6.40493944051132E-11  2.41209848924275E-11  6.00006614201395E-11  4.53926481822381E-12
 -1.66259053423445E-13 -5.10821047247429E-03 -6.39012154966369E-04  5.56601761869792E-04  6.97554946305721E-12
 -1.62184776263062E-11 -6.13305949915210E-12  8.84768012850074E-03  1.10680152406003E-03 -9.64062531187138E-04
  7.37171808795318E-12  2.12540201875638E-12 -1.89430005358462E-13  2.40220813242820E-12 -1.88786635790270E-12
 -5.73656422139958E-13  1.20879224171442E-12  3.05888666640958E-13  1.74474967266090E-03  7.15612925567023E-04
 -1.51691564032400E-12 -4.19492081350230E-13 -2.25246214202019E-03 -9.23852312713277E-04 -3.49434322200961E-12
 -1.39330891970686E-09  1.25188683694061E-12 -3.68288033239075E-09  2.66080431075316E-04 -6.86176399024073E-13
 -3.96646933963288E-04  4.95036262275847E-13  5.24715906416165E-04
* ORBITAL    1   12
 -4.52925763419707E-05 -5.33810850184156E-04 -7.12502388660314E-01  4.06617970770709E-03 -7.11111863033827E-04
  5.12002558979067E-04 -4.35956587447169E-04  6.58194517020591E-03  1.77505888942694E-03 -4.23824416371451E-04
  5.75911098170566E-05  4.86972513720697E-12 -6.27014500353571E-10  2.07185121549833E-11  1.33659941300138E-10
 -9.37609891501723E-12 -1.23075154572553E-12  1.57874373591170E-10 -5.54870119344298E-12 -3.37389391270488E-11
  2.13813363343531E-12  2.79886200185633E-10 -5.13856003097045E-11 -2.37897045286613E-11 -5.14389720833438E-11
 -7.75582381582871E-12 -4.31670472596621E-12 -4.87342489094480E-04  4.13326775747462E-04 -1.92371741193305E-04
 -7.04677141192640E-11  1.28290581625819E-11  5.96502429176676E-12  8.44101915184620E-04 -7.15902980935774E-04
  3.33197627137511E-04  6.06225840212576E-12  1.91091068899419E-12 -1.56043962937229E-12 -4.23278215293957E-12
 -1.55903570668658E-12 -4.12969125974657E-13  9.93897265480299E-13  2.57613728753523E-13  2.26178516647061E-05
  5.97992393196794E-06 -1.20708192869916E-12 -4.02454349257063E-13 -2.91995216800829E-05 -7.72005082929370E-06
  2.34473091920396E-12  1.34519761104050E-09 -8.73022745125640E-13  3.56340652075750E-09 -8.56681301866688E-06
  6.03418988275042E-13  1.27683902776324E-05 -4.08648180817819E-13 -1.68922750557147E-05  4.52925144620713E-05
  5.33810329172489E-04  7.12502572857964E-01 -4.06617900994502E-03  7.11112516494671E-04 -5.12002963660509E-04
 -4.35956393625175E-04  6.58193614191526E-03  1.77505824638558E-03 -4.23824319464777E-04  5.75913383997203E-05
  4.88338923597323E-12 -6.27357977428257E-10  2.07988382055277E-11  1.33612460868021E-10 -9.26657373987405E-12
 -1.22848033316203E-12  1.58026281078272E-10 -4.92585627423637E-12 -3.35632755101020E-11  2.55456362758664E-12
 -2.79725597244052E-10  5.13518428432223E-11  2.38756291309020E-11 -5.16491077045760E-11 -7.88956622987392E-12
 -4.49767893568496E-12  4.87341107652515E-04 -4.13327035279099E-04  1.92371871210520E-04  7.04279351732840E-11
 -1.30463522616863E-11 -6.04723333109078E-12 -8.44099597338774E-04  7.15903418866472E-04 -3.33197858777509E-04
  6.13315158763241E-12  1.79304190695944E-12  1.62511713681709E-12  4.32044624935808E-12 -1.66746374940904E-12
 -4.71930049603737E-13  9.81745567284285E-13  2.89006565659759E-13  2.26183439366406E-05  5.98013491573816E-06
 -1.30738836977098E-12 -3.26234055551725E-13 -2.92001553120436E-05 -7.72031812478806E-06 -2.30622665730148E-12
 -1.34817278436783E-09  8.91091870743789E-13 -3.56257962725745E-09  8.56688156188430E-06 -4.57516172522905E-13
 -1.27684926790477E-05  3.15924038903437E-13  1.68924086722456E-05
* ORBITAL    1   13
 -4.98799961418673E-04 -4.01623987727912E-03 -6.50703785453220E-02 -1.92794704083607E-03 -1.72974164798899E-03
 -8.41656935115902E-04 -1.75677152086189E-03  6.78616626368219E-01  6.73044076066277E-03 -3.03821397852285E-03
 -2.70000150520568E-03  5.31038376176771E-13 -2.01579091296837E-09  2.36357146687142E-10  8.86330183790524E-11
  2.45002639817330E-11 -1.42143357009203E-13  5.08323111269177E-10 -5.96059005819679E-11 -2.23692818124861E-11
 -6.13505086515683E-12  4.03329273089101E-10 -1.17913553568719E-10 -1.32118011583590E-10  8.12988087951754E-11
  1.71524293231513E-11 -3.28524440725717E-12 -9.08694996063643E-03  1.23436427642531E-03  1.41826923637397E-03
 -1.01601170339044E-10  2.96066243343570E-11  3.32420721846167E-11  1.57390590584544E-02 -2.13798163321620E-03
 -2.45651437852000E-03 -9.02548127790785E-11 -3.10034838888306E-11  9.16179258772230E-12  8.73438053502897E-13
  2.32812308268882E-11  7.97454909891180E-12 -1.43934131280420E-11 -4.91713736266243E-12 -4.40138621279784E-03
 -1.72507906822047E-03  1.85243983281591E-11  6.31831541468013E-12  5.68216517194067E-03  2.22706750099887E-03
 -1.52054506869063E-12  1.26587728208029E-10  5.65512698849855E-13  3.36088564995029E-10  4.77866573629661E-04
 -2.53868750218774E-13 -7.12361633293697E-04  3.50656207282263E-13  9.42365746265930E-04 -4.98799981126559E-04
 -4.01624004283891E-03 -6.50703822463716E-02 -1.92794727883686E-03 -1.72974210465642E-03 -8.41657056263104E-04
  1.75677166925767E-03 -6.78616575657082E-01 -6.73044084829577E-03  3.03821356063250E-03  2.70000176465117E-03
 -5.30356670626315E-13  2.01675687486111E-09 -2.36389724988478E-10 -8.87519736196118E-11 -2.46395356147811E-11
  1.35709735441682E-13 -5.07699644560564E-10  5.97508380761607E-11  2.23238160078083E-11  6.22196061234401E-12
  4.03826367528750E-10 -1.17787660098097E-10 -1.32055244825049E-10 -8.68773631814273E-11 -1.83750618169696E-11
  3.29611549855882E-12 -9.08695063447260E-03  1.23436432713761E-03  1.41826926589246E-03 -1.01766900855836E-10
  2.95641674851856E-11  3.32152496272509E-11  1.57390601027006E-02 -2.13798174708276E-03 -2.45651442491065E-03
  9.03265337954276E-11  3.10392452031686E-11  9.54748630022651E-12  9.69766700670325E-13 -2.33053024045178E-11
 -7.97844142584147E-12  1.43939695030533E-11  4.86214873214198E-12  4.40138621961410E-03  1.72507908702379E-03
 -1.85273165859361E-11 -6.38321653432567E-12 -5.68216516945984E-03 -2.22706752412710E-03 -1.51041465463683E-12
  1.27216203800907E-10  4.49554330949479E-13  3.35778367994465E-10  4.77866575821512E-04 -1.89297385709340E-13
 -7.12361636783157E-04  2.47863630905869E-13  9.42365751136766E-04
* ORBITAL    1   14
 -7.56861333100367E-12 -5.69491890552228E-11 -4.43245163386417E-10 -5.72850702133621E-10 -9.92028855145717E-11
 -2.45324220469471E-11 -6.77797967063313E-12 -5.58549692214246E-10 -2.70639695311648E-10 -4.63662887086917E-11
 -2.44477951398630E-11 -1.53383442339720E-05  3.09017075538842E-02  9.67327068742531E-05  4.65862163627136E-06
 -2.50041455580828E-05  3.46782040192076E-04 -6.98651516120305E-01 -2.18701365012556E-03 -1.05326037394274E-04
  5.65314348876071E-04  7.75132053044762E-04  3.87985373943052E-05 -4.75873962051093E-05 -6.24396808875121E-10
  9.78450973604335E-11  1.24844843869241E-10  1.82258922041074E-10  6.26490663898140E-13 -2.37098439638844E-11
 -1.75248308523710E-02 -8.77189876820180E-04  1.07589541390579E-03 -5.93212464820591E-11 -4.13538125651582E-11
 -1.02297763460871E-11  1.70652799366182E-04  9.12032677955829E-05  4.86710987013132E-11  2.53014066151425E-11
 -4.40348945145075E-05 -2.35587946477483E-05  2.44007500159157E-03  1.30416121402795E-03 -8.54543505377356E-12
 -4.51847737651400E-12 -3.15014016642980E-03 -1.68365872228843E-03 -5.25854553009142E-12 -2.53949571057471E-12
  3.95686740143939E-05  9.65367768192566E-13 -1.49551411033591E-05 -3.38928042583173E-13  9.00284595436348E-14
  7.17274360698820E-04  2.79423066825466E-14 -6.32576742602444E-04 -2.75957045086089E-13  7.56527980717980E-12
  5.69310381429624E-11  4.43225013854477E-10  5.72874082121102E-10  9.92132326463110E-11  2.46118218458478E-11
 -6.77940345292716E-12 -5.59143913584671E-10 -2.70755793708314E-10 -4.62618133963588E-11 -2.44770474315200E-11
 -1.53383500334427E-05  3.09016968766619E-02  9.67327207947757E-05  4.65862317142603E-06 -2.50041598910639E-05
  3.46782182258211E-04 -6.98651263473664E-01 -2.18701397907025E-03 -1.05326058292777E-04  5.65314704742139E-04
 -7.75132116773352E-04 -3.87985696041532E-05  4.75873927109946E-05  6.24841350851313E-10 -9.78788427187063E-11
 -1.24819518474033E-10 -1.82405272970642E-10 -7.01560564229191E-13  2.35902292793456E-11  1.75248323124404E-02
  8.77189731706626E-04 -1.07589551199006E-03  5.94091707305586E-11  4.12890908845222E-11  1.03472518720749E-11
  1.70652823008439E-04  9.12032725942687E-05  4.86373976604048E-11  2.52837328012828E-11 -4.40348980936719E-05
 -2.35587940265255E-05  2.44007513955207E-03  1.30416124809843E-03 -8.56607084641359E-12 -4.62418245469140E-12
 -3.15014033971360E-03 -1.68365876485806E-03 -5.28418776062916E-12 -2.60929951005704E-12 -3.95686730127853E-05
 -9.97389117212175E-13  1.49551407175667E-05  4.52025405336946E-13 -1.03193761780893E-13 -7.17274351444788E-04
 -1.29575026390919E-13  6.32576734300866E-04  3.24542824965847E-13
* ORBITAL    1   15
  2.52823600985146E-11  1.90235617293717E-10  1.48044145482494E-09  1.91383887668989E-09  3.31398801968540E-10
  8.20429014878287E-11  2.26398257380063E-11  1.86640912862290E-09  9.04271751291725E-10  1.54622614650662E-10
  8.16292485269509E-11  3.46782040373376E-04 -6.98651515964751E-01 -2.18701364944509E-03 -1.05326038106847E-04
  5.65314348859531E-04  1.53383437528460E-05 -3.09017080390837E-02 -9.67327065959802E-05 -4.65862197050277E-06
  2.50041443017398E-05 -1.75248308553681E-02 -8.77189867203587E-04  1.07589541614096E-03  1.28219215244257E-10
 -2.01294408328350E-11 -2.56426245287043E-11  3.02698895784029E-10 -1.45045926432839E-10 -1.03205524439157E-10
 -7.75132051237624E-04 -3.87985746319388E-05  4.75873885404516E-05  7.24503194400022E-10  5.55502676247181E-11
 -7.09447187405585E-11 -3.85810766918883E-03 -2.06205616030858E-03 -9.98812555394240E-12 -5.19632992749016E-12
  9.96169795569231E-04  5.32416711076160E-04  1.07947137372437E-04  5.76757602629827E-05 -3.62843586434287E-11
 -1.84513661332869E-11 -1.39315721361883E-04 -7.44752302606812E-05 -3.26782299301904E-11 -1.75186108768462E-11
 -8.94598379781241E-04 -1.34991098757381E-13  3.38126578231531E-04  1.03179692260366E-13  7.98621156838817E-13
  3.17256640920793E-05 -9.18232448078021E-13 -2.79788921254746E-05 -1.41043656729587E-13 -2.52770552453518E-11
 -1.90205770335368E-10 -1.48062092035257E-09 -1.91379472639090E-09 -3.31386927778768E-10 -8.21460083947078E-11
  2.26411964955191E-11  1.86550798315917E-09  9.04446449445158E-10  1.54766025881377E-10  8.17894829917395E-11
  3.46782182132215E-04 -6.98651263627769E-01 -2.18701397856121E-03 -1.05326059453432E-04  5.65314703765917E-04
  1.53383504972662E-05 -3.09016963919328E-02 -9.67327214794001E-05 -4.65862224631577E-06  2.50041614549466E-05
  1.75248323149807E-02  8.77189746422936E-04 -1.07589550919161E-03 -1.28260492757269E-10  2.00506111695791E-11
  2.56055892391892E-11 -3.02890139715309E-10  1.45102178376526E-10  1.03260954855459E-10  7.75132116810117E-04
  3.87985307014416E-05 -4.75874005578592E-05 -7.25035011338643E-10 -5.56029223106040E-11  7.07696308826944E-11
 -3.85810789285806E-03 -2.06205621426476E-03 -9.97898962360434E-12 -5.18098479454666E-12  9.96169851095433E-04
  5.32416725670498E-04  1.07947135191039E-04  5.76757591472186E-05 -3.62421047338884E-11 -1.83894726553019E-11
 -1.39315718249570E-04 -7.44752316446253E-05 -3.25682130099610E-11 -1.74772842054676E-11  8.94598367863055E-04
  1.88758147262231E-13 -3.38126573678202E-04 -1.89689112004013E-13 -9.42699215512614E-13 -3.17256641446215E-05
  9.31141847350585E-13  2.79788919927546E-05  7.32434011195971E-14
* ORBITAL    1   16
 -1.07816017159048E-12 -1.13238975984801E-12  6.58478718383927E-10  7.36854981304100E-10  2.66734551409269E-10
 -2.46475905733756E-11 -1.35476650924578E-12 -2.05268688353060E-09 -2.30425801043179E-10 -8.97331858445088E-11
 -1.88600356043449E-11 -2.83900846751852E-04 -7.05419740092893E-01  1.88024870396618E-03 -1.38372717937359E-03
 -2.74310964002046E-04  3.80565351627298E-05  9.45605874646375E-02 -2.52044845178965E-04  1.85486807228725E-04
  3.67710227716514E-05  3.35646109620214E-03 -2.57967822690050E-04 -3.00805206931922E-04  3.00497053659721E-10
 -2.16449951875339E-11 -3.90193164947283E-11  3.36917652897607E-10  1.05835609172210E-11 -2.34600595493531E-11
 -4.49929141214650E-04  3.45802402682228E-05  4.03225505337562E-05  9.21106657133927E-10 -1.26439942059934E-10
 -1.54684649873099E-10  5.24877839229731E-04  9.89109578260825E-05 -2.40157548202980E-11 -1.25820330346182E-11
 -1.35517788304285E-04 -2.55409699716435E-05  4.45190860939353E-05  8.37665127099399E-06 -1.46680351432567E-12
  1.31549997275013E-11 -5.74323151370878E-05 -1.08329087557288E-05 -9.59556950510539E-11 -6.80270433077824E-11
 -2.56887487465431E-05 -4.18585203266234E-13  9.70940447157907E-06  1.69001593481800E-13 -1.04668224603069E-12
 -2.76097692955107E-06  1.72415819587922E-12  2.43495174698310E-06 -3.60320082497749E-12 -9.92697331099878E-13
 -5.13802119805293E-13  6.61556791984943E-10  7.42319035876535E-10  2.65857778826032E-10 -2.50215703784308E-11
  1.26260750723269E-12  2.05034649213114E-09  2.27157952148199E-10  8.94177634326256E-11  1.91856359407890E-11
  2.83900681686768E-04  7.05419986005196E-01 -1.88024824079209E-03  1.38372783211598E-03  2.74310575933454E-04
 -3.80565126475438E-05 -9.45606200173633E-02  2.52044786383715E-04 -1.85486897155976E-04 -3.67709725303187E-05
  3.35645503085252E-03 -2.57968238394776E-04 -3.00804866811721E-04  3.00560329521242E-10 -2.15533700611598E-11
 -3.90224831694582E-11  3.36852432736358E-10  1.02468432967010E-11 -2.37010240413528E-11 -4.49928362837712E-04
  3.45803185315595E-05  4.03225105131527E-05  9.21917433375310E-10 -1.25898495446328E-10 -1.54483839930920E-10
 -5.24876459827942E-04 -9.89102105605652E-05  2.38779542181313E-11  1.23628555769849E-11  1.35517434996885E-04
  2.55407764258790E-05 -4.45189647183479E-05 -8.37658628691218E-06  1.62879691547527E-12 -1.31235985269018E-11
  5.74321577549844E-05  1.08328294428289E-05  9.58983130163781E-11  6.78801895090197E-11 -2.56890527632822E-05
 -2.47141394132400E-13  9.70951933141472E-06  1.92390636397577E-13 -1.01044521848027E-12 -2.76100860531779E-06
  1.86391558940862E-12  2.43497993792502E-06 -3.75423248377864E-12
* ORBITAL    1   17
  8.77199586360635E-14 -1.18832966632395E-13 -7.61453536020477E-11 -8.62935159158588E-11 -3.01129483191597E-11
  2.82495770030112E-12  1.24017441074041E-13  2.33297542117748E-10  2.49396978402927E-11  1.00067084521672E-11
  2.21314794347317E-12 -3.80565347332320E-05 -9.45605870276883E-02  2.52044848721196E-04 -1.85486809724258E-04
 -3.67710246121648E-05 -2.83900846473495E-04 -7.05419739860997E-01  1.88024870748222E-03 -1.38372717930945E-03
 -2.74310964206526E-04  4.49929178949090E-04 -3.45802644368629E-05 -4.03225565266010E-05 -7.52371263765002E-10
  5.40922912674128E-11  9.76613419038280E-11  2.96169673617764E-10 -2.51113716793745E-11 -4.06791694682750E-11
  3.35646111761725E-03 -2.57967832298014E-04 -3.00805209574565E-04  8.79847633663593E-11  2.62144279408918E-13
 -7.56157306237326E-12  7.03653862713847E-05  1.32560992996992E-05  5.99749284712444E-11  3.11535994145053E-11
 -1.81419687639542E-05 -3.43453901355303E-06 -3.31965005388637E-04 -6.25553929633739E-05 -2.41773087363166E-11
 -1.41672384978990E-11  4.28556936440245E-04  8.07622539674440E-05 -7.98466972404213E-12 -2.06701936809710E-12
 -3.44354166387390E-06  8.43298603318327E-13  1.30153576975718E-06 -4.15528800002195E-13  4.33436921853798E-13
  2.05968308179017E-05 -3.75350564229170E-13 -1.81646600338005E-05  1.03672083964828E-13  1.46350155643876E-13
  3.07483018912318E-13 -7.42391935564668E-11 -8.22112062571151E-11 -3.05805924864040E-11  2.82805086303405E-12
 -1.73638735228828E-13 -2.34746294880964E-10 -2.71682583523492E-11 -1.03739353672280E-11 -2.09594712694511E-12
  3.80565130644945E-05  9.45606204541451E-02 -2.52044782922346E-04  1.85486894368708E-04  3.67709705518198E-05
  2.83900681838685E-04  7.05419986235245E-01 -1.88024824045426E-03  1.38372782929440E-03  2.74310574062481E-04
  4.49928325392531E-04 -3.45802936101132E-05 -4.03225044372198E-05 -7.52693312055551E-10  5.40174931158235E-11
  9.77533858040500E-11  2.96014660555622E-10 -2.53007359829049E-11 -4.07959744323315E-11  3.35645501242043E-03
 -2.57968222314830E-04 -3.00804863114711E-04  8.82696075333729E-11  7.36947671240097E-13 -7.37871183825632E-12
 -7.03652106651055E-05 -1.32559987771462E-05 -5.99717797108340E-11 -3.12878652833954E-11  1.81419221005071E-05
  3.43451006946467E-06  3.31964136943867E-04  6.25549190870796E-05  2.41461254455655E-11  1.41621593038324E-11
 -4.28555819603386E-04 -8.07616433030334E-05  7.85446701394035E-12  2.07339949290209E-12 -3.44358369596937E-06
  9.25487384710578E-13  1.30155149532213E-06 -3.36632269619853E-13  4.25356813801953E-13  2.05970755357334E-05
 -4.48171841427391E-13 -1.81648758598359E-05  1.10104177692396E-13
* ORBITAL    1   18
  4.58047983924517E-04  3.63236263085592E-03  3.92456619061214E-02  8.20293461383304E-03  1.82672540251728E-03
  3.09073637250092E-04  1.63657784127717E-03  7.33564746898737E-01  4.79955920478637E-03  1.10004702733218E-03
 -5.95801606920644E-05  1.68076379668394E-13  1.50008004712180E-09  6.58919450872084E-11  6.03263856965084E-12
 -2.86236277989956E-11 -4.47693340874487E-14 -3.78385400565829E-10 -1.66735396131820E-11 -1.52391040404109E-12
  7.10799362071128E-12  5.24236227851071E-10 -6.95996786188258E-11 -1.22844964053981E-10  1.50707299683865E-10
  4.15639170604357E-11  1.31506681078945E-12  5.38301782566377E-03 -7.48301090991697E-04 -8.04872755229735E-04
 -1.31961659620061E-10  1.74938726418830E-11  3.09342888062484E-11 -9.32366026691213E-03  1.29609553543071E-03
  1.39408050657225E-03 -1.10890950934788E-10 -3.84334901215912E-11  1.53089182750751E-11  5.52327190403322E-12
  2.86422775419589E-11  9.93304921979888E-12 -1.77790107286033E-11 -6.06893244188294E-12  3.32535419998955E-04
  1.86558534788502E-04  2.27633078002217E-11  7.89057979161785E-12 -4.29301372695814E-04 -2.40846029536549E-04
  3.07530886552555E-13  1.10874091182136E-11 -2.24813685344895E-13  2.84623236900939E-11 -2.72184034558084E-05
  5.36653996618013E-14  4.05747774812657E-05 -3.91314156751594E-14 -5.36753981670279E-05 -4.58047951109277E-04
 -3.63236236203123E-03 -3.92456575350875E-02 -8.20293385962856E-03 -1.82672523177660E-03 -3.09073489161571E-04
  1.63657767484736E-03  7.33564794047311E-01  4.79955930573487E-03  1.10004733234001E-03 -5.95806496104285E-05
  1.90256909878530E-13  1.50152463289434E-09  6.66767045128778E-11  6.03965861122626E-12 -2.84732862300749E-11
 -4.78528564254914E-14 -3.77910110132661E-10 -1.66712242571560E-11 -1.48893081618895E-12  7.27613780021843E-12
 -5.24640098032576E-10  6.91525749702024E-11  1.22673442301687E-10  1.52124211892445E-10  4.28244423894278E-11
  1.36893395465999E-12 -5.38301700081591E-03  7.48301061214935E-04  8.04872690293436E-04  1.32121988962401E-10
 -1.74356304874142E-11 -3.08906627408750E-11  9.32365905912067E-03 -1.29609542219686E-03 -1.39408039212386E-03
 -1.10806752092171E-10 -3.82011995901425E-11 -1.55603978873928E-11 -5.56370604564652E-12  2.87146742096222E-11
  9.92337379371364E-12 -1.76747461132065E-11 -6.07880030831812E-12  3.32535159791844E-04  1.86558408279662E-04
  2.27122987888032E-11  7.90850125542798E-12 -4.29301055307388E-04 -2.40845872871644E-04 -4.71339361345702E-13
 -1.04825239758798E-11  1.73292443971761E-13 -2.86940958765197E-11  2.72183755982632E-05 -9.59049702991165E-14
 -4.05747359485317E-05  1.25104345805916E-13  5.36753435795824E-05
* ORBITAL    1   19
 -1.28750909107422E-11 -9.38833935602532E-11 -4.16643435861106E-10 -1.73551321787782E-09  8.91177545097992E-11
  3.86978870996241E-11 -1.09829427373819E-11 -1.34400209786777E-10 -6.70011951645832E-10 -9.86359104792903E-11
 -4.31002678852255E-11  1.07611144708499E-11  5.68373884390739E-10  8.52076075064528E-10  3.08661380440928E-10
  1.70584809318294E-10  1.50139022174786E-11  7.88268895088777E-10  1.18208662018916E-09  4.28043073279907E-10
  2.36630274568869E-10 -4.76939555135617E-10  1.74524662859372E-10  2.21461474792004E-11 -4.37373335362037E-01
 -9.55944318218520E-03 -6.66159024839459E-04  4.50223410675978E-01  9.84029825900397E-03  6.85730907881474E-04
 -6.61429982175390E-10  2.41914425592030E-10  3.06663573562225E-11  2.59936607197016E-01  5.68129892611783E-03
  3.95906935333969E-04  1.75640269071469E-10  1.13416739292150E-10 -7.07411186638530E-03 -4.15158660175789E-03
  3.75099222438881E-10  2.40043114283452E-10  9.18057433673309E-11  5.80229721333033E-11  6.64747905215893E-03
  3.90120834425579E-03  2.04976858250985E-10  1.32271420447663E-10  5.14911517494776E-03  3.02186301840259E-03
 -1.10360950660410E-11 -7.91974780531756E-04 -1.96450695461303E-11  2.99338331891807E-04 -5.62571232564826E-04
 -3.67563730035057E-12  5.03179009226934E-04 -1.12870748738356E-11  6.65643262459970E-04  1.69275007339381E-11
  1.23305735411601E-10  5.45623705396205E-10  1.13691824519669E-09 -1.57583063155131E-10 -6.88244156970688E-11
 -1.30710100797174E-11 -1.69334864588648E-10 -5.87740794778863E-10 -8.35411669843830E-11 -3.73704215009610E-11
 -1.08166419020155E-11 -5.68682068464476E-10 -8.51105483473442E-10 -3.08492092293630E-10 -1.70719750019621E-10
 -1.49097278833582E-11 -7.88731149094467E-10 -1.18006912196349E-09 -4.27948767021147E-10 -2.36808502413358E-10
 -4.75978806152314E-10  1.74451887265834E-10  2.20563213709054E-11 -4.37373336530920E-01 -9.55944477760378E-03
 -6.66159441477116E-04  4.50223411715107E-01  9.84029995551749E-03  6.85731344592351E-04 -6.60197041919330E-10
  2.41787942101011E-10  3.05657312404645E-11  2.59936608133367E-01  5.68129976356321E-03  3.95907163911354E-04
 -1.75814473464153E-10 -1.13557454340773E-10  7.07411220924487E-03  4.15158669536152E-03 -3.75422309592935E-10
 -2.40221884248716E-10 -9.18010891611703E-11 -5.79936052817536E-11 -6.64747940861326E-03 -3.90120845688565E-03
 -2.05039239137957E-10 -1.32413706798548E-10 -5.14911537864789E-03 -3.02186305389479E-03 -1.10771364226706E-11
 -7.91974780495599E-04 -1.96438144681241E-11  2.99338329475390E-04 -5.62571235603268E-04 -3.58273571013804E-12
  5.03179007120497E-04 -1.12240056838252E-11  6.65643259651770E-04
* ORBITAL    1   20
  1.58658089210591E-11  1.13960569077750E-10  4.82198449987196E-10 -1.91302530644123E-09 -6.79776236305615E-10
 -2.73155227411041E-10  7.74179251856771E-12  7.81466927367814E-11 -1.21003453644243E-09 -8.64390762774764E-11
  5.16107898902418E-11 -1.30149570104786E-11  9.16768793849350E-11  2.29753787548075E-09  5.07484595641406E-10
  1.74579441278750E-11 -1.82997261331454E-11  1.28989009773028E-10  3.22678668576147E-09  7.12763728280018E-10
  2.45950151159011E-11 -8.06112557502067E-10  5.37221645991369E-10  2.19203726914543E-10 -4.71175678871921E-01
  2.10653828777314E-02  7.01885070253758E-03  4.79239117035779E-01 -2.14258957841354E-02 -7.13896772452721E-03
 -1.13253727120863E-09  7.54315269427958E-10  3.07742923782592E-10  2.76688833128646E-01 -1.23702465190826E-02
 -4.12168490691077E-03  5.19247067411598E-11 -2.46931079718765E-13  6.34842331604969E-04  2.05930099170987E-04
  9.63524167642270E-11 -6.31214761894711E-11  1.90816018241323E-11 -3.72218635523353E-11 -5.89449789058585E-04
 -1.91206633362825E-04  6.11677344661189E-11 -1.22084049536689E-12 -4.56585757380826E-04 -1.48107958260160E-04
 -2.99347745170509E-11  4.83743991484143E-04 -3.71515084042135E-11 -1.82838039239595E-04  3.39527804375215E-04
  7.40719220218737E-13 -3.03682894591534E-04 -3.04885326827576E-11 -4.01734705175652E-04  2.14787831361425E-11
  1.55349109358112E-10  6.83938214399833E-10 -7.97483282136778E-10 -7.55706635098093E-10 -3.06063455616072E-10
 -1.19229658694539E-11 -1.58538396000407E-10  1.18820790546729E-09  8.08381576209844E-11 -6.44852028066420E-11
 -1.30446389308082E-11  9.18043532413061E-11  2.29610284960098E-09  5.07549123145937E-10  1.77856901706087E-11
 -1.82934258322731E-11  1.28884485202422E-10  3.22451593956433E-09  7.12798648537903E-10  2.49982245203241E-11
  8.05495815497075E-10 -5.36890650287013E-10 -2.18999102281887E-10  4.71175677405093E-01 -2.10653801283271E-02
 -7.01884884651157E-03 -4.79239115389787E-01  2.14258928642572E-02  7.13896581927431E-03  1.13197985303471E-09
 -7.53889369228079E-10 -3.07603629002459E-10 -2.76688832516251E-01  1.23702451421964E-02  4.12168385892817E-03
  5.20071284196423E-11 -2.13595775406243E-13  6.34841782041621E-04  2.05929675844559E-04  9.66445797772231E-11
 -6.29242188702796E-11  1.89681556252026E-11 -3.71645548598390E-11 -5.89449208304572E-04 -1.91206188363575E-04
  6.13303084227708E-11 -1.25336568494282E-12 -4.56585458364562E-04 -1.48107724764242E-04  2.97872240880373E-11
 -4.83744013009211E-04  3.72524216376879E-11  1.82838054082856E-04 -3.39527809340184E-04 -7.48257569482473E-13
  3.03682911806277E-04  3.05240267740069E-11  4.01734733311674E-04
* ORBITAL    1   21
 -7.55823485251934E-12 -6.12507735200945E-11 -4.71350094132707E-10  2.72184934573157E-09  4.19097845310663E-11
  1.99587969768151E-11  9.08471471100001E-12  5.76634681069061E-10 -2.26369162664284E-09 -2.22288626436415E-10
  1.89568936551788E-11  3.82625971650591E-03  8.22100102209575E-02 -4.98974630647715E-02  2.10227777701904E-03
  5.67882890597314E-03 -4.99320840695504E-04 -1.07282762218957E-02  6.51154134035953E-03 -2.74343481077753E-04
 -7.41077855508356E-04 -6.41091593633764E-01 -1.24070410687095E-02  6.38192241404642E-03 -1.17524274507128E-10
 -1.12598578524109E-10 -1.77951905621471E-11 -4.10426092702690E-10 -7.43225314659807E-11  2.10642383902449E-11
  8.36614375997503E-02  1.61909910595395E-03 -8.32830804301621E-04  1.17219566236462E-10 -4.41009800584238E-10
 -1.26561119390488E-10 -1.84548831761089E-02 -9.16244161278678E-03  1.38134085000013E-10  9.06306394962832E-11
  4.76502968441568E-03  2.36573176262830E-03 -1.52316637020265E-03 -7.56218864798296E-04  1.09205226402466E-10
  6.96641295985035E-11  1.96639347900751E-03  9.76270585182877E-04  4.29541809298960E-10  2.84647232952721E-10
 -2.46644483932963E-03 -9.93551459903473E-12  9.32228544283596E-04  3.85803278218712E-12  6.21559246345673E-12
 -2.58067779238249E-04 -3.03614327595244E-13  2.27594504053005E-04 -3.55048000407453E-11  7.58000569945811E-12
  6.12217445269530E-11  4.70872268502207E-10 -2.71792669099806E-09 -4.22736565961750E-11 -2.00732915157949E-11
  9.08878043401208E-12  5.77273120912394E-10 -2.26476993282358E-09 -2.22183320716621E-10  1.91782003882674E-11
  3.82625968418348E-03  8.22100092333913E-02 -4.98974642721970E-02  2.10227783302802E-03  5.67882904830587E-03
 -4.99320839894601E-04 -1.07282761009701E-02  6.51154109497999E-03 -2.74343545572990E-04 -7.41077891421566E-04
  6.41091599221287E-01  1.24070418993685E-02 -6.38192206783351E-03  1.17279830885729E-10  1.12510863268160E-10
  1.77173682631494E-11  4.10606818558871E-10  7.42813672100187E-11 -2.11019847404815E-11 -8.36614385039248E-02
 -1.61909918679390E-03  8.32830762876164E-04 -1.19421250017864E-10  4.40521596811010E-10  1.26187214732032E-10
 -1.84548834697393E-02 -9.16244160613285E-03  1.38128330924565E-10  9.07533475789737E-11  4.76502975750249E-03
  2.36573176039419E-03 -1.52316638876721E-03 -7.56218866833864E-04  1.09326507645247E-10  6.96311325871539E-11
  1.96639351948187E-03  9.76270590349485E-04  4.29917702206677E-10  2.84968844264159E-10  2.46644480742734E-03
  1.00812130657872E-11 -9.32228534097357E-04 -3.88434259552214E-12 -6.31713693283509E-12  2.58067780198650E-04
  4.45546432361723E-13 -2.27594496039049E-04  3.54679409569643E-11
* ORBITAL    1   22
 -2.51921700536720E-03 -1.86120348408769E-02 -8.96271510294395E-02  1.95730646100919E-02  8.16202720005220E-03
  3.40602094558753E-03 -5.36673716953267E-03 -8.52539951211034E-02 -6.13301238487668E-02 -2.30063415115832E-03
  6.12264321506372E-03 -3.10330380905830E-12  4.72483295375680E-10 -2.91856110228141E-09 -5.59373367565879E-10
 -2.71673782813363E-10  7.32030022863037E-13 -1.19155816795356E-10  7.34947302778991E-10  1.40917888605708E-10
  6.84435979212050E-11  5.00967690281390E-11  2.32830647345796E-11 -2.12638864342669E-11  3.06407905743562E-10
  1.86440075653216E-13  8.42608701365535E-12 -3.40417963937530E-01  6.11086591773687E-03  6.32958459445705E-03
 -1.15047154802563E-11 -5.91719007870339E-12  5.30074134763103E-12  5.89621209490204E-01 -1.05843302480091E-02
 -1.09631621030213E-02  3.60336479978830E-10  2.26448414698835E-10 -5.21982251647416E-12 -6.09332316610911E-12
 -9.29762241757699E-11 -5.83884757481364E-11  5.73499919279376E-11  3.60277032419513E-11 -1.00772280913561E-02
 -4.10187346337333E-03 -7.39970138037636E-11 -4.66028422083144E-11  1.30096455208115E-02  5.29549586683545E-03
 -3.44355948692721E-11  3.57043481123955E-11  1.30028672716755E-11  8.85585541413699E-11  1.11479825781831E-03
 -6.83701794957514E-12 -1.66184328747974E-03  6.11097124199674E-12  2.19841193628829E-03 -2.51921696859254E-03
 -1.86120345655108E-02 -8.96271496816506E-02  1.95730661286999E-02  8.16202616143491E-03  3.40602056138407E-03
  5.36673712394022E-03  8.52539943840227E-02  6.13301239759829E-02  2.30063384109020E-03 -6.12264350856486E-03
  3.15563566421073E-12 -4.72848691247144E-10  2.92074486436054E-09  5.59833779181416E-10  2.71642898501500E-10
 -8.39058373683288E-13  1.18970607168868E-10 -7.35297333117903E-10 -1.40952447357285E-10 -6.84462450334651E-11
  5.23664160377333E-11  2.30343463040583E-11 -2.14329357279056E-11 -3.32549124488834E-10 -6.53852220734501E-13
 -8.73946887183461E-12 -3.40417966356831E-01  6.11086571999188E-03  6.32958447739246E-03 -1.43390980149194E-11
 -5.88696226999629E-12  5.40195718807752E-12  5.89621213216708E-01 -1.05843299063666E-02 -1.09631619127040E-02
 -3.60491646923889E-10 -2.26588745890497E-10 -4.90594085454161E-12 -6.00266421185336E-12  9.30680999865124E-11
  5.84393789730740E-11 -5.74836227797450E-11 -3.60451538525307E-11  1.00772282868484E-02  4.10187343628966E-03
  7.42090992354558E-11  4.66846911899658E-11 -1.30096457791725E-02 -5.29549583908219E-03 -3.43669203371926E-11
  3.16412624167397E-11  1.29454393929359E-11  9.00246104166971E-11  1.11479824305978E-03 -6.92810658204218E-12
 -1.66184326461731E-03  6.18718207138776E-12  2.19841190418655E-03
* ORBITAL    1   23
  1.12178050129725E-10  8.07337554680144E-10  3.60306426981262E-09 -7.33794227428922E-09 -1.19680263283201E-09
 -1.82387205886312E-11  6.83486639705773E-11  4.05866880256257E-10 -5.72832633315752E-09 -1.15010384112042E-09
  3.41593813233730E-11  3.21869548211213E-03  6.78670015715355E-02  9.78431097568379E-02 -1.10236902797778E-02
 -1.58702611730605E-02 -4.18812159638867E-04 -8.83075952173741E-03 -1.27312096534646E-02  1.43438695959274E-03
  2.06501614067025E-03  7.66020703845058E-01 -4.79879915516770E-02 -1.15420450427356E-02  1.97277727401679E-10
  6.25776563639808E-10  2.09838333387604E-10  1.20859759124486E-09  1.36806335248847E-09  5.51908326766962E-10
 -9.96735463718456E-02  6.24413126742413E-03  1.50183498962291E-03 -1.09147147632667E-09  7.99361560648569E-10
  1.06445361791122E-10 -3.86057835385624E-03 -9.60983175308766E-04  1.10292982888910E-10  1.30281924014471E-10
  9.96800845020483E-04  2.48127476625702E-04 -3.17689518655535E-04 -7.90740609116824E-05  6.81320700386939E-11
  1.18078459364846E-10  4.10164408234674E-04  1.02103715959619E-04  3.67555221915818E-10  3.85841574151659E-10
 -3.69969032016936E-04  2.52704763634593E-11  1.39833462333148E-04 -9.51839809200722E-12 -1.32247694029523E-11
 -3.85997946618157E-05 -3.19398295439515E-12  3.40375518824966E-05  9.44789295776740E-11  1.12063651019931E-10
  8.07242664907830E-10  3.60316746072083E-09 -7.33219170385163E-09 -1.19758165945293E-09 -1.86117133672989E-11
 -6.84649576905317E-11 -4.05849378284230E-10  5.72926313058034E-09  1.15037259887144E-09 -3.38654629822297E-11
 -3.21869544804887E-03 -6.78670014398306E-02 -9.78431110912380E-02  1.10236907837155E-02  1.58702618136999E-02
  4.18812157320411E-04  8.83075956059915E-03  1.27312095241767E-02 -1.43438703141285E-03 -2.06501623123569E-03
  7.66020699016013E-01 -4.79879908857148E-02 -1.15420433602560E-02  1.96904756356560E-10  6.25736978815815E-10
  2.09788555633406E-10  1.20878707527755E-09  1.36838501332447E-09  5.52057126955114E-10 -9.96735455907139E-02
  6.24413119177691E-03  1.50183474931159E-03 -1.09429414422149E-09  7.98928885274556E-10  1.06344958304046E-10
  3.86057839124002E-03  9.60983163831725E-04 -1.10132918121766E-10 -1.30176139302656E-10 -9.96800815734202E-04
 -2.48127432169393E-04  3.17689388791647E-04  7.90739032446008E-05 -6.81978327921192E-11 -1.18175087882929E-10
 -4.10164515852118E-04 -1.02103803440606E-04 -3.67245596966887E-10 -3.85605033562361E-10 -3.69969159733705E-04
  2.53213904606133E-11  1.39833504266450E-04 -9.55530649958738E-12 -1.32661486491264E-11 -3.85997828704006E-05
 -3.15409987870818E-12  3.40375938959041E-05  9.46866736194431E-11
* ORBITAL    1   24
  8.27375336144462E-13  7.25828908755043E-12  5.54192854030386E-11 -3.19666307843787E-10 -5.05674475706348E-12
 -2.37366655499125E-12 -1.07509755178918E-12 -6.78294805850158E-11  2.65514268183877E-10  2.59690277867832E-11
 -2.20324207382098E-12  4.99320844284691E-04  1.07282762284528E-02 -6.51154090913422E-03  2.74343543669489E-04
  7.41077875440304E-04  3.82625971830492E-03  8.22100102211144E-02 -4.98974628409086E-02  2.10227780917314E-03
  5.67882891677178E-03 -8.36614378096391E-02 -1.61909907522919E-03  8.32830808853445E-04  2.97712528592412E-10
  2.84698680137175E-10  4.49661169598914E-11 -8.39393898888349E-11 -1.17590862087102E-10 -2.23976087722825E-11
 -6.41091593741595E-01 -1.24070410497780E-02  6.38192241734010E-03 -8.88712802970612E-11 -2.13198098918741E-11
  3.12945719938932E-12 -2.40833391202475E-03 -1.19568470774879E-03 -3.49398993170178E-10 -2.29552733443566E-10
  6.21825453539513E-04  3.08722080684723E-04  1.16718933673251E-02  5.79483718750468E-03  1.28863270552976E-10
  8.47886888964706E-11 -1.50683484912491E-02 -7.48110186512201E-03  5.93275497308260E-11  3.85864526324645E-11
 -3.21867113856492E-04  2.54434169750600E-11  1.21654419634646E-04 -9.63474739623758E-12  7.00509718551011E-12
  1.97755532456102E-03 -6.88404447224881E-12 -1.74403989128177E-03 -5.03420754893911E-12 -9.79378321030793E-13
 -7.11914957105924E-12 -5.52033987101672E-11  3.19252556788900E-10  4.85017648836589E-12  2.33354915539148E-12
 -1.06281954328310E-12 -6.76624277689029E-11  2.66334769316680E-10  2.62403252572612E-11 -2.27395588835943E-12
  4.99320836284186E-04  1.07282760934572E-02 -6.51154152692905E-03  2.74343482783121E-04  7.41077871594594E-04
  3.82625968221569E-03  8.22100092260428E-02 -4.98974644985469E-02  2.10227780056958E-03  5.67882903905430E-03
  8.36614382939874E-02  1.61909921681073E-03 -8.32830758565523E-04 -2.96439139954565E-10 -2.84382803820095E-10
 -4.47779423553399E-11  8.28549186583826E-11  1.17693817988806E-10  2.24464081760337E-11  6.41091599113602E-01
  1.24070419129283E-02 -6.38192206646323E-03  9.10006731934796E-11  2.10710355752211E-11 -3.52784772316790E-12
 -2.40833394839084E-03 -1.19568470027550E-03 -3.49575650725693E-10 -2.29597010799119E-10  6.21825452699502E-04
  3.08722077417451E-04  1.16718935486433E-02  5.79483717892389E-03  1.28910345098321E-10  8.49234672855692E-11
 -1.50683487281683E-02 -7.48110185416018E-03  5.92738937128362E-11  3.86370478563063E-11  3.21867107556766E-04
 -2.54275090701912E-11 -1.21654424701013E-04  9.64330140385033E-12 -7.11514005765362E-12 -1.97755530053259E-03
  6.91919097323601E-12  1.74403986834304E-03  5.03730662494450E-12
* ORBITAL    1   25
 -1.32195234089550E-11 -9.52284098480817E-11 -4.24833207138492E-10  8.64286963492584E-10  1.41007189658417E-10
  2.00272710533725E-12 -8.07387929102190E-12 -4.80393908490168E-11  6.74950120235621E-10  1.35409110640545E-10
 -4.07984182973238E-12  4.18812161726026E-04  8.83075957808638E-03  1.27312093268489E-02 -1.43438696582679E-03
 -2.06501614770448E-03  3.21869548272567E-03  6.78670015931801E-02  9.78431095607537E-02 -1.10236902788820E-02
 -1.58702611696741E-02  9.96735462249364E-02 -6.24413128106819E-03 -1.50183496624721E-03 -5.01291531794072E-10
 -1.58405953158221E-09 -5.30969926756089E-10  8.09171697784821E-11  5.42082557676482E-10  1.70668629140485E-10
  7.66020703758832E-01 -4.79879915847109E-02 -1.15420450378636E-02  2.56109928231523E-10  3.11959378919789E-10
  1.23513421331924E-10 -5.02328955211111E-04 -1.25038966028178E-04 -2.79022888998843E-10 -3.29688071855704E-10
  1.29719293385844E-04  3.22974635744287E-05  2.44164183502960E-03  6.07777498652275E-04  1.04959357170849E-10
  1.19689268177205E-10 -3.15215201302890E-03 -7.84641571279775E-04  4.42730357936791E-11  5.79448308805120E-11
 -4.81408818917953E-05 -6.38594658207213E-11  1.81921615272459E-05  2.41162797855971E-11 -1.80458408032318E-11
  2.96635750921481E-04  1.78329564491005E-11 -2.61606027459929E-04  1.20706525141685E-11 -1.31710293080974E-11
 -9.50354319912982E-11 -4.24355360498770E-10  8.64341428529925E-10  1.41275371250235E-10  2.39621739328102E-12
  8.12564772536582E-12  4.76235923038074E-11 -6.75362810913596E-10 -1.35671699493385E-10  3.95514556820849E-12
 -4.18812155087949E-04 -8.83075950188499E-03 -1.27312098436223E-02  1.43438702392537E-03  2.06501622217166E-03
 -3.21869544634629E-03 -6.78670014007033E-02 -9.78431112344535E-02  1.10236907765742E-02  1.58702618033005E-02
  9.96735457342466E-02 -6.24413118484958E-03 -1.50183477456193E-03 -4.99638160105274E-10 -1.58416127734786E-09
 -5.30973796608721E-10  7.95227397007026E-11  5.42002864627915E-10  1.70687667469595E-10  7.66020699076973E-01
 -4.79879909043133E-02 -1.15420433790438E-02  2.58531613583040E-10  3.11747565115852E-10  1.23605767739965E-10
  5.02328998895339E-04  1.25039035145331E-04  2.78840551137553E-10  3.29554734087363E-10 -1.29719129529992E-04
 -3.22972966416865E-05 -2.44164182094193E-03 -6.07777470104905E-04 -1.04900219160989E-10 -1.19534212338160E-10
  3.15215205696045E-03  7.84641599230784E-04 -4.41236683682816E-11 -5.80083024461177E-11 -4.81409093970010E-05
 -6.40388719067670E-11  1.81921331826312E-05  2.41424301276036E-11 -1.81473822911771E-11  2.96635843200490E-04
  1.79067275146181E-11 -2.61606123423913E-04  1.20301729209758E-11
* ORBITAL    1   26
  4.37712711090311E-11  3.18110222260675E-10  1.40835192018864E-09  3.48806864545550E-09 -3.88072081630713E-10
 -1.69438831875068E-10  3.43905141319805E-11  4.39938357656799E-10  1.65697651610752E-09  2.37802656365901E-10
  1.06075018817223E-10  1.50078650064255E-11  7.88421872069161E-10  1.18217966093838E-09  4.28117768778131E-10
  2.36670701708781E-10 -1.07791427028638E-11 -5.68528349943985E-10 -8.52392984222462E-10 -3.08779704937912E-10
 -1.70690562911846E-10 -6.60575752887446E-10  2.42056402751071E-10  3.07179884065941E-11  5.19873194152658E-01
  1.13627019067088E-02  7.91838039844678E-04  3.78776405309471E-01  8.27879255889212E-03  5.76928591304755E-04
  4.76466868881552E-10 -1.74590348163982E-10 -2.21509436387345E-11  2.18686660056717E-01  4.77976292713132E-03
  3.33089844188628E-04  1.51964493603308E-10  9.85444583125123E-11  8.40848091337678E-03  4.93468886067884E-03
  1.65357007823827E-10  1.05588768554061E-10 -2.75118095002781E-10 -1.75594843988970E-10  5.59258182298251E-03
  3.28212087084602E-03 -3.09601543794818E-10 -1.99146336903095E-10  4.33199516199948E-03  2.54231982796916E-03
 -8.25501925092117E-12  9.41361093398082E-04 -8.52881653055146E-12 -3.55801047834091E-04 -4.73295230938887E-04
  1.21684080298746E-11  4.23328122779038E-04  1.89729722082387E-11  5.60010465513432E-04 -3.78962847130235E-11
 -2.75259382974512E-10 -1.22068656177038E-09 -4.35790764630593E-09  2.88491191032678E-10  1.25664039255832E-10
  3.13601562153765E-11  3.89499409076708E-10  1.77778779903813E-09  2.59970765768249E-10  1.14468539107494E-10
 -1.49279264281862E-11 -7.88836161499981E-10 -1.18033600827705E-09 -4.28052480552282E-10 -2.36913333223185E-10
  1.08120642915401E-11  5.68815774344090E-10  8.51251697149007E-10  3.08570752918403E-10  1.70768974337776E-10
 -6.59381229720473E-10  2.42008906669301E-10  3.05732879188393E-11  5.19873195524313E-01  1.13627038025800E-02
  7.91838534862791E-04  3.78776406718517E-01  8.27879376297816E-03  5.76928920972584E-04  4.74980859198772E-10
 -1.74443321179677E-10 -2.20766037531450E-11  2.18686659941576E-01  4.77976401089023E-03  3.33090098915688E-04
 -1.52112365073058E-10 -9.87183740570647E-11 -8.40848132047986E-03 -4.93468897171672E-03 -1.65360497049218E-10
 -1.05608793711786E-10  2.75339515022833E-10  1.75819802463225E-10 -5.59258199702443E-03 -3.28212087572549E-03
  3.09902743206081E-10  1.99206295905439E-10 -4.33199549566344E-03 -2.54231997390441E-03 -8.23590326125636E-12
  9.41361090888028E-04 -8.41774819831160E-12 -3.55801050962296E-04 -4.73295226634620E-04  1.22071804137324E-11
  4.23328120588162E-04  1.89609190338802E-11  5.60010469267129E-04
* ORBITAL    1   27
  5.44977522521742E-11  3.93101637445531E-10  1.71861658606642E-09 -2.82390747796548E-09 -1.98725896419540E-09
 -8.03431427458466E-10  2.95854539017691E-11  3.78458364602272E-10 -3.20806023283883E-09 -2.20429432556841E-10
  1.65945089493095E-10  1.82743116404690E-11 -1.28980214571027E-10 -3.22647713632274E-09 -7.12615227600587E-10
 -2.44010047896669E-11 -1.30147229402986E-11  9.17000767078432E-11  2.29721727416910E-09  5.07481829892612E-10
  1.75516298775507E-11  1.13202693780863E-09 -7.54356939793641E-10 -3.07715354250659E-10 -5.53377699891977E-01
  2.47403306799888E-02  8.24334708202894E-03 -4.08050127366697E-01  1.82430569470954E-02  6.07848705715704E-03
 -8.07047261337779E-10  5.36960170390295E-10  2.19170455097964E-10 -2.35587851438329E-01  1.05326342182027E-02
  3.50941620198310E-03 -4.87857625418706E-11 -1.36570380673960E-11  7.45584834164092E-04  2.41849009722249E-04
 -4.16655641403670E-11  3.46930363441981E-11  6.80657143975335E-11 -5.78409488809925E-11  5.01880442859828E-04
  1.62798164214625E-04  8.56435966072335E-11 -2.52438664506697E-11  3.88755107065940E-04  1.26103054469839E-04
  2.73041024545445E-11  5.68139092997629E-04  1.36209874659023E-11 -2.14736398148234E-04 -2.89092579311359E-04
 -1.88192077808484E-11  2.58572265312221E-04 -4.38322623035755E-11  3.42058971004485E-04  4.59657153220533E-11
  3.31592796917821E-10  1.41924380649133E-09 -4.47180305778275E-09 -1.87504872321363E-09 -7.54905986667366E-10
 -2.33682985134829E-11 -2.59090263794263E-10  3.24280297303339E-09  2.28795160809198E-10 -1.47071487257301E-10
  1.83203819079581E-11 -1.28838783155517E-10 -3.22430984258464E-09 -7.12728600313662E-10 -2.49984251863442E-11
 -1.30351880586531E-11  9.20281405159235E-11  2.29612286726406E-09  5.07521841307052E-10  1.76922873376718E-11
 -1.13158895991986E-09  7.53890873723697E-10  3.07647694457887E-10  5.53377698156056E-01 -2.47403274516749E-02
 -8.24334490331913E-03  4.08050126497215E-01 -1.82430549373776E-02 -6.07848551611737E-03  8.05628393206606E-10
 -5.36894723704520E-10 -2.18981540537679E-10  2.35587850024550E-01 -1.05326322272781E-02 -3.50941517258399E-03
 -4.87305923196184E-11 -1.35044313857185E-11  7.45584190183531E-04  2.41848513736452E-04 -4.16953575571357E-11
  3.46208571401119E-11  6.81231657765962E-11 -5.77599193086326E-11  5.01880207517081E-04  1.62797976227278E-04
  8.60751973792984E-11 -2.50142354590117E-11  3.88754518653235E-04  1.26102609505915E-04 -2.73314496896360E-11
 -5.68139124573005E-04 -1.36179547105629E-11  2.14736398552072E-04  2.89092607585331E-04  1.89851255361480E-11
 -2.58572287934200E-04  4.37319174788664E-11 -3.42058968431577E-04
* ORBITAL    1   28
 -2.11007487227516E-03 -1.56859089778331E-02 -8.16804168714120E-02  1.38918306460783E-02  4.20484481236795E-02
  1.59309235223504E-02 -5.33098917656118E-03 -1.02259312021872E-01  2.45052498695148E-02  1.01432532450705E-02
  3.92966744454278E-03  2.35810046137367E-11  8.51763561217708E-11 -2.84086768170843E-09 -1.03388624680118E-09
 -2.68663770315395E-10 -5.86210966127268E-12 -2.16207850415937E-11  7.14919135105196E-10  2.60219984922563E-10
  6.75873973134978E-11  3.57882397784694E-10 -1.07557641222838E-09 -5.83587707288506E-10  1.24089530796797E-10
  6.01017747023432E-10  1.86679764139713E-10  3.73830868888105E-01 -3.94709094687810E-02 -9.54517060060649E-03
 -9.14694347345210E-11  2.70836942531889E-10  1.46883593270657E-10 -6.47494058072405E-01  6.83656210187513E-02
  1.65327205714088E-02  7.20448198368821E-11  7.95631463788460E-11  7.85058087320248E-11  6.28812751219836E-11
 -1.85758676283662E-11 -2.05399938215243E-11  1.15101857112889E-11  1.26553003485220E-11 -6.92631041036790E-03
 -3.78433037801619E-03 -1.47491549035043E-11 -1.63608109897047E-11  8.94182833446431E-03  4.88554954593424E-03
  8.08597991120101E-11 -7.62291849206020E-10 -3.05505610475629E-11 -2.01043795626075E-09  1.60733956656443E-04
  1.62808116811842E-11 -2.39606875323676E-04 -1.44979244045312E-11  3.16970759325474E-04  2.11007494526352E-03
  1.56859095086558E-02  8.16804193410244E-02 -1.38918306204611E-02 -4.20484521676242E-02 -1.59309250644985E-02
 -5.33098918908756E-03 -1.02259312031621E-01  2.45052557663314E-02  1.01432551813315E-02  3.92966878287842E-03
  2.35261354413672E-11  8.53758409076161E-11 -2.83815224741411E-09 -1.03400878030275E-09 -2.69295028718197E-10
 -5.99882548060728E-12 -2.13248412540769E-11  7.15070355937917E-10  2.60450612517632E-10  6.78333290437141E-11
 -3.56490918643637E-10  1.07449470668464E-09  5.83198835941196E-10  6.63736761246180E-11  6.12445624182223E-10
  1.90031408678178E-10 -3.73830866292127E-01  3.94709099901895E-02  9.54517004987279E-03  8.83463505628812E-11
 -2.70613911684454E-10 -1.46935780019418E-10  6.47494053720049E-01 -6.83656210399426E-02 -1.65327193440032E-02
  7.20628711973616E-11  7.94861497867858E-11 -7.92365734767158E-11 -6.34319991817508E-11 -1.86180973727363E-11
 -2.06295510887190E-11  1.15027929185173E-11  1.27297279776156E-11 -6.92631040065349E-03 -3.78433032619028E-03
 -1.48215205624110E-11 -1.63041723575429E-11  8.94182822824202E-03  4.88554940403978E-03 -8.08904492710950E-11
  7.58003467267222E-10  3.05576121103426E-11  2.01242328633281E-09 -1.60734008062538E-04 -1.63055163754184E-11
  2.39606950886358E-04  1.43811243001715E-11 -3.16970862456731E-04
* ORBITAL    1   29
 -2.84960848148240E-03 -2.09839635996616E-02 -1.00382335748218E-01  5.59132708458431E-01  2.37936631229774E-02
  7.43739398304938E-03 -1.71477472921480E-03 -2.35405852608553E-02 -4.14828530267952E-02 -5.96738790304941E-03
 -2.43167055465173E-03 -2.23346051241626E-11 -1.46659506424494E-09 -3.05844727132610E-08 -7.25859081640511E-09
 -3.84465644048515E-09  5.61998692677576E-12  3.69298881896828E-10  7.70115175311571E-09  1.82775990694433E-09
  9.68135580980618E-10  8.93653511395261E-09  5.62727131171909E-10  2.33734279385330E-10 -5.84825466995156E-09
  8.29448107702632E-11 -1.78148519233532E-11 -1.22315142418385E-03 -1.19160333463708E-04 -1.02281824765062E-03
 -2.25051130080742E-09 -1.41777526072594E-10 -5.88819066872060E-11  2.11855731827799E-03  2.06391863426761E-04
  1.77157318595441E-03 -1.24325740238865E-10 -9.31590896964024E-11  1.31617034731672E-10  8.48795027319411E-11
  3.20796019034375E-11  2.40335146815867E-11 -1.97238320950742E-11 -1.48492624028881E-11  4.21676563096104E-03
  2.43144636139556E-03  2.55312378898981E-11  1.91187709798597E-11 -5.44382092012958E-03 -3.13898368808214E-03
  4.80784188742706E-13 -1.02894811115989E-10 -1.89469795961577E-13 -2.80701321151262E-10 -2.36493138657891E-04
  8.40228021669308E-14  3.52543274825861E-04 -2.25818832929003E-13 -4.66370844850794E-04 -2.84960845066348E-03
 -2.09839633808457E-02 -1.00382333965322E-01  5.59132712917058E-01  2.37936622953049E-02  7.43739351867180E-03
  1.71477469432486E-03  2.35405836782102E-02  4.14828538056809E-02  5.96738771295351E-03  2.43167022747936E-03
  2.22428809739873E-11  1.46541098276223E-09  3.05928084460095E-08  7.26084063908540E-09  3.84610461458083E-09
 -5.59586874678887E-12 -3.68882546894755E-10 -7.70374320827419E-09 -1.82844912075481E-09 -9.68589217560706E-10
  8.93366924460904E-09  5.63281545748928E-10  2.34000513628824E-10  6.20656691889278E-09 -6.74340393798688E-11
  2.60093583580534E-11 -1.22314902352107E-03 -1.19160242555459E-04 -1.02281829804600E-03 -2.24966410436770E-09
 -1.41939306652776E-10 -5.89642158443550E-11  2.11856194923145E-03  2.06391595943642E-04  1.77157330492600E-03
  1.24383632964741E-10  9.32522616803825E-11  1.23094398713295E-10  7.87533536299085E-11 -3.20823774033915E-11
 -2.40220387536487E-11  1.97266707370143E-11  1.48025835461472E-11 -4.21676564863135E-03 -2.43144634257444E-03
 -2.56762726368307E-11 -1.90978657995597E-11  5.44382109448934E-03  3.13898376117257E-03  5.19976930567299E-13
 -1.07736025408105E-10 -2.46101900480167E-13 -2.78860696899080E-10 -2.36493135978408E-04  1.07035783892929E-13
  3.52543271601509E-04 -1.03828005963006E-13 -4.66370843050750E-04
* ORBITAL    1   30
  1.91991659094444E-03  1.43437444925410E-02  8.15744361149966E-02  8.29719386638778E-01 -1.00753241262552E-01
 -4.71654728874046E-02  2.03171316100103E-03  5.18094542930205E-02 -2.18550438349642E-01 -2.36240403029150E-02
  8.20528031965905E-03  6.17053934156780E-10  1.06245821953792E-08 -1.13635804347869E-07 -2.32336806380988E-08
 -7.05658403987883E-09 -1.55404482520063E-10 -2.67549754812904E-09  2.86138220406555E-08  5.85022475484778E-09
  1.77672011489541E-09  3.14488344183535E-08 -7.85594276824236E-09 -3.72316049518899E-09 -3.35611653857589E-09
  1.31565121288899E-08  4.60545057138395E-09  5.69512605988772E-03  2.20414874718207E-02  4.68215799963133E-03
 -7.91938017640369E-09  1.97856172946157E-09  9.37601851072665E-10 -9.86424936222474E-03 -3.81769676226395E-02
 -8.10973260126670E-03 -1.19926986970764E-11  1.63819245009638E-10  2.02675586674732E-09  1.51126332393628E-09
  3.08721531785154E-12 -4.22379755037398E-11 -1.90352931615326E-12  2.61016167700898E-11  1.06063567597603E-02
  7.28075927003102E-03  2.61585122999784E-12 -3.36032871760244E-11 -1.36927464915264E-02 -9.39941889480165E-03
  2.15642979902720E-10 -3.75882699875443E-10 -8.12598171335657E-11 -1.17285191750743E-09 -1.34807257418808E-05
  4.35654918047271E-11  2.00990129294039E-05 -3.82852737819863E-11 -2.65866808696410E-05 -1.91991678578230E-03
 -1.43437458553674E-02 -8.15744409749276E-02 -8.29719384229067E-01  1.00753243746808E-01  4.71654747306629E-02
  2.03171333880400E-03  5.18094554763351E-02 -2.18550438002686E-01 -2.36240383005998E-02  8.20528208147563E-03
  6.16866140167433E-10  1.06213772888481E-08 -1.13663307256158E-07 -2.32397088759347E-08 -7.05950382337993E-09
 -1.55319705654726E-10 -2.67455749663997E-09  2.86225104719545E-08  5.85217556618108E-09  1.77775825994154E-09
 -3.14415098096921E-08  7.85413721904913E-09  3.72240151477149E-09 -3.59398031256412E-09  1.34747045220420E-08
  4.73241809771141E-09 -5.69512900596303E-03 -2.20414850419607E-02 -4.68215740429562E-03  7.91712505007114E-09
 -1.97790538338154E-09 -9.37482184822829E-10  9.86424939886796E-03  3.81769828347388E-02  8.10973838000588E-03
 -1.21632002048750E-11  1.63709293310190E-10 -2.02665389671830E-09 -1.50900129407921E-09  3.14945633327767E-12
 -4.21953180027768E-11 -1.88130859335660E-12  2.61385215532149E-11  1.06063561778747E-02  7.28075880466739E-03
  2.41574831740103E-12 -3.36748567224375E-11 -1.36927481530546E-02 -9.39942009133472E-03 -2.15623510948333E-10
  4.92812213747348E-10  8.13944182361174E-11  1.12856325919255E-09  1.34806486658176E-05 -4.36242902447404E-11
 -2.00989127400843E-05  3.83351877416580E-11  2.65866091587164E-05
* ORBITAL    1   37
 -8.77783770434921E-03 -6.22633441859250E-02 -2.40419451941290E-01 -3.45584505400360E-01  5.65374321198160E-01
  3.38950551677469E-01  6.04246560168449E-04  6.14582066943740E-02  7.93453447082642E-01  3.38219786415360E-01
  2.34610317229585E-01 -1.31172311387690E-10 -2.23711431601774E-09 -2.69700337286587E-08 -1.00239646540461E-08
 -7.18260272269550E-09  3.30379855706987E-11  5.63158479997649E-10  6.78961183105310E-09  2.52350202096791E-09
  1.80818863434633E-09  1.60726180907254E-10  1.58919369380091E-09  8.16207879333430E-10 -2.80875731627239E-09
 -6.77063930673930E-10 -2.46644827269528E-10 -8.55563072686963E-02 -6.32218775105991E-02 -2.78432095140080E-02
 -4.06982282146730E-11 -4.00216212641396E-10 -2.05534212643107E-10  1.48187869155739E-01  1.09503503531102E-01
  4.82258533543436E-02 -4.01730045702633E-11 -1.05740920882608E-10  3.22255030939579E-11  2.96450508474437E-11
  1.03738906823239E-11  2.73032582900769E-11 -6.39997129618133E-12 -1.68376368143471E-11 -2.24928085608011E-02
 -2.28739398365038E-02  8.25658169157267E-12  2.17338794828531E-11  2.90380910082058E-02  2.95301293672468E-02
  7.20051083675552E-12 -9.49537660984700E-12 -2.72176808316422E-12 -2.78126866752676E-11  1.17717076088508E-03
  1.45298833476905E-12 -1.75482254837594E-03 -1.27933031897935E-12  2.32141203718266E-03 -8.77784209891656E-03
 -6.22633759775589E-02 -2.40419594696153E-01 -3.45584866615654E-01  5.65374336149558E-01  3.38950555914834E-01
 -6.04243261164325E-04 -6.14581563053855E-02 -7.93453269745436E-01 -3.38219742356447E-01 -2.34610291750948E-01
  1.31193842337130E-10  2.23694076464014E-09  2.69740912366071E-08  1.00236677306563E-08  7.18144310976728E-09
 -3.31368710115891E-11 -5.63069899908249E-10 -6.79112207707113E-09 -2.52361557969681E-09 -1.80804996560533E-09
  1.61642635950953E-10  1.59000403841522E-09  8.16636673255860E-10  2.84107475273314E-09  6.85102886586775E-10
  2.49708133338365E-10 -8.55562991058046E-02 -6.32218681985874E-02 -2.78432062298132E-02 -4.09835398047305E-11
 -4.00456399165666E-10 -2.05667479268201E-10  1.48187859134818E-01  1.09503488395284E-01  4.82258480277891E-02
  4.01531578018991E-11  1.05731279216723E-10  3.20183275240494E-11  2.96586820618326E-11 -1.03688727060901E-11
 -2.73024046615832E-11  6.40026652971616E-12  1.68430244324000E-11  2.24928075436638E-02  2.28739389167467E-02
 -8.25375850468145E-12 -2.17383073248420E-11 -2.90380896568342E-02 -2.95301281445355E-02  7.20771214823044E-12
 -1.12330721268185E-11 -2.72409223210531E-12 -2.71558070251767E-11  1.17717073866828E-03  1.45469673661089E-12
 -1.75482251503042E-03 -1.28358442876973E-12  2.32141199217617E-03
* ORBITAL    1   40
  4.66979328903723E-10  3.38413240492254E-09  1.53001110183320E-08  4.43405697087715E-08  4.33556207068224E-10
  7.02764237587144E-10  3.48812877472871E-10  5.46386984183159E-09  1.60279263090803E-08  3.73572773591096E-09
  2.01814978091925E-09 -1.57840799201239E-11 -3.35909611589705E-10  4.31644111466279E-10  4.00754238613281E-10
  4.95641385239925E-10 -2.09244815499977E-11 -4.46919746376981E-10  5.75199472043419E-10  5.33612046684667E-10
  6.59785445598796E-10 -1.64024147405970E-09 -7.55798772538975E-10 -2.83418541484975E-10  6.53331422218661E-02
 -3.23654255430484E-01 -1.87943890399541E-01 -7.00135181769937E-02  3.46840386056828E-01  2.01407923608947E-01
 -2.18216082144122E-09 -1.00552764736350E-09 -3.77079697279271E-10 -4.04223219101311E-02  2.00248392015297E-01
  1.16282919423705E-01  7.79020157623309E-11  1.10516134566250E-10  6.22703502140550E-03  6.48879797568274E-03
  1.41848330447238E-10  2.41769764501886E-10  2.47512997635345E-11  5.77099325333533E-11 -6.09170731071003E-03
 -6.34778156052740E-03  8.64263374625810E-11  1.23067334580141E-10 -4.71861594353378E-03 -4.91697023065863E-03
 -9.03249982041114E-13  1.15456300299656E-03  4.72926024456777E-12 -4.36383798517777E-04  8.53800352318138E-04
  3.76822531721595E-12 -7.63662254243724E-04 -7.91595914165977E-13 -1.01023020096735E-03 -4.66249942242308E-10
 -3.37882082789399E-09 -1.52801183111897E-08 -4.43388733350036E-08 -4.49155812034954E-10 -7.10053547132176E-10
  3.48980802762113E-10  5.46714634146132E-09  1.60784126142048E-08  3.78060451850410E-09  2.06030850054186E-09
  1.57608376500825E-11  3.36004085004790E-10 -4.31748184632082E-10 -4.00853109153089E-10 -4.95807624965517E-10
  2.10319923531570E-11  4.46882962305938E-10 -5.75183307722686E-10 -5.33840838493629E-10 -6.60186736876601E-10
 -1.63996992263868E-09 -7.55848997108355E-10 -2.83481938127640E-10  6.53331491524914E-02 -3.23654241964224E-01
 -1.87943884381329E-01 -7.00135241422994E-02  3.46840373168848E-01  2.01407917609773E-01 -2.18177411530351E-09
 -1.00563674715048E-09 -3.77189202269801E-10 -4.04223286806864E-02  2.00248381040554E-01  1.16282914933368E-01
 -7.80073069021718E-11 -1.10624161131444E-10 -6.22703453944047E-03 -6.48879750231079E-03 -1.42075666382311E-10
 -2.42037514875491E-10 -2.47905000622856E-11 -5.77621913691005E-11  6.09170659654806E-03  6.34778088003132E-03
 -8.65533819509242E-11 -1.23198153219147E-10  4.71861589279465E-03  4.91697015367215E-03 -9.00915322243433E-13
  1.15456301674968E-03  4.73264644230034E-12 -4.36383800683613E-04  8.53800363913910E-04  3.76610161200273E-12
 -7.63662257579589E-04 -7.90844243513062E-13 -1.01023021412069E-03
* ORBITAL    1   41
 -1.36130047344779E-09 -9.86560543468478E-09 -4.46116171246002E-08 -1.29399261124853E-07 -1.29084933644252E-09
 -2.06194409023321E-09 -1.01854380788219E-09 -1.59550460932224E-08 -4.68812210907359E-08 -1.09983518990269E-08
 -5.98116248248213E-09 -2.09941571832377E-11 -4.47229861160075E-10  5.74053414909458E-10  5.33023811282578E-10
  6.59289062475995E-10  1.57493767562700E-11  3.35912727695664E-10 -4.31597842671492E-10 -4.00709214987438E-10
 -4.95581389964979E-10 -2.18325260599783E-09 -1.00589042756552E-09 -3.77201128690194E-10 -8.08447595822579E-02
  4.00496774200850E-01  2.32565845628439E-01 -5.65802406961814E-02  2.80292804438953E-01  1.62764189369324E-01
  1.64031189032879E-09  7.55807323600718E-10  2.83435046356125E-10 -3.26666220656526E-02  1.61827120919325E-01
  9.39719470418839E-02  6.96167868316433E-11  9.02385938418490E-11 -7.70547302887281E-03 -8.02938269024907E-03
  5.68904701577551E-11  1.01650846475450E-10 -9.95047666971725E-11 -1.78396049487808E-10 -4.92290625267250E-03
 -5.12984714916227E-03 -1.27622994431505E-10 -1.97074522063395E-10 -3.81326752227162E-03 -3.97356317501096E-03
 -2.46327094909153E-12 -1.42868173298936E-03  2.96053190778089E-12  5.39990935828756E-04  6.89983596845161E-04
 -4.60362512280440E-12 -6.17140087282253E-04 -1.41429226342495E-12 -8.16399606407848E-04  1.36234756590071E-09
  9.87281584933885E-09  4.46393077879706E-08  1.29401739330341E-07  1.26925320160662E-09  2.05188250819737E-09
 -1.01818380473663E-09 -1.59504168547969E-08 -4.68110082325394E-08 -1.09357790849013E-08 -5.92235597136758E-09
  2.09984387078496E-11  4.47175744790514E-10 -5.74031238673115E-10 -5.33277558826689E-10 -6.59718711525582E-10
 -1.57970797767409E-11 -3.36041866033219E-10  4.31667279795798E-10  4.00870377442711E-10  4.95848972267006E-10
 -2.18285495730233E-09 -1.00596950404389E-09 -3.77292238830134E-10 -8.08447681515864E-02  4.00496757540693E-01
  2.32565838182831E-01 -5.65802508879901E-02  2.80292788315569E-01  1.62764182861977E-01  1.64005586472739E-09
  7.55801925204757E-10  2.83468177498639E-10 -3.26666182309039E-02  1.61827121940897E-01  9.39719462886381E-02
 -6.97133788083487E-11 -9.03346838653984E-11  7.70547243269306E-03  8.02938210465730E-03 -5.69837750786095E-11
 -1.01755692643309E-10  9.96702039630513E-11  1.78596267839031E-10  4.92290658215802E-03  5.12984741145226E-03
  1.27817105870007E-10  1.97294389572659E-10  3.81326631083728E-03  3.97356206428661E-03 -2.46022619305745E-12
 -1.42868174709469E-03  2.95969461492778E-12  5.39990946205759E-04  6.89983606239007E-04 -4.60586914692013E-12
 -6.17140101746319E-04 -1.41802058371046E-12 -8.16399608118276E-04
* ORBITAL    1   42
 -3.89001707502751E-02 -2.82985363506091E-01 -1.31615351701220E+00 -4.06295244468943E+00 -6.19225065650685E-01
 -4.10384182539689E-01 -2.48662078012300E-02 -4.18185432507284E-01 -1.93280983470251E+00 -3.95711709472270E-01
 -1.13530823209575E-01  3.25540344782343E-11  3.50035664696170E-10  5.10289647292640E-09 -1.51961750242071E-10
 -8.25599023825080E-10 -8.25493892989730E-12 -8.81972888319115E-11 -1.28504981381149E-09  3.82948505305262E-11
  2.07945595055173E-10 -8.19895804434647E-10 -5.61199785159388E-09 -2.93761803140560E-09  8.21733452612926E-10
 -2.54474842024520E-09 -1.53289381010143E-09  2.25384543541977E-02 -1.94597109764117E-01 -1.01002685013094E-01
  2.06447857746419E-10  1.41316861402265E-09  7.39724709944073E-10 -3.90377475734175E-02  3.37052079151953E-01
  1.74941780975774E-01  9.32240176827357E-10  9.00063907734748E-10  1.09852728652376E-10  9.36994525039790E-11
 -2.40700064180317E-10 -2.32394935361866E-10  1.48477274783557E-10  1.43351187333565E-10  4.08400948765844E-03
  5.48007198253436E-03 -1.91668787411963E-10 -1.85054064312713E-10 -5.27243350738194E-03 -7.07474244824087E-03
  2.79249107364142E-12 -4.14926017749093E-11 -1.05540866358025E-12 -1.39333616312158E-10  1.06433194537178E-03
  5.64821770064985E-13 -1.58661231349800E-03 -4.99896103667905E-13  2.09889085160438E-03  3.89001702314957E-02
  2.82985359859699E-01  1.31615350338364E+00  4.06295242646834E+00  6.19225074480893E-01  4.10384186210905E-01
 -2.48662079754434E-02 -4.18185438240229E-01 -1.93280986757364E+00 -3.95711745775707E-01 -1.13530858631525E-01
  3.23828584312865E-11  3.49482745202780E-10  5.10215009465988E-09 -1.52331654585094E-10 -8.25831321788567E-10
 -8.14183616162958E-12 -8.79697757453810E-11 -1.28478824485713E-09  3.83126710548084E-11  2.07898792122540E-10
  8.20077410004985E-10  5.61403103821468E-09  2.93851975425868E-09  8.53481379441880E-10 -2.51107570655729E-09
 -1.51743573707527E-09 -2.25384583830616E-02  1.94597099288631E-01  1.01002680816219E-01 -2.06523066479124E-10
 -1.41378509952819E-09 -7.40011065565301E-10  3.90377557689900E-02 -3.37052064686102E-01 -1.74941775925794E-01
  9.32272679239816E-10  9.00126157029034E-10 -1.08217960185835E-10 -9.21479451941678E-11 -2.40717388623065E-10
 -2.32418817224708E-10  1.48486198716418E-10  1.43367659003108E-10  4.08401062579606E-03  5.48007307983404E-03
 -1.91684864721589E-10 -1.85074197966806E-10 -5.27243510627739E-03 -7.07474397526114E-03 -2.77985242181436E-12
  6.10755885178269E-11  1.05019025873968E-12  1.31938464787819E-10 -1.06433189095991E-03 -5.60722680635614E-13
  1.58661222981609E-03  4.92630373588524E-13 -2.09889073085237E-03
* ORBITAL    1   44
 -5.44199946426419E-10 -3.93042378618381E-09 -1.72601696401543E-08 -4.81514565700537E-08  6.20860423274111E-09
  3.19830463861161E-09 -4.60271205720904E-10 -6.83687828290248E-09 -1.09195667541194E-08 -2.85866939688021E-09
 -2.41112554079020E-09  6.24297788417189E-03  8.90958360146967E-02  2.02538919714318E-01 -4.35025869166219E-02
 -7.17458799564678E-02 -8.97182650596448E-04 -1.28040239540782E-02 -2.91070075900710E-02  6.25178667754411E-03
  1.03106497412629E-02  1.28149505153063E-02 -6.40812443713929E-01 -3.51739746684018E-01 -3.51111983796972E-10
 -3.82010899074690E-09 -1.92445463958118E-09  1.47236825722961E-10 -3.75102911891093E-09 -2.22313457897063E-09
 -1.84164551973001E-03  9.20915971711199E-02  5.05487610172999E-02 -1.96541197607121E-09 -1.21187349580183E-08
 -5.52751472730596E-09  8.03669973474213E-02  6.98985865175734E-02  2.77983402164056E-10  2.88776772606839E-10
 -2.07506694594885E-02 -1.80477374232966E-02  7.30460596484495E-03  6.35312557913204E-03  6.06931099689412E-10
  5.44683049116943E-10 -9.43020624784127E-03 -8.20185042420985E-03  3.22590131845515E-10  4.45905089907288E-10
  2.78575838328463E-03 -1.26110458717305E-11 -1.05291771785041E-03  4.76516621389479E-12 -8.54604335278940E-13
  3.20988617242782E-04  1.22235255171953E-11 -2.83085534540889E-04 -5.96200731247856E-11  5.44180463837845E-10
  3.93031881955499E-09  1.72598355870703E-08  4.81507142941983E-08 -6.20857243940850E-09 -3.19843916238055E-09
 -4.60313554446578E-10 -6.83702876710768E-09 -1.09197461461790E-08 -2.86024950733748E-09 -2.41272599184167E-09
  6.24297842067771E-03  8.90958451422616E-02  2.02538960190405E-01 -4.35025647717012E-02 -7.17458607905551E-02
 -8.97182722371315E-04 -1.28040251902524E-02 -2.91070130294201E-02  6.25178356618970E-03  1.03106470136865E-02
 -1.28149613434987E-02  6.40812422665203E-01  3.51739738944416E-01  3.51246916538893E-10  3.82018999821375E-09
  1.92448889465628E-09 -1.47308030029664E-10  3.75052914309273E-09  2.22291304331936E-09  1.84164694328767E-03
 -9.20915943803371E-02 -5.05487600030944E-02  1.96618516673152E-09  1.21199237391067E-08  5.52802308023117E-09
  8.03669969696875E-02  6.98985862466159E-02  2.78121289679672E-10  2.88916844005179E-10 -2.07506693624105E-02
 -1.80477373546346E-02  7.30460593902468E-03  6.35312556433853E-03  6.07084991207033E-10  5.44843416876499E-10
 -9.43020621111656E-03 -8.20185039538040E-03  3.22833246893132E-10  4.46164468412987E-10 -2.78575843482039E-03
  1.26119236723729E-11  1.05291773817125E-03 -4.76614196523468E-12  8.58477002090211E-13 -3.20988624106654E-04
 -1.22319361679897E-11  2.83085535610646E-04  5.96400665925580E-11
* ORBITAL    1   45
  5.68166466873437E-11  4.10137696100798E-10  1.80114930594405E-09  5.02472241108607E-09 -6.47776272100835E-10
 -3.33687242269109E-10  4.80283027964519E-11  7.13420275405356E-10  1.13955740078344E-09  2.98276399925358E-10
  2.51540298708001E-10  8.97182644747932E-04  1.28040238703673E-02  2.91070071764623E-02 -6.25178675706167E-03
 -1.03106497724887E-02  6.24297788092308E-03  8.90958359662812E-02  2.02538919488485E-01 -4.35025869610747E-02
 -7.17458799750939E-02  1.84164537206750E-03 -9.20915974272382E-02 -5.05487611243891E-02  8.55404612438829E-10
  9.30856333090427E-09  4.68938633872013E-09 -3.96558611798665E-10 -3.75759842013201E-09 -1.85818076941151E-09
  1.28149504297865E-02 -6.40812443854160E-01 -3.51739746742336E-01 -1.50114918014767E-11 -1.13099132280527E-09
 -6.30019665745928E-10  1.15495964462119E-02  1.00451739045367E-02 -6.77399469912494E-10 -7.03695078563582E-10
 -2.98209329148641E-03 -2.59365310329470E-03 -5.08285520858208E-02 -4.42077477324729E-02  2.12292980921243E-10
  2.29491624416896E-10  6.56193785371627E-02  5.70719568998395E-02  1.79842769891559E-10  1.75267149319696E-10
  4.00343207438512E-04  3.07237870108864E-11 -1.51315652096168E-04 -1.16123517089359E-11  9.53926928955962E-12
 -2.23357572755762E-03 -9.72759200884453E-12  1.96982866067688E-03 -4.96202366192833E-12 -5.67567040495551E-11
 -4.10143890413113E-10 -1.80107626045841E-09 -5.02459114365117E-09  6.47760979709722E-10  3.33696206216946E-10
  4.80346317120152E-11  7.13446286259961E-10  1.13962183826001E-09  2.98553896649951E-10  2.51837977527766E-10
  8.97182728213281E-04  1.28040252733845E-02  2.91070134433784E-02 -6.25178348680526E-03 -1.03106469827713E-02
  6.24297842386701E-03  8.90958451863095E-02  2.02538960418896E-01 -4.35025647279308E-02 -7.17458607740896E-02
 -1.84164709026270E-03  9.20915941242305E-02  5.05487598959479E-02 -8.55765962693718E-10 -9.30872270765583E-09
 -4.68944248548601E-09  3.96733853080945E-10  3.75781404945883E-09  1.85828032156073E-09 -1.28149614229963E-02
  6.40812422525138E-01  3.51739738885637E-01  1.49707481514055E-11  1.13085749423820E-09  6.29986092758413E-10
  1.15495963786931E-02  1.00451738547716E-02 -6.77686445647133E-10 -7.03990768893967E-10 -2.98209327621697E-03
 -2.59365309661478E-03 -5.08285518394889E-02 -4.42077475565395E-02  2.12400902669558E-10  2.29603301913746E-10
  6.56193782184101E-02  5.70719566706586E-02  1.79925600590281E-10  1.75347473773378E-10 -4.00343215863528E-04
 -3.07313423577796E-11  1.51315659282500E-04  1.16146308782696E-11 -9.54151389556124E-12  2.23357577148462E-03
  9.73156336182494E-12 -1.96982869836535E-03  4.96065307592781E-12
* ORBITAL    1   46
  2.20621175589749E-11  1.60294587583784E-10  7.13227640477910E-10  1.62912541527753E-09 -1.91554813142843E-10
 -1.27206100671161E-10  2.32838018327715E-11  3.45413285960391E-10  3.68747309086766E-10  5.48138138065734E-10
  6.18201764650980E-10  4.02809138960907E-11  5.48374184902762E-10  2.77041058709654E-09 -5.35056551916600E-10
 -9.62710882349917E-10  5.21018010615032E-11  7.09172075286956E-10  3.58272783283720E-09 -6.91668112613059E-10
 -1.24467997020476E-09 -5.17581098732312E-10 -4.90102222140821E-09 -2.63330929275612E-09 -1.08634531037103E-01
 -5.14174986658793E-01 -2.52106244812706E-01  1.19768992564419E-01  5.66875185830508E-01  2.77945792867312E-01
 -6.69211242109013E-10 -6.33802158195535E-09 -3.40544270333759E-09  6.91486601472311E-02  3.27285541329227E-01
  1.60472078375084E-01  8.63442635115806E-10  8.00290673613269E-10  2.45357109710939E-02  2.25532047093210E-02
  5.19546915064269E-10  5.76394579616186E-10 -3.05981462649423E-10 -2.32467954662533E-10 -2.46936065184555E-02
 -2.26983421853868E-02  9.18109797453313E-10  8.51770241582493E-10 -1.91275852886502E-02 -1.75820601931451E-02
  2.75009674967548E-12 -9.02140425071229E-04 -1.96936955908174E-11  3.40977029645965E-04 -6.86342666167976E-04
 -1.43899942870797E-11  6.13883540947264E-04  2.32452527440879E-12  8.12091596495464E-04 -1.64437260689755E-11
 -1.18634127983368E-10 -5.34640989866588E-10 -1.88570840398432E-09 -1.47035803391643E-10 -1.33849182020268E-10
  6.52961693467603E-12  1.11793983620665E-10  7.85400930651463E-10 -2.85508398301858E-10 -4.59725114632224E-10
  4.01851461404854E-11  5.48475172286725E-10  2.77133394000806E-09 -5.33069365059901E-10 -9.60525621413236E-10
  5.19633187810806E-11  7.09312774654453E-10  3.58368980179458E-09 -6.89598677576885E-10 -1.24238775425486E-09
  5.17713105001262E-10  4.90103167475543E-09  2.63338799348776E-09  1.08634528177322E-01  5.14174994241970E-01
  2.52106250193698E-01 -1.19768989387463E-01 -5.66875194204203E-01 -2.77945798778310E-01  6.69371151885547E-10
  6.33818898814259E-09  3.40559475889292E-09 -6.91486583903673E-02 -3.27285546115900E-01 -1.60472081826233E-01
  8.63625737928988E-10  8.00468934401143E-10  2.45357105978809E-02  2.25532043715395E-02  5.19803551190125E-10
  5.76668144630176E-10 -3.05946316269080E-10 -2.32434000561592E-10 -2.46936060860056E-02 -2.26983417972411E-02
  9.18276837202310E-10  8.51938066817019E-10 -1.91275850695596E-02 -1.75820599907698E-02 -2.73948664160311E-12
  9.02140384561075E-04  1.96998795065246E-11 -3.40977015731227E-04  6.86342635894859E-04  1.43881796035155E-11
 -6.13883517698995E-04 -2.31695249330219E-12 -8.12091557352057E-04
* ORBITAL    1   47
  1.73756579020098E-11  1.24309976503440E-10  5.68192597541795E-10  2.76224577823261E-09  4.87916945870183E-10
  4.03577036317792E-10 -5.47374544833682E-12 -4.89154715879275E-11  1.41272905674329E-09 -1.09561518362215E-09
 -1.53860854118478E-09  5.21043984413925E-11  7.09245174739057E-10  3.58266494770346E-09 -6.91746287408527E-10
 -1.24476112503192E-09 -4.02890849175106E-11 -5.48478483112169E-10 -2.77073287513659E-09  5.34617022641986E-10
  9.62256917911332E-10 -6.69256644468386E-10 -6.33781996763433E-09 -3.40533384601194E-09  1.38297202555728E-01
  6.54571084146239E-01  3.20944167083511E-01  9.40801833897863E-02  4.45288601762466E-01  2.18330419431780E-01
  5.17472151868568E-10  4.90154350332232E-09  2.63364538744367E-09  5.43172194420705E-02  2.57087494247469E-01
  1.26053126572942E-01  9.64252839798824E-10  8.74264400152461E-10 -3.12352183052846E-02 -2.87113860761773E-02
  8.18585409676556E-11  1.23162018473167E-10 -1.35862603726729E-10 -2.13051395303053E-10 -1.93971837669407E-02
 -1.78298748371515E-02 -9.98585292106291E-10 -9.63032026659277E-10 -1.50249940961794E-02 -1.38109617958092E-02
  8.78503858811524E-12  1.14847102684451E-03 -1.16326677514248E-11 -4.34081247557211E-04 -5.39132061744553E-04
  1.86948280571716E-11  4.82214377865196E-04  6.77784874271237E-12  6.37909651221376E-04 -3.45476379666735E-11
 -2.51345917747779E-10 -1.11289381382768E-09 -1.97864300824415E-09  5.46006859510321E-10  3.93669169577578E-10
  4.56403060084280E-11  6.64547907205368E-10  1.41140864812211E-10  1.45046995250562E-09  1.75329397372987E-09
  5.19572655862137E-11  7.09206969126939E-10  3.58356758171008E-09 -6.89528141757800E-10 -1.24228553667912E-09
 -4.01918760631933E-11 -5.48534976267047E-10 -2.77130336816650E-09  5.33602984111854E-10  9.61124344236772E-10
  6.69486802091646E-10  6.33804105114046E-09  3.40551022781325E-09 -1.38297198918371E-01 -6.54571093798632E-01
 -3.20944173932912E-01 -9.40801810234062E-02 -4.45288608258287E-01 -2.18330424137606E-01 -5.17708121387232E-10
 -4.90172889784409E-09 -2.63375947955800E-09 -5.43172178402118E-02 -2.57087498145750E-01 -1.26053129173192E-01
  9.64423034921770E-10  8.74426094483286E-10 -3.12352178299973E-02 -2.87113856460148E-02  8.19523279122074E-11
  1.23255043038506E-10 -1.36061784582177E-10 -2.13262774736161E-10 -1.93971836421551E-02 -1.78298747145571E-02
 -9.98806210632237E-10 -9.63265291308906E-10 -1.50249936461604E-02 -1.38109614011482E-02 -8.77607556933375E-12
 -1.14847097660993E-03  1.16337584173470E-11  4.34081226318010E-04  5.39132033552099E-04 -1.86957831291135E-11
 -4.82214347782292E-04 -6.79082883771097E-12 -6.37909633160639E-04
* ORBITAL    1   50
 -2.62480784329835E-02 -1.85434487997288E-01 -6.91570400512189E-01 -4.96125562139095E-01  4.08350010804227E-01
  1.72948017540897E-01 -7.27126707557155E-03  4.92893849069737E-02  1.23354072331700E+00  6.72790621914028E-01
  4.83685353519616E-01 -2.17909744760071E-10 -3.62257270003783E-09 -1.41053065925552E-08 -5.22702937014244E-09
 -3.58472362131675E-09  5.48114545371578E-11  9.12282031578439E-10  3.55221707768202E-09  1.31635756626342E-09
  9.02769762813487E-10 -4.15557431859377E-09 -9.90759639550308E-09 -4.08854785134868E-09  2.35981771699118E-10
 -9.91171383445094E-11 -7.49654083734670E-11 -1.88584121496682E-01 -5.54223032665762E-01 -2.58191313368561E-01
  1.04646476518610E-09  2.49502334045840E-09  1.02960666769786E-09  3.26637280091669E-01  9.59942451233055E-01
  4.47200472776191E-01  7.85022552614082E-10  7.21134175704559E-10  1.58885015492948E-11  1.29816401120915E-11
 -2.02702139362760E-10 -1.86202366713522E-10  1.25018923683539E-10  1.14842069923869E-10  7.82200656367113E-02
  5.75821805014106E-02 -1.61410091355213E-10 -1.48269931878138E-10 -1.00981670510190E-01 -7.43382753681326E-02
 -8.61279304849370E-11 -3.11505517967548E-11  3.25543551164966E-11 -7.78313555551029E-11 -8.02747580363202E-05
 -1.73894197263686E-11  1.19666585850297E-04  1.53351424340014E-11 -1.58303990360948E-04 -2.62480793232949E-02
 -1.85434494465910E-01 -6.91570429944797E-01 -4.96125638779712E-01  4.08350003045063E-01  1.72948011384335E-01
  7.27126770529513E-03 -4.92893748426673E-02 -1.23354068040016E+00 -6.72790614701446E-01 -4.83685352324690E-01
  2.17980488121503E-10  3.62259955682241E-09  1.41049662943583E-08  5.22716717760506E-09  3.58479659581746E-09
 -5.49305146061676E-11 -9.12287849223519E-10 -3.55209312127252E-09 -1.31637569614574E-09 -9.02771150936899E-10
 -4.15570408086417E-09 -9.90810152823403E-09 -4.08886397559706E-09 -2.39882575494778E-10  9.99527711529912E-11
  7.59184482048725E-11 -1.88584120267023E-01 -5.54223032440542E-01 -2.58191314109210E-01  1.04660135249775E-09
  2.49518252287864E-09  1.02971510930271E-09  3.26637277615140E-01  9.59942450987183E-01  4.47200474168366E-01
 -7.85499550436690E-10 -7.21563292161430E-10  1.69205332166242E-11  1.38463309935410E-11  2.02814745042855E-10
  1.86308487389023E-10 -1.25110488674141E-10 -1.14928925012462E-10 -7.82200644240388E-02 -5.75821795730904E-02
  1.61517546120060E-10  1.48370765780691E-10  1.00981668964051E-01  7.43382741855414E-02 -8.61523730799865E-11
 -2.81355604328127E-11  3.25615279904385E-11 -7.89722408564531E-11 -8.02747557599492E-05 -1.73950779541301E-11
  1.19666582050484E-04  1.53410097129890E-11 -1.58303983780359E-04
* ORBITAL    1   51
 -1.46001484734611E-10 -1.02676834263302E-09 -3.80427120536416E-09 -3.59794142530377E-09  2.16017090118076E-09
  8.00430432646545E-10 -7.29385542688936E-12  7.27595714522100E-10  6.18383250348730E-09  5.26722364868225E-09
  4.39302240555430E-09  3.46035682138878E-02  5.74013823018578E-01  2.30812100676718E+00  5.23228131425736E-01
  2.43862217776603E-01 -2.48749569050533E-03 -4.12632854089274E-02 -1.65920491979403E-01 -3.76125292728813E-02
 -1.75301636958753E-02  7.01334914654439E-01  1.46351251792215E+00  5.98424561411705E-01  6.85404639725442E-11
  2.11252410917943E-10  1.50021755779747E-10 -1.06291347495779E-09 -3.14288074040398E-09 -1.30966741537553E-09
 -5.04158288584328E-02 -1.05205366724319E-01 -4.30180642033996E-02  2.25690810655570E-09  6.72526911057501E-09
  3.17856519570289E-09 -8.19944346569521E-02 -6.54436299697372E-02 -4.57244039148377E-10 -4.06485488853392E-10
  2.11708714190499E-02  1.68974721350665E-02 -3.72782911884166E-03 -2.97535645536404E-03 -3.75474982762311E-10
 -3.97899598638891E-10  4.81260361810887E-03  3.84116618446231E-03 -1.78005380275538E-09 -1.49970818756026E-09
  6.59817544048939E-03  1.28475368314371E-11 -2.49387584891107E-03 -4.85624635772646E-12 -1.77212152425256E-13
  3.80296782855190E-04 -1.36213333639459E-11 -3.35390051831565E-04  7.31451668534762E-11 -1.46143770594072E-10
 -1.02751529864657E-09 -3.80753957825979E-09 -3.60821578081494E-09  2.15871608274838E-09  7.99511472981431E-10
  7.47748761630922E-12 -7.26587039670731E-10 -6.18010321664124E-09 -5.26609438951091E-09 -4.39228191562729E-09
 -3.46035681041713E-02 -5.74013821612318E-01 -2.30812100409397E+00 -5.23228132158661E-01 -2.43862218452243E-01
  2.48749568407650E-03  4.12632853219543E-02  1.65920491793912E-01  3.76125293138345E-02  1.75301637395637E-02
  7.01334913975642E-01  1.46351252614291E+00  5.98424567403429E-01  6.85626405870942E-11  2.11362357862722E-10
  1.50086110115353E-10 -1.06293620368673E-09 -3.14279901200357E-09 -1.30967261214717E-09 -5.04158288408801E-02
 -1.05205367198244E-01 -4.30180645587985E-02  2.25721828759598E-09  6.72548104419389E-09  3.17877483807129E-09
  8.19944346108372E-02  6.54436300318261E-02  4.57349328149322E-10  4.06588677485692E-10 -2.11708714006162E-02
 -1.68974721455541E-02  3.72782910327431E-03  2.97535644641072E-03  3.75456282694092E-10  3.97891692461371E-10
 -4.81260363521578E-03 -3.84116620450489E-03  1.78059468267301E-09  1.50020649266766E-09  6.59817533409679E-03
  1.28541000118151E-11 -2.49387580841251E-03 -4.85782226732543E-12 -1.79166534452521E-13  3.80296777379217E-04
 -1.36253898328220E-11 -3.35390048483853E-04  7.31722960081994E-11
* ORBITAL    1   52
  2.58050430817981E-11  1.81424187632821E-10  6.72092572099551E-10  6.35310178130081E-10 -3.81845364387277E-10
 -1.41501895038043E-10  1.33337385439612E-12 -1.28671089823411E-10 -1.09330154256205E-09 -9.31002240489855E-10
 -7.76468059927496E-10  2.48749569200804E-03  4.12632854236916E-02  1.65920491986778E-01  3.76125292597968E-02
  1.75301636897664E-02  3.46035682145314E-02  5.74013823025831E-01  2.30812100676954E+00  5.23228131411428E-01
  2.43862217764684E-01  5.04158288931720E-02  1.05205366603728E-01  4.30180641256706E-02 -2.07950683782863E-10
 -6.40767465253059E-10 -4.55039825485205E-10  2.79136513658357E-10  8.36484617928411E-10  4.31022319466649E-10
  7.01334914680350E-01  1.46351251786237E+00  5.98424561374249E-01 -3.46285449012882E-10 -1.02646731216519E-09
 -4.46599989961689E-10 -5.89421348745989E-03 -4.70445010589638E-03  1.38691265234102E-09  1.23296119596255E-09
  1.52187745310705E-03  1.21468224356269E-03  5.18578341533962E-02  4.13901861004923E-02 -4.88846537773053E-10
 -4.23253921715787E-10 -6.69481750987172E-02 -5.34344997471897E-02 -1.15464556949495E-10 -1.17274848997991E-10
  4.74313358103735E-04 -3.89787060381355E-11 -1.79273450906092E-04  1.47321568168484E-11 -1.17628178738359E-11
 -5.29030970776921E-03  1.29592577341368E-11  4.66561454700776E-03  1.02880369771899E-12  2.57197330125593E-11
  1.81679433299820E-10  6.73285208682330E-10  6.38340540583343E-10 -3.81490670700058E-10 -1.41271382006841E-10
 -1.40226446447999E-12  1.28333599489779E-10  1.09203230783586E-09  9.30702300456370E-10  7.76289184206998E-10
 -2.48749568259331E-03 -4.12632853079442E-02 -1.65920491787641E-01 -3.76125293249799E-02 -1.75301637433933E-02
 -3.46035681034704E-02 -5.74013821606593E-01 -2.30812100408975E+00 -5.23228132155527E-01 -2.43862218445031E-01
  5.04158288107764E-02  1.05205367317841E-01  4.30180646360236E-02 -2.08218030120166E-10 -6.40887439197751E-10
 -4.55107318091820E-10  2.79141959992910E-10  8.36527001497982E-10  4.31065184855572E-10  7.01334913972134E-01
  1.46351252619251E+00  5.98424567436332E-01 -3.46158551611738E-10 -1.02640053726183E-09 -4.46599972124023E-10
  5.89421348225269E-03  4.70445010921040E-03 -1.38721784453393E-09 -1.23324782973549E-09 -1.52187742847418E-03
 -1.21468222463054E-03 -5.18578341143744E-02 -4.13901861316519E-02  4.88989179045865E-10  4.23387247861542E-10
  6.69481750590518E-02  5.34344997965316E-02  1.15459159159909E-10  1.17275716066983E-10  4.74313348956361E-04
 -3.89940093132543E-11 -1.79273446312066E-04  1.47394140475593E-11 -1.17680699543175E-11 -5.29030962084163E-03
  1.29641872569851E-11  4.66561447081911E-03  1.03312434046729E-12
* ORBITAL    1   62
 -1.20173531080475E-01 -8.70436841250368E-01 -3.90638738010678E+00 -8.75559459666319E+00  9.22767798653598E-01
  3.71708357384223E-01 -1.06907295620036E-01 -1.65245394816601E+00 -5.08798876699138E+00 -2.56497413765098E-01
  2.80587762408049E-01  1.44513996648803E-11  2.45597820476002E-10 -3.08936840593918E-09 -5.09234369956861E-10
  1.80352146966937E-10 -3.63298534454628E-12 -6.18637213911045E-11  7.77889223691582E-10  1.28222015580212E-10
 -4.54064287261266E-11  1.23940682514918E-09 -1.47380482226156E-10  3.64919508273494E-10 -1.93469991447626E-11
  2.74213878733569E-10  2.81632859200191E-10  3.59442455280245E-01  5.00792829461365E-01  1.90938324702984E-01
 -3.12082724224678E-10  3.70908756357338E-11 -9.18851348746704E-11 -6.22572594977559E-01 -8.67398624518035E-01
 -3.30714879308259E-01 -1.48364282938421E-10 -1.35495709137913E-10  3.17588825661050E-10  2.50440828607002E-10
  3.83115836921549E-11  3.49864285903693E-11 -2.36070101331250E-11 -2.15648862014487E-11 -2.69405276549741E-01
 -2.04193479970904E-01  3.04824365558738E-11  2.78412525173854E-11  3.47800716687021E-01  2.63612649268897E-01
  1.18046155646024E-10 -1.74377793873885E-11 -4.46196325101661E-11 -4.62705936896806E-11 -5.76078889877153E-03
  2.38311243965695E-11  8.58767706724391E-03 -2.10190055950696E-11 -1.13604289228571E-02  1.20173530402590E-01
  8.70436836432371E-01  3.90638736237089E+00  8.75559458982833E+00 -9.22767793255369E-01 -3.71708351261426E-01
 -1.06907295078238E-01 -1.65245394553916E+00 -5.08798879270582E+00 -2.56497422583872E-01  2.80587757816153E-01
  1.45605322662620E-11  2.45735929235127E-10 -3.08917404249658E-09 -5.08915920722823E-10  1.80656973694680E-10
 -3.66658505476848E-12 -6.18648127332716E-11  7.77937919227930E-10  1.28148074303093E-10 -4.54932804829569E-11
 -1.23974327173371E-09  1.46861596991407E-10 -3.65299430642169E-10 -1.29895742988746E-11  2.81873046294006E-10
  2.86447499516069E-10 -3.59442457965572E-01 -5.00792839354635E-01 -1.90938328672261E-01  3.12192141774833E-10
 -3.70134978827308E-11  9.19742459532129E-11  6.22572599604944E-01  8.67398642059245E-01  3.30714886597217E-01
 -1.48720698947791E-10 -1.35792824113380E-10 -3.12930151489298E-10 -2.46829609177457E-10  3.84036841209674E-11
  3.50628294656379E-11 -2.36905811755710E-11 -2.16321337068311E-11 -2.69405269181491E-01 -2.04193474703255E-01
  3.05732415707196E-11  2.79160763596123E-11  3.47800706799193E-01  2.63612642172226E-01 -1.18096621543717E-10
  1.76446438597400E-11  4.46365342877986E-11  4.61906521845961E-11  5.76078874656354E-03 -2.38437451820616E-11
 -8.58767684038388E-03  2.10300198607022E-11  1.13604286228572E-02
* ORBITAL    1   31
  5.85168383133710E-10  4.22469258362217E-09  1.85480721690615E-08  2.81784596129278E-08 -6.16945633058227E-09
 -2.89675585902240E-09  4.44462017555887E-10  6.51786251184354E-09  3.21561148258428E-08  8.45793033079898E-09
  5.09109865184030E-09 -2.33089209486516E-04 -4.35597655061826E-03  5.78950756946290E-02  2.65462691232534E-02
  2.23688719537873E-02 -1.83796314421887E-03 -3.43478976727607E-02  4.56516280779184E-01  2.09323572646921E-01
  1.76383814148964E-01 -1.08979215915357E-02 -2.77907425477244E-03 -1.25785677416886E-03  5.15471794293482E-09
  1.60489491092943E-09  7.42165933946988E-10 -3.64900289104436E-09 -2.29893968139555E-09 -9.11252339657536E-10
 -8.59326872083649E-02 -2.19136554586601E-02 -9.91849672994243E-03  2.28754875932039E-09  2.72628205081386E-09
  9.97758231605618E-10  4.92501292479027E-05  2.49319747741781E-04 -1.03828038757834E-10 -1.00374032944749E-10
 -1.27147067068525E-05 -6.43730681779172E-05 -2.45611312176799E-04 -1.24337141562461E-03 -1.07686917329620E-10
 -9.11492394307270E-11  3.17082584721476E-04  1.60518547363765E-03  2.05333106851933E-10  1.81777458892999E-10
 -1.70220225960018E-05  5.93204665068215E-12  6.43378358539659E-06 -2.24199905999052E-12  6.42359213922166E-12
  1.07617700676273E-04 -8.74922908230268E-12 -9.49099017175956E-05  8.29326116562084E-12 -5.85188950480679E-10
 -4.22460928659019E-09 -1.85482050702837E-08 -2.81769882129084E-08  6.17078064277597E-09  2.89763059793639E-09
  4.44430471332183E-10  6.51793365777131E-09  3.21570887478564E-08  8.45833254104054E-09  5.09141052316375E-09
 -2.33089232265225E-04 -4.35597692262678E-03  5.78950729833687E-02  2.65462682168586E-02  2.23688713304053E-02
 -1.83796329611367E-03 -3.43479001593693E-02  4.56516260613284E-01  2.09323566077818E-01  1.76383809609420E-01
  1.08979224943954E-02  2.77907439906026E-03  1.25785679952222E-03 -5.15235763292880E-09 -1.60507179970909E-09
 -7.42403974929671E-10  3.64805278026364E-09  2.29884618044262E-09  9.11263882634733E-10  8.59326913213612E-02
  2.19136560805442E-02  9.91849677401589E-03 -2.28791831816354E-09 -2.72612628485170E-09 -9.97606807161841E-10
  4.92501351079117E-05  2.49319744079327E-04 -1.03912854009161E-10 -1.00435652563882E-10 -1.27146618544831E-05
 -6.43730473536093E-05 -2.45611299734896E-04 -1.24337137625516E-03 -1.07607055944711E-10 -9.10767216148657E-11
  3.17082585234424E-04  1.60518542986839E-03  2.05304809446993E-10  1.81741481247705E-10  1.70220216805279E-05
 -5.92369351158528E-12 -6.43378345971248E-06  2.23887752796004E-12 -6.41928811758111E-12 -1.07617695962030E-04
  8.73948266769909E-12  9.49098974934317E-05 -8.28732122928064E-12
* ORBITAL    1   32
 -4.83150211900856E-09 -3.48778848456487E-08 -1.53129745628832E-07 -2.32631897450778E-07  5.09380057417195E-08
  2.39178518900664E-08 -3.66986386817983E-09 -5.38108806381788E-08 -2.65482802561674E-07 -6.98297993037362E-08
 -4.20326380038173E-08 -1.83796314608905E-03 -3.43478977038032E-02  4.56516280692355E-01  2.09323572610124E-01
  1.76383814127646E-01  2.33089213236563E-04  4.35597661102487E-03 -5.78950755295743E-02 -2.65462690449922E-02
 -2.23688719030827E-02 -8.59326874179339E-02 -2.19136554951163E-02 -9.91849674102067E-03 -2.01596510878705E-09
 -6.27690133832961E-10 -2.90264920448677E-10  1.12461976157550E-08  1.31008966914919E-08  4.80461337870590E-09
  1.08979219980275E-02  2.77907432462931E-03  1.25785679527517E-03 -2.97876385432625E-08 -2.59012738848811E-08
 -9.80618057209841E-09  3.88345421795702E-04  1.96594274965300E-03  4.06090255253322E-11  3.92569261771020E-11
 -1.00270204473533E-04 -5.07604162222319E-04  3.11495421219884E-05  1.57684288759464E-04  1.23603451230232E-09
  1.08793804124261E-09 -4.02112487234206E-05 -2.03567907324509E-04 -1.42614312874109E-09 -1.24061557923261E-09
 -1.34222858581258E-04 -2.31911787751508E-12  5.07314807489608E-05  8.78151290460734E-13 -3.80377057149994E-11
 -1.36479579490145E-05  5.88159912977524E-11  1.20364473191977E-05 -8.61936615181130E-11  4.83155871419694E-09
  3.48784381200720E-08  1.53132213040854E-07  2.32624417657442E-07 -5.09414474310055E-08 -2.39197968291026E-08
 -3.66979075216904E-09 -5.38114321811095E-08 -2.65481612682988E-07 -6.98290681594796E-08 -4.20321992331597E-08
 -1.83796329418085E-03 -3.43479001282343E-02  4.56516260692471E-01  2.09323566120730E-01  1.76383809640093E-01
  2.33089228509585E-04  4.35597686226172E-03 -5.78950731476017E-02 -2.65462682958363E-02 -2.23688713821171E-02
  8.59326911078493E-02  2.19136560453220E-02  9.91849676356728E-03  2.01489717650071E-09  6.27753010224668E-10
  2.90365612580704E-10 -1.12462948700256E-08 -1.31005761410277E-08 -4.80436480179816E-09 -1.08979220869139E-02
 -2.77907432935676E-03 -1.25785677848405E-03  2.97838004449164E-08  2.59010353784138E-08  9.80622477426681E-09
  3.88345422090588E-04  1.96594269509572E-03  4.06404101169223E-11  3.92821838164665E-11 -1.00270193965277E-04
 -5.07604143576406E-04  3.11495093180045E-05  1.57684269893831E-04  1.23601210985416E-09  1.08791032685965E-09
 -4.02112796725630E-05 -2.03567914405544E-04 -1.42600860163688E-09 -1.24048147425231E-09  1.34222852762011E-04
  2.31683612231644E-12 -5.07314785991875E-05 -8.77408734410721E-13  3.80345422060933E-11  1.36479575671686E-05
 -5.88098588394061E-11 -1.20364467087759E-05  8.61726519208761E-11
* ORBITAL    1   33
 -7.13485036444840E-03 -5.11434568296942E-02 -2.14085196627745E-01 -1.82361827811319E-01 -1.60025715775505E-01
 -1.23636197107616E-01 -2.47532842267480E-03 -2.54123756535775E-02  7.77227827302798E-01  3.52764783052537E-01
  2.84983092793379E-01 -4.08050072276539E-10 -7.55769005516439E-09 -7.27958474538514E-08 -2.88661368748831E-08
 -2.16740390563405E-08  1.02687865641802E-10  1.90274336588359E-09  1.83287348949642E-08  7.26798450508514E-09
  5.45715171733919E-09 -1.00083325990688E-09  7.22901439266864E-10  7.84741366671254E-10 -1.54770160885901E-09
 -2.34787972797258E-10 -8.32057527925930E-11 -6.68899059643175E-02  1.63898035545896E-02  1.30649136588076E-02
  2.51648313783694E-10 -1.82102401619595E-10 -1.97611795816515E-10  1.15856714601950E-01 -2.83879726343408E-02
 -2.26290943063774E-02 -2.46199812626950E-10 -3.90486605461749E-10  5.53937627314883E-12  1.04985508418078E-11
  6.35653234943612E-11  1.00821620598288E-10 -3.92031817399729E-11 -6.21831078819794E-11  7.95213101101738E-04
  1.56288074722878E-04  5.06157067647682E-11  8.02788926084344E-11 -1.02661569412729E-03 -2.01767029848274E-04
  1.08916893334782E-11  5.74139710179386E-11 -4.11658153081337E-12  1.48684615307611E-10 -4.52406822945582E-05
  2.19986241170667E-12  6.74407487667895E-05 -1.94054860622400E-12 -8.92157684868052E-05 -7.13485227076377E-03
 -5.11434706523607E-02 -2.14085258708121E-01 -1.82361991752635E-01 -1.60025706558219E-01 -1.23636193991628E-01
  2.47532987487368E-03  2.54123979642545E-02 -7.77227751131514E-01 -3.52764763396242E-01 -2.84983080989563E-01
  4.08055256618005E-10  7.55765845283798E-09  7.27950787922571E-08  2.88660216484875E-08  2.16741332933244E-08
 -1.02667171960595E-10 -1.90286064617905E-09 -1.83274462349104E-08 -7.26744484839767E-09 -5.45672517311147E-09
 -1.00252103239018E-09  7.23308568117642E-10  7.85123811625753E-10  1.57435304543166E-09  2.40748770573850E-10
  8.56103544348250E-11 -6.68899021365451E-02  1.63898063783392E-02  1.30649146451779E-02  2.52270247924578E-10
 -1.82192956342478E-10 -1.97699579130741E-10  1.15856710246947E-01 -2.83879771786206E-02 -2.26290958917238E-02
  2.46329524835047E-10  3.90603211358665E-10  4.90035386804094E-12  1.01911556727057E-11 -6.35977303761495E-11
 -1.00852051944793E-10  3.92131983625037E-11  6.21894914647893E-11 -7.95213346031538E-04 -1.56288328128734E-04
 -5.06295332134845E-11 -8.02868423680253E-11  1.02661601648380E-03  2.01767369254521E-04  1.08798145154181E-11
  5.53426506684813E-11 -4.11274285633997E-12  1.49469309723990E-10 -4.52406896447163E-05  2.19515237990167E-12
  6.74407599918352E-05 -1.93577013566307E-12 -8.92157843993825E-05
* ORBITAL    1   34
 -6.26169354348940E-10 -4.47983601989633E-09 -1.84945976202703E-08  1.04160659492021E-09  3.78982982460910E-09
  4.87823604735089E-10 -1.47651036370101E-10 -5.59597624327992E-10  6.43176784518860E-08  2.85546013977299E-08
  2.24186625175837E-08  8.36323044791588E-03  1.51953372395726E-01  1.32022548671003E+00  5.11430240269673E-01
  3.78635543451584E-01 -1.25172795021513E-03 -2.27429202753418E-02 -1.97598660622845E-01 -7.65459623997925E-02
 -5.66705286302727E-02  1.16658353050303E-01  2.56565239642362E-02  2.38371101678704E-03 -1.87081317777580E-10
 -4.84751485865240E-10 -2.97668345433115E-10 -7.14412253942369E-09 -9.47048453132651E-10 -1.55951726926035E-10
 -1.74603017590535E-02 -3.84002200163652E-03 -3.56770988991081E-04  1.14774666713605E-08 -6.83615756619530E-10
 -1.15694726358971E-09  4.38935684229508E-03  6.31489378147717E-03  9.08908195470063E-11  1.07379392669320E-10
 -1.13332680448096E-03 -1.63049840134454E-03  4.15497292202950E-04  5.97767821237522E-04 -3.00550383168030E-10
 -3.48546656135289E-10 -5.36401832641217E-04 -7.71713200072880E-04  7.43734742068808E-10  8.70243350247446E-10
 -1.70494876565447E-04  2.37024194004877E-12  6.44409877764524E-05 -8.95231405762496E-13  1.70096158768826E-11
 -2.04599869250462E-05 -2.73833228890418E-11  1.80439256430982E-05  4.42557094142769E-11 -7.33396604831336E-10
 -5.25564772533249E-09 -2.19631413994990E-08 -7.40016614965812E-09  4.39738727219877E-09  7.29061058376525E-10
  2.29620789025789E-10  1.81508525474673E-09 -6.00248896898533E-08 -2.74432235906604E-08 -2.17413310122044E-08
 -8.36323037711579E-03 -1.51953371578951E-01 -1.32022549055834E+00 -5.11430245085103E-01 -3.78635548590117E-01
  1.25172793873723E-03  2.27429201494969E-02  1.97598661212768E-01  7.65459631371752E-02  5.66705294058158E-02
  1.16658353032359E-01  2.56565270319788E-02  2.38371256441848E-03 -1.86598354525947E-10 -4.85128688967909E-10
 -2.97896158418124E-10 -6.90004365675793E-09 -6.74994666495355E-10 -5.56581708929784E-11 -1.74603019678582E-02
 -3.84002246641393E-03 -3.56771213199943E-04  1.10564624704466E-08 -1.15647972140172E-09 -1.33164960327457E-09
 -4.38935676139072E-03 -6.31489369989292E-03 -9.08877884791606E-11 -1.07385152557294E-10  1.13332678560294E-03
  1.63049838561488E-03 -4.15497298943681E-04 -5.97767836175660E-04  2.76973956351734E-10  3.27076857260049E-10
  5.36401825142660E-04  7.71713177539707E-04 -7.13304320080602E-10 -8.42556265487749E-10 -1.70494882998445E-04
  2.37018312145781E-12  6.44409895111312E-05 -8.94687365817119E-13  1.62857830635201E-11 -2.04599852252898E-05
 -2.63002980439623E-11  1.80439285910124E-05  4.28229212033041E-11
* ORBITAL    1   35
  5.96570887037637E-11  4.26503964697555E-10  1.75579433764771E-09 -2.58663180309894E-10 -3.61503762660769E-10
 -4.34190810470880E-11  1.30061032826734E-11  3.19835237564127E-11 -6.40779434750667E-09 -2.83016636461581E-09
 -2.21839880162649E-09  1.25172794925202E-03  2.27429202710718E-02  1.97598660636817E-01  7.65459624179215E-02
  5.66705286374068E-02  8.36323044715651E-03  1.51953372388500E-01  1.32022548670614E+00  5.11430240282117E-01
  3.78635543460370E-01  1.74603019870692E-02  3.84002200730889E-03  3.56770980834062E-04  4.48390267530653E-10
  1.16207303616708E-09  7.13586587420523E-10  5.07248040612173E-10 -4.20764045518064E-10 -3.01475149476041E-10
  1.16658353164432E-01  2.56565239602995E-02  2.38371100947162E-03 -1.25279813123834E-09 -2.40995888813694E-10
 -7.33079603907309E-11  6.56957161480260E-04  9.45152858943346E-04 -2.17833416897004E-10 -2.57362547135367E-10
 -1.69623788110521E-04 -2.44036293259109E-04 -2.77607317905538E-03 -3.99388960375341E-03  1.18788423381473E-10
  1.39588797834117E-10  3.58389465492890E-03  5.15608905768844E-03 -4.95954687952682E-12 -4.87551181161873E-12
 -2.55180549107147E-05 -5.67912201722368E-12  9.64485214175477E-06  2.14592941276294E-12 -3.43757828573028E-12
  1.36700024170246E-04  4.27806247480246E-12 -1.20558065588398E-04 -2.30879775476429E-12  7.41647079054109E-11
  5.31451386150349E-10  2.22521709887458E-09  8.83082438527148E-10 -4.43810330807100E-10 -7.61080034483426E-11
 -2.41205101038411E-11 -2.01798694846023E-10  5.82677494493282E-09  2.67972288666186E-09  2.12673606471210E-09
 -1.25172793967509E-03 -2.27429201528295E-02 -1.97598661197041E-01 -7.65459631191347E-02 -5.66705293990093E-02
 -8.36323037739800E-03 -1.51953371575775E-01 -1.32022549053786E+00 -5.11430245076325E-01 -3.78635548589597E-01
  1.74603017380422E-02  3.84002245973905E-03  3.56771220957025E-04  4.47405617190866E-10  1.16291320796420E-09
  7.14088453204118E-10  4.74687626252999E-10 -4.57980459469227E-10 -3.15292693228572E-10  1.16658352897309E-01
  2.56565270216529E-02  2.38371256591383E-03 -1.19549171524538E-09 -1.77258275880314E-10 -4.98273667283711E-11
 -6.56957135089063E-04 -9.45152836403203E-04  2.17840073583572E-10  2.57383878140837E-10  1.69623791592689E-04
  2.44036313934282E-04  2.77607312219105E-03  3.99388955443921E-03 -1.15596863400647E-10 -1.36686773361571E-10
 -3.58389457808357E-03 -5.15608898539421E-03  8.42434332194443E-13  1.12311466844848E-12 -2.55180573375656E-05
 -5.67934562638132E-12  9.64484952443423E-06  2.14535871094111E-12 -3.33833106609966E-12  1.36700028957973E-04
  4.12981826189680E-12 -1.20558070746398E-04 -2.11578836671916E-12
* ORBITAL    1   36
  6.82165481819661E-02  4.93603458237853E-01  2.20715081180331E+00  5.38250669236089E+00 -3.83262778542465E-01
 -1.51615695399834E-01  5.21832173150133E-02  7.99079504812573E-01  2.72579616614613E+00  7.05212307432814E-01
  4.29544082649630E-01 -1.79180169714711E-10 -3.53616127355179E-09  4.83265971343160E-08  3.53762647022551E-08
  3.55886451882595E-08  4.52893464681770E-11  8.95021308978457E-10 -1.21291527412868E-08 -8.89266985490593E-09
 -8.95018402857815E-09 -7.34353838883010E-09 -4.44576095704220E-09 -2.25132534870924E-09 -1.06205187226399E-09
  3.38309956650704E-09  1.85038414709705E-09 -1.54878729878770E-01 -1.73219745184569E-01 -6.38965627157382E-02
  1.85270230614527E-09  1.12033563011666E-09  5.67013577989149E-10  2.68257828377928E-01  3.00025401849286E-01
  1.10672094330121E-01  5.28489444747628E-10  7.46643413943891E-10  1.01351484597396E-10  6.59673000132516E-11
 -1.36452601420646E-10 -1.92778241891212E-10  8.40868615899607E-11  1.18795037661794E-10 -1.49964592428359E-02
 -1.36578514152751E-02 -1.08546531616220E-10 -1.53354759512547E-10  1.93603456972637E-02  1.76322104018928E-02
  5.47033002375702E-11  1.24487746955754E-11 -2.06723583330329E-11  6.10016393179733E-11  4.60340850246098E-04
  1.10502873881259E-11 -6.86235622384776E-04 -9.74380036827591E-12  9.07804393368690E-04 -6.82165475474692E-02
 -4.93603453708037E-01 -2.20715079395580E+00 -5.38250666938521E+00  3.83262752163507E-01  1.51615680498939E-01
  5.21832172727091E-02  7.99079506949087E-01  2.72579622912979E+00  7.05212332626621E-01  4.29544100348756E-01
 -1.66192304878167E-10 -3.30037807844658E-09  5.03737110210666E-08  3.61691228361969E-08  3.61754945032790E-08
  4.16765391757045E-11  8.26478952039653E-10 -1.27248612842027E-08 -9.12343674193524E-09 -9.12101663631120E-09
  7.16242994095861E-09  4.40562494249428E-09  2.24744603755190E-09 -1.05902263454631E-09  3.42965528527604E-09
  1.87248679850594E-09  1.54878735249354E-01  1.73219749540065E-01  6.38965647388721E-02 -1.80008268078385E-09
 -1.10864616279757E-09 -5.65885902061232E-10 -2.68257839226411E-01 -3.00025404424560E-01 -1.10672095119119E-01
  5.35280951819586E-10  7.56418873123784E-10 -9.99190326295178E-11 -6.45173513859740E-11 -1.38205816127998E-10
 -1.95301014365838E-10  8.53437735602243E-11  1.20597907912682E-10 -1.49964603371935E-02 -1.36578525326559E-02
 -1.10175169330324E-10 -1.55686417440411E-10  1.93603469903205E-02  1.76322117668191E-02 -5.44423725726572E-11
 -3.09649152989159E-11  2.05766110614240E-11 -5.40073236884940E-11 -4.60340905578557E-04 -1.09894614867797E-11
  6.86235707289406E-04  9.68912183832592E-12 -9.07804515222771E-04
* ORBITAL    1   38
  3.68130536066827E-10  2.66645699468360E-09  1.20056646923292E-08  3.41401681401427E-08 -8.58926265600155E-10
 -1.63659701437447E-10  2.80757272495368E-10  4.36981055892409E-09  1.22246286464893E-08  3.09126196082648E-09
  1.88508654525882E-09  2.10627776576726E-04  3.98760103586357E-03 -5.53966116445159E-02  4.22375366046110E-02
  6.52267802394687E-02  1.33797116138579E-03  2.53304443273825E-02 -3.51895985033656E-01  2.68305572284300E-01
  4.14340181669524E-01  2.10417349054328E-02  3.16953899204633E-03 -1.24519090523694E-04 -2.46365893062107E-09
 -2.05048994762466E-09 -7.86108607185834E-10  2.33704039909440E-10 -1.02697603811446E-10 -1.66650630770738E-11
  1.33663448287066E-01  2.01338684514641E-02 -7.90982480278895E-04  1.69515741216218E-09  1.92552269677551E-09
  6.98892593372211E-10  2.16175480257638E-03  2.23017766441859E-03  1.95128035629156E-10  1.73469938188160E-10
 -5.58165568645828E-04 -5.75831041642570E-04 -8.68495691657767E-03 -8.95984796906687E-03 -1.64307874599462E-10
 -1.46641365861237E-10  1.12122315694211E-02  1.15671141562798E-02  7.63418646957633E-11  6.85925953511904E-11
  3.08490290654608E-04 -6.65746120927113E-12 -1.16598473782415E-04  2.51683951715894E-12  2.94066628439750E-14
 -1.57119429693151E-03 -1.05551349597083E-12  1.38566313813234E-03  5.40749674851549E-12 -3.68121979218076E-10
 -2.66645608450824E-09 -1.20056207321283E-08 -3.41402748278011E-08  8.58642513498227E-10  1.63490689736728E-10
  2.80849583702477E-10  4.36977378337376E-09  1.22248735574964E-08  3.09139117736029E-09  1.88517802935377E-09
  2.10627776622176E-04  3.98760093254687E-03 -5.53966127123443E-02  4.22375350155627E-02  6.52267786722221E-02
  1.33797114525496E-03  2.53304434307812E-02 -3.51895992716459E-01  2.68305562095360E-01  4.14340171809637E-01
 -2.10417355143406E-02 -3.16953897250035E-03  1.24519089738715E-04  2.46243679028994E-09  2.05014307257548E-09
  7.85838917232372E-10 -2.33015687538075E-10  1.02897743527157E-10  1.68033177416598E-11 -1.33663450943594E-01
 -2.01338679923774E-02  7.90982598042432E-04 -1.69500023602917E-09 -1.92543459710719E-09 -6.98810810089279E-10
  2.16175473755373E-03  2.23017761228040E-03  1.95165777803740E-10  1.73489551002234E-10 -5.58165593129487E-04
 -5.75831035140068E-04 -8.68495669065359E-03 -8.95984777649218E-03 -1.64330890435988E-10 -1.46649617268830E-10
  1.12122312650551E-02  1.15671139056178E-02  7.63414672139919E-11  6.86035894118130E-11 -3.08490290252675E-04
  6.65601022968126E-12  1.16598474804218E-04 -2.51621338629389E-12 -3.10133054523024E-14  1.57119429588077E-03
  1.05951022690425E-12 -1.38566313691216E-03 -5.41057008947349E-12
* ORBITAL    1   39
  4.05471242580838E-09  2.93696495432925E-08  1.32235813406651E-07  3.76034086959736E-07 -9.45983681633066E-09
 -1.80218589588039E-09  3.09227697556081E-09  4.81306569957667E-08  1.34647560236218E-07  3.40484265418794E-08
  2.07629909864662E-08 -1.33797116294641E-03 -2.53304443497136E-02  3.51895984952840E-01 -2.68305572292486E-01
 -4.14340181660251E-01  2.10627779396188E-04  3.98760107684833E-03 -5.53966114906904E-02  4.22375366207201E-02
  6.52267802228767E-02 -1.33663448405085E-01 -2.01338684847725E-02  7.90982467943896E-04 -1.04990290579027E-09
 -8.73844232198911E-10 -3.35026748406245E-10 -9.57516910337726E-09 -1.12422512758922E-08 -4.05998688200798E-09
  2.10417351131704E-02  3.16953904967361E-03 -1.24519069376115E-04  1.16573756384777E-08  1.53711874432947E-08
  5.45988495457370E-09 -1.37321228679301E-02 -1.41667636361613E-02  8.31529918818218E-11  7.39236671124617E-11
  3.54561912579639E-03  3.65784274668886E-03 -1.36721199152432E-03 -1.41048718730695E-03 -9.31486819978644E-10
 -8.34317790903379E-10  1.76506770756518E-03  1.82093374009131E-03  1.52118982778210E-09  1.36038126607455E-09
 -1.95962358761262E-03 -2.83708369625191E-12  7.40668108042231E-04  1.07238116435164E-12  2.29870103710349E-11
 -2.47342457441503E-04 -3.18974732669005E-11  2.18135674364094E-04  3.27827799950553E-11 -4.05465764687109E-09
 -2.93693527286358E-08 -1.32234745380703E-07 -3.76034494910898E-07  9.45700530758777E-09  1.80055253431912E-09
  3.09219150503073E-09  4.81308959096343E-08  1.34649842761479E-07  3.40494420786841E-08  2.07637054485579E-08
 -1.33797114368640E-03 -2.53304434072525E-02  3.51895992809120E-01 -2.68305562082479E-01 -4.14340171815423E-01
  2.10627773802909E-04  3.98760089140933E-03 -5.53966128671987E-02  4.22375349990975E-02  6.52267786885487E-02
  1.33663450826375E-01  2.01338679636005E-02 -7.90982608078349E-04  1.04919987801140E-09  8.73545654308771E-10
  3.34822276241243E-10  9.57508526432715E-09  1.12421022908417E-08  4.05979648483497E-09 -2.10417353065810E-02
 -3.16953891542610E-03  1.24519110598376E-04 -1.16594972620590E-08 -1.53715283367002E-08 -5.46007121683409E-09
 -1.37321224961046E-02 -1.41667633329038E-02  8.31610233626574E-11  7.39259168043037E-11  3.54561903789303E-03
  3.65784266977373E-03 -1.36721198452647E-03 -1.41048716389546E-03 -9.31588308137612E-10 -8.34419933970510E-10
  1.76506763333397E-03  1.82093369888827E-03  1.52139108831461E-09  1.36054492538336E-09  1.95962358581129E-03
  2.83555165691832E-12 -7.40668107591866E-04 -1.07309154233318E-12 -2.29946574759667E-11  2.47342457769053E-04
  3.19064656452360E-11 -2.18135673188356E-04 -3.27963191510881E-11
* ORBITAL    1   43
  2.66579657446072E-03  1.82015243302713E-02  6.04979397971022E-02  2.46562005371384E-01 -2.24913705328510E-03
  2.51340204810974E-02 -8.37878618101479E-03 -1.40320324954611E-01 -2.05462929200918E-01 -6.61039063898753E-01
 -7.37554088611032E-01  1.24170667847357E-10  2.10896730529483E-09  8.48411574676823E-09  6.63826109456126E-09
  6.35394108777853E-09 -3.11752578897413E-11 -5.31008640998489E-10 -2.13645218981949E-09 -1.67160517800049E-09
 -1.60001489034312E-09  4.22732865659725E-09  4.72513391468440E-09  1.58583596026072E-09 -1.94156587391017E-09
 -2.21255711766676E-09 -1.03555756703899E-09  2.55388182853143E-02  6.20947826052570E-02  1.10402096421541E-02
 -1.06461307551233E-09 -1.18982091134796E-09 -3.99315401982529E-10 -4.42345321906771E-02 -1.07551319995901E-01
 -1.91222047989695E-02  5.14426166251069E-11  3.72947403514607E-11  9.70790454235946E-11  9.98062853046042E-11
 -1.32843733471150E-11 -9.62930633117762E-12  8.19551627787945E-12  5.93979563323422E-12  4.13665377942656E-02
  3.73161288962438E-02 -1.05801042472628E-11 -7.66860770714873E-12 -5.34039705972753E-02 -4.81749151936923E-02
 -3.17996987421832E-12  2.26461158678105E-11  1.20257434397081E-12  6.87555999837885E-11 -1.26129441111364E-03
 -6.42769748555053E-13  1.88022665815197E-03  5.64792784889709E-13 -2.48730609553290E-03  2.66579770347962E-03
  1.82015325469339E-02  6.04979785093115E-02  2.46562138264362E-01 -2.24910753182894E-03  2.51340389689430E-02
  8.37878561510578E-03  1.40320314019647E-01  2.05462873466013E-01  6.61039049139534E-01  7.37554083507289E-01
 -1.24032851608177E-10 -2.10880860215446E-09 -8.48365941654517E-09 -6.63833798504998E-09 -6.35407235976414E-09
  3.12056418573916E-11  5.31101060334992E-10  2.13634862083571E-09  1.67165536645232E-09  1.60006478778517E-09
  4.22662006119656E-09  4.72656878440499E-09  1.58651086731390E-09  1.96012657777383E-09  2.20435182252949E-09
  1.02998210924172E-09  2.55388196170555E-02  6.20947921281673E-02  1.10402146673856E-02 -1.06433828498632E-09
 -1.19029164097733E-09 -3.99538030405009E-10 -4.42345316534335E-02 -1.07551333271942E-01 -1.91222119980258E-02
 -5.12823188358466E-11 -3.71619404303846E-11  9.67892502838879E-11  9.97116544814165E-11  1.32453452144537E-11
  9.59745565726650E-12 -8.16564594201294E-12 -5.91627146124187E-12 -4.13665372461785E-02 -3.73161284033422E-02
  1.05371991829775E-11  7.63924342886261E-12  5.34039700050850E-02  4.81749146761330E-02 -3.19821347094710E-12
  2.85619447495732E-11  1.20852988659154E-12  6.65193179435497E-11 -1.26129446176581E-03 -6.47621270143808E-13
  1.88022673289274E-03  5.70506332043395E-13 -2.48730619135368E-03
* ORBITAL    1   48
  3.93234220534033E-11  2.69033853451330E-10  6.96807312962156E-10  6.64323495316695E-09  2.50072348224454E-11
  3.12753654574759E-10 -6.33207993124545E-11 -1.28376102714751E-09 -3.18009431613897E-09 -5.46294849226270E-09
 -5.62921047479226E-09 -4.01242789745096E-03 -6.34681674040745E-02 -3.28575526016893E-01 -8.15205711989661E-01
 -8.81298515074771E-01  5.92554071044209E-04  9.37295869215271E-03  4.85239289610056E-02  1.20389319735292E-01
  1.30149883834340E-01 -1.16904927572212E-02 -1.60444910917311E-01 -4.29430645291158E-02 -4.08054930883851E-11
 -1.24130613009985E-10  8.07152718704513E-11  4.98350102660907E-11  1.50767472847962E-09  8.14548154302703E-10
  1.72644802418549E-03  2.36944532202815E-02  6.34181804856528E-03 -2.83436146444097E-10 -3.21037666867910E-09
 -1.02211069834108E-09 -3.67456855280494E-02 -3.10873701271417E-02  1.70478672435197E-10  1.58678051227745E-10
  9.48769588474733E-03  8.02672486590736E-03 -3.43207417405612E-03 -2.90358418054486E-03  2.96198350758642E-10
  2.89137411181163E-10  4.43079579014991E-03  3.74851529297439E-03  2.88484415646071E-10  2.51178193668895E-10
  5.80813510026103E-04  4.72229162599689E-12 -2.19526895113689E-04 -1.78479974685443E-12 -1.00249953645689E-11
  6.87724322093593E-05  1.08840852077093E-11 -6.06516857939833E-05  1.69448133519961E-12  3.94521122334131E-11
  2.69855528498021E-10  7.00732958798374E-10  6.65792330481072E-09  2.58602550662916E-11  3.13263392213885E-10
  6.32792992492583E-11  1.28235558138455E-09  3.17781110119652E-09  5.46209171242465E-09  5.62851112686066E-09
  4.01242784904009E-03  6.34681660006315E-02  3.28575518904753E-01  8.15205713979939E-01  8.81298520433410E-01
 -5.92554063798313E-04 -9.37295848505167E-03 -4.85239278733504E-02 -1.20389320009878E-01 -1.30149884605658E-01
 -1.16904938763116E-02 -1.60444921293251E-01 -4.29430707958525E-02 -4.02532194105947E-11 -1.23421176729264E-10
  8.11104091518713E-11  5.05141612309200E-11  1.50995472047748E-09  8.15740659134252E-10  1.72644810004613E-03
  2.36944547626111E-02  6.34181898131508E-03 -2.81611700007877E-10 -3.20932099445874E-09 -1.02150071089472E-09
  3.67456838972148E-02  3.10873688242482E-02 -1.70423670419047E-10 -1.58631002849302E-10 -9.48769545267563E-03
 -8.02672451444044E-03  3.43207397886228E-03  2.90358400438550E-03 -2.96066421360884E-10 -2.89019306007591E-10
 -4.43079562326056E-03 -3.74851518183093E-03 -2.88430665842842E-10 -2.51127668119103E-10  5.80813512052682E-04
  4.72809457152254E-12 -2.19526896524616E-04 -1.78626459979780E-12 -1.00286352950858E-11  6.87724347515013E-05
  1.08914296479596E-11 -6.06516838636881E-05  1.70242848884515E-12
* ORBITAL    1   49
 -3.89305074216619E-12 -2.68266128161368E-11 -6.93307251764104E-11 -6.65379331661846E-10 -2.47417214351541E-12
 -3.13750961913018E-11  6.29535640435047E-12  1.29109752852380E-10  3.19880879486980E-10  5.48618329741834E-10
  5.65226925051456E-10 -5.92554070944247E-04 -9.37295869251146E-03 -4.85239289206171E-02 -1.20389319714462E-01
 -1.30149883812797E-01 -4.01242789782986E-03 -6.34681674127264E-02 -3.28575526018455E-01 -8.15205711982879E-01
 -8.81298515064702E-01 -1.72644792641308E-03 -2.36944532331312E-02 -6.34181805731749E-03  9.85725989341822E-11
  2.98945586404580E-10 -1.94668173663330E-10 -4.91705129139324E-11 -2.85173217752697E-10  4.91303508389544E-12
 -1.16904927079917E-02 -1.60444910943775E-01 -4.29430645419118E-02  3.13439474639923E-12  2.45334479891175E-10
  1.52761860011118E-10 -5.42659006693579E-03 -4.59097227335700E-03 -4.10805337472864E-10 -3.82375823900270E-10
  1.40114406315012E-03  1.18538669441830E-03  2.32400116804314E-02  1.96613789706841E-02  1.37624502198528E-10
  1.26757293491442E-10 -3.00027271277250E-02 -2.53827317400948E-02  1.00679075130772E-10  9.54503707186322E-11
  8.57743302762575E-05 -1.13811490550363E-11 -3.24197276788254E-05  4.30111153233716E-12 -2.49663226229070E-12
 -4.65686811635810E-04  2.04140302015404E-12  4.10697193448146E-04  3.97776231190028E-12 -3.98487570406322E-12
 -2.72928447070910E-11 -7.10261681108156E-11 -6.70035887881345E-10 -2.52508515131323E-12 -3.14225806203453E-11
 -6.41872007582493E-12 -1.28538517394718E-10 -3.18432284654067E-10 -5.48288936799356E-10 -5.65050083623762E-10
  5.92554063926798E-04  9.37295848534769E-03  4.85239279149350E-02  1.20389320030928E-01  1.30149884627379E-01
  4.01242784953586E-03  6.34681660090372E-02  3.28575518951615E-01  8.15205713995173E-01  8.81298520445935E-01
 -1.72644819676836E-03 -2.36944547513127E-02 -6.34181897312900E-03  9.72003457365647E-11  2.97268408089127E-10
 -1.95583192340796E-10 -4.84029361455873E-11 -2.83883519966419E-10  5.57330902230865E-12 -1.16904939324910E-02
 -1.60444921307367E-01 -4.29430707999633E-02  3.14257392492818E-12  2.45728429725956E-10  1.53028557401567E-10
  5.42658984146386E-03  4.59097209432669E-03  4.10710847205052E-10  3.82292161439440E-10 -1.40114395103419E-03
 -1.18538657457140E-03 -2.32400106403302E-02 -1.96613781300780E-02 -1.37572572354166E-10 -1.26703710786320E-10
  3.00027258027462E-02  2.53827306790685E-02 -1.00608635664575E-10 -9.53935547546904E-11  8.57743292082610E-05
 -1.13892781277403E-11 -3.24197305807385E-05  4.30474661267063E-12 -2.50185010920473E-12 -4.65686813633775E-04
  2.04654149274205E-12  4.10697194310745E-04  3.97973833448649E-12
* ORBITAL    1   53
 -1.99268519018456E-01 -1.44123124290048E+00 -6.40969829537804E+00 -1.59840404885944E+01 -7.61863027340520E-01
 -6.22201171596005E-01 -1.50660926909831E-01 -2.22652730482444E+00 -7.33741124019769E+00 -1.39561415035771E+00
 -6.31615030281969E-01 -4.19627508697510E-11 -1.06263623435037E-09  1.25575165003206E-08  1.66237442387376E-09
 -1.52420947969983E-10  1.06378571169738E-11  2.67537797861544E-10 -3.16207585356770E-09 -4.18653962059026E-10
  3.82939145246392E-11 -2.98636536568502E-09  6.17798806674559E-10  1.09565182261595E-09 -1.74736443122275E-10
 -1.97394565823529E-09 -1.61295484210736E-09  4.46576315799762E-01  7.53623273836612E-01  2.37987911984932E-01
  7.52016535800553E-10 -1.55670520923802E-10 -2.75951485202408E-10 -7.73492868493776E-01 -1.30531380128203E+00
 -4.12207156212606E-01 -1.63472632091856E-09 -1.29964272684139E-09  2.10059171628837E-09  1.72078876640835E-09
  4.22116456038666E-10  3.35599054467835E-10 -2.60313891573861E-10 -2.06951326619171E-10  6.20090454782927E-02
  5.14620730685723E-02  3.36153790777461E-10  2.67249065391981E-10 -8.00533322477233E-02 -6.64372496399928E-02
 -1.69421573177351E-11  1.08893093965322E-10  6.40932926901168E-12  2.05970341478747E-10 -1.02542533193863E-03
 -3.41767206506023E-12  1.52861375365115E-03  3.02060067710157E-12 -2.02216594936364E-03  1.99268518904288E-01
  1.44123124213269E+00  6.40969829218090E+00  1.59840404861818E+01  7.61863028395672E-01  6.22201174449233E-01
 -1.50660926889416E-01 -2.22652730545593E+00 -7.33741124523090E+00 -1.39561415448258E+00 -6.31615033048625E-01
 -4.20568619373246E-11 -1.06259564033611E-09  1.25598895994646E-08  1.66306189294059E-09 -1.51815210057301E-10
  1.05195119282730E-11  2.67616944381334E-10 -3.16273306720282E-09 -4.18734374460380E-10  3.82807117131855E-11
  2.98684753696541E-09 -6.16791622512821E-10 -1.09525090231979E-09 -1.91499402796467E-10 -2.03736349958040E-09
 -1.64614261619342E-09 -4.46576316462965E-01 -7.53623276763023E-01 -2.37987914347243E-01 -7.52113749554255E-10
  1.55297261787095E-10  2.75794046799872E-10  7.73492869375962E-01  1.30531380342523E+00  4.12207157927103E-01
 -1.63477049952380E-09 -1.29968033532845E-09 -2.10598119263566E-09 -1.72537458267255E-09  4.22147719794677E-10
  3.35623992079517E-10 -2.60328637839470E-10 -2.06967842003395E-10  6.20090450252009E-02  5.14620727931056E-02
  3.36144214524848E-10  2.67244898874169E-10 -8.00533341670501E-02 -6.64372513359520E-02  1.69469908081425E-11
 -5.47655699922352E-11 -6.40595991133158E-12 -2.26440608110132E-10  1.02542533213926E-03  3.41957188666430E-12
 -1.52861376094298E-03 -3.01995328968493E-12  2.02216598695353E-03
* ORBITAL    1   54
 -8.88963546599110E-10 -6.42747373643465E-09 -2.85285267690153E-08 -6.77698305078123E-08 -3.56047670187956E-09
 -2.92342148615686E-09 -6.75326759016287E-10 -9.91004828384913E-09 -3.45440438926352E-08 -6.08270965719602E-09
 -2.41303338421684E-09 -7.53525125845573E-11 -1.17585206368244E-09 -5.06970668505518E-09 -1.71913413723071E-09
 -1.17794317580676E-09  5.59262157818755E-11  8.71335781941604E-10  3.75684486629640E-09  1.27395163889744E-09
  8.72891429998433E-10 -1.01651387969032E-09 -3.50958535854652E-09 -1.59531866312216E-09  8.21801830527771E-02
  4.02849649874623E-02  5.15356357598219E-02  5.83073657256051E-02  2.85824436403359E-02  3.65648641622249E-02
  7.53243949664923E-10  2.60075077339279E-09  1.18220356448201E-09  3.36637683453898E-02  1.65020734232426E-02
  2.11107316492814E-02  4.39664333716722E-10  3.68707829693035E-10 -3.81895870052590E-01 -3.11397185851940E-01
  4.50682701946414E-10  3.68880263115084E-10 -7.79239981410396E-10 -6.37727223787705E-10 -2.47349279681147E-01
 -2.01688144971548E-01 -8.97040635260043E-10 -7.42192044111856E-10 -1.91595928437997E-01 -1.56226965548687E-01
 -6.74719942956292E-11 -2.81216816064903E-03 -3.00547260825752E-11  1.06289965765318E-03  1.37685418708759E-03
  4.38733747056070E-11 -1.23149581967624E-03  1.08553349189062E-10 -1.62911586481755E-03  8.88984845710376E-10
  6.42836314413478E-09  2.85317091814106E-08  6.77832713601336E-08  3.55765963696877E-09  2.92108609109457E-09
 -6.75381927412418E-10 -9.90825541531354E-09 -3.45347391070174E-08 -6.07874792978694E-09 -2.41046784885075E-09
  7.52610708809086E-11  1.17591172373609E-09  5.06959102441226E-09  1.71914038888672E-09  1.17794068219877E-09
 -5.58067155579978E-11 -8.71401321308761E-10 -3.75675579711446E-09 -1.27395066194004E-09 -8.72909433377195E-10
 -1.01682237214225E-09 -3.50984532447541E-09 -1.59557331169099E-09  8.21801856018128E-02  4.02849684118359E-02
  5.15356369359160E-02  5.83073632430206E-02  2.85824390541877E-02  3.65648628189025E-02  7.53369485670954E-10
  2.60094499446783E-09  1.18237723237991E-09  3.36637768142354E-02  1.65020869793242E-02  2.11107359044079E-02
 -4.40716890650533E-10 -3.69596142589759E-10  3.81895866152759E-01  3.11397183082469E-01 -4.53858632966517E-10
 -3.71571481891264E-10  7.78352957309170E-10  6.36968572855913E-10  2.47349277405030E-01  2.01688143398819E-01
  8.96509110703354E-10  7.41735416010952E-10  1.91595926159540E-01  1.56226963874269E-01 -6.74850791614106E-11
 -2.81216826742580E-03 -3.00385994036560E-11  1.06289969647809E-03  1.37685425260640E-03  4.39036037763646E-11
 -1.23149588482429E-03  1.08607001631200E-10 -1.62911590092203E-03
* ORBITAL    1   55
 -3.11271037673443E-10 -2.25088609129649E-09 -9.99007349314154E-09 -2.37345887557416E-08 -1.24533308836562E-09
 -1.02245180269194E-09 -2.36565512783298E-10 -3.46878224616880E-09 -1.20897269319617E-08 -2.12766860045875E-09
 -8.43540591580320E-10  5.58022939322838E-11  8.71296301423792E-10  3.75659644355279E-09  1.27384203590820E-09
  8.72818743972694E-10  7.52608428515113E-11  1.17589145432846E-09  5.06956198055904E-09  1.71906500296808E-09
  1.17788595462513E-09  7.53375883764160E-10  2.60056306982841E-09  1.18212040913599E-09  6.73275297089068E-02
  3.30041607030688E-02  4.22214705598431E-02 -7.11701071163757E-02 -3.48878037794897E-02 -4.46311734894495E-02
  1.01671438172601E-09  3.50945298118478E-09  1.59524927154095E-09 -4.10900822349111E-02 -2.01424857368466E-02
 -2.57678209073869E-02 -5.15677285481631E-10 -4.29419135996688E-10 -3.12874840959236E-01 -2.55117566079651E-01
 -1.06932064020697E-09 -8.78283616302262E-10 -2.38246557870546E-10 -1.91450927280225E-10  3.01915194925304E-01
  2.46181090971648E-01 -5.80476204810225E-10 -4.83195008324893E-10  2.33862504292233E-01  1.90691053017025E-01
  7.54315260944240E-11 -2.30391777364233E-03  8.95601412088281E-11  8.70799066731854E-04 -1.68059195607779E-03
 -4.97741304071282E-12  1.50316714283681E-03  7.37120959724977E-11  1.98850321116099E-03  3.11184773071359E-10
  2.25020162920577E-09  9.98787689898125E-09  2.37250706208476E-08  1.24730604872205E-09  1.02410198284681E-09
 -2.36507850415889E-10 -3.47006785423881E-09 -1.20962609533651E-08 -2.13046310295745E-09 -8.45360399237627E-10
 -5.59218929345221E-11 -8.71354939484178E-10 -3.75652106694963E-09 -1.27384900527841E-09 -8.72820954431828E-10
 -7.53501336849229E-11 -1.17581326118256E-09 -5.06942498640357E-09 -1.71906418862845E-09 -1.17787365092472E-09
  7.53655491807750E-10  2.60073027156382E-09  1.18227835844232E-09  6.73275317979927E-02  3.30041635079154E-02
  4.22214715230618E-02 -7.11701108228108E-02 -3.48878092025422E-02 -4.46311752712317E-02  1.01690051890954E-09
  3.50970775865200E-09  1.59551299824833E-09 -4.10900809075297E-02 -2.01424831946441E-02 -2.57678201748408E-02
  5.16102354492472E-10  4.29776862357999E-10  3.12874837764589E-01  2.55117563810898E-01  1.07037122743329E-09
  8.79164620165784E-10  2.44621199339575E-10  1.96856684670685E-10 -3.01915191754781E-01 -2.46181088704835E-01
  5.85742439970306E-10  4.87654647915882E-10 -2.33862502016880E-01 -1.90691051420964E-01  7.54569186724402E-11
 -2.30391786041832E-03  8.95940410483755E-11  8.70799100437479E-04 -1.68059201401850E-03 -5.02644378619491E-12
  1.50316719387680E-03  7.36802748532501E-11  1.98850329536035E-03
* ORBITAL    1   56
  6.35685629834184E-14 -1.11428681031644E-13 -5.16343445340668E-13 -1.25235271670684E-12 -9.13757327282446E-14
 -6.87929167601613E-14 -5.59564567320778E-14 -2.63345214170155E-13 -6.26588077699406E-13 -1.23410716763760E-13
 -5.42763601829064E-14 -1.23874651280336E-09 -1.35783540351883E-08  2.55065550176452E-09  3.07286637796321E-10
 -1.76808895104390E-09  5.97797124733824E-10  6.56314937525421E-09 -9.73422561830309E-10 -1.43406390755341E-10
  7.22212337090006E-10  2.35669732012031E-09  5.38298950388885E-10  3.24514263007372E-10 -3.56420079550532E-10
 -1.30933050318738E-09 -9.64128124823909E-10 -1.20855642912788E-10 -4.41866642789527E-10 -3.25597326594572E-10
 -1.24564491858177E-09 -1.48320952909487E-10 -8.25796146763967E-11 -6.99110412982968E-11 -2.55250507403968E-10
 -1.88027768722418E-10  1.56527646700612E-02  1.32760909389455E-02  8.46838210092335E-12  2.94992497897111E-11
  6.06228949796479E-02  5.14180774998456E-02 -3.95023585702870E-01 -3.35044265881047E-01  5.87719689134067E-12
  1.17458825795508E-11 -3.05983954021343E-01 -2.59524172622532E-01  4.53404217692647E-12  9.08630400115630E-12
  2.05569819748252E-04 -6.90417323089720E-11  5.43886629593823E-04 -1.13694506988738E-10  1.71468352059856E-11
 -3.06920125095710E-03  5.87387976230968E-12 -3.48014709975113E-03 -4.25564174856419E-12 -2.57252512030434E-14
  7.63218201061915E-14  5.33226513816739E-13  1.18770891404995E-12  8.20452511597333E-14  6.51687793785582E-14
 -9.46722817195565E-14 -2.03159794870004E-13 -5.98925976518064E-13 -1.14939107084381E-13 -4.65886985062255E-14
 -1.23577170191250E-09 -1.35210560073065E-08  2.71300922826902E-09  2.36628689970984E-10 -1.87692867851755E-09
  5.96960336253202E-10  6.54782872258240E-09 -1.01121665740144E-09 -1.27156118956524E-10  7.47328809887450E-10
 -2.69083191753310E-09 -5.81374085294910E-10 -3.37717512715004E-10  3.57677388819668E-10  1.31002552989199E-09
  9.65043423828098E-10  1.19830316582111E-10  4.41366877452309E-10  3.24955184813990E-10  1.32234283249454E-09
  1.58471458765114E-10  8.57234742768195E-11  6.93528886992474E-11  2.54936545142700E-10  1.87640755833135E-10
  1.56527643470610E-02  1.32760906953319E-02  1.29924220101016E-11  3.32004086543521E-11  6.06228937477816E-02
  5.14180765478197E-02 -3.95023577667755E-01 -3.35044259680018E-01  7.36157716100893E-13  7.55819809588101E-12
 -3.05983947795993E-01 -2.59524167819853E-01  5.57598809162796E-13  5.84650350058134E-12 -2.05569825473530E-04
  6.90370593017203E-11 -5.43886646015286E-04  1.13759944279427E-10 -1.71861207574432E-11  3.06920134276264E-03
 -5.85340755381040E-12  3.48014720370395E-03  4.29120108907458E-12
* ORBITAL    1   57
 -3.09321703837372E-15  1.92374287992527E-13  5.83928619252773E-13  1.45309154744568E-12  8.62974278434666E-14
  6.59954643533759E-14  3.60377159530362E-14  1.52487696023728E-13  7.45481847656508E-13  1.40369519806254E-13
  6.08358379612201E-14  5.97078708283114E-10  6.54956911591680E-09 -1.01204000640741E-09 -1.26877976647137E-10
  7.47720349706143E-10  1.23578481396081E-09  1.35197513077739E-08 -2.71337348456385E-09 -2.36332235704558E-10
  1.87728020590959E-09 -1.32076754083518E-09 -1.56931566518360E-10 -8.50599132203814E-11  1.39069531031030E-10
  5.10016104663983E-10  3.75634674681140E-10 -3.08769741513599E-10 -1.13402729236924E-09 -8.35031968795991E-10
 -2.69073136225361E-09 -5.80577955547286E-10 -3.37362995671307E-10 -1.78223607630475E-10 -6.54539717627201E-10
 -4.82040667669669E-10  1.24917425871303E-01  1.05950299580528E-01 -4.82259967076117E-12 -1.27309031993475E-11
  4.83803110876541E-01  4.10343746502853E-01  4.94983868633641E-02  4.19826848060488E-02  7.00307408155123E-12
  2.35709789858200E-11  3.83412850000034E-02  3.25196473054918E-02  5.43258928938160E-12  1.82654464369600E-11
  1.64055707625643E-03  3.20179336447964E-12  4.34050603436067E-03 -1.83527511158784E-11 -8.30686460949158E-11
  3.84585920290343E-04 -9.86819980959532E-11  4.36079449822002E-04 -3.24722570332077E-11 -2.84030647797227E-14
 -6.30308541251944E-14 -6.27412168389420E-13 -1.48380984304583E-12 -7.96171662184068E-14 -6.39578203143011E-14
 -3.04057857031208E-15  1.39760889052739E-13  7.18754578553556E-13  1.25033597146240E-13  5.01646647922970E-14
  5.97595464294676E-10  6.56074824299240E-09 -9.75832156142900E-10 -1.43199723984885E-10  7.22751797457560E-10
  1.23869911195449E-09  1.35793703286015E-08 -2.55163237967743E-09 -3.07374134791250E-10  1.76812057944187E-09
  1.24436212569681E-09  1.47607097887039E-10  8.22703578404778E-11 -1.39015426592864E-10 -5.09968610661696E-10
 -3.75586220710625E-10  3.09734462420891E-10  1.13454729970796E-09  8.35724665057536E-10  2.35561420581127E-09
  5.38158678535498E-10  3.24455067162525E-10  1.78724369146129E-10  6.54862740584153E-10  4.82454041722761E-10
  1.24917423329122E-01  1.05950297620173E-01 -3.53145001477472E-12 -1.16820072068384E-11  4.83803101034946E-01
  4.10343738908353E-01  4.94983858595294E-02  4.19826840278711E-02  9.95352878578751E-12  2.59875270914370E-11
  3.83412842164077E-02  3.25196467054272E-02  7.72647644998643E-12  2.01398724130482E-11 -1.64055712519117E-03
 -3.21171313919757E-12 -4.34050616413182E-03  1.83682332533457E-11  8.31238927534536E-11 -3.84585932130571E-04
  9.87113716489958E-11 -4.36079462559928E-04  3.24666197458232E-11
* ORBITAL    1   58
  4.94704054481634E-10  3.57186945990912E-09  1.58088087639010E-08  3.55335289512765E-08  2.54697379989786E-09
  1.82563354045131E-09  3.63042924975149E-10  5.15896152753527E-09  1.97452591875677E-08  3.37281084497326E-09
  1.47151241917258E-09  9.61339221797841E-03  1.37943905362211E-01  8.81826244958299E-02  1.05422522331525E-02
 -1.09238521843767E-01 -1.26895297038734E-03 -1.82083831136121E-02 -1.16399707115806E-02 -1.39156105852030E-03
  1.44193166694282E-02  1.21964494349882E-01 -2.59304003339610E-01 -9.93329316644771E-04  6.69702182610728E-11
 -3.56666282847581E-11  1.14557362486164E-11 -1.04481100682471E-09 -2.29359116011688E-09 -8.32581513205515E-10
 -1.60991254877853E-02  3.42277290628572E-02  1.31117901208804E-04  2.14705363828188E-09  3.79286738708387E-09
  1.49976345837568E-09 -4.94472136597841E-01 -3.67321894714275E-01 -2.29221550202460E-10 -1.68324960404197E-10
  1.27672156689483E-01  9.48421054892977E-02 -4.12800955666141E-02 -3.06651913978314E-02 -4.58688490624609E-10
 -3.50721527208548E-10  5.32923723520290E-02  3.95885913496303E-02 -3.50715682564432E-10 -2.39617925571388E-10
  3.14240492130178E-03  3.60551398374805E-11 -1.18771744037677E-03 -1.36281651995353E-11 -1.88100571956965E-11
  3.32573893994725E-04 -4.32144123893979E-12 -2.93302749607306E-04  1.34151756356144E-10 -4.94730388603311E-10
 -3.57203953885917E-09 -1.58086313462971E-08 -3.55333650033254E-08 -2.54723122168579E-09 -1.82565025010113E-09
  3.62972603145084E-10  5.15899909490325E-09  1.97455219331258E-08  3.37305013511296E-09  1.47162134114990E-09
  9.61339248444965E-03  1.37943909394928E-01  8.81826376810265E-02  1.05422524687228E-02 -1.09238522242196E-01
 -1.26895300229939E-03 -1.82083836013334E-02 -1.16399722534556E-02 -1.39156107051478E-03  1.44193167206346E-02
 -1.21964499725445E-01  2.59303995290434E-01  9.93327564962629E-04 -6.70220153625142E-11  3.56437036549682E-11
 -1.15020233782407E-11  1.04481249536669E-09  2.29370438696333E-09  8.32663975442396E-10  1.60991261148384E-02
 -3.42277281199975E-02 -1.31117714609576E-04 -2.14738461252329E-09 -3.79322883489739E-09 -1.50003808391024E-09
 -4.94472132792853E-01 -3.67321892276574E-01 -2.29321478635001E-10 -1.68397285440563E-10  1.27672155502621E-01
  9.48421046970683E-02 -4.12800945591020E-02 -3.06651906440366E-02 -4.58527238170777E-10 -3.50595202182772E-10
  5.32923725147847E-02  3.95885915420026E-02 -3.51289433479015E-10 -2.40042836722435E-10 -3.14240474879244E-03
 -3.60730010503766E-11  1.18771737324668E-03  1.36350224070377E-11  1.88181716423595E-11 -3.32573871008851E-04
  4.32468944389383E-12  2.93302740235768E-04 -1.34215056909164E-10
* ORBITAL    1   59
 -5.73574426803278E-11 -4.14209575078163E-10 -1.83316252230641E-09 -4.12023236480124E-09 -2.95394751450213E-10
 -2.11717280608361E-10 -4.21257327273377E-11 -5.98179481864465E-10 -2.28951046809992E-09 -3.91104305893448E-10
 -1.70631687280355E-10  1.26895296684932E-03  1.82083830651085E-02  1.16399704968114E-02  1.39156103763291E-03
 -1.44193166683181E-02  9.61339221610515E-03  1.37943905336217E-01  8.81826243840213E-02  1.05422522227787E-02
 -1.09238521843350E-01  1.60991253990944E-02 -3.42277291924564E-02 -1.31117949601172E-04 -1.68759911866306E-10
  8.98723901459718E-11 -2.88264595990125E-11  1.96063831115514E-10  2.26008582843657E-10  1.09344925063740E-10
  1.21964494302295E-01 -2.59304003407005E-01 -9.93329341715178E-04 -2.05644013281744E-10 -4.62846299232475E-10
 -1.66488093129400E-10 -6.52695606808141E-02 -4.84859243868489E-02  5.77405985771420E-10  4.24015272708375E-10
  1.68525278471750E-02  1.25190122575390E-02  3.12731638393958E-01  2.32314764427611E-01 -1.80937886204356E-10
 -1.31259052353226E-10 -4.03734808797028E-01 -2.99917071123159E-01 -1.40699066729105E-10 -1.05399532811600E-10
  4.14792571486498E-04 -9.08190416467835E-11 -1.56776980055020E-04  3.43280083838742E-11 -2.56585340747275E-11
 -2.51952911998285E-03  2.54012958776113E-11  2.22201584717073E-03  1.73861587772599E-11  5.73971603924554E-11
  4.14145543044722E-10  1.83298467859023E-09  4.12015317139795E-09  2.95419325183586E-10  2.11728282132828E-10
 -4.20562422592869E-11 -5.98203188571515E-10 -2.28960760202112E-09 -3.91162143814350E-10 -1.70670781437121E-10
  1.26895300582919E-03  1.82083836496083E-02  1.16399724682540E-02  1.39156109147876E-03 -1.44193167218235E-02
  9.61339248627164E-03  1.37943909419271E-01  8.81826377928218E-02  1.05422524798472E-02 -1.09238522243291E-01
 -1.60991262033426E-02  3.42277279904756E-02  1.31117666240992E-04  1.68734782643138E-10 -8.98058515574138E-11
  2.89325180095773E-11 -1.96193369247165E-10 -2.26081400586415E-10 -1.09388764444011E-10 -1.21964499772185E-01
  2.59303995223439E-01  9.93327539865207E-04  2.05734711671064E-10  4.62884098377528E-10  1.66528512237672E-10
 -6.52695603545010E-02 -4.84859242069137E-02  5.77629739060483E-10  4.24174286843861E-10  1.68525268367183E-02
  1.25190114734507E-02  3.12731635771008E-01  2.32314762714500E-01 -1.81098367625845E-10 -1.31379921526904E-10
 -4.03734805739703E-01 -2.99917069173421E-01 -1.40729810486225E-10 -1.05422905397838E-10 -4.14792550475299E-04
  9.08570653286247E-11  1.56776963366800E-04 -3.43410612460361E-11  2.56724379588980E-11  2.51952897911127E-03
 -2.54157096843094E-11 -2.22201572538241E-03 -1.73916464667954E-11
* ORBITAL    1   60
 -1.29711549563735E-14  3.76713594789673E-14  6.59974382278330E-14  2.33849295770262E-13  1.80829777927012E-14
  2.51165105503018E-14  4.89255138934902E-14 -3.14627734385843E-14  1.92082374223512E-13  3.62009058034802E-14
  2.44507302899377E-14 -1.24298553750557E-10 -1.20290103956054E-09 -7.77729719442668E-10 -4.91408355459364E-10
 -5.91642420658976E-10 -1.53725502513896E-09 -1.44707623313180E-08 -5.54704588895787E-09 -6.50069187001411E-09
 -8.07870337596650E-09  1.89054848004430E-09 -9.28650529887364E-10 -3.86315927194589E-10 -2.74732073015889E-12
  5.91118124068810E-13 -3.91665591712802E-12  5.72393702869500E-10 -1.23207970030434E-10  7.98104677917244E-10
  2.02561208412234E-08 -7.84587644991039E-09 -3.71753727657241E-09  3.30531546817637E-10 -7.10530624105292E-11
  4.60809112766051E-10 -1.45062013257795E-01 -1.14914692589378E-01  4.31668976571019E-12  3.39994568280665E-12
 -5.61822760612367E-01 -4.45062690008011E-01  1.13442880224179E-01  8.98667637999677E-02 -8.06782873473722E-10
 -6.35712979300269E-10  8.78724763022746E-02  6.96104956290125E-02 -6.24887083741190E-10 -4.92386343978999E-10
  2.26256528241552E-03  2.63070334886994E-11  5.98618506673249E-03  6.98170764489732E-11  9.34919301603622E-11
 -1.04678785683288E-03  1.01817943424153E-10 -1.18694590328158E-03  2.95572967243295E-11 -3.63838760959892E-14
 -6.07289512544649E-14 -7.00411252607764E-14 -3.30853647979524E-13 -5.08713653620177E-15  1.25329070667016E-15
 -6.91635619650122E-14  3.35286573410133E-14  1.19489110516687E-13  1.27294427447866E-14 -4.48731025651241E-15
  1.32420565051280E-10  1.32188114071791E-09  8.23834483615344E-10  5.09616669337000E-10  4.97615027277288E-10
  1.54966456216514E-09  1.46517383774610E-08  5.61595629988216E-09  6.52770444627740E-09  7.93868147174146E-09
  1.78281594306873E-09 -7.02914479724377E-10 -3.91830916158382E-10 -2.86816752716172E-12  6.13393056333042E-13
 -3.91473946559220E-12  5.72713493082801E-10 -1.22852334031446E-10  7.98427249933468E-10  2.00948960712062E-08
 -7.50959083482087E-09 -3.72570667378555E-09  3.30765171325620E-10 -7.09443985157904E-11  4.60966402023432E-10
  1.45062014831053E-01  1.14914694118297E-01 -4.35004450953734E-12 -3.42729750273796E-12  5.61822768459912E-01
  4.45062697213867E-01 -1.13442881386365E-01 -8.98667649457082E-02  8.06905824607474E-10  6.35820479701893E-10
 -8.78724780289717E-02 -6.96104971216017E-02  6.24991020921384E-10  4.92477778160508E-10  2.26256520383295E-03
  2.63180148229437E-11  5.98618486387333E-03  6.98506920485856E-11  9.35249743505980E-11 -1.04678781924028E-03
  1.01863355534851E-10 -1.18694586470168E-03  2.95741828557216E-11
* ORBITAL    1   61
  7.51734979942127E-14  7.72594435268400E-15 -7.64803593442701E-14 -1.21223743973956E-13 -3.12393170398814E-14
 -3.54272856550960E-14  7.66254906198985E-14 -8.11168086385772E-14 -1.89309090882131E-13 -4.67967734297314E-14
 -2.90230344948692E-14 -1.54956953007664E-09 -1.46512227857357E-08 -5.61562675168006E-09 -6.52772500723202E-09
 -7.93874905054828E-09  1.32381049761724E-10  1.32189254713832E-09  8.15444172322416E-10  5.11234980174760E-10
  5.00700623117507E-10  2.00953460979486E-08 -7.50952263992275E-09 -3.72568065711649E-09 -6.60971665847974E-10
  1.42227854761972E-10 -9.21585637384833E-10 -2.35209003523031E-12  5.45663037412249E-13 -3.37961115352958E-12
 -1.79384741916987E-09  6.99951791247674E-10  3.90733706838097E-10 -1.41322385801231E-12  2.33358294974320E-13
 -1.98417300602034E-12 -3.58737884831829E-02 -2.84183656676599E-02  1.02048291035679E-09  8.04098752134592E-10
 -1.38938585227132E-01 -1.10063857966071E-01 -4.58726363042674E-01 -3.63392164620722E-01  3.43488497258414E-12
  2.70610563855601E-12 -3.55327913176244E-01 -2.81482360552813E-01  2.61843154317741E-12  2.06757165360256E-12
  5.59531628168139E-04 -6.65808412200879E-11  1.48038162364161E-03 -1.24691535973199E-10  5.52177135427491E-11
  4.23287205127495E-03  4.93107396305511E-11  4.79962576748832E-03  9.27562583033769E-12 -4.79418871477975E-14
  4.04569395344436E-16  1.38876350966396E-13  2.38866902365097E-13  6.00435839068286E-15 -7.02246062754433E-15
  1.48025229110246E-14 -4.21622215829884E-14 -4.40659099621806E-14  6.10513332811456E-15  1.40699828433650E-14
  1.53734203829567E-09  1.44711227211217E-08  5.54674663729625E-09  6.50069340695099E-09  8.07876589944305E-09
 -1.24114405163787E-10 -1.19776887082345E-09 -7.68595093811121E-10 -4.93015841102933E-10 -5.95385920011389E-10
  2.02563448480026E-08 -7.84569828441181E-09 -3.71748753067076E-09 -6.61364519935241E-10  1.41869904127755E-10
 -9.21945490124744E-10 -2.48176335467033E-12  5.49465890638205E-13 -3.38081658872116E-12 -1.90326960668615E-09
  9.27222459286758E-10  3.85250162492675E-10 -1.44208726530445E-12  2.80786186548409E-13 -1.97011291882343E-12
  3.58737896096722E-02  2.84183665856555E-02 -1.02064027073291E-09 -8.04238174835328E-10  1.38938586977241E-01
  1.10063859608528E-01  4.58726369630988E-01  3.63392170636677E-01 -3.47619014510908E-12 -2.73340124140816E-12
  3.55327917720993E-01  2.81482364803771E-01 -2.64097293211207E-12 -2.08427684015731E-12  5.59531611646778E-04
 -6.66145960397599E-11  1.48038157237071E-03 -1.24741104865580E-10  5.52433843842461E-11  4.23287190875195E-03
  4.93343020021938E-11  4.79962560312722E-03  9.27864217755012E-12
* ORBITAL    1   63
 -2.13297143048072E-02 -1.51535100245968E-01 -5.61954337401535E-01 -2.09392594786064E-01  1.08794075830405E-01
  2.25807676797243E-01 -1.74685492519812E-02 -1.03738010553012E-01  8.09203054243757E-01  2.50884355269053E-01
  2.33509709321929E-01  6.12951271706068E-12 -3.47488598361279E-11  1.09384591533566E-09  5.48605027836847E-10
  7.35630184129092E-10 -1.50790227710369E-12  8.75730461269330E-12 -2.75451653385808E-10 -1.38157983559878E-10
 -1.85263445612172E-10 -2.65670861840106E-10  5.61683853215719E-10  4.83836098090491E-10  2.68361674718458E-10
 -1.01255807663075E-10 -1.20767266232802E-10 -5.71792198464881E-02 -3.09749664530162E-01 -1.02513896445364E-01
  6.69695487621240E-11 -1.41439940956673E-10 -1.21850529055260E-10  9.90373141013360E-02  5.36502156518584E-01
  1.77559277039446E-01 -4.30888538788466E-10 -3.15372140766664E-10 -6.28634766407669E-11 -4.31490161004095E-11
  1.11281823744557E-10  8.14477333196291E-11 -6.86622031396247E-11 -5.02621437205327E-11 -3.04894963370831E-01
 -2.28744318145089E-01  8.85618470951618E-11  6.48177493187968E-11  3.93617705120887E-01  2.95307644878652E-01
  9.41199307683582E-11 -8.36442703588760E-12 -3.55739664904589E-11 -2.32347586353046E-11 -2.92188245600483E-03
  1.90008977642968E-11  4.35568520546828E-03 -1.67579406737453E-11 -5.76202991589697E-03 -2.13297183733659E-02
 -1.51535129748920E-01 -5.61954468935588E-01 -2.09392885825081E-01  1.08794102125151E-01  2.25807684959330E-01
  1.74685529236829E-02  1.03738065740141E-01 -8.09202885337101E-01 -2.50884345518873E-01 -2.33509716286129E-01
 -6.16886866422426E-12  3.45821036880305E-11 -1.09398100002866E-09 -5.48445554687636E-10 -7.35656437620137E-10
  1.58747333776652E-12 -8.71349508494508E-12  2.75481737612258E-10  1.38115852076109E-10  1.85249572447517E-10
 -2.65615814249933E-10  5.61612606733191E-10  4.83942771349283E-10 -2.69946019633794E-10  1.00947267108321E-10
  1.21480376511679E-10 -5.71792071352514E-02 -3.09749647204733E-01 -1.02513890755688E-01  6.68547272155622E-11
 -1.41415140212798E-10 -1.21848741886868E-10  9.90372916926531E-02  5.36502126658047E-01  1.77559267361325E-01
  4.31365821640133E-10  3.15713425691896E-10 -6.25681366300176E-11 -4.29059193497201E-11 -1.11402331658879E-10
 -8.15318767216930E-11  6.87387935327723E-11  5.03105678183403E-11  3.04894968059754E-01  2.28744321881839E-01
 -8.86685912452179E-11 -6.48890086407961E-11 -3.93617711249518E-01 -2.95307649754509E-01  9.41647861605865E-11
 -9.11414368150440E-12 -3.55904013284924E-11 -2.29464267618765E-11 -2.92188253506833E-03  1.90117622729900E-11
  4.35568532342803E-03 -1.67661298514264E-11 -5.76203007233585E-03
* ORBITAL    1   64
  3.71907159723123E-13  2.27692665949890E-12  9.48682630488947E-12  5.98477186325939E-11 -8.79180696741699E-12
 -1.88084953892665E-11  6.15633528691750E-13  1.30222119611579E-11 -5.28652907046315E-12 -6.41308612124262E-13
 -2.72471808564703E-12 -2.60136009740606E-12 -4.82748091051677E-11 -1.15963750021131E-10  1.72943307403625E-11
  2.69462773592738E-11 -3.58779416906656E-12 -6.76208405625660E-11 -1.62130012474618E-10  2.42016559002115E-11
  3.77103478805835E-11  2.69369570340363E-10 -7.35119198707480E-11  5.54121932501248E-10 -1.59919984372620E-01
 -2.96300280346779E-01 -8.66394935846591E-02  1.63285854096267E-01  3.02536567610032E-01  8.84630105632757E-02
  3.76704421470679E-10 -1.02772686914000E-10  7.75086705517319E-10  9.42731318190458E-02  1.74669568751476E-01
  5.10741429695598E-02 -1.12762748556184E-10 -8.92416322000609E-11 -4.79401376078589E-01 -3.49950999709297E-01
  9.29133728209691E-12  4.38419772234001E-11  8.80244163778408E-11  9.12042798685645E-11  4.46842493904978E-01
  3.26183831015716E-01 -1.29073603866285E-10 -1.01613049839348E-10  3.46122707437744E-01  2.52660909053149E-01
  7.65696085523726E-11  1.30716066104266E-02  1.19485993511127E-10 -4.94060290355029E-03  9.21011675842626E-03
  1.43116382019052E-11 -8.23777886033688E-03  7.83517258436537E-11 -1.08975571113475E-02 -2.43725607213957E-13
 -2.14434136446734E-12 -1.12416105328673E-11 -1.85753686400374E-13  1.97730645431795E-11 -2.95334913103943E-12
  7.56335815513949E-14  1.07428747164966E-12  2.23879924179483E-11 -7.41442379261182E-12 -5.72316750548757E-12
 -2.57248162621717E-12 -4.82842999206842E-11 -1.15491413628926E-10  1.74417551088720E-11  2.70622960768526E-11
 -3.58546302059993E-12 -6.74416846490292E-11 -1.61609069802705E-10  2.43771603207662E-11  3.78277590803123E-11
 -2.69519436533891E-10  7.32734845375390E-11 -5.54301205443231E-10  1.59919983453339E-01  2.96300280052900E-01
  8.66394936405342E-02 -1.63285853158923E-01 -3.02536567310062E-01 -8.84630106243227E-02 -3.77033447304555E-10
  1.02538744569957E-10 -7.75296860088677E-10 -9.42731312775273E-02 -1.74669568578709E-01 -5.10741429941987E-02
 -1.12896412701358E-10 -8.93444759616868E-11 -4.79401377998867E-01 -3.49951001825163E-01  9.18787380294316E-12
  4.37802075118714E-11  8.81213619563769E-11  9.12860064234093E-11  4.46842495681696E-01  3.26183832978285E-01
 -1.29246764591063E-10 -1.01739596614982E-10  3.46122708840730E-01  2.52660910592712E-01 -7.66057188302060E-11
 -1.30716064276237E-02 -1.19534955671056E-10  4.94060283505124E-03 -9.21011662965245E-03 -1.43075484721941E-11
  8.23777874683591E-03 -7.83878370950193E-11  1.08975569579465E-02
* ORBITAL    1   65
  4.15906170170469E-13  2.83691379861166E-12  1.64735753047337E-11 -3.80848309233449E-11 -3.54160405960319E-11
  1.82476733937996E-11 -1.89196209021301E-13 -6.34939392826174E-12  4.97361198769092E-11 -1.48291999168452E-11
 -9.79935187523055E-12 -3.58576864079510E-12 -6.76205833210202E-11 -1.62167705773542E-10  2.42040025322273E-11
  3.77061186605726E-11  2.59140715213183E-12  4.82976061382281E-11  1.15963161050709E-10 -1.73025073556033E-11
 -2.69456268724505E-11  3.76663082542562E-10 -1.02786499265896E-10  7.75079768372731E-10  1.88546236293279E-01
  3.49339142535929E-01  1.02148293311257E-01  1.38494755292504E-01  2.56603572692490E-01  7.50320065522590E-02
 -2.69309663968647E-10  7.35150945719200E-11 -5.54135918243980E-10  7.99599842511063E-02  1.48150141773194E-01
  4.33197491696734E-02 -1.53350962010045E-10 -1.29381801733856E-10  5.65216014743165E-01  4.12593537417326E-01
  2.98377601165114E-11  4.36155770093044E-11 -5.31192945269817E-11 -7.55583970357497E-11  3.79000065595169E-01
  2.76660557477247E-01  9.99087093381262E-11  6.46476960160807E-11  2.93572188483874E-01  2.14300346355175E-01
  6.25611224366086E-11 -1.54114730618751E-02  4.92943689096845E-11  5.82498929455163E-03  7.81177910030929E-03
 -6.98002354464752E-11 -6.98706763838546E-03 -1.23563855361541E-10 -9.24302167842979E-03 -4.49575564152046E-13
 -3.20782101936739E-12 -1.24384575836323E-11 -1.23685991220638E-10  5.65548686956708E-12  4.10467308250087E-11
  1.27506224112477E-12  2.62784021543150E-11 -2.63137606110797E-11  3.14061969781044E-12 -2.34187827091963E-12
 -3.58152606733790E-12 -6.74262405512270E-11 -1.61592369549448E-10  2.43878158605744E-11  3.78307503994762E-11
  2.58255503594964E-12  4.82509465766445E-11  1.15505013876367E-10 -1.74394662514706E-11 -2.70545845428152E-11
 -3.76979503580960E-10  1.02521317107589E-10 -7.75308558378536E-10 -1.88546235209784E-01 -3.49339142189604E-01
 -1.02148293376852E-01 -1.38494754497202E-01 -2.56603572439058E-01 -7.50320065878892E-02  2.69486518681355E-10
 -7.32745035258763E-11  5.54297051992401E-10 -7.99599837928514E-02 -1.48150141624737E-01 -4.33197492187240E-02
 -1.53540969733428E-10 -1.29527081339087E-10  5.65216017006876E-01  4.12593539911702E-01  2.98498866446130E-11
  4.36327444241181E-11 -5.30638912680204E-11 -7.55300970751228E-11  3.79000067148677E-01  2.76660559175578E-01
  1.00065970468971E-10  6.47608304396418E-11  2.93572189614180E-01  2.14300347617774E-01 -6.25931419476623E-11
  1.54114728468968E-02 -4.93074564318078E-11 -5.82498921225078E-03 -7.81177898986030E-03  6.98266511943971E-11
  6.98706753783513E-03  1.23617967589069E-10  9.24302155263644E-03
* ORBITAL    1   66
 -4.91712448544264E-12 -3.64119776738544E-11 -1.69796882172049E-10 -6.27864574026813E-10  6.29573361212979E-10
  3.95872091572289E-10 -1.18626399351589E-11 -2.05898913242275E-10  1.04857474580354E-10  2.60359858352947E-10
  1.68512882424614E-10 -1.02056697542613E-11 -2.54309964970571E-10 -5.64115293787307E-10  1.46621014369595E-10
  5.32790751326202E-10 -1.34166608933585E-11 -3.32684841083978E-10 -7.38015395289275E-10  1.91844339371972E-10
  6.97086504588519E-10 -9.96442956259608E-11 -4.20481355963293E-10 -1.45664236254587E-10  4.86808249748429E-03
  2.49081901478849E-01 -3.48370771257396E-01 -5.30503315774595E-03 -2.71439063004847E-01  3.79639930343179E-01
 -1.30354393077484E-10 -5.50122797402360E-10 -1.90526609470657E-10 -3.06286238143920E-03 -1.56715416123092E-01
  2.19185215854996E-01 -7.01747558867117E-11 -5.31092533609606E-11 -4.26681165590410E-02 -2.94866912565308E-02
  7.07866608465012E-10  4.89482445480398E-10  4.35066899648887E-10  3.03989020816190E-10  4.24466114065733E-02
  2.93336155090741E-02 -6.83223877127794E-11 -5.21556691802678E-11  3.28790037871619E-02  2.27217208526628E-02
  2.16626888938286E-11  5.33551195393920E-03  1.96964525018844E-11 -2.01663396579762E-03  4.01232981603157E-03
 -5.24842275896065E-12 -3.58873689009932E-03  2.03572523894828E-11 -4.74745266625891E-03  5.03095646006781E-12
  3.70023888027731E-11  1.72737086774179E-10  6.22836292296177E-10 -6.30136097235132E-10 -3.94266100165654E-10
 -1.19279933134808E-11 -2.05013767693010E-10  1.05046330461414E-10  2.60293459419442E-10  1.71004619093520E-10
  1.02054615131651E-11  2.54248682254417E-10  5.64043074521808E-10 -1.46405100869362E-10 -5.32997317926856E-10
  1.32896644115772E-11  3.32648747453044E-10  7.37903782465577E-10 -1.91575155738783E-10 -6.97344907953339E-10
 -9.95821504700388E-11 -4.20465445166487E-10 -1.45674576693611E-10  4.86808420984278E-03  2.49081901240179E-01
 -3.48370759698601E-01 -5.30503507713672E-03 -2.71439062767428E-01  3.79639917641776E-01 -1.30261039616991E-10
 -5.50082426312532E-10 -1.90585354042444E-10 -3.06286336937860E-03 -1.56715415932480E-01  2.19185208768041E-01
  7.02221226128079E-11  5.31326822012800E-11  4.26681147689959E-02  2.94866904251489E-02 -7.08003004307226E-10
 -4.89583709699080E-10 -4.35160961075558E-10 -3.04055291793980E-10 -4.24466095989867E-02 -2.93336146657790E-02
  6.83653194101286E-11  5.21751181414687E-11 -3.28790024431753E-02 -2.27217202333706E-02  2.16754325446482E-11
  5.33551199899791E-03  1.97022266111038E-11 -2.01663397908061E-03  4.01232985442978E-03 -5.25176921262841E-12
 -3.58873691759867E-03  2.03724585557550E-11 -4.74745270212637E-03
* ORBITAL    1   67
 -1.54584990691201E-11 -1.12974041789873E-10 -5.26396954846306E-10 -1.88904438702164E-09  1.89566599715195E-09
  1.18708524948586E-09 -3.61084355673961E-11 -6.21269654131565E-10  3.01900383031973E-10  7.81930689039836E-10
  5.13067547336196E-10  1.34293032810087E-11  3.32705638971246E-10  7.38057800197725E-10 -1.91825188549694E-10
 -6.97096662750944E-10 -1.02288036935940E-11 -2.54291423155645E-10 -5.64038419325631E-10  1.46616808135720E-10
  5.32855352339977E-10  1.30372248875936E-10  5.50148177338398E-10  1.90530992427418E-10  6.12569348594331E-03
  3.13430837901054E-01 -4.38370428408818E-01  4.21586147371853E-03  2.15711258323207E-01 -3.01697935239126E-01
 -9.95663827930725E-11 -4.20492389659341E-10 -1.45658540750704E-10  2.43402857173851E-03  1.24540952978363E-01
 -1.74185384494285E-01  2.34729277643517E-10  1.68065502959454E-10 -5.36911870421445E-02 -3.71044135607783E-02
 -3.72625103335033E-10 -2.58614203332556E-10  6.77984323257779E-10  4.70634133358542E-10 -3.37321071319168E-02
 -2.33112755154387E-02  2.15315579527485E-10  1.44680640918405E-10 -2.61287779158401E-02 -1.80568364217052E-02
 -2.04482471182811E-11  6.71391176852765E-03 -4.88233324301122E-12 -2.53762012040235E-03 -3.18857819199953E-03
  7.27582470719787E-12  2.85195103431495E-03  2.83591748441594E-11  3.77277658812623E-03  1.52099659651287E-11
  1.12072837692772E-10  5.22357723767882E-10  1.89590277708322E-09 -1.89488266390253E-09 -1.18926342778683E-09
 -3.60269322816114E-11 -6.22485798870092E-10  3.01605351129266E-10  7.82008847179486E-10  5.09611179589992E-10
 -1.32793124966635E-11 -3.32649541118170E-10 -7.37946083989902E-10  1.91556451339608E-10  6.97356795004695E-10
  1.01831896086029E-11  2.54244402752861E-10  5.64019168358979E-10 -1.46464617630723E-10 -5.33017990476974E-10
  1.30299572490885E-10  5.50100539517273E-10  1.90621717079908E-10  6.12569564099594E-03  3.13430837600796E-01
 -4.38370413864012E-01  4.21586279714258E-03  2.15711258042878E-01 -3.01697925551450E-01 -9.96084042318441E-11
 -4.20453222056738E-10 -1.45616788503197E-10  2.43402970490786E-03  1.24540952985248E-01 -1.74185378159195E-01
 -2.34821421786587E-10 -1.68119674213135E-10  5.36911847894829E-02  3.71044125144507E-02  3.72694403562465E-10
  2.58670866811516E-10 -6.78082727326768E-10 -4.70705690284762E-10  3.37321058007135E-02  2.33112749092493E-02
 -2.15383900670403E-10 -1.44731272875833E-10  2.61287767123494E-02  1.80568358473752E-02 -2.04609667384261E-11
  6.71391182162979E-03 -4.88758760195532E-12 -2.53762014659925E-03 -3.18857821194932E-03  7.27721579715459E-12
  2.85195105461742E-03  2.83748504588397E-11  3.77277662675577E-03
* ORBITAL    1   68
  1.40739849532872E-01  1.01740562300266E+00  4.44812278778528E+00  7.99154660626638E+00 -1.98888796276755E+00
 -1.11997297794290E+00  1.49965603708073E-01  2.16128119879473E+00  5.33013225144537E+00 -3.87421589112227E-01
 -5.47169506043559E-01  4.72242986079173E-11  5.73008362339697E-10  3.04760006854320E-10 -6.80695317577639E-10
  6.31496019082625E-11 -1.19361049183202E-11 -1.44258962531462E-10 -7.67644643112410E-11  1.71444900161640E-10
 -1.59229193791287E-11 -1.64872378220946E-10  1.02883557904296E-09 -4.52433453727731E-09 -8.66581889976359E-11
  3.23284016837195E-10 -2.51560966240884E-10 -6.08616259994647E-01 -6.69980461895713E-01 -4.24457027760130E-01
  4.14958141330223E-11 -2.59057699446084E-10  1.13937831063637E-09  1.05415428457068E+00  1.16044020030750E+00
  7.35181137505995E-01 -1.57825417566697E-09 -8.54209288370197E-10 -4.34840246246439E-12  9.93673020995270E-12
  4.07503842866088E-10  2.20555072558583E-10 -2.51385245360465E-10 -1.36061659887396E-10 -3.29451209658727E-01
 -2.39970065921275E-01  3.24542728104200E-10  1.75656429172060E-10  4.25319682791763E-01  3.09800022970617E-01
  1.54697976723326E-10  4.89067920780733E-11 -5.84708087292616E-11  1.17365949075803E-10 -1.43266395002691E-03
  3.12334710631009E-11  2.13568924666628E-03 -2.75463065753961E-11 -2.82525135192110E-03 -1.40739849816644E-01
 -1.01740562501926E+00 -4.44812279509604E+00 -7.99154661276212E+00  1.98888797025963E+00  1.11997297501405E+00
  1.49965603674681E-01  2.16128119770038E+00  5.33013223581993E+00 -3.87421593559467E-01 -5.47169518003192E-01
  4.73069837617567E-11  5.72286184100141E-10  3.02230141404413E-10 -6.80955842943712E-10  6.30514808369527E-11
 -1.18588157284778E-11 -1.44166491826772E-10 -7.61720372147742E-11  1.71523979660328E-10 -1.59093935625107E-11
  1.65721926458274E-10 -1.02763533238668E-09  4.52498183657710E-09 -8.99043156099668E-11  3.26319925590279E-10
 -2.45356190363684E-10  6.08616258003475E-01  6.69980458743458E-01  4.24457022691662E-01 -4.17642179379539E-11
  2.58808640367218E-10 -1.13951103203040E-09 -1.05415428125019E+00 -1.16044019437300E+00 -7.35181129090897E-01
 -1.57896948991511E-09 -8.54695397810718E-10  2.88811920572909E-12 -1.08155012498738E-11  4.07685635785038E-10
  2.20681943989138E-10 -2.51488551301602E-10 -1.36137563603463E-10 -3.29451208334745E-01 -2.39970065525266E-01
  3.24677835334126E-10  1.75746393498984E-10  4.25319681087063E-01  3.09800022447087E-01 -1.54742261666010E-10
 -4.09266824752981E-11  5.84892917924015E-11 -1.20389740882490E-10  1.43266387238352E-03 -3.12444115103013E-11
 -2.13568913194758E-03  2.75565644981347E-11  2.82525120429968E-03
* ORBITAL    1   69
  1.12884187811655E-09  8.16016939141031E-09  3.57934449190224E-08  6.45114225873160E-08 -1.52609846383258E-08
 -8.18984083648140E-09  1.19117330506697E-09  1.73805425771871E-08  4.36015921677950E-08 -2.40185056997807E-09
 -4.60590082788404E-09 -7.20565390009943E-03 -8.68889099159263E-02 -1.82871173019696E-01  1.60471499963870E-01
 -4.46490598704920E-02  1.01343741503159E-03  1.22204693108167E-02  2.57198711345963E-02 -2.25694743326885E-02
  6.27965596072796E-03  5.62548291865995E-02 -1.42835651841883E-01  6.84619762280641E-01 -8.53695893649833E-11
 -1.98505180869545E-10 -9.48940090153879E-11 -4.97069391843950E-09 -5.89435241256288E-09 -3.14052768149147E-09
 -7.91194648812862E-03  2.00890850518894E-02 -9.62881770921685E-02  8.18986517447727E-09  9.23351608053530E-09
  4.97280376510209E-09  2.75915551095553E-01  1.47336510678638E-01 -3.08908964553366E-10 -2.01758836886121E-10
 -7.12410889510419E-02 -3.80421234030792E-02  2.45431165292274E-02  1.31058115731896E-02 -2.91595220268147E-09
 -2.09104084578927E-09 -3.16850269628493E-02 -1.69195293111204E-02  2.52461490334334E-09  1.88973840853724E-09
 -1.46383649038624E-02 -1.52299317687021E-11  5.53278184851119E-03  5.75167664391123E-12 -1.47579550172662E-11
 -1.65071982865061E-03  3.53388953576138E-11  1.45579782589436E-03 -9.96772264268115E-11 -1.12887587585277E-09
 -8.16008035942565E-09 -3.57933748334882E-08 -6.45115214578880E-08  1.52609639038986E-08  8.18976113319188E-09
  1.19135900829828E-09  1.73805160249390E-08  4.36014679976885E-08 -2.40177361083338E-09 -4.60635201876838E-09
 -7.20565492374668E-03 -8.68889266658705E-02 -1.82871232526887E-01  1.60471486580954E-01 -4.46490635633385E-02
  1.01343755058137E-03  1.22204715298816E-02  2.57198790468374E-02 -2.25694725244355E-02  6.27965646878823E-03
 -5.62548096271178E-02  1.42835678419623E-01 -6.84619740807984E-01  8.53674544628540E-11  1.98556244069935E-10
  9.47939521862186E-11  4.97067084632628E-09  5.89446057365348E-09  3.14040812626403E-09  7.91194387017220E-03
 -2.00890885504173E-02  9.62881742000733E-02 -8.18990501661211E-09 -9.23354443312391E-09 -4.97294330191027E-09
  2.75915539981833E-01  1.47336504412961E-01 -3.08915285826555E-10 -2.01767181108855E-10 -7.12410860844416E-02
 -3.80421217873169E-02  2.45431156204969E-02  1.31058110662963E-02 -2.91604265042123E-09 -2.09109887308625E-09
 -3.16850257678232E-02 -1.69195286418568E-02  2.52471314936132E-09  1.88979331354097E-09  1.46383647309597E-02
  1.52388575037564E-11 -5.53278178408714E-03 -5.75699768829954E-12  1.47550736424500E-11  1.65071981341688E-03
 -3.53465164486235E-11 -1.45579780706778E-03  9.97248582944316E-11
* ORBITAL    1   70
 -1.21273440644030E-10 -8.76249652703052E-10 -3.84356391171265E-09 -6.92725004412660E-09  1.63877311705188E-09
  8.79472646115790E-10 -1.27950876719355E-10 -1.86633026185172E-09 -4.68191613585194E-09  2.57968532433099E-10
  4.94591654996470E-10 -1.01343740594832E-03 -1.22204691634366E-02 -2.57198706413851E-02  2.25694744123234E-02
 -6.27965594855148E-03 -7.20565389517280E-03 -8.68889098364042E-02 -1.82871172751982E-01  1.60471500005427E-01
 -4.46490598631989E-02  7.91194663199287E-03 -2.00890847936185E-02  9.62881772302791E-02  2.09770359044592E-10
  4.87935376916592E-10  2.33175108920625E-10  4.40332594601636E-10  4.15653500574227E-10  2.33278452463342E-10
  5.62548292644999E-02 -1.42835651701550E-01  6.84619762355923E-01 -9.33390057379896E-10 -1.11692308849647E-09
 -5.93969694899601E-10  3.88060745354708E-02  2.07221072400410E-02  7.59229377639830E-10  4.95879821430624E-10
 -1.00196852005838E-02 -5.35042464576321E-03 -1.74504316706530E-01 -9.31837913182562E-02  4.44621640201300E-12
  2.29370555915695E-11  2.25284104143955E-01  1.20299757190763E-01 -5.10187185036928E-10 -3.59079493505278E-10
 -2.05880927097227E-03  3.74228756412002E-11  7.78156576901312E-04 -1.41450058368389E-11  1.30848660266977E-11
  1.17368027616216E-02 -1.40830410826529E-11 -1.03508870641864E-02 -2.90374832373152E-12  1.21266708444598E-10
  8.76225556707772E-10  3.84348063645722E-09  6.92724032389235E-09 -1.63875081430183E-09 -8.79428902774058E-10
 -1.27886476151931E-10 -1.86635595487107E-09 -4.68200990158866E-09  2.57887130458792E-10  4.94639354732977E-10
 -1.01343755966551E-03 -1.22204716773909E-02 -2.57198795399751E-02  2.25694724443740E-02 -6.27965648067332E-03
 -7.20565492868466E-03 -8.68889267464154E-02 -1.82871232794183E-01  1.60471486536411E-01 -4.46490635686670E-02
 -7.91194372619118E-03  2.00890888086785E-02 -9.62881740621447E-02 -2.09805053271953E-10 -4.87976758690380E-10
 -2.33057448929109E-10 -4.40344190183228E-10 -4.15624917721255E-10 -2.33426963902992E-10 -5.62548095481772E-02
  1.42835678559740E-01 -6.84619740733984E-01  9.33379672386877E-10  1.11701067859588E-09  5.93983296908830E-10
  3.88060728425570E-02  2.07221062775808E-02  7.59248328866782E-10  4.95900498410676E-10 -1.00196847772864E-02
 -5.35042440663677E-03 -1.74504309598889E-01 -9.31837873063935E-02  4.46809423786476E-12  2.29502640280263E-11
  2.25284094963351E-01  1.20299752008329E-01 -5.10223513606675E-10 -3.59102931647987E-10  2.05880924303196E-03
 -3.74512070567315E-11 -7.78156570662060E-04  1.41545235355258E-11 -1.30917354291046E-11 -1.17368026219401E-02
  1.40915985507078E-11  1.03508869398562E-02  2.90861218902864E-12
* ORBITAL    1   71
 -9.64885758743936E-03 -6.74014283087588E-02 -2.30436828433939E-01 -1.75816168454912E-01 -7.22945310819216E-02
  4.15402526170091E-01  5.40662301377812E-04  7.27700294702811E-02  3.89414753394819E-01  4.79062957652861E-01
 -9.96564612143650E-02 -1.17017382395290E-10 -2.09569982029756E-09 -5.08091802097444E-09 -2.38437534087513E-10
  1.59108348350482E-09  2.93860143872597E-11  5.27753515117236E-10  1.27945023992563E-09  5.99464938002510E-11
 -4.00598636757884E-10 -2.69647922864546E-09 -3.78646300502622E-09 -5.86994548142342E-10  6.52523320252545E-11
  1.75264996844707E-10 -1.54253040645466E-09 -7.43657663161568E-02 -1.20377934763597E-02 -2.46734742882282E-01
  6.78949305126255E-10  9.53496202304890E-10  1.47791227868031E-10  1.28805285647758E-01  2.08500700418096E-02
  4.27357109535555E-01 -2.12250257043774E-09 -1.41180280803769E-09 -2.22996578779754E-10 -8.42084592227559E-11
  5.48025529968964E-10  3.64524107276564E-10 -3.38029617777522E-10 -2.24846692989831E-10 -2.30553987649947E-02
 -3.02919013084528E-02  4.36390327875755E-10  2.90271143134079E-10  2.97643916853965E-02  3.91066763802330E-02
  1.11621112982933E-10  1.01854421530151E-10 -4.21890247484239E-11  3.04694802098482E-10  2.06785285364531E-04
  2.25370894015188E-11 -3.08257474310914E-04 -1.98731086181254E-11  4.07786204663741E-04 -9.64886015764048E-03
 -6.74014469422558E-02 -2.30436910366421E-01 -1.75816358542479E-01 -7.22945245402929E-02  4.15402524891349E-01
 -5.40660216404575E-04 -7.27699978299455E-02 -3.89414657610504E-01 -4.79062945146984E-01  9.96564622742914E-02
  1.16962545755098E-10  2.09539928839505E-09  5.08023455851673E-09  2.42733817506945E-10 -1.59368436672512E-09
 -2.95364289674423E-11 -5.27625215384601E-10 -1.27926871056774E-09 -6.11741870137308E-11  4.01338816437620E-10
 -2.69632756274674E-09 -3.78693267353955E-09 -5.85735416908118E-10 -6.62121279832502E-11 -1.74752308239334E-10
  1.54179924758250E-09 -7.43657588794370E-02 -1.20377843063480E-02 -2.46734735807069E-01  6.79062564056405E-10
  9.53604225630121E-10  1.47489697000375E-10  1.28805272671546E-01  2.08500539031525E-02  4.27357099533554E-01
  2.12306020904470E-09  1.41210412731452E-09 -2.22751895124422E-10 -8.40459849616044E-11 -5.48169503606697E-10
 -3.64603824177298E-10  3.38141310752778E-10  2.24908721819077E-10  2.30553972434935E-02  3.02919004070660E-02
 -4.36531384046200E-10 -2.90354908062362E-10 -2.97643899869027E-02 -3.91066753168597E-02  1.11722607003736E-10
  1.25194644931390E-10 -4.22305448341118E-11  2.95881457970783E-10  2.06785232798152E-04  2.25596632992407E-11
 -3.08257398970461E-04 -1.98942086141164E-11  4.07786117049044E-04
* ORBITAL    1   72
  9.67839064028730E-12  6.78644316980499E-11  2.46370119830914E-10  2.14257438231738E-10  1.70573261593892E-11
 -2.59294921553094E-10  2.15901399952327E-12 -3.06279025839112E-11 -2.45730478138080E-10 -3.39683180318491E-10
  1.49047641555899E-11  3.22524963271649E-11  3.47042333574720E-10  1.24274204157803E-09 -1.04733365368002E-08
  6.53967552803873E-09  4.13953403547389E-11  4.45855556541017E-10  1.59659637925777E-09 -1.34567075885716E-08
  8.40252082495659E-09  4.82980132444864E-10 -1.26504342594943E-09  3.75446355298712E-09 -4.85352817761038E-02
  6.69239909725428E-02 -4.83152524442576E-01  5.38548413920989E-02 -7.42589893928749E-02  5.36106973970290E-01
  6.20423901565394E-10 -1.62545585099244E-09  4.82378114914698E-09  3.10931070620433E-02 -4.28734475816584E-02
  3.09521505317435E-01 -1.17578934394437E-09 -5.97148668902574E-10 -6.87315421685648E-02 -2.41831777211886E-02
  4.77775660461949E-10  3.41197518786459E-10  1.04871004268485E-09  5.85334660546876E-10  6.96197838005351E-02
  2.44957054165037E-02 -1.23219238853074E-09 -6.25012578264989E-10  5.39272525827064E-02  1.89742917688299E-02
  2.65612643226833E-10 -3.47985220385537E-03 -3.99347244172928E-11  1.31526050140508E-03 -2.66451613366643E-03
 -2.36510206438126E-10  2.38321567476582E-03  2.41897090108971E-10  3.15269800315410E-03  6.57315118184091E-12
  4.56288150976033E-11  1.48765888141289E-10  6.00602402886642E-11  3.56145852448002E-11 -2.51980871835910E-10
  7.55326139323770E-13  7.20451040027854E-11  3.81942557488095E-10  3.43320579197060E-10 -2.14269933621280E-11
  3.21057445199756E-11  3.46117803672764E-10  1.24027130826825E-09 -1.04734746793285E-08  6.54002086604315E-09
  4.12937281590377E-11  4.44801547145090E-10  1.59377024975287E-09 -1.34568895910404E-08  8.40295349272847E-09
 -4.81829805011343E-10  1.26656255060663E-09 -3.75398565090851E-09  4.85352819720167E-02 -6.69239968525864E-02
  4.83152531965361E-01 -5.38548414965057E-02  7.42589959885244E-02 -5.36106981947802E-01 -6.19122094939051E-10
  1.62719274630475E-09 -4.82318795127523E-09 -3.10931073804671E-02  4.28734512231290E-02 -3.09521510775901E-01
 -1.17664638889290E-09 -5.97708258449522E-10 -6.87315430166494E-02 -2.41831784903904E-02  4.78113676230432E-10
  3.41421895146384E-10  1.04938353326207E-09  5.85775775034418E-10  6.96197845924080E-02  2.44957061350260E-02
 -1.23298132524369E-09 -6.25521871521034E-10  5.39272533349400E-02  1.89742924506621E-02 -2.65658890647963E-10
  3.47985204367296E-03  3.99427011877498E-11 -1.31526044675890E-03  2.66451600701139E-03  2.36542180563074E-10
 -2.38321557377857E-03 -2.41932849350952E-10 -3.15269785889379E-03
* ORBITAL    1   73
 -2.30589224177526E-11 -1.60663057158853E-10 -5.45813652370044E-10 -3.20617813617885E-10 -9.34274463357842E-11
  7.85940781962916E-10 -1.29624130055314E-13  1.86576117015472E-10  1.06293039489514E-09  1.05923208189142E-09
 -6.06035975342620E-11  4.13624755187303E-11  4.46294707376307E-10  1.59802126415518E-09 -1.34567704893817E-08
  8.40264251451891E-09 -3.22475701730661E-11 -3.46785502353086E-10 -1.24196486479327E-09  1.04740684364133E-08
 -6.54014730193453E-09  6.21008510999709E-10 -1.62469309665481E-09  4.82420755583413E-09  6.21862554111850E-02
 -8.57469095522014E-02  6.19043004976415E-01  4.20328130261626E-02 -5.79578859674982E-02  4.18422355324941E-01
 -4.82515247671663E-10  1.26560533766629E-09 -3.75442600126052E-09  2.42676563367666E-02 -3.34620007842161E-02
  2.41576260811361E-01 -1.54591664553010E-09 -8.05186087738551E-10  8.80628309211810E-02  3.09848858797777E-02
  4.76121136866251E-10  2.90526603322417E-10 -9.03914661337276E-10 -5.49629247452164E-10  5.43370528511150E-02
  1.91184789650144E-02  8.91536930384180E-10  4.13867114052313E-10  4.20893003790290E-02  1.48091103279759E-02
  3.24410308277214E-10  4.45858856110528E-03 -9.59037094836530E-11 -1.68518808052606E-03 -2.07960957610285E-03
  1.59553338684410E-10  1.86005935619030E-03 -2.16115470091241E-10  2.46062723158760E-03 -2.71862240138203E-11
 -1.90580689689698E-10 -6.77023536331193E-10 -5.28395824553751E-10 -6.88724674369468E-11  7.95731787139840E-10
  4.23047945947795E-12 -1.31025805508802E-10 -8.79842454433413E-10 -1.05433453208989E-09  5.20640031189701E-11
  4.13273672492823E-11  4.44348389968471E-10  1.59237499377956E-09 -1.34571884543503E-08  8.40307894279612E-09
 -3.21138069373206E-11 -3.46461998520099E-10 -1.24130027460370E-09  1.04741301537945E-08 -6.54040213367613E-09
 -6.18635076408433E-10  1.62803000926593E-09 -4.82305513190319E-09 -6.21862556619627E-02  8.57469170859827E-02
 -6.19043014615035E-01 -4.20328135409365E-02  5.79578908358592E-02 -4.18422362981923E-01  4.82293959336181E-10
 -1.26606667079386E-09  3.75424060943174E-09 -2.42676558346604E-02  3.34620041100167E-02 -2.41576262593546E-01
 -1.54781301997271E-09 -8.06409400638633E-10  8.80628320078540E-02  3.09848868653336E-02  4.76652636300984E-10
  2.90881362491089E-10 -9.04168363077223E-10 -5.49798413164555E-10  5.43370537297146E-02  1.91184797608936E-02
  8.91679961893542E-10  4.13957203765539E-10  4.20893006297681E-02  1.48091105567028E-02 -3.24495691965951E-10
 -4.45858836150740E-03  9.59296333154079E-11  1.68518799562700E-03  2.07960948245520E-03 -1.59556071364487E-10
 -1.86005926323891E-03  2.16131796988555E-10 -2.46062712528030E-03
* ORBITAL    1   74
 -1.40689209573922E-11 -1.01765581758693E-10 -3.86476523009443E-10 -5.44622164244815E-10  9.61878457339707E-10
 -9.24826477519014E-10 -4.90371930968181E-12 -5.15134850418050E-11  1.13267126211502E-09 -2.98357371629928E-10
  1.26678918588276E-09 -5.88206006591478E-02 -9.47337795487202E-01 -2.94947798934826E+00 -2.22199640721117E-01
  1.25619609060029E-02  4.23254945819596E-03  6.81675132140204E-02  2.12235361912628E-01  1.59888023349433E-02
 -9.03919884513946E-04 -1.19042604400954E+00 -1.68506003407701E+00 -5.61081463506979E-01  2.95100974109036E-11
  4.08521733973833E-11 -5.28765324938734E-11 -1.36227602585196E-10 -2.18235853160905E-10 -2.45267196055826E-10
  8.56593955078341E-02  1.21251735865665E-01  4.03736960724384E-02  4.14917274675337E-10  6.25857647821749E-10
  1.03096460311399E-10 -9.66123498423042E-01 -6.27805037996870E-01 -5.13909435049153E-11 -1.78593749943342E-11
  2.49452014637267E-01  1.62098563957394E-01 -4.39678498976129E-02 -2.85711268377336E-02 -9.82051977839148E-11
  2.89551477684074E-11  5.67622499528536E-02  3.68851674372582E-02 -1.27884784738773E-10 -1.25900238726650E-10
  4.44502897064856E-02  4.24158879122853E-11 -1.68006303418757E-02 -1.60300173158630E-11 -3.56299230433987E-11
  2.56451008056861E-03  7.28268607548825E-12 -2.26168539566359E-03  1.72271395648474E-10 -1.42876812036621E-11
 -1.02805659501695E-10 -3.91332403694429E-10 -5.52346549694976E-10  9.64735765986285E-10 -9.23378344442125E-10
  5.08784127323315E-12  5.40398850237786E-11 -1.12711683494267E-09  2.97788300696399E-10 -1.26775073359266E-09
  5.88206003703035E-02  9.47337791905660E-01  2.94947798005309E+00  2.22199698111814E-01 -1.25619952520598E-02
 -4.23254943697187E-03 -6.81675129442446E-02 -2.12235361204052E-01 -1.59888069209368E-02  9.03922645727550E-04
 -1.19042604168741E+00 -1.68506004043382E+00 -5.61081450588612E-01  2.94309149203671E-11  4.09351848247419E-11
 -5.36815300830370E-11 -1.35642796572144E-10 -2.17260422440849E-10 -2.46221243667152E-10  8.56593953270203E-02
  1.21251736381015E-01  4.03736948963558E-02  4.13399805688165E-10  6.24487843355677E-10  1.01898352730122E-10
  9.66123509445476E-01  6.27805045310760E-01  5.15626143158215E-11  1.79322702843476E-11 -2.49452017484120E-01
 -1.62098565846162E-01  4.39678504041283E-02  2.85711271706035E-02  9.79414426729476E-11 -2.92187855714563E-11
 -5.67622506018377E-02 -3.68851678652172E-02  1.28750233044974E-10  1.26458634716796E-10  4.44502907132989E-02
  4.24303558789187E-11 -1.68006307211832E-02 -1.60357908271367E-11 -3.56315502229133E-11  2.56451014618814E-03
  7.26604810479372E-12 -2.26168545894799E-03  1.72354786854960E-10
* ORBITAL    1   75
 -2.60928656567015E-12 -1.79100559221484E-11 -6.82879329790342E-11 -9.63757743694504E-11  1.69918750792420E-10
 -1.63383250083794E-10 -9.07782863404873E-13 -9.12181526051439E-12  2.00060943379048E-10 -5.27266936961894E-11
  2.23777771900786E-10  4.23254945774273E-03  6.81675132016031E-02  2.12235361871702E-01  1.59888028102682E-02
 -9.03920186109752E-04  5.88206006589283E-02  9.47337795481494E-01  2.94947798932943E+00  2.22199640927548E-01
 -1.25619610369753E-02  8.56593954940741E-02  1.21251735926156E-01  4.03736958161961E-02  8.93061736809070E-11
  1.24005656256808E-10 -1.61293557278669E-10 -6.33120176790086E-11 -9.29069404094314E-11  2.71712801975963E-11
  1.19042604400435E+00  1.68506003410240E+00  5.61081463391974E-01  5.06683967988055E-11  7.91819724465590E-11
  5.88848301118586E-11  6.95192746386541E-02  4.51749188549236E-02 -1.56013195218878E-10 -5.42295273081559E-11
 -1.79497994057297E-02 -1.16641147109624E-02 -6.11030151213328E-01 -3.97058769214538E-01  4.50603781590651E-11
  2.67982862574169E-11  7.88836533205976E-01  5.12600667145815E-01  2.57624983835693E-11 -5.43645789027314E-12
 -3.19850607358494E-03  1.28622725389597E-10  1.20892174136907E-03 -4.86151558308808E-11  3.26288544037361E-11
  3.56395188900593E-02 -3.35273332980178E-11 -3.14311012973503E-02 -1.56238838381127E-11 -2.53262146214796E-12
 -1.81953924899396E-11 -6.91063740718700E-11 -9.74060151044910E-11  1.70426442667480E-10 -1.63128622596017E-10
  9.49413640971368E-13  9.52832953913098E-12 -1.99130819659133E-10  5.26063559145295E-11 -2.23966886832068E-10
 -4.23254943744830E-03 -6.81675129570174E-02 -2.12235361245931E-01 -1.59888064458967E-02  9.03922343913676E-04
 -5.88206003704569E-02 -9.47337791910786E-01 -2.94947798006925E+00 -2.22199697903061E-01  1.25619951188223E-02
  8.56593953417173E-02  1.21251736320642E-01  4.03736951530842E-02  8.93888478804261E-11  1.24020570267339E-10
 -1.61860418013922E-10 -6.30672876399579E-11 -9.27960774864348E-11  2.77312167725759E-11  1.19042604169461E+00
  1.68506004040613E+00  5.61081450701996E-01  5.04126486285335E-11  7.88994666722661E-11  5.91335867674450E-11
 -6.95192754261162E-02 -4.51749193818932E-02  1.56211535671486E-10  5.43197671266759E-11  1.79497996121565E-02
  1.16641148481613E-02  6.11030158184237E-01  3.97058773841893E-01 -4.52900114761218E-11 -2.69352983818363E-11
 -7.88836542203976E-01 -5.12600673119152E-01 -2.57191182028491E-11  5.48656647999046E-12 -3.19850613361384E-03
  1.28672282353080E-10  1.20892175972369E-03 -4.86338232983626E-11  3.26445912078042E-11  3.56395196868929E-02
 -3.35480586393121E-11 -3.14311020016348E-02 -1.56227390385431E-11
* ORBITAL    1   76
  3.77482254766973E-10  2.73532715971289E-09  1.19944268437314E-08  2.67967629806060E-08 -1.51674493199148E-09
 -2.47074239247994E-10  3.27235102627104E-10  4.91058295960415E-09  1.44709753529787E-08  1.30625717694110E-09
 -9.16164903177308E-11  1.52291747507181E-03  2.10612106848188E-02  7.12274253973896E-02 -5.64356476553144E-01
  3.47667536582067E-01 -2.51782824971578E-04 -3.48203441212313E-03 -1.17759777335074E-02  9.33046492340489E-02
 -5.74796230024888E-02  2.03518258607963E-02 -6.47531404517707E-02  2.00395649707845E-01 -8.98183763612332E-10
  1.19501129718336E-09 -9.42227960321764E-09 -3.07022247981563E-09  9.12120512271048E-10 -1.94746387913152E-08
 -3.36475226504409E-03  1.07055906412318E-02 -3.31312680603074E-02  1.19127110947694E-09  3.91065360741004E-09
 -9.56054776825918E-09 -6.72372586638624E-02 -3.54130061170849E-02 -1.43884734862653E-09 -5.29860568596955E-10
  1.73605855952036E-02  9.14359861504827E-03 -7.03055747610864E-03 -3.70290645693327E-03 -2.87471427180135E-09
 -1.13989981430594E-09  9.07641118582696E-03  4.78042878921295E-03 -1.68659169436478E-09 -5.16175554095032E-10
  1.26094426872517E-02 -5.94297824711216E-11 -4.76592136679218E-03  2.24644678538096E-11  8.68207766875113E-11
  1.67148658247598E-03 -8.07753228178918E-11 -1.47411267038625E-03 -8.62221619470248E-11 -3.77617050739725E-10
 -2.73594839938310E-09 -1.19963487135055E-08 -2.67982741820356E-08  1.51628074446302E-09  2.50300672076250E-10
  3.27295626788287E-10  4.91005669688045E-09  1.44677175151883E-08  1.30239775068310E-09 -9.08377170902244E-11
  1.52292316042897E-03  2.10613039011480E-02  7.12277074136550E-02 -5.64356454668441E-01  3.47667520025472E-01
 -2.51783809093899E-04 -3.48205053166211E-03 -1.17760265769113E-02  9.33046454621379E-02 -5.74796203149953E-02
 -2.03519429507950E-02  6.47529743304441E-02 -2.00395701129151E-01  8.98088884039348E-10 -1.19508041229332E-09
  9.42241122151435E-09  3.06959373763452E-09 -9.12553898530162E-10  1.94730412139550E-08  3.36477253076489E-03
 -1.07055619354774E-02  3.31312769755769E-02 -1.19014102584504E-09 -3.91031542918779E-09  9.56400852723016E-09
 -6.72371631089405E-02 -3.54129444022241E-02 -1.43887273827221E-09 -5.29876249308889E-10  1.73605609267757E-02
  9.14358268038817E-03 -7.03054704415867E-03 -3.70289970835034E-03 -2.87446589147603E-09 -1.13963022346414E-09
  9.07639768684064E-03  4.78042007714436E-03 -1.68701483672845E-09 -5.16593105398130E-10 -1.26094382985276E-02
  5.94220345663566E-11  4.76591970755184E-03 -2.24633668746021E-11 -8.68187872694968E-11 -1.67148597247137E-03
  8.07721775203128E-11  1.47411213543379E-03  8.62065476752667E-11
* ORBITAL    1   77
  3.12751712222042E-11  2.27089863033054E-10  9.95824732990301E-10  2.22482433321349E-09 -1.25869034630081E-10
 -2.03906334297471E-11  2.71307752151999E-11  4.07714944072908E-10  1.20136590721032E-09  1.08537807090863E-10
 -7.60210900562623E-12 -2.51782873128226E-04 -3.48203518412437E-03 -1.17759801519203E-02  9.33046490664957E-02
 -5.74796230575264E-02 -1.52291750167515E-03 -2.10612111107043E-02 -7.12274267338134E-02  5.64356476461062E-01
 -3.47667536613584E-01 -3.36475325484975E-03  1.07055892884851E-02 -3.31312685113542E-02 -2.06331125526984E-09
  2.74532630613787E-09 -2.16462361163592E-08  6.71259333569406E-10 -1.15641040134327E-09  8.09866958677096E-09
 -2.03518264079677E-02  6.47531397049547E-02 -2.00395649955119E-01  6.33544133312121E-10 -3.86757520087402E-10
  4.81549341202913E-09  1.11162869560130E-02  5.85480690392710E-03 -3.30554531003986E-09 -1.21728503842900E-09
 -2.87021325459714E-03 -1.51170281420506E-03 -4.25245758884787E-02 -2.23971515985844E-02  1.11572575794876E-09
  4.04126004876960E-10  5.48989915051701E-02  2.89145979905507E-02  9.09041949619662E-10  3.43475585736018E-10
 -2.08471002517344E-03 -1.36529551712861E-10  7.87946380343949E-04  5.16033127972442E-11 -3.50815158676809E-11
  1.01100459191814E-02  3.11149878613666E-11 -8.91622242282931E-03  4.28772500529123E-11 -3.12959896689849E-11
 -2.27140553893225E-10 -9.95921453142608E-10 -2.22495007078789E-09  1.25747561308028E-10  2.07482928891681E-11
  2.72080017370689E-11  4.07546371756260E-10  1.20113815670026E-09  1.08157260985470E-10 -7.46635634490490E-12
 -2.51783760936796E-04 -3.48204975955968E-03 -1.17760241586103E-02  9.33046456298055E-02 -5.74796202599619E-02
 -1.52292313382943E-03 -2.10613034742956E-02 -7.12277060783769E-02  5.64356454761305E-01 -3.47667519994105E-01
  3.36477154100690E-03 -1.07055632881739E-02  3.31312765240759E-02  2.06331500850891E-09 -2.74550050308046E-09
  2.16465481346989E-08 -6.71194100855272E-10  1.15651200387458E-09 -8.09898833857297E-09  2.03519424041241E-02
 -6.47529750771119E-02  2.00395700878097E-01 -6.33472710600058E-10  3.86794945590615E-10 -4.81529178990035E-09
  1.11162720036950E-02  5.85479725177915E-03 -3.30560849304215E-09 -1.21733041245004E-09 -2.87020941377183E-03
 -1.51170032177311E-03 -4.25245160063285E-02 -2.23971129221849E-02  1.11575051906436E-09  4.04157612917454E-10
  5.48989141916892E-02  2.89145480596680E-02  9.09055267993421E-10  3.43457467615432E-10  2.08470933967876E-03
  1.36519129928512E-10 -7.87946118829204E-04 -5.16004059708356E-11  3.50755714765942E-11 -1.01100424321273E-02
 -3.11140493452733E-11  8.91621934810598E-03 -4.28779493639679E-11
* ORBITAL    1   78
 -2.69931297140733E-02 -1.90000409834176E-01 -6.93710390635692E-01 -5.35947717750792E-01  5.91638831699491E-01
 -7.62189509414787E-02 -4.59585804734618E-03  9.91464383276051E-02  1.36820063355387E+00  4.66881430517064E-01
  7.50639395593293E-01 -2.22786669868532E-10 -3.57426220856079E-09 -1.55774112410735E-08 -7.13115820139958E-09
 -9.12013540667636E-10  5.60913237762887E-11  9.00082191106463E-10  3.92255219518184E-09  1.79570434764792E-09
  2.29688594399269E-10 -2.92034755519948E-09 -3.82371435220013E-09 -1.00168557739480E-08 -1.68022956291011E-10
  5.06384110156264E-11 -9.11503194267520E-11 -1.78930309153626E-01 -2.43341379592232E-01 -4.71306407005989E-01
  7.35308214809705E-10  9.62842659703540E-10  2.52235201919810E-09  3.09916386351363E-01  4.21479633073176E-01
  8.16326642801564E-01 -6.73411250983727E-10  3.19890384075737E-10 -6.47305260152419E-12  6.24734614838168E-12
  1.73873866869587E-10 -8.25958280135129E-11 -1.07240936736972E-10  5.09501751235122E-11 -1.73983920648534E-01
 -7.54337206506732E-02  1.38443874746870E-10 -6.57818900381031E-11  2.24612275723084E-01  9.73845146111971E-02
 -2.58001514336459E-10  3.75530848450247E-11  9.75170347367934E-11  1.10402976105712E-10 -4.23704002460823E-03
 -5.20901008050375E-11  6.31620628783654E-03  4.59379931141952E-11 -8.35555556842043E-03 -2.69931208679063E-02
 -1.90000345746137E-01 -6.93710108837220E-01 -5.35947224757516E-01  5.91638686639828E-01 -7.62190152377415E-02
  4.59584801111835E-03 -9.91465848092326E-02 -1.36820097910249E+00 -4.66881414089552E-01 -7.50639343624029E-01
  2.22742705382154E-10  3.57422746873280E-09  1.55774263919060E-08  7.13103811989959E-09  9.12034892235003E-10
 -5.60966902836713E-11 -8.99962301712017E-10 -3.92257572866665E-09 -1.79563962923512E-09 -2.29732503955349E-10
 -2.92023300766787E-09 -3.82371519104362E-09 -1.00167398890473E-08  1.69784465410504E-10 -5.10730861033585E-11
  9.15305082544541E-11 -1.78930350669743E-01 -2.43341429315045E-01 -4.71306415252880E-01  7.35369629626698E-10
  9.62829884778251E-10  2.52234959097440E-09  3.09916458505712E-01  4.21479719121463E-01  8.16326657219333E-01
  6.73350128473697E-10 -3.19931250945617E-10 -6.60816952610776E-12  6.24977549721195E-12 -1.73856322794705E-10
  8.26064107052524E-11  1.07227655979594E-10 -5.09526944455743E-11  1.73983939283728E-01  7.54337350378228E-02
 -1.38430725860221E-10  6.57848462042384E-11 -2.24612299788828E-01 -9.73845331775243E-02 -2.57979054501593E-10
  4.48564823287969E-11  9.75081175433006E-11  1.07640740168734E-10 -4.23704059443052E-03 -5.20889123184462E-11
  6.31620713632833E-03  4.59368390920733E-11 -8.35555668708355E-03
* ORBITAL    1   79
 -3.03753709196958E-10 -2.14322564475391E-09 -7.74818129252133E-09 -5.58909389398555E-09  6.77520258278185E-09
 -1.06836143103532E-09 -7.68318464993995E-11  9.47578921250857E-10  1.45982972136488E-08  5.30306711890040E-09
  7.02186770298103E-09  2.93654566151122E-02  4.69690995097051E-01  1.86052356467718E+00  7.46835069858026E-01
  1.82772046184208E-02 -4.25841774402557E-03 -6.81120165844602E-02 -2.69802941082720E-01 -1.08301932932730E-01
 -2.65046017310055E-03  4.53081971283536E-01  5.94520354025091E-01  1.02985614303744E+00  1.04302337938126E-11
 -2.23117093269460E-11  5.05386563627070E-11 -1.96756218090664E-09 -2.93015277319933E-09 -4.85476401708167E-09
 -6.57034669604999E-02 -8.62140867756371E-02 -1.49344099458546E-01  3.45840953128408E-09  4.96680611280330E-09
  8.65422717300104E-09  1.91967674418166E-01  3.99875357384290E-02 -1.59295821286853E-11 -3.61828151672299E-11
 -4.95658405048523E-02 -1.03247372549957E-02  1.76063606861607E-02  3.66746671058198E-03 -2.10959725490067E-09
 -9.03539313652528E-10 -2.27297147110414E-02 -4.73467849755783E-03  2.66033827569862E-09  1.02301680473150E-09
  2.49814966204897E-02 -2.43329456553449E-11 -9.44211826297147E-03  9.19690866867134E-12 -4.91400217845153E-11
  2.90460560734416E-03  9.43069833435402E-11 -2.56162167335330E-03 -2.08305676278657E-10 -3.03615845054868E-10
 -2.14247180663945E-09 -7.74476244325361E-09 -5.58330365651367E-09  6.77316689473972E-09 -1.06947337807620E-09
  7.66374094054842E-11 -9.49465696614684E-10 -1.46026238379653E-08 -5.30286747055153E-09 -7.02101320320346E-09
 -2.93654565500938E-02 -4.69690993808068E-01 -1.86052356196680E+00 -7.46835073894936E-01 -1.82772028885993E-02
  4.25841773497113E-03  6.81120164060016E-02  2.69802940699244E-01  1.08301933494318E-01  2.65045993587259E-03
  4.53081972148913E-01  5.94520351798617E-01  1.02985615127493E+00  1.03737373815791E-11 -2.23172654646949E-11
  5.06496492335719E-11 -1.96805568862534E-09 -2.93079455273374E-09 -4.85484234558528E-09 -6.57034670769366E-02
 -8.62140864576520E-02 -1.49344100623711E-01  3.45927814371570E-09  4.96789438235386E-09  8.65467975334189E-09
 -1.91967677614354E-01 -3.99875376138643E-02  1.59449026830111E-11  3.62007644563565E-11  4.95658413291972E-02
  1.03247377390287E-02 -1.76063609660121E-02 -3.66746687567209E-03  2.10979144639773E-09  9.03677917421277E-10
  2.27297150789555E-02  4.73467871256650E-03 -2.66051186288822E-09 -1.02312675238093E-09  2.49814961830554E-02
 -2.43322356106345E-11 -9.44211809598803E-03  9.19392578833039E-12 -4.91415032620458E-11  2.90460555542647E-03
  9.43084938316459E-11 -2.56162163708880E-03 -2.08316372956936E-10
* ORBITAL    1   80
 -3.13528581556288E-11 -2.20890338452177E-10 -7.98446460735735E-10 -5.76049403004658E-10  6.98104931902329E-10
 -1.10063265225563E-10 -7.84199488525634E-12  9.76431335923631E-11  1.50398230794139E-09  5.46364810381599E-10
  7.23502600337155E-10 -4.25841774441889E-03 -6.81120165933748E-02 -2.69802941092754E-01 -1.08301932906771E-01
 -2.65046018861409E-03 -2.93654566154061E-02 -4.69690995102962E-01 -1.86052356469090E+00 -7.46835069844666E-01
 -1.82772046327693E-02 -6.57034669498064E-02 -8.62140867804598E-02 -1.49344099426791E-01  2.52395507491938E-11
 -5.41655706854729E-11  1.22747918751669E-10 -2.14005338643451E-10 -2.77722970144267E-10 -5.54925081729636E-10
 -4.53081971276055E-01 -5.94520354030095E-01 -1.02985614302380E+00  3.49833539994751E-10  5.25655503898889E-10
  8.60035985307401E-10 -2.78381010103140E-02 -5.79877360506807E-03 -3.86720871108756E-11 -8.78489189644816E-11
  7.18776728537137E-03  1.49723648634953E-03  1.21411017589356E-01  2.52903382337856E-02 -2.01617828060593E-10
 -5.73384704330912E-11 -1.56740949884471E-01 -3.26496861449476E-02  2.86280123113857E-10  1.33098700315114E-10
 -3.62267978718136E-03 -5.90767047948341E-11  1.36924451179094E-03  2.23279497048257E-11 -2.32408187058359E-11
  2.00297574174276E-02  2.59809340413847E-11 -1.76645857195083E-02  4.65141657463497E-14 -3.13394208501252E-11
 -2.20672313162117E-10 -7.97809016438581E-10 -5.75062529945164E-10  6.97813470396566E-10 -1.10226336804768E-10
  7.96677647479952E-12 -9.78116309439759E-11 -1.50464396722215E-09 -5.46355849424848E-10 -7.23382655585412E-10
  4.25841773455031E-03  6.81120163965438E-02  2.69802940688491E-01  1.08301933520357E-01  2.65045992166640E-03
  2.93654565499474E-02  4.69690993804057E-01  1.86052356196903E+00  7.46835073909755E-01  1.82772028869968E-02
 -6.57034670862932E-02 -8.62140864520008E-02 -1.49344100655762E-01  2.52238434622173E-11 -5.41696034005491E-11
  1.22919702059671E-10 -2.13982994922848E-10 -2.77825152402081E-10 -5.55022327970806E-10 -4.53081972152550E-01
 -5.94520351797953E-01 -1.02985615129602E+00  3.49917607917651E-10  5.25828468966639E-10  8.60065050896075E-10
  2.78381014934764E-02  5.79877388837571E-03  3.87090171252655E-11  8.78866693575792E-11 -7.18776740593616E-03
 -1.49723655826452E-03 -1.21411019621969E-01 -2.52903394266872E-02  2.01616430170904E-10  5.73318235045577E-11
  1.56740952509885E-01  3.26496876854293E-02 -2.86324867708644E-10 -1.33123545023143E-10 -3.62267972077952E-03
 -5.90828443210929E-11  1.36924447901136E-03  2.23352792634605E-11 -2.32409852632642E-11  2.00297570609239E-02
  2.59768132033201E-11 -1.76645854070351E-02  5.32370982132670E-14
* ORBITAL    1   81
 -2.21822739483257E-01 -1.60689584060350E+00 -7.08504896212892E+00 -1.23230112019236E+01  3.76267569281078E+00
  1.56703382239254E+00 -2.56716765600140E-01 -3.73179057899023E+00 -8.72971544556429E+00  3.55921736326992E-01
  1.40806638777403E+00 -2.71020116981397E-12 -1.62731182332683E-11 -5.06779993490551E-10  1.54479591399717E-11
  5.06144454458407E-11  7.63697607802375E-13  4.15493905125044E-12  1.27938561278592E-10 -3.86898549628603E-12
 -1.22701785607768E-11  7.34809733522754E-11 -6.74451787509873E-11  3.76051287134234E-10 -2.42118410724688E-11
  7.78876130245074E-11 -1.41666259715124E-11  1.07295622421821E+00  1.29408687416075E+00  9.28333323989626E-02
 -1.85246217873619E-11  1.69539304337623E-11 -9.44816310905533E-11 -1.85841469465747E+00 -2.24142421540255E+00
 -1.60792048360261E-01  3.27962266575399E-10  1.64928428026063E-10  8.07481378030009E-12  7.54793986006997E-12
 -8.46822363755822E-11 -4.25843821458784E-11  5.22539209045759E-11  2.62853488720673E-11  4.54811844197645E-01
  3.46116589178224E-01 -6.74608847461947E-11 -3.39298945616979E-11 -5.87159566073351E-01 -4.46834595240573E-01
 -4.78126656183361E-11  4.90322550132272E-11  1.80693352453349E-11  1.44730369479229E-10  1.92599796364469E-02
 -9.65658634139434E-12 -2.87110825608915E-02  8.51743693032640E-12  3.79811921123324E-02  2.21822740299017E-01
  1.60689584631100E+00  7.08504898312541E+00  1.23230112184661E+01 -3.76267571165041E+00 -1.56703381959508E+00
 -2.56716765720314E-01 -3.73179057559742E+00 -8.72971540419802E+00  3.55921751449780E-01  1.40806640979516E+00
 -2.67456245485512E-12 -1.59872442195256E-11 -5.06337390583175E-10  1.56628092278754E-11  4.91725495632605E-11
  7.10876153430330E-13  3.96283858148311E-12  1.27165979831401E-10 -3.96595611562442E-12 -1.28636754291409E-11
 -7.40625888518304E-11  6.65487029415497E-11 -3.75776535027199E-10 -2.51800859305117E-11  7.93686464802764E-11
 -1.43065530051745E-11 -1.07295621849460E+00 -1.29408686724261E+00 -9.28333174978640E-02  1.86266448389649E-11
 -1.67908723537060E-11  9.48454473607521E-11  1.85841468470794E+00  2.24142420353427E+00  1.60792022530407E-01
  3.28567933880107E-10  1.65268067662234E-10 -8.08435469834070E-12 -7.65575732023927E-12 -8.48384614076744E-11
 -4.26684821356682E-11  5.23050039093729E-11  2.63038104412500E-11  4.54811838845029E-01  3.46116587540370E-01
 -6.75225841194799E-11 -3.39584054784972E-11 -5.87159559172896E-01 -4.46834593135087E-01  4.78709370368465E-11
 -5.90321915637233E-11 -1.80919096581732E-11 -1.40954379075891E-10 -1.92599793012680E-02  9.66247202788045E-12
  2.87110820625660E-02 -8.52075702887925E-12 -3.79811914582560E-02
* ORBITAL    1   82
 -1.55758172047966E-11 -1.05924139810738E-10 -4.99451433038026E-10  1.05052066205065E-10  8.81856025149075E-10
 -9.39101887715657E-10 -1.64102862011801E-11 -2.60161490257902E-11  5.80467215984269E-10 -1.52634028137509E-10
  3.77039642729097E-10  1.11842069975511E-03  2.90456507661663E-02  6.28731963160465E-01  4.78493217598408E-02
  9.89485502391214E-01 -1.75222476459033E-04 -4.55056924956705E-03 -9.85031577109227E-02 -7.49653201459038E-03
 -1.55022254505670E-01 -7.18979256092172E-02 -1.04439539537920E-01  4.34309309842110E-01  3.96522948128088E-11
  2.38579781407032E-11 -1.02521728261081E-10 -6.00721338415042E-11 -1.52039094454598E-10 -2.71411668367155E-10
  1.12642160543553E-02  1.63624962547714E-02 -6.80430468703062E-02  2.90397114508456E-10  3.75516858689085E-10
 -1.19991693498717E-11 -1.07111354414801E-01 -6.61838633670067E-02 -1.75461855523702E-11 -4.30917094342920E-11
  2.76560327388919E-02  1.70885997042889E-02 -1.06132923085967E-02 -6.55793081891092E-03 -2.20763996773287E-10
 -6.09559782686722E-11  1.37017011236687E-02  8.46624890209203E-03  2.17660924494879E-10 -8.67532307165300E-11
  9.78851211867855E-03  2.64637458164975E-12 -3.69970985362053E-03 -1.00098147473086E-12 -1.23219963211461E-11
  1.22958489455286E-03  1.61480559546599E-11 -1.08439202831631E-03 -1.25765902329137E-11 -1.57474014049839E-11
 -1.07094630031784E-10 -5.05145781488156E-10  9.83842689536086E-11  8.87285833357600E-10 -9.36345200550461E-10
  1.66703143588807E-11  2.99111351217537E-11 -5.73096285883003E-10  1.51272526266010E-10 -3.79381429035193E-10
 -1.11842063277616E-03 -2.90456512999161E-02 -6.28731963845358E-01 -4.78493141594112E-02 -9.89485507020371E-01
  1.75222466284985E-04  4.55056933334217E-03  9.85031578285990E-02  7.49653085474875E-03  1.55022255209512E-01
 -7.18979251453819E-02 -1.04439541057129E-01  4.34309314539417E-01  3.95608388149920E-11  2.38440584272621E-11
 -1.02632229205446E-10 -5.89325283039040E-11 -1.50684302937888E-10 -2.71801133269945E-10  1.12642159798282E-02
  1.63624964907887E-02 -6.80430475898610E-02  2.88215320015927E-10  3.73096424090470E-10 -1.18870597295290E-11
  1.07111354504047E-01  6.61838636413191E-02  1.75832427744481E-11  4.31001915579444E-11 -2.76560327636079E-02
 -1.70885997754159E-02  1.06132923226114E-02  6.55793084652352E-03  2.20259858853669E-10  6.05183459771323E-11
 -1.37017011279590E-02 -8.46624893592629E-03 -2.16838808092030E-10  8.73756717371004E-11  9.78851222205448E-03
  2.64863434067650E-12 -3.69970989135077E-03 -9.99969970320041E-13 -1.22945826917068E-11  1.22958490499929E-03
  1.61083154777348E-11 -1.08439204555511E-03 -1.25196143769355E-11
* ORBITAL    1   83
  1.50256759703595E-12  1.04394284557119E-11  4.89057165727776E-11 -3.97688037693893E-12 -8.25429709552196E-11
  8.51640153227443E-11  1.65588324372274E-12  4.15422020537560E-12 -4.91942082628174E-11  1.37708010021951E-11
 -3.52619002054971E-11  1.75222476793997E-04  4.55056924942117E-03  9.85031577213703E-02  7.49653204805716E-03
  1.55022254482198E-01  1.11842069968169E-03  2.90456507615674E-02  6.28731963151489E-01  4.78493217735166E-02
  9.89485502377825E-01 -1.12642160527023E-02 -1.63624962528154E-02  6.80430468517578E-02 -9.30788474871332E-11
 -5.61076780043229E-11  2.41058007483458E-10  4.67218246189939E-11  3.84149422257663E-11 -8.30346648578423E-11
 -7.18979256129804E-02 -1.04439539542053E-01  4.34309309825141E-01 -1.65460897998821E-12 -1.88490078641920E-11
 -6.11567400835066E-11 -1.67810883818652E-02 -1.03689969922407E-02  4.12436161786117E-11  1.01317976421981E-10
  4.33285817184519E-03  2.67726137220006E-03  6.77431686735294E-02  4.18583507238572E-02  3.14913306755470E-12
 -3.59627669854261E-11 -8.74560546201994E-02 -5.40388978863579E-02 -3.27026082557707E-11 -2.39267968125436E-11
  1.53356182908335E-03 -6.21384385624774E-12 -5.79631958654780E-04  2.34606500288633E-12 -7.98712121219624E-13
 -7.84826970725538E-03  2.54991498135912E-13  6.92152332396261E-03  3.40336107659459E-12  1.28030261366423E-12
  9.07139344288906E-12  4.30963715525878E-11 -1.45874091088976E-11 -7.94167442515418E-11  8.64753505568896E-11
 -1.36966997714301E-12 -9.46467806601559E-13  5.65253073185554E-11 -1.40149646892786E-11  3.40879278904960E-11
 -1.75222465916954E-04 -4.55056933287980E-03 -9.85031578163509E-02 -7.49653082047959E-03 -1.55022255232917E-01
 -1.11842063231072E-03 -2.90456512952086E-02 -6.28731963823865E-01 -4.78493141354385E-02 -9.89485507033061E-01
 -1.12642159819863E-02 -1.63624964932683E-02  6.80430476073740E-02 -9.31314076427066E-11 -5.60615717698033E-11
  2.41321674643836E-10  4.75071727178869E-11  3.94855640529176E-11 -8.30619002639445E-11 -7.18979251512016E-02
 -1.04439541063830E-01  4.34309314542356E-01 -3.22514667793855E-12 -2.07055475653938E-11 -6.13831697143737E-11
  1.67810883967104E-02  1.03689970358623E-02 -4.13384302558953E-11 -1.01347561429640E-10 -4.33285818445803E-03
 -2.67726138457470E-03 -6.77431687335234E-02 -4.18583508980945E-02 -3.48265875009518E-12  3.57081512329434E-11
  8.74560546948431E-02  5.40388981110076E-02  3.31937491363843E-11  2.42818441420535E-11  1.53356184514860E-03
 -6.21898380456384E-12 -5.79631958223903E-04  2.35115244083353E-12 -7.89693451170867E-13 -7.84826978723469E-03
  2.29296930496223E-13  6.92152339601771E-03  3.44139780044737E-12
* ORBITAL    1   84
  2.39913238815610E-02  1.69711424120642E-01  6.02158834289141E-01  1.15620890391931E-01 -5.94161099346606E-01
  2.57587534307349E-01  2.00640580811437E-02  9.10437008781338E-02 -5.59549483985542E-01 -5.52330407544303E-01
  4.19956521747402E-01  3.55358739754204E-11  5.20251988352159E-10  2.50390157016211E-09  8.67411623265990E-10
  5.94540435109158E-10 -8.91701538120117E-12 -1.30964597555106E-10 -6.30498256966144E-10 -2.18437094664193E-10
 -1.49688002423099E-10  2.17381148564413E-10  7.08768037254622E-10  1.45366723207838E-09  3.25660245957797E-11
 -1.33471409837496E-11  1.60673503036544E-11  1.52815268422325E-01  3.07533197903014E-01  1.27213247443077E-01
 -5.46986348806965E-11 -1.78478578298454E-10 -3.66015560804484E-10 -2.64683809053611E-01 -5.32663123792113E-01
 -2.20339807955550E-01  2.69029574132370E-10  3.08579542511796E-11 -1.02347445643234E-11 -3.31543140794571E-12
 -6.94630148296827E-11 -7.96488512057949E-12  4.28443431827583E-11  4.91743393386723E-12  3.09893227227255E-01
  6.71916851565754E-02 -5.53121437405496E-11 -6.34615701268705E-12 -4.00070436057728E-01 -8.67440925402791E-02
 -6.45758347371596E-11  8.48308246336413E-11  2.44054927059420E-11  2.27810502378625E-10  1.84197433305386E-02
 -1.30334024889969E-11 -2.74585322851675E-02  1.14977132939642E-11  3.63242238158317E-02  2.39913248713075E-02
  1.69711431237913E-01  6.02158865741345E-01  1.15620944780713E-01 -5.94161117059082E-01  2.57587519636999E-01
 -2.00640590889101E-02 -9.10437165645608E-02  5.59549443480052E-01  5.52330405736945E-01 -4.19956511664664E-01
 -3.55449078959311E-11 -5.20275308518278E-10 -2.50387253880647E-09 -8.67545943803523E-10 -5.94478732376379E-10
  8.94149327085332E-12  1.31046199513160E-10  6.30474492496238E-10  2.18453898387623E-10  1.49669908179437E-10
  2.17356493893514E-10  7.08792726623296E-10  1.45383599351275E-09 -3.18367475281609E-11  1.32795308491347E-11
 -1.61181963678863E-11  1.52815265065995E-01  3.07533193512775E-01  1.27213244678471E-01 -5.47743600793890E-11
 -1.78483323635333E-10 -3.66072413708798E-10 -2.64683803287192E-01 -5.32663116168491E-01 -2.20339803190886E-01
 -2.69155597857283E-10 -3.08755344813041E-11 -1.01143738766098E-11 -3.33542404488938E-12  6.94976441640278E-11
  7.96482978071226E-12 -4.28734527817878E-11 -4.92438308974415E-12 -3.09893226828473E-01 -6.71916865917491E-02
  5.53523312895284E-11  6.35314324543728E-12  4.00070435530686E-01  8.67440943890789E-02 -6.46328376008942E-11
  8.71084474868075E-11  2.44304343030861E-11  2.26953496376463E-10  1.84197434236536E-02 -1.30506872405341E-11
 -2.74585324242442E-02  1.15150779010552E-11  3.63242240009845E-02
* ORBITAL    1   85
 -2.68770073319142E-01 -1.94267818365643E+00 -8.62349402944198E+00 -2.10976753751564E+01  4.57806876416678E-02
 -1.07834633035603E+00 -2.03015286577233E-01 -3.02107061843436E+00 -1.00481728725693E+01 -2.04016479716111E+00
 -3.40635736084080E-01 -1.47795403287740E-12  1.24310568229647E-10 -4.33298796158916E-10 -2.30405752500699E-10
  1.47376351420952E-10  3.43191779272047E-13 -3.12079572635569E-11  1.09104818223415E-10  5.80284181407621E-11
 -3.71190433951525E-11  1.18353556514811E-10  2.59437771109251E-11  8.47072212876641E-11 -2.20967172724369E-11
  5.62623097592572E-11  3.46491570053726E-12  6.01502596349678E-01  8.67683884901183E-01  5.95818574433841E-01
 -2.98477754078397E-11 -6.52207770009340E-12 -2.13248342668293E-11 -1.04183305777793E+00 -1.50287257352094E+00
 -1.03198804301120E+00  5.90205682809546E-12 -8.85465466111142E-11  1.11179009835356E-11  4.74052048849399E-12
 -1.51731047722953E-12  2.28560764815469E-11  9.30843339912985E-13 -1.40906076297657E-11  1.45587528222495E-01
 -3.61306129247796E-02 -1.21960521709856E-12  1.82160402031902E-11 -1.87952690733513E-01  4.66444207170897E-02
 -6.51995458044566E-11 -1.59481632922971E-10  2.46405884226672E-11 -4.35931317195517E-10 -1.22910269700306E-02
 -1.31671689420998E-11  1.83223814445777E-02  1.16091555600012E-11 -2.42382322300493E-02  2.68770073145598E-01
  1.94267818237400E+00  8.62349402531939E+00  2.10976753731216E+01 -4.57806855011124E-02  1.07834633176472E+00
 -2.03015286516565E-01 -3.02107061837943E+00 -1.00481728786741E+01 -2.04016480168500E+00 -3.40635735812570E-01
 -1.62734681376437E-12  1.24238770845407E-10 -4.33050547737401E-10 -2.30321154585399E-10  1.47735684679321E-10
  4.39508740130773E-13 -3.13741300776144E-11  1.09043246286802E-10  5.79968476196721E-11 -3.72050232973707E-11
 -1.18411385923004E-10 -2.59810490807514E-11 -8.48993561932590E-11 -2.22834758617823E-11  5.75312720795106E-11
  3.78682193447460E-12 -6.01502597357981E-01 -8.67683886456346E-01 -5.95818576480784E-01  2.97762737830697E-11
  6.55370544054475E-12  2.13849561656107E-11  1.04183305949198E+00  1.50287257629754E+00  1.03198804656193E+00
  5.87317198248490E-12 -8.85835641381221E-11 -1.11157461585384E-11 -4.79121294455520E-12 -1.51143629092745E-12
  2.28690572588408E-11  9.27580792960655E-13 -1.40996649982253E-11  1.45587528648151E-01 -3.61306112823004E-02
 -1.20904031297455E-12  1.82165530788281E-11 -1.87952691296224E-01  4.66444185909499E-02  6.52178513161857E-11
  1.68784659393642E-10 -2.46481380433460E-11  4.32437130327018E-10  1.22910266598219E-02  1.31672241577545E-11
 -1.83223809833233E-02 -1.16094212358700E-11  2.42382316246874E-02
* ORBITAL    1   86
 -1.46235957184294E-01 -1.05692369198921E+00 -4.59471892099493E+00 -7.23867653655077E+00  2.97940010323017E+00
  2.21649433371055E+00 -1.70179955787933E-01 -2.43834976765326E+00 -5.81223085273782E+00 -4.52232007393156E-02
  1.59666582582799E+00 -4.07404158766177E-12 -1.15751879929694E-10  6.84387195450115E-10  1.62999442578056E-10
  7.47983535043559E-12  1.03305576805835E-12  2.91846226478957E-11 -1.72305767400171E-10 -4.10544024266669E-11
 -1.87149832732663E-12 -2.16134616931747E-10  1.12127927877957E-10  9.11016258142148E-11  9.82427425276970E-12
 -9.72776234770763E-11 -1.54813128323602E-11  6.20823871400277E-01  7.75088703094424E-01  2.79133683080421E-01
  5.44738210791465E-11 -2.82384105886788E-11 -2.29192844957085E-11 -1.07529848780713E+00 -1.34249301419627E+00
 -4.83473721208087E-01  1.88318955251795E-11  1.23005120065309E-11 -6.19096987961023E-12 -2.31102198313468E-11
 -4.87399978353242E-12 -3.16261499145261E-12  3.00543934060704E-12  1.95296330424426E-12  1.80578269886494E-01
  3.02934380951948E-02 -3.87330668998690E-12 -2.53001958086418E-12 -2.33125543989399E-01 -3.91086604277564E-02
 -5.61162974277649E-11  8.36528918148880E-11  2.12144637124981E-11  2.17616375068763E-10 -2.21753224522206E-02
 -1.13276705091009E-11  3.30570188565378E-02  9.99454085863196E-12 -4.37303255424839E-02  1.46235957042649E-01
  1.05692369103041E+00  4.59471891732676E+00  7.23867653600469E+00 -2.97940009908616E+00 -2.21649433582573E+00
 -1.70179955721385E-01 -2.43834976698380E+00 -5.81223085539408E+00 -4.52232046956047E-02  1.59666582934788E+00
 -4.05113469155858E-12 -1.15751524953192E-10  6.84854857923547E-10  1.63208309913065E-10  7.38325652132120E-12
  1.01969042086086E-12  2.91189297264711E-11 -1.72497654691761E-10 -4.11039060418123E-11 -1.87379165300869E-12
  2.15985574002531E-10 -1.12249828510499E-10 -9.12302110905334E-11  8.97756073485626E-12 -9.94110097165084E-11
 -1.61895799082334E-11 -6.20823872393701E-01 -7.75088704892825E-01 -2.79133683854886E-01 -5.43397081603973E-11
  2.82652173257856E-11  2.29930769786430E-11  1.07529848954147E+00  1.34249301716764E+00  4.83473722526509E-01
  1.89028908651023E-11  1.22521830483269E-11  6.11710308131503E-12  2.32805193583360E-11 -4.89455397263831E-12
 -3.15119237315676E-12  3.01579701547074E-12  1.94037217656656E-12  1.80578271997269E-01  3.02934381824083E-02
 -3.88187199091514E-12 -2.51543782856925E-12 -2.33125546707234E-01 -3.91086605125827E-02  5.61232588112521E-11
 -8.11710503290881E-11 -2.12129405620553E-11 -2.18565478442375E-10  2.21753221082038E-02  1.13284177292821E-11
 -3.30570183440190E-02 -9.99637309100009E-12  4.37303248657926E-02
* ORBITAL    1   87
  6.82688278192888E-15 -1.10548976236909E-15 -1.13885427681942E-13  1.31407241971404E-13  8.81041216430057E-14
  8.35243750033063E-14 -4.88332742922717E-14 -6.30044079205570E-14 -5.56073598845649E-14  3.03269637736855E-14
  5.55141543188535E-14 -5.83959362720176E-10 -4.44731636480418E-09 -1.17985282772003E-12 -2.02717039275544E-10
  1.26427454906494E-10  3.48608984250395E-09  2.67378650986516E-08 -2.31928674551212E-10  1.17181622031812E-09
 -6.90299013404257E-10 -1.53143806498955E-11  4.64157208327078E-11  2.03527773583541E-10 -2.05020413779543E-11
  4.24838735861521E-11  3.08664368208231E-11 -7.22039159566016E-11  1.49771990069682E-10  1.08805132459311E-10
  3.67052710472691E-10 -2.31630932728445E-10 -8.26770036441957E-10 -4.16879406494819E-11  8.64269829819733E-11
  6.28182763240865E-11  1.06945951754155E-01 -1.10626468479997E-01  4.23797496738411E-12  1.27841322393635E-11
  4.14199891171303E-01 -4.28454472362673E-01 -1.79328750648610E-01  1.85500303413008E-01  1.35649001591294E-11
  4.12284226807432E-11 -1.38907451546237E-01  1.43687914416001E-01  1.04994882180498E-11  3.19198119711734E-11
 -7.25915624900018E-03 -8.36470996809551E-11 -1.92059218408957E-02 -1.82059210196767E-10 -1.32198831229456E-10
  7.20121392800171E-03 -1.74718842167613E-10  8.16540967626590E-03 -6.50401500959722E-11  4.73681667799535E-15
  3.57930967048161E-14  2.49321262593173E-14 -1.28562277222917E-13 -9.05630399151557E-14 -8.29088580445437E-14
  5.77801282359364E-14 -1.00531938474646E-13 -5.43274991725826E-14  3.05861616532363E-14  5.73902872863153E-14
 -5.83361064495982E-10 -4.43650873021734E-09  3.51760396050794E-11 -1.84523650608083E-10  1.35580804457522E-10
  3.48677209307776E-09  2.67493603804870E-08 -1.98930370246946E-10  1.18829348600619E-09 -6.82174463778708E-10
  2.04994214770842E-11 -8.03048204385329E-11 -2.15433506894057E-10  2.04687063893218E-11 -4.24811780058216E-11
 -3.08717946522384E-11  7.22851771456627E-11 -1.49805217087431E-10 -1.08820024410419E-10 -3.62677439458591E-10
  2.00964635220257E-10  8.15983806288125E-10  4.17077364901209E-11 -8.64447134296722E-11 -6.28297070146170E-11
  1.06945949088849E-01 -1.10626464227464E-01  4.16884411814177E-12  1.28652931748550E-11  4.14199880835207E-01
 -4.28454455976414E-01 -1.79328746175753E-01  1.85500296304605E-01  1.35126853079413E-11  4.12987521940058E-11
 -1.38907448077694E-01  1.43687908933793E-01  1.04548599028572E-11  3.19796055148193E-11  7.25915660066750E-03
  8.36835268977763E-11  1.92059227613790E-02  1.82163498318043E-10  1.32241392977194E-10 -7.20121427596897E-03
  1.74792450763012E-10 -8.16541006603217E-03  6.50744636719482E-11
* ORBITAL    1   88
  2.10364242686156E-14  3.34746109876106E-14  2.23479062702583E-13  4.74126053068374E-13 -3.44601958727721E-14
  2.16489506455038E-16 -5.99486752156325E-14  4.44679187113946E-14  3.10534551450921E-13  4.13782571283917E-14
 -8.22124188787003E-15 -3.48677662995581E-09 -2.67495440617974E-08  1.98921089654321E-10 -1.18833106848019E-09
  6.82150721157683E-10 -5.83193538235435E-10 -4.43477970525234E-09  3.56655952355738E-11 -1.84564345608485E-10
  1.35349539476695E-10 -3.62668867114717E-10  2.00893654994989E-10  8.15956743560288E-10 -8.33724612171618E-11
  1.72916168976285E-10  1.25640873392278E-10  1.77524280838632E-11 -3.68227530323722E-11 -2.67433032084606E-11
 -2.03163579921020E-11  8.03102099413486E-11  2.15458405274270E-10  1.02782386592504E-11 -2.11764791413853E-11
 -1.53973816664598E-11 -5.67087310637072E-02  5.86603482098560E-02  1.71724323363598E-11  5.21181297983500E-11
 -2.19631966538099E-01  2.27190543076552E-01 -3.38192794743289E-01  3.49831611287503E-01 -3.34088470769610E-12
 -1.01274781609464E-11 -2.61963012707283E-01  2.70978401648461E-01 -2.57916627964395E-12 -7.81726392691619E-12
  3.84921054821493E-03 -1.31123668509875E-10  1.01840549573186E-02 -1.87186722540548E-10  1.40047714068185E-10
  1.35806376891225E-02  1.39146834897050E-10  1.53989955244721E-02  3.41586936481446E-11 -3.15845364186117E-14
 -1.20991791613224E-13 -2.83161274364151E-13 -5.10838765355801E-13  3.79086561178191E-14  7.44528317958033E-16
 -5.27822917623361E-14 -2.67863958944464E-15  2.92992354101934E-13  3.29799859913719E-14 -1.36305305788574E-14
 -3.48608035331389E-09 -2.67377582206054E-08  2.32078399706124E-10 -1.17183386028309E-09  6.90270249525055E-10
 -5.84109658451275E-10 -4.44939874696771E-09 -1.05657022489013E-12 -2.02911636290682E-10  1.26422227276419E-10
  3.67114042802586E-10 -2.31664693511758E-10 -8.26781508235946E-10  8.34537565215731E-11 -1.72954674175734E-10
 -1.25656961495593E-10 -1.77244191035631E-11  3.68197162567731E-11  2.67465138108653E-11  1.57427172773095E-11
 -4.62498523784411E-11 -2.03462234606210E-10 -1.02575075642109E-11  2.11844885394992E-11  1.54058223844085E-11
 -5.67087296456913E-02  5.86603459840365E-02  1.70699264992070E-11  5.22487236897188E-11 -2.19631961058515E-01
  2.27190534380097E-01 -3.38192786302450E-01  3.49831597916719E-01 -3.31896420088388E-12 -1.01544605542440E-11
 -2.61963006173345E-01  2.70978391264902E-01 -2.55832430752081E-12 -7.84971427239377E-12 -3.84921072996908E-03
  1.31193275110914E-10 -1.01840554471755E-02  1.87259044277817E-10 -1.40129626527079E-10 -1.35806383382567E-02
 -1.39211225529686E-10 -1.53989962658231E-02 -3.41752242856448E-11
* ORBITAL    1   89
  1.22376522812363E-12  9.11121047653309E-12  4.00207752930799E-11  4.87086072214935E-11 -8.46835125713823E-12
 -8.22549931982618E-12  1.08267886551812E-12  1.52196929022784E-11  6.48218093320774E-11  3.68572408611610E-12
 -8.01549936712245E-12  4.14002140055528E-12  7.96944551815247E-11  2.79357378539643E-10  8.33214392637523E-11
  8.96004904577101E-11  5.38455679550054E-12  1.03604391323810E-10  3.63002821510075E-10  1.08274642471901E-10
  1.16433607291262E-10  2.36347643162916E-11  1.70023145800293E-10  1.26441136582140E-10  2.70418495961931E-02
  3.78631953011987E-02  3.50227303152225E-03 -2.96683404219092E-02 -4.15407296957209E-02 -3.84243792204387E-03
  3.06281721050470E-11  2.20938304996554E-10  1.64313753349908E-10 -1.71290243183849E-02 -2.39835514578449E-02
 -2.21843256217626E-03  8.56793939550924E-11 -8.37249607933082E-11  2.89658225144067E-01 -3.27959261709692E-01
  2.42912948221091E-10 -3.48123546029370E-10  7.33241398860925E-11 -1.31709560097835E-10 -2.90102920976655E-01
  3.28462758957689E-01  9.33240044076203E-11 -9.22039553877264E-11 -2.24712756320132E-01  2.54426159054552E-01
 -1.09691673494498E-10  1.42271857851250E-02 -1.56376195621842E-10 -5.37737077746700E-03  1.07712526946759E-02
 -8.78067462895517E-12 -9.63410129078790E-03 -1.02910206989954E-10 -1.27447180599628E-02 -1.23824907768294E-12
 -8.96759421608563E-12 -3.96939390403287E-11 -4.95610052464257E-11  8.48953575664091E-12  8.18538584162759E-12
  1.01167863889270E-12  1.55271651874692E-11  6.45167528865399E-11  3.74749221229785E-12 -7.99361645321107E-12
 -4.12449422435253E-12 -7.97018082492541E-11 -2.79340239370168E-10 -8.33177172095584E-11 -8.96005186909910E-11
 -5.36030380283561E-12 -1.03538718402908E-10 -3.63007286841627E-10 -1.08267124917423E-10 -1.16432831142514E-10
  2.35305311494639E-11  1.70052984448520E-10  1.26451203861917E-10  2.70418516442593E-02  3.78631986521150E-02
  3.50227560909737E-03 -2.96683426599952E-02 -4.15407333596066E-02 -3.84244074441180E-03  3.06739710578688E-11
  2.20976220825912E-10  1.64315959092202E-10 -1.71290256318461E-02 -2.39835536018400E-02 -2.21843420450670E-03
 -8.56720214941035E-11  8.37241932405337E-11 -2.89658222913434E-01  3.27959253579981E-01 -2.42847601115311E-10
  3.48053070724808E-10 -7.32403570364387E-11  1.31616883622207E-10  2.90102918737273E-01 -3.28462750811920E-01
 -9.33013337163412E-11  9.21894608238592E-11  2.24712754596387E-01 -2.54426152752284E-01 -1.09742923695444E-10
  1.42271845787375E-02 -1.56482672760977E-10 -5.37737032199005E-03  1.07712517804497E-02 -8.78721316701363E-12
 -9.63410047379300E-03 -1.02958388468192E-10 -1.27447169804702E-02
* ORBITAL    1   90
  3.89718688634739E-12  2.80350545816720E-11  1.23221067688575E-10  1.53147178657878E-10 -2.74709842646437E-11
 -2.59400292479152E-11  3.32496149938446E-12  4.81863218022384E-11  1.99156571910021E-10  1.11041211010572E-11
 -2.50585315136822E-11 -5.28799122542512E-12 -1.03554883279106E-10 -3.62996341895326E-10 -1.08274960592317E-10
 -1.16433079251671E-10  4.10828466858548E-12  7.96719045482705E-11  2.79357314765294E-10  8.33184500626977E-11
  8.95946301987534E-11 -3.06076982633532E-11 -2.20934430186055E-10 -1.64309386497884E-10  3.42580472848800E-02
  4.79671030387631E-02  4.43686515025029E-03  2.34189279252142E-02  3.27904890449746E-02  3.03305741875099E-03
  2.36427060579825E-11  1.70018996014160E-10  1.26438742820191E-10  1.35209243750422E-02  1.89315977215336E-02
  1.75113653685989E-03 -5.67321095150463E-11  3.26280662854735E-11  3.66954394641877E-01 -4.15476177769044E-01
 -1.04212950708766E-10  1.57389677340456E-10  1.89277809114525E-10 -2.86688206605108E-10  2.28994933715094E-01
 -2.59274561583194E-01  1.74737502312002E-10 -2.14538666694990E-10  1.77378712945481E-01 -2.00833211832062E-01
  8.68558568608426E-11  1.80237534184825E-02  5.58960043991752E-11 -6.81233846295159E-03 -8.50236986512221E-03
 -8.69237226804731E-11  7.60475079515351E-03 -1.70089455341884E-10  1.00601396959418E-02 -3.89082878648238E-12
 -2.79682845315123E-11 -1.23605021502629E-10 -1.51972872144007E-10  2.73937944498998E-11  2.60071010640347E-11
  3.23222955021804E-12  4.77678983806657E-11  1.99636127164551E-10  1.10583090334314E-11 -2.51038511571274E-11
  5.44868448339581E-12  1.03557300257948E-10  3.62993660380481E-10  1.08268240217070E-10  1.16432261596042E-10
 -4.15835906172445E-12 -7.97244060325961E-11 -2.79338146941115E-10 -8.33196798267184E-11 -8.96026486173589E-11
 -3.06602126515525E-11 -2.20974136598222E-10 -1.64313898791228E-10  3.42580498796994E-02  4.79671072838551E-02
  4.43686841568631E-03  2.34189297278697E-02  3.27904919854553E-02  3.03305966805102E-03  2.35348080683765E-11
  1.70050897977100E-10  1.26455564349167E-10  1.35209253493103E-02  1.89315993300801E-02  1.75113779599345E-03
  5.67458934853548E-11 -3.26477265872232E-11 -3.66954391815981E-01  4.15476167469836E-01  1.04144808277868E-10
 -1.57315380507316E-10 -1.89187406235372E-10  2.86600129842987E-10 -2.28994931967876E-01  2.59274555166794E-01
 -1.74666718826233E-10  2.14458437728762E-10 -1.77378711558483E-01  2.00833206840061E-01  8.69025212736463E-11
  1.80237518906529E-02  5.59206791223887E-11 -6.81233788467577E-03 -8.50236914602383E-03 -8.69779815000581E-11
  7.60475015218065E-03 -1.70200006318306E-10  1.00601388402258E-02
* ORBITAL    1   91
 -6.01981431168481E-15  3.17471386391556E-14  9.58099245788095E-14 -1.71216890781947E-13 -3.47295690741449E-16
 -2.75609467741317E-16  6.16790861389371E-14  3.19698704706625E-14 -6.23502014608392E-14 -1.51514535939071E-14
 -6.22474784698581E-16  2.29744526656132E-09  1.56971340163590E-08 -5.70597643724780E-09  1.83949845843945E-10
 -8.76652263836194E-10 -2.34966903361992E-09 -1.62741436528529E-08  4.85617121660005E-09 -2.65269242806489E-10
  8.85558155298978E-10 -2.92245072200170E-09 -2.30152501239593E-09 -1.23466700724369E-09  2.08005770779506E-11
 -1.21456088124280E-10 -3.00171725325810E-12  1.57045047442173E-11 -9.17264353552810E-11 -2.27502189042915E-12
  2.40628879822123E-09  1.93970519651873E-09  1.03733751953659E-09  9.02889031304871E-12 -5.29868209940969E-11
 -1.32562854733962E-12 -4.54252756369500E-02  6.82913704396287E-02 -1.99880017311242E-10  2.73758622273669E-10
 -1.75931334100074E-01  2.64491346454946E-01  2.82437908905528E-01 -4.24611017967536E-01 -1.37774796273553E-10
  1.88693415186494E-10  2.18775464001808E-01 -3.28902278568430E-01 -1.06725637219097E-10  1.46147818379194E-10
 -9.44510551985107E-03  1.51824893822839E-10 -2.49894011958926E-02  2.54895853008954E-10  2.38763922696335E-11
  3.47429165658831E-02  6.66131854252207E-11  3.93947640416577E-02  3.82606088588299E-11 -1.39319496777336E-14
 -6.15407491730486E-15  9.34588702406040E-14  1.00823300353352E-13 -1.93045459758570E-14  2.57549302050704E-16
  4.66768620568476E-14 -5.34417406422975E-14 -4.77758377204564E-14 -3.21499819424740E-15  5.34138344381077E-15
 -2.29893091245598E-09 -1.57113096606177E-08  5.67062061551518E-09 -1.59700017147129E-10  8.83289826341520E-10
  2.34951559345894E-09  1.62716438512098E-08 -4.86046151009162E-09  2.68188937228894E-10 -8.84739196776173E-10
 -2.92292115705453E-09 -2.31622975193148E-09 -1.25469868883657E-09  2.07858233100177E-11 -1.21512526984655E-10
 -3.02367510846891E-12  1.57875900173685E-11 -9.17650527632725E-11 -2.27254220212154E-12  2.40633229573843E-09
  1.93791592985885E-09  1.03490727634738E-09  8.96925184210517E-12 -5.29657076096213E-11 -1.31429210860538E-12
  4.54252773230869E-02 -6.82913721127695E-02  1.99882538705689E-10 -2.73755509712868E-10  1.75931340774158E-01
 -2.64491353253484E-01 -2.82437919602893E-01  4.24611028843968E-01  1.37803215557393E-10 -1.88761688939614E-10
 -2.18775472293476E-01  3.28902287005498E-01  1.06735616348381E-10 -1.46195080809840E-10 -9.44510526203669E-03
  1.51885483711665E-10 -2.49894005733457E-02  2.55029205321429E-10  2.38851190562585E-11  3.47429156881460E-02
  6.66137980833657E-11  3.93947630502755E-02  3.82657614800624E-11
* ORBITAL    1   92
  3.23611677087405E-14  4.72590111628889E-14 -3.18154508546102E-14  1.10862005792850E-13 -5.09980102878838E-15
 -5.50446236055553E-15 -4.30232965504563E-14 -1.20512166928753E-14  4.40618508021470E-14  8.11351872620088E-15
 -1.75069973134620E-15 -2.34959333220713E-09 -1.62729638634269E-08  4.86004125859866E-09 -2.68242930929997E-10
  8.84766070178181E-10 -2.29882771379683E-09 -1.57103346680455E-08  5.67023813101769E-09 -1.59624723969837E-10
  8.83266186149106E-10  2.40625253075055E-09  1.93741250285360E-09  1.03488983101474E-09 -1.81229844148267E-11
  1.05917879868165E-10  2.62059674307607E-12  1.80094412145093E-11 -1.05192804022733E-10 -2.60463332731661E-12
  2.92304773024438E-09  2.31584370408182E-09  1.25477930914633E-09  1.04183853526750E-11 -6.07118219480337E-11
 -1.49226567840793E-12 -8.93147086636207E-02  1.34273794652225E-01  1.74314089426013E-10 -2.38739290142415E-10
 -3.45914380811921E-01  5.20040165272527E-01 -1.43647333144443E-01  2.15956278781315E-01 -1.58020786680252E-10
  2.16418516618595E-10 -1.11268745231590E-01  1.67279016260238E-01 -1.22396317278900E-10  1.67648238374773E-10
 -1.85708702006975E-02 -6.58501284981377E-11 -4.91339034210664E-02 -4.62089155930736E-11  1.87004822289765E-10
 -1.76701747151727E-02  2.19157160641115E-10 -2.00360953268275E-02  7.08427378364869E-11 -6.31926442536479E-15
 -6.81952219797746E-14 -6.58870497523955E-14 -6.38886151524374E-14  2.14827755848474E-14  4.10403069690433E-15
 -3.99674609749171E-14  9.45192657020408E-15  2.16533428984191E-14 -5.77370288774987E-15 -3.72404843092016E-15
  2.34961616122560E-09  1.62735532388152E-08 -4.85567899624383E-09  2.65209576282806E-10 -8.85567561692112E-10
  2.29756792540697E-09  1.56987133240459E-08 -5.70566713774968E-09  1.84004175454341E-10 -8.76657295818011E-10
  2.40641905429648E-09  1.93924254766468E-09  1.03742095313708E-09 -1.81454819123990E-11  1.05976376970456E-10
  2.63381574236371E-12  1.80074021554994E-11 -1.05234488145318E-10 -2.62082109608858E-12  2.92243975353116E-09
  2.30111217914301E-09  1.23467750748477E-09  1.03861047660484E-11 -6.07545632834688E-11 -1.51132500801500E-12
  8.93147120516444E-02 -1.34273798103239E-01 -1.74315692634367E-10  2.38743411107182E-10  3.45914393915517E-01
 -5.20040178598024E-01  1.43647338608566E-01 -2.15956284365002E-01  1.58020967911352E-10 -2.16418114963803E-10
  1.11268749418480E-01 -1.67279020484253E-01  1.22395896476425E-10 -1.67635784622245E-10 -1.85708697350671E-02
 -6.58651220544059E-11 -4.91339021815493E-02 -4.62118858802426E-11  1.87106250201189E-10 -1.76701742855801E-02
  2.19267043664423E-10 -2.00360948077151E-02  7.08691719455718E-11
* ORBITAL    1   93
  2.26645275571746E-11  1.62748804612543E-10  6.92376506301545E-10  7.54675800030562E-10 -5.60433385513289E-10
 -3.46328394083742E-10  2.80411931866591E-11  3.79722588933503E-10  9.03584447028293E-10 -1.26452836390998E-10
 -2.59671754597647E-10 -7.74856634918600E-03 -9.44013294682273E-02 -1.11060393624596E-01  7.71180041370521E-02
  3.14170806365553E-02  9.85375122681876E-04  1.20048945071534E-02  1.41234060650251E-02 -9.80699645851950E-03
 -3.99526935342067E-03  4.47545893694495E-03  6.98100861820924E-02  1.58119852648154E-01  3.75167481974156E-11
  5.25040100281079E-11  4.79376622462390E-11 -2.96439737549774E-11  1.30576513437702E-11  6.52495450709868E-11
 -5.69138324082884E-04 -8.87765802230685E-03 -2.01078963620628E-02  2.42983500289409E-10  2.45599395702154E-10
  1.31876313715882E-10 -3.01934630715700E-01  5.93570329343821E-01 -5.21043414203710E-11  1.74782656391369E-10
  7.79591866037350E-02 -1.53259200196067E-01 -2.42841629385125E-02  4.77399990084081E-02 -1.58902991054959E-10
  2.07152759898494E-10  3.13507221528183E-02 -6.16320762455370E-02 -1.22003468004574E-11  4.61605569221119E-10
 -2.37936026604767E-01  2.67684805399167E-12  8.99313649732481E-02 -1.00280864706950E-12  2.72864058249779E-11
 -2.42603842625995E-02 -4.30939384014909E-11  2.13956482333908E-02  6.66420701641553E-11 -2.25453375951053E-11
 -1.62617754498997E-10 -6.92215199819913E-10 -7.54711653053611E-10  5.60398728667287E-10  3.46339830220958E-10
  2.79940548019493E-11  3.79714720741657E-10  9.03640105010167E-10 -1.26429555374568E-10 -2.59686321407323E-10
 -7.74856708397655E-03 -9.44013411318001E-02 -1.11060431369186E-01  7.71179980805940E-02  3.14170813701726E-02
  9.85375215588198E-04  1.20048959866755E-02  1.41234108588746E-02 -9.80699569076829E-03 -3.99526944731270E-03
 -4.47544548096336E-03 -6.98100670064598E-02 -1.58119842641236E-01 -3.75063862663787E-11 -5.24950325965786E-11
 -4.79410478638301E-11  2.97011463204428E-11 -1.30475878515341E-11 -6.52401480490676E-11  5.69136591194284E-04
  8.87765558559033E-03  2.01078950955797E-02 -2.42982764222577E-10 -2.45587273035306E-10 -1.31907587776207E-10
 -3.01934631519437E-01  5.93570316788678E-01 -5.21111162430013E-11  1.74795335806820E-10  7.79591867991141E-02
 -1.53259196939694E-01 -2.42841629644325E-02  4.77399979465771E-02 -1.58921567040838E-10  2.07113575076600E-10
  3.13507222727344E-02 -6.16320749795884E-02 -1.22012510925981E-11  4.61692604747242E-10  2.37936022251620E-01
 -2.72522605901998E-12 -8.99313633240858E-02  1.02742302701690E-12 -2.72273268393111E-11  2.42603838116604E-02
  4.30600117526512E-11 -2.13956478568524E-02 -6.67731600265288E-11
* ORBITAL    1   94
 -2.69780480778531E-12 -1.97192894180941E-11 -8.35777581450317E-11 -9.12659400786305E-11  6.76758303405368E-11
  4.18189340537147E-11 -3.35157321477103E-12 -4.58376826680974E-11 -1.09167635925985E-10  1.52628627007209E-11
  3.13566599553168E-11 -9.85375122115548E-04 -1.20048945030483E-02 -1.41234060580558E-02  9.80699646120272E-03
  3.99526935406086E-03 -7.74856634887873E-03 -9.44013294661163E-02 -1.11060393620679E-01  7.71180041385994E-02
  3.14170806369007E-02  5.69138301353101E-04  8.87765802443427E-03  2.01078963687118E-02 -9.57730433084678E-11
 -1.34099950674256E-10 -1.22439516953532E-10  4.61539760756453E-11  5.79180866855554E-11  4.64372092962026E-11
  4.47545892560292E-03  6.98100861834983E-02  1.58119852651773E-01 -4.77248906410127E-12  4.66957543738053E-12
  1.54277181182584E-11 -3.83966345671051E-02  7.54835677201329E-02  1.33092394156472E-10 -4.46424533663651E-10
  9.91397011851374E-03 -1.94897750540027E-02  1.90960227411272E-01 -3.75406838349616E-01 -3.46959585543434E-11
  1.55761887907932E-10 -2.46528593778198E-01  4.84648144576967E-01 -4.02592980405758E-11  8.42606622784063E-11
 -3.02580154715684E-02 -6.81929058200003E-12  1.14364552177198E-02  2.57851159688191E-12 -5.37055804606617E-12
  1.90773233878456E-01  7.06212734736216E-12 -1.68246177963232E-01 -5.55597229016930E-12  2.77988407459913E-12
  1.96978478777803E-11  8.36502576218908E-11  9.11741856150017E-11 -6.76841813568658E-11 -4.18182571929891E-11
 -3.41726569664488E-12 -4.58993140583178E-11 -1.09163504614645E-10  1.52656668167558E-11  3.13581619850712E-11
 -9.85375216161357E-04 -1.20048959908392E-02 -1.41234108658839E-02  9.80699568810821E-03  3.99526944667908E-03
 -7.74856708433539E-03 -9.44013411343474E-02 -1.11060431373395E-01  7.71179980792713E-02  3.14170813698431E-02
 -5.69136613975611E-04 -8.87765558348657E-03 -2.01078950889484E-02  9.58116571650006E-11  1.34084245248815E-10
  1.22447508283190E-10 -4.60265342611601E-11 -5.78975487456062E-11 -4.64421351870146E-11 -4.47544549269095E-03
 -6.98100670052396E-02 -1.58119842637796E-01  4.84828817163400E-12 -4.68065457281905E-12 -1.54270458197107E-11
 -3.83966346761703E-02  7.54835661406191E-02  1.33092641328329E-10 -4.46436633931273E-10  9.91397009198190E-03
 -1.94897745798164E-02  1.90960227904438E-01 -3.75406830395926E-01 -3.47149174349865E-11  1.55783150271591E-10
 -2.46528594434553E-01  4.84648134332717E-01 -4.02885665984101E-11  8.42920642150645E-11  3.02580149183136E-02
  6.93349542017849E-12 -1.14364549916659E-02 -2.61701928902159E-12  5.42472796022356E-12 -1.90773230380786E-01
 -7.11453170067790E-12  1.68246174883384E-01  5.56154213397523E-12
* ORBITAL    1   95
  2.11689854554041E-02  1.49248829219305E-01  5.25896878683262E-01  2.01327114762319E-01 -3.93358256284668E-01
  7.04046694832459E-02  1.30390564440366E-02  1.98407261854912E-02 -6.91327067675780E-01 -3.67915931838377E-01
 -4.80154723909796E-02  1.82953119864418E-11  2.60839374766475E-10  8.35174207695997E-10  1.10680804210201E-10
 -6.76404458255488E-11 -4.63517005871831E-12 -6.56475393863996E-11 -2.10292921144579E-10 -2.78697555492982E-11
  1.70224252347600E-11  2.44660090124190E-10  3.79884220159320E-10  2.36948834627835E-10  2.15133613049246E-11
  1.01106899666897E-11  1.45641651571934E-11  1.24907692452412E-01  2.24858293174538E-01  1.44223406839740E-01
 -6.16203402070211E-11 -9.56510355711958E-11 -5.96693724020269E-11 -2.16346469566868E-01 -3.89465988272179E-01
 -2.49802268274865E-01  1.37821172794893E-10  3.08347833827420E-10 -2.17624469931860E-11  3.62381640369191E-11
 -3.55849210472223E-11 -7.96194282256189E-11  2.19313036294922E-11  4.91242430082812E-11 -5.82237589309702E-02
  3.53291618294465E-01 -2.83340469500175E-11 -6.33999387940347E-11  7.51665495499803E-02 -4.56097517977390E-01
 -4.03486727883695E-11  2.72247273739657E-10  1.52555848955984E-11  7.80576703581276E-10  1.75018313375355E-01
 -8.15616699004147E-12 -2.60901897810117E-01  7.18986490157177E-12  3.45140768818535E-01  2.11689948298881E-02
  1.49248896912847E-01  5.25897174174800E-01  2.01327710394796E-01 -3.93358341800507E-01  7.04046392777736E-02
 -1.30390653346428E-02 -1.98408528225365E-02  6.91326723356240E-01  3.67915900973848E-01  4.80155015876584E-02
 -1.83192678160116E-11 -2.60935727781263E-10 -8.35158112336962E-10 -1.10700921419379E-10  6.76425424092760E-11
  4.59335557724420E-12  6.57266645437520E-11  2.10286477022150E-10  2.78713686151397E-11 -1.70278284153597E-11
  2.44674138967238E-10  3.79872688808512E-10  2.36993815011728E-10 -2.15328624097138E-11 -1.01224691032518E-11
 -1.45528363822679E-11  1.24907661235382E-01  2.24858252003084E-01  1.44223386582883E-01 -6.15841759404639E-11
 -9.56426662210040E-11 -5.96676778139049E-11 -2.16346415531273E-01 -3.89465916979832E-01 -2.49802233213379E-01
 -1.37843262836004E-10 -3.08416855463911E-10 -2.17773740159423E-11  3.62793963302850E-11  3.55855216232193E-11
  7.96423312108150E-11 -2.19550600486617E-11 -4.91068897862919E-11  5.82237561067374E-02 -3.53291595433820E-01
  2.83547317482233E-11  6.33841314376769E-11 -7.51665459330006E-02  4.56097488516171E-01 -4.02777359170995E-11
  3.12565987263786E-10  1.52134903710027E-11  7.65376368734863E-10  1.75018310833750E-01 -8.13685865973961E-12
 -2.60901894026860E-01  7.14366083674733E-12  3.45140763836570E-01
* ORBITAL    1   96
  1.16673687122275E-12  7.68988492992811E-12  3.08928968072971E-11  3.45893131937286E-11 -1.52248908483015E-11
 -1.36275492971782E-12  8.40713092763657E-13  6.96614365551014E-12  7.60575678394049E-12 -9.94589432625452E-12
 -3.15570061495329E-12  3.74550299886927E-12  4.82035809817802E-11  3.02283289553114E-11 -2.90513932905754E-11
 -6.40837791394891E-12  5.00572230188958E-12  6.35860256817842E-11  3.98409180886083E-11 -3.82632818657442E-11
 -8.44887245000592E-12 -2.17039056956329E-12  2.33637361196950E-11 -8.57176148136066E-11 -1.03061070320049E-01
 -1.67945565537486E-01 -1.31350186282769E-01  1.11548607819342E-01  1.81776630201123E-01  1.42167458589119E-01
 -2.79711054614845E-12  3.07993426185527E-11 -1.12908203663616E-10  6.44026187496614E-02  1.04948786371223E-01
  8.20804204822366E-02  8.34818039358567E-11 -2.52137483224153E-10  1.63244966137093E-01 -4.44442389008907E-01
 -5.49954459155902E-11  1.12980011490803E-10 -8.79603397705466E-11  2.36403642520041E-10 -1.61294174427600E-01
  4.39131263434116E-01  8.94582982614648E-11 -2.70696196783211E-10 -1.24937930279652E-01  3.40149614003420E-01
 -6.73482783723659E-11  1.13848348078933E-01 -2.30160430420286E-10 -4.30306308822301E-02  8.50328221136840E-02
 -9.03177648883988E-11 -7.60556682224935E-02 -6.58473492328293E-11 -1.00612191949654E-01 -9.75004749038816E-14
 -3.78876791417856E-13 -4.20185341539305E-12 -3.04022772730898E-11 -1.66082022026229E-12  5.08569583750341E-12
  3.46756158877047E-13  8.58307772229367E-12  3.31218522878176E-11  1.20708795518911E-11 -2.08450506420167E-12
  3.83837374710148E-12  4.82239889285035E-11  3.01422830760855E-11 -2.90578244870415E-11 -6.41024202212754E-12
  5.00921442054578E-12  6.34270797469694E-11  3.96780451933629E-11 -3.82788227256591E-11 -8.44010264927431E-12
  2.18170771170446E-12 -2.33375583982325E-11  8.57431593572949E-11  1.03061069910207E-01  1.67945564770085E-01
  1.31350186375489E-01 -1.11548607369385E-01 -1.81776629358595E-01 -1.42167458683228E-01  2.82775946809816E-12
 -3.07325762230388E-11  1.12953898036467E-10 -6.44026185042518E-02 -1.04948785912496E-01 -8.20804205509218E-02
  8.34715352927711E-11 -2.52207518023160E-10  1.63244971218332E-01 -4.44442394538833E-01 -5.49920456295848E-11
  1.12957036708438E-10 -8.79755306940600E-11  2.36499421134246E-10 -1.61294179447035E-01  4.39131268881740E-01
  8.94181471118375E-11 -2.70755529576362E-10 -1.24937934169682E-01  3.40149618256460E-01  6.73897250272408E-11
 -1.13848346550146E-01  2.30277566295363E-10  4.30306303091758E-02 -8.50328209623874E-02  9.03503057874287E-11
  7.60556671993653E-02  6.58832444574306E-11  1.00612190611590E-01
* ORBITAL    1   97
  1.14159571161188E-12  8.13932822913231E-12  2.66481807135779E-11 -2.64895121798782E-11 -2.23465794155954E-11
  9.57816218207120E-12  1.28065216934627E-13 -1.03496561966477E-11 -6.69898120585524E-11 -3.78752807891701E-11
  5.52404061817364E-13 -5.02687953305685E-12 -6.34797353965461E-11 -3.98052683310094E-11  3.82765029651757E-11
  8.44421664731458E-12  3.81106587657679E-12  4.82204974136302E-11  3.01973009914877E-11 -2.90619600489609E-11
 -6.41125424408306E-12  2.87201237652958E-12 -3.07759036169836E-11  1.12926846558680E-10 -1.28805239608560E-01
 -2.09897571682963E-01 -1.64160840810583E-01 -8.92535061211188E-02 -1.45445125513430E-01 -1.13752598002174E-01
 -2.11499115216277E-12  2.33477562041163E-11 -8.57290475319178E-11 -5.15305358143396E-02 -8.39727824204587E-02
 -6.56750931055638E-02 -1.16945602473346E-10  3.42133057587532E-10  2.04022786379718E-01 -5.55461992853506E-01
  4.54622662056848E-11 -1.10191046233448E-10 -8.35276234498070E-11  2.03464310756050E-10  1.29056477721401E-01
 -3.51362558982899E-01  5.49387787160630E-11 -1.86947133298604E-10  9.99667177920948E-02 -2.72164267945589E-01
  1.59397619001791E-11  1.42287127219950E-01  1.10629445880971E-10 -5.37794790595802E-02 -6.80374017222456E-02
 -1.71930096210674E-10  6.08545021022911E-02 -1.67177759000279E-10  8.05029393983081E-02  2.35880671733162E-12
  1.66445264582662E-11  6.38114956860771E-11  4.32935327630557E-11 -3.61567235994119E-11  2.93257171416561E-12
 -1.38695048193911E-12 -5.89332977435336E-12  2.36038462412881E-11  3.53829703428315E-11  4.84526318701772E-12
 -5.00769645716795E-12 -6.35425515717212E-11 -3.97206366606473E-11  3.82725307783413E-11  8.44539007650830E-12
  3.76557521884232E-12  4.81907131462387E-11  3.01864501216164E-11 -2.90520176899099E-11 -6.41409815146043E-12
 -2.88412218011927E-12  3.07550084977758E-11 -1.12950245900005E-10  1.28805239096288E-01  2.09897570723917E-01
  1.64160840926427E-01  8.92535057871445E-02  1.45445124889291E-01  1.13752598104012E-01  2.07409307149152E-12
 -2.33541673352126E-11  8.57360593106701E-11  5.15305355726293E-02  8.39727819667861E-02  6.56750931146096E-02
 -1.16928808763750E-10  3.42212539394530E-10  2.04022792730077E-01 -5.55461999764713E-01  4.54534917823538E-11
 -1.10193160071951E-10 -8.35145917113033E-11  2.03441430252911E-10  1.29056481742500E-01 -3.51362563410065E-01
  5.49458860126571E-11 -1.87014768895167E-10  9.99667208984432E-02 -2.72164271260326E-01 -1.59657073680836E-11
 -1.42287125314142E-01 -1.10661577441734E-10  5.37794783313820E-02  6.80374008324629E-02  1.72016973419317E-10
 -6.08545013122843E-02  1.67274010847043E-10 -8.05029382791331E-02
* ORBITAL    1   98
  1.87453127775124E-01  1.35384658451324E+00  5.89868601547308E+00  1.16185004581593E+01 -1.88479445486290E+00
 -7.27535482305924E-01  1.82173969229134E-01  2.58268164827277E+00  6.87086131621831E+00  5.18886085300606E-01
 -6.59880923606408E-01  4.00348666646949E-12  3.53434433213173E-11  8.97073681997221E-11 -2.72290109903349E-11
 -1.45857270960977E-11 -9.65303448045857E-13 -8.89824625609861E-12 -2.25838724035099E-11  6.85258682579288E-12
  3.67468397234561E-12 -1.28756540873582E-11  1.73029914360826E-11 -1.07123093916669E-10  4.77059453884301E-12
 -5.19403912190828E-12 -8.80553542390121E-13 -6.50094505374171E-01 -8.48473020222329E-01 -3.97447968327263E-01
  3.33470095355013E-12 -4.37385962450964E-12  2.69757869522766E-11  1.12599671303058E+00  1.46959837987001E+00
  6.88400074504843E-01  9.03470189913314E-11 -2.23662102253832E-10  6.92338788844122E-12 -7.85412429071452E-12
 -2.33192114403268E-11  5.77413146451088E-11  1.43971868878589E-11 -3.56240673512360E-11  5.44888617291902E-02
 -5.04017154673316E-01 -1.85773927922489E-11  4.59824902479223E-11 -7.03448180039657E-02  6.50683348739683E-01
 -2.38241078771402E-10  7.67100788725214E-11  9.00359327619139E-11  1.68361380859667E-10 -3.72817413545287E-02
 -4.80748040434084E-11  5.55763385614510E-02  4.24247249072461E-11 -7.35205853531854E-02 -1.87453127000392E-01
 -1.35384657904728E+00 -5.89868599633256E+00 -1.16185004505497E+01  1.88479444062405E+00  7.27535484425307E-01
  1.82173968794493E-01  2.58268164780111E+00  6.87086134167532E+00  5.18886098992226E-01 -6.59880921538994E-01
  4.02142027384814E-12  3.55054684910959E-11  8.99238191750230E-11 -2.72123011942266E-11 -1.46197981401172E-11
 -9.48117033360816E-13 -8.94503335316680E-12 -2.26464740090486E-11  6.85215086315168E-12  3.68607125956460E-12
  1.27998689160644E-11 -1.74401480489740E-11  1.07071258030183E-10  5.09443571972012E-12 -5.02002373895094E-12
 -6.99325043815166E-13  6.50094510181152E-01  8.48473028208831E-01  3.97447973610991E-01 -3.13123320981765E-12
  4.37447364601463E-12 -2.69652454971312E-11 -1.12599672134930E+00 -1.46959839371042E+00 -6.88400083657757E-01
  9.03093920630955E-11 -2.23585363527713E-10 -6.70700674721873E-12  7.07958816344877E-12 -2.33145954759574E-11
  5.77273641000210E-11  1.43882494280179E-11 -3.56173818911555E-11  5.44888650943286E-02 -5.04017169192154E-01
 -1.85629592708745E-11  4.59708435919869E-11 -7.03448223564236E-02  6.50683367492243E-01  2.38359689638725E-10
 -5.40101182260124E-11 -9.00787842317462E-11 -1.76936416513661E-10  3.72817505096519E-02  4.81192537896052E-11
 -5.55763522120275E-02 -4.24566416694687E-11  7.35206034227902E-02
* ORBITAL    1   99
 -3.97137131886956E-12 -2.92554181437767E-11 -1.29104191187127E-10 -2.42464965430580E-10  9.10836198390144E-11
  4.33374967701999E-11 -5.06916467693850E-12 -7.19888599126210E-11 -1.25513347182904E-10  1.65980516120363E-11
  3.06892645865286E-11  3.89222012468535E-10  6.13686458287293E-09  2.01188111487211E-08  3.35146444692264E-09
 -2.50987204035351E-10 -3.21021336351534E-10 -5.06047426900675E-09 -1.65900421647930E-08 -2.76362604563996E-09
  2.06963343367568E-10  6.87925520867870E-09  1.00240073481757E-08  5.49030949641232E-09 -2.01931338821945E-02
 -1.65120702385286E-02  2.37120940896273E-02 -1.28700534583812E-02 -1.05239348865060E-02  1.51128557067553E-02
 -5.67263235001743E-09 -8.26582671363668E-09 -4.52733071063818E-09 -7.43052887919230E-03 -6.07599668867162E-03
  8.72541130459268E-03 -1.84978002396159E-10  7.08226318822692E-09 -4.13402528049110E-02 -9.06906809238819E-03
  8.13168943564143E-11 -1.87105613623399E-09 -1.63562518553143E-10  3.77843596889883E-09 -2.40524395153981E-02
 -5.27653306674945E-03  8.12824937586752E-11 -4.71370756166623E-09 -1.86309395431505E-02 -4.08718496950611E-03
 -3.28614093179550E-09  5.21385080676612E-01  1.05448515066468E-09 -1.97065037293639E-01 -2.29311364453856E-01
 -1.84756258051337E-09  2.05102319610843E-01  2.20196460098437E-09  2.71324865473037E-01  3.90626355458815E-12
  2.88527367911117E-11  1.27775467240654E-10  2.41549479356776E-10 -8.99172038684174E-11 -4.36360489704123E-11
 -5.05488184428038E-12 -7.19623409546823E-11 -1.27334325778511E-10  1.56321977947474E-11  3.06780566912809E-11
 -3.89283230435594E-10 -6.13676919183884E-09 -2.01187824884426E-08 -3.35148762080743E-09  2.50992292758401E-10
  3.21114398954630E-10  5.06039829510345E-09  1.65900346907360E-08  2.76363985456364E-09 -2.06967955081124E-10
  6.87906544175278E-09  1.00240159160093E-08  5.49034468197995E-09 -2.01931358857771E-02 -1.65120733489943E-02
  2.37120925096381E-02 -1.28700547794176E-02 -1.05239369119703E-02  1.51128546943167E-02 -5.67264316384871E-09
 -8.26583066372762E-09 -4.52735693149859E-09 -7.43052953977597E-03 -6.07599775854642E-03  8.72541073275266E-03
  1.84935664470537E-10 -7.08227125738302E-09  4.13402525941840E-02  9.06907404663275E-03 -8.13092653241073E-11
  1.87104798702454E-09  1.63563534217676E-10 -3.77842395905974E-09  2.40524394000166E-02  5.27653656153599E-03
 -8.12306922341735E-11  4.71372043187718E-09  1.86309394390208E-02  4.08718761311274E-03 -3.28593941884467E-09
  5.21385075337724E-01  1.05434017831902E-09 -1.97065035191496E-01 -2.29311362125800E-01 -1.84711249257357E-09
  2.05102317455765E-01  2.20224370053140E-09  2.71324862686167E-01
* ORBITAL    1  100
  1.09562923073463E-12  8.43102722436289E-12  3.74353845312655E-11  7.11123180807142E-11 -2.61148006483643E-11
 -1.28532664819568E-11  1.39465367771781E-12  2.11202857684649E-11  3.80414413830993E-11 -4.31563370692209E-12
 -9.00176971381667E-12  3.20888890849545E-10  5.05945356023875E-09  1.65868387502348E-08  2.76310093797124E-09
 -2.06919809178217E-10  3.89176971924010E-10  6.13470764819924E-09  2.01117913333110E-08  3.35029337090277E-09
 -2.50902183987910E-10  5.67152966872034E-09  8.26423225996543E-09  4.52646907834299E-09  1.48610582587004E-02
  1.21519934341893E-02 -1.74508226382902E-02 -1.74877676489299E-02 -1.42998724416756E-02  2.05352758891313E-02
  6.87681513323222E-09  1.00205050021010E-08  5.48839527019697E-09 -1.00965673442185E-02 -8.25603518838643E-03
  1.18560470646843E-02 -1.39271510991943E-10  5.82225482915294E-09  3.04241966823562E-02  6.67434523377150E-03
  1.18100139535105E-10 -1.60716480690862E-09  1.47730054077781E-10 -4.51661127892567E-09 -3.26823392933759E-02
 -7.16972802240818E-03 -1.37663108244003E-10  5.76382677484878E-09 -2.53156311575389E-02 -5.55364743558932E-03
 -2.80985201723191E-09 -3.83711304580842E-01  6.02966514397936E-10  1.45029240995245E-01 -3.11587182491628E-01
  2.46812714641086E-09  2.78692048337942E-01 -2.41049849417062E-09  3.68674926167790E-01 -1.26443622483386E-12
 -8.69902071281814E-12 -3.83626064176443E-11 -7.17901806687482E-11  2.69506827955149E-11  1.26296446828322E-11
  1.55616776965988E-12  2.12557405382160E-11  3.67602007781864E-11 -4.99331183929716E-12 -9.00277615193652E-12
 -3.20880781037570E-10 -5.05946498794408E-09 -1.65868351750687E-08 -2.76310695034988E-09  2.06923972581069E-10
 -3.89186813879796E-10 -6.13465366355319E-09 -2.01117715960117E-08 -3.35031609453728E-09  2.50904611861060E-10
  5.67151432895159E-09  8.26423164870825E-09  4.52647993535863E-09  1.48610597330872E-02  1.21519957232544E-02
 -1.74508214755703E-02 -1.74877693707948E-02 -1.42998751227568E-02  2.05352745224736E-02  6.87674615645399E-09
  1.00205145160354E-08  5.48843334604850E-09 -1.00965683683658E-02 -8.25603676562537E-03  1.18560462718024E-02
  1.39206820200315E-10 -5.82223015501198E-09 -3.04241965273916E-02 -6.67434961555772E-03 -1.18120166904377E-10
  1.60714418518989E-09 -1.47709187028638E-10  4.51660823749087E-09  3.26823391247031E-02  7.16973272064291E-03
  1.37628869368711E-10 -5.76385427981246E-09  2.53156310311592E-02  5.55365109347007E-03 -2.80992366275467E-09
 -3.83711300612724E-01  6.02477209757416E-10  1.45029239551134E-01 -3.11587179228039E-01  2.46776071671829E-09
  2.78692045524046E-01 -2.41054309362704E-09  3.68674922379189E-01
* ORBITAL    1  101
  1.28952087820004E-11  9.20798065392516E-11  3.21092218732266E-10  1.24329839425607E-10 -2.29799813436778E-10
  4.30662362478590E-11  1.11579080094866E-11  3.57944851131267E-11 -4.40577031690197E-10 -1.91227120886003E-10
 -2.63681833518764E-11 -4.12639708487876E-02 -6.50843277072505E-01 -2.13530575434335E+00 -3.56356279657083E-01
  2.69962121365379E-02  4.15515719575671E-03  6.55379516471641E-02  2.15018838206112E-01  3.58840007345198E-02
 -2.71843700167006E-03 -7.34167038335100E-01 -1.06357657385864E+00 -5.82405477788939E-01 -1.01069854162166E-10
 -7.40955323065062E-11  1.12013837934312E-10 -1.79308435021689E-10 -7.70875739734322E-11  3.86253265704037E-10
  7.39284026830057E-02  1.07098947683095E-01  5.86464720420321E-02 -2.47754957945693E-10 -2.75973466379923E-10
 -4.99866582917925E-11  4.06501890311778E-02 -7.58974992343310E-01 -2.25060269882187E-10 -4.18551710678873E-11
 -1.04958337723671E-02  1.95966500455942E-01  2.58886206248335E-03 -4.83363550154980E-02 -4.34461872169676E-10
  8.65461280744347E-11 -3.34220772764502E-03  6.24019671654062E-02 -4.54730334028603E-10 -3.00604196230206E-10
  3.51022847917478E-01  2.60985547669955E-09 -1.32674166036313E-01 -9.86415567659218E-10 -4.29363577753171E-09
  2.83406005776823E-02  3.83069017860648E-09 -2.49940621103897E-02  5.13129616645798E-09  1.29920697399670E-11
  9.24411591357488E-11  3.22574966805884E-10  1.27208185152671E-10 -2.30208776890751E-10  4.28643577729929E-11
 -1.12789442887792E-11 -3.64082994508880E-11  4.38921408309383E-10  1.91050262308259E-10  2.65389193327752E-11
  4.12639706969451E-02  6.50843275139880E-01  2.13530575225563E+00  3.56356281333829E-01 -2.69962117382057E-02
 -4.15515718201273E-03 -6.55379514695051E-02 -2.15018838009392E-01 -3.58840008883431E-02  2.71843696093940E-03
 -7.34167038351691E-01 -1.06357657509739E+00 -5.82405481134432E-01 -1.01069960164299E-10 -7.41181752447975E-11
  1.12000754656963E-10 -1.79614989557886E-10 -7.73116014827379E-11  3.86140856123234E-10  7.39284026861351E-02
  1.07098947798986E-01  5.86464723588017E-02 -2.47562597963101E-10 -2.75655601341372E-10 -4.98601557584354E-11
 -4.06501942111554E-02  7.58975002530617E-01  2.25070042189091E-10  4.18973875860287E-11  1.04958351063906E-02
 -1.95966503080113E-01 -2.58886237068132E-03  4.83363556200549E-02  4.34422948922899E-10 -8.64129329557125E-11
  3.34220814704472E-03 -6.24019679842734E-02  4.54794890381947E-10  3.00592699513216E-10  3.51022847808719E-01
  2.60979839335639E-09 -1.32674165938227E-01 -9.86409477049268E-10 -4.29361795232815E-09  2.83406004918832E-02
  3.83069467792372E-09 -2.49940623118189E-02  5.13119883072320E-09
* ORBITAL    1  102
  1.97938194026049E-12  1.35869424777500E-11  4.73508180204913E-11  1.82712601934491E-11 -3.38683032324188E-11
  6.34661669712225E-12  1.68807148620271E-12  5.31785493965747E-12 -6.49938737628526E-11 -2.81932209534446E-11
 -3.88127010663187E-12  4.15515719737857E-03  6.55379516649509E-02  2.15018838220344E-01  3.58840007187949E-02
 -2.71843700102478E-03  4.12639708495659E-02  6.50843277081169E-01  2.13530575435092E+00  3.56356279649596E-01
 -2.69962121364741E-02  7.39284026845960E-02  1.07098947673869E-01  5.86464720209987E-02 -2.79087692916158E-10
 -2.04725175693572E-10  3.09483998192913E-10  9.66548175945022E-11  7.88874223531615E-11 -7.94978506889194E-11
  7.34167038336502E-01  1.06357657385449E+00  5.82405477778920E-01  3.45506525522367E-11  1.14142213312994E-11
 -8.61390372141470E-11 -4.09335103132869E-03  7.64264884870150E-02 -6.21882801836569E-10 -1.15644741325561E-10
  1.05689944923133E-03 -1.97332352377372E-02  2.57094368685686E-02 -4.80017932521021E-01  1.86221369703389E-10
  5.92881273681559E-11 -3.31907404248436E-02  6.19700486306303E-01  1.26830464905689E-10 -8.26189361240773E-12
 -3.53469397857292E-02  7.21096477524500E-09  1.33598890789290E-02 -2.72546238183840E-09  1.56073913670589E-09
  2.81444406778645E-01 -1.39738927360096E-09 -2.48210636391518E-01 -1.83917183405539E-09  1.90209653472745E-12
  1.36451700761955E-11  4.75612535874750E-11  1.88009997398338E-11 -3.39295273145470E-11  6.31740307801935E-12
 -1.62131165989885E-12 -5.32631925176811E-12  6.46304308122776E-11  2.81501493636737E-11  3.91238038395691E-12
 -4.15515718038946E-03 -6.55379514517364E-02 -2.15018837995325E-01 -3.58840009040951E-02  2.71843696159209E-03
 -4.12639706961511E-02 -6.50843275131344E-01 -2.13530575224947E+00 -3.56356281341500E-01  2.69962117386800E-02
  7.39284026847932E-02  1.07098947808303E-01  5.86464723798480E-02 -2.79321901011760E-10 -2.04758754177330E-10
  3.09443007118574E-10  9.66352256562747E-11  7.88658273604434E-11 -7.95000690749212E-11  7.34167038351774E-01
  1.06357657510222E+00  5.82405481144746E-01  3.45843517890722E-11  1.14994409403972E-11 -8.60990698086284E-11
  4.09335157544982E-03 -7.64264895627458E-02  6.21887813860240E-10  1.15750360457350E-10 -1.05689957611795E-03
  1.97332354912471E-02 -2.57094401527711E-02  4.80017938984224E-01 -1.86229713054434E-10 -5.93196907968340E-11
  3.31907446702182E-02 -6.19700494660013E-01 -1.26815241751584E-10  8.21252542030170E-12 -3.53469397616567E-02
  7.21089301747891E-09  1.33598888481889E-02 -2.72546378916558E-09  1.56070449569471E-09  2.81444406579598E-01
 -1.39736013394069E-09 -2.48210636286048E-01 -1.83917291792359E-09
* ORBITAL    1  103
  5.15172722595453E-15 -7.00799303116141E-14 -3.18499950819256E-14  4.56836570358909E-14  1.60844887013536E-14
  6.71142572037023E-15 -5.13100179285672E-14 -3.16893201613516E-14 -1.42993629128641E-13 -1.12573392424946E-15
  1.55090042935257E-14 -7.94846564011412E-11 -8.15299215215268E-10 -2.22841859544683E-10  3.86583909627986E-10
 -1.78268360858902E-11 -2.10784946563027E-10 -2.16601235051685E-09 -5.88150485277569E-10  1.09051175262768E-09
 -5.37519823361306E-11 -1.58395250607245E-10  3.62962608432852E-10  6.63452987150612E-10  6.18938943452920E-12
 -1.96787876973837E-12 -5.85175708700412E-12 -1.82955281134202E-11  5.80655554619846E-12  1.71635350020939E-11
 -4.08575048634528E-10  1.04621363481745E-09  1.86918810280488E-09 -1.05804854672437E-11  3.31620994412138E-12
  9.89955358591602E-12  7.54083471391214E-04  1.12922129222397E-02 -8.07277330088133E-11  1.69445581119286E-11
  2.92055542330558E-03  4.37345471982232E-02  9.64378870597298E-05  1.44411236191652E-03  2.16163495981605E-10
 -4.53415670974291E-11  7.46980737196451E-05  1.11860942818635E-03  1.67436257511680E-10 -3.51414940714557E-11
 -2.46551168687596E-01 -1.37211967616072E-10 -6.52313085481122E-01 -1.71041386770332E-10 -8.64780173210303E-10
 -1.86536533615083E-02 -5.43824912217931E-10 -2.11512432685516E-02  2.74390796846689E-11  1.02011301376813E-13
 -3.12404178217551E-14  1.12295914652198E-13 -2.40959675015134E-14 -3.22158100948832E-15 -7.05267819994150E-15
 -7.13338577334308E-14 -1.33956909506522E-13 -1.63183901249671E-13 -1.39227465227100E-14  1.56647275442706E-14
 -8.36701205470134E-11 -8.80674236897036E-10 -4.32959102287839E-10  3.54619220434162E-10 -1.13441081682577E-11
 -2.23759315190976E-10 -2.36989186759765E-09 -1.24167297285471E-09  9.91435810816317E-10 -3.35221018721167E-11
  2.41453650171571E-10 -2.57129492949582E-10 -6.10555921116474E-10 -6.26812930653179E-12  1.97730306007719E-12
  5.83931368030848E-12  1.82082273557462E-11 -5.82405755807687E-12 -1.71592229529607E-11  6.74931674842001E-10
 -7.18420377878463E-10 -1.70496406189190E-09  1.05792339173148E-11 -3.31077876847328E-12 -9.88456192978637E-12
  7.54083348821019E-04  1.12922137000707E-02 -8.07884087016387E-11  1.69665574058882E-11  2.92055494358692E-03
  4.37345505249358E-02  9.64378688654599E-05  1.44411262039548E-03  2.16287806671310E-10 -4.53805392801426E-11
  7.46980645678147E-05  1.11860931996827E-03  1.67525237353136E-10 -3.51780062106946E-11  2.46551161419984E-01
  1.36931802100286E-10  6.52313066347603E-01  1.71025800736831E-10  8.64716372841680E-10  1.86536528922043E-02
  5.44163410582752E-10  2.11512425789062E-02 -2.71207220525464E-11
* ORBITAL    1  104
 -7.19355950077420E-14 -8.58711688314787E-15 -7.93661538024992E-14 -3.44899624329125E-13  5.90129655340460E-14
  8.92320756101586E-15  8.14882399348992E-14 -7.34171773775983E-14 -1.01098997598740E-13 -4.22166449627924E-15
  6.67820120527525E-15  2.23777665829927E-10  2.37048270765951E-09  1.24305098564845E-09 -9.91520824373923E-10
  3.34960040128478E-11 -8.37076775850673E-11 -8.81418828977701E-10 -4.33024531435126E-10  3.55589924659854E-10
 -1.13411899289886E-11  6.76452737414178E-10 -7.18170960002084E-10 -1.70506205879594E-09 -2.11160124642412E-11
  6.68010926345743E-12  1.98144322882794E-11 -5.31397309365764E-12  1.71544712439317E-12  5.07221667907741E-12
 -2.44013864655460E-10  2.58421796337880E-10  6.12053581762792E-10 -3.15465721792873E-12  9.82273770869046E-13
  2.92013003407100E-12  3.04977991685468E-05  4.56665720795308E-04  2.73424958227759E-10 -5.73746461973588E-11
  1.18109917134149E-04  1.76867294492239E-03 -2.38462296705337E-03 -3.57091093099904E-02  6.38188234213688E-11
 -1.33827379399305E-11 -1.84712186046997E-03 -2.76601555238156E-02  4.94430931506817E-11 -1.03695567424360E-11
 -9.97080129875023E-03 -1.37182028658936E-10 -2.63802387592792E-02 -1.01271492663658E-09  1.16195273090048E-10
  4.61255003455749E-01  1.71728211892071E-10  5.23014017076165E-01  7.08967093839716E-11 -3.42521956650991E-14
  4.60553320027388E-14  4.64539424090556E-14  4.22633351301829E-13 -3.45056359886812E-14 -1.01194725224656E-14
 -4.42677817626067E-14 -3.63637315310534E-14 -1.32903973055132E-13 -2.29039708409232E-14  5.30893231225432E-15
  2.10803174988213E-10  2.16587842736789E-09  5.87222856659434E-10 -1.09087276172522E-09  5.37772638755820E-11
 -7.95650739826968E-11 -8.16090648294424E-10 -2.24264253385080E-10  3.87106311793426E-10 -1.78316175312626E-11
 -4.07017387232156E-10  1.04673933157014E-09  1.86981472995911E-09  2.10370558004968E-11 -6.69700162367018E-12
 -1.97966108935093E-11  5.38177177914715E-12 -1.73105051348209E-12 -5.07677917808087E-12  1.55733766563599E-10
 -3.62587369160778E-10 -6.64399088443422E-10  3.20695249671905E-12 -9.62249173363933E-13 -2.90261573007846E-12
  3.04977979750103E-05  4.56665518526787E-04  2.73586914659278E-10 -5.74285788367517E-11  1.18109896791236E-04
  1.76867313975822E-03 -2.38462257485234E-03 -3.57091120578009E-02  6.38568991178492E-11 -1.33861917151334E-11
 -1.84712155825309E-03 -2.76601575539599E-02  4.94759272922446E-11 -1.04060836470079E-11  9.97080090841662E-03
  1.37792223283690E-10  2.63802380220538E-02  1.01276717891231E-09 -1.16283335408715E-10 -4.61254989942848E-01
 -1.71712153380119E-10 -5.23014001703770E-01 -7.08418258583451E-11
* ORBITAL    1  105
 -3.30333242026057E-11 -2.38381049361305E-10 -1.03125077157041E-09 -1.78639436015657E-09  4.70199296064255E-10
  2.26664676604464E-10 -3.40663797355609E-11 -4.82488442579912E-10 -1.20724520492549E-09 -7.57160752437949E-12
  1.84597228820761E-10  6.97320091757361E-03  8.82841220913240E-02  7.56061147109470E-02 -8.69051499831459E-02
  5.60896931829385E-03 -7.81555887720204E-04 -9.89487844773871E-03 -8.47392834585264E-03  9.74032327870066E-03
 -6.28652895288325E-04  3.04958838154494E-02 -5.39062899830059E-02 -1.48035921483598E-01 -2.46207759297899E-11
 -3.28135878714740E-11 -1.60793844773980E-11  1.04431433721375E-10  8.01719793646167E-11  2.64815486355210E-11
 -3.41797663457056E-03  6.04181323845611E-03  1.65918559751564E-02 -3.12358005501557E-10 -3.14091445651132E-10
 -1.31739066360786E-10  1.35965172757812E-01 -2.65006493704323E-01  3.54213580767587E-11 -7.82407447333718E-11
 -3.51060567007530E-02  6.84243826063376E-02  9.63796891986893E-03 -1.87851364663598E-02 -7.34832080808960E-11
  1.72293270365829E-11 -1.24425649174682E-02  2.42515082659650E-02  2.49334756019459E-10 -3.63439427505475E-10
 -5.99011239622759E-01 -8.07691895284766E-11  2.26404965713344E-01  2.93789850274732E-11  1.21282806273877E-10
 -5.38294712686993E-02 -1.03971355695744E-10  4.74731195854176E-02 -1.65679798437440E-10  3.30265508024542E-11
  2.38346323309380E-10  1.03137339479844E-09  1.78637173254924E-09 -4.70228591905471E-10 -2.26658381445697E-10
 -3.41594128429632E-11 -4.82445440569917E-10 -1.20720922167751E-09 -7.53714973962460E-12  1.84599466020419E-10
  6.97320159437955E-03  8.82841328431792E-02  7.56061475866784E-02 -8.69051461535630E-02  5.60896810271980E-03
 -7.81555957406592E-04 -9.89487955755542E-03 -8.47393172995488E-03  9.74032289391652E-03 -6.28652768361926E-04
 -3.04958965828132E-02  5.39062722365973E-02  1.48035914158811E-01  2.46125602487595E-11  3.28116352116554E-11
  1.60763316583521E-11 -1.04364732833443E-10 -8.01501845625378E-11 -2.64725894453643E-11  3.41797796629350E-03
 -6.04181140455138E-03 -1.65918552300077E-02  3.12321696156746E-10  3.14057377834269E-10  1.31714958973330E-10
  1.35965175801481E-01 -2.65006482890719E-01  3.54348167688832E-11 -7.82647164781348E-11 -3.51060574846654E-02
  6.84243798087052E-02  9.63796912834421E-03 -1.87851357502666E-02 -7.35294195161877E-11  1.72374223339066E-11
 -1.24425651994886E-02  2.42515073775620E-02  2.49431094884004E-10 -3.63490797385792E-10  5.99011237752312E-01
  7.98624394142409E-11 -2.26404964977665E-01 -3.13464734592208E-11 -1.20877684070410E-10  5.38294709950616E-02
  1.04204050996366E-10 -4.74731194889727E-02  1.65578232713196E-10
* ORBITAL    1  106
  4.50700626407529E-12  3.23836285239391E-11  1.40200767700171E-10  2.42719273291999E-10 -6.38962789919838E-11
 -3.08040523850004E-11  4.69976209674875E-12  6.56176384991437E-11  1.64057442971226E-10  1.02512599358653E-12
 -2.50912003171889E-11  7.81555881169276E-04  9.89487834659670E-03  8.47392802658486E-03 -9.74032332592271E-03
  6.28652905169675E-04  6.97320091434777E-03  8.82841220414846E-02  7.56061145534428E-02 -8.69051500064153E-02
  5.60896932321369E-03  3.41797652915511E-03 -6.04181340318722E-03 -1.65918560557062E-02  6.57480894175517E-11
  8.76165077078715E-11  4.29402539208553E-11 -4.32115321329434E-11 -4.96271011409427E-11 -2.25758214148737E-11
  3.04958837634839E-02 -5.39062900643453E-02 -1.48035921523288E-01  2.56124214482789E-11  2.03281341675606E-11
  6.94270020710538E-12  1.52389672323672E-02 -2.97019096425387E-02 -9.45924654974621E-11  2.08945316607834E-10
 -3.93468477293781E-03  7.66900098160550E-03 -8.59919256444479E-02  1.67604822912013E-01  4.81469509512207E-11
 -8.66468594993967E-11  1.11015098719967E-01 -2.16376896199589E-01 -4.31794506300700E-12 -1.59111264188973E-11
 -6.71371420085168E-02  2.14390075986826E-10  2.53754451486783E-02 -8.16073655183170E-11  4.87738129292586E-11
  4.80277464102847E-01 -4.46145274107921E-11 -4.23564907823950E-01 -5.49686784241238E-11 -4.49481244218424E-12
 -3.23894667881942E-11 -1.40084807659178E-10 -2.42743659814720E-10  6.39050464449987E-11  3.07983439493358E-11
  4.57151682548515E-12  6.55075658701703E-11  1.64035711604403E-10  1.01729826115225E-12 -2.50800694541918E-11
  7.81555963962383E-04  9.89487965873241E-03  8.47393204922705E-03 -9.74032284671328E-03  6.28652758488522E-04
  6.97320159762631E-03  8.82841328932415E-02  7.56061477441717E-02 -8.69051461303666E-02  5.60896809784641E-03
 -3.41797807171709E-03  6.04181123983427E-03  1.65918551494767E-02 -6.57749984665523E-11 -8.76219055461261E-11
 -4.29314038263831E-11  4.32800879345099E-11  4.96183018650026E-11  2.25722907350724E-11 -3.04958966348667E-02
  5.39062721553412E-02  1.48035914119150E-01 -2.57306226520026E-11 -2.03124614637014E-11 -6.94210385251993E-12
  1.52389675771159E-02 -2.97019083150304E-02 -9.46157888673625E-11  2.08974966586869E-10 -3.93468485381485E-03
  7.66900061606717E-03 -8.59919275686831E-02  1.67604815996491E-01  4.81669541366886E-11 -8.66637538597854E-11
  1.11015101207277E-01 -2.16376887280410E-01 -4.32643431139289E-12 -1.59162706613647E-11  6.71371418822209E-02
 -2.14552147915170E-10 -2.53754449849532E-02  8.05410621850069E-11 -4.92384530859320E-11 -4.80277462612383E-01
  4.40685289347729E-11  4.23564906544396E-01  5.48077599691726E-11
* ORBITAL    1  107
  2.18465693192146E-11 -1.28081425876999E-10 -8.39259482547878E-10  1.12121443544848E-10 -4.86194333515320E-10
  1.40012579091217E-10  1.91238276969272E-11  1.09753483910520E-10 -6.68050203533189E-10 -3.76473646257715E-10
  2.17804850501218E-11 -2.22037160471675E-14 -9.99244645791622E-14 -2.26108745735896E-14  2.10790056199856E-14
  8.54665021432557E-16  1.25946151106453E-14  8.46289265601251E-14  5.62570059371496E-14 -4.15758736828358E-14
  2.85778501130165E-16  7.35368372718560E-14  2.45735481074527E-16  3.94741427824492E-14  9.27629617066467E-12
  5.10919660583828E-12 -3.15408689065736E-12  8.36950357996628E-11  2.87230791971948E-10  1.23580194741347E-10
  4.01476513327018E-14 -2.82118381019115E-14 -7.67531036056737E-14 -1.50701085734526E-10 -5.00905246168362E-10
 -2.12219237635372E-10  7.19154936270481E-11 -1.14580863704602E-11 -7.82142776959586E-13  1.10687616268328E-11
  2.78676870024217E-10 -4.46592783547255E-11  6.25729358586693E-11 -9.93998485542639E-12  9.31705990584333E-12
  2.88000675062543E-10  4.85637935554830E-11 -7.88477834248514E-12 -1.12017858977358E-11 -3.78065769671963E-10
  2.74544284149601E-10 -5.45738766179525E-03  7.25833507421414E-10 -1.44388905966170E-02  5.21349573541080E-01
  1.41538629576246E-10  4.66309234573501E-01  1.59966830624255E-10  8.81241620593274E-02  2.18366348390185E-11
 -1.28135797633155E-10 -8.39306336939401E-10  1.11337628401162E-10 -4.86186054587375E-10  1.39991945533632E-10
 -1.90647265921210E-11 -1.09731083467249E-10  6.68794637913791E-10  3.76562369060297E-10 -2.18114824612488E-11
  9.52786177349900E-15 -5.07565787114644E-14 -1.88818889221189E-14  2.80370685355621E-14 -3.69259904101127E-15
 -3.13409222703052E-14 -5.85832329543285E-14  2.21026046651211E-14 -4.99737609307769E-14  4.80486525915141E-15
  8.71479993467715E-14 -2.93192570510817E-14 -4.69605903430703E-14 -9.46418175571645E-12 -5.13493405178396E-12
  3.21897216384587E-12  8.89121882621658E-11  2.90450844940409E-10  1.21771459033592E-10  6.47032078744622E-14
  2.96850473129624E-14  8.36897917448023E-14 -1.46683220573310E-10 -4.99383641481759E-10 -2.13352369021128E-10
 -7.20240658057975E-11  1.16192430090417E-11 -6.78077681990294E-13  1.10531008209322E-11 -2.78780688519445E-10
  4.46592306112064E-11 -6.27062805200191E-11  1.01416539313341E-11 -8.95181370328390E-12 -2.94087033383928E-10
 -4.84760769572860E-11  7.66207051599415E-12  1.15517768412674E-11  3.73395842428030E-10  2.74118369511920E-10
 -5.45738688927672E-03  7.25760551804843E-10 -1.44388884839613E-02  5.21349497571885E-01  1.40982997344777E-10
  4.66309166633017E-01  1.60374922305828E-10  8.81241492245397E-02
* ORBITAL    1  108
 -6.49874249260950E-11  3.26878670920617E-10  2.17759008597113E-09 -2.57783989795781E-10  1.43227527991875E-09
 -4.01534237955386E-10 -5.84062507596106E-11 -3.51542764879980E-10  1.92140035644506E-09  1.09333766055540E-09
 -5.96047965155048E-11 -2.02285228750738E-14  1.58665370590742E-13  1.47680599728665E-13 -1.34215788726051E-13
  8.56013019204078E-15 -6.56140612714455E-14  4.05522362663384E-14  4.37460841071652E-15 -5.97949535942390E-14
  1.92341626008109E-15  5.37733595445196E-14 -7.30413976479793E-14 -2.28765516597025E-13 -2.73863544995598E-12
 -1.72437050801871E-12  9.76226681286888E-13 -3.44209410453081E-10 -8.55189422158228E-10 -3.49601848074855E-10
  5.28364701546019E-14 -5.97205834448897E-14 -9.82534651864227E-14  5.77941422284350E-10  1.47099431243631E-09
  6.11837392187348E-10  2.00228708875031E-11 -3.58984337964342E-12  4.13721239646223E-13 -3.80884816295021E-12
  7.66315386082872E-11 -1.21641054692236E-11 -2.27581891826647E-10  3.65613308938837E-11 -2.34001851553627E-11
 -8.62994329258913E-10 -1.76180171047778E-10  2.80937049194578E-11  3.14879359982804E-11  1.09605380020819E-09
  7.45248610194043E-11  2.49252770295164E-01  2.00101555558662E-10  6.59460843810114E-01  1.14149452895429E-02
 -5.13034959448593E-10  1.02098374540755E-02 -5.82290574646076E-10  1.92947789430849E-03 -6.48571739211739E-11
  3.26891546242011E-10  2.17783311733555E-09 -2.58013066394964E-10  1.43221512738042E-09 -4.01599421964981E-10
  5.83742517595122E-11  3.51569171589278E-10 -1.92144230490847E-09 -1.09329953317204E-09  5.96510376782817E-11
  5.94136724039784E-14  5.43384342399348E-14  9.78139509348972E-14 -1.46315325738456E-13  8.32777383670875E-15
  6.68062640393257E-14  1.50052761458094E-13  8.51855767654552E-14 -4.22188596756410E-14  4.15164415510625E-15
 -6.97678006838147E-14  1.01586780117602E-13  2.47370506530808E-13  3.39471244513585E-12  1.80279370773337E-12
 -1.18637318544516E-12 -3.28072133016448E-10 -8.46341423162070E-10 -3.55119347241701E-10  5.41034601321673E-15
  2.95041980190331E-15  7.59621261152201E-14  5.86900725057123E-10  1.47619442076136E-09  6.08644215502538E-10
 -1.95942977261974E-11  2.74002265151323E-12  8.05081777187988E-14 -3.76548122220570E-12 -7.67956015644966E-11
  1.24196215616641E-11  2.27585299012480E-10 -3.63953190472223E-11  2.45622013142686E-11  8.45523611016815E-10
  1.76393490237772E-10 -2.83741678565247E-11 -3.06019552717623E-11 -1.10961929124365E-09  7.64848768664332E-11
  2.49252733985040E-01  1.99464319302155E-10  6.59460747718964E-01  1.14149436128314E-02 -5.13423140882638E-10
  1.02098359786629E-02 -5.81591635227620E-10  1.92947762927818E-03
* ORBITAL    1  109
  9.16494946454629E-12 -7.24939902258094E-10 -3.30903763371582E-09  3.60703208781952E-09  2.65681489649528E-09
  2.08340610917154E-09 -4.62855197499422E-11 -5.16088699541516E-10  7.23616038526356E-10  1.54962745122764E-09
  1.25096523227904E-09 -2.91625414625880E-14 -2.65609023988856E-14 -2.18791683934053E-14 -3.39732603736598E-15
  2.10865621602301E-15  4.44524382286241E-14  7.19089628332172E-14  4.07367089703457E-14  9.54529716952925E-15
 -3.29086780936893E-15 -6.98015005578073E-14 -1.07596421126166E-14 -4.37238509907446E-15  8.64086927286403E-13
  3.18465019199162E-13 -1.91196616681344E-12 -7.11776989969789E-10  5.61812707421055E-10 -2.80184413927998E-10
  6.30787569309877E-14  1.73254161037386E-14  1.38930892506103E-14  1.24064139226050E-09 -9.70667290926940E-10
  4.74582310435533E-10 -1.87933289735870E-11  4.13195082229879E-12  6.86818047326087E-13 -6.00768557331912E-14
 -7.27638549272478E-11  1.60285443328006E-11  2.30922769939186E-10 -5.09253283566878E-11  2.96641435559637E-10
  3.06924786429880E-10  1.78868726716350E-10 -3.94253362955804E-11 -3.79479499163408E-10 -3.95671810285104E-10
  8.90229764059119E-11 -2.50689871003892E-01  2.35543693469934E-10 -6.63263054834293E-01 -2.70693554970953E-03
 -6.47297152974570E-10 -2.42115596162420E-03 -7.33962296435994E-10 -4.57556288479539E-04 -9.24807118916074E-12
  7.24942375719276E-10  3.30923790120817E-09 -3.60705674238391E-09 -2.65676905733173E-09 -2.08341993331584E-09
 -4.62636964383037E-11 -5.16152038853806E-10  7.23550254548308E-10  1.54959235335389E-09  1.25096162209217E-09
 -5.56713167854626E-14 -1.13180304737614E-13  1.28278120703942E-14 -1.04656168185940E-15  1.64330154396063E-15
  5.55693254162505E-14 -4.41738996458038E-14 -3.90334782149602E-14 -4.90617147296734E-15  1.87201768943974E-15
  7.89171218293704E-14 -1.10807504560666E-14 -3.62139483030661E-15  2.02333578823726E-12  5.86637488008722E-13
 -1.95098347471688E-12  7.18799238005597E-10 -5.59667400345045E-10  2.70889308186545E-10  1.99377785882479E-15
  1.61881629835569E-14  9.77248228922327E-15 -1.23647979375040E-09  9.71960754846758E-10 -4.79917896924747E-10
 -1.88055423274823E-11  4.15799556794918E-12 -8.74988012897162E-13 -3.66430395325097E-13 -7.28148298608552E-11
  1.60713088865622E-11  2.31023145732514E-10 -5.09524662035302E-11  2.93231394144709E-10  3.06293659306418E-10
  1.78949915892149E-10 -3.94791667386843E-11 -3.82121146770561E-10 -3.96221589867831E-10 -8.90477070725645E-11
  2.50689907100663E-01 -2.35625653272878E-10  6.63263150425981E-01  2.70693598805938E-03  6.47220114553696E-10
  2.42115626706794E-03  7.33847170431068E-10  4.57556297079527E-04
* ORBITAL    1  110
 -1.53274584020332E-12  2.59261979351738E-10  1.22903558930044E-09  3.53812682350286E-10 -1.03765798327249E-09
 -7.17250672159190E-10  1.61574441544323E-11  2.26228043629576E-10 -7.47684542081259E-10 -5.38696017925335E-10
 -3.58606815376393E-10 -2.44373118955231E-15  2.77154793259852E-14  8.10634850383585E-15  2.69789147236381E-15
  4.26906072622791E-16 -1.73773336714627E-15 -1.03615744709563E-13  1.97581891103707E-14 -6.01381267264652E-15
  4.11468864062230E-15  3.47637880311775E-14  4.90465260926528E-15  5.10558853451018E-15 -3.95965734219379E-12
 -1.20913206668935E-12  5.35432512838541E-12  2.41660161269583E-10 -1.15125670127427E-10  9.73340383844390E-11
 -9.22001075073959E-15 -3.37079360190348E-16 -9.76415197163954E-15 -4.16548593999739E-10  2.00362478953681E-10
 -1.72237228833151E-10 -7.30249332704281E-11  1.61082017904417E-11 -2.13005058530868E-12 -3.48177787940597E-13
 -2.82816226296714E-10  6.23577192800366E-11 -5.94155023694592E-11  1.31003959963201E-11 -6.58586223483015E-11
 -8.21348495604184E-11 -4.60130890041884E-11  1.01276592205299E-11  8.61294985528023E-11  1.06418596872627E-10
  3.45990513229582E-10  1.29416260844398E-03  9.15394339284390E-10  3.42403229533011E-03 -5.24355485161176E-01
  1.66582126380438E-10 -4.68997803965380E-01  1.88812101241723E-10 -8.86322536609734E-02  1.52536241695884E-12
 -2.59264708607038E-10 -1.22884749779241E-09 -3.53936521861893E-10  1.03778285895700E-09  7.17219940349420E-10
  1.61615409323431E-11  2.26126533140929E-10 -7.47926642880529E-10 -5.38817421858768E-10 -3.58611023693073E-10
 -5.11082830851037E-14 -6.90053103573963E-14 -3.75312121981315E-15 -1.96521650860768E-15 -1.67182500069859E-16
  1.14947780064717E-14 -4.66776328137039E-14 -1.02637974301585E-14 -7.84287382069614E-15 -2.77676141158977E-15
 -4.84868221733200E-14  3.69296700020189E-15  3.48518429136189E-16 -4.27828098206461E-12 -1.29411127070400E-12
  5.36111170540042E-12 -2.38976129111345E-10  1.15823647432593E-10 -1.00716621760920E-10  5.20467034740098E-14
  8.02181430408366E-15  1.43289153980865E-14  4.17977652001525E-10 -1.99772369995499E-10  1.70394375898756E-10
 -7.30568080905503E-11  1.61163397122598E-11  2.18286436327766E-12  4.87491185054678E-13 -2.82941707925176E-10
  6.24088557754038E-11 -5.94577822087297E-11  1.31373438518970E-11 -6.70940085088574E-11 -8.22821649308637E-11
 -4.60465403376306E-11  1.01466213674286E-11  8.51815305626217E-11  1.06126208935267E-10 -3.45927669874936E-10
 -1.29416271395924E-03 -9.15225462450994E-10 -3.42403281952078E-03  5.24355560741788E-01 -1.66587358161870E-10
  4.68997871535582E-01 -1.88821462775629E-10  8.86322664128470E-02
* ORBITAL    1  111
 -4.52255661952893E-14  4.21403549353915E-14  1.09211912335538E-13  6.68992042288515E-14 -1.85674667358882E-14
  3.64808070412778E-15  1.82905649205796E-14 -1.11697699933289E-13 -4.44752603469086E-14 -2.39778817844748E-14
 -2.07309857894158E-15 -3.60007457644560E-10 -3.25586527558309E-09 -5.18454291324630E-09 -7.88204366953900E-10
  2.51858971698110E-10  1.83751809746825E-10  1.60700648994259E-09  2.42404049745225E-09  4.07424718772431E-10
 -1.15326446637486E-10  5.45993272478871E-10 -3.34047006743588E-09 -1.23949359739914E-09 -9.30970178048169E-12
  1.87160372228513E-11  3.87159204428593E-12 -3.44708866962324E-12  7.07141173852942E-12  1.47383894076980E-12
 -1.46924893385417E-09  1.77395367033506E-09  6.09646567030118E-10 -2.13286819005168E-12  4.06269862899300E-12
  8.28745740361370E-13  2.38701829844361E-04 -3.80033042190998E-03  2.42661992764289E-10 -1.00633202781514E-10
  9.24489118875254E-04 -1.47186080723229E-02 -4.55864794636147E-03  7.25773357559784E-02  8.35495061981354E-11
 -3.46232025290973E-11 -3.53111335538750E-03  5.62181638507958E-02  6.47230851351923E-11 -2.68546154892327E-11
 -4.13390915169168E-02 -1.12301943675438E-10 -1.09372955695295E-01  8.62394535387623E-10  5.28311361475973E-11
  4.67062338358600E-01 -1.31289723856369E-10  5.29598911707600E-01 -1.26040150843546E-10  7.86947046276809E-15
  3.49780695901775E-15  1.14416440216221E-13  4.80822118838790E-14 -2.02631000872529E-14  4.51242001397932E-16
 -9.95272423475233E-15  4.01941521192096E-14  3.45389455228247E-14  2.02632083710690E-14  4.48798557423262E-15
  3.60943007403701E-10  3.26891491769669E-09  5.19803476183733E-09  7.75693030747841E-10 -2.51787542428199E-10
 -1.83909312299228E-10 -1.60949242906928E-09 -2.42653880576625E-09 -4.05094238792300E-10  1.15311398418669E-10
  5.34857908741192E-10 -3.32963236398479E-09 -1.21213378897288E-09 -9.33332144136814E-12  1.87324831656910E-11
  3.86894104548931E-12 -3.51554504140942E-12  7.07625645571956E-12  1.46422539674618E-12 -1.46737410706795E-09
  1.77192218870162E-09  6.04548171041831E-10 -2.04140119781367E-12  4.05151786793829E-12  8.26504782037020E-13
 -2.38701839378778E-04  3.80033035362018E-03 -2.42772872964218E-10  1.00665539419455E-10 -9.24489218427580E-04
  1.47186079522415E-02  4.55864841968011E-03 -7.25773351233989E-02 -8.35966627667783E-11  3.46530457206490E-11
  3.53111371835163E-03 -5.62181633523015E-02 -6.47531962859184E-11  2.68760875732675E-11 -4.13390925793009E-02
 -1.12150302673773E-10 -1.09372958797288E-01  8.62452977515848E-10  5.28373191721949E-11  4.67062351463884E-01
 -1.31235945565186E-10  5.29598926538594E-01 -1.26014235551626E-10
* ORBITAL    1  112
 -1.05793365258225E-13  6.05001775288034E-14 -1.19673870600372E-14  6.04444788146433E-14 -1.63812074385931E-14
 -8.00117633444368E-15  5.01895386650436E-14 -7.95019376726451E-14  1.22713391118581E-14 -3.34251921973694E-16
  3.78374388805936E-16  1.83862536432629E-10  1.60824244321665E-09  2.42271594268632E-09  4.04758547582831E-10
 -1.15084021670995E-10  3.60935301058222E-10  3.26832365744095E-09  5.19629215301710E-09  7.75571617088886E-10
 -2.51685801845711E-10 -1.46988271661747E-09  1.77002771878445E-09  6.03738588454347E-10  4.04171699647357E-12
 -8.15874970056834E-12 -1.69178763596006E-12 -8.06236479203963E-12  1.62038621053645E-11  3.35049558851679E-12
 -5.36021924891540E-10  3.32880412279419E-09  1.21183401606019E-09 -4.65267872490593E-12  9.36469123657478E-12
  1.94181780549230E-12  1.44157115682113E-03 -2.29509679541708E-02 -1.05687646674162E-10  4.38099179263094E-11
  5.58318056553224E-03 -8.88887207814292E-02  7.54842009987769E-04 -1.20176948514880E-02  1.91840240906815E-10
 -7.95625176924373E-11  5.84698413249858E-04 -9.30886380602762E-03  1.48596473251554E-10 -6.16147031913141E-11
 -2.49655321229996E-01  1.89480038062965E-10 -6.60525893342882E-01 -3.66069847210968E-12  7.96316862920088E-10
 -7.73383585324978E-02  3.02333629398766E-10 -8.76934559956691E-02 -1.75257237587706E-10  1.84842652425971E-14
 -8.82449827747478E-14 -1.83301667392445E-14 -1.27909100619177E-13  2.64358884867953E-14  5.91875367251082E-15
 -6.00101761749745E-14  7.09390669780517E-15 -1.91031521677758E-14 -1.08920068833794E-14 -3.47038262025632E-15
 -1.83639604703106E-10 -1.60568656609692E-09 -2.42011743546297E-09 -4.07156557772884E-10  1.15097298880946E-10
 -3.59942861343797E-10 -3.25531093125880E-09 -5.18281854711966E-09 -7.88051138999326E-10  2.51755590933922E-10
 -1.47225563456606E-09  1.77209328627649E-09  6.08974270372109E-10  4.07680803138160E-12 -8.15038254768871E-12
 -1.67950189544805E-12 -8.07016424228193E-12  1.62174922499798E-11  3.34831106190395E-12 -5.47310961395111E-10
  3.33962020498838E-09  1.23912653191637E-09 -4.68884968779688E-12  9.36990351387093E-12  1.93961054662154E-12
 -1.44157130300522E-03  2.29509677461168E-02  1.05741087117812E-10 -4.38593500254376E-11 -5.58318114381006E-03
  8.88887200033700E-02 -7.54842097628153E-04  1.20176947681066E-02 -1.91925125407758E-10  7.95843932290506E-11
 -5.84698461399793E-04  9.30886369592098E-03 -1.48662556909875E-10  6.16406044165344E-11 -2.49655328208927E-01
  1.89430035475777E-10 -6.60525911863201E-01 -3.75773624218746E-12  7.96373276427342E-10 -7.73383607771950E-02
  3.02497731185661E-10 -8.76934583857478E-02 -1.75175821964123E-10
* ORBITAL    1  113
 -4.19197633409578E-12 -2.94258490036764E-11 -1.03332865671377E-10 -3.46282467610884E-11  7.59172379292960E-11
 -1.37088686619131E-11 -3.25795042549891E-12 -1.25341504865676E-11  1.27848195691991E-10  7.02768332389299E-11
  5.60396143368712E-13 -1.77003878860793E-12 -2.26557739382062E-11 -1.58759622790250E-11  1.38783756748795E-11
  6.66639139522061E-13  1.45063220425365E-12  1.89815246074826E-11  1.32292381860543E-11 -1.16272644356465E-11
 -5.58544665572424E-13  1.60126475069408E-11 -3.94175186648642E-12  2.67760837494681E-11 -1.21734126305343E-01
 -1.78439414012012E-01 -7.60865563470387E-02 -7.63908154036646E-02 -1.11974618295605E-01 -4.77459711113723E-02
 -1.34431351133895E-11  3.27133124753268E-12 -2.24337922538899E-11 -4.41042577869811E-02 -6.46485759129016E-02
 -2.75661492067352E-02 -1.40984923649028E-10  1.23456748241071E-10 -4.07361962034986E-02 -2.91934323189677E-01
  1.97299030189641E-11 -2.06079614452893E-11 -4.05948649894229E-11  4.23698136514053E-11 -2.33355828429595E-02
 -1.67233522648484E-01  1.18345825288354E-10 -9.92532539771808E-11 -1.80756647453372E-02 -1.29538529530773E-01
  1.29676772755995E-10 -5.39352607130421E-01 -1.14469839290942E-10  2.03856123908030E-01  2.33556488532258E-01
  2.02894047192947E-10 -2.08899273977922E-01  2.52930751971258E-11 -2.76347763941584E-01 -4.07719178060751E-12
 -2.87639534461698E-11 -1.00574108408900E-10 -3.84867596026988E-11  7.18218701522421E-11 -1.60290985563413E-11
  3.04899372647141E-12  1.00326635397745E-11 -1.32710019531331E-10 -6.83415629452422E-11  1.32183173536829E-12
 -1.82453714877224E-12 -2.27494299677414E-11 -1.57820579313722E-11  1.38972136663734E-11  6.64999694511049E-13
  1.57974874920825E-12  1.89747807083147E-11  1.32716584805761E-11 -1.16233305587223E-11 -5.59571338958488E-13
 -1.61635812356816E-11  3.93258520336355E-12 -2.68104869743751E-11  1.21734126044920E-01  1.78439413742199E-01
  7.60865566034185E-02  7.63908151957393E-02  1.11974618036452E-01  4.77459712142380E-02  1.35282736305311E-11
 -3.32308857402511E-12  2.24270041619435E-11  4.41042577699557E-02  6.46485759707413E-02  2.75661494000970E-02
 -1.41055230079352E-10  1.23513979978505E-10 -4.07361950786919E-02 -2.91934323814541E-01  1.97424764620313E-11
 -2.06277352291115E-11 -4.06224374513516E-11  4.23761271095474E-11 -2.33355821983747E-02 -1.67233522910590E-01
  1.18401563720420E-10 -9.92603677071828E-11 -1.80756642465231E-02 -1.29538529931814E-01 -1.29610342310770E-10
  5.39352612969809E-01  1.14513839066559E-10 -2.03856126139908E-01 -2.33556491017767E-01 -2.02919461285784E-10
  2.08899276200596E-01 -2.53754659686212E-11  2.76347767009035E-01
* ORBITAL    1  114
  1.13297254080738E-12  8.01720816448327E-12  2.79600787899631E-11  1.41475568059825E-11 -1.86954427131397E-11
  5.11295103790029E-12  7.03696295980418E-13  2.47528093326021E-12 -3.65665642706245E-11 -1.80365926695738E-11
  9.01033670450783E-13 -1.56853801235646E-12 -1.90572895807039E-11 -1.32209793173926E-11  1.16302808978628E-11
  5.58146544915241E-13 -1.84035683162000E-12 -2.27155681718934E-11 -1.58617472263473E-11  1.38856108236037E-11
  6.60717836368459E-13  1.34330050961658E-11 -3.26760011883512E-12  2.24363360843087E-11  8.82085151826230E-02
  1.29297151607442E-01  5.51322984107953E-02 -1.05424845600242E-01 -1.54533065151559E-01 -6.58928905736302E-02
  1.60236945092908E-11 -3.93462760004278E-12  2.67816634350116E-11 -6.08670630018974E-02 -8.92197067932702E-02
 -3.80432781284818E-02 -1.24753273650250E-10  1.07919094811011E-10  2.95174372664630E-02  2.11535532380939E-01
 -9.49199899339558E-12  3.10945716419429E-13  7.38463520348524E-11 -6.77306877083356E-11 -3.22047911401067E-02
 -2.30794346480838E-01 -1.21702524122196E-10  1.05259470552901E-10 -2.49457239513199E-02 -1.78772532091690E-01
  7.25333342348652E-11  3.90814755922001E-01 -1.91176999218897E-10 -1.47714093274689E-01  3.22324833395128E-01
 -1.61830825668998E-10 -2.88296095335591E-01  6.10841929116607E-11 -3.81379886116025E-01  1.13139480794288E-12
  7.96104091222128E-12  2.81391345909454E-11  6.01534309749496E-12 -2.19632754141383E-11  3.10406983400864E-12
 -9.29896482910191E-13 -3.76593157330775E-12  3.51220494740891E-11  2.00928812796964E-11  6.56362378224000E-13
 -1.45216422226465E-12 -1.89494253432372E-11 -1.32809903175694E-11  1.16229238426787E-11  5.56595231052162E-13
 -1.77863849901124E-12 -2.26364851197416E-11 -1.57984918527643E-11  1.38978452082165E-11  6.67034365024727E-13
 -1.35250990968352E-11  3.32766427936802E-12 -2.24247452160243E-11 -8.82085149939406E-02 -1.29297151411929E-01
 -5.51322985965676E-02  1.05424845386997E-01  1.54533064942613E-01  6.58928908116001E-02 -1.61610370321878E-11
  3.93874161523270E-12 -2.68053591931497E-11  6.08670628503630E-02  8.92197066155374E-02  3.80432782290490E-02
 -1.24814206446648E-10  1.07923911694360E-10  2.95174364514100E-02  2.11535532833740E-01 -9.49339987467829E-12
  3.18359334259118E-13  7.38902825770986E-11 -6.77657783000860E-11 -3.22047902509128E-02 -2.30794347001255E-01
 -1.21757197594034E-10  1.05291707408001E-10 -2.49457232624394E-02 -1.78772532440242E-01 -7.24878762417213E-11
 -3.90814760164749E-01  1.91216841019703E-10  1.47714094861644E-01 -3.22324836916556E-01  1.61831751308937E-10
  2.88296098460197E-01 -6.10266431339176E-11  3.81379890229010E-01
* ORBITAL    1  115
 -3.88879051102391E-02 -2.74890181439803E-01 -9.74117077204331E-01 -3.38642192099220E-01  6.90754477713234E-01
 -1.21388522272566E-01 -2.82735437991364E-02 -8.93391357902599E-02  1.23898695409900E+00  6.63419486220005E-01
  2.44741019410177E-02 -1.30614299750960E-11 -1.81954127543100E-10 -5.28977238593330E-10 -2.13375237470713E-11
  6.59625418658536E-11  3.40138233544671E-12  4.58393377181018E-11  1.33211240881418E-10  5.37462541102592E-12
 -1.66097673495586E-11 -2.08648247157453E-10 -2.71651728578859E-10 -1.20133114111716E-10  1.33210385063703E-11
  2.08290360440969E-11  7.08991879716465E-12 -2.01107610406064E-01 -4.23095099662623E-01 -2.83458977706366E-01
  5.24998480662672E-11  6.84087002816345E-11  3.02522251223502E-11  3.48328599022093E-01  7.32822209064733E-01
  4.90965351254300E-01  3.69046283510692E-11 -2.52032511472437E-10  9.15482878920090E-12  3.08303148528698E-11
 -9.52490726985187E-12  6.50705376338472E-11  5.87645711711471E-12 -4.01316029514250E-11 -1.32782231455409E-02
 -4.26370361950249E-01 -7.58597330176003E-12  5.18174857247852E-11  1.71421123752956E-02  5.50441770402490E-01
 -1.24759921041458E-10 -1.90951772804984E-10  4.71658239535631E-11 -7.09201071771112E-10  1.95875877185193E-01
 -2.51805647786829E-11 -2.91994517300233E-01  2.22249134602672E-11  3.86272438748330E-01 -3.88879066609258E-02
 -2.74890192662802E-01 -9.74117126270313E-01 -3.38642263187745E-01  6.90754510057573E-01 -1.21388509686921E-01
  2.82735458622250E-02  8.93391649298667E-02 -1.23898689681998E+00 -6.63419495045217E-01 -2.44741123383218E-02
  1.31665281668743E-11  1.81922698591300E-10  5.28957491001374E-10  2.13445638647013E-11 -6.59580751562241E-11
 -3.30672736709042E-12 -4.57946370833864E-11 -1.33209709348627E-10 -5.37814218892268E-12  1.66091339404298E-11
 -2.08494101852550E-10 -2.71648322761357E-10 -1.20153792121152E-10 -1.33199248538717E-11 -2.08299324539802E-11
 -7.09261427443819E-12 -2.01107600748367E-01 -4.23095089480566E-01 -2.83458977402814E-01  5.25409734644040E-11
  6.84086160581612E-11  3.02637876596493E-11  3.48328582274357E-01  7.32822191397524E-01  4.90965350717833E-01
 -3.69556764042465E-11  2.52086279069208E-10  9.21215737052691E-12  3.07881946310463E-11  9.53990962270137E-12
 -6.50871905289911E-11 -5.88882124129107E-12  4.01514882954456E-11  1.32782175335649E-02  4.26370356893942E-01
  7.60207910649490E-12 -5.18397371580447E-11 -1.71421051191870E-02 -5.50441763836755E-01 -1.24745785479465E-10
 -3.26003738761340E-10  4.71425414374333E-11 -6.58178890129059E-10  1.95875869855084E-01 -2.51608610743037E-11
 -2.91994506355215E-01  2.22244937142908E-11  3.86272424197771E-01
* ORBITAL    1  116
 -8.28676378589802E-02 -5.99939726137390E-01 -2.60714392422506E+00 -3.98818163053203E+00  1.57862525926550E+00
  6.78050858856350E-01 -1.04273468164104E-01 -1.45975172890127E+00 -3.04274277824935E+00  3.09089402799470E-01
  5.43112948915292E-01  1.97044308471367E-14 -7.98589564890663E-13  5.03210759095108E-12  3.38250989999479E-12
  3.88801090079946E-12 -1.89732838905568E-14  2.11854794719431E-13 -1.26139141278434E-12 -8.45762600806070E-13
 -9.85640501430629E-13  1.89120058963736E-11 -1.03349686431454E-11 -1.35797037444176E-11 -2.80473323251492E-12
  1.33031317346311E-13 -1.44684830900408E-12  4.62369957281868E-01  5.06379077363692E-01  6.76486751990457E-02
 -4.72737156422162E-12  2.60071543428992E-12  3.42363098284995E-12 -8.00848257906812E-01 -8.77074289882775E-01
 -1.17170942510099E-01 -1.08998143683476E-10  6.01912107316534E-11 -4.65514708936896E-13  5.72769763821714E-13
  2.81428953610297E-11 -1.55422675320089E-11 -1.73563840245657E-11  9.58465338737703E-12  1.95616082030646E-01
  2.83436989452448E-01  2.24065680549108E-11 -1.23722581997445E-11 -2.52539275985067E-01 -3.65915579948005E-01
  2.32891243200401E-11  2.96713052657318E-10 -8.80374830382166E-12  8.11853753155883E-10 -2.85310328348047E-01
  4.71553816955206E-12  4.25315525426945E-01 -4.15350766895748E-12 -5.62639554786142E-01  8.28676369612339E-02
  5.99939719785407E-01  2.60714390174724E+00  3.98818162280410E+00 -1.57862524349708E+00 -6.78050861556201E-01
 -1.04273467500132E-01 -1.45975172672431E+00 -3.04274280677394E+00  3.09089387630137E-01  5.43112948401415E-01
  3.97923035830303E-14 -6.61041305705740E-13  4.98792148842356E-12  3.38249699405451E-12  3.89025377670843E-12
 -1.06397901806079E-15  1.55002735619545E-13 -1.26679705706315E-12 -8.55996667255828E-13 -9.77050965231166E-13
 -1.89708820181535E-11  1.03819973564701E-11  1.35900951665692E-11 -2.99599004799196E-12 -4.28541284184085E-14
 -1.52004718881533E-12 -4.62369961878965E-01 -5.06379087124191E-01 -6.76486817134579E-02  4.81051672450189E-12
 -2.61492872435312E-12 -3.41890352510518E-12  8.00848265864974E-01  8.77074306788484E-01  1.17170953791254E-01
 -1.09056762225429E-10  6.02030958915932E-11  5.58673656319481E-13 -3.26503588457466E-13  2.81596713256735E-11
 -1.55440052605242E-11 -1.73692845964696E-11  9.58573803913533E-12  1.95616082280232E-01  2.83436999152719E-01
  2.24294667329658E-11 -1.23818273507315E-11 -2.52539276306651E-01 -3.65915592471562E-01 -2.32673743259652E-11
 -3.14953560865351E-10  8.78257493452800E-12 -8.04982396809104E-10  2.85310333812144E-01 -4.69643748128312E-12
 -4.25315533569922E-01  4.14285672575809E-12  5.62639565548814E-01
* ORBITAL    1  117
 -6.29038697640462E-12 -4.44486636671477E-11 -1.53091078145074E-10 -4.69121604743651E-11  1.03578431932797E-10
 -2.15678905716738E-11 -5.88215707058362E-12 -2.05791336302318E-11  1.96750504089461E-10  7.86312485540695E-11
  1.92247486343429E-12  5.87050700209263E-02  9.25774799354789E-01  2.71564449303426E+00  2.47214734564335E-01
 -1.40504697704824E-01 -4.30412282810742E-03 -6.78757123756268E-02 -1.99104906131492E-01 -1.81252246555339E-02
  1.03014863398229E-02  1.13026293190487E+00  1.51000661788548E+00  5.44455161587373E-01 -2.33116260721973E-13
 -4.32623617501799E-12  1.94988023116773E-12 -3.94011134547771E-11 -5.61635640083488E-11 -4.42460010888773E-11
 -8.28683193159077E-02 -1.10710266636439E-01 -3.99182198262324E-02  6.72139382836156E-11  7.11402447950200E-11
  8.83995011692499E-11  3.59958727145563E-01  8.74646743243935E-01 -1.42272217673177E-11  1.19663579357737E-11
 -9.29409436683815E-02 -2.25832818034583E-01  1.66913611142137E-02  4.05575511313069E-02  2.51265883420662E-11
 -8.90855453724419E-11 -2.15484542266062E-02 -5.23595735048688E-02 -1.02578316613414E-10  1.74005391555574E-10
  6.22579683677701E-01 -3.61669696422032E-12 -2.35313001877397E-01  1.36714023692536E-12  4.96248493068534E-11
  3.65983269475379E-02 -7.00892162580078E-11 -3.22766896262485E-02  7.72914361057833E-11 -6.33828224329087E-12
 -4.45829329902534E-11 -1.53640174458930E-10 -4.78435597149992E-11  1.03748366156657E-10 -2.14853695496709E-11
  5.85634616368282E-12  2.09678307225601E-11 -1.96191864584165E-10 -7.86063566748991E-11 -1.99194585574141E-12
 -5.87050699680609E-02 -9.25774798667131E-01 -2.71564449243536E+00 -2.47214735180486E-01  1.40504697685252E-01
  4.30412282469831E-03  6.78757123284160E-02  1.99104906089733E-01  1.81252246988445E-02 -1.03014863384957E-02
  1.13026293178456E+00  1.51000661830679E+00  5.44455162704485E-01 -1.05424062028288E-13 -4.33071533699656E-12
  1.95426495941360E-12 -3.93907175222427E-11 -5.60846610032325E-11 -4.42253879728272E-11 -8.28683193063211E-02
 -1.10710266665468E-01 -3.99182199056631E-02  6.70951918409585E-11  7.10226023335243E-11  8.83935608414695E-11
 -3.59958725881727E-01 -8.74646745668025E-01  1.42365433480488E-11 -1.19815740717992E-11  9.29409433433815E-02
  2.25832818659631E-01 -1.66913610577060E-02 -4.05575512407853E-02 -2.51591498569831E-11  8.90874023944251E-11
  2.15484541462298E-02  5.23595736509794E-02  1.02646069657431E-10 -1.74047043704202E-10  6.22579687293752E-01
 -3.61516175638346E-12 -2.35313003246350E-01  1.36830344425057E-12  4.96264027657883E-11  3.65983271602924E-02
 -7.00899656599246E-11 -3.22766898043683E-02  7.72668448131582E-11
* ORBITAL    1  118
 -1.15493893818641E-12 -7.83201316217188E-12 -2.68434281795506E-11 -8.38082102683979E-12  1.81488708411930E-11
 -3.78655424079734E-12 -1.02336074946028E-12 -3.65860765501534E-12  3.44023908703889E-11  1.37638093429014E-11
  3.35492442285415E-13 -4.30412282847911E-03 -6.78757123789488E-02 -1.99104906133770E-01 -1.81252246536146E-02
  1.03014863399430E-02 -5.87050700211688E-02 -9.25774799357381E-01 -2.71564449303906E+00 -2.47214734564016E-01
  1.40504697705089E-01 -8.28683193151783E-02 -1.10710266634549E-01 -3.99182198236739E-02 -5.13947377325660E-13
 -1.30674020603873E-11  5.88426181137068E-12 -6.61037370939760E-12 -4.10244528787221E-12 -1.03277134365116E-11
 -1.13026293190605E+00 -1.51000661788649E+00 -5.44455161587064E-01  1.19333425785202E-11  1.57581701181672E-11
  1.39923326199536E-11 -2.63913589912114E-02 -6.41271190308733E-02 -4.29502095318708E-11  3.61298393851710E-11
  6.81421938740142E-03  1.65575510280142E-02  2.27657888307406E-01  5.53175171335685E-01  2.15984490495005E-11
 -3.00664334381645E-11 -2.93905069961675E-01 -7.14146075384327E-01 -4.65524089377728E-12  1.92861241323509E-11
 -4.56461331427909E-02 -1.09138189705568E-11  1.72526159489758E-02  4.12426988001505E-12  5.39288771224873E-12
  4.99174258403978E-01 -9.33111075914060E-12 -4.40230315997665E-01  1.74559157532415E-11 -1.02892931493880E-12
 -7.80855706847817E-12 -2.69490475053873E-11 -8.29603775396854E-12  1.81793816517669E-11 -3.75752464223337E-12
  1.00196324160879E-12  3.68937695299969E-12 -3.44658335806216E-11 -1.37909390161877E-11 -3.48965513063046E-13
  4.30412282432607E-03  6.78757123250995E-02  1.99104906087555E-01  1.81252247007968E-02 -1.03014863384001E-02
  5.87050699679280E-02  9.25774798666649E-01  2.71564449243800E+00  2.47214735181960E-01 -1.40504697685346E-01
 -8.28683193071960E-02 -1.10710266667426E-01 -3.99182199082308E-02 -5.63103518828151E-13 -1.30605361806605E-11
  5.89548673004301E-12 -6.70903112632164E-12 -4.10817072705026E-12 -1.03433947903217E-11 -1.13026293178648E+00
 -1.51000661830962E+00 -5.44455162706656E-01  1.18156758575252E-11  1.57701855148235E-11  1.40081992380870E-11
  2.63913589000014E-02  6.41271192103518E-02  4.29658958069232E-11 -3.61486822235350E-11 -6.81421936854866E-03
 -1.65575510713312E-02 -2.27657887510696E-01 -5.53175172868729E-01 -2.16167318548631E-11  3.00966289655660E-11
  2.93905068930999E-01  7.14146077364841E-01  4.66421659510751E-12 -1.92888398270022E-11 -4.56461334115480E-02
 -1.09282179162332E-11  1.72526160581569E-02  4.12559471230535E-12  5.39088754109691E-12  4.99174261309547E-01
 -9.32614474431834E-12 -4.40230318557463E-01  1.74480746027898E-11
#OCC
* OCCUPATION NUMBERS
  2.00000000000000E+00  2.00000000000000E+00  2.00000000000000E+00  2.00000000000000E+00  2.00000000000000E+00
  2.00000000000000E+00  2.00000000000000E+00  2.00000000000000E+00  2.00000000000000E+00  2.00000000000000E+00
  2.00000000000000E+00  2.00000000000000E+00  2.00000000000000E+00  2.00000000000000E+00  2.00000000000000E+00
  2.00000000000000E+00  2.00000000000000E+00  2.00000000000000E+00  1.48270532590949E+00  5.17542309643586E-01
  1.76924428181324E+00  1.72646611613943E+00  2.31021453545828E-01  1.76924428183458E+00  2.31021453522896E-01
  1.48270551347871E+00  5.17542120684500E-01  2.71000428118132E-01  1.88621431144198E+00  1.15292403867625E-01
  0.00000000000000E+00  0.00000000000000E+00  0.00000000000000E+00  0.00000000000000E+00  0.00000000000000E+00
  0.00000000000000E+00  0.00000000000000E+00  0.00000000000000E+00  0.00000000000000E+00  0.00000000000000E+00
  0.00000000000000E+00  0.00000000000000E+00  0.00000000000000E+00  0.00000000000000E+00  0.00000000000000E+00
  0.00000000000000E+00  0.00000000000000E+00  0.00000000000000E+00  0.00000000000000E+00  0.00000000000000E+00
  0.00000000000000E+00  0.00000000000000E+00  0.00000000000000E+00  0.00000000000000E+00  0.00000000000000E+00
  0.00000000000000E+00  0.00000000000000E+00  0.00000000000000E+00  0.00000000000000E+00  0.00000000000000E+00
  0.00000000000000E+00  0.00000000000000E+00  0.00000000000000E+00  0.00000000000000E+00  0.00000000000000E+00
  0.00000000000000E+00  0.00000000000000E+00  0.00000000000000E+00  0.00000000000000E+00  0.00000000000000E+00
  0.00000000000000E+00  0.00000000000000E+00  0.00000000000000E+00  0.00000000000000E+00  0.00000000000000E+00
  0.00000000000000E+00  0.00000000000000E+00  0.00000000000000E+00  0.00000000000000E+00  0.00000000000000E+00
  0.00000000000000E+00  0.00000000000000E+00  0.00000000000000E+00  0.00000000000000E+00  0.00000000000000E+00
  0.00000000000000E+00  0.00000000000000E+00  0.00000000000000E+00  0.00000000000000E+00  0.00000000000000E+00
  0.00000000000000E+00  0.00000000000000E+00  0.00000000000000E+00  0.00000000000000E+00  0.00000000000000E+00
  0.00000000000000E+00  0.00000000000000E+00  0.00000000000000E+00  0.00000000000000E+00  0.00000000000000E+00
  0.00000000000000E+00  0.00000000000000E+00  0.00000000000000E+00  0.00000000000000E+00  0.00000000000000E+00
  0.00000000000000E+00  0.00000000000000E+00  0.00000000000000E+00  0.00000000000000E+00  0.00000000000000E+00
  0.00000000000000E+00  0.00000000000000E+00  0.00000000000000E+00  0.00000000000000E+00  0.00000000000000E+00
  0.00000000000000E+00  0.00000000000000E+00  0.00000000000000E+00
#OCHR
* OCCUPATION NUMBERS (HUMAN-READABLE)
  2.0000  2.0000  2.0000  2.0000  2.0000  2.0000  2.0000  2.0000  2.0000  2.0000
  2.0000  2.0000  2.0000  2.0000  2.0000  2.0000  2.0000  2.0000  1.4827  0.5175
  1.7692  1.7265  0.2310  1.7692  0.2310  1.4827  0.5175  0.2710  1.8862  0.1153
  0.0000  0.0000  0.0000  0.0000  0.0000  0.0000  0.0000  0.0000  0.0000  0.0000
  0.0000  0.0000  0.0000  0.0000  0.0000  0.0000  0.0000  0.0000  0.0000  0.0000
  0.0000  0.0000  0.0000  0.0000  0.0000  0.0000  0.0000  0.0000  0.0000  0.0000
  0.0000  0.0000  0.0000  0.0000  0.0000  0.0000  0.0000  0.0000  0.0000  0.0000
  0.0000  0.0000  0.0000  0.0000  0.0000  0.0000  0.0000  0.0000  0.0000  0.0000
  0.0000  0.0000  0.0000  0.0000  0.0000  0.0000  0.0000  0.0000  0.0000  0.0000
  0.0000  0.0000  0.0000  0.0000  0.0000  0.0000  0.0000  0.0000  0.0000  0.0000
  0.0000  0.0000  0.0000  0.0000  0.0000  0.0000  0.0000  0.0000  0.0000  0.0000
  0.0000  0.0000  0.0000  0.0000  0.0000  0.0000  0.0000  0.0000
#ONE
* ONE ELECTRON ENERGIES
 -2.2211E+02 -2.2211E+02 -2.6651E+01 -2.6651E+01 -2.2291E+01 -2.2290E+01 -2.2287E+01 -2.2287E+01 -2.2287E+01 -2.2287E+01
 -3.4519E+00 -3.3978E+00 -2.2494E+00 -2.1552E+00 -2.1552E+00 -2.1165E+00 -2.1165E+00 -2.0559E+00  0.0000E+00  0.0000E+00
  0.0000E+00  0.0000E+00  0.0000E+00  0.0000E+00  0.0000E+00  0.0000E+00  0.0000E+00  0.0000E+00  0.0000E+00  0.0000E+00
  4.9928E-02  4.9928E-02  1.5854E-01  1.8589E-01  1.8589E-01  1.8740E-01  2.1332E-01  3.7188E-01  3.7188E-01  5.0457E-01
  5.0457E-01  5.7704E-01  6.4272E-01  6.9113E-01  6.9113E-01  7.3700E-01  7.3700E-01  7.8833E-01  7.8833E-01  1.0074E+00
  1.0939E+00  1.0939E+00  1.2924E+00  1.4471E+00  1.4471E+00  1.4486E+00  1.4486E+00  1.7693E+00  1.7693E+00  1.8064E+00
  1.8064E+00  1.8982E+00  1.9901E+00  2.3303E+00  2.3303E+00  2.6692E+00  2.6692E+00  2.9293E+00  3.0461E+00  3.0461E+00
  3.1721E+00  3.2250E+00  3.2250E+00  3.2506E+00  3.2506E+00  3.2607E+00  3.2607E+00  3.8487E+00  3.9099E+00  3.9099E+00
  4.0473E+00  4.1117E+00  4.1117E+00  4.4428E+00  5.5236E+00  5.6977E+00  6.0024E+00  6.0024E+00  6.1905E+00  6.1905E+00
  6.4410E+00  6.4410E+00  6.7081E+00  6.7081E+00  6.9225E+00  6.9582E+00  6.9582E+00  7.1275E+00  7.5736E+00  7.5736E+00
  7.5817E+00  7.5817E+00  7.6682E+00  7.6682E+00  7.7979E+00  7.7979E+00  7.8054E+00  7.8054E+00  7.8869E+00  7.8869E+00
  8.0774E+00  8.0774E+00  8.5997E+00  8.5997E+00  8.7346E+00  9.1182E+00  9.6767E+00  9.6767E+00
#INDEX
* 1234567890
0 iiiiiiiiii
1 iiiiiiii22
2 2222222222
3 ssssssssss
4 ssssssssss
5 ssssssssss
6 ssssssssss
7 ssssssssss
8 ssssssssss
9 ssssssssss
0 ssssssssss
1 ssssssss
