# Supplementary material for: Toward a Stochastic Complete Active Space Second-Order Perturbation Theory
Source: J Phys Chem A. 2023 Dec 28;128(1):281–91. doi: 10.1021/acs.jpca.3c05109 (PMC10788896; doi:10.1021/acs.jpca.3c05109)
Supplement: Supplementary file 1 — jp3c05109_si_001.zip [file jp3c05109_si_001.zip › supplementary-information/binding_curve.py]

import numpy as np
import matplotlib.pyplot as plt
import matplotlib
from matplotlib.gridspec import GridSpec
from scipy.interpolate import make_interp_spline

sample_size = 6
np.set_printoptions(linewidth=300)
conv_kcal = 630

dist = np.array(
    [3.0, 2.8, 2.6, 2.4, 2.3, 2.2, 2.1, 2.0, 1.9, 1.8, 1.75, 1.7, 1.65, 1.6, 1.5, 1.4]
)[::-1]

# (12, 12)
rasscf = np.array(
    [-2099.30391400, -2099.30194400, -2099.29741996, -2099.28911576, -2099.28326020, -2099.27634160,
     -2099.26876361, -2099.26137078, -2099.25533783, -2099.25159352, -2099.25054378, -2099.24963738,
     -2099.24809405, -2099.24462758, -2099.22407387, -2099.16571204]
)[::-1]
caspt2 = np.array(
    [-2100.12010397, -2100.12542358, -2100.12941068, -2100.13204448, -2100.13297884, -2100.13359603,
     -2100.13450647, -2100.13571040, -2100.13765141, -2100.13998341, -2100.14164567, -2100.14185460,
     -2100.14018318, -2100.13427259, -2100.10541545, -2100.03762133]
)[::-1]
caspt2_evar = caspt2 - rasscf

stoch_12_5k_20k_iter_roots = np.array([
    # 1.4            1.5            1.6            1.65           1.7            1.75           1.8            1.9            2.0            2.1            2.2            2.3            2.4            2.6            2.8            3.0
    [-0.8722234257, -0.8864841032, -0.8900172674, -0.8922668751, -0.8923042134, -0.8911044368, -0.8883715839, -0.8833222065, -0.8739520661, -0.8661504146, -0.8575244035, -0.8532442800, -0.8462724016, -0.8418412727, -0.8271067409, -0.8165611441],
    [-0.8720608782, -0.8812102897, -0.8901781494, -0.8913731852, -0.8921196723, -0.8914065370, -0.8880661893, -0.8825323047, -0.8737510105, -0.8660655871, -0.8575724404, -0.8544660100, -0.8427669424, -0.8426641632, -0.8251711118, -0.8162810288],
    [-0.8719688348, -0.8812312372, -0.8898569801, -0.8925604445, -0.8921858076, -0.8911064596, -0.8884431357, -0.8839270727, -0.8744082174, -0.8667034824, -0.8596076562, -0.8535526276, -0.8430124583, -0.8406110193, -0.8264668395, -0.8163678353],
    [-0.8717999986, -0.8811104921, -0.8902567809, -0.8924065608, -0.8907064057, -0.8997484561, -0.8888863583, -0.8833989034, -0.8747620722, -0.8662099675, -0.8568634843, -0.8555663996, -0.8427968232, -0.8473368440, -0.8272815302, -0.8165204376],
    [-0.8710145707, -0.8810906754, -0.8904062316, -0.8907375715, -0.8921655177, -0.8919310597, -0.8907472147, -0.8826240340, -0.8745545011, -0.8660307928, -0.8572605311, -0.8537174940, -0.8434010112, -0.8539736677, -0.8250962980, -0.8172064631],
    [-0.8711340430, -0.8810920665, -0.8902187377, -0.9013017380, -0.8922441158, -0.8908692558, -0.8886349835, -0.8830911851, -0.8744190336, -0.8660077035, -0.8569879613, -0.8498175488, -0.8430106319, -0.8377219063, -0.8263182356, -0.8165198616]
])
mean = np.mean(stoch_12_5k_20k_iter_roots, axis = 0)
stderr = np.sqrt(np.var(stoch_12_5k_20k_iter_roots, axis=0) / 6 )

stoch_12_5k_avg_6_seeds_20k_iter = np.array(
    # 1.4            1.5            1.6            1.65           1.7            1.75           1.8            1.9            2.0            2.1            2.2            2.3            2.4            2.6            2.8            3.0
    [-0.8718247367, -0.8812792952, -0.8897902640, -0.8907621355, -0.8920553977, -0.8907496776, -0.8886492021, -0.8820615832, -0.8742321109, -0.8659583718, -0.8569732830, -0.8504498019, -0.8427040143, -0.8353981917, -0.8239704449, -0.8161129688]
)
stoch_12_5k_avg_6_seeds_20k_iter_cleansed = np.array(
    # 1.4            1.5            1.6            1.65           1.7            1.75           1.8            1.9            2.0            2.1            2.2            2.3            2.4            2.6              3.0
    [-0.8718726213, -0.8819784056, -0.8898178784, -0.8922374657, -0.8920750574, -0.8907262959, -0.8886273197, -0.8821038843, -0.8742453577, -0.8658210805, -0.8571705922, -0.8499278745, -0.8428176124, -0.8334150838, -0.8229739135, -0.8158825452]
)

stoch_12_5k_120k_iter_roots = np.array([
    # 1.4            1.5            1.6            1.65           1.7            1.75           1.8            1.9            2.0            2.1            2.2            2.3            2.4            2.6            2.8            3.0
    [-0.8719641045, -0.8801327148, -0.8900281808, -0.8921090407, -0.8920131007, -0.8908662196, -0.8878593546, -0.8810990015, -0.8742536788, -0.8661013711, -0.8572766085, -0.8503729411, -0.8429500609, -0.8351901565, -0.8250128015, -0.8163202225],
    [-0.8718323451, -0.8816284710, -0.8898251725, -0.8919986328, -0.8920909834, -0.8907250512, -0.8890624733, -0.8819996196, -0.8743929492, -0.8660923064, -0.8569197511, -0.8499294541, -0.8429212639, -0.8342951003, -0.8237235797, -0.8255716667],
    [-0.8723191462, -0.8807833157, -0.8883896846, -0.8913457229, -0.8923437294, -0.8907430677, -0.8880906972, -0.8902277962, -0.8743801265, -0.8660292025, -0.8571371061, -0.8499057084, -0.8429264991, -0.8348852937, -0.8235891460, -0.8161519564],
    [-0.8719007719, -0.8810988695, -0.8896626852, -0.8924009116, -0.8920757104, -0.8910808122, -0.8888545488, -0.8812337581, -0.8743366068, -0.8659517780, -0.8570623002, -0.8506365753, -0.8430103437, -0.8356186572, -0.8242665514, -0.8165466704],
    [-0.8717917988, -0.8811890218, -0.8902088030, -0.8924226838, -0.8920604533, -0.8904900012, -0.8892512646, -0.8824471554, -0.8742721056, -0.8662479437, -0.8570475702, -0.8536169508, -0.8428243450, -0.8364500215, -0.8245653407, -0.8167884383],
    [-0.8725572185, -0.8812428825, -0.8885034566, -0.8950897360, -0.8920242544, -0.8907338439, -0.8921897797, -0.8821725251, -0.8743116306, -0.8662076145, -0.8572101214, -0.8499200598, -0.8428627993, -0.8344403062, -0.8237816334, -0.8162104246]
])
stoch_12_5k_avg_6_seeds_120k_iter = np.array(
    # 1.4            1.5            1.6            1.65           1.7            1.75           1.8            1.9            2.0            2.1            2.2            2.3            2.4            2.6              3.0
    [-0.8718280516, -0.8812471166, -0.8898032735, -0.8921250013, -0.8920783109, -0.8906776950, -0.8876081843, -0.8811338836, -0.8742548143, -0.8659807069, -0.8568540340, -0.8496178370, -0.8428912181, -0.8334135935, -0.8235349309, -0.8160610909]
)
stoch_12_5k_avg_6_seeds_120k_iter_cleansed = np.array(
    # 1.4            1.5            1.6            1.65           1.7            1.75           1.8            1.9            2.0            2.1            2.2            2.3            2.4            2.6              3.0
    [-0.8717666080, -0.8812498731, -0.8897621640, -0.8921302689, -0.8920587539, -0.8907097408, -0.8886250798, -0.8820018991, -0.8742526954, -0.8658292823, -0.8571573029, -0.8495232699, -0.8428421170, -0.8322476875, -0.8229885374, -0.8159332294]
)

stoch_12_5k_avg_12_seeds_120k_iter = np.array(
    # 1.4            1.5            1.6            1.65           1.7            1.75           1.8            1.9            2.0            2.1            2.2            2.3            2.4            2.6              3.0
    [-0.8718278023, -0.8812982906, -0.8898591816, -0.8920968645, -0.8920763901, -0.8906753265, -0.8885783785, -0.8819699784, -0.8742537743, -0.8659433361, -0.8569336982, -0.8495214164, -0.8428728629, -0.8330828521, -0.8233056316, -0.8160471504]
)
stoch_12_5k_avg_12_seeds_120k_iter_cleansed = np.array(
    # 1.4            1.5            1.6            1.65           1.7            1.75           1.8            1.9            2.0            2.1            2.2            2.3            2.4            2.6              3.0
    [-0.8718327583, -0.8813094160, -0.8898359233, -0.8920917738, -0.8920626790, -0.8907059729, -0.8885791120, -0.8819924396, -0.8742530819, -0.8658210816, -0.8571549008, -0.8495360303, -0.8428495173, -0.8322374472, -0.8230295695, -0.8159391997]
)

stoch_5k_avg_100k_walkers_20k_iter = np.array(
    # 1.4            1.5            1.6            1.65           1.7            1.75           1.8            1.9            2.0            2.1            2.2            2.3            2.4            2.6            2.8            3.0
    [-0.8725412494, -0.8821881098, -0.8917511010, -0.8941843074, -0.8933345613, -0.8925854027, -0.8979918707, -0.8896372045, -0.8746923263, -0.8682160918, -0.8592996645, -0.8577357371, -0.8444244825,        np.nan, -0.9118888235, -0.8247626431]
)
stoch_5k_avg_100k_walkers_20k_iter_cleansed = np.array(
    # 1.4            1.5            1.6            1.65           1.7            1.75           1.8            1.9            2.0            2.1            2.2            2.3            2.4            2.6              3.0
    [-0.8729220833, -0.8816847280, -0.8914182372, -0.8934665768, -0.8928330376, -0.8916497053, -0.8932323986, -0.8864180097, -0.8760404091, -0.8672574794, -0.8578150535, -0.8529844633, -0.8430979679,        np.nan, -0.8545548093, -0.8208571735]
)
stoch_5k_avg_6_seeds_20k_iter = np.array(
    # 1.4            1.5            1.6            1.65           1.7            1.75           1.8            1.9            2.0            2.1            2.2            2.3            2.4            2.6            2.8            3.0
    [-0.8721922402, -0.8814810257, -0.8901889111, -0.8925907758, -0.8924086231, -0.8911219182, -0.8884445514, -0.8814824643, -0.8741970523, -0.8669797458, -0.8573273608, -0.8508862041, -0.8427095685, -0.8409847405, -0.8245419088, -0.8173013977]
)
stoch_5k_avg_6_seeds_20k_iter_cleansed = np.array(
    # 1.4            1.5            1.6            1.65           1.7            1.75           1.8            1.9            2.0            2.1            2.2            2.3            2.4            2.6              3.0
    [-0.8721693194, -0.8813765230, -0.8901907016, -0.8925703990, -0.8924313901, -0.8910305680, -0.8892374903, -0.8822632523, -0.8742307384, -0.8664481572, -0.8572107395, -0.8498547296, -0.8426613214, -0.8367213468, -0.8232887755, -0.8158639277]
)


# these are for the plot which shows a correlation between the hermiticity
# error of the F.4RDM and the largest negative eigenvalue of the 3RDM.
stoch_12_5k_avg_6_seeds_20k_iter_neg_eigvals = np.array(
    # 1.4            1.5            1.6            1.65           1.7            1.75           1.8            1.9            2.0            2.1            2.2            2.3            2.4            2.6            2.8            3.0
    [-0.0020681819437376454, -0.0020761693283231435, -0.0012879839240465874, -0.007880252015274609, -0.001586934917386764, -0.004591668855484083, -0.006839739338668641, -0.020567394767767463, -0.0055915530913319906, -0.011572522459128199, -0.007952719511355583, -0.08190874136487815, -0.010799622238508966, -0.12135001604964692, -0.02868731840040308, -0.017275314646575324]
)
stoch_12_5k_avg_6_seeds_20k_iter_herm_error_f4rdm = np.array(
    # 1.4            1.5            1.6            1.65           1.7            1.75           1.8            1.9            2.0            2.1            2.2            2.3            2.4            2.6              3.0
    [0.24366704115700202, 0.3300994267174437, 0.407075299369742, 0.47450353048375743, 0.2341984084136899, 0.4901933506284434, 0.35310203267709817, 0.32399844776569736, 0.13808518110686688, 0.11218380084284187, 0.09907936711197227, 0.6840769932619758, 0.10839192694587024, 0.9013927957815191, 0.2734830109582413, 0.14292812191692514]
)
