# Supplementary material for: Toward a Stochastic Complete Active Space Second-Order Perturbation Theory
Source: J Phys Chem A. 2023 Dec 28;128(1):281–91. doi: 10.1021/acs.jpca.3c05109 (PMC10788896; doi:10.1021/acs.jpca.3c05109)
Supplement: Supplementary file 1 — jp3c05109_si_001.zip [file jp3c05109_si_001.zip › supplementary-information/cr2.RasOrb_1.6]

#INPORB 2.2
#INFO
* RASSCF average (pseudo-natural) orbitals
       0       1       0
     118
     118
*BC:HOST pcal036 PID 30179 DATE Wed Jan 25 12:24:59 2023
#EXTRAS
* ACTIVE TWO-EL ENERGY
 0.269912549568E+02
#ORB
* ORBITAL    1    1
  6.94731755872163E-01 -2.45429744868056E-05 -1.21612579631431E-04 -1.93745193209298E-04  6.00272403048925E-05
  2.95326382108225E-05  7.39562389515753E-06 -5.76343542986993E-05 -1.25082668262909E-04  3.40457156681754E-06
  2.08062259717308E-05  4.00405988687907E-14 -3.27392514923398E-14 -5.21631137662431E-14 -7.43756336737028E-14
  1.65742488535384E-14 -8.28573154398662E-14  2.24256396800980E-13  5.80364955830071E-13  1.46533835580253E-13
  1.12283262252022E-15 -3.54878053844173E-15 -3.51769807683936E-14 -2.33261285641353E-14  3.52262545837701E-14
  9.29018283645006E-15  4.23601063977860E-14  1.39037635006215E-05  1.54693031507574E-05  3.53884539598663E-06
  1.88595182607241E-13  3.13197574913101E-13  1.86061723635602E-13 -2.40820248600772E-05 -2.67936190778546E-05
 -6.12946009622230E-06  1.88999535241588E-14 -2.22201806260011E-15  5.32148561286821E-14 -6.15485169167856E-15
  1.58901402083861E-14  1.57907827597162E-14 -7.01596019947705E-14 -1.31846545405802E-13  3.85052348452193E-06
  2.97515467979687E-06  1.02678183753330E-13  1.17324703380735E-13 -4.97100445518781E-06 -3.84090822566287E-06
 -5.44057550383129E-15  7.00060464164862E-14  1.78949812260091E-14  7.33234176209738E-14 -9.55871619176427E-08
 -4.53274535796378E-14  1.42492840368777E-07  3.00159076446778E-15 -1.88500310680042E-07 -7.19261412716370E-01
  2.44436715677243E-05  1.21734179929447E-04  1.93782311462986E-04 -6.00154165510319E-05 -2.95890929183489E-05
  7.81202763793256E-06 -5.75922144763996E-05 -1.24935037181285E-04  3.41014606722995E-06  2.09326993627589E-05
  4.60584380173824E-14  5.30908937601025E-15  5.28911887225076E-14 -3.44126765011435E-14  4.08591113640303E-14
 -1.14791554384950E-13 -2.05013324735016E-13 -6.94250353366078E-13 -4.34869166733740E-14 -1.70669658262079E-14
 -2.99407788458863E-14 -3.16091978419605E-14 -3.93127067715442E-14 -7.31679141566768E-14 -3.43305444498220E-14
 -3.12367012194606E-14 -1.38929284613866E-05 -1.54475214097489E-05 -3.51093566272327E-06  2.13818813147294E-13
  3.00634923740469E-13  9.50766980780908E-14  2.40632580093495E-05  2.67558920378553E-05  6.08111911548134E-06
  1.92484790782825E-14  7.80622251488182E-15  8.41392657530223E-14  3.33489549339258E-14 -2.86471441724861E-14
 -1.22609737923034E-14  4.92868489112294E-14  3.68494263780384E-14  3.87380679284626E-06  2.97614708836072E-06
 -1.42724034078265E-14 -7.49524390240744E-14 -5.00106307134227E-06 -3.84218940054105E-06  8.80578781718364E-15
 -5.03746196761624E-14  2.52593737176688E-15 -3.53107045885771E-15  1.08119551090295E-07 -1.14750915244981E-14
 -1.61175027125356E-07 -3.00153766748945E-14  2.13214518489255E-07
* ORBITAL    1    2
  7.19265121206323E-01  2.43729440027867E-06 -5.61552395236293E-06 -4.43119568673354E-06  7.00398119157275E-07
  2.13998801353563E-06  1.21336611808350E-05  2.15094056758333E-07  2.08640395922377E-06  2.19750521032110E-07
  4.00730313374839E-06  3.81251699707546E-14 -1.03215755971936E-13 -2.57530309558222E-13 -6.60046855538465E-14
  5.70691197848396E-14 -9.94164646962366E-14  1.91951061698082E-14 -4.59133447640795E-14  8.64931761950778E-14
 -2.07169938030976E-14 -9.23057134194263E-14 -9.13710751365920E-14 -5.14047395168650E-14  4.85046873454162E-14
 -3.45103784328507E-15  5.40473774400918E-14 -7.11733693291541E-08 -3.59612883604895E-07 -7.43262346897331E-07
 -3.27373090293937E-14 -1.84398759656866E-15  1.69152599047740E-14  1.23275929975906E-07  6.22867892544398E-07
  1.28736829452906E-06 -3.62829270531201E-14 -4.22280414963724E-14  6.70761065163206E-15 -5.45209210898351E-15
  9.83219791273128E-15  1.44721705592045E-14  5.66581050275493E-15  2.36653860343344E-16  7.38085149301359E-07
  8.02329680067837E-08  5.85550972591094E-15 -2.88122690428470E-16 -9.52863751844899E-07 -1.03580293436402E-07
 -2.52411683648711E-14 -2.01003519386311E-15  3.73536250559063E-14  2.16294361825825E-14 -3.62979889317324E-07
  2.31729879506626E-14  5.41098450757688E-07  1.36537298728100E-14 -7.15805923413330E-07  6.94735595301069E-01
  3.28709827607840E-06 -1.39401732968708E-06  2.29150993229559E-06 -1.38206809750190E-06  1.11435889118186E-06
 -1.18698417646836E-05 -2.21401076970257E-06 -6.42363569623130E-06 -1.01530375344280E-07 -3.28322704852190E-06
 -3.74590251507184E-14  9.70890033801290E-14  2.52856937835026E-13  1.13153615575662E-13 -7.85114223573313E-14
  9.64415204080760E-14 -1.85342146354737E-14  4.24729006809950E-14 -5.10583479689521E-14  6.42646290706649E-15
 -9.07759400814869E-14 -9.85910033120701E-14 -4.22049213886460E-14  6.69041855138285E-15 -3.39517614144069E-14
 -2.99981666083244E-14 -5.53382114347782E-07 -8.95948899916448E-07 -8.65559988674184E-07 -3.18443206034291E-14
  3.88552764537097E-15  3.12350677129682E-14  9.58485971740642E-07  1.55182884837531E-06  1.49919388386298E-06
  5.47408366294013E-14  5.63914427692260E-14 -1.26987762416055E-15  8.51310763740863E-14 -1.09978290686461E-14
 -1.16135506586021E-14 -2.99226352290895E-15 -2.74468005967219E-15 -6.04085713886541E-07  2.30084390019867E-08
 -5.73664882352022E-15  3.97382161892872E-15  7.79871382201197E-07 -2.97036355810102E-08 -1.07183174671430E-14
  1.43234248619280E-14  2.48583198890071E-14 -3.35181549604219E-14 -3.59446047189659E-07 -3.41211600309029E-16
  5.35830507637847E-07 -1.93030137369073E-14 -7.08837184541435E-07
* ORBITAL    1    3
 -7.85053546794130E-06  7.05618627439095E-01 -1.97653670458136E-04  1.06047528694931E-04  6.49621175729459E-06
  3.53254067210395E-05  3.07464977345325E-03  3.79884869183952E-05 -4.56147447662973E-05  9.56677842002739E-05
 -1.20823572853581E-04  5.37948068251543E-12  7.87043486586096E-13  6.57091787719793E-13  2.65100852916132E-13
 -3.27801893100574E-13 -1.29651845848955E-11 -1.23274310416054E-12  1.05805872346543E-13 -3.82249136657822E-13
  7.54630572979086E-13  7.34150647276891E-13  5.11132456260466E-13  5.31242425199897E-13  1.22758853155601E-12
 -2.73159426949011E-13  1.66510270746521E-13 -1.48988157753568E-04  4.49860963047191E-06 -1.86272498003992E-05
 -1.25658906575717E-12 -4.48072941407213E-13 -8.18574011016337E-13  2.58055060609143E-04 -7.79182100087077E-06
  3.22633434200454E-05  1.31730943988843E-13  1.35374652599906E-13 -7.23844290307088E-14  1.47391004719356E-13
 -3.36439334122078E-14 -3.46006603566656E-14  8.22722967972819E-14  1.11027190697072E-13 -3.34749604741021E-05
 -1.01651984970398E-05 -9.79375969594068E-14 -1.73028699745369E-13  4.32159880320506E-05  1.31232148840467E-05
  4.50685741861571E-15  1.44113107635747E-12  2.55148386052226E-14  3.43937377588359E-12  9.39062416398335E-06
  1.67369930805598E-14 -1.39987173455886E-05 -8.06839235140242E-15  1.85185616550239E-05 -7.56620373676588E-06
  7.08512504367199E-01 -1.88691581338606E-04  1.23649815498860E-04  3.33051074153188E-06  3.42501900096359E-05
 -3.08748363711590E-03 -4.20716389714831E-05  3.61123816082136E-05 -9.67090573935223E-05  1.21919065282632E-04
 -5.44008715286558E-12 -7.85070055352823E-13 -6.46654565253704E-13 -2.32764560703173E-13  3.15814257592799E-13
  1.30142705061646E-11  1.26359999521777E-12 -5.19307233856711E-14  4.22339029573389E-13 -7.42934252655517E-13
  8.10307803674167E-13  4.42956506869476E-13  5.69004613136863E-13  1.33365656917262E-12 -3.50807187596708E-13
  9.28244719423082E-14 -1.49896128700988E-04  3.60645388777508E-06 -1.90824788148295E-05 -1.28782253842103E-12
 -4.11699320034375E-13 -7.03756099301878E-13  2.59627712585749E-04 -6.24656164628509E-06  3.30518228291743E-05
 -1.14042375140881E-13 -1.32489983120201E-13  7.74951344294153E-14 -1.49024546633905E-14  8.10199226229160E-14
  1.96045507636558E-14 -3.35080307593576E-14 -7.39625258141018E-14  3.36388775834679E-05  1.02568514908654E-05
  6.64929352533227E-14  1.10108650027830E-13 -4.34276041649029E-05 -1.32415384498185E-05  1.68627482433569E-14
  1.40165963145441E-12 -5.01355273464183E-14  3.50477353117173E-12  9.40198929419565E-06 -9.62557348071489E-15
 -1.40156595898931E-05 -1.44665945213276E-15  1.85409741982196E-05
* ORBITAL    1    4
 -6.95098898984570E-05 -7.09069061034110E-01 -2.19106139248694E-03 -4.30439852544360E-03  7.74099763860736E-04
  2.62857139415003E-04 -3.14456621788077E-03 -9.98524838648317E-04 -2.32347343174672E-03 -2.54807049743025E-04
  2.68133857583709E-04 -5.38317162051949E-12 -4.99006153549457E-13 -2.65576050605839E-14 -2.96732551501327E-13
  8.95609213274055E-14  1.29705600760467E-11  9.66914233403721E-13 -1.13333193726079E-13  6.13192735412431E-13
 -2.75475589165494E-13  3.16313645222149E-13  9.77955343450611E-15 -2.79142875737786E-13 -1.01486270240284E-12
 -5.01543616405812E-14 -4.38999414237775E-13  2.22328112063734E-04  2.18149521442856E-04  1.11349327514179E-04
 -3.58768705935440E-13 -1.12231858717248E-13  4.86511281648923E-13 -3.85083587361441E-04 -3.77846054787674E-04
 -1.92862693406466E-04 -9.82985228516416E-14 -8.47190095372579E-14 -5.04858518358284E-14 -2.19848695684966E-13
  1.95365121465285E-15  2.27579837828404E-14 -2.97516315776274E-14 -4.78042303113272E-14  4.01515768987215E-05
  2.24327194177893E-05  6.81480126079667E-14  1.06406598247474E-13 -5.18354629722187E-05 -2.89605164633412E-05
 -8.79105615032723E-17 -1.46653844265048E-12 -3.04439513551499E-14 -3.40152220121880E-12 -2.79816809159563E-06
  1.02516609525020E-15  4.17126411627997E-06  1.69409352603123E-14 -5.51806305080105E-06  6.95414146506089E-05
  7.06177464843871E-01  2.19185133575699E-03  4.30392886893564E-03 -7.74119843114848E-04 -2.62999401308338E-04
 -3.13196566986636E-03 -9.98361118902237E-04 -2.32364059196336E-03 -2.54413688310770E-04  2.67637466306070E-04
 -5.38726416974016E-12 -3.36876451882203E-13  5.13957452589416E-13 -1.30877195291635E-13  1.46811226923085E-13
  1.29022768518516E-11  7.46988326760285E-13 -8.59462865123355E-13  4.84399973850184E-13 -2.80433185783124E-13
 -4.32513777628503E-13 -2.18653624351472E-13  2.26520096203534E-13  1.06542006856447E-12  7.61887677940708E-14
  4.09072159936786E-13 -2.21716976991199E-04 -2.18166091282083E-04 -1.11272237844227E-04  5.56316273922639E-13
  3.80490616929426E-13 -2.35247291633707E-13  3.84025070517537E-04  3.77874754781417E-04  1.92729169805681E-04
 -4.86744058158458E-14  4.86434614620240E-14 -3.89660035996800E-14 -9.88449171572047E-14  2.86299608846342E-14
 -2.10615933952999E-14 -1.84009519922021E-14  1.01651672582641E-14  4.00143426226709E-05  2.23909615817491E-05
 -1.94253170156117E-15  8.56036040270024E-15 -5.16582942198377E-05 -2.89066072466686E-05 -4.96019595744484E-14
  1.39736170485670E-12 -1.27885722287874E-14  3.37965799556028E-12  2.75974193438420E-06  3.96852543720142E-14
 -4.11398179141028E-06 -9.61466439904707E-16  5.44228575830462E-06
* ORBITAL    1    5
 -2.13746833714605E-05 -3.15751631938570E-03 -2.28385783083122E-04 -3.14818639247318E-04  1.52792854317287E-04
  1.18035529539557E-05  7.07071040326670E-01  1.71927691588666E-05  4.52461543649555E-04  1.22746721045733E-04
  1.78456465448033E-04  1.44115228865456E-09  9.19914534258772E-14  2.81244039555479E-12  7.18609309662426E-13
  6.77079189892153E-13 -3.61241661438807E-09 -2.00500907496290E-13 -6.41371184706198E-12 -1.76166400655108E-12
 -1.70196159260451E-12  9.63885245098171E-13 -1.62179119345537E-13  1.31353292764832E-12  2.33489822816173E-13
 -7.21709017279511E-14  2.15091925441802E-13 -4.22781090506863E-04  4.71555093695156E-05 -1.68097751286793E-04
 -2.52120589606496E-12  6.94171147771033E-13 -3.33714973952939E-12  7.32278329472883E-04 -8.16757381487613E-05
  2.91153846137902E-04 -1.09753649824466E-14 -4.32789652152822E-14  2.50211737227214E-13 -1.76596127348485E-13
 -1.32800405991302E-14 -2.34822104386467E-15 -2.75129924339229E-15 -5.10358591090220E-14 -7.43767240540341E-05
 -1.54854641886943E-06 -1.28883517619555E-14  9.24445283969140E-14  9.60199377803168E-05  1.99916473461928E-06
 -2.28194069943917E-14 -1.27386921489033E-12 -1.84989951775873E-15 -3.53416643326996E-12  6.63170187796393E-06
 -5.39711514462813E-14 -9.88595554780154E-06  5.29307908015048E-14  1.30778908527843E-05 -2.13743437603945E-05
 -3.15771188438138E-03 -2.28350954920927E-04 -3.14736172908124E-04  1.52789084334468E-04  1.17990663870222E-05
 -7.07118005651417E-01 -1.71970315487428E-05 -4.52499011149611E-04 -1.22751575897095E-04 -1.78457158194562E-04
 -1.48167848070723E-09 -8.07802181991638E-14 -2.84249598546562E-12 -7.04112946607642E-13 -6.65593397772122E-13
  3.60879316792299E-09  1.73803135429844E-13  6.44046982947922E-12  1.72591796474537E-12  1.70597118947297E-12
  9.29477725028540E-13 -1.33434190428679E-13  1.31701159554813E-12  2.96349876157696E-13 -6.47943414102548E-14
  1.18516289603318E-13 -4.22790047857462E-04  4.71610417947849E-05 -1.68107855956226E-04 -2.55682342891888E-12
  7.09270096809213E-13 -3.37703062566173E-12  7.32293844315669E-04 -8.16853206443294E-05  2.91171347832558E-04
  1.75229189151360E-14  1.78789941211378E-14 -2.63298572324553E-13  1.44161458793409E-13 -3.37559241671323E-14
  3.37720468098793E-14  3.55852274431035E-14  1.58082653294506E-14  7.43783829877513E-05  1.54649742472136E-06
  4.05756068419483E-14 -5.91089221777918E-14 -9.60220802134117E-05 -1.99651932072447E-06 -2.05983065726566E-14
 -1.38389514310188E-12 -3.36343700557528E-14 -3.48660936039097E-12  6.63170910740377E-06 -3.25560268208365E-15
 -9.88596632062718E-06  5.34675631128162E-14  1.30779052346055E-05
* ORBITAL    1    6
  5.12731066444902E-06 -2.94877451946012E-03  5.25848185952714E-04  1.24380082066482E-03 -5.69914798186641E-05
 -6.78053932693789E-05  7.07132899270110E-01  6.50529009145899E-05  5.65364669862312E-04  7.32138285123828E-05
  1.04409505607222E-05  2.06991209425118E-09 -6.40204802021442E-13  1.40160700509206E-13 -3.61659901578978E-13
  5.86529032035852E-14 -4.87692633408996E-09  1.47765643813899E-12 -2.12638661324902E-13  7.87759525352157E-13
 -1.90619659719929E-13  2.98203397888878E-12 -8.44305901882685E-13  1.02273364848380E-12  4.40193646901608E-13
 -2.51786064106417E-13 -5.17253851711432E-15 -1.35175834035195E-04  8.33837678253027E-05 -1.52437525943953E-04
 -6.80603776603324E-12  2.18283346847089E-12 -2.39057637874566E-12  2.34131413569770E-04 -1.44424922774677E-04
  2.64029539872548E-04  1.94560601689316E-13  1.17186015348608E-13  1.42720423743882E-13 -2.78047184138384E-13
 -5.78848081900198E-14 -9.27282167942935E-15  2.99748980597554E-13  1.60494830559327E-13 -2.48666717220089E-05
  3.06644308445368E-05 -4.53112426476591E-13 -2.21742501657407E-13  3.21027350053608E-05 -3.95876100891382E-05
  4.34386259158574E-14 -1.41864249462340E-12 -1.70423759075450E-15 -3.71902920567162E-12  1.06396200244122E-07
  9.22235484158053E-14 -1.58603974765643E-07 -7.00739822751895E-14  2.09814528509926E-07 -5.12873411121849E-06
  2.94856447907581E-03 -5.25863380456340E-04 -1.24382183762663E-03  5.70016668093448E-05  6.78061719775564E-05
  7.07085934936211E-01  6.50517164403303E-05  5.65334509051309E-04  7.32056403547948E-05  1.04290744954994E-05
  2.13084566309095E-09 -6.21667323910681E-13  2.33282681626172E-13 -3.11709304299107E-13  1.55131378401639E-13
 -4.89341148346281E-09  1.38327794329887E-12 -6.49870702213322E-13  6.05000460343732E-13 -3.34517196546306E-13
 -3.00324300108923E-12  8.04685834506447E-13 -1.01201179780709E-12 -3.10685320311053E-13  3.57987901991390E-13
 -1.84826557823589E-15  1.35147716406733E-04 -8.33806447069742E-05  1.52426334313495E-04  6.94373497273491E-12
 -2.06549918763254E-12  2.53409692433435E-12 -2.34082711350754E-04  1.44419513356323E-04 -2.64010155547812E-04
  1.67111516918922E-13  1.51323191468402E-13  2.05871575762256E-13 -3.01455671691671E-13 -3.66304031795251E-14
 -6.41472835793600E-14  3.14429333507414E-13  1.96430239009488E-13 -2.48617317145317E-05  3.06645532861376E-05
 -4.59597697434802E-13 -1.94395014573030E-13  3.20963581097837E-05 -3.95877684559403E-05 -2.23591077567167E-15
  1.42873234457486E-12 -1.46417230655084E-14  3.71367621474653E-12 -1.05954678496194E-07 -7.09748326592098E-14
  1.57945694254403E-07  5.69228660425189E-14 -2.08943700503327E-07
* ORBITAL    1    7
  1.58551512307883E-13 -4.49126753720822E-12  4.19091580138502E-12  1.40774385624746E-11  1.18886765845659E-12
  1.13133592723431E-12  3.31915903773707E-09  6.63965792964909E-13  4.43366090548144E-12  1.61498890222477E-12
  9.07508879760160E-13  3.34857068026952E-01 -6.13489731137689E-05  8.41632242048543E-06 -3.45397988412010E-05
  1.52859180466044E-05  6.22748419166655E-01 -1.14093357085674E-04  1.56522330650005E-05 -6.42351695896268E-05
  2.84279042840101E-05  3.24119130745400E-04 -8.28313691145390E-05  1.07496171492037E-04 -1.44607489925902E-13
  3.89384503931366E-14 -1.12254876581716E-13 -1.88935016743812E-12  1.27682607284577E-12 -2.06017064216975E-12
  6.02778488620008E-04 -1.54045131029342E-04  1.99915371632187E-04  8.27570060368029E-13 -6.54760987731137E-13
  1.38241620290303E-12  2.14457483303356E-05  1.95947532360451E-05 -3.41246822149014E-14 -1.74194840716238E-14
 -5.53725956593577E-06 -5.05934694606019E-06 -2.52245974570928E-05 -2.30474550088586E-05  1.51684433401527E-13
  2.08133379689063E-13  3.25648197497887E-05  2.97541351459249E-05 -1.95808166019875E-14 -1.75273805503672E-13
  5.48785228267558E-06 -1.06091748628031E-14 -2.07421188185475E-06 -9.30160897006149E-15 -7.23124633402699E-14
 -8.18300409471851E-06  8.68226347519355E-14  7.21673175404032E-06  1.30606105848284E-14 -1.57771408332862E-13
  4.42105341364266E-12 -4.16782312461538E-12 -1.40102038251172E-11 -1.22794440419280E-12 -1.17783558988303E-12
  3.29679409295748E-09  6.77119469349500E-13  4.55820652932066E-12  1.71899192415254E-12  9.64034137701772E-13
  3.34888858088051E-01 -6.13459063911273E-05  8.45101666613796E-06 -3.45308070631739E-05  1.52951282609607E-05
  6.22807474501552E-01 -1.14087660480193E-04  1.57166804739971E-05 -6.42184662590915E-05  2.84450137109510E-05
 -3.24134948542745E-04  8.28296435300770E-05 -1.07514516278119E-04  1.79395222103848E-13 -2.15234341908033E-14
  2.49550587809373E-14  1.91319256733073E-12 -1.27190606441237E-12  2.02371312569888E-12 -6.02807872394271E-04
  1.54041926641198E-04 -1.99949449614059E-04 -8.34657409860480E-13  6.10789609455111E-13 -1.37215246605056E-12
  2.14457868888683E-05  1.95959032250354E-05 -4.67543283810917E-14 -6.30971147885902E-14 -5.53726961296606E-06
 -5.05964379147541E-06 -2.52246431535238E-05 -2.30488056646472E-05  9.74341141185049E-14  1.93022372866977E-13
  3.25648784016309E-05  2.97558789050350E-05 -2.21075129644297E-14 -2.34236293671327E-13 -5.48789696879142E-06
  9.54944024700736E-16  2.07422871488592E-06 -6.07592944399960E-14  2.65404102748788E-14  8.18307053812540E-06
 -1.05264294389458E-13 -7.21679044776095E-06  1.28377620728248E-14
* ORBITAL    1    8
  2.20626317136837E-13 -5.68059241326494E-12  5.71667657571527E-12  1.78568198498138E-11  7.95957473362521E-13
  1.20845567394884E-12  4.14659327954780E-09  1.16760860849255E-12  5.99853982232264E-12  1.94346536486438E-12
  9.15776026346607E-13 -6.22748379794235E-01  1.14093360018411E-04 -1.56521882976064E-05  6.42351805828970E-05
 -2.84278927587755E-05  3.34857081896976E-01 -6.13489712383904E-05  8.41633786841730E-06 -3.45397946894399E-05
  1.52859220160941E-05 -6.02778466713397E-04  1.54045133861930E-04 -1.99915348469818E-04  1.24825499825789E-12
 -7.55459286708853E-13  1.06447496644016E-12 -1.25507594465619E-12  7.11449780801542E-13 -1.36075377800068E-12
  3.24119136578155E-04 -8.28313682464892E-05  1.07496179508745E-04  1.91689264229270E-12 -1.06442136585442E-12
  2.31353115729562E-12 -3.98835930821892E-05 -3.64412236533580E-05 -8.73988978032762E-15 -2.91478592125689E-14
  1.02979020735801E-05  9.40908268815963E-06 -1.35634874588609E-05 -1.23928085368862E-05 -1.29293957817709E-14
  2.55445983304826E-13  1.75103730030738E-05  1.59990522974758E-05  8.27794195047899E-14 -2.82645764230405E-13
 -1.02059993333561E-05 -1.00078645604844E-13  3.85750561658885E-06  6.61571474019682E-15  1.69324645832292E-14
 -4.40007113515560E-06  1.75564195171784E-14  3.88049638315829E-06 -4.23190137039608E-14 -2.13169281043712E-13
  5.83965220380379E-12 -5.58237382929330E-12 -1.77742538784380E-11 -8.76182937218490E-13 -1.13741848389347E-12
  4.18057553178021E-09  1.15811307830340E-12  6.22761138230617E-12  1.99779574641481E-12  8.31987660497962E-13
 -6.22807513870266E-01  1.14087655488192E-04 -1.57167248467431E-05  6.42184546268844E-05 -2.84450250049393E-05
  3.34888844219359E-01 -6.13459071947010E-05  8.45100100724255E-06 -3.45308108645586E-05  1.52951241752914E-05
  6.02807890221816E-04 -1.54041923875005E-04  1.99949472555772E-04 -1.26208459371464E-12  7.37063020531569E-13
 -1.11867131762834E-12  1.30125856182579E-12 -6.83384245980095E-13  1.46486217318369E-12 -3.24134940565958E-04
  8.28296444346805E-05 -1.07514508146106E-04 -1.99777207303925E-12  1.01414834559376E-12 -2.37731666338389E-12
 -3.98836647599275E-05 -3.64433629045329E-05 -4.80765062858896E-14  4.81679802678724E-14  1.02979207899041E-05
  9.40963500498509E-06 -1.35635120001395E-05 -1.23935349729624E-05 -4.37652237542790E-14  2.02966840883441E-13
  1.75104045050097E-05  1.59999902451527E-05  1.04690098389925E-13 -2.60297671637341E-13  1.02060824569879E-05
  4.58292359642066E-14 -3.85753696038901E-06 -2.25195942831648E-14  4.52271217704497E-14  4.40010686360605E-06
  9.60096970826223E-15 -3.88052797301406E-06  2.78499624356190E-14
* ORBITAL    1    9
  1.20562815884123E-14  2.28442929128819E-12  1.55865222469022E-12 -3.91479520384198E-12 -2.58429997866233E-13
 -2.77844166451516E-13 -2.49199942645054E-09 -3.86819679056355E-13 -1.49082607698331E-12 -4.97573073390166E-13
 -9.43788425341659E-13 -3.35555671776483E-01 -3.27109304499043E-05 -3.66966449869458E-04 -9.50289360581798E-05
 -9.72118234857306E-05 -6.22467291019384E-01 -6.06799073378472E-05 -6.80735397121667E-04 -1.76281950838119E-04
 -1.80331278030755E-04 -1.67336301872696E-04 -1.84163696863293E-05 -1.93911385585128E-04  1.15616752496454E-13
 -6.42238925576797E-14  5.21932446146159E-14  4.00278360488857E-12 -1.17330844765018E-12  1.52051305537249E-12
 -3.10414578542147E-04 -3.41630009076633E-05 -3.59712287576569E-04 -2.46460187170555E-12  2.45640218937801E-13
 -1.09943306869632E-12 -4.79154958001191E-07 -1.22404410985801E-05 -4.99412310184826E-15 -6.43565127236355E-15
  1.23708046652105E-07  3.16047111670658E-06  5.62151703635222E-07  1.43608135980137E-05  4.81005078371417E-14
 -4.16081058594118E-14 -7.25738791617285E-07 -1.85397294599926E-05 -1.56115465098843E-13  1.35093238846017E-13
 -4.74350772280846E-07  2.78680175987204E-14  1.79283898106449E-07 -1.76977276515040E-14 -6.85640179496047E-14
  7.05516848592795E-07  1.01310931396397E-14 -6.22208463476135E-07  7.88310952762978E-15  4.01290274899541E-14
  2.44605409848049E-12  2.44492396965464E-12 -2.42592519569768E-12 -6.80702090247604E-13 -5.20794819350349E-13
  2.47741265596825E-09 -3.27750849230888E-14  5.73001370437558E-13  5.99622301910317E-13  1.04073387329432E-12
  3.35523820622979E-01  3.27167596524604E-05  3.66965648180188E-04  9.50322199688878E-05  9.72103701361479E-05
  6.22408270321607E-01  6.06907095559114E-05  6.80733911715835E-04  1.76288035927952E-04  1.80328584859833E-04
 -1.67305444909900E-04 -1.84242563282438E-05 -1.93901146747466E-04  1.40686906661447E-13 -8.96953731717301E-14
  4.40353720361399E-14  3.81937710999164E-12 -1.38133473957524E-12  1.45253978578247E-12 -3.10357399747296E-04
 -3.41776150783365E-05 -3.59693314764118E-04 -2.25655003242424E-12  3.57225022852115E-13 -1.02316317253479E-12
  4.77111917804925E-07  1.22385719809225E-05 -8.99258831611075E-15  3.11089179259310E-15 -1.23180642522043E-07
 -3.15998847351922E-06 -5.59757777546014E-07 -1.43586227593211E-05 -2.02639149251254E-14  1.21477405291991E-13
  7.22648064454124E-07  1.85369012429137E-05  1.45216115911943E-13 -1.28317914007976E-13 -4.73828296451525E-07
 -1.46470133128558E-14  1.79086374086498E-07  2.14841281988953E-14 -8.40507826181207E-14  7.04740532023316E-07
  2.06918611744038E-14 -6.21523823762345E-07  6.36654400663493E-14
* ORBITAL    1   10
 -5.26166921198949E-14 -2.72634096868804E-12 -3.30057457641692E-12  3.92473596839119E-12  8.62454013521218E-13
  6.64904709244635E-13  2.96898503601903E-09 -2.79126126410056E-14  6.62024743275205E-13  7.47300071004263E-13
  1.11846920539381E-12 -6.22467330372426E-01 -6.06799009720366E-05 -6.80735397087458E-04 -1.76281946847313E-04
 -1.80331279569002E-04  3.35555657866454E-01  3.27109331541476E-05  3.66966448975047E-04  9.50289375422794E-05
  9.72118227596675E-05 -3.10414616563274E-04 -3.41629909461949E-05 -3.59712299874133E-04  2.19618522270993E-12
 -9.67568447086048E-13  7.35527990290969E-13 -2.50529590698266E-12  5.73207688464741E-13 -1.02509125780890E-12
  1.67336288596906E-04  1.84163729961915E-05  1.93911380994434E-04  4.15934295601485E-12 -8.34508990922842E-13
  1.72562135593426E-12 -8.88844956785414E-07 -2.27064416406372E-05 -1.15793821818043E-14 -1.37130567652227E-14
  2.29501259905772E-07  5.86277737629387E-06 -3.03049187923507E-07 -7.74153268082171E-06 -1.62219335129262E-13
  6.74518350133548E-14  3.91220121665201E-07  9.99428001133195E-06  2.75669560779229E-13 -1.60868521133541E-13
 -8.79935178337071E-07  9.44418840464134E-14  3.32585097567225E-07 -4.07580181369710E-14  4.88038342774209E-15
 -3.80327892623327E-07 -3.55003445733583E-14  3.35412956214698E-07  3.64996773860060E-14 -2.09312263492463E-14
 -2.74028240908974E-12 -2.35599675288114E-12  5.65869088303675E-12  5.11469052532541E-13  4.80716416715526E-13
 -3.03027310951523E-09 -3.81602820425336E-13 -1.71307384759798E-12 -7.29532767800151E-13 -9.69518039421729E-13
  6.22408230964815E-01  6.06907169076446E-05  6.80733909592383E-04  1.76288040035424E-04  1.80328582889500E-04
 -3.35523834534322E-01 -3.27167575136084E-05 -3.66965648016940E-04 -9.50322185666629E-05 -9.72103706435980E-05
 -3.10357361922481E-04 -3.41776244925341E-05 -3.59693301901714E-04  2.22559011179949E-12 -9.34075228225729E-13
  7.77853576726425E-13 -2.69431937847149E-12  4.97623306615636E-13 -1.09545427622121E-12  1.67305458328596E-04
  1.84242527813535E-05  1.93901151055513E-04  4.34917218452974E-12 -6.95734571128433E-13  1.75154271931513E-12
  8.85054000214649E-07  2.27029736049520E-05  5.32155240348827E-14  3.19939898061677E-14 -2.28522536642549E-07
 -5.86188184002346E-06  3.01758417182801E-07  7.74035142708505E-06  2.03902745386033E-13 -1.02115898556590E-13
 -3.89553574366533E-07 -9.99275509913156E-06 -2.80362261509810E-13  1.58077479557642E-13 -8.78965679835261E-07
  5.26506068641401E-14  3.32218672861645E-07 -1.61463860206227E-14  4.84147765927411E-14 -3.79909338778235E-07
 -9.82969327932298E-15  3.35043800706262E-07  3.92653224714210E-14
* ORBITAL    1   11
 -3.80684679497745E-04 -3.05474153650966E-03  6.84791753524335E-01  6.75162916202737E-03  5.44846285392961E-04
 -5.90131569001784E-04 -1.45218208103460E-03  5.22794699658261E-02  1.71406498651055E-03 -1.50393427786240E-03
 -1.24969745947547E-03 -3.84519114992860E-13  4.15696985759328E-11 -1.80598139077504E-11 -1.21906668751253E-11
 -2.32929193418914E-12  8.43981879317400E-13 -8.62564000332446E-11  4.23945276759388E-11  2.65005576292481E-11
  6.08300584370039E-12  3.08522208970853E-12  5.42901517767773E-12  1.84796783778068E-12 -9.99568095785769E-11
 -1.55454579343338E-11 -1.81673919301608E-12 -5.57903536910596E-03 -8.15350569055067E-05  1.03321608236993E-03
 -4.73902882880382E-12 -8.92392245980599E-12 -4.27986956603660E-12  9.66317258681386E-03  1.41222827314541E-04
 -1.78958275173040E-03 -3.92399695222589E-13 -6.03090991841325E-13 -7.15802579911789E-13  9.22621216641248E-13
  1.87440028884969E-13  1.77612162980795E-13 -4.30352416496568E-13 -8.19844538743527E-13 -2.64119881793624E-03
 -7.89714412774996E-04  6.11059612755626E-13  1.11240802433473E-12  3.40977301094251E-03  1.01951692458646E-03
 -4.21270765436264E-14  5.46140739703110E-13  2.87561025955088E-14  5.87706378620242E-13  4.19275836613514E-04
  2.41702143520179E-13 -6.25019506190343E-04 -2.39690468900319E-13  8.26823094301429E-04 -3.80684701927603E-04
 -3.05474159847737E-03  6.84791896999412E-01  6.75162485947787E-03  5.44845617509631E-04 -5.90131667917258E-04
  1.45218192038529E-03 -5.22794652118734E-02 -1.71406348134848E-03  1.50393411319779E-03  1.24969748820698E-03
  3.77118676011550E-13 -4.17677162023674E-11  1.81343374067502E-11  1.23639586358253E-11  2.34509923671998E-12
 -8.36470738018216E-13  8.63064556969618E-11 -4.23884380006505E-11 -2.65220034208241E-11 -6.04719605914347E-12
  2.87226131114804E-12  5.39432371184585E-12  1.78380962375628E-12 -1.00640616565769E-10 -1.24861953606659E-11
 -1.91663803055875E-12 -5.57903516943064E-03 -8.15349558986864E-05  1.03321616202322E-03 -4.68031780783593E-12
 -8.93122475539655E-12 -4.23039407965158E-12  9.66317222989701E-03  1.41222682177607E-04 -1.78958289095243E-03
  4.03348230934828E-13  6.66440408888185E-13  6.62880075349434E-13 -7.39057542359532E-13 -9.38524619613951E-14
 -2.01104014085009E-13  5.04359733070547E-13  8.93621409927337E-13  2.64119879025300E-03  7.89714424404310E-04
 -6.64857097965082E-13 -1.14613036327505E-12 -3.40977297573717E-03 -1.01951693821229E-03 -9.81311024296646E-16
  4.12418493487773E-13 -2.56435260277161E-14  6.85427305144939E-13  4.19275838306814E-04  2.53639718460408E-13
 -6.25019508557063E-04 -1.61422328149433E-13  8.26823096916296E-04
* ORBITAL    1   12
 -1.57405874669461E-04 -1.47539964998338E-03 -7.17982669316555E-01  6.56964972489304E-04 -1.30739088486385E-03
  3.63583562854401E-04 -8.75882370971645E-04  1.22054625722054E-02  5.68753983801813E-05 -4.82635403619063E-04
 -1.27223965451925E-04  2.07409940381141E-13 -4.68204020031016E-11  4.29334231842441E-12  8.46920355851599E-12
 -8.40322786646644E-13 -2.67412101566683E-13  1.03298349486382E-10 -8.85750379483910E-12 -1.71722923466737E-11
  1.31929852205610E-12  3.04045842966877E-11 -4.08609782838539E-12 -1.81144960706126E-12  3.27828480477788E-12
 -5.75612305068464E-12 -1.02495386251889E-11 -1.53626809394452E-03  9.21031051984136E-04 -1.16093497028427E-04
 -7.83733272468514E-11  6.80613449946235E-12  5.25119750491953E-12  2.66089437824812E-03 -1.59527257578887E-03
  2.01079816407637E-04  4.25466761213685E-13  6.26356890998912E-13 -2.09933934293385E-12 -3.74346073966474E-12
 -1.02226962584725E-13 -1.87144740014678E-13  1.14065965174267E-12  8.40486410580683E-13 -1.43577822613974E-04
  1.87862357795729E-06 -1.38100832813078E-12 -1.07180270091811E-12  1.85358169581191E-04 -2.42529779897304E-06
  2.72238810998850E-14 -1.81497512769623E-12 -1.32621625157633E-14 -2.43587128080086E-12  3.47096627616614E-05
 -2.96821573559298E-13 -5.17421162918084E-05  2.52690927255060E-13  6.84483814483257E-05  1.57405925377984E-04
  1.47540011243546E-03  7.17982530519640E-01 -6.56961439107310E-04  1.30739023106629E-03 -3.63583109673316E-04
 -8.75882675092563E-04  1.22054787842260E-02  5.68764620803829E-05 -4.82636021809725E-04 -1.27224202117105E-04
  2.02971610311418E-13 -4.70681686787448E-11  3.74801293180925E-12  8.40551800657206E-12 -8.12153266175070E-13
 -2.88877078068786E-13  1.03046563326766E-10 -9.39752363682293E-12 -1.72274341661498E-11  1.43031674812371E-12
 -3.02588578567878E-11  4.33771530748861E-12  1.89997345770202E-12 -7.25769740621914E-12  7.91252185096229E-12
  9.00233153799978E-12  1.53626842376040E-03 -9.21030899233887E-04  1.16093251945499E-04  7.86259017994746E-11
 -6.40837688644038E-12 -5.19315511565536E-12 -2.66089499255238E-03  1.59527233311637E-03 -2.01079403464498E-04
  4.50705904684654E-13  5.47632991518407E-13 -2.11979967838578E-12 -3.41644225262169E-12 -6.26173258488281E-14
 -1.58506150738089E-13  1.22294283175530E-12  8.71645722405770E-13 -1.43578420883742E-04  1.87846903141996E-06
 -1.58997853295554E-12 -1.23481415356632E-12  1.85358941916252E-04 -2.42509592440281E-06 -8.49506726674424E-15
  1.65121443071972E-12 -3.66455473220811E-14  2.56194927031163E-12 -3.47097451386759E-05  2.54312325549321E-13
  5.17422392359903E-05 -1.68677743690230E-13 -6.84485447882769E-05
* ORBITAL    1   13
 -7.50529708879456E-04 -6.12670242417108E-03 -1.05320869191644E-01  6.10631170254879E-04 -2.85773917398431E-03
 -1.22906054280899E-03 -2.95102630996746E-03  6.66173891532412E-01  3.62841934152799E-03 -3.17413331506636E-03
 -2.80082178379034E-03 -5.57678353312162E-14 -1.05827888865130E-10  1.01393467773092E-11  4.96654470213474E-12
  4.98435543231293E-13 -5.56269196418857E-14  2.11620734263014E-10 -2.63575905262463E-11 -1.36961801326080E-11
 -3.50235050459076E-12  1.80089934254516E-11 -1.35784502511463E-11 -9.30491194543446E-12  2.57160625454339E-10
  4.45294486528721E-11  3.07991942421879E-12 -1.10519017100059E-02  3.41212702003446E-03  2.35265078137747E-03
 -4.75830306294857E-11  2.64845818534454E-11  1.93507166715500E-11  1.91424556639946E-02 -5.90997728911296E-03
 -4.07491068073166E-03 -4.79577483109722E-12 -2.53646367519548E-12  1.44275998108380E-11  4.61678980473514E-12
  1.25061373895423E-12  6.65668882658462E-13 -3.91495555265359E-12 -3.33509220966777E-12 -5.29366995582722E-03
 -1.67250465499282E-03  4.98534711494213E-12  4.29723363514402E-12  6.83409854586152E-03  2.15919423124264E-03
 -6.54921600751122E-14 -8.53209718300053E-12  1.59180803510686E-15 -2.35661153150561E-11  7.10779985117651E-04
 -3.74197860684064E-14 -1.05956823028608E-03  4.85533809703010E-14  1.40167702415177E-03 -7.50529526940910E-04
 -6.12670104864278E-03 -1.05320854997669E-01  6.10641338427744E-04 -2.85773853672177E-03 -1.22906045325320E-03
  2.95102596919169E-03 -6.66173946854326E-01 -3.62842378520406E-03  3.17413366126489E-03  2.80082186978611E-03
  6.27044523930196E-14  1.07182837110239E-10 -1.03848195951884E-11 -4.95186371063412E-12 -5.66530197314922E-13
  4.96281724383926E-14 -2.11388062453255E-10  2.62915219263001E-11  1.36702220936981E-11  3.52725596729726E-12
  1.83325422960744E-11 -1.36402974038043E-11 -9.40030822315211E-12  2.48075526032656E-10  4.16256768658056E-11
  2.84809828001973E-12 -1.10519005133233E-02  3.41212635170740E-03  2.35265039751265E-03 -4.76133657008943E-11
  2.64522841281355E-11  1.94175598212051E-11  1.91424535085181E-02 -5.90997615837821E-03 -4.07491001800829E-03
  4.83359709384690E-12  2.57768634016769E-12 -1.28406345043273E-11 -4.16238705923909E-12 -1.26119826755015E-12
 -5.93713296181537E-13  3.84195444991666E-12  3.33634791313475E-12  5.29367019269811E-03  1.67250466085626E-03
 -4.96733017948553E-12 -4.27265860764273E-12 -6.83409884276241E-03 -2.15919423613043E-03 -7.41284670728411E-14
 -8.45514110821173E-12  8.65877488331757E-15 -2.36638914276979E-11  7.10779980971733E-04 -4.52354195841588E-14
 -1.05956822412692E-03 -7.68441643810238E-15  1.40167701679924E-03
* ORBITAL    1   14
 -2.79278205567296E-12 -2.08976138757777E-11 -1.56261752889304E-10 -2.01897929408225E-10 -2.25462254515124E-11
 -5.46793904116677E-12 -2.29472869470880E-12 -1.14914330895049E-10 -8.40170777190892E-11 -1.10974021437552E-11
 -5.59475144223851E-12  3.23447610995724E-04 -3.21872988207127E-01 -8.01916348140443E-04 -1.92204812203373E-04
  1.56922651244537E-04  6.17641103452639E-04 -6.14634263265889E-01 -1.53130354125286E-03 -3.67025736825890E-04
  2.99652428148549E-04 -1.27314731806503E-02  1.63042287375399E-04  1.10100122249905E-03  4.56307288919628E-12
 -9.12243184833335E-13 -5.02900514942240E-13  9.75448645076640E-11 -6.49426078068582E-12 -1.62272250618478E-11
 -2.43114523227576E-02  3.11337837810860E-04  2.10242271035108E-03  1.24694055052033E-11 -1.89402239774098E-11
 -8.14317744529771E-12 -2.75271108929550E-03 -1.22227356737038E-03 -5.31982416848255E-13 -2.36417237182995E-13
  7.10746756597241E-04  3.15589604171243E-04  3.32447336515041E-03  1.47615055861185E-03 -9.40396225311836E-12
 -4.52170651476266E-12 -4.29187679040994E-03 -1.90570221513790E-03 -1.92620078972380E-12 -2.02551218293009E-12
 -6.48899925276251E-04  7.78809748043051E-14  2.45261067504209E-04  1.40638393743422E-14 -3.78705961143423E-14
  9.93498437794813E-04  1.15533987312166E-13 -8.76183280961279E-04 -2.19475379890985E-14  2.78883494239211E-12
  2.08788056967379E-11  1.56041119384354E-10  2.02037698982956E-10  2.24995710723393E-11  5.44471941636987E-12
 -2.28443094125729E-12 -1.15668166292798E-10 -8.40331427893647E-11 -1.10583135916257E-11 -5.45381057237664E-12
  3.23447530364055E-04 -3.21873094337221E-01 -8.01916025496439E-04 -1.92204695162874E-04  1.56922634691172E-04
  6.17640950351014E-04 -6.14634465604728E-01 -1.53130293743552E-03 -3.67025489161239E-04  2.99652414190952E-04
  1.27314716817947E-02 -1.63042288309281E-04 -1.10100106669019E-03 -4.29228911490432E-12  9.21705265979985E-13
  5.08423887067331E-13 -9.76130068653644E-11  6.47573981093988E-12  1.61962158377036E-11  2.43114494758210E-02
 -3.11337859342651E-04 -2.10242241710895E-03 -1.25263313505902E-11  1.89056637667209E-11  8.12880160828525E-12
 -2.75271101626649E-03 -1.22227352173777E-03 -4.99457364113345E-13 -1.83110171028851E-13  7.10746740702781E-04
  3.15589592374905E-04  3.32447328089256E-03  1.47615050154982E-03 -9.42412809960579E-12 -4.48497736461659E-12
 -4.29187667504168E-03 -1.90570214157044E-03 -1.93490238207226E-12 -1.99987697029907E-12  6.48899929450776E-04
  5.44599536426419E-15 -2.45261068871804E-04  2.64362497594887E-14  8.90390981094076E-14 -9.93498443682134E-04
 -6.71655709191316E-14  8.76183286486886E-04  8.78549668159853E-14
* ORBITAL    1   15
  3.50749632837050E-12  2.62914708646605E-11  1.99461520021893E-10  2.56849318382608E-10  3.17706904935809E-11
  7.47912300549494E-12  2.86686892173818E-12  1.42982669454614E-10  1.03868807548744E-10  1.51575460750907E-11
  8.24486445440211E-12  6.17641102996706E-04 -6.14634263166744E-01 -1.53130355684249E-03 -3.67025713586877E-04
  2.99652445489024E-04 -3.23447610253435E-04  3.21872988268105E-01  8.01916351071004E-04  1.92204812922806E-04
 -1.56922650977452E-04 -2.43114521775224E-02  3.11337897300671E-04  2.10242271459050E-03  9.06761750637193E-11
 -1.50445848744219E-11 -1.81031975413861E-11 -2.85697300865802E-11 -7.55083919796198E-12  1.50047615809472E-12
  1.27314730979909E-02 -1.63042308966660E-04 -1.10100122241100E-03  4.02523084361169E-11  1.49325515407159E-11
 -1.64743399569568E-12 -5.25645399840520E-03 -2.33399898802695E-03 -8.66117146005110E-12 -4.79443071299130E-12
  1.35721066442863E-03  6.02635971636856E-04 -1.74096746288239E-03 -7.73033723661045E-04  2.89683977978055E-12
  1.03637411740311E-12  2.24757904392883E-03  9.97982131280426E-04 -2.95054585073877E-12 -1.03311742308207E-12
 -1.23911026223113E-03  5.45083300230289E-14  4.68339670327253E-04  7.89324896105660E-15  5.44703630609520E-14
 -5.20277417126130E-04 -9.73480773175689E-14  4.58841491247280E-04  8.40882206711353E-14 -3.50975096348315E-12
 -2.63038773002860E-11 -1.99759211902662E-10 -2.56828442354094E-10 -3.19238156711880E-11 -7.51320286339369E-12
  2.86559663782297E-12  1.41934994008639E-10  1.03717119630365E-10  1.50157636419424E-11  8.14715610284654E-12
  6.17640948716048E-04 -6.14634465767909E-01 -1.53130294013788E-03 -3.67025497832668E-04  2.99652408377961E-04
 -3.23447529968462E-04  3.21873094310771E-01  8.01916032241797E-04  1.92204686704979E-04 -1.56922641095998E-04
  2.43114493211880E-02 -3.11337892955150E-04 -2.10242241568698E-03 -9.08082938931617E-11  1.51013406172868E-11
  1.81119766503808E-11  2.83857345093460E-11  7.57725904164232E-12 -1.60008506550700E-12 -1.27314716028527E-02
  1.63042316964016E-04  1.10100106820110E-03 -4.06078299353250E-11 -1.49316113226164E-11  1.70251824872282E-12
 -5.25645386228737E-03 -2.33399890214387E-03 -8.59703258594060E-12 -4.79218371972271E-12  1.35721063334192E-03
  6.02635949375399E-04 -1.74096741963877E-03 -7.73033694075751E-04  2.91846125877409E-12  1.09598468872103E-12
  2.24757898304131E-03  9.97982093144938E-04 -2.88852584371343E-12 -1.04379531257590E-12  1.23911027040113E-03
 -3.63956090973092E-14 -4.68339673144042E-04  1.23412864760283E-14 -7.97368887558209E-14  5.20277420167133E-04
  1.20922581336550E-13 -4.58841494211195E-04 -8.11637657943226E-14
* ORBITAL    1   16
  2.37326382297708E-13  1.09962984591069E-12 -5.99574690950878E-11 -1.57896808446397E-10 -2.55124996647112E-11
  9.14614167320667E-14  1.85399295839738E-13  1.32453702606749E-10  4.05985457485910E-11  1.50823768558060E-11
  4.69774345947867E-12 -2.31065785661181E-04 -3.29465375570345E-01  1.44959836430633E-03 -1.00617940318364E-03
 -3.23588034698191E-04 -4.44791063209309E-04 -6.34205786901549E-01  2.79041130503914E-03 -1.93684914083714E-03
 -6.22892043839906E-04  2.22416372969137E-03 -2.68866709139523E-04 -6.19930320643473E-05  8.79668104177161E-12
 -2.50134002360049E-14 -1.91824620732056E-13  1.47003810620175E-10 -9.52444261506988E-12 -1.75151414050342E-11
  4.28141315193060E-03 -5.17555656863300E-04 -1.19333588299804E-04  5.10204848634899E-11  5.44732223675678E-12
  1.97241590049382E-12  3.54508405393055E-04  3.41088847039751E-05 -4.86501025384243E-13 -1.76856374785050E-13
 -9.15338809146285E-05 -8.80699233295956E-06 -4.31595703612322E-04 -4.15258700584930E-05 -1.65961059776354E-11
 -9.25580471368853E-12  5.57187536261093E-04  5.36096168956979E-05  4.31834333681185E-12  2.99786098646384E-12
 -8.83387358580907E-06 -1.60638706658855E-14  3.33869847115431E-06 -3.60038373137510E-14  6.98631891250435E-14
  1.36340606763273E-05 -1.76660329316697E-13 -1.20241596329866E-05  5.57051384316626E-13  2.83448568596020E-13
  1.42763758858635E-12 -5.83782002934606E-11 -1.54777005135749E-10 -2.56006073974253E-11  2.05272660364383E-14
 -2.27832158279089E-13 -1.34943799735453E-10 -4.21078268783393E-11 -1.53248425541048E-11 -4.66680559938778E-12
  2.31065909582295E-04  3.29465273405910E-01 -1.44959841723860E-03  1.00617893505065E-03  3.23588088760918E-04
  4.44791301415082E-04  6.34205590345240E-01 -2.79041136956058E-03  1.93684822587517E-03  6.22892138683928E-04
  2.22416907403118E-03 -2.68866587965419E-04 -6.19935121100185E-05  8.58366184339985E-12 -7.37105559024990E-14
 -2.37019861735811E-13  1.46978716195093E-10 -9.54149341437767E-12 -1.75054936064009E-11  4.28142349198395E-03
 -5.17555413707094E-04 -1.19334510900213E-04  5.11477807114190E-11  5.62043667225436E-12  2.17631526754291E-12
 -3.54509260642342E-04 -3.41093257867374E-05  4.89730058258470E-13  2.70625336692113E-13  9.15340979257552E-05
  8.80710559932387E-06  4.31596739522690E-04  4.15264070829948E-05  1.65271353068963E-11  9.16205859093391E-12
 -5.57188881968088E-04 -5.36103113371932E-05 -4.37900910887514E-12 -2.97854875092130E-12 -8.83365997815766E-06
  2.31252638867213E-14  3.33861778226257E-06 -3.35278907470523E-14  2.70017866885922E-14  1.36337305681300E-05
 -1.49578357244283E-13 -1.20238687657413E-05  5.73162188464275E-13
* ORBITAL    1   17
 -5.27158104488612E-13 -2.99962970110568E-12  7.30894111098280E-11  2.38819680324228E-10  3.59525256869582E-11
  1.73923120576454E-13 -2.32880018066604E-13 -1.83699775618320E-10 -5.38859007773007E-11 -1.91222111780022E-11
 -6.20466255618271E-12 -4.44791060106996E-04 -6.34205786995226E-01  2.79041137496124E-03 -1.93684911280574E-03
 -6.22892035920025E-04  2.31065784303485E-04  3.29465375510495E-01 -1.44959842114831E-03  1.00617939476136E-03
  3.23588034856188E-04  4.28141319714995E-03 -5.17555576637832E-04 -1.19333574478544E-04  1.52823944726878E-10
 -5.50466367627938E-12 -1.41563339830075E-11 -2.03033460181194E-11  5.54510919843695E-12  6.88731471551955E-12
 -2.22416374398152E-03  2.68866671372098E-04  6.19930260310403E-05  1.75304824120968E-11 -9.56721676722232E-12
 -1.15019315947902E-11  6.82412655965488E-04  6.56581351822602E-05 -1.04494351854134E-11 -5.47629694424766E-12
 -1.76198119918009E-04 -1.69528267451478E-05  2.24210691123578E-04  2.15722862160821E-05  1.10827744991143E-11
  6.86377303148674E-12 -2.89455057700672E-04 -2.78498765624084E-05 -1.35389169084307E-11 -8.43651745161619E-12
 -1.70046795132256E-05  2.57053666874228E-13  6.42720350858965E-06 -1.50945769012748E-13 -3.83649464974197E-13
 -7.08292319645234E-06  5.04825502679944E-13  6.24631392860079E-06 -7.25125531026657E-13 -5.03013578822619E-13
 -2.80750910360490E-12  7.41019967193567E-11  2.40606133735409E-10  3.62235931194009E-11  3.88578302167240E-13
  1.98956160611955E-13  1.80990131844776E-10  5.32680825059000E-11  1.89901823971213E-11  6.05302730430903E-12
  4.44791299130742E-04  6.34205590187223E-01 -2.79041148632335E-03  1.93684821443513E-03  6.22892141780046E-04
 -2.31065908005052E-04 -3.29465273430961E-01  1.44959846159147E-03 -1.00617892194535E-03 -3.23588085903172E-04
  4.28142352468672E-03 -5.17555348158352E-04 -1.19334500758428E-04  1.52862456809428E-10 -5.46303827980504E-12
 -1.40904262887534E-11 -2.02608830721852E-11  5.55807290598209E-12  6.89583266044633E-12 -2.22416910149897E-03
  2.68866546606638E-04  6.19935051839953E-05  1.79235007458672E-11 -9.45874115525457E-12 -1.15116260474096E-11
 -6.82414304485238E-04 -6.56589849882055E-05  1.04194508407153E-11  5.42260012353344E-12  1.76198540365086E-04
  1.69530454431452E-05 -2.24211227215951E-04 -2.15725645692284E-05 -1.10388842856875E-11 -6.76780365358988E-12
  2.89455756419244E-04  2.78502370398703E-05  1.34278673188256E-11  8.42226480177733E-12 -1.70042675741074E-05
  2.36775067148757E-13  6.42704750992394E-06 -4.38917820828105E-14 -3.39036115755126E-13 -7.08275179297404E-06
  4.48424750362068E-13  6.24616328330875E-06 -6.54132780375039E-13
* ORBITAL    1   18
  6.89169090236236E-04  5.58298757285284E-03  6.19883626768602E-02  5.95568780836836E-03  1.00630407943678E-03
  1.18195454132523E-04  2.79787174593367E-03  7.45988602650525E-01  3.41648681872040E-03  8.14867932829918E-04
 -2.89269471737437E-04  6.80321787818380E-13  5.88538389050180E-11  1.91136093996218E-13 -2.63593756930580E-13
 -2.18632416186081E-12 -7.11604908709094E-13 -1.23145662831731E-10 -1.75508043215881E-12 -5.48035890095603E-13
  4.36828154757075E-12 -3.33951630219144E-11 -1.13393951999007E-11 -7.59372927537302E-12  7.01485884633823E-11
  4.53093624141654E-11  7.31326467640063E-12  9.32459385044233E-03 -1.37468501390970E-03 -8.93711187994788E-04
 -1.12163770956746E-11  1.90045079017540E-11  1.68916985965591E-11 -1.61506700988518E-02  2.38102438476569E-03
  1.54795320005136E-03 -9.31790352968282E-12 -4.51528047471225E-12  1.14589006313666E-11  2.80122286500406E-12
  2.45258893256773E-12  1.14820828586636E-12 -7.53431146204409E-12 -4.91647459423451E-12  1.11801896911712E-03
  2.31324115166725E-04  9.68015279559333E-12  6.35903609343083E-12 -1.44335625828094E-03 -2.98638139585327E-04
 -2.77577803664298E-13 -1.78369337981903E-11  1.14291684246867E-13 -4.72351381372858E-11 -7.22037947998203E-05
 -1.30129335391328E-14  1.07635088111111E-04  2.11274712374460E-14 -1.42387822574902E-04 -6.89169112620644E-04
 -5.58298781074524E-03 -6.19883708759858E-02 -5.95569636655242E-03 -1.00630529656256E-03 -1.18195613573170E-04
  2.79787199405094E-03  7.45988554463937E-01  3.41648594369237E-03  8.14867062044554E-04 -2.89269447608571E-04
  6.88643380946515E-13  6.20429558416635E-11  6.65864548976053E-13 -2.16709548650078E-13 -2.21860228821120E-12
 -7.40354740003900E-13 -1.22980660918661E-10 -3.28018554446439E-12 -6.71181224023212E-13  4.43342656366836E-12
  3.31152175484681E-11  1.10846321287876E-11  7.55948028038557E-12 -4.04579313082197E-11 -3.58245002137844E-11
 -5.87563167200939E-12 -9.32459580130909E-03  1.37468524538478E-03  8.93711547032677E-04  1.16502485821803E-11
 -1.82383285265378E-11 -1.65852658879427E-11  1.61506737487441E-02 -2.38102470225081E-03 -1.54795380922415E-03
 -9.29805294355673E-12 -4.35598302577415E-12  7.17350297761418E-12  7.44798060280874E-13  2.38324363733340E-12
  1.11582111226863E-12 -7.41021262923373E-12 -4.80044655724872E-12  1.11801922445403E-03  2.31324389167032E-04
  9.56587180068264E-12  6.17162136829108E-12 -1.44335661628152E-03 -2.98638507384776E-04  2.22434647806434E-13
  1.79814532113072E-11 -8.03308900777888E-14  4.71689930063522E-11  7.22038646695363E-05  2.37217006658018E-14
 -1.07635192649711E-04  5.06873003809574E-14  1.42387961828828E-04
* ORBITAL    1   19
  1.74139258952142E-11  1.27025780470369E-10  5.32254904878774E-10  8.22788121534484E-10  1.33444480077073E-11
  3.55371416750275E-11  1.67381130846937E-11  2.52141975518785E-10 -1.41818166529150E-10 -7.31487589097177E-11
 -6.62640815075848E-11 -1.18990394946934E-12 -6.22579871538686E-11  2.79595102245506E-11 -1.24223060946223E-11
 -1.31758681587218E-11  2.55487871468129E-12  1.49593344245052E-10 -1.45403530561258E-11  4.10728710487275E-11
  3.56807458964757E-11 -6.69978056937175E-11 -7.79903500666281E-12  4.01398448348630E-13 -4.72156018429830E-01
 -1.23602288317679E-02 -4.46104598734934E-04  4.11666235840599E-01  1.07767112503614E-02  3.88952392492260E-04
 -2.60538702001034E-11  2.21718138597356E-11 -2.18725359980475E-12  2.37675611247567E-01  6.22193722007673E-03
  2.24561785803589E-04  1.11331266284388E-11  6.99989469414013E-12 -1.23206078394118E-02 -6.86005624953343E-03
  6.60885315976845E-11  4.29949511090945E-11 -3.12094082023571E-11 -2.04577634475465E-11  9.80621090300198E-03
  5.46005189348659E-03 -1.17323239910265E-13  4.83122157247088E-13  7.59585828473306E-03  4.22933800670809E-03
 -7.66642105361028E-13 -1.45401428293832E-03 -3.49014681414976E-12  5.49565741719239E-04 -8.74820035729889E-04
  1.58603529184198E-12  7.82462830573373E-04  1.23276045651034E-13  1.03510102304490E-03 -6.98189303439474E-13
 -4.89842863757768E-12 -6.13981672704721E-11 -1.49774560715173E-09 -2.15697453626773E-10 -1.12173754926461E-10
 -3.14508656012823E-12 -1.07858468580998E-10  3.00084275478571E-10  6.32504252094944E-11  3.10125412642473E-11
  1.23048396753410E-12  6.20957950982718E-11 -2.69845521375173E-11  1.23122251784437E-11  1.30855070223303E-11
 -2.55664743768841E-12 -1.49698692810750E-10  1.48041185064143E-11 -4.11259661429112E-11 -3.58621495424724E-11
 -6.54601127403884E-11 -7.93841743332710E-12  2.52205301620770E-13 -4.72156020999184E-01 -1.23602236344779E-02
 -4.46103221733052E-04  4.11666238635635E-01  1.07767066997345E-02  3.88951180599090E-04 -2.56922927187847E-11
  2.21646682775267E-11 -2.14993344627930E-12  2.37675612598035E-01  6.22193463654147E-03  2.24561112128944E-04
 -1.12881435120990E-11 -7.10452600913713E-12  1.23206067093129E-02  6.86005554918375E-03 -6.61403171303486E-11
 -4.30379288652876E-11  3.10663349724450E-11  2.04236694880089E-11 -9.80621000299033E-03 -5.46005133560686E-03
 -5.86885780881048E-14 -6.75052247509277E-13 -7.59585758391309E-03 -4.22933757191746E-03 -8.30866799202053E-13
 -1.45401431615823E-03 -3.44604093073767E-12  5.49565755581021E-04 -8.74820056682731E-04  1.59194812291968E-12
  7.82462847642206E-04  9.32613935899879E-14  1.03510104687828E-03
* ORBITAL    1   20
 -1.95191135061347E-11 -1.41339097550133E-10 -6.25564462056317E-10 -7.71813625266282E-10 -2.73788724653994E-10
 -1.51719186812746E-10 -1.45611833737405E-11 -2.16262741258551E-10 -7.27339446828801E-10  7.97084649491614E-11
  1.49183721964791E-10 -9.65290332190403E-15 -2.40034580085903E-11 -6.58633062684325E-11 -3.17633026808822E-11
 -4.21794448308845E-12 -1.97718889468311E-12  4.57293334415694E-11  3.61171074402194E-10  9.07761090351654E-11
 -1.33442173917546E-11  5.52672292262835E-11 -2.24726408185236E-11 -1.08562584239560E-11 -4.90742247718652E-01
  4.45449079838614E-02  1.13382633398470E-02  4.63546591126291E-01 -4.20763453453294E-02 -1.07099260859353E-02
 -2.08355667098921E-10  1.20319602637566E-10  5.02549910060050E-11  2.67628748769528E-01 -2.42927889739729E-02
 -6.18337859355494E-03  8.68635591289636E-14 -7.44033692859200E-12  1.22151006074142E-03 -5.31811544189057E-05
 -1.15777278547653E-11 -3.04699402796332E-11  2.09837812261702E-13  3.29781786456418E-12 -1.05328672733822E-03
  4.58568292943554E-05 -9.64456044781059E-14  7.42123170974185E-12 -8.15872386430189E-04  3.55205557054625E-05
 -1.58588175821453E-12  6.72590129589206E-04 -9.78683647535893E-12 -2.54215174815223E-04  4.38410352830019E-04
  6.61776910297161E-12 -3.92126131972530E-04 -1.24338962583241E-12 -5.18734113326273E-04  1.15390673623689E-11
  8.43329110833414E-11  4.04573402141523E-10  8.49039507573538E-10  1.93487965214619E-10  1.36197474481773E-10
 -1.19546423381199E-11 -1.92014302914162E-10 -9.91839596776581E-10 -2.09398272762531E-10 -8.24801231233623E-11
 -7.32777890288463E-14 -2.36741802196072E-11 -6.65293166633923E-11 -3.15987824226997E-11 -3.97648419658853E-12
 -1.95971310081707E-12  4.59266244191210E-11  3.61563401588701E-10  9.09040398097215E-11 -1.32267445484755E-11
 -5.71754109587996E-11  2.25902000167800E-11  1.09199104105636E-11  4.90742246212845E-01 -4.45449180001601E-02
 -1.13382677880832E-02 -4.63546590304968E-01  4.20763547574604E-02  1.07099302613118E-02  2.07901067579192E-10
 -1.20519087925074E-10 -5.01736324923134E-11 -2.67628747919452E-01  2.42927946037910E-02  6.18338110253776E-03
  2.36301217334236E-13 -7.28270605645264E-12  1.22151138624127E-03 -5.31801342580398E-05 -1.14231582822047E-11
 -3.03322365388280E-11  2.71038586771560E-13  3.27873114375258E-12 -1.05328785867887E-03  4.58559628903253E-05
  6.05030274457969E-14  7.57055412222875E-12 -8.15873278406951E-04  3.55198621711512E-05  1.63207793796391E-12
 -6.72590031486465E-04  9.70217288046515E-12  2.54215134410579E-04 -4.38410283853541E-04 -6.62697364998135E-12
  3.92126075698129E-04  1.22537719129865E-12  5.18734038962096E-04
* ORBITAL    1   21
  6.89415726466679E-13  4.01819541225658E-12 -5.03310152506431E-11  2.29214141995241E-10  1.66106782248590E-12
  1.54357637657955E-12  3.87300062333619E-12 -1.52219455507431E-12 -1.52893021549360E-10 -2.39472275957071E-11
 -4.46955382583631E-12  4.76065596476247E-03  9.58045304282897E-02 -3.22492252644620E-02  3.20507233342180E-03
  3.89860665550090E-03 -2.55781677801459E-03 -5.14740919160795E-02  1.73269445582262E-02 -1.72202954990676E-03
 -2.09465374126330E-03 -5.68621470497469E-01  4.68684890470977E-03  1.16478090180191E-02 -1.48513776721694E-10
 -2.46032293051538E-11 -9.52109720180521E-13 -3.28154963114184E-11  7.24078110469168E-12  4.20701809700147E-12
  3.05510327061585E-01 -2.51816128293943E-03 -6.25816346869056E-03  8.02915513870684E-11 -1.02886716708803E-11
 -6.24020662732558E-12 -2.12951119886436E-02 -9.40041003164928E-03  6.14004163098396E-11  3.80918552932904E-11
  5.49837415607579E-03  2.42717552196353E-03 -7.23623284226382E-03 -3.19432764178585E-03 -2.73673537126472E-11
 -1.78685887518065E-11  9.34193730081579E-03  4.12385861765087E-03  2.91912847470944E-11  1.92984888729821E-11
 -2.92245728446045E-03 -3.27837478911196E-12  1.10458538301279E-03  1.26035431735894E-12 -7.82580310564576E-13
 -1.25894979181701E-03  1.26996306169490E-12  1.11028730480913E-03 -1.82717876247614E-12 -6.77676425660044E-13
 -4.00209290538424E-12  5.11750041946859E-11 -2.28014814397611E-10 -1.51806417873509E-12 -1.69888139326520E-12
  3.72653324292288E-12 -2.84201796472595E-12 -1.56341899153276E-10 -2.42030008530615E-11 -4.29960265675731E-12
  4.76065600592334E-03  9.58045294452591E-02 -3.22492210178594E-02  3.20507104530628E-03  3.89860543393839E-03
 -2.55781679645005E-03 -5.14740912939471E-02  1.73269423299837E-02 -1.72202886671764E-03 -2.09465309504574E-03
  5.68621463158985E-01 -4.68684909345654E-03 -1.16478090609298E-02  1.48575449318313E-10  2.45998262551342E-11
  1.02475351185668E-12  3.78070292806671E-11 -7.83952691488913E-12 -4.57956714547205E-12 -3.05510323659219E-01
  2.51816139809383E-03  6.25816349027580E-03 -9.15950417144444E-11  1.10680213078412E-11  6.85434856327703E-12
 -2.12951112978023E-02 -9.40040966279328E-03  6.13969860769897E-11  3.81104084380758E-11  5.49837397895467E-03
  2.42717542903809E-03 -7.23623260485726E-03 -3.19432751690641E-03 -2.74843563863332E-11 -1.77626343733407E-11
  9.34193699229161E-03  4.12385845270152E-03  2.97606924586786E-11  1.94618552900347E-11  2.92245738092138E-03
  3.31640532162074E-12 -1.10458542117321E-03 -1.16967785349568E-12  7.37951739469027E-13  1.25894983434360E-03
 -1.24673299498881E-12 -1.11028734091587E-03  1.84850201267171E-12
* ORBITAL    1   22
 -3.24608950816838E-03 -2.40093993304120E-02 -1.08827969972730E-01  1.69944308689464E-01  2.70501128619663E-02
  1.14663989714384E-02 -7.09574771016561E-03 -9.35530540793951E-02 -1.19321202458493E-01 -3.70799726063274E-03
  1.05454893692542E-02 -1.90122953959274E-12 -8.63226544841040E-12 -9.95170101441056E-10 -2.23124423793358E-10
 -1.11557231599570E-10  3.33238324761613E-12  1.34416612984290E-12  2.14166802081628E-09  4.95306078128041E-10
  2.54520349622484E-10  3.61676994385899E-10  1.97567822652534E-11  4.11356738236121E-12 -3.73881326161363E-09
 -3.04227155981217E-10 -8.91745613422026E-11 -3.23689173042997E-01  1.54346118931291E-02  8.96303714964269E-03
 -9.06477988002408E-10 -6.45947442849109E-11 -1.93970419922907E-11  5.60646088072061E-01 -2.67335323836049E-02
 -1.55244358440769E-02  1.49936853656105E-11  9.16547724671875E-12 -1.44976942290188E-10 -9.32693744273571E-11
 -3.86543983459329E-12 -2.35236499738614E-12  1.97769272479943E-11  1.15284862454252E-11 -1.13774441936983E-02
 -3.41121468126037E-03 -2.55133270216549E-11 -1.48443508963491E-11  1.46882171504777E-02  4.40385912532485E-03
 -2.06727002107376E-12 -1.70198343939285E-11  8.12793239381865E-13 -1.84568379822433E-11  1.39488119840578E-03
 -2.73020800998968E-12 -2.07936609725827E-03  2.38471613435561E-12  2.75074279300916E-03 -3.24608941970167E-03
 -2.40093987523418E-02 -1.08827970972343E-01  1.69944284719242E-01  2.70501072776137E-02  1.14663960482518E-02
  7.09574774993703E-03  9.35530552440253E-02  1.19321175253748E-01  3.70798926777898E-03 -1.05454939462469E-02
  2.06415404515678E-12  1.05651395219461E-11  9.97342420952070E-10  2.23615820262224E-10  1.11739309536435E-10
 -3.32357098411694E-12 -7.75904480454405E-13 -2.14144552248720E-09 -4.95248434058233E-10 -2.54363878064909E-10
  3.76663645952630E-10  1.96036327102577E-11  3.87300835892440E-12 -3.64113321693900E-09 -3.08905668009410E-10
 -9.15803895549400E-11 -3.23689170605736E-01  1.54346125300489E-02  8.96303746881286E-03 -9.03475906017208E-10
 -6.46908081652936E-11 -1.93903896222989E-11  5.60646084863498E-01 -2.67335335355024E-02 -1.55244364193179E-02
 -1.56997753354253E-11 -9.50196212952576E-12  1.49998600860686E-10  9.68989217434819E-11  3.98365069577675E-12
  2.43098334652723E-12 -1.96474960292081E-11 -1.14657442021202E-11  1.13774434371943E-02  3.41121418744732E-03
  2.54081605656676E-11  1.47315123539970E-11 -1.46882161371694E-02 -4.40385846137684E-03 -1.97698426574950E-12
 -1.72529680145897E-11  7.58704965129996E-13 -1.85990275020885E-11  1.39488122957372E-03 -2.68511295978584E-12
 -2.07936614333077E-03  2.46045911628268E-12  2.75074285266965E-03
* ORBITAL    1   23
  1.87549939422009E-11  1.34670195168632E-10  5.85217658304254E-10 -1.43032141547471E-09 -2.70134643157902E-10
 -4.58688768303946E-11  1.29650465336871E-11  9.56459476432483E-11 -5.59889931613452E-10  5.51890430262290E-12
  1.08009281747833E-10  3.68925558675627E-03  7.44074084102036E-02  8.58242707477210E-02 -2.30119897436507E-02
 -2.29482518861127E-02 -2.06209821079021E-03 -4.15897947273486E-02 -4.79712194448690E-02  1.28624828591782E-02
  1.28268561793276E-02  6.76497167435598E-01 -7.64872076347829E-02 -1.34782129234986E-02 -3.02076949847397E-11
  1.28470392708911E-10  3.29826079902052E-11  3.09506945384178E-10 -1.19002376907545E-11  7.29102359673199E-12
 -3.78126031183352E-01  4.27522911951224E-02  7.53360413196853E-03 -4.11340866783568E-10  1.41696228050778E-11
 -1.32797047213483E-11 -6.05134863086571E-03 -1.04587131162445E-03  4.21670648328729E-11  4.83680006010394E-11
  1.56245177836723E-03  2.70042877066887E-04 -2.13920834828624E-03 -3.69725310573061E-04 -2.16369338136414E-11
 -1.73299896257579E-11  2.76170367052170E-03  4.77312837306109E-04  3.17600288528687E-11  2.78245443848114E-11
 -7.29701670270111E-04  1.06926872263506E-11  2.75800694372804E-04 -4.00601742094792E-12  3.66108612695968E-12
 -3.27017185158928E-04 -5.59655407744480E-12  2.88405328339007E-04  7.90967540534399E-12  1.87765033917680E-11
  1.34571032331191E-10  5.84705834934468E-10 -1.42553895853647E-09 -2.69038481768289E-10 -4.54127461285635E-11
 -1.28318435257935E-11 -9.33892758717650E-11  5.57581197732938E-10 -5.68544738028703E-12 -1.08233464840136E-10
 -3.68925566702422E-03 -7.44074103001724E-02 -8.58242619443186E-02  2.30119885516106E-02  2.29482496322025E-02
  2.06209826089227E-03  4.15897958714598E-02  4.79712144354644E-02 -1.28624822011216E-02 -1.28268549035690E-02
  6.76497174647648E-01 -7.64872105692214E-02 -1.34782162042624E-02 -3.01939074372686E-11  1.28375533473369E-10
  3.28468254662605E-11  3.15453278221225E-10 -1.28866681942821E-11  7.07413816512709E-12 -3.78126034860728E-01
  4.27522929357945E-02  7.53360597086754E-03 -4.25507290183878E-10  1.63230754550356E-11 -1.27452772652459E-11
  6.05134731472339E-03  1.04587095821402E-03 -4.20354018483273E-11 -4.83827049989488E-11 -1.56245140797928E-03
 -2.70042745500273E-04  2.13920788102739E-03  3.69725164842605E-04  2.17810429218022E-11  1.74075325081215E-11
 -2.76170311510822E-03 -4.77312711436464E-04 -3.18561559769169E-11 -2.78468532724651E-11 -7.29701192945987E-04
  1.07374118571674E-11  2.75800512833111E-04 -4.05617098036183E-12  3.60372421041477E-12 -3.27016981234104E-04
 -5.48532115951071E-12  2.88405130213633E-04  7.92892364237162E-12
* ORBITAL    1   24
  8.80133116578023E-13  6.75073238277794E-12  8.67933562628640E-11 -1.29446437259722E-10  1.61034938130627E-11
  8.42027097529316E-12 -1.69687789483145E-12 -3.06247826748066E-11  2.01763401490287E-10  1.73173500681668E-11
 -4.71501024836927E-12  2.55781677845491E-03  5.14740919814502E-02 -1.73269447164036E-02  1.72202954340972E-03
  2.09465374005747E-03  4.76065597331904E-03  9.58045307085607E-02 -3.22492253885223E-02  3.20507234334439E-03
  3.89860665988273E-03 -3.05510327241335E-01  2.51816123853451E-03  6.25816345278522E-03 -1.16892770178469E-11
 -1.03135284628508E-12 -4.36234519480066E-13 -1.07569257533578E-10 -2.36423990520167E-11 -3.18976584794664E-12
 -5.68621469883471E-01  4.68684883731707E-03  1.16478089994522E-02 -1.10608839076076E-10 -8.37551349914771E-12
  3.41995764684172E-12 -1.14414892570906E-02 -5.05067508047836E-03  3.71493824045087E-12  2.29122811071898E-12
  2.95418033492492E-03  1.30407826421984E-03  1.34682114360768E-02  5.94534126231207E-03  6.68908501787308E-11
  4.19741952593920E-11 -1.73873860222995E-02 -7.67540271390863E-03  1.38551930991032E-11  7.96726065595909E-12
 -1.57018553894409E-03  1.73555436110731E-13  5.93472699554409E-04 -6.71823048602782E-14  2.42136216447364E-12
  2.34317856001480E-03 -2.48966829869599E-12 -2.06648969550851E-03 -1.35100882297694E-12 -8.58052565342295E-13
 -6.58124605127070E-12 -8.59618724082898E-11  1.31636409375156E-10 -1.62945934331686E-11 -8.68469403410618E-12
 -1.87771017829527E-12 -3.18498813260356E-11  1.99995062346735E-10  1.73112878489426E-11 -4.43057511983642E-12
  2.55781680028491E-03  5.14740914325037E-02 -1.73269424201811E-02  1.72202886945152E-03  2.09465309704572E-03
  4.76065600546366E-03  9.58045295525629E-02 -3.22492213625328E-02  3.20507102811401E-03  3.89860543076092E-03
  3.05510323418027E-01 -2.51816135996996E-03 -6.25816347879240E-03  1.28783772846241E-11  1.23831843382046E-12
  5.59541330851557E-13  1.12980039445329E-10  2.33796435454601E-11  2.97772655047797E-12  5.68621463657053E-01
 -4.68684900432381E-03 -1.16478090272425E-02  1.01287449564803E-10  8.90394408098934E-12 -3.15913552635100E-12
 -1.14414888841591E-02 -5.05067488199488E-03  3.54412636741514E-12  2.15230267186583E-12  2.95418023973696E-03
  1.30407821428773E-03  1.34682109926574E-02  5.94534102725926E-03  6.66543032998207E-11  4.19414905433199E-11
 -1.73873854478432E-02 -7.67540240709655E-03  1.42845021111934E-11  8.10731863548711E-12  1.57018559050759E-03
 -1.33887166477938E-13 -5.93472720305660E-04  3.97919480297003E-14 -2.56977756244625E-12 -2.34317863909955E-03
  2.52581313353595E-12  2.06648976310740E-03  1.27127813335730E-12
* ORBITAL    1   25
 -1.18551159009184E-11 -8.52617153722709E-11 -3.73482632215854E-10  1.03698306651393E-09  1.09110473244050E-10
  9.78012586581253E-12 -8.11242553265478E-12 -5.71191477320995E-11  2.04177536456632E-10  2.66084950110175E-11
 -3.55939738291837E-11  2.06209822517428E-03  4.15897949581177E-02  4.79712201121401E-02 -1.28624828479219E-02
 -1.28268562312004E-02  3.68925560548346E-03  7.44074086955961E-02  8.58242721710947E-02 -2.30119897021254E-02
 -2.29482520025744E-02  3.78126031236817E-01 -4.27522908757169E-02 -7.53360403149670E-03 -6.21673858515398E-11
  2.88095221922716E-12  2.34493738340958E-13 -2.21330329983666E-10  1.04089650044447E-10  2.04043201971708E-11
  6.76497168284204E-01 -7.64872068419887E-02 -1.34782127096814E-02  3.22827559347325E-10  7.72895706930445E-11
  3.05661978065877E-11 -3.38238388741682E-03 -5.84586716872412E-04 -2.44984516790118E-12 -3.41943120419221E-12
  8.73326369146856E-04  1.50939470272073E-04  3.82720876830950E-03  6.61467075792378E-04  4.48225162924925E-11
  4.68938950664633E-11 -4.94090565462514E-03 -8.53950350619464E-04  1.10031739252509E-11  1.83411848095099E-11
 -4.07863239307338E-04 -3.92053691373741E-13  1.54160462333594E-04  1.85526302529163E-13 -8.61017452307658E-12
  5.85063138551120E-04  8.96362949615305E-12 -5.15976415692851E-04  3.24386771030444E-12 -1.19304737755946E-11
 -8.55427545867422E-11 -3.74782376670806E-10  1.04567315201577E-09  1.09350409806061E-10  9.65414249430490E-12
  8.20440127972266E-12  5.97524855525738E-11 -2.02487096125009E-10 -2.65889466457615E-11  3.53595156358560E-11
 -2.06209827093748E-03 -4.15897960251668E-02 -4.79712151578024E-02  1.28624821850691E-02  1.28268549633208E-02
 -3.68925569633325E-03 -7.44074107701927E-02 -8.58242632529882E-02  2.30119885383380E-02  2.29482497340040E-02
  3.78126035244085E-01 -4.27522925386282E-02 -7.53360586595625E-03 -6.04302553743290E-11  2.92289170838762E-12
  2.45894169178434E-13 -2.12925719239219E-10  1.02918787061507E-10  2.01865580596418E-11  6.76497174658580E-01
 -7.64872099497654E-02 -1.34782160139934E-02  3.08159410725747E-10  7.94064524758708E-11  3.09651558340188E-11
  3.38238315919708E-03  5.84586525481762E-04  2.24687998675810E-12  3.21564013304670E-12 -8.73326159271721E-04
 -1.50939391123426E-04 -3.82720795255491E-03 -6.61466839559928E-04 -4.46392002358036E-11 -4.68998060725936E-11
  4.94090464680943E-03  8.53950105922473E-04 -1.09856429536841E-11 -1.82858738434520E-11 -4.07862980633690E-04
 -4.05906815685833E-13  1.54160339449073E-04  1.34319366921185E-13 -8.58064983442921E-12  5.85062750420154E-04
  8.99044990051172E-12 -5.15976086523191E-04  3.21752658317408E-12
* ORBITAL    1   26
 -2.99605538275553E-11 -2.19529209470734E-10 -7.80960296614474E-10  3.58186579340965E-09  7.09930609148326E-10
  3.16701708158743E-10 -4.19009145691192E-11 -8.34958633710231E-10  1.26420140549987E-09  3.47924365997402E-10
  2.27646244670530E-10  2.53368620195123E-12  1.49509702351280E-10 -1.43492444609651E-11  4.11115624840846E-11
  3.57086949204224E-11  1.19024777431508E-12  6.22759013343505E-11 -2.79925620656003E-11  1.22836487837405E-11
  1.31014107674175E-11 -2.62343106086586E-11  2.20384836133839E-11 -2.19017985291784E-12  4.75351223862426E-01
  1.24438731437364E-02  4.49123873625788E-04  4.08899104132505E-01  1.07042725560463E-02  3.86338254902241E-04
  6.69756484556777E-11  7.82153176930213E-12 -4.08254458749305E-13  2.36078013128296E-01  6.18011407890832E-03
  2.23052315239493E-04  1.21953104160882E-11  8.54536229566084E-12  1.24039848059213E-02  6.90648012223451E-03
 -2.87005858713410E-11 -1.86051108611574E-11 -5.63061491688460E-11 -3.67044475070841E-11  9.74029580386448E-03
  5.42335068123949E-03 -3.63516855879989E-11 -2.34528500687443E-11  7.54480079741259E-03  4.20090940264191E-03
 -6.44322750433501E-13  1.46385422937668E-03  1.46246467704428E-12 -5.53284890576622E-04 -8.68939852880005E-04
  2.72671269323681E-12  7.77203428044161E-04  2.30708695950084E-12  1.02814352113281E-03 -5.79482882622071E-11
 -4.22715623903952E-10 -1.69738859443844E-09 -1.69340188686606E-11  3.55096980891499E-10  8.77688065274640E-11
  6.28509266451670E-11  1.05831331242837E-09 -1.03638252091711E-09 -3.65489823422536E-10 -2.82703311136197E-10
 -2.57473136562033E-12 -1.49711899514376E-10  1.49498404907464E-11 -4.10939335751307E-11 -3.58415505751769E-11
 -1.22961477259381E-12 -6.20782681018324E-11  2.70644727710805E-11 -1.23841542699438E-11 -1.30863679665397E-11
 -2.57262360315939E-11  2.21580911706929E-11 -2.18701602360541E-12  4.75351226968566E-01  1.24438679084700E-02
  4.49122486496567E-04  4.08899106535721E-01  1.07042680229167E-02  3.86337043790244E-04  6.55555258211593E-11
  8.00422422703364E-12 -2.18860452561623E-13  2.36078014096510E-01  6.18011153243630E-03  2.23051657459703E-04
 -1.23756894634618E-11 -8.66001961262408E-12 -1.24039836653108E-02 -6.90647941500318E-03  2.85240266116233E-11
  1.84837011112530E-11  5.62819407199460E-11  3.67457746421670E-11 -9.74029491275058E-03 -5.42335012930674E-03
  3.65188868467433E-11  2.35111604172660E-11 -7.54480010266346E-03 -4.20090897167991E-03 -6.53030376153623E-13
  1.46385426243057E-03  1.44883745591770E-12 -5.53284904436243E-04 -8.68939873583080E-04  2.65683074435161E-12
  7.77203444852693E-04  2.34670579176961E-12  1.02814354517294E-03
* ORBITAL    1   27
 -9.72061160025150E-11 -7.06261790448524E-10 -3.25467410748233E-09 -5.42033937771855E-09 -1.49629678840792E-09
 -9.46016942364885E-10 -8.62420240876637E-11 -1.34102787216312E-09 -5.84457114119855E-09 -6.32145061432939E-10
  5.44650631879979E-11  1.96681299241487E-12 -4.56936313528105E-11 -3.61374841862197E-10 -9.06889062029872E-11
  1.33723332347335E-11 -1.69299987997201E-14 -2.37745659637142E-11 -6.52758574180421E-11 -3.17800225212907E-11
 -4.30011582423033E-12  2.08455505319108E-10 -1.20178812229655E-10 -5.01392116940258E-11 -5.35257500905278E-01
  4.85855717177904E-02  1.23667556876685E-02 -4.24995253034763E-01  3.85770172377792E-02  9.81922217318608E-03
  5.54942198438676E-11 -2.21894416108309E-11 -1.07994639602663E-11 -2.45371127960741E-01  2.22724527618796E-02
  5.66913093800203E-03  1.23932904533867E-13 -5.53645132311136E-12  1.33230945229053E-03 -5.80073707475857E-05
 -1.61164099527100E-13 -5.93528360448608E-12 -1.07204863090962E-11 -2.51181652825510E-11  9.65686501639407E-04
 -4.20445506768288E-05 -4.41037897752666E-12 -1.88068418048420E-11  7.48017517326905E-04 -3.25676006510476E-05
  4.25872251274186E-12  7.33600444190499E-04 -5.28933607635777E-12 -2.77274911806382E-04 -4.01949321975207E-04
 -7.85671621491397E-12  3.59514398926585E-04 -6.03226416297767E-12  4.75592871661517E-04  1.08189792997064E-10
  7.84166109824305E-10  3.55585996768653E-09  5.32730309287582E-09  1.62216307335736E-09  9.73057413193837E-10
 -8.95118400086395E-11 -1.37204188945080E-09 -5.48310045795628E-09 -2.20545045654779E-10  3.85422028485826E-10
  1.96771205071216E-12 -4.59443996805918E-11 -3.61522646399647E-10 -9.09110731268430E-11  1.32489084505668E-11
 -6.10721413400815E-14 -2.38676860843477E-11 -6.69590978621987E-11 -3.15645935285338E-11 -3.86603434816271E-12
 -2.07738131597382E-10  1.20434532466195E-10  5.01843813840896E-11  5.35257499757803E-01 -4.85855826790543E-02
 -1.23667605576001E-02  4.24995251954101E-01 -3.85770257888519E-02 -9.81922596476688E-03 -5.67183857229628E-11
  2.30027468246428E-11  1.10326792420017E-11  2.45371126824598E-01 -2.22724579760581E-02 -5.66913326743434E-03
  3.12389853331622E-14 -5.60450006245594E-12  1.33231089248079E-03 -5.80062609574988E-05 -2.54628836375681E-13
 -6.04222172939942E-12 -1.05517534877462E-11 -2.48998997436334E-11  9.65687538509410E-04 -4.20437598078555E-05
 -4.36635076404259E-12 -1.87661509310125E-11  7.48018341332134E-04 -3.25669565395311E-05 -4.18665182970143E-12
 -7.33600336653395E-04  5.29405967428250E-12  2.77274865842792E-04  4.01949259002458E-04  7.84689299028024E-12
 -3.59514345859192E-04  5.95961974916504E-12 -4.75592803613215E-04
* ORBITAL    1   28
 -1.32302244436176E-03 -1.04256148641626E-02 -6.68927562364540E-02 -2.56985393603956E-02  4.42599146246464E-02
  1.70471034515555E-02 -6.24599139288463E-03 -1.21040564223296E-01  1.24530672555002E-01  1.71353482089728E-02
 -1.85035814028422E-03 -7.81634799062323E-12 -1.40275957767783E-10  1.20160147617776E-09  1.84632841833501E-10
  4.68776179210743E-11  1.52205915952743E-11  2.77657853845978E-10 -2.49925799553446E-09 -3.73284031183489E-10
 -1.00710166944838E-10 -3.09873806793890E-10  5.44903726484380E-11  7.57134908815363E-12  1.98330966323713E-09
 -8.52779946447522E-10 -4.43015175671177E-10  3.63248368543777E-01 -6.31678443748063E-02 -1.17590713079129E-02
  6.52211290202336E-10 -1.67175589690325E-11  3.47806266670122E-11 -6.29164626813742E-01  1.09409914606719E-01
  2.03673081222265E-02  2.54506982997678E-11  1.54431421560578E-11  9.18289820129649E-11  8.30732553267211E-11
 -6.61320286993183E-12 -3.95617120459628E-12  3.95001693081225E-11  2.24738660498974E-11 -1.21220318936584E-02
 -5.99039256783976E-03 -5.08800261511714E-11 -2.90082148806303E-11  1.56494759821378E-02  7.73356363413029E-03
  3.70391817503542E-12 -3.12025298570796E-10 -1.41147809091248E-12 -8.12393758022470E-10  4.71145318863101E-04
  4.98117640090888E-12 -7.02341598090135E-04 -4.47019140174227E-12  9.29110811341460E-04  1.32302204921361E-03
  1.04256120057198E-02  6.68927436877207E-02  2.56985458327711E-02 -4.42599179168781E-02 -1.70471051884879E-02
 -6.24599109822848E-03 -1.21040562211994E-01  1.24530645119750E-01  1.71353403325511E-02 -1.85036353218361E-03
 -8.01321290247630E-12 -1.42820575712895E-10  1.20157947345860E-09  1.85317696178196E-10  4.77210608780264E-11
  1.51688460648652E-11  2.77243207551764E-10 -2.49943413956324E-09 -3.73145692968425E-10 -1.00646349316004E-10
  3.31257824814573E-10 -5.60628642238673E-11 -7.69122976767087E-12 -1.82786125406940E-09  8.33029281520957E-10
  3.82208905267570E-10 -3.63248375097866E-01  6.31678454374769E-02  1.17590727704714E-02 -6.46325629495635E-10
  1.57830517347488E-11 -3.49087970208770E-11  6.29164639529697E-01 -1.09409916679803E-01 -2.03673112082112E-02
  2.54395318585025E-11  1.52868124317337E-11  9.03158047652536E-11  8.45836128546250E-11 -6.58273298109892E-12
 -3.93653116071041E-12  3.92895068792944E-11  2.24733329682440E-11 -1.21220310822620E-02 -5.99039244726156E-03
 -5.07868574174486E-11 -2.89823015357716E-11  1.56494749346936E-02  7.73356349622765E-03 -3.65900668264458E-12
  3.14135970881505E-10  1.42569852229194E-12  8.16139467271567E-10 -4.71145127953705E-04 -4.93731834118007E-12
  7.02341310643706E-04  4.40952796811742E-12 -9.29110429395276E-04
* ORBITAL    1   29
 -2.13279127698447E-03 -1.54312567196139E-02 -7.51679465332082E-02  5.33885077858307E-01  1.83373148307737E-02
  4.55424104665463E-03  4.57572174395038E-04  7.29668637690329E-03 -4.06170366394493E-02 -1.23767391404526E-02
 -9.61546729077537E-03 -2.53375052157897E-12  5.49021516104648E-11 -1.88761478793856E-09 -4.61371661054437E-10
 -2.49076861758183E-10  4.37650745132928E-12 -7.03864194992014E-11  3.99339182594547E-09  1.02197305284759E-09
  5.69985822815857E-10  9.30411053476461E-10  5.86692084814046E-11  1.97601882904148E-11 -1.06388650162001E-09
 -1.83349885173188E-10 -1.68248735137730E-10  8.44584885807962E-02 -6.49362089952072E-03 -4.64646498645409E-03
 -1.94744448040931E-09 -2.09933369527766E-10 -7.29746818938333E-11 -1.46286394980186E-01  1.12472811284738E-02
  8.04791323958845E-03 -2.80915310450624E-11 -1.69488246693671E-11 -1.00809511370432E-10 -8.02622232771106E-11
  7.26842778097188E-12  4.36313492471229E-12 -3.62912426895553E-11 -2.26188366830119E-11  8.83866055038189E-03
  4.04604686654771E-03  4.67459999154947E-11  2.91991228652228E-11 -1.14106617691141E-02 -5.22342409694284E-03
  4.01962728299648E-13  1.37596082097662E-11 -8.94109868588215E-14  3.89559809795351E-11 -7.06390681893050E-04
  6.29607894285511E-13  1.05302504316684E-03 -5.82960051686357E-13 -1.39302120395969E-03 -2.13279073290851E-03
 -1.54312528676457E-02 -7.51679362110305E-02  5.33885068198162E-01  1.83373050988076E-02  4.55423622452876E-03
 -4.57572323384224E-04 -7.29667865283148E-03  4.06169840469517E-02  1.23767252162357E-02  9.61545919145656E-03
  2.47972400871265E-12 -5.63205271017604E-11  1.89224735316984E-09  4.62491559394374E-10  2.49648704101936E-10
 -4.45430606002869E-12  6.99787928421813E-11 -3.99246345436351E-09 -1.02164706285221E-09 -5.69848437507629E-10
  9.23656488787995E-10  5.91401507988015E-11  2.00696561857672E-11 -1.02965669251267E-09 -1.93151691500674E-10
 -1.75846939198153E-10  8.44584873402724E-02 -6.49362031564046E-03 -4.64646481540314E-03 -1.94972920327689E-09
 -2.09749756521208E-10 -7.28042069785995E-11 -1.46286392408088E-01  1.12472799987242E-02  8.04791286488488E-03
  2.85399350984643E-11  1.72102512246273E-11  1.16164618335795E-10  9.19780510345064E-11 -7.35901751076589E-12
 -4.49577553932739E-12  3.61838814475176E-11  2.25567778636627E-11 -8.83866026732114E-03 -4.04604672620050E-03
 -4.66245968820728E-11 -2.91462706993500E-11  1.14106615140243E-02  5.22342399950546E-03  4.27136860103578E-13
  1.41208160628480E-11 -1.94104535831056E-13  3.87944401252623E-11 -7.06390707569886E-04  6.44957440748930E-13
  1.05302508048204E-03 -6.37387360706024E-13 -1.39302125016660E-03
* ORBITAL    1   30
  7.47480517299597E-04  5.79642502317466E-03  4.18620885593622E-02  7.62419870949367E-01 -6.67257996803231E-02
 -3.31333259453076E-02 -2.45274469934474E-04  1.28308788884181E-02 -2.85831932318215E-01 -1.88258851362415E-02
  1.88250157083275E-02  6.05048324835892E-11  9.60990734737035E-10 -7.70517793161418E-09 -1.39853475253726E-09
 -2.65446568392121E-10 -1.04677909656920E-10 -1.69014014337287E-09  1.55447053881962E-08  2.93412856077160E-09
  6.90151568196907E-10  1.72111432809225E-09 -1.06825788713734E-09 -3.69235775223152E-10  5.63426452080647E-09
  7.94991358693433E-09  3.60026727505864E-09  7.76726225648551E-02 -3.30538208029398E-03 -1.92913866726540E-03
 -3.49067258754148E-09  1.09698221106274E-09  3.65985694847325E-10 -1.34532922407538E-01  5.72510051181936E-03
  3.34137292474489E-03 -1.03560525807818E-10 -4.44454425575708E-11 -3.37444671624893E-10 -3.50272217442204E-10
  2.67879195643839E-11  1.14697974016991E-11 -1.16531014961920E-10 -5.90719465287451E-11  8.50140308490646E-03
  6.21520600737642E-03  1.50219859154750E-10  7.61124867741306E-11 -1.09752647600896E-02 -8.02379692069483E-03
  1.55277621852024E-11  1.05981623243658E-09 -5.86516804297222E-12  2.86701136010148E-09  8.39474345874186E-05
  2.64051778827224E-11 -1.25143025827364E-04 -2.31169736684301E-11  1.65547687777106E-04 -7.47478930756864E-04
 -5.79641359451957E-03 -4.18620396156357E-02 -7.62419903941167E-01  6.67258151988310E-02  3.31333386414707E-02
 -2.45275530800428E-04  1.28308663203128E-02 -2.85831809167666E-01 -1.88258512869416E-02  1.88250348756093E-02
  6.04019222227843E-11  9.59047869623290E-10 -7.71999671284186E-09 -1.40123155680492E-09 -2.66689636919882E-10
 -1.04720771251434E-10 -1.69148536814487E-09  1.55413275255801E-08  2.93378334968873E-09  6.90119222026058E-10
 -1.71344844348016E-09  1.06420225470643E-09  3.68327295717405E-10 -5.97985679884857E-09 -7.97958666892192E-09
 -3.11513075511332E-09 -7.76725983744761E-02  3.30537092190986E-03  1.92913657662081E-03  3.49860958536864E-09
 -1.09735264260984E-09 -3.66017204536159E-10  1.34532877345519E-01 -5.72508104129632E-03 -3.34136487757467E-03
 -1.03586995787494E-10 -4.44716744518937E-11 -2.66575567237748E-10 -3.19869811354170E-10  2.67577687778645E-11
  1.15033791592582E-11 -1.16375869802166E-10 -5.89550625415393E-11  8.50140387008440E-03  6.21520676186613E-03
  1.50182755619095E-10  7.61144683183737E-11 -1.09752652957371E-02 -8.02379769697349E-03 -1.55485519273079E-11
 -1.07853485972287E-09  5.89038000438624E-12 -2.86056413134633E-09 -8.39472622063592E-05 -2.64021582472051E-11
  1.25142798740654E-04  2.31535867872656E-11 -1.65547504547017E-04
* ORBITAL    1   37
 -1.26307502432256E-02 -8.88742285475385E-02 -3.28432973252832E-01 -3.69375305127567E-01  5.66104621497552E-01
  3.19441521164288E-01  1.05616564539892E-03  9.10997928205503E-02  1.05974111462036E+00  4.27575488716585E-01
  2.88233125268031E-01 -1.35249644656922E-12 -2.18346134504208E-11 -9.30883344282467E-10 -3.43764829542201E-10
 -2.40003518696662E-10  3.38900122896172E-11  5.90787193586393E-10  5.71011302625337E-09  2.11137153833812E-09
  1.50887389202395E-09  2.82181994452697E-10  1.76201468154815E-10  7.28956773090382E-11 -6.83931737107461E-10
 -2.03863252003884E-10 -8.37238459843594E-11 -1.05876142582957E-01 -8.58067041986142E-02 -3.51356557552676E-02
  2.13369769849812E-11 -2.06006281580122E-10 -1.12874343366209E-10  1.83382857528605E-01  1.48621571058267E-01
  6.08567408220502E-02  6.40290954027786E-13 -2.52791002487563E-12 -2.38464271344531E-11 -1.08733922058973E-11
 -1.66941268198529E-13  6.53217486523622E-13 -3.90445080770079E-12 -1.24909589273072E-11 -2.86259321438003E-02
 -2.76337501794628E-02  5.04304685499786E-12  1.61254297032145E-11  3.69559194592912E-02  3.56750180656436E-02
  6.47867912321808E-13 -2.04633302419509E-12 -2.45327941514167E-13  4.03027869094241E-13  1.37516563663132E-03
  1.98507174022951E-12 -2.04997589547532E-03 -1.75113547369444E-12  2.71186320494899E-03 -1.26307486807396E-02
 -8.88742172427785E-02 -3.28432922007180E-01 -3.69375184230673E-01  5.66104632465644E-01  3.19441529824188E-01
 -1.05616650109811E-03 -9.10998058537813E-02 -1.05974119423618E+00 -4.27575507771347E-01 -2.88233133428505E-01
  1.40176535118482E-12  2.13867867378222E-11  9.34703741676689E-10  3.44104305715088E-10  2.39733305902692E-10
 -3.38184881818652E-11 -5.90741249607969E-10 -5.70992513749086E-09 -2.11136864824731E-09 -1.50885238326415E-09
  2.82614379762591E-10  1.76699203968536E-10  7.31599711319614E-11 -7.43150417828498E-10 -2.15161154768692E-10
 -8.72873024296927E-11 -1.05876142647070E-01 -8.58066998611984E-02 -3.51356534847935E-02  2.15144954824397E-11
 -2.05959900101751E-10 -1.12854194611551E-10  1.83382857183024E-01  1.48621563468010E-01  6.08567368653952E-02
 -6.65298664486130E-13  2.51935789628937E-12  2.31028013152909E-11  1.01437142621121E-11  1.71899549456909E-13
 -6.50336212698164E-13  3.91017956798110E-12  1.24920113646415E-11  2.86259318124049E-02  2.76337500080175E-02
 -5.05163272236782E-12 -1.61278915156939E-11 -3.69559190362910E-02 -3.56750178487956E-02  6.56735080157675E-13
 -2.08382852208910E-12 -2.47305349124318E-13  4.16321329689519E-13  1.37516558965781E-03  1.98536051753673E-12
 -2.04997582532629E-03 -1.74953422998598E-12  2.71186311166680E-03
* ORBITAL    1   40
 -5.33299497940502E-12 -3.69580937989359E-11 -1.09430298796704E-10  4.28036411862910E-10  1.28042511545776E-10
  5.26231049994280E-11  5.31890670360850E-12  9.62654761473579E-11  8.80992266460818E-10  6.17149408337774E-10
  5.54467957860935E-10 -1.88573430152657E-12 -3.60863328559356E-11  1.91280372503950E-10  1.15484885198943E-10
  1.19662528963025E-10  1.66035512622821E-12  3.21926979154666E-11 -1.65013693295420E-10 -1.03980696611932E-10
 -1.07803144423263E-10 -1.63081321060404E-10 -9.75745350193020E-11 -3.61261171629587E-11 -1.10275660454502E-01
  4.92291807531151E-01  2.88126991141999E-01  2.48568911314800E-02 -1.10965953068504E-01 -6.49458018013275E-02
  1.47984467291052E-10  8.55030051897910E-11  3.11108028856119E-11  1.43511331376336E-02 -6.40662226669079E-02
 -3.74964761012700E-02 -3.74058208894733E-12 -5.97880248204021E-12 -1.86122879792821E-02 -1.67139934143698E-02
 -2.59359435685933E-11 -4.25438132688921E-11 -2.17197233464464E-12 -3.76840324226411E-12  3.82980160705958E-03
  3.43919451761243E-03 -5.42786050799829E-12 -8.54045333297563E-12  2.96655162218897E-03  2.66398866573192E-03
 -7.50481343256584E-13 -2.39699987049586E-03 -1.24150110425956E-13  9.05980791379022E-04 -3.72842571274486E-04
 -5.15596189449049E-13  3.33480535663533E-04  1.94146966621702E-13  4.41153284627608E-04 -1.62513530735347E-11
 -1.15659954315045E-10 -4.60963065676423E-10 -5.52821854749997E-10  1.21554745408805E-10  3.67775616101517E-11
  1.86409840048559E-12  1.75666456877825E-11 -5.50355518984105E-10 -5.40643844021451E-10 -5.14150241140224E-10
  1.83411670907595E-12  3.61189988575381E-11 -1.91467709045729E-10 -1.15332588651930E-10 -1.19402120466990E-10
 -1.60126770329628E-12 -3.22494302571052E-11  1.65235354627081E-10  1.04088105559671E-10  1.07963883985857E-10
 -1.63329403391852E-10 -9.76613365569230E-11 -3.61473352473026E-11 -1.10275623207749E-01  4.92291872010329E-01
  2.88127021187807E-01  2.48568827929530E-02 -1.10965967571312E-01 -6.49458085620520E-02  1.47826284011389E-10
  8.55971862213353E-11  3.11905743451048E-11  1.43511282978373E-02 -6.40662310568321E-02 -3.74964800074075E-02
  3.76905338029927E-12  6.00485041964180E-12  1.86122901539330E-02  1.67139956919409E-02  2.59434330768828E-11
  4.25611037063518E-11  2.26622604338068E-12  3.87920233751971E-12 -3.82980205468117E-03 -3.43919498637258E-03
  5.55471776252306E-12  8.67583234302788E-12 -2.96655196649701E-03 -2.66398902661968E-03 -7.55032359346273E-13
 -2.39699974073139E-03 -1.22077292476653E-13  9.05980744094925E-04 -3.72842551653565E-04 -5.13769286179242E-13
  3.33480517226093E-04  1.92082272614492E-13  4.41153260945028E-04
* ORBITAL    1   41
 -9.76254357181619E-11 -7.03884577318062E-10 -3.08587955276235E-09 -7.80159693740787E-09  5.25736156886905E-11
 -9.47633327697593E-11 -5.49819046135317E-11 -8.59920691113187E-10 -1.81067852018525E-09  4.38964508172730E-11
  2.85772814098513E-10 -1.60641041424583E-12 -3.21724307567358E-11  1.65321979715026E-10  1.04076369795594E-10
  1.07854870654543E-10 -1.86299213963047E-12 -3.63515903087600E-11  1.90511640634654E-10  1.15131486779572E-10
  1.19360567180374E-10 -1.47761207860484E-10 -8.54375920080326E-11 -3.10966382563608E-11 -2.87022651478777E-02
  1.28132445656597E-01  7.49929523082119E-02 -9.55015240959872E-02  4.26337211293913E-01  2.49525293864167E-01
 -1.63765209483889E-10 -9.77654717572506E-11 -3.61789249549924E-11 -5.51378304823871E-02  2.46145903845622E-01
  1.44063495635520E-01  4.12821870894367E-12  6.35408299329901E-12 -4.84435854453166E-03 -4.35027528465861E-03
  4.14152779155069E-12  6.83936170059997E-12 -2.23452743836070E-11 -3.67129009020270E-11 -1.47143056835678E-02
 -1.32135720423036E-02 -1.36810571391830E-11 -2.23060970710796E-11 -1.13976521307716E-02 -1.02351888564689E-02
 -4.12297678028181E-13 -6.23884973075964E-04  3.64663558714752E-13  2.35806353029504E-04  1.43248141440219E-03
  2.42787476652215E-13 -1.28125033054515E-03 -7.22585727465405E-13 -1.69493486277882E-03  7.31125113869186E-11
  5.30857873540616E-10  2.43926813867768E-09  7.65975738718277E-09  2.30562507608251E-10  1.96211257291849E-10
 -5.88961847441899E-11 -9.49190392338972E-10 -3.43319948791028E-09 -1.26854847487633E-09 -9.25609261982596E-10
  1.64839641037448E-12  3.21461156147882E-11 -1.65396955268172E-10 -1.04215524002553E-10 -1.08091909581859E-10
  1.88082322923513E-12  3.62770454669490E-11 -1.90691636939881E-10 -1.15053040762992E-10 -1.19206809877135E-10
 -1.47678430130765E-10 -8.55380860836337E-11 -3.11664743172868E-11 -2.87022555140635E-02  1.28132462409201E-01
  7.49929601152678E-02 -9.55014920318172E-02  4.26337267058521E-01  2.49525319881482E-01 -1.63912274589608E-10
 -9.78735087974137E-11 -3.62199702968009E-11 -5.51378115264079E-02  2.46145936215244E-01  1.44063510663356E-01
 -4.20215574874545E-12 -6.43500972382778E-12  4.84435910910836E-03  4.35027587613995E-03 -4.27411389052477E-12
 -6.99020673861345E-12  2.23579830999100E-11  3.67296443958476E-11  1.47143074196247E-02  1.32135738587082E-02
  1.37025781794975E-11  2.23332955253568E-11  1.13976534406505E-02  1.02351902306878E-02 -4.11722182410556E-13
 -6.23884939305584E-04  3.65181044994037E-13  2.35806340956339E-04  1.43248133709602E-03  2.42782055529468E-13
 -1.28125025842871E-03 -7.23317312259822E-13 -1.69493477384402E-03
* ORBITAL    1   42
 -4.10702993231785E-02 -2.98604137444011E-01 -1.38972516646980E+00 -4.35546366269967E+00 -6.49450298838591E-01
 -4.21184526993791E-01 -2.15881739033283E-02 -3.77120453095907E-01 -1.82194513399672E+00 -4.04943834112071E-01
 -1.27153447896122E-01  5.63013721879211E-12  5.87266418317717E-11  1.02346305536714E-09 -1.02277738169638E-10
 -2.84054583635233E-10 -5.74365060206376E-12 -4.55922486843122E-11 -1.82364902810691E-09  1.17607838105393E-10
  4.31342837729522E-10 -2.36499411044990E-10 -8.87045895639307E-10 -4.54801166864803E-10  2.58323682773991E-09
  4.04911370672798E-09  1.87552018838005E-09 -2.64016239114696E-02 -2.43904411375927E-01 -1.14528478371627E-01
  3.99841042671388E-10  1.29770554113660E-09  6.63253843188961E-10  4.57289578045449E-02  4.22454837735728E-01
  1.98369145775556E-01  9.80094481402014E-11  8.80457487330625E-11 -1.61092601437789E-10 -1.46508058425277E-10
 -2.53050801547268E-11 -2.27310819872410E-11  9.78587614992780E-11  8.97946571393431E-11 -4.14570296209577E-03
 -8.00844939878062E-04 -1.26335901654121E-10 -1.15929376888578E-10  5.35207933029444E-03  1.03388620915251E-03
 -9.80988688811822E-13  1.01139101357685E-11  3.71497273258894E-13  1.73986828041741E-12  1.76122588769358E-03
 -2.58377178693586E-12 -2.62548054627848E-03  2.27810582833934E-12  3.47318430455685E-03  4.10703012825821E-02
  2.98604151144133E-01  1.38972521531039E+00  4.35546370721816E+00  6.49450265053490E-01  4.21184513857004E-01
 -2.15881735852394E-02 -3.77120436552780E-01 -1.82194502223967E+00 -4.04943754377124E-01 -1.27153379158025E-01
  5.58279840120273E-12  5.85641748871825E-11  1.02466209481698E-09 -1.01394479767015E-10 -2.83166769520260E-10
 -5.72977915061429E-12 -4.56750427887749E-11 -1.82367523629629E-09  1.17639236293027E-10  4.31358350601286E-10
  2.36522764963548E-10  8.88025512284421E-10  4.55265488023428E-10 -2.50706949760344E-09 -4.14537854621998E-09
 -1.92181087253002E-09  2.64016381215056E-02  2.43904443666361E-01  1.14528491757473E-01 -3.99728964908238E-10
 -1.29756237559448E-09 -6.63191668052924E-10 -4.57289817014430E-02 -4.22454894623499E-01 -1.98369169433733E-01
  9.80174629061645E-11  8.80758771154771E-11 -1.59503888024667E-10 -1.45520985273178E-10 -2.53065448865053E-11
 -2.27396240638789E-11  9.78531642793134E-11  8.97939466794143E-11 -4.14570390187139E-03 -8.00845970469977E-04
 -1.26335676720429E-10 -1.15928214931921E-10  5.35208055030081E-03  1.03388754319309E-03  9.94049739354257E-13
 -9.79912475965085E-12 -3.73896117367837E-13 -1.76641991377799E-12 -1.76122605344018E-03  2.58393822807562E-12
  2.62548079285169E-03 -2.27847419616031E-12 -3.47318462892752E-03
* ORBITAL    1   43
  8.24674436039473E-12  5.57540885959825E-11  1.15267977800739E-10 -3.95670103581755E-10 -1.60750939299948E-09
 -9.22320214818835E-10  1.91295636918777E-11  2.02901749440799E-10 -1.40288444733537E-09 -2.82560405696553E-10
  6.03741600526779E-11 -6.74688345067082E-03 -8.89267361358398E-02 -1.90970187526444E-01  4.74559265654030E-02
  6.92467344917888E-02  3.62389014334641E-03  4.77643828062904E-02  1.02574022953881E-01 -2.54895559450946E-02
 -3.71938478021481E-02  3.39108511981753E-02  5.92864109586966E-01  3.20537495308613E-01  3.21140158030456E-10
  1.71061816660621E-09  8.39083508457255E-10 -9.35442806903099E-11 -8.22078847030023E-10 -3.72955038938634E-10
 -1.82142171594438E-02 -3.18439530715466E-01 -1.72167294245074E-01  8.50283004881859E-11  1.18412284264348E-09
  5.31020323306412E-10 -7.32156510262158E-02 -5.94832350791069E-02 -1.13232128881233E-10 -1.15557801577680E-10
  1.89041997946476E-02  1.53585052490690E-02 -2.48717154016546E-02 -2.02067464291182E-02  5.01867643015311E-12
  1.82817446718091E-11  3.21092465176426E-02  2.60867974486294E-02  4.81708627915691E-12 -1.23913079540823E-11
 -1.89398444538434E-03  7.35177199294633E-12  7.15858837353375E-04 -2.77879350866012E-12  4.68640687491510E-12
 -8.15653057664336E-04 -6.78578849355905E-12  7.19338351553997E-04  8.18154618412858E-12 -8.25777877838100E-12
 -5.58557400791206E-11 -1.15464945738915E-10  3.93896804139892E-10  1.60757098985827E-09  9.22229494898114E-10
  1.90388141839281E-11  2.01768579090878E-10 -1.40496523247848E-09 -2.87675536078447E-10  5.46300578393670E-11
 -6.74688097674724E-03 -8.89266960900275E-02 -1.90970022063381E-01  4.74559937848231E-02  6.92467868167787E-02
  3.62388881069256E-03  4.77643612284058E-02  1.02573933839199E-01 -2.54895921631092E-02 -3.71938760000377E-02
 -3.39108943323497E-02 -5.92864182418894E-01 -3.20537523142066E-01 -3.21095467393343E-10 -1.71072006629265E-09
 -8.39138025352064E-10  9.35024137505681E-11  8.21696487152162E-10  3.72955035524342E-10  1.82142404521462E-02
  3.18439569941560E-01  1.72167309228400E-01 -8.53371614253565E-11 -1.18358443538052E-09 -5.31040633351278E-10
 -7.32156515910728E-02 -5.94832356831131E-02 -1.13309750696953E-10 -1.15635096063646E-10  1.89041999437233E-02
  1.53585054073080E-02 -2.48717155980935E-02 -2.02067466365608E-02  5.32770917383196E-12  1.85322010992146E-11
  3.21092467667096E-02  2.60867977133303E-02  4.18026547893498E-12 -1.29593369933343E-11  1.89398413293803E-03
 -7.35375335161398E-12 -7.15858720053230E-04  2.78018924133307E-12 -4.67943730183761E-12  8.15652923680999E-04
  6.77487205621974E-12 -7.19338232713736E-04 -8.17567098361013E-12
* ORBITAL    1   44
 -1.48441285158332E-11 -1.08914508367492E-10 -5.46481630433113E-10 -1.79027207790582E-09 -7.91343186831034E-10
 -4.73531015075455E-10 -4.02985708069111E-12 -9.99361739551135E-11 -1.22905184237730E-09 -2.46868735906303E-10
 -3.08858155648424E-11  3.62389014136077E-03  4.77643827914524E-02  1.02574022839429E-01 -2.54895559954860E-02
 -3.71938478433876E-02  6.74688345447285E-03  8.89267362423936E-02  1.90970187786724E-01 -4.74559264212185E-02
 -6.92467343683959E-02 -1.82142171689606E-02 -3.18439530757863E-01 -1.72167294258251E-01 -3.86897532913633E-11
 -1.20106318964114E-10 -5.75860511415156E-11 -2.76238196040154E-10 -1.80102781063588E-09 -8.76204190739346E-10
 -3.39108509649475E-02 -5.92864109463557E-01 -3.20537495269770E-01 -1.63458926641523E-10 -3.01080149845795E-10
 -1.60204764268311E-10  3.93256349925893E-02  3.19496713961056E-02  6.92319016404324E-12  6.87273027746562E-12
 -1.01538353289986E-02 -8.24936969050101E-03 -4.63056435348061E-02 -3.76205010967316E-02  1.00386919157115E-10
  1.08284766770084E-10  5.97803287282978E-02  4.85678580637231E-02  5.52830566117121E-11  4.88878402581292E-11
  1.01729808608899E-03 -5.63263497496302E-13 -3.84502507478486E-04  2.13216814982858E-13  6.70735526468639E-12
 -1.51856590241493E-03 -7.37815716643946E-12  1.33924924940741E-03 -6.34459671473530E-13  1.48381708160230E-11
  1.08940988794432E-10  5.46599846874627E-10  1.79152762417867E-09  7.91318864333335E-10  4.73616154923681E-10
 -3.93252335976749E-12 -9.90094569767394E-11 -1.22760865031233E-09 -2.42916753483555E-10 -2.64292453979877E-11
  3.62388881198937E-03  4.77643612713843E-02  1.02573933930174E-01 -2.54895921079215E-02 -3.71938759517975E-02
  6.74688097163070E-03  8.89266960369629E-02  1.90970021759186E-01 -4.74559939196552E-02 -6.92467869270649E-02
  1.82142403495380E-02  3.18439569896135E-01  1.72167309214462E-01  3.84075444191949E-11  1.20046484875524E-10
  5.75743334642986E-11  2.76018441275574E-10  1.80136284446641E-09  8.76246871112022E-10  3.39108943889640E-02
  5.92864182536688E-01  3.20537523179322E-01  1.63728313696453E-10  3.00740734785450E-10  1.60273343438046E-10
  3.93256352968605E-02  3.19496717209421E-02  6.78117235618868E-12  6.72368497529705E-12 -1.01538354104342E-02
 -8.24936977631750E-03 -4.63056438990364E-02 -3.76205014816082E-02  1.00120630914440E-10  1.08064709385391E-10
  5.97803291934354E-02  4.85678585570070E-02  5.57521296454209E-11  4.92995651244293E-11 -1.01729791820969E-03
  5.56340537070086E-13  3.84502444596703E-04 -2.10870160582856E-13 -6.71214874392599E-12  1.51856565287296E-03
  7.38575021255912E-12 -1.33924902833332E-03  6.29472516461710E-13
* ORBITAL    1   46
  4.26741272035043E-11  3.06668549347021E-10  1.30303253585726E-09  2.99702985450086E-09 -6.79287137105055E-10
 -3.57201626738172E-10  3.95811396579480E-11  5.39606461939152E-10  5.79554038480963E-10  3.19751249659311E-10
  4.00187854954833E-10 -3.87749345874807E-12 -5.19159223062780E-11 -1.79947765423552E-10  4.02477003879467E-11
  6.22516489874295E-11  1.25539724488588E-11  1.65366159139454E-10  6.59134393422088E-10 -1.47750584725889E-10
 -2.37893053688466E-10  5.31865286990456E-11  3.88698370228787E-10  2.08160810585529E-10 -1.55975796363602E-01
 -5.75086652628756E-01 -2.75567386738321E-01  1.54632800342237E-01  5.70134990687489E-01  2.73194672070052E-01
 -1.93560928058325E-10 -1.28159101645722E-09 -6.81778223689929E-10  8.92772890817155E-02  3.29167591201144E-01
  1.57729017799465E-01 -2.29929256838797E-11 -1.32953187627970E-11  2.36684276567401E-02  2.13473912710530E-02
  1.36976323235146E-10  1.36209411113751E-10 -1.54351141381869E-10 -1.36421790522340E-10 -2.14201838203139E-02
 -1.93196206985799E-02  1.11287850650749E-10  8.69401469930648E-11 -1.65920029586717E-02 -1.49649137826363E-02
 -1.48387665359789E-12 -1.47316397199404E-03 -2.75882645240898E-12  5.56803644197092E-04 -1.00782667587519E-03
  2.74983702048238E-13  9.01427578853825E-04  1.66730317332829E-12  1.19247660850530E-03 -4.14244334154196E-11
 -2.97184737046777E-10 -1.26118721944913E-09 -3.13884308408797E-09  6.27355379325537E-10  3.12214840219811E-10
  3.11613436786064E-11  4.40641116553017E-10  5.09200829997569E-10 -1.36816187343853E-10 -1.37982028884777E-10
 -3.93960139866251E-12 -5.19786598616542E-11 -1.80050108387028E-10  4.02299062940724E-11  6.22977798737159E-11
  1.25452595673801E-11  1.65377346116056E-10  6.59785603364853E-10 -1.46660024234378E-10 -2.36737802178533E-10
 -5.29136281287282E-11 -3.88332664045180E-10 -2.08011461001306E-10  1.55975805864073E-01  5.75086628015819E-01
  2.75567370471446E-01 -1.54632809784115E-01 -5.70134966270393E-01 -2.73194655914716E-01  1.93648843732390E-10
  1.28167493094625E-09  6.81834186820952E-10 -8.92772945628648E-02 -3.29167577088645E-01 -1.57729008502082E-01
 -2.29601252150175E-11 -1.32575420786332E-11  2.36684298735668E-02  2.13473934717234E-02  1.37078764916040E-10
  1.36318622352690E-10 -1.54280666596301E-10 -1.36345989112898E-10 -2.14201857823891E-02 -1.93196226548913E-02
  1.11403251579548E-10  8.70506737306686E-11 -1.65920045601369E-02 -1.49649153641092E-02  1.48858759163295E-12
  1.47316417513372E-03  2.76495651690638E-12 -5.56803720347544E-04  1.00782681507253E-03 -2.76761352413806E-13
 -9.01427704909312E-04 -1.66076459304928E-12 -1.19247677178331E-03
* ORBITAL    1   47
 -3.31252507992394E-10 -2.37946704146050E-09 -1.01020751937204E-08 -2.43695818319730E-08  5.14568532598626E-09
  2.62651736636189E-09 -2.73535424009399E-10 -3.80162432964456E-09 -4.20069368886536E-09 -4.08268626434181E-10
 -6.76927057672405E-10  1.25535106348066E-11  1.65390342597328E-10  6.59390427730711E-10 -1.47625676938148E-10
 -2.37795999317957E-10  3.93860154359480E-12  5.19492058593617E-11  1.80138168373658E-10 -4.00885235872749E-11
 -6.21020640530019E-11 -1.93486065857000E-10 -1.28180800231415E-09 -6.81906172791106E-10  1.78554574772859E-01
  6.58335181122553E-01  3.15458035317517E-01  1.35079000405604E-01  4.98039653507257E-01  2.38648358748730E-01
 -5.30546772371205E-11 -3.88406544615370E-10 -2.08020864219171E-10  7.79878957004827E-02  2.87543321326677E-01
  1.37783691339207E-01  1.63275219373934E-10  1.33815765789397E-10 -2.70946277924929E-02 -2.44376021743580E-02
 -9.77989894917804E-11 -9.09514880033447E-11 -1.34900950023020E-10 -1.30365933407612E-10 -1.87115350310192E-02
 -1.68765946575533E-02 -3.30392814176900E-11 -4.16414633509271E-11 -1.44938929890274E-02 -1.30725541885602E-02
  1.34607269029076E-12  1.68641658776932E-03  1.02355145944857E-12 -6.37405559035155E-04 -8.80383874765105E-04
  1.74658855924199E-12  7.87439283477419E-04  2.60235692806651E-12  1.04168421071760E-03  3.32807823630008E-10
  2.39120237848177E-09  1.01546137571263E-08  2.41739063489908E-08 -5.21745896901345E-09 -2.68950000055988E-09
 -2.85123170259311E-10 -3.93924972963479E-09 -4.30468671198821E-09 -1.04236901369485E-09 -1.42266094810145E-09
  1.25497988931431E-11  1.65412082004204E-10  6.59716406935885E-10 -1.46822209588887E-10 -2.36902188384211E-10
  3.87446210274140E-12  5.19016957602140E-11  1.79684948038328E-10 -4.03698969080466E-11 -6.23981883483800E-11
  1.93638226545351E-10  1.28197916847481E-09  6.81996454464577E-10 -1.78554585691193E-01 -6.58335152921600E-01
 -3.15458016678475E-01 -1.35079008617122E-01 -4.98039632206046E-01 -2.38648344645660E-01  5.30715351273804E-11
  3.88257011633827E-10  2.07946241088273E-10 -7.79879004815163E-02 -2.87543308998113E-01 -1.37783683234476E-01
  1.63348286893545E-10  1.33886265422597E-10 -2.70946303244271E-02 -2.44376046894750E-02 -9.76862011044360E-11
 -9.08374632507183E-11 -1.34976137774513E-10 -1.30442794724104E-10 -1.87115367297526E-02 -1.68765963537678E-02
 -3.31178278451807E-11 -4.17255676572765E-11 -1.44938944163635E-02 -1.30725555927254E-02 -1.33966189839544E-12
 -1.68641682082175E-03 -1.02143497338066E-12  6.37405646202436E-04  8.80383996605237E-04 -1.74717779613850E-12
 -7.87439393829436E-04 -2.60931972197479E-12 -1.04168435229100E-03
* ORBITAL    1   50
 -3.60444740322228E-02 -2.52603704773122E-01 -8.95324740289581E-01 -5.36121999055731E-01  4.85144619241030E-01
  1.80114580027462E-01 -5.96228150939248E-03  1.38592964636870E-01  1.67476124177766E+00  7.76739910640570E-01
  5.07396825570019E-01 -1.80300010851875E-11 -2.86916366114227E-10 -1.02187578812592E-09 -3.09829099412958E-10
 -1.86775564803265E-10  3.30461351115350E-11  5.23433035597714E-10  1.87748112662009E-09  6.28433684590206E-10
  4.05854601558214E-10 -3.21700885377963E-10 -6.29492583622886E-10 -2.48796981135112E-10  1.14291419249346E-10
 -2.28155370992964E-11 -3.53085834640579E-11 -2.65215341071589E-01 -6.26784783778874E-01 -2.81528070780300E-01
  5.53135912820043E-10  1.17734509800996E-09  4.68186759261449E-10  4.59366445708649E-01  1.08562309098312E+00
  4.87620922356145E-01  4.09579048568794E-11  3.83451368532330E-11  3.04583485736288E-11  2.08146026073656E-11
 -1.05751985822983E-11 -9.90149386470968E-12  4.92767140032532E-11  4.70889326662221E-11  6.05602294678339E-02
  3.77982143279385E-02 -6.36138401318359E-11 -6.07903193771855E-11 -7.81829200292683E-02 -4.87972848509109E-02
 -6.12466382830757E-12 -2.12808007449990E-13  2.31528256676215E-12 -3.66801604263447E-13  9.76386071932236E-04
 -9.85212193316378E-12 -1.45551041901720E-03  8.68954928783787E-12  1.92545929974217E-03 -3.60444691754762E-02
 -2.52603669606240E-01 -8.95324581257159E-01 -5.36121551584188E-01  4.85144658583433E-01  1.80114608764382E-01
  5.96227871807383E-03 -1.38593010190073E-01 -1.67476142203245E+00 -7.76739949437389E-01 -5.07396840369618E-01
  1.80656464668466E-11  2.86936161146761E-10  1.02161105397754E-09  3.09959135966324E-10  1.86875392795908E-10
 -3.30375367378495E-11 -5.23449342768122E-10 -1.87747146729991E-09 -6.28423301645587E-10 -4.05836489825379E-10
 -3.21910133732560E-10 -6.29797346132129E-10 -2.48992326825294E-10  1.48419355566372E-10 -4.50306777941777E-11
 -4.81692810692691E-11 -2.65215343006364E-01 -6.26784781409694E-01 -2.81528068063201E-01  5.53151109260267E-10
  1.17725535581889E-09  4.68140543729110E-10  4.59366449361729E-01  1.08562308665400E+00  4.87620917521703E-01
 -4.11864938568304E-11 -3.85520658953416E-11 -3.19222120085125E-11 -2.19802919815055E-11  1.06364819288311E-11
  9.95438159955687E-12 -4.92611702041221E-11 -4.70764118902758E-11 -6.05602338443647E-02 -3.77982180098500E-02
  6.36023209421063E-11  6.07797051143728E-11  7.81829256661102E-02  4.87972895940690E-02 -6.14121627142134E-12
 -2.37521645325799E-13  2.32084103972807E-12 -3.53739442912798E-13  9.76386015472216E-04 -9.85304355685488E-12
 -1.45551033490749E-03  8.68754975672296E-12  1.92545918863989E-03
* ORBITAL    1   51
 -1.76593538424076E-11 -1.22807284626575E-10 -4.30266581678406E-10 -4.59256099511089E-10  2.26052311285247E-10
  7.02686839909465E-11  3.19773355675422E-12  1.49399256987934E-10  8.33524584636324E-10  6.37660282603865E-10
  5.29886807826964E-10  4.62043551613233E-02  7.31653580700365E-01  2.64060732382181E+00  4.72982999666208E-01
  1.55997474067698E-01 -2.49388176337606E-02 -3.94910288405335E-01 -1.42526877052486E+00 -2.55292745982611E-01
 -8.41996921443875E-02  8.03580737048539E-01  1.47640602533092E+00  5.76356278536445E-01  6.61244922042843E-11
  6.91025135930410E-11  5.30788015915069E-11 -1.44253622849255E-10 -4.06503485214198E-10 -1.75531947334916E-10
 -4.33732997886848E-01 -7.96890693068000E-01 -3.11088512453551E-01  2.49435699729979E-10  7.00043971743235E-10
  3.01463133923087E-10 -5.64679608088268E-02 -4.37685299067022E-02 -2.31898219655864E-10 -2.01746042362793E-10
  1.45799647448194E-02  1.13009857966631E-02 -1.92763606571585E-02 -1.49411800372946E-02  6.12390838449707E-11
  4.69122651727900E-11  2.48856749399118E-02  1.92889807249049E-02 -6.42015517974444E-11 -4.74926713641241E-11
  8.33316432167474E-03  7.93716415741343E-12 -3.14964005010273E-03 -3.00013918364605E-12  4.09813492500728E-12
  3.60628565361779E-03 -5.94812431544382E-12 -3.18044506421137E-03  7.22472330441605E-12 -1.80165609053497E-11
 -1.25373400165361E-10 -4.41440669530845E-10 -4.86579690430505E-10  2.25634110653056E-10  6.96443693945080E-11
 -2.93043304056848E-12 -1.45764775975536E-10 -8.22677602199461E-10 -6.35774646441564E-10 -5.29025315986216E-10
 -4.62043556123562E-02 -7.31653586633000E-01 -2.64060733335211E+00 -4.72982996568749E-01 -1.55997470350489E-01
  2.49388178779326E-02  3.94910291618946E-01  1.42526877566819E+00  2.55292744310232E-01  8.41996901375499E-02
  8.03580736247743E-01  1.47640599781789E+00  5.76356261905155E-01  6.60948429516851E-11  6.91649830131339E-11
  5.31196508561813E-11 -1.43647546995003E-10 -4.05549683549665E-10 -1.75240273547405E-10 -4.33732997424018E-01
 -7.96890678184157E-01 -3.11088503450109E-01  2.48578333162573E-10  6.98534593595871E-10  3.01032639417088E-10
  5.64679628887356E-02  4.37685318116312E-02  2.31966090118288E-10  2.01814089844631E-10 -1.45799653018201E-02
 -1.13009863056734E-02  1.92763613787494E-02  1.49411806971184E-02 -6.13008844305056E-11 -4.69582868934454E-11
 -2.48856758401617E-02 -1.92889815498318E-02  6.45389653914273E-11  4.77866171971832E-11  8.33316476712759E-03
  7.94095721145263E-12 -3.14964021767499E-03 -3.00196814618444E-12  4.09614528508958E-12  3.60628584589463E-03
 -5.94695277917743E-12 -3.18044523418106E-03  7.23565540969711E-12
* ORBITAL    1   52
  1.16436558682828E-11  8.10859232700587E-11  2.84597517403629E-10  3.38380356855450E-10 -1.52044064117100E-10
 -5.16645341920085E-11 -1.96082540996549E-12 -9.43953610368523E-11 -5.49251831008867E-10 -4.05913467582298E-10
 -3.29746967304468E-10  2.49388176329560E-02  3.94910288376751E-01  1.42526877051873E+00  2.55292746021218E-01
  8.41996921904660E-02  4.62043551589095E-02  7.31653580630797E-01  2.64060732381384E+00  4.72982999743494E-01
  1.55997474160780E-01  4.33732997697876E-01  7.96890693078428E-01  3.11088512457856E-01  2.71390122729513E-13
  1.96481514904830E-12  1.24613545351170E-12  1.52046723407235E-10  3.22426825079519E-10  1.59310623548267E-10
  8.03580736740257E-01  1.47640602542260E+00  5.76356278597092E-01 -1.31129926034749E-10 -4.20233554744401E-10
 -1.69719267222799E-10 -3.04786025468280E-02 -2.36240800737848E-02 -9.07490141235398E-12 -7.98833395523870E-12
  7.86954153695178E-03  6.09971137895684E-03  3.57134742110156E-02  2.76816488797414E-02 -2.20637799067254E-10
 -1.87770448612322E-10 -4.61058969150543E-02 -3.57368550133051E-02 -9.38375609011207E-11 -8.70287644067166E-11
  4.49782847418394E-03  4.55933116834259E-13 -1.70001942534887E-03 -1.73351574665776E-13 -7.47183446347471E-12
 -6.68139554331113E-03  8.31219615095397E-12  5.89243699067724E-03  2.28234331785079E-13  1.14961797407380E-11
  7.99926908958604E-11  2.79783122327347E-10  3.26351494891217E-10 -1.52331741852316E-10 -5.19901758848861E-11
  2.05380478320714E-12  9.58287677213720E-11  5.53974873257288E-10  4.06767821007714E-10  3.30154313410445E-10
 -2.49388178767126E-02 -3.94910291582376E-01 -1.42526877566028E+00 -2.55292744349474E-01 -8.41996901847115E-02
 -4.62043556114639E-02 -7.31653586586626E-01 -2.64060733335393E+00 -4.72982996643072E-01 -1.55997470436473E-01
  4.33732997255249E-01  7.96890678221805E-01  3.11088503476101E-01  8.96783942471605E-14  1.93884647134321E-12
  1.23075213976389E-12  1.52147232533403E-10  3.22889538481111E-10  1.59471635909599E-10  8.03580735883947E-01
  1.47640599783075E+00  5.76356261907334E-01 -1.31482548234207E-10 -4.20747106920172E-10 -1.69834996178042E-10
  3.04786036669855E-02  2.36240810997269E-02  8.93067117557288E-12  7.85148671602100E-12 -7.86954184262198E-03
 -6.09971165794360E-03 -3.57134755351955E-02 -2.76816500909079E-02  2.20591655088509E-10  1.87740320835093E-10
  4.61058985944349E-02  3.57368565510176E-02  9.40072063846038E-11  8.71787660757544E-11  4.49782871482377E-03
  4.46733654649597E-13 -1.70001951522424E-03 -1.68443662183939E-13 -7.47409817955530E-12 -6.68139589921986E-03
  8.31175557571271E-12  5.89243730575054E-03  2.36150710685425E-13
* ORBITAL    1   62
 -1.11582889494217E-01 -8.07196849547855E-01 -3.59453946831364E+00 -7.66134024257399E+00  1.12501303083705E+00
  4.78776024137745E-01 -9.10711521452283E-02 -1.41284110649204E+00 -4.24004471085088E+00 -9.89021756109630E-02
  3.18018754031936E-01  2.24718401851019E-12  3.09252341330719E-11 -1.53098954879479E-10 -2.23224688015055E-11
  4.43114444477719E-12 -2.77349570605979E-12 -3.95439380208901E-11  3.19256471437024E-10  4.77172271932029E-11
 -1.49746419542418E-11  7.01918701520499E-11 -4.14855709616811E-11  2.49637545025205E-11  1.64461880603671E-10
  2.08606818630577E-10  8.43342115906574E-11  2.36460414410272E-01  3.17943249211964E-01  1.33996372849092E-01
 -1.42617930249341E-10  3.52213089942116E-11 -7.26031654433806E-11 -4.09561451549063E-01 -5.50693861198215E-01
 -2.32088525742131E-01 -5.16190831978067E-11 -3.91306385637637E-11 -2.56631398493578E-12 -5.26034060650859E-12
  1.33263247267710E-11  1.01040379403110E-11 -4.15707746620135E-11 -3.34474422931964E-11 -3.32931384102008E-01
 -2.50305676495918E-01  5.36570377426787E-11  4.31714807303799E-11  4.29812568653369E-01  3.23143238812105E-01
  9.37797541120406E-12 -5.32328288182834E-12 -3.54473150422943E-12 -1.80067810178307E-11 -6.35631212055627E-03
  1.48819111379389E-11  9.47543066749659E-03 -1.31252267377316E-11 -1.25348165480843E-02  1.11582894140227E-01
  8.07196882154029E-01  3.59453958062758E+00  7.66134027517469E+00 -1.12501305726450E+00 -4.78776059149779E-01
 -9.10711552519494E-02 -1.41284111339788E+00 -4.24004454220444E+00 -9.89021262014167E-02  3.18018775517767E-01
  2.19441375415082E-12  3.10664269286022E-11 -1.52940412500675E-10 -2.22447067335455E-11  4.50349382080858E-12
 -2.79975428087375E-12 -3.95783865332430E-11  3.19317442242493E-10  4.77254182138846E-11 -1.49370120304045E-11
 -7.05481665178918E-11  4.12251942832615E-11 -2.51326181753972E-11 -1.72376524316072E-10 -1.87660634992520E-10
 -9.95190328179261E-11 -2.36460393777982E-01 -3.17943197212464E-01 -1.33996348702060E-01  1.42617192623311E-10
 -3.52757363718615E-11  7.25941638656952E-11  4.09561415737225E-01  5.50693771320417E-01  2.32088483795379E-01
 -5.17831505626580E-11 -3.92660306087889E-11  7.98556134522382E-12  3.38401766969060E-12  1.33718513768628E-11
  1.01379448518021E-11 -4.15743133185012E-11 -3.34476126034565E-11 -3.32931425733564E-01 -2.50305707686364E-01
  5.36768654629385E-11  4.31829595052532E-11  4.29812622467850E-01  3.23143279137307E-01 -9.40012330267121E-12
  5.64504806234409E-12  3.55431576230583E-12  1.79122626540386E-11  6.35631314695309E-03 -1.48836351830113E-11
 -9.47543219813180E-03  1.31275642631906E-11  1.25348185752170E-02
* ORBITAL    1   31
 -6.00975484899182E-10 -4.32605136028125E-09 -1.86739050216319E-08 -2.72129531912886E-08  6.36112926899878E-09
  2.88607081109313E-09 -4.01969372958488E-10 -5.73768385995177E-09 -2.97778675916747E-08 -8.01495006341372E-09
 -4.94580345058956E-09 -1.89141216314509E-03 -3.40160914691126E-02  4.05516165865445E-01  1.81231829905085E-01
  1.50738332981922E-01  1.01062690636052E-03  1.81756139757172E-02 -2.16677015471747E-01 -9.68365143319734E-02
 -8.05431074110314E-02 -5.86480872238903E-02 -1.18463706857158E-02 -5.61865461073412E-03 -5.67817011124769E-10
 -2.19220062434789E-10 -1.04295444993811E-10  1.53635791815215E-09  1.30406391720484E-09  5.04759414987306E-10
  3.13370782840063E-02  6.32979989823498E-03  3.00218192541153E-03 -2.70522640581047E-09 -2.25479316925454E-09
 -8.70527384373130E-10 -1.42580438237166E-04  1.81604828906008E-03  6.47835361284216E-12  8.56723344742963E-12
  3.68140961804992E-05 -4.68901662020353E-04 -4.81830384926735E-05  6.13708410481311E-04  4.80500128684671E-11
  3.49258538093986E-11  6.22040552835534E-05 -7.92294141851113E-04 -6.17762718495793E-11 -4.49189530786272E-11
 -2.63658056294337E-04 -6.64050157172673E-13  9.96533785076048E-05  2.50417568244305E-13  1.37974093866491E-12
 -1.12954344250909E-04 -2.06192609349026E-12  9.96163635345297E-05  2.74251944781554E-12  6.01030747591525E-10
  4.32648839123855E-09  1.86754744573453E-08  2.72103808360853E-08 -6.36464968895372E-09 -2.88807789397226E-09
 -4.02013090073560E-10 -5.73770138279651E-09 -2.97755609783619E-08 -8.01398239599013E-09 -4.94514396734135E-09
 -1.89141145131909E-03 -3.40160789400998E-02  4.05516253735492E-01  1.81231861016067E-01  1.50738354914447E-01
  1.01062652640725E-03  1.81756073034080E-02 -2.16677062327559E-01 -9.68365309239964E-02 -8.05431191093649E-02
  5.86480696701335E-02  1.18463690159063E-02  5.61865463072761E-03  5.67635550101153E-10  2.19343732925929E-10
  1.04384633381121E-10 -1.53645825653424E-09 -1.30368991678714E-09 -5.04516626922676E-10 -3.13370688776123E-02
 -6.32979899845941E-03 -3.00218193380165E-03  2.70273456173592E-09  2.25420528096627E-09  8.70374746407175E-10
 -1.42580290838332E-04  1.81604863564045E-03  6.49403284257022E-12  8.57898251202775E-12  3.68140574354015E-05
 -4.68901752247006E-04 -4.81829884650824E-05  6.13708527965683E-04  4.79755818739770E-11  3.48630644435952E-11
  6.22039915986757E-05 -7.92294292790255E-04 -6.15800967330702E-11 -4.47645712031195E-11  2.63658098686051E-04
  6.62208273538533E-13 -9.96533947131163E-05 -2.49373783739102E-13 -1.38285052774248E-12  1.12954362614026E-04
  2.06909721732434E-12 -9.96163795700696E-05 -2.76162466294671E-12
* ORBITAL    1   32
  4.28028602407512E-10  3.08091549516924E-09  1.32993527504526E-08  1.94163684497631E-08 -4.52889468227914E-09
 -2.05509744378045E-09  2.85918236015891E-10  4.07956719596637E-09  2.12133585298552E-08  5.71016344400075E-09
  3.52345350178464E-09 -1.01062690510672E-03 -1.81756139543475E-02  2.16677015416339E-01  9.68365143183309E-02
  8.05431074072465E-02 -1.89141216023568E-03 -3.40160913928926E-02  4.05516165988233E-01  1.81231829953300E-01
  1.50738333023276E-01 -3.13370783896856E-02 -6.32979990507296E-03 -3.00218192647444E-03  2.19208814594537E-11
 -2.01317307746201E-12 -1.89038654985268E-12 -1.57550217510381E-09 -1.11411249098960E-09 -4.47704155200243E-10
 -5.86480875331325E-02 -1.18463707184058E-02 -5.61865461861568E-03  1.59363591000721E-09  1.49137881536831E-09
  5.66842773811029E-10 -7.61840917368488E-05  9.70358189312979E-04 -1.75347132666577E-13 -1.17611565323867E-13
  1.96706599471981E-05 -2.50545403616345E-04  9.01758026965577E-05 -1.14856977761792E-03 -2.94758932006957E-11
 -1.83385393699498E-11 -1.16416436570392E-04  1.48279722353791E-03  4.86363764637822E-11  3.76564065245208E-11
 -1.40878818082353E-04 -1.17752248374553E-14  5.32471841896729E-05  3.97456869784230E-15 -5.82323128859559E-13
  2.11396739426893E-04  1.10515186137625E-12 -1.86434400679183E-04 -2.40150439099918E-12 -4.27994641843601E-10
 -3.08068237013416E-09 -1.32982724680777E-08 -1.94187618224923E-08  4.52655514615166E-09  2.05372745163844E-09
  2.85909924753987E-10  4.07944073421736E-09  2.12143774254241E-08  5.71054302856318E-09  3.52364217571695E-09
 -1.01062652499031E-03 -1.81756072691653E-02  2.16677062366034E-01  9.68365309415224E-02  8.05431191263295E-02
 -1.89141144923686E-03 -3.40160789118247E-02  4.05516253582104E-01  1.81231860974188E-01  1.50738354896137E-01
  3.13370690363567E-02  6.32979901451863E-03  3.00218193758197E-03 -2.09262230586685E-11  1.86955540598877E-12
  1.73709981865407E-12  1.57621125271835E-09  1.11455890183259E-09  4.47912758083972E-10  5.86480698580352E-02
  1.18463690258489E-02  5.61865463165251E-03 -1.59479887633691E-09 -1.49178616720952E-09 -5.67011849641079E-10
 -7.61840126548601E-05  9.70358374743565E-04 -2.24154681019017E-13 -1.53243410494227E-13  1.96706389768587E-05
 -2.50545451948652E-04  9.01757099828769E-05 -1.14856999697326E-03 -2.95386078043996E-11 -1.83930606358737E-11
 -1.16416318015239E-04  1.48279750551748E-03  4.87263493190528E-11  3.77461943944189E-11  1.40878840730859E-04
  1.77540427173020E-14 -5.32471928884120E-05 -6.42176404724372E-15  5.80699284748120E-13 -2.11396773800509E-04
 -1.09988406793799E-12  1.86434430761631E-04  2.39309178886498E-12
* ORBITAL    1   33
 -6.32333776814027E-03 -4.54584352562280E-02 -1.92420590544399E-01 -1.17068179331873E-01 -2.31917686300268E-01
 -1.65952632793546E-01 -1.77429526552027E-03 -2.03414115132484E-02  6.84336943686041E-01  3.27307767154111E-01
  2.77416883780218E-01 -1.68088682232654E-10 -2.97628569506494E-09 -2.31500811037750E-08 -8.64028852151872E-09
 -6.26603548201063E-09  3.36592691538076E-10  5.96533036869316E-09  4.62510669712870E-08  1.72674028461803E-08
  1.25251429658294E-08 -1.53178305798156E-09 -4.57627817369955E-10 -6.15122425262793E-11 -8.76214159873273E-10
 -2.70191077617121E-10 -1.17176414904179E-10 -7.81045441110123E-02  3.55404993584272E-02  2.24672807267090E-02
  3.18303633830205E-09  9.29096309417174E-10  1.26173596592768E-10  1.35281037253823E-01 -6.15579510163469E-02
 -3.89144718989298E-02 -7.06742867151250E-11 -1.05127017230161E-10 -2.64643761661166E-11 -1.47277555641083E-11
  1.82464670527963E-11  2.71428844096457E-11 -8.75186539651640E-11 -1.31850506077629E-10  5.87009594437928E-03
  5.59465142213112E-03  1.12986099536804E-10  1.70217873771241E-10 -7.57826130411137E-03 -7.22266394240712E-03
  6.12850696854668E-12 -8.17218130535783E-13 -2.31550997466476E-12  3.79124375184469E-12 -2.23081056680865E-04
  1.00304669874041E-11  3.32549605359502E-04 -8.84620611254390E-12 -4.39921778784353E-04 -6.32305829856192E-03
 -4.54564179840660E-02 -1.92411693034166E-01 -1.17047220495982E-01 -2.31919354403644E-01 -1.65953267313770E-01
  1.77410448485087E-03  2.03385440929087E-02 -6.84346657091519E-01 -3.27310336829197E-01 -2.77418492890357E-01
  1.68044474139037E-10  2.97656386224910E-09  2.31483620576269E-08  8.63984270832707E-09  6.26585226809548E-09
 -3.36531920844721E-10 -5.96530345008675E-09 -4.62513735555058E-08 -1.72674836305236E-08 -1.25252499185747E-08
 -1.53268362618513E-09 -4.57385290297901E-10 -6.12804835601451E-11 -8.08764907612368E-10 -2.58566900312566E-10
 -1.12900859563776E-10 -7.81049869109002E-02  3.55400019328408E-02  2.24670925577062E-02  3.18296901774822E-09
  9.29093197020495E-10  1.26185876161719E-10  1.35281804831358E-01 -6.15570893602711E-02 -3.89141459460560E-02
  7.07536686142705E-11  1.05183756318681E-10  2.75292343300619E-11  1.55310273972872E-11 -1.82715109051621E-11
 -2.71605672013619E-11  8.75142315604639E-11  1.31847704201506E-10 -5.87007418067821E-03 -5.59463287394708E-03
 -1.12977754800840E-10 -1.70214540417706E-10  7.57823321399034E-03  7.22264000246927E-03  6.11705394963179E-12
 -8.57181566297468E-13 -2.31305041521172E-12  3.80388290442823E-12 -2.23081427885538E-04  1.00318625967875E-11
  3.32550158832021E-04 -8.84674789524053E-12 -4.39922511422977E-04
* ORBITAL    1   34
  7.58448293575228E-02  5.47474451024226E-01  2.41508705764111E+00  5.71267779031893E+00 -4.47469741255407E-01
 -1.69364267512415E-01  5.18574712904927E-02  7.79279852587282E-01  2.61620712977012E+00  6.89875907762172E-01
  4.31814909267345E-01  6.71156509451374E-12  8.97435329792596E-11  5.28349183498525E-09  3.16135517226541E-09
  2.97467577691904E-09  2.50886195173712E-11  4.92341668324834E-10 -5.90429502821739E-09 -4.50300632553992E-09
 -4.57833075705873E-09 -8.94508516945111E-11 -2.05854659591499E-10 -1.30207927349047E-10  8.99864963570044E-10
  1.36806492719666E-09  6.38599283818100E-10 -1.20688030112066E-01 -1.36570554996783E-01 -5.17057044655917E-02
  5.82966496265430E-10  3.77044694133894E-10  2.02426322530607E-10  2.09037801528909E-01  2.36547142231908E-01
  8.95569082686983E-02  5.62784940420108E-11  7.53616874159100E-11 -5.86201293540381E-11 -5.36993105928475E-11
 -1.45276725829469E-11 -1.94579315413542E-11  5.00349030925052E-11  7.12542300622548E-11 -6.14411257925939E-03
 -5.19873442806236E-03 -6.46081840536437E-11 -9.19990913856761E-11  7.93201515851752E-03  6.71153721792851E-03
  3.62155822018795E-12  1.55284546511595E-11 -1.36858613759537E-12  3.33413220085471E-11 -9.44659670079072E-05
  5.89912259454363E-12  1.40821530404904E-04 -5.20016832710483E-12 -1.86289383379695E-04 -7.58448534108102E-02
 -5.47474623930618E-01 -2.41508778869449E+00 -5.71267821256929E+00  4.47468880603472E-01  1.69363649865813E-01
  5.18574782128647E-02  7.79279932091522E-01  2.61620455034986E+00  6.89874681773533E-01  4.31813873758944E-01
 -2.71273266510460E-11 -5.06168433685298E-10  7.46844064529936E-10  1.47979611572408E-09  1.76016185709453E-09
  2.16290311377662E-11  4.30948157076186E-10 -6.37164846916118E-09 -4.67632089256906E-09 -4.70351445633438E-09
  4.54643444995600E-10  3.20734673410997E-10  1.52832701418870E-10 -8.19886988936142E-10 -1.29953729334221E-09
 -5.84758409386528E-10  1.20687731756176E-01  1.36570688348929E-01  5.17057885879509E-02 -5.45277418261056E-10
 -3.65144721609288E-10 -2.00073504625927E-10 -2.09037284063749E-01 -2.36547372484042E-01 -8.95570534369527E-02
  4.15485940906525E-11  5.46052128782288E-11 -5.54717346477803E-11 -5.04412388743111E-11 -1.07259878686814E-11
 -1.40981691658986E-11  5.10008277908957E-11  7.26102164475155E-11 -6.14413491289613E-03 -5.19875572192178E-03
 -6.58455008665499E-11 -9.37409327953457E-11  7.93204401340339E-03  6.71156473226383E-03 -4.82460023920603E-12
 -1.58771899810651E-11  1.82377290140769E-12 -3.32445598995626E-11  9.44651548519637E-05 -5.79911223668495E-12
 -1.40820319092535E-04  5.11239789051610E-12  1.86287778560322E-04
* ORBITAL    1   35
  1.15783190436792E-10  8.24836992039822E-10  3.27686689948833E-09 -2.78159028571058E-09  3.26032993083659E-09
  2.51640148433397E-09 -3.84238504618091E-12 -4.24122912514268E-10 -1.98655319686815E-08 -8.82745022294204E-09
 -7.15068383450475E-09  5.04133988135397E-03  8.88422889261451E-02  6.76223793840383E-01  2.50633675389294E-01
  1.81002230281080E-01  9.63771357912413E-03  1.69843048562626E-01  1.29276172697307E+00  4.79145552719786E-01
  3.46028575695603E-01  5.44843934192351E-02  1.71919607306475E-02  3.40136066814894E-03  2.29590840702764E-11
 -3.43846332099283E-12 -3.05221888220815E-12  2.33443198866108E-09 -5.76025813428001E-10 -4.52569707660842E-10
  1.04159802897879E-01  3.28664990300252E-02  6.50250527992174E-03 -3.92535307898902E-09  6.16911461536431E-10
  5.41033667913462E-10  2.19193807215093E-03  3.09071670726530E-03  1.93170585821416E-12  1.65322946252570E-12
 -5.65956041772484E-04 -7.98019659948126E-04 -2.65024684543226E-03 -3.73694958677761E-03  1.19481853293789E-11
  1.82287146633099E-11  3.42145395934020E-03  4.82438116973168E-03  5.25812843110623E-11  5.24584986268724E-11
 -1.78706692375964E-04  8.87520334913377E-14  6.75448105915214E-05 -3.30759829979963E-14 -4.38694584567026E-13
  2.73921506185130E-04  2.15708760036062E-13 -2.41576053820399E-04  1.44919023376719E-12  2.46917139740709E-10
  1.77133158762261E-09  7.45221193972800E-09  7.10039954098831E-09  2.48868523498531E-09  2.22470077858963E-09
 -8.58319842312632E-11 -9.23232876617357E-10  1.53454322722883E-08  7.63584695923423E-09  6.40497179693271E-09
 -5.04134002802719E-03 -8.88422909526310E-02 -6.76223783742536E-01 -2.50633667159368E-01 -1.81002221910320E-01
 -9.63771385925232E-03 -1.69843052405511E-01 -1.29276170770664E+00 -4.79145537055337E-01 -3.46028559772906E-01
  5.44843948975817E-02  1.71919536756783E-02  3.40135657555051E-03  2.27310600919845E-11 -2.86598494024687E-12
 -2.73327280049406E-12  2.12575831554488E-09 -8.12167792227241E-10 -5.41963620470809E-10  1.04159805806678E-01
  3.28664855154989E-02  6.50249744093925E-03 -3.56412068982240E-09  1.02538104089873E-09  6.95610808782504E-10
 -2.19193858023203E-03 -3.09071710602806E-03 -1.93120335828228E-12 -1.64541410462364E-12  5.65956181065598E-04
  7.98019769190189E-04  2.65024747596601E-03  3.73695008141208E-03 -1.32179117278691E-12 -9.23749678366677E-12
 -3.42145475745338E-03 -4.82438179565875E-03 -6.62940132967615E-11 -6.40758750313823E-11 -1.78706673667995E-04
  9.08742786114144E-14  6.75448029473012E-05 -3.45839992087131E-14 -6.02936041765450E-13  2.73921476150492E-04
  4.60683316840926E-13 -2.41576027959250E-04  1.12482525838351E-12
* ORBITAL    1   36
 -3.25861222043616E-10 -2.34173078237843E-09 -9.94749606030876E-09 -9.91116112302520E-09 -4.50558462492637E-09
 -3.68891220169522E-09 -1.25432229778558E-10 -1.52083574385544E-09  1.90268704180609E-08  9.73853864008655E-09
  8.32253379755075E-09  9.63771357947292E-03  1.69843048541233E-01  1.29276172699816E+00  4.79145552825574E-01
  3.46028575815774E-01 -5.04133988170174E-03 -8.88422889319446E-02 -6.76223793835429E-01 -2.50633675398194E-01
 -1.81002230288650E-01  1.04159803038625E-01  3.28664989854466E-02  6.50250525789157E-03  5.89542711497497E-11
 -1.90484128606907E-10 -1.21446110590533E-10 -2.65878765424235E-09  1.07172308847934E-09  6.78329694455860E-10
 -5.44843934610352E-02 -1.71919607274953E-02 -3.40136066678948E-03  4.55880708357361E-09 -1.84959486532797E-09
 -1.16887961118870E-09  4.19040820406482E-03  5.90863610580916E-03  4.16405517251166E-11  4.65371966629139E-11
 -1.08195873197898E-03 -1.52560327274466E-03  1.38630331305247E-03  1.95474084917562E-03  9.64634219889355E-11
  8.89741535148094E-11 -1.78970999812491E-03 -2.52355965991603E-03 -1.27696549951167E-10 -1.17569924949936E-10
 -3.41640139123048E-04  1.22717303750180E-12  1.29127829626656E-04 -4.64220359792580E-13 -2.73731075978010E-12
 -1.43284107977257E-04  4.11140103373211E-12  1.26364741359953E-04 -5.56574500361029E-12 -1.27650167842707E-10
 -9.11132701779280E-10 -3.63685215241433E-09  5.02508199480639E-09 -5.67183444241147E-09 -4.12976402667199E-09
 -1.00519799806516E-11 -5.15584340041533E-10 -2.58584941462490E-08 -1.15394866535026E-08 -9.44960305332170E-09
 -9.63771385960520E-03 -1.69843052418913E-01 -1.29276170767404E+00 -4.79145537048942E-01 -3.46028559762372E-01
  5.04134002835925E-03  8.88422909471485E-02  6.76223783757778E-01  2.50633667206978E-01  1.81002221963100E-01
  1.04159805870755E-01  3.28664855106933E-02  6.50249744005198E-03  5.88143153463070E-11 -1.90775164421468E-10
 -1.21603783966159E-10 -2.97361627422118E-09  7.14753663440042E-10  5.43152291513414E-10 -5.44843949731962E-02
 -1.71919536592324E-02 -3.40135656742097E-03  5.10523562426596E-09 -1.23228596072122E-09 -9.35316459169828E-10
 -4.19040917443258E-03 -5.90863686690207E-03 -4.16441222083359E-11 -4.65442101475308E-11  1.08195899266030E-03
  1.52560347733221E-03 -1.38630364476142E-03 -1.95474110950908E-03 -8.03990474360221E-11 -7.53813207737014E-11
  1.78971041271991E-03  2.52355998533190E-03  1.06946307701496E-10  1.00002706330784E-10 -3.41640103345769E-04
  1.22664038749278E-12  1.29127815687766E-04 -4.63999143089055E-13 -2.98384968541838E-12 -1.43284092387301E-04
  4.48128289559871E-12  1.26364727797094E-04 -6.05602056838314E-12
* ORBITAL    1   38
  5.67320429854381E-10  4.10090121823241E-09  1.82717462479073E-08  5.03382516513734E-08 -1.37062507736511E-09
 -1.86164688391114E-10  3.86834788772231E-10  5.94551351854771E-09  1.64035347253546E-08  4.12743165034911E-09
  2.50200198744996E-09 -1.68947080840757E-03 -2.82820809524615E-02  3.07832440021266E-01 -2.46237491066289E-01
 -3.77478529401547E-01  8.07169873905826E-04  1.35121860140454E-02 -1.47071534834395E-01  1.17643630294160E-01
  1.80345991836543E-01 -1.12872703317345E-01 -1.90349926320680E-02  1.41595931117489E-03 -3.02057397543983E-10
 -2.92952630481371E-10 -1.08475704423927E-10 -6.60285792278510E-10 -7.48969910965071E-10 -2.61280397463055E-10
  5.39266137094095E-02  9.09425091333837E-03 -6.76495810026587E-04  1.05580378467889E-09  1.26391480515527E-09
  4.38810132567908E-10 -1.90347909640349E-02 -1.75559342222938E-02  2.32460879203919E-11  2.20223798696207E-11
  4.91476187204488E-03  4.53292271058371E-03 -5.75164859412519E-03 -5.30478980106143E-03 -6.55610462989952E-11
 -5.77109478022890E-11  7.42534643777089E-03  6.84845419598481E-03  8.59725485619576E-11  7.60642718037235E-11
 -2.18639621634637E-03 -8.29532096884592E-13  8.26380093279180E-04  3.12634215357197E-13 -1.85636401688226E-12
 -8.37529940638313E-04  2.78253577061733E-12  7.38631974956280E-04 -3.74560222240201E-12 -5.67296712149706E-10
 -4.10076608568118E-09 -1.82710678065716E-08 -5.03385870283997E-08  1.36898456066482E-09  1.85274398385269E-10
  3.86774707354157E-10  5.94560263676574E-09  1.64048629392334E-08  4.12809837896917E-09  2.50245961478881E-09
 -1.68947102848399E-03 -2.82820850180558E-02  3.07832412770308E-01 -2.46237518604220E-01 -3.77478556295667E-01
  8.07169978087464E-04  1.35121879551880E-02 -1.47071521927982E-01  1.17643643399211E-01  1.80346004644885E-01
  1.12872695483978E-01  1.90350003242373E-02 -1.41595674316779E-03  3.01964349766968E-10  2.93115987537901E-10
  1.08545087960230E-10  6.60209605379537E-10  7.48741457545705E-10  2.61106320370695E-10 -5.39266099411507E-02
 -9.09425457737636E-03  6.76494585261326E-04 -1.05716655803893E-09 -1.26413902867117E-09 -4.38922857826935E-10
 -1.90347918530972E-02 -1.75559349620388E-02  2.32613015779357E-11  2.20313159868680E-11  4.91476210072486E-03
  4.53292289983683E-03 -5.75164886195372E-03 -5.30479002298086E-03 -6.56360147829191E-11 -5.77771656033860E-11
  7.42534678422670E-03  6.84845448385839E-03  8.60982497184528E-11  7.61569823104200E-11  2.18639621697776E-03
  8.28294575216745E-13 -8.26380093802046E-04 -3.13901542606660E-13  1.84923297979467E-12  8.37529941204922E-04
 -2.77270344494563E-12 -7.38631975253101E-04  3.72780688402734E-12
* ORBITAL    1   39
  4.16433565325848E-10  3.01038309152726E-09  1.34104824526769E-08  3.69177374236172E-08 -1.03424019234010E-09
 -1.53927729595336E-10  2.84673914938887E-10  4.37505970437509E-09  1.19918372284002E-08  3.02109233275991E-09
  1.83774129292685E-09  8.07169872344930E-04  1.35121859852782E-02 -1.47071534913218E-01  1.17643630261312E-01
  1.80345991807676E-01  1.68947080914263E-03  2.82820809346467E-02 -3.07832439820395E-01  2.46237491161822E-01
  3.77478529471421E-01  5.39266137607404E-02  9.09425091756400E-03 -6.76495808740429E-04 -4.38217428576839E-11
 -1.66279692959974E-11 -6.85290126681593E-12 -2.24375322455931E-10 -2.98155563505891E-10 -9.88072268854273E-11
  1.12872703526742E-01  1.90349926772870E-02 -1.41595929984709E-03  9.92772524763493E-10  1.10241914981028E-09
  3.88157271883638E-10  9.09415495236162E-03  8.38760914788277E-03  8.06074928658432E-13  9.47134379394312E-13
 -2.34810073040813E-03 -2.16567137734432E-03 -1.20386588641839E-02 -1.11033477319965E-02 -6.71783340966672E-11
 -6.05175808545272E-11  1.55418417290691E-02  1.43343602594023E-02  4.87573783257112E-11  4.21615368556044E-11
  1.04458336210183E-03 -4.38481078217970E-14 -3.94815395586054E-04  1.78108627534558E-14 -1.83791135457503E-12
 -1.75301690442393E-03  2.44376143908206E-12  1.54601559100250E-03 -2.06102094955139E-12 -4.16455788771341E-10
 -3.01051099647030E-09 -1.34109082648163E-08 -3.69175117555145E-08  1.03511587214180E-09  1.54406030325327E-10
  2.84664281323176E-10  4.37508812775475E-09  1.19911098708020E-08  3.02079264566645E-09  1.83757165244274E-09
  8.07169978056676E-04  1.35121879435532E-02 -1.47071521863719E-01  1.17643643431620E-01  1.80346004667745E-01
  1.68947102504015E-03  2.82820849670699E-02 -3.07832412994042E-01  2.46237518508829E-01  3.77478556216161E-01
 -5.39266100535325E-02 -9.09425460028677E-03  6.76494579314395E-04  4.31982482083275E-11  1.64216971036422E-11
  6.69490364054658E-12  2.24227853331013E-10  2.98088867330244E-10  9.87969554785392E-11 -1.12872695550743E-01
 -1.90350003246103E-02  1.41595674237866E-03 -9.92143111074547E-10 -1.10237318923041E-09 -3.88127771963524E-10
  9.09415537689217E-03  8.38760950122033E-03  8.27361669485812E-13  9.57181638736648E-13 -2.34810083959905E-03
 -2.16567146770844E-03 -1.20386594247688E-02 -1.11033481960699E-02 -6.71489233624910E-11 -6.04863168159321E-11
  1.55418424542253E-02  1.43343608613296E-02  4.87007543147202E-11  4.21144350322387E-11 -1.04458336242567E-03
  4.21132891146331E-14  3.94815395890938E-04 -1.57896806467236E-14  1.84143153523858E-12  1.75301690567532E-03
 -2.44754387719616E-12 -1.54601559174541E-03  2.06912804285944E-12
* ORBITAL    1   45
  1.95924576682846E-03  1.30291966442981E-02  4.21179479809366E-02  2.59967467774914E-01 -1.75405336297463E-02
  1.30593234555266E-02 -1.10343104974151E-02 -1.61710573252594E-01 -2.69621773497598E-01 -6.88237337618114E-01
 -7.61391503420341E-01  1.89868358661463E-11  3.10159169407049E-10  1.19594460127331E-09  8.23186383926192E-10
  7.60955561517696E-10 -3.08477975538373E-11 -5.00569287094962E-10 -1.93111025953455E-09 -1.35579267866404E-09
 -1.26252109412857E-09  5.41609780359440E-10  5.52524778603069E-10  1.83895697595075E-10 -4.39604975228771E-10
  3.70950726337063E-10  2.39632419110510E-10 -1.16657770172855E-03  7.70622957905520E-02  1.35493192611778E-02
 -7.75678556569843E-10 -9.27759959188641E-10 -3.06955374973349E-10  2.02057171799466E-03 -1.33475810256201E-01
 -2.34681086247008E-02  1.50726182258799E-11  1.15590933577534E-11 -4.06303702641569E-11 -2.82140839754691E-11
 -3.89515468441693E-12 -2.98615489381411E-12  1.90566977142602E-11  1.39775001262874E-11  4.93967393879275E-02
  4.16411647935446E-02 -2.45918995144302E-11 -1.80372713000908E-11 -6.37709164132967E-02 -5.37585126460423E-02
 -4.95786731315781E-13 -2.05817823937401E-12  1.87189221170526E-13  3.49501202617126E-12 -1.11770043924120E-03
 -7.87828837763376E-13  1.66616944075469E-03  6.94344986052960E-13 -2.20413499224677E-03  1.95924357293118E-03
  1.30291806811515E-02  4.21178734091114E-02  2.59967193766062E-01 -1.75405864802904E-02  1.30592912296150E-02
  1.10343114861933E-02  1.61710591674465E-01  2.69621848264665E-01  6.88237360295629E-01  7.61391512786236E-01
 -1.91451926500684E-11 -3.11190443099866E-10 -1.19799586990283E-09 -8.22632184676620E-10 -7.60153498344981E-10
  3.08366663886145E-11  5.00519608449467E-10  1.93082360339521E-09  1.35588399399267E-09  1.26262053334735E-09
  5.40751293974295E-10  5.46232763199498E-10  1.80447021869015E-10 -5.67515195695942E-10  1.26024224769838E-10
  1.25120376572757E-10 -1.16658081075847E-03  7.70622829676160E-02  1.35493120779828E-02 -7.75648125913723E-10
 -9.28869751954533E-10 -3.07564158059241E-10  2.02057600952704E-03 -1.33475790177737E-01 -2.34680971783374E-02
 -1.58500414556560E-11 -1.21989627775962E-11  2.96277886782951E-11  1.86794554761998E-11  4.09027302234742E-12
  3.14797371181699E-12 -1.89595191169337E-11 -1.38981252657044E-11 -4.93967405357924E-02 -4.16411657220899E-02
  2.44824719975217E-11  1.79449345179925E-11  6.37709178169141E-02  5.37585137791138E-02 -4.86248833809703E-13
 -2.69631519612397E-12  1.84515511548609E-13  3.73684455668357E-12 -1.11770029864850E-03 -7.89607819231797E-13
  1.66616923218389E-03  6.97722989863779E-13 -2.20413472036773E-03
* ORBITAL    1   48
 -4.64997800332845E-12 -3.17120781971064E-11 -8.35223402388414E-11 -6.99884340008995E-10  2.63989158393985E-11
 -1.93036875343277E-11  1.05053030658610E-11  1.79612995898791E-10  5.00847080503965E-10  6.57405776382317E-10
  6.63561118308957E-10 -3.10588895486031E-03 -4.86147020455695E-02 -2.60535220472993E-01 -4.27154043834441E-01
 -4.44337111757863E-01 -5.79488402481146E-03 -9.07040028454135E-02 -4.86099597199895E-01 -7.96972494890077E-01
 -8.29032198354799E-01 -2.48774308411899E-02 -1.15303889026171E-01 -3.49817438976461E-02  1.45550480139216E-11
 -2.58674767264084E-12  5.76937094763171E-13  5.57725469615602E-11 -2.29270890779962E-10 -3.53148309548312E-11
 -4.64156475272322E-02 -2.15130890696629E-01 -6.52679960109578E-02 -3.41653296404456E-11  3.16475472070911E-10
  1.31474523774267E-10 -1.69061503883379E-02 -1.39238532625031E-02  3.17642034846838E-12  2.45485783733889E-12
  4.36514908467078E-03  3.59512334132108E-03  1.99495694789600E-02  1.64304038756695E-02  5.36123594670188E-11
  4.84686755184172E-11 -2.57547834850761E-02 -2.12115602132686E-02  6.20432617136973E-11  5.73056598290402E-11
  5.15763787939827E-04  8.59804486553358E-14 -1.94940340092867E-04 -3.17360551609157E-14 -2.33967181496111E-13
 -7.71554953102283E-04 -1.63618999611721E-13  6.80447522366248E-04  2.24720916726584E-12 -4.61858725261147E-12
 -3.13724331621528E-11 -8.17032890318419E-11 -6.94884313145830E-10  2.60401109478456E-11 -1.94689240697842E-11
 -1.05314819156956E-11 -1.80407918547012E-10 -5.01707572001963E-10 -6.57480979965603E-10 -6.63575448307437E-10
  3.10588909081706E-03  4.86147043089697E-02  2.60535229429844E-01  4.27154040073052E-01  4.44337104477582E-01
  5.79488427998358E-03  9.07040071223753E-02  4.86099613918387E-01  7.96972487865103E-01  8.29032184774231E-01
 -2.48774276272565E-02 -1.15303874769638E-01 -3.49817352311142E-02  1.38871057388799E-11 -2.82858808346289E-12
  4.17608179632536E-13  5.56741764317212E-11 -2.28796378344073E-10 -3.50662493955743E-11 -4.64156414857778E-02
 -2.15130863993952E-01 -6.52679797786005E-02 -3.35197322627490E-11  3.17091001462786E-10  1.31770816411793E-10
  1.69061521220660E-02  1.39238545810507E-02 -3.19543377135603E-12 -2.46737398111267E-12 -4.36514952083590E-03
 -3.59512367152490E-03 -1.99495715202102E-02 -1.64304054261874E-02 -5.35616407299615E-11 -4.84252108344975E-11
  2.57547861448961E-02  2.12115622373918E-02 -6.20524397116584E-11 -5.73181165931844E-11  5.15763826815533E-04
  8.28726206552289E-14 -1.94940355612457E-04 -3.18082104502522E-14 -2.35114492642359E-13 -7.71555011993343E-04
 -1.64390560912089E-13  6.80447573478488E-04  2.25041128314973E-12
* ORBITAL    1   49
  5.06400755779462E-12  3.40275707297944E-11  7.92784184403180E-11  9.74631489146756E-10 -5.06587252584788E-12
  4.82569299087656E-11 -1.70843774430310E-11 -2.78151299067310E-10 -6.35382251953702E-10 -1.01136287965679E-09
 -1.05437479334747E-09 -5.79488402742728E-03 -9.07040029172905E-02 -4.86099597290742E-01 -7.96972494895793E-01
 -8.29032198364323E-01  3.10588895518921E-03  4.86147020514481E-02  2.60535220519344E-01  4.27154043839092E-01
  4.44337111757374E-01 -4.64156473587798E-02 -2.15130890761001E-01 -6.52679960263118E-02  3.11312313934775E-11
 -4.02926096569461E-11  3.51797302617337E-11 -5.94546949769728E-11  2.67292000469303E-10  8.44294476640027E-11
  2.48774307797113E-02  1.15303889122084E-01  3.49817439439051E-02  7.37155946741663E-11 -4.57371134598623E-10
 -1.47192942866825E-10 -3.15430389712952E-02 -2.59787495747136E-02  8.03812311323887E-11  7.34147287191537E-11
  8.14437767853764E-03  6.70768432476694E-03 -1.06923884534301E-02 -8.80621810414677E-03  2.24962123561653E-11
  1.98188242568515E-11  1.38038138357645E-02  1.13687784759191E-02 -3.42450509494708E-11 -2.96070962758412E-11
  9.62298100393162E-04  1.43567784786328E-12 -3.63714504039356E-04 -5.43009453959644E-13 -9.85310782248513E-13
  4.13531027721670E-04  1.50005295249646E-12 -3.64700027137665E-04 -2.10635239890772E-12  5.20603613774908E-12
  3.47162155783915E-11  8.24845710896787E-11  9.83601527992365E-10 -6.02496945191786E-12  4.78205532600220E-11
  1.69247088331500E-11  2.76798871763724E-10  6.33618419845886E-10  1.01120759715168E-09  1.05432866072604E-09
  5.79488428049159E-03  9.07040071227386E-02  4.86099614011897E-01  7.96972487877537E-01  8.29032184775133E-01
 -3.10588909201060E-03 -4.86147043394016E-02 -2.60535229473717E-01 -4.27154040076368E-01 -4.44337104482767E-01
 -4.64156413785509E-02 -2.15130864196500E-01 -6.52679798783306E-02  3.14741049168066E-11 -3.94600598720667E-11
  3.56088197342004E-11 -5.92863896481270E-11  2.66948327436899E-10  8.43228248876540E-11  2.48774275394390E-02
  1.15303874811929E-01  3.49817352443257E-02  7.48707321455305E-11 -4.56864567774098E-10 -1.46963186851576E-10
  3.15430421980968E-02  2.59787520280867E-02 -8.03385777842544E-11 -7.33815721152119E-11 -8.14437849588374E-03
 -6.70768494380511E-03  1.06923895442607E-02  8.80621893243333E-03 -2.24485197651872E-11 -1.97780059451719E-11
 -1.38038152647860E-02 -1.13687795637230E-02  3.41995446903619E-11  2.95610681247843E-11  9.62298173259392E-04
  1.43878824244078E-12 -3.63714532093032E-04 -5.43148650360025E-13 -9.87497705140463E-13  4.13531059140989E-04
  1.49994208687124E-12 -3.64700054666201E-04 -2.10190566091014E-12
* ORBITAL    1   53
 -2.36263000960391E-01 -1.70357435876592E+00 -7.43877664384908E+00 -1.74083181084086E+01 -2.14088546921681E-01
 -3.90464806085995E-01 -1.68397712618475E-01 -2.40839110236988E+00 -7.58475623420226E+00 -1.20999235321891E+00
 -4.58325723138854E-01 -1.66944177833612E-12 -5.44062903417844E-11  6.55616182641221E-10  7.39351313715290E-11
 -2.72576332101834E-11  2.46852040024848E-12  9.76886182748112E-11 -1.34539159563875E-09 -1.52866672282408E-10
  4.01235888278636E-11 -1.17189963549342E-10  3.19108718323634E-11  8.10518425359488E-11 -2.55485242709203E-10
 -1.34685753823494E-09 -6.56471548086504E-10  4.32971792595228E-01  7.09719774919540E-01  2.15969871850577E-01
  2.38649211858219E-10  6.21558702679827E-11 -8.13429846299720E-11 -7.49929143132759E-01 -1.22927071129740E+00
 -3.74070791829299E-01 -1.18714484820787E-10 -8.94103605095858E-11  2.67819035471404E-11  2.66759492790233E-11
  3.06905179230890E-11  2.31130738284165E-11 -1.25877446821721E-10 -9.45653649716515E-11  4.71731158585204E-02
  3.70715153095290E-02  1.62364051271902E-10  1.21969314660984E-10 -6.09002307541439E-02 -4.78591205065253E-02
 -4.73613849528448E-14  1.61174767786450E-11  1.93233934149637E-14  5.30454591657689E-11 -4.83900697991259E-04
  3.81078360497209E-13  7.21356544367305E-04 -3.34162605083147E-13 -9.54265030388818E-04  2.36263001554503E-01
  1.70357436288536E+00  7.43877665773261E+00  1.74083181220543E+01  2.14088536477389E-01  3.90464796133777E-01
 -1.68397712677035E-01 -2.40839109745280E+00 -7.58475621612410E+00 -1.20999233906377E+00 -4.58325716721500E-01
 -1.78232138064838E-12 -5.56307680526571E-11  6.53049432861480E-10  7.36596273420082E-11 -2.71469385807173E-11
  2.45462324374891E-12  9.78119642186870E-11 -1.34485596377385E-09 -1.52754108551439E-10  4.01586969276065E-11
  1.18436938970691E-10 -2.91412446552127E-11 -7.99772856475024E-11  3.16272639353528E-10  1.30286464980022E-09
  6.65156365849305E-10 -4.32971790870666E-01 -7.09719762761491E-01 -2.15969865080421E-01 -2.38737166796950E-10
 -6.23383308828157E-11  8.12537713976112E-11  7.49929140689463E-01  1.22927068980871E+00  3.74070780124242E-01
 -1.18678460426522E-10 -8.93840829298916E-11  6.00920790100187E-11  5.34805752467575E-11  3.06793601146299E-11
  2.31085106062865E-11 -1.25824248759845E-10 -9.45310878887466E-11  4.71731135472651E-02  3.70715129593384E-02
  1.62348982157268E-10  1.21961222827051E-10 -6.09002275747355E-02 -4.78591173149227E-02  6.20175851360409E-14
 -1.64589406607770E-11 -2.54618671262950E-14 -5.30353863858366E-11  4.83900658580087E-04 -3.80114894647911E-13
 -7.21356485243755E-04  3.34597847291983E-13  9.54264950998835E-04
* ORBITAL    1   54
  3.32869286105065E-14  2.48333131433747E-13  1.18531654294751E-12  2.67690694987503E-12  5.24787006285221E-14
  7.25854906828020E-14  2.69666090464548E-14  3.37717375767692E-13  1.26165014875464E-12  1.92607186240676E-13
  6.26709278757324E-14  6.04698434790861E-12  2.05490745856206E-10  9.62021810376026E-11  1.18015716201755E-11
 -1.11297678041551E-11 -5.00020589520233E-12 -1.43767231761189E-10 -6.75037620552711E-11 -1.95111430500672E-11
 -1.14626020135223E-11 -7.97229737959399E-12 -5.09946648879704E-12  1.42651148981370E-11  8.34010877792821E-12
  6.13751719629846E-12  3.70027162297348E-12 -4.02399668615312E-11 -2.32888141172171E-10 -1.55115183774591E-10
 -1.10859230511076E-11 -7.45637910012175E-12 -1.58380712198792E-11 -2.30501965831736E-11 -1.34190107789977E-10
 -8.94777934205196E-11  5.66014005204218E-02  4.79471638000809E-02  8.01427170888583E-13  2.28171035660362E-13
  2.19216281843793E-01  1.85698567070048E-01 -3.47928676442013E-01 -2.94731103519161E-01 -2.65534980479106E-12
  1.24421512131234E-12 -2.69504393833366E-01 -2.28297731060713E-01 -2.04094289846261E-12  9.78742379601203E-13
  9.31927880823530E-04 -5.25305833027212E-12  2.46564940448626E-03 -1.40627431995689E-11  1.04410717647670E-11
 -3.38906089298896E-03  5.62287807503929E-12 -3.84283384658626E-03 -1.04575465826589E-12 -3.24593526049329E-14
 -2.58376108107345E-13 -1.18817459556412E-12 -2.67675997420649E-12 -4.56536762035952E-14 -7.17245808353549E-14
 -3.50745505307564E-15  3.87755196974774E-13  1.24762552754958E-12  1.94823871661053E-13  6.87650285081756E-14
  4.28208289437906E-12  1.82057623535949E-10 -9.72123770342887E-12 -2.64676841926425E-11 -4.11195768838896E-11
 -3.08591970012217E-12 -1.19685335741544E-10  4.73450611969830E-11  2.65765354674813E-11  2.71279616949970E-11
 -9.20792208543821E-12  8.17171037087330E-11  1.72025485041185E-11 -8.10237200527524E-12 -5.99938427553113E-12
 -3.55325368886615E-12  4.02372930170533E-11  2.32920479210011E-10  1.55175967879537E-10  3.56777168346619E-11
 -7.78228004699742E-11 -1.92738827387460E-11  2.30908822192865E-11  1.34223136412278E-10  8.95161727293655E-11
  5.66014032682619E-02  4.79471659652931E-02  7.57778633537157E-13  1.98771801335410E-13  2.19216292483334E-01
  1.85698575452340E-01 -3.47928693343775E-01 -2.94731116833814E-01 -2.63525249201841E-12  1.26256661442957E-12
 -2.69504406926818E-01 -2.28297741375616E-01 -2.02622765031103E-12  9.90040641536184E-13 -9.31927788634161E-04
  5.26768971451076E-12 -2.46564916230824E-03  1.40845973209295E-11 -1.04321602005022E-11  3.38906056040171E-03
 -5.61178913251930E-12  3.84283346840700E-03  1.04770532462222E-12
* ORBITAL    1   55
  5.38484716910987E-15  1.82749081183094E-14  5.13929837318565E-14  2.16070613900479E-15  2.87089819298449E-15
  2.06688300858196E-15 -9.28026195432783E-15  2.53703890439437E-14  2.83877111162035E-14  3.72668537201704E-15
  6.51274257365924E-16  3.07290740104080E-12  1.20145881083099E-10 -4.23989959372587E-11 -2.31972322173835E-11
 -2.52285015105421E-11  3.47056011924760E-12  1.76110279836522E-10 -1.67211497784990E-11 -1.53480062862164E-11
 -3.83114848405008E-11  3.97073529206783E-11 -6.88142165821211E-11 -1.42293269237935E-11 -4.63743777163926E-11
 -2.68778745586347E-10 -1.79074768688764E-10 -7.21039708420899E-12 -5.31647315206560E-12 -3.20072770963356E-12
  5.96750825837920E-11 -3.88622290656137E-11  1.16863348161238E-11 -4.17584405241728E-12 -3.06267820011638E-12
 -1.84608405981709E-12 -1.10024708128387E-01 -9.32021584697200E-02 -3.32490032435348E-12  1.60207620458875E-12
 -4.26123862025401E-01 -3.60970407437608E-01 -1.78989344553419E-01 -1.51622245058830E-01 -6.56609353217512E-13
 -1.97859963712305E-13 -1.38644550208894E-01 -1.17446086063625E-01 -5.11865254147887E-13 -1.55508416725133E-13
 -1.81152924578921E-03  5.20480298149303E-13 -4.79285588146240E-03  1.18917989488501E-11  1.11336628568433E-11
 -1.74347741642010E-03  9.89985646108787E-12 -1.97691756513461E-03  1.83760915698715E-12  5.59336463592917E-15
  1.59485338434483E-14  3.36982542525987E-14 -3.62979429640319E-14 -2.94150197877678E-15 -2.50313603907184E-15
 -8.80889723896126E-15 -2.88739047048513E-14  1.91858987457204E-14  1.63538447196664E-15 -8.68338723103766E-16
  4.78911419844051E-12  1.41486139609709E-10  5.89679151265521E-11  1.81867018959747E-11  9.85295947381574E-12
  4.96950668978515E-12  1.95922561894121E-10  7.31434063432233E-11  1.78030153600022E-11 -1.18828604283545E-11
 -1.93934789287076E-11 -7.35739770029423E-12 -1.71180104518026E-11  4.63835315734709E-11  2.68818949138868E-10
  1.79138172619802E-10  7.03191636827215E-12  5.20318859839821E-12  3.08301331391320E-12 -4.63333251083453E-11
 -2.71891876926599E-11 -3.87914619266851E-11  4.03620533722155E-12  3.00323199783134E-12  1.78151712061560E-12
 -1.10024713474336E-01 -9.32021626813537E-02 -3.34491580284310E-12  1.58805246141372E-12 -4.26123882726343E-01
 -3.60970423745268E-01 -1.78989353240360E-01 -1.51622251902664E-01 -5.71126831922045E-13 -1.36249512377309E-13
 -1.38644556938484E-01 -1.17446091365775E-01 -4.42047772480024E-13 -1.04725924887981E-13  1.81152906713214E-03
 -5.12774754553611E-13  4.79285541059958E-03 -1.18809930806473E-11 -1.11495332431863E-11  1.74347724542737E-03
 -9.91949537621877E-12  1.97691737043076E-03 -1.84341700458982E-12
* ORBITAL    1   56
  2.86399228507007E-11  2.07589990792283E-10  9.23625317690974E-10  1.88089762379899E-09  1.05494382976231E-10
  8.62878589026736E-11  2.19949866852824E-11  3.48324626849923E-10  1.18303474520323E-09  2.29295124382520E-10
  9.59494400930369E-11 -2.24994123462560E-11 -3.42968754874811E-10 -1.33263558258395E-09 -3.67037411768363E-10
 -2.21810917585791E-10 -5.20026808897568E-12 -7.95990653577835E-11 -3.09027831859459E-10 -8.46179296224992E-11
 -5.04641039511409E-11 -3.06383996532835E-10 -7.94065874672210E-10 -3.39626002873503E-10  1.05839858093545E-01
  2.61097177565950E-02  4.95132986672533E-02  7.51164289825818E-02  1.85305307308988E-02  3.51404682365208E-02
 -7.80791510745600E-11 -1.84076292254780E-10 -7.87471172408202E-11  4.33684906290204E-02  1.06986071887411E-02
  2.02883588938203E-02  2.42372464652753E-11  2.05457417473424E-11 -3.81154926201848E-01 -3.04651950753296E-01
 -9.71038381629825E-11 -7.83412318771811E-11 -1.56621665854019E-10 -1.26452155681753E-10 -2.46942931154778E-01
 -1.97378127706498E-01 -1.06302918629506E-10 -8.57006946384583E-11 -1.91281171981220E-01 -1.52888440309349E-01
 -7.14236517798536E-12 -1.98149939538620E-03  1.12150533051941E-11  7.48936375089645E-04  9.70442890186934E-04
  1.31890704789682E-11 -8.67990507884471E-04  1.11707314363494E-11 -1.14824351302855E-03 -3.09567978371056E-11
 -2.22685201461607E-10 -9.55067357366037E-10 -2.20998371021870E-09 -5.85636609479868E-11 -8.08500887468672E-11
  1.97191457333956E-11  2.67996895915842E-10  9.86053529078794E-10  1.09765600221067E-10  5.53043769828485E-12
  2.25461295075788E-11  3.43028093306672E-10  1.33258336640144E-09  3.67037678799055E-10  2.21816627382707E-10
  5.28165183377326E-12  7.96555844039069E-11  3.09099003499569E-10  8.46184865612291E-11  5.04557393110665E-11
 -3.06537340412933E-10 -7.94173651976915E-10 -3.39721546632394E-10  1.05839848763181E-01  2.61097038213922E-02
  4.95132927711725E-02  7.51164225049159E-02  1.85305210054924E-02  3.51404640948934E-02 -7.78744005628678E-11
 -1.83917804704122E-10 -7.86432101561167E-11  4.33684865364405E-02  1.06986012112670E-02  2.02883564127919E-02
 -2.42877173078188E-11 -2.05833945770530E-11  3.81154936293829E-01  3.04651958217514E-01  9.71642078811833E-11
  7.83951568485519E-11  1.56592276395816E-10  1.26424574131908E-10  2.46942937698741E-01  1.97378132545154E-01
  1.06371747685961E-10  8.57561154789992E-11  1.91281177033628E-01  1.52888444048969E-01 -7.15649797042210E-12
 -1.98149894214840E-03  1.12029125323060E-11  7.48936203013369E-04  9.70442667809151E-04  1.31957348170878E-11
 -8.67990309596150E-04  1.11949894660877E-11 -1.14824325014879E-03
* ORBITAL    1   57
 -2.14091757208770E-11 -1.54272759977593E-10 -6.72300080958691E-10 -1.47265455264111E-09 -6.00288941356149E-11
 -6.16272223900946E-11 -1.47432024292216E-11 -2.16382535768324E-10 -7.70071344835863E-10 -1.17076050320981E-10
 -3.24509076244358E-11 -5.23461944525968E-12 -7.96053752516341E-11 -3.09101683114326E-10 -8.46365253049250E-11
 -5.04820935067564E-11  2.25081678379232E-11  3.43045182066923E-10  1.33270653813696E-09  3.67046637836032E-10
  2.21804620454991E-10 -7.81015769827172E-11 -1.84124704212768E-10 -7.87653782558163E-11  8.67369808701720E-02
  2.13972140073093E-02  4.05767177435849E-02 -9.16600057742044E-02 -2.26116788414301E-02 -4.28797745194569E-02
  3.06399572227912E-10  7.94120528056896E-10  3.39644957760133E-10 -5.29199291409573E-02 -1.30548589841511E-02
 -2.47566493875282E-02 -3.57521439673539E-11 -2.87502689777322E-11 -3.12360845806812E-01 -2.49665777561828E-01
 -1.85924036533352E-10 -1.50062695931688E-10  9.87679458254233E-11  8.00746327771013E-11  3.01329427026191E-01
  2.40848514514861E-01  1.61193309849760E-11  1.20936787458008E-11  2.33408770524954E-01  1.86560457138137E-01
  3.70611932037118E-12 -1.62386154562282E-03  1.68839872450571E-11  6.13761973573919E-04 -1.18417238076160E-03
 -1.32532566690522E-11  1.05915597574221E-03  1.06757945249400E-12  1.40113165603321E-03  2.12212607630888E-11
  1.52936842884754E-10  6.69622373870906E-10  1.44195755896651E-09  6.42640523715562E-11  6.20541697073863E-11
 -1.49629985968336E-11 -2.23873799502918E-10 -7.87989953528532E-10 -1.27990449567340E-10 -4.07115301680287E-11
  5.25188109401470E-12  7.96724106230156E-11  3.09167914929261E-10  8.46424615162622E-11  5.04720093206085E-11
 -2.25399740522349E-11 -3.42991600554025E-10 -1.33266294011118E-09 -3.67049135247037E-10 -2.21820408476664E-10
 -7.78073224099874E-11 -1.83957192340509E-10 -7.86627949359233E-11  8.67369732121717E-02  2.13972025965572E-02
  4.05767129166527E-02 -9.16599978049098E-02 -2.26116668838371E-02 -4.28797694400569E-02  3.06490819885261E-10
  7.94228299619404E-10  3.39746375534711E-10 -5.29199242811298E-02 -1.30548518253680E-02 -2.47566463933118E-02
  3.57876764803202E-11  2.87818919387986E-11  3.12360854074362E-01  2.49665783677285E-01  1.85860406910391E-10
  1.49999798310288E-10 -9.88653770191782E-11 -8.01593041378972E-11 -3.01329435011132E-01 -2.40848520419077E-01
 -1.61163727207839E-11 -1.20940492705507E-11 -2.33408776696572E-01 -1.86560461704784E-01  3.72258845637168E-12
 -1.62386117409840E-03  1.69010086374031E-11  6.13761832682702E-04 -1.18417210927632E-03 -1.32488406481115E-11
  1.05915573390763E-03  1.08635263334157E-12  1.40113133532146E-03
* ORBITAL    1   58
  1.01799586099020E-14 -2.12786380736051E-14 -1.19735607912286E-13 -2.98675507778265E-13  1.54871295116237E-15
 -9.15475595387705E-15  2.15297544689160E-14 -2.13091283721329E-14 -2.27006614792513E-13 -2.43262552257656E-14
 -2.36038845330706E-16 -9.55993149686437E-12 -2.04236806329351E-10 -5.29300824832211E-10 -2.91706048651233E-10
 -2.82344649411752E-10  1.32230423295253E-11  2.45657710062243E-10  7.68817335996194E-10  3.98059858969264E-10
  3.69691023565563E-10  8.32488224022707E-10 -4.45926354100436E-10 -2.19598408034255E-10 -1.97854389543922E-11
  5.21180730349593E-12 -2.41174794807630E-11  9.58754216366389E-11 -2.90184442149711E-11  1.24807291632629E-10
 -1.02999511421234E-09  6.26254397444529E-10  3.03923838512645E-10  5.53537840044399E-11 -1.68101014431621E-11
  7.20379186811019E-11 -8.87034860860909E-02 -6.97419325523654E-02  2.57840643188908E-11  2.03176625034915E-11
 -3.43547124520561E-01 -2.70109343415197E-01  3.95726809728493E-01  3.11134924781324E-01 -1.20657662595157E-10
 -9.38495895545249E-11  3.06528668689039E-01  2.41004076382307E-01 -9.34729886628965E-11 -7.27041062830086E-11
  1.66384138912029E-03  7.00736455371362E-12  4.40211055095670E-03  1.94883483557840E-11 -9.68023265433065E-12
 -4.39137710347634E-03 -6.43929794800566E-12 -4.97935358796086E-03  4.04195761120681E-14 -2.16200271854592E-14
  2.18986013751043E-14  1.29398134685753E-13  3.66875670691966E-13 -4.60323596999113E-15  5.46682938027004E-16
 -7.24716916527876E-16 -4.93412696877491E-14 -1.94253777457659E-13 -1.70311674080690E-14 -3.22244221037920E-15
  8.42480579173374E-12  1.91539287512880E-10  5.23808855948040E-10  2.92441574280938E-10  2.89188623996444E-10
 -1.19729622165072E-11 -2.30582783832362E-10 -7.62146716337528E-10 -3.98978001516850E-10 -3.77512294251007E-10
  8.40764477064031E-10 -4.69411603820856E-10 -2.19372922437278E-10 -1.95546599352673E-11  5.38504540443680E-12
 -2.39773741719794E-11  9.60528434394880E-11 -2.89979710399546E-11  1.24866476881378E-10 -1.03992150267408E-09
  6.54200909246971E-10  3.04578443246533E-10  5.54575155482212E-11 -1.67000517187390E-11  7.21019539640482E-11
  8.87034833939960E-02  6.97419301383464E-02 -2.57282300496716E-11 -2.02688870537671E-11  3.43547113914024E-01
  2.70109333939698E-01 -3.95726797501718E-01 -3.11134913861690E-01  1.20690459110371E-10  9.38774181585538E-11
 -3.06528659283933E-01 -2.41004067970052E-01  9.34914401867669E-11  7.27206121251378E-11  1.66384157849639E-03
  7.02090210041319E-12  4.40211105039201E-03  1.95097151287031E-11 -9.67004188367886E-12 -4.39137760163248E-03
 -6.42780112614318E-12 -4.97935415390683E-03  4.78180706575427E-14
* ORBITAL    1   59
  1.70638527284644E-14  1.17919056298427E-14  1.65372441735989E-13  2.53129936396207E-13  3.91685074565009E-15
  5.99406402425460E-15 -1.43033759966885E-14  3.30272989245159E-14  1.14929359973700E-13  1.09848374274158E-14
  1.55547528200098E-15  1.19543871975525E-11  2.29935033749820E-10  7.61161479572240E-10  3.99265274765937E-10
  3.77996013854074E-10  9.16896799426866E-12  2.18931581571266E-10  5.34697072614510E-10  2.77429461355229E-10
  2.60991795769838E-10 -1.04342164617072E-09  6.53501035390055E-10  3.04528726323578E-10 -1.10701316047530E-10
  3.35383948442641E-11 -1.44106902056131E-10 -1.71552148558912E-11  4.50380258153088E-12 -2.08864886189311E-11
 -6.90676317415724E-10  4.54288640821863E-10  2.09171945654930E-10 -9.86766622297657E-12  2.61503033886500E-12
 -1.20586137885708E-11 -1.25139804978725E-01 -9.83895021823874E-02  1.52628997130516E-10  1.18715362199877E-10
 -4.84664380655371E-01 -3.81060903415548E-01 -2.80505052552669E-01 -2.20543355374511E-01  2.03804845757255E-11
  1.60603850328658E-11 -2.17278279408207E-01 -1.70832148486406E-01  1.57791139427529E-11  1.24339647147907E-11
  2.34728979969050E-03  1.95970657586435E-12  6.21034504799295E-03  1.14597876194618E-11  1.55009068883426E-11
  3.11276221791473E-03  1.35287561419543E-11  3.52954059981492E-03  2.36718132742097E-12 -1.34512232557587E-14
 -4.18776932039605E-14 -5.31745641920574E-14 -2.46946333146555E-13 -9.83987369468696E-15 -1.17716896957915E-14
  1.32663997743623E-14  6.52761988662295E-14  1.62991603343317E-13  2.77406193583725E-14  9.50096948616278E-15
 -1.31648157215516E-11 -2.44444064861902E-10 -7.67576994754037E-10 -3.98284124877687E-10 -3.70562034270699E-10
 -1.02951657602144E-11 -2.31408815039340E-10 -5.40110054886451E-10 -2.76675159273788E-10 -2.54261787252929E-10
 -1.03343403793254E-09  6.26707748711809E-10  3.03970343048845E-10 -1.10913465110592E-10  3.34596426668024E-11
 -1.44188668836090E-10 -1.69383783014137E-11  4.68566150473104E-12 -2.07526316321739E-11 -6.82180390036397E-10
  4.31071473553506E-10  2.09395054329683E-10 -9.74862786488064E-12  2.66058425485527E-12 -1.20029564303740E-11
  1.25139801170746E-01  9.83894987702899E-02 -1.52655771396109E-10 -1.18741132297828E-10  4.84664365707148E-01
  3.81060890060326E-01  2.80505043874396E-01  2.20543347625148E-01 -2.03450517827584E-11 -1.60262450655921E-11
  2.17278272742371E-01  1.70832142523201E-01 -1.57551319912272E-11 -1.24094169053872E-11  2.34729006690621E-03
  1.94854341783121E-12  6.21034575301161E-03  1.14462950824423E-11  1.55168809974239E-11  3.11276257078767E-03
  1.35488173327390E-11  3.52954100078706E-03  2.37360564939072E-12
* ORBITAL    1   60
  8.19079009100295E-11  5.89673632578802E-10  2.56565641222477E-09  5.17408007068449E-09  9.33073697686790E-11
  1.44882235056339E-10  5.72061883307919E-11  7.98476701709983E-10  3.12788074622806E-09  3.79791982490978E-10
  7.19082952254629E-11  1.28977052658902E-02  1.64156233432062E-01  7.64534266296810E-02  2.38787547095360E-02
 -1.04661196782039E-01 -6.91303400821945E-03 -8.79860101293171E-02 -4.09782303456965E-02 -1.27987606917534E-02
  5.60972977198377E-02  1.05159926291042E-01 -2.84957816055075E-01 -2.58454434113976E-02 -4.66014788834729E-13
 -2.46454548530795E-11 -3.72181445803586E-12 -1.57718954526388E-10 -2.72522241715706E-10 -1.04516671970580E-10
 -5.63646114546098E-02  1.52734384302849E-01  1.38528850599521E-02  2.88334038133915E-10  4.66416568217875E-10
  1.75694852570970E-10 -4.53026315869490E-01 -3.25820418362070E-01 -1.04842100372744E-10 -7.59486764316429E-11
  1.16970891736317E-01  8.41264702279356E-02 -1.53571162196628E-01 -1.10449699167294E-01  4.54026797476107E-11
  3.26286977463064E-11  1.98259518009304E-01  1.42589948649563E-01 -5.40332296779037E-11 -3.87815339559126E-11
  7.11923352377282E-03  1.51498966539877E-11 -2.69081734896179E-03 -5.72584913964971E-12  4.93824349124687E-12
  3.05947368656604E-03 -7.14627460073724E-12 -2.69820215437869E-03  8.60476220840767E-12 -8.18983563981395E-11
 -5.89640367524688E-10 -2.56572792078379E-09 -5.17390569374651E-09 -9.34129803838997E-11 -1.44830660605508E-10
  5.72358887947360E-11  7.98584697161700E-10  3.12792313797573E-09  3.79863826545970E-10  7.20098486932626E-11
  1.28977040016950E-02  1.64156214011692E-01  7.64533656566601E-02  2.38787493096728E-02 -1.04661197190205E-01
 -6.91303333100057E-03 -8.79859997244408E-02 -4.09781976921348E-02 -1.27987578137646E-02  5.60972979241048E-02
 -1.05159905070724E-01  2.84957848084656E-01  2.58454544541589E-02  3.41413107002861E-13  2.46271023193332E-11
  3.72193461217540E-12  1.57708230816853E-10  2.72524521995545E-10  1.04545970465129E-10  5.63646000513341E-02
 -1.52734401454611E-01 -1.38528909653274E-02 -2.88480332755282E-10 -4.66509891138744E-10 -1.75765870988662E-10
 -4.53026324550879E-01 -3.25820424125115E-01 -1.04895424134277E-10 -7.59856371686108E-11  1.16970894040982E-01
  8.41264717683430E-02 -1.53571165180830E-01 -1.10449701154318E-01  4.55318580731467E-11  3.27342759301404E-11
  1.98259521792211E-01  1.42589951156679E-01 -5.42951156517253E-11 -3.89742012749903E-11 -7.11923405531279E-03
 -1.51608008455399E-11  2.69081755180747E-03  5.72920989464668E-12 -4.93768291167107E-12 -3.05947391671682E-03
  7.15252252687063E-12  2.69820235562620E-03 -8.63583195115213E-12
* ORBITAL    1   61
 -4.96607735808509E-11 -3.57640054300224E-10 -1.55240988298040E-09 -3.15064276434920E-09 -4.97469218776521E-11
 -7.97763178394758E-11 -3.45921804812781E-11 -4.80469541307634E-10 -1.85388834758654E-09 -2.25196574316323E-10
 -5.00931036560004E-11  6.91303400861651E-03  8.79860101409406E-02  4.09782303632457E-02  1.27987607020294E-02
 -5.60972977116826E-02  1.28977052656154E-02  1.64156233442046E-01  7.64534265930993E-02  2.38787546917892E-02
 -1.04661196800063E-01  5.63646114404493E-02 -1.52734384292447E-01 -1.38528850533127E-02 -7.60857327479211E-12
  2.78669973149974E-12  2.68475740999174E-12  8.77089921186878E-11  1.51110022269306E-10  6.67600793046427E-11
  1.05159926337015E-01 -2.84957816079794E-01 -2.58454434299578E-02 -1.52808205149159E-10 -3.11028002440792E-10
 -1.23088257578527E-10 -2.42817327818180E-01 -1.74636308229217E-01 -2.81675861634768E-12 -2.05618450867348E-12
  6.26951644946386E-02  4.50909009666495E-02  2.86518999606096E-01  2.06066926032004E-01 -9.94623513598378E-11
 -7.15226885916679E-11 -3.69894437973598E-01 -2.66031257578180E-01 -4.28270511004740E-11 -3.17108978517168E-11
  3.81583410186976E-03  5.98832738846810E-13 -1.44224970716012E-03 -2.26868864770017E-13 -1.22353476543244E-11
 -5.70808557697479E-03  1.28405996654131E-11  5.03405830477605E-03  4.43752258420691E-12  4.96555595083122E-11
  3.57600730958152E-10  1.55229191688730E-09  3.15076119734790E-09  4.97130305037047E-11  7.97835076304615E-11
 -3.45925639972613E-11 -4.80517374872895E-10 -1.85386148007668E-09 -2.25165396439905E-10 -5.00691629813161E-11
  6.91303333080880E-03  8.79859997281487E-02  4.09781976699595E-02  1.27987578051800E-02 -5.60972979323786E-02
  1.28977040023470E-02  1.64156214030685E-01  7.64533656843264E-02  2.38787493306317E-02 -1.04661197172554E-01
 -5.63646000732251E-02  1.52734401469835E-01  1.38528909751001E-02  7.62391605801193E-12 -2.76268747253152E-12
 -2.62940398603021E-12 -8.77373153090119E-11 -1.51090052101892E-10 -6.67516661756684E-11 -1.05159905038789E-01
  2.84957848068889E-01  2.58454544409467E-02  1.52723151671921E-10  3.10960200499736E-10  1.23069782430479E-10
 -2.42817332471270E-01 -1.74636311317483E-01 -2.75839666236491E-12 -2.02008914199845E-12  6.26951657378531E-02
  4.50909017989750E-02  2.86519005159298E-01  2.06066929727015E-01 -9.94107094614719E-11 -7.14785498787798E-11
 -3.69894445042131E-01 -2.66031262264948E-01 -4.29576659331467E-11 -3.18048794215234E-11 -3.81583438674367E-03
 -5.84470319409815E-13  1.44224981623073E-03  2.21394665699009E-13  1.22376956411341E-11  5.70808600619691E-03
 -1.28410442650557E-11 -5.03405868087141E-03 -4.45416961282955E-12
* ORBITAL    1   63
 -3.25307799608715E-02 -2.28390314066547E-01 -7.84257453707406E-01 -2.27738078246186E-01  1.46376593336374E-01
  2.75328345824332E-01 -2.28600463878386E-02 -5.83747309846608E-02  1.16339078604388E+00  3.28403887120703E-01
  1.82218902624050E-01 -2.95671491761292E-13 -1.58502702651526E-11  5.71443044727486E-11  4.60082610326172E-11
  7.19168626489202E-11  1.07643969441642E-12  3.73479042589256E-11 -9.23048740941245E-11 -8.20664232438512E-11
 -1.39439575600313E-10 -4.02226296642084E-11  1.95745011169263E-11  3.16720826602144E-11  2.52641959386294E-11
  1.70714718385407E-11 -3.15366541240777E-11 -1.24301790282412E-01 -3.59958854650172E-01 -1.61407295576268E-01
  5.70741769186467E-11 -2.44947711937770E-11 -5.29635484227584E-11  2.15297016213447E-01  6.23467024924247E-01
  2.79565636608691E-01 -3.20323294391399E-11 -2.41814177876193E-11 -6.37119234099429E-12 -5.27427763902959E-12
  8.26055463788148E-12  6.23357457070483E-12 -4.10220857053160E-11 -3.06234526578083E-11 -3.29840823308572E-01
 -2.48063342078651E-01  5.29614701261655E-11  3.95393260801516E-11  4.25822671852512E-01  3.20248397554539E-01
  6.50739130729570E-12  5.40709531579860E-13 -2.46101746448616E-12  1.42775166948833E-12 -5.62642221857322E-03
  1.04983777348929E-11  8.38737503302747E-03 -9.25887778503474E-12 -1.10954542461119E-02 -3.25307609017586E-02
 -2.28390176324591E-01 -7.84256846197964E-01 -2.27736821114604E-01  1.46376404537117E-01  2.75328268471325E-01
  2.28600302523036E-02  5.83744888011083E-02 -1.16339148088725E+00 -3.28403901517499E-01 -1.82218852560054E-01
  3.28653448494725E-13  1.57771440596590E-11 -5.73135270812138E-11 -4.58211439262845E-11 -7.19215277461677E-11
 -1.07812111702440E-12 -3.73441986180039E-11  9.23124919674563E-11  8.21073367315151E-11  1.39419474273756E-10
 -4.00633043349033E-11  1.94655854868043E-11  3.16562795851642E-11  4.00869652566420E-11  1.32451186065703E-11
 -3.37742699565945E-11 -1.24301834195339E-01 -3.59958913251717E-01 -1.61407318383273E-01  5.71221575403864E-11
 -2.44838945241419E-11 -5.29676104541018E-11  2.15297092415840E-01  6.23467126394462E-01  2.79565676106443E-01
  3.23646793366685E-11  2.44044338313015E-11  8.09232546144465E-12  6.72424992672331E-12 -8.34927539026055E-12
 -6.29481407671092E-12  4.10337718350245E-11  3.06338339270159E-11  3.29840788074839E-01  2.48063315455079E-01
 -5.29764750796059E-11 -3.95525044620272E-11 -4.25822626360515E-01 -3.20248363178232E-01  6.53155508883404E-12
  6.94080956650236E-13 -2.46863414619569E-12  1.36661089619781E-12 -5.62642155637866E-03  1.05001709508537E-11
  8.38737404556828E-03 -9.26024975274818E-12 -1.10954529385820E-02
* ORBITAL    1   64
 -2.39388057340341E-11 -1.71850992412156E-10 -7.25816889025530E-10 -1.15100616985080E-09  4.59935304967422E-10
  2.36958936348478E-10 -2.60730972472128E-11 -3.60355905921057E-10 -7.09643383530391E-10  9.92338240027170E-11
  1.24931038564226E-10 -9.43528909101292E-13 -1.64122482499272E-11 -3.48248178187571E-11  9.49907510399695E-12
  7.94835271778743E-12 -3.50592412085341E-14 -5.79481101208842E-13 -7.66062490919023E-14  4.54898605506669E-13
  2.57145986759629E-14  8.09509570896941E-11 -2.38988655615203E-11  1.77566971933920E-10  3.12569537859558E-01
  5.03501019731390E-01  1.64027346884462E-01  1.30922785483989E-01  2.10896291855879E-01  6.87044474182547E-02
  5.45626562548816E-13  8.60608082078959E-13 -6.60343101833306E-13  7.55883053283077E-02  1.21761030604346E-01
  3.96665310890379E-02 -1.65058032381027E-11 -1.72593821097719E-11  7.22865421088827E-01  5.20440380689029E-01
  4.32512765864316E-12 -9.12899267736520E-13 -1.36507758661428E-13 -4.96148928716760E-12  2.76398330909160E-01
  1.98998109958062E-01  8.94867031827493E-13 -2.90430550707670E-12  2.14097226396404E-01  1.54143273074635E-01
  2.21413504001753E-12 -2.21919803891592E-02 -1.73053338675511E-11  8.38778017243891E-03  6.41438467089189E-03
 -1.28280254150382E-11 -5.73720006289993E-03 -1.46255800322746E-11 -7.58960229580428E-03  2.40226569032090E-11
  1.72850076238252E-10  7.31784627350419E-10  1.11853542151422E-09 -4.59660921363479E-10 -2.37729180001337E-10
 -2.64635357459219E-11 -3.59233192072805E-10 -7.17762381115421E-10  9.64953431296241E-11  1.21243587478289E-10
 -9.63037280898399E-13 -1.63181967822244E-11 -3.46062236979277E-11  9.54862446922073E-12  7.99370029955455E-12
 -2.48378404872054E-14 -6.86408099158525E-13 -4.55591919095657E-13  3.61361214016811E-13 -3.17504751185316E-14
 -8.10495631848685E-11  2.38105749235127E-11 -1.77634052039211E-10 -3.12569541456810E-01 -5.03501010973893E-01
 -1.64027360104978E-01 -1.30922786990910E-01 -2.10896288189436E-01 -6.87044529567269E-02 -2.92308266101840E-13
 -7.02400305059584E-13  7.63334980950490E-13 -7.55883061976861E-02 -1.21761028485579E-01 -3.96665342830449E-02
 -1.65421883458198E-11 -1.72848330709115E-11  7.22865416336333E-01  5.20440375551522E-01  4.30715882101025E-12
 -9.22479340729876E-13 -1.50480773113067E-13 -4.97901953038838E-12  2.76398329089451E-01  1.98998107991185E-01
  9.86267894238303E-13 -2.83946706855985E-12  2.14097224989251E-01  1.54143271553949E-01 -2.22112297207257E-12
  2.21919816245519E-02  1.72974345262947E-11 -8.38778063982416E-03 -6.41438502789416E-03  1.28372758795463E-11
  5.73720038200979E-03  1.46540380499941E-11  7.58960271833939E-03
* ORBITAL    1   65
 -2.42162978579987E-12 -1.73841677256357E-11 -7.25358594515699E-11 -1.45668847601109E-10  4.53572888415888E-11
  2.38827884155152E-11 -2.37904383356223E-12 -3.69602446020494E-11 -6.62304065123231E-11  1.14715119092698E-11
  1.37906182667851E-11  3.76586298057853E-14  5.84562589749204E-13  8.59517970641347E-14 -4.51621239539507E-13
 -3.58122095613692E-14 -1.01744422274450E-12 -1.64124064631478E-11 -3.48085236771070E-11  9.50210149819191E-12
  7.94601817513910E-12 -5.05351886977278E-13 -8.67313954001318E-13  6.48275324302898E-13 -1.51176614033257E-01
 -2.43522061050922E-01 -7.93330615350858E-02  2.70693162966068E-01  4.36044673463745E-01  1.42051848634685E-01
  8.09100798448100E-11 -2.38657885287381E-11  1.77580883671491E-10  1.56284770499921E-01  2.51750509575531E-01
  8.20136730360918E-02 -8.85120312594185E-13  7.00020322347004E-13 -3.49619306730191E-01 -2.51714910971518E-01
 -2.29969061386874E-13  5.70423358398534E-12  1.04845925834276E-11  5.97475393100467E-12  5.71475293063951E-01
  4.11444247338986E-01 -1.34461793987950E-11 -1.62101949753142E-11  4.42662858548889E-01  3.18703343557161E-01
  6.92602600711064E-12  1.07333185062156E-02  1.81793554574867E-11 -4.05681307286118E-03  1.32622449341918E-02
 -1.63304881791003E-11 -1.18621124833421E-02 -6.13819158779246E-12 -1.56920998269648E-02  2.50242416544759E-12
  1.84687648668563E-11  7.92421661118639E-11  1.04256706805352E-10 -4.50770220681159E-11 -2.41940790341249E-11
 -2.89125014409749E-12 -3.59717066530403E-11 -7.84110414565205E-11  7.71575761164220E-12  7.70338658653003E-12
  2.07264301645535E-14  6.92304378098464E-13  4.53541645988038E-13 -3.56430230399446E-13  4.78716294218910E-14
 -1.05540472563384E-12 -1.63126771417071E-11 -3.46392917846445E-11  9.55368592621373E-12  7.98157463541029E-12
  3.27184259683231E-13  7.07389250335229E-13 -7.55103563164738E-13  1.51176615773081E-01  2.43522056816187E-01
  7.93330679287324E-02 -2.70693166081848E-01 -4.36044665880800E-01 -1.42051860086501E-01 -8.10876505452964E-11
  2.38335374498662E-11 -1.77632944622552E-10 -1.56284772297757E-01 -2.51750505194121E-01 -8.20136796426059E-02
 -9.79888823047208E-13  6.29193426562198E-13 -3.49619304429872E-01 -2.51714908485242E-01 -2.42975327678850E-13
  5.70319338569440E-12  1.04961521038329E-11  5.98952872094868E-12  5.71475289305688E-01  4.11444243275843E-01
 -1.34894782692147E-11 -1.62407260218538E-11  4.42662855640045E-01  3.18703340413323E-01 -6.94617879906285E-12
 -1.07333191035419E-02 -1.82002682627172E-11  4.05681329875647E-03 -1.32622456727426E-02  1.63284758873506E-11
  1.18621131432791E-02  6.12558348650206E-12  1.56921007008539E-02
* ORBITAL    1   66
 -3.21598429750810E-11 -2.32116613118724E-10 -9.99130645646803E-10 -1.74003454390086E-09  7.46611264090860E-10
  3.95258431580161E-10 -3.85408831167887E-11 -5.48621215353270E-10 -9.97595556399930E-10  1.63474348404697E-10
  1.78900803561079E-10  1.58443755027925E-12  3.64533155629249E-11  6.08518806327562E-11 -3.09026094623082E-11
 -7.90466957528229E-11 -2.82384708672617E-12 -6.19994406282525E-11 -1.08675397890359E-10  4.87731264927324E-11
  1.26618300954806E-10  2.22161163072274E-11  4.66499543374708E-11  1.16017809136081E-11  3.95518834346524E-03
  3.37973115545214E-01 -4.68321017296623E-01 -2.18339391175622E-03 -1.86572313352751E-01  2.58528657079059E-01
 -3.87006547128146E-11 -7.93228547407974E-11 -2.12082985296602E-11 -1.26058333380425E-03 -1.07717575714399E-01
  1.49261589569421E-01  5.83117784591850E-11  4.11007791346273E-11 -7.58054133537390E-02 -5.31741055645824E-02
  1.11799310445392E-10  7.50215039652016E-11  1.74796702956975E-11  1.37677008519577E-11  3.82009919026009E-02
  2.67962865113067E-02 -4.60341718704734E-11 -3.30217497116974E-11  2.95903609519546E-02  2.07563141765584E-02
  4.73430162460437E-13  7.68421280029769E-03  5.28925627558262E-12 -2.90435944202511E-03  2.92721605024928E-03
 -2.12929403313638E-12 -2.61818162596001E-03  1.07333698962423E-12 -3.46352874003456E-03  3.52666356018786E-11
  2.54191975897453E-10  1.08117596747658E-09  1.72713715131473E-09 -7.83200981168081E-10 -3.94105839631370E-10
 -3.95148212138696E-11 -5.22491262855747E-10 -8.86015058354423E-10  2.03029711694479E-10  2.47674263308995E-10
 -1.56385673085346E-12 -3.64632272408310E-11 -6.08953660399883E-11  3.09508491460226E-11  7.89833863650870E-11
  2.73666969315687E-12  6.19871122811471E-11  1.08647254365984E-10 -4.86229099663258E-11 -1.26751085671617E-10
  2.22759546827295E-11  4.66718251409533E-11  1.15704748487949E-11  3.95519394047034E-03  3.37973126754302E-01
 -4.68321038987833E-01 -2.18339723705982E-03 -1.86572319821691E-01  2.58528668915691E-01 -3.86727125947334E-11
 -7.93095384650451E-11 -2.12358788183041E-11 -1.26058469447560E-03 -1.07717578802389E-01  1.49261596715793E-01
 -5.82925460798612E-11 -4.10881875513476E-11  7.58053987078480E-02  5.31740943076487E-02 -1.11837973966372E-10
 -7.50471149506559E-11 -1.75475046937357E-11 -1.38140006508338E-11 -3.82009844115175E-02 -2.67962807546431E-02
  4.60487702635420E-11  3.30286217995838E-11 -2.95903553795608E-02 -2.07563098924002E-02  4.76825308344171E-13
  7.68421207287905E-03  5.29435693155774E-12 -2.90435916623526E-03  2.92721577503612E-03 -2.12928740384190E-12
 -2.61818138229723E-03  1.08176664808855E-12 -3.46352840723881E-03
* ORBITAL    1   67
 -9.34432096579376E-11 -6.73061994476949E-10 -2.86509817206411E-09 -4.60193124993057E-09  2.12527262492048E-09
  1.07797274567938E-09 -1.05733853332014E-10 -1.40713361474381E-09 -2.35848543249164E-09  5.53082955474479E-10
  6.60408969496519E-10 -2.75401672456562E-12 -6.20233430069234E-11 -1.08592112835941E-10  4.87837417886853E-11
  1.26635083423376E-10 -1.55912528075392E-12 -3.64811956110327E-11 -6.10352593491043E-11  3.08604856772924E-11
  7.90030666297221E-11 -3.87260048832588E-11 -7.92536887657229E-11 -2.11565530325174E-11 -2.52116711066967E-03
 -2.15435150883689E-01  2.98523179425855E-01 -3.42529321770878E-03 -2.92693303571745E-01  4.05577898237315E-01
 -2.21664990797888E-11 -4.67651326812643E-11 -1.16491798038569E-11 -1.97759472781613E-03 -1.68986558349072E-01
  2.34160508378339E-01 -4.91544437189717E-11 -3.57477476220730E-11  4.83208571725121E-02  3.38949191645575E-02
 -2.15100386956820E-12 -4.13610824531394E-13 -7.96298117759834E-11 -5.26573459896600E-11  5.99294413950015E-02
  4.20378216049875E-02 -9.77694923159813E-11 -6.74157869947923E-11  4.64211454388519E-02  3.25623564003111E-02
  1.94397508284475E-12 -4.89816930774690E-03 -1.38051501890870E-12  1.85133398332555E-03  4.59219548318641E-03
 -4.45262458808523E-12 -4.10738450348787E-03 -2.89324752088447E-12 -5.43355898433557E-03  8.61780647667398E-11
  6.22236272943784E-10  2.67611395699990E-09  4.63127604819220E-09 -2.04134217148301E-09 -1.08019055955326E-09
 -1.03485779544735E-10 -1.46714129603989E-09 -2.61559017895684E-09  4.61929743916882E-10  5.02108819665125E-10
  2.80277554570846E-12  6.19123328076786E-11  1.08524311384373E-10 -4.86340167373294E-11 -1.26765562513010E-10
  1.59623253842197E-12  3.65136679914096E-11  6.10729182935200E-11 -3.09017805907468E-11 -7.89316909400730E-11
 -3.87401911579273E-11 -7.92589427977272E-11 -2.12076592084269E-11 -2.52117066791658E-03 -2.15435158029847E-01
  2.98523193250301E-01 -3.42529871076111E-03 -2.92693314028349E-01  4.05577916657563E-01 -2.21027971167332E-11
 -4.67885359875901E-11 -1.16572667889807E-11 -1.97759640514260E-03 -1.68986562656350E-01  2.34160519854015E-01
  4.92455613806604E-11  3.58079272032227E-11 -4.83208478384480E-02 -3.38949119904074E-02  2.08011757114402E-12
  3.65929707562133E-13  7.96694882755571E-11  5.26847148325718E-11 -5.99294295191310E-02 -4.20378124797356E-02
  9.77738235162743E-11  6.74188563410659E-11 -4.64211368537285E-02 -3.25623497983965E-02  1.95304769889113E-12
 -4.89816884425167E-03 -1.37698313775123E-12  1.85133380733229E-03  4.59219505463819E-03 -4.45673136049925E-12
 -4.10738412535209E-03 -2.89577147116143E-12 -5.43355845624468E-03
* ORBITAL    1   68
  2.32799475012781E-01  1.67737356052397E+00  7.11580258654980E+00  1.03815266892962E+01 -4.46344202940759E+00
 -2.23713478968830E+00  2.63391423158949E-01  3.56096793669180E+00  7.45582324194257E+00 -9.53872284023373E-01
 -1.36172234793735E+00  2.15550996831967E-12  2.42382054746709E-11 -5.71843630229225E-11 -2.77340569684566E-11
  2.51238784015867E-12 -3.57174229092518E-12 -3.80097528414088E-11  1.23796856449843E-10  5.51053423301216E-11
 -6.29440354214492E-12  1.07434286791689E-11  5.10345726993639E-12 -1.24572599497032E-10 -8.61071104559552E-11
  1.86807776836397E-10  3.11023997811480E-10 -9.42245172173203E-01 -9.66365376465060E-01 -3.92572512185358E-01
 -1.56200755538541E-11 -3.20445501598918E-11  2.11845258439189E-10  1.63201651126184E+00  1.67379393064237E+00
  6.79955537637559E-01 -4.54057329332131E-11 -2.77987906423900E-11  9.58533033352983E-11  6.46040449193809E-11
  1.17228479666140E-11  7.17464055847741E-12 -4.52131355017408E-11 -2.73441039273169E-11 -4.43060599493371E-01
 -3.39706590857739E-01  5.83687420980560E-11  3.53015485615824E-11  5.71988774546801E-01  4.38559323094444E-01
  6.59334500663751E-12 -3.29361018511019E-12 -2.49184749231553E-12 -5.75731356053799E-12  6.00337105247952E-03
  1.03571523201993E-11 -8.94929717162211E-03 -9.13692636313478E-12  1.18388073600069E-02 -2.32799474611221E-01
 -1.67737355770703E+00 -7.11580257650525E+00 -1.03815266789216E+01  4.46344201734866E+00  2.23713479481287E+00
  2.63391423391617E-01  3.56096794062838E+00  7.45582326934957E+00 -9.53872273647066E-01 -1.36172232945677E+00
  2.20346737665002E-12  2.40626016584932E-11 -5.77203961900447E-11 -2.76480028759687E-11  2.61468131358345E-12
 -3.51017389399621E-12 -3.79521398807301E-11  1.23818144861016E-10  5.50727604764362E-11 -6.25952147483868E-12
 -1.03475405896273E-11 -4.97516877662308E-12  1.24612219960452E-10  8.40682190710767E-11 -2.67961757380220E-10
 -1.94216925748715E-10  9.42245176200097E-01  9.66365380671148E-01  3.92572519542357E-01  1.55359367511759E-11
  3.20419109028378E-11 -2.11831598897229E-10 -1.63201651825892E+00 -1.67379393867060E+00 -6.79955549304034E-01
 -4.55872997074069E-11 -2.79335696376057E-11  8.11314851665076E-11  5.50818116374092E-11  1.17731829960214E-11
  7.21196240097579E-12 -4.52175937561171E-11 -2.73531627967407E-11 -4.43060598696037E-01 -3.39706589634965E-01
  5.83727401426204E-11  3.53095160490726E-11  5.71988773406282E-01  4.38559321443372E-01 -6.61155109147777E-12
  1.53716107139477E-12  2.49815478917123E-12  6.32740625947652E-12 -6.00337086348490E-03 -1.03608278929839E-11
  8.94929689271255E-03  9.13735575782030E-12 -1.18388070022591E-02
* ORBITAL    1   69
 -7.64591288541983E-11 -5.50647467184294E-10 -2.35443386214702E-09 -3.58487398130944E-09  1.34228206340798E-09
  6.33736322458172E-10 -8.37854468070516E-11 -1.15643070292424E-09 -2.55049557024377E-09  2.14430126021219E-10
  4.50990626940764E-10 -4.67792593252231E-03 -5.15162289671050E-02 -9.38306039501259E-02  9.27709261385549E-02
 -2.61914481418011E-02 -8.82442942287327E-03 -9.71801038177770E-02 -1.77001849476476E-01  1.75002875916348E-01
 -4.94074917726241E-02  3.91466214130979E-02 -3.72994249806995E-02  3.31114885927058E-01 -4.40375485804876E-12
 -3.45686978276984E-12  2.85464019727114E-12  2.22936352975356E-10  2.19736406680949E-10  1.40778828509115E-11
  7.38461030819871E-02 -7.03615550098165E-02  6.24614408146554E-01 -5.31700904275252E-10 -6.09172081562870E-10
 -1.62627916693919E-10  1.48894717330838E-01  8.11493270353256E-02 -5.14915748045983E-12 -3.07724042366547E-12
 -3.84444507123585E-02 -2.09526661307816E-02 -1.77640741725055E-01 -9.68162397165981E-02 -3.32028419483881E-11
 -4.75776165224592E-12  2.29333211438949E-01  1.24989228029721E-01 -2.30406753327806E-10 -1.69232486745630E-10
 -5.44922768451641E-03 -2.03746573913904E-13  2.05961449456653E-03  7.73152283311838E-14  3.76569571176921E-12
  8.24186477998236E-03 -3.66123205122886E-12 -7.26864151049688E-03 -2.89122530154389E-12  7.64584582527982E-11
  5.50758856954227E-10  2.35453013302195E-09  3.58487897668857E-09 -1.34227386410441E-09 -6.33816239001865E-10
 -8.37545318202996E-11 -1.15642044935693E-09 -2.55041267826759E-09  2.14516137578699E-10  4.50837972270402E-10
 -4.67792417303404E-03 -5.15162023863151E-02 -9.38305197269385E-02  9.27709396177412E-02 -2.61914457525839E-02
 -8.82442610041236E-03 -9.71800536237299E-02 -1.77001690400783E-01  1.75002901388923E-01 -4.94074872258559E-02
 -3.91466493020850E-02  3.72993876248533E-02 -3.31114907873532E-01  4.37101273611106E-12  3.42814824276792E-12
 -2.77881259255644E-12 -2.22969434088617E-10 -2.19667665720959E-10 -1.40910565930352E-11 -7.38461557024836E-02
  7.03614844524107E-02 -6.24614449612007E-01  5.31813625871158E-10  6.09139882606864E-10  1.62506914774823E-10
  1.48894731844049E-01  8.11493359815453E-02 -5.15099961315364E-12 -3.08455983724123E-12 -3.84444544603615E-02
 -2.09526684407795E-02 -1.77640759057127E-01 -9.68162503977167E-02 -3.32335529565589E-11 -4.78723320506875E-12
  2.29333233812373E-01  1.24989241817985E-01 -2.30365226839290E-10 -1.69201405921597E-10  5.44922802841937E-03
  1.87983325607965E-13 -2.05961462430809E-03 -7.01294496896901E-14 -3.76542218440881E-12 -8.24186529896402E-03
  3.66583917237950E-12  7.26864196846425E-03  2.90067912213209E-12
* ORBITAL    1   70
  1.17310622829116E-10  8.45177277162651E-10  3.61168295598616E-09  5.41774416704131E-09 -2.04707061264321E-09
 -9.62299287643071E-10  1.29187716866337E-10  1.77452842265874E-09  3.93865577001130E-09 -3.27964817945573E-10
 -6.89560095792152E-10 -8.82442942055085E-03 -9.71801037942461E-02 -1.77001849362415E-01  1.75002875959253E-01
 -4.94074917647443E-02  4.67792593309054E-03  5.15162289829864E-02  9.38306039928401E-02 -9.27709261381348E-02
  2.61914481561453E-02  7.38461030773015E-02 -7.03615549590023E-02  6.24614408175067E-01 -7.28164370493833E-11
 -1.14298683155060E-10 -6.90839656001492E-11 -4.48085197035158E-10 -4.85710393372744E-10 -1.14713805179515E-10
 -3.91466213968127E-02  3.72994249991905E-02 -3.31114885908729E-01  7.84882216897352E-10  8.48224545376304E-10
  1.92996928734758E-10  2.80874674565503E-01  1.53079916012525E-01 -1.67340746885556E-10 -1.07398763011822E-10
 -7.25215291307938E-02 -3.95250643610193E-02  9.41692876555303E-02  5.13233408078061E-02 -1.55699800431762E-10
 -1.26287463479416E-10 -1.21572027624590E-01 -6.62581480599881E-02  2.09430150016710E-10  1.68077929545201E-10
 -1.02794114088186E-02 -5.47083631707535E-12  3.88525231227840E-03  2.06632080960260E-12 -6.95021960945846E-13
 -4.36910206871865E-03  9.69104637825053E-13  3.85318586878073E-03 -9.93334156259222E-13 -1.17308550433476E-10
 -8.45086899132493E-10 -3.61146319565631E-09 -5.41769230411562E-09  2.04694979236743E-09  9.62169762034205E-10
  1.29202114662276E-10  1.77467161593410E-09  3.93903325074697E-09 -3.27704881969576E-10 -6.89712097776784E-10
 -8.82442610221363E-03 -9.71800536652908E-02 -1.77001690519143E-01  1.75002901381726E-01 -4.94074872572952E-02
  4.67792417219028E-03  5.15162023801485E-02  9.38305196865088E-02 -9.27709396366232E-02  2.61914457504431E-02
 -7.38461556568407E-02  7.03614845031400E-02 -6.24614449566457E-01  7.27932399469570E-11  1.14325576013786E-10
  6.90345677862909E-11  4.48134636888432E-10  4.85856499194898E-10  1.14783438393556E-10  3.91466492913826E-02
 -3.72993876062152E-02  3.31114907883064E-01 -7.84956121556965E-10 -8.48381619959537E-10 -1.93302659480210E-10
  2.80874701937308E-01  1.53079932885571E-01 -1.67344612878851E-10 -1.07400709632385E-10 -7.25215361995259E-02
 -3.95250687182492E-02  9.41692968415380E-02  5.13233464689089E-02 -1.55771779841902E-10 -1.26337729803840E-10
 -1.21572039482561E-01 -6.62581553682276E-02  2.09541203657468E-10  1.68155296358560E-10  1.02794120575992E-02
  5.47764118059000E-12 -3.88525255729346E-03 -2.07179567372038E-12  6.89135671093344E-13  4.36910234385876E-03
 -9.62819826375172E-13 -3.85318611169260E-03  1.00764679237399E-12
* ORBITAL    1   71
 -1.15735619373690E-02 -7.94549188084411E-02 -2.53046010497158E-01 -1.81884847289372E-01  3.61945865406279E-02
  3.17679036625001E-01  4.77116022706388E-03  1.34073667515569E-01  4.65257164856080E-01  5.35256276151848E-01
 -1.53559721460359E-01 -2.59215195636446E-12 -5.08519601363014E-11 -3.18990844381778E-11  3.05609317104539E-11
  1.12704841430595E-10  5.81421438486665E-12  1.12199565911934E-10  9.79093613548209E-11 -5.15458903307449E-11
 -2.26688773662997E-10 -8.77560980932739E-11 -7.42473699116013E-11  3.01885215949855E-11 -1.03133651139735E-11
 -1.49445925163368E-11  5.98167158519116E-11 -9.87673775903705E-02 -1.31137088345404E-02 -2.62071693024407E-01
  1.52927871660448E-10  1.77035866910596E-10 -5.34542439737024E-11  1.71070116021221E-01  2.27136099737519E-02
  4.53921487579488E-01 -3.82775188932867E-11 -2.86341296709575E-11  1.02341913880376E-11  2.45176555670740E-12
  9.88324986628020E-12  7.38779550188297E-12 -5.36273657927523E-11 -4.05196533236915E-11 -1.01780546126305E-02
 -2.48269016789572E-02  6.92299088443683E-11  5.23095441753810E-11  1.31398120109794E-02  3.20513922468282E-02
  2.55764140122637E-12  7.50758320585733E-13 -9.64562894376782E-13 -1.88623199965223E-12  4.54997520710164E-03
  4.37721055544367E-12 -6.78270257119423E-03 -3.86003490304185E-12  8.97267211237351E-03 -1.15735568389141E-02
 -7.94548820693992E-02 -2.53045851664402E-01 -1.81884512213954E-01  3.61945573995892E-02  3.17679030542876E-01
 -4.77116437156728E-03 -1.34073726480555E-01 -4.65257331326102E-01 -5.35256293053522E-01  1.53559726261744E-01
  2.53383564817196E-12  5.06856140746679E-11  3.12270800889889E-11 -2.65272405502962E-11 -1.15167213469663E-10
 -5.79025294181699E-12 -1.12213071224655E-10 -9.79100535634448E-11  5.16281097801855E-11  2.26641450873928E-10
 -8.76337252069266E-11 -7.48875250082753E-11  3.15180238670118E-11  3.77602075889376E-12 -8.85015125395245E-12
 -2.37364684773164E-11 -9.87673900185503E-02 -1.31137244458775E-02 -2.62071700252931E-01  1.52956598492986E-10
  1.77025009915992E-10 -5.34314188568641E-11  1.71070137730069E-01  2.27136369880908E-02  4.53921500076940E-01
  3.90828403501578E-11  2.90726873289565E-11 -1.59754134270932E-12 -1.09194064895641E-12 -1.00887751239621E-11
 -7.50208949331744E-12  5.36124642877427E-11  4.05146159278791E-11  1.01780561195159E-02  2.48269027892759E-02
 -6.92172553651234E-11 -5.23039802859004E-11 -1.31398139550693E-02 -3.20513936841627E-02  2.66634005207275E-12
 -4.37463578626099E-13 -1.00887777436300E-12 -1.43619202545814E-12  4.54997533934460E-03  4.37294342578208E-12
 -6.78270276804900E-03 -3.85847427666590E-12  8.97267237167796E-03
* ORBITAL    1   72
 -1.78883733679174E-12 -1.32975113498916E-11 -5.75546049061562E-11 -8.37168559117674E-11  2.83168553246348E-11
  2.19117956360387E-11 -2.09830138901896E-12 -2.62996630201101E-11 -7.10562534626932E-11  6.64035468847880E-12
 -1.24258626971055E-11 -1.48673866082558E-11 -1.76772976666311E-10 -3.68643636189427E-10  2.92966558044939E-09
 -1.79548617153832E-09  1.11272829956242E-10  1.32256447221440E-09  2.74525191680531E-09 -2.19443033117347E-08
  1.34542434146674E-08 -1.11054288290314E-10  4.86593323514803E-10 -1.23642613209336E-09 -3.96462335514435E-02
  5.00097998298656E-02 -4.38378512972270E-01  5.26437822542157E-02 -6.64049221529456E-02  5.82095730707295E-01
  8.42807130032132E-10 -3.65906652028553E-09  9.29570517259640E-09  3.03939018359163E-02 -3.83388997038615E-02
  3.36073126817664E-01  4.89719443248407E-10  2.67494017103112E-10 -4.74653246051364E-02 -1.05036293480327E-02
 -1.02211213160486E-10 -4.39606662717687E-11  2.27553351300933E-09  1.22475550324093E-09  5.75348501296729E-02
  1.27319204358088E-02 -2.96061071631590E-09 -1.60415249873637E-09  4.45663032720619E-02  9.86210316014332E-03
 -7.53235032303349E-11 -5.62056421625643E-03  3.75238680942329E-11  2.12437359239022E-03 -5.15009715730831E-03
 -4.74233248783343E-10  4.60638693552997E-03  4.11521955275995E-10  6.09367713614131E-03  1.79944848775163E-12
  1.31831991734439E-11  5.55923376739968E-11  7.99664942990230E-11 -3.07332276997009E-11 -4.61004152832805E-12
 -1.98254963210999E-12 -2.85428419188328E-11 -5.67960347177522E-11  1.86958714376584E-12  3.34833511473947E-11
 -1.49082233453297E-11 -1.76964931218896E-10 -3.69076648934649E-10  2.92964780248255E-09 -1.79532026172862E-09
  1.11312948050620E-10  1.32253775217509E-09  2.74495518538449E-09 -2.19443810833089E-08  1.34543967711504E-08
  1.11308546299641E-10 -4.86333645472268E-10  1.23653865468003E-09  3.96462330645339E-02 -5.00097916875850E-02
  4.38378502493697E-01 -5.26437815975545E-02  6.64049113452702E-02 -5.82095716795575E-01 -8.42732068504825E-10
  3.65922490960657E-09 -9.29559595671550E-09 -3.03939014585639E-02  3.83388934499970E-02 -3.36073118780745E-01
  4.89597284494758E-10  2.67415725257257E-10 -4.74653228833986E-02 -1.05036278501965E-02 -1.02135409502857E-10
 -4.39155477730007E-11  2.27558929776192E-09  1.22478107061050E-09  5.75348480447879E-02  1.27319186229928E-02
 -2.96064063836508E-09 -1.60416267453890E-09  4.45663016527093E-02  9.86210175140677E-03  7.53192381487226E-11
  5.62056445083033E-03 -3.75267765632531E-11 -2.12437368121299E-03  5.15009737270168E-03  4.74230320676885E-10
 -4.60638712750150E-03 -4.11521462454362E-10 -6.09367739006962E-03
* ORBITAL    1   73
 -1.25027434445995E-10 -9.02212084760418E-10 -3.86377279460792E-09 -5.65646571638572E-09  2.04497581450359E-09
  8.95121894990527E-10 -1.40671156320778E-10 -1.89758769965253E-09 -4.40683241554417E-09  2.43777477738921E-10
  7.24655777225835E-10  1.11303279450810E-10  1.32266456523534E-09  2.74542975267355E-09 -2.19452916292855E-08
  1.34548717301358E-08  1.48556462641526E-11  1.76589640365868E-10  3.68249029305604E-10 -2.92817882556922E-09
  1.79462094538217E-09  8.42844834825696E-10 -3.65919114969405E-09  9.29610970441759E-09  6.07878041934570E-02
 -7.66778001314635E-02  6.72146253355075E-01  3.43346457818467E-02 -4.33097571043905E-02  3.79646928600257E-01
  1.10929210670933E-10 -4.86483876663649E-10  1.23578664465704E-09  1.98231156781776E-02 -2.50049010578329E-02
  2.19189256219468E-01 -3.61913785808117E-09 -1.95771576671763E-09  7.27764678699685E-02  1.61047465489281E-02
  9.19969611916645E-10  4.90931908620427E-10  2.87348650228769E-10  1.46061929192057E-10  3.75246337010729E-02
  8.30384796649135E-03 -4.09283507102418E-10 -2.28258337270984E-10  2.90664558895986E-02  6.43213265782440E-03
  5.85561965907152E-10  8.61776088318018E-03 -2.26707566007942E-10 -3.25720744933203E-03 -3.35892959426938E-03
 -6.83661969156752E-11  3.00431796223153E-03  4.90000789788793E-11  3.97433908765489E-03  1.26705589710538E-10
  9.14056541178438E-10  3.90007603946577E-09  5.67777553283126E-09 -2.05283464151462E-09 -9.21968149569393E-10
 -1.39863215646232E-10 -1.88154817766409E-09 -4.32487869884118E-09  3.15224138197316E-10  7.48214055321594E-10
  1.11290795179484E-10  1.32255723325776E-09  2.74502770162704E-09 -2.19453479104812E-08  1.34549673097151E-08
  1.49045890239903E-11  1.76965509471663E-10  3.69122435961088E-10 -2.92815777743027E-09  1.79438760613258E-09
 -8.42768565687204E-10  3.65940746857274E-09 -9.29597482795897E-09 -6.07878034359552E-02  7.66777876445046E-02
 -6.72146237288226E-01 -3.43346453449907E-02  4.33097500627496E-02 -3.79646919491259E-01 -1.11328657319338E-10
  4.85960659593099E-10 -1.23596194893060E-09 -1.98231154607831E-02  2.50048969706575E-02 -2.19189251040274E-01
 -3.61920819720793E-09 -1.95776276474260E-09  7.27764652300120E-02  1.61047442530483E-02  9.20012716501179E-10
  4.90959664282207E-10  2.87149326944084E-10  1.45930454244535E-10  3.75246323393797E-02  8.30384678034016E-03
 -4.09095886635750E-10 -2.28129598587825E-10  2.90664548359141E-02  6.43213174315253E-03 -5.85563573391525E-10
 -8.61776124253305E-03  2.26704146452519E-10  3.25720758577181E-03  3.35892973412628E-03  6.83649142008172E-11
 -3.00431808683553E-03 -4.89894157630254E-11 -3.97433925450508E-03
* ORBITAL    1   74
  4.00722955156982E-11  2.89623913039154E-10  1.24754865837793E-09  2.51009473042614E-09 -2.97140914118872E-10
 -8.14630928638056E-11  3.47643351995270E-11  4.99812218487738E-10  1.33565688156840E-09  8.16871372975627E-11
 -6.74945992674676E-11 -1.33163196309830E-03 -1.61246785949283E-02 -3.34035128064119E-02  2.65086613052220E-01
 -1.62269071120610E-01 -2.49863283446190E-03 -3.02558457482970E-02 -6.26773133719074E-02  4.97400281916660E-01
 -3.04476641713023E-01 -9.88832343025219E-03  4.39546359497653E-02 -1.11975410516718E-01  1.23453629485815E-10
 -1.57664802159622E-10  1.39932866434447E-09  2.33283687039859E-09 -3.19200427171623E-09  2.72689420197297E-08
 -1.85541426767433E-02  8.24751126564081E-02 -2.10107179438533E-01  1.63498357043825E-09 -1.54927654849783E-09
  1.58302424876488E-08  4.38206727411158E-02  2.36675101325678E-02  1.52964403964101E-10  3.45413700678059E-11
 -1.13144490356394E-02 -6.11092485906985E-03 -5.20028646623850E-02 -2.80867054195072E-02  2.73021760198598E-09
  6.13233745215864E-10  6.71354096073606E-02  3.62597807796764E-02  2.14470665011718E-09  5.00286825013875E-10
 -7.06175739142170E-03  1.78568904984626E-11  2.66909339337682E-03 -6.74776793772307E-12 -2.38663423989440E-10
  1.06240048554013E-02  2.13032252421012E-10 -9.36949159680548E-03  2.84691321325631E-10 -4.00878728637325E-11
 -2.89403743650402E-10 -1.24666102881940E-09 -2.50957749839349E-09  2.97108390688248E-10  8.03526803606709E-11
  3.47304000125960E-11  5.00259790603038E-10  1.33720921412451E-09  8.35178389788631E-11 -6.81582834337093E-11
 -1.33163220010368E-03 -1.61246820233200E-02 -3.34035315735617E-02  2.65086609564642E-01 -1.62269084623864E-01
 -2.49863328134196E-03 -3.02558522018864E-02 -6.26773486897684E-02  4.97400275336306E-01 -3.04476667023277E-01
  9.88832675559280E-03 -4.39546320911246E-02  1.11975417262889E-01 -1.23527629083558E-10  1.57595613464489E-10
 -1.39920328609916E-09 -2.33255489736639E-09  3.19213460744051E-09 -2.72681783877047E-08  1.85541489086064E-02
 -8.24751053626194E-02  2.10107192138017E-01 -1.63548005612381E-09  1.54916108435237E-09 -1.58317626686181E-08
  4.38206713402726E-02  2.36675091077041E-02  1.52931792733369E-10  3.45229180121620E-11 -1.13144486774947E-02
 -6.11092459609913E-03 -5.20028630004165E-02 -2.80867042030288E-02  2.73015659417712E-09  6.13139284863570E-10
  6.71354074533248E-02  3.62597792052960E-02  2.14483249022199E-09  5.00440981059541E-10  7.06175739030602E-03
 -1.78611675289441E-11 -2.66909339313250E-03  6.75055220465083E-12  2.38646974956208E-10 -1.06240048550866E-02
 -2.13009927881449E-10  9.36949159629957E-03 -2.84716479588305E-10
* ORBITAL    1   75
 -6.08480023952234E-11 -4.39676769278288E-10 -1.89221970839385E-09 -3.68440508423376E-09  5.11073080061552E-10
  1.57075735965978E-10 -5.45028479293115E-11 -7.75670082298649E-10 -2.04781731142822E-09 -1.00819173787257E-10
  1.31950347597328E-10 -2.49863283532705E-03 -3.02558457396132E-02 -6.26773134280008E-02  4.97400281890050E-01
 -3.04476641694547E-01  1.33163196244422E-03  1.61246785798783E-02  3.34035127821328E-02 -2.65086613057156E-01
  1.62269071125370E-01 -1.85541426927997E-02  8.24751126272778E-02 -2.10107179485949E-01  2.83798688549901E-09
 -3.53928189154999E-09  3.15332190152733E-08  8.96931096110707E-11  3.37251757643626E-10 -1.15631907295776E-09
  9.88832344003589E-03 -4.39546359616375E-02  1.11975410520081E-01 -4.02116958927338E-10 -2.68859455730712E-10
 -7.95463945150498E-10  8.22237485866076E-02  4.44089805390831E-02  3.47206704727527E-09  7.91225662623163E-10
 -2.12300805955838E-02 -1.14663494680916E-02  2.77146268868561E-02  1.49686477027792E-02 -9.17362047354365E-11
 -2.75386002513774E-12 -3.57794294620028E-02 -1.93244411126651E-02 -1.31299711707594E-10 -5.28458170676720E-11
 -1.32504620837530E-02  4.00613282486819E-10  5.00820392258983E-03 -1.51419020887934E-10  9.55196261338984E-12
 -5.66200215732930E-03 -7.87814052920431E-12  4.99341652174423E-03 -1.48284920368054E-11  6.09015337171912E-11
  4.40244437558949E-10  1.89405422042266E-09  3.68569928936200E-09 -5.11487361653588E-10 -1.59060006241496E-10
 -5.44595545139219E-11 -7.74769999695180E-10 -2.04434785552878E-09 -9.73093417425410E-11  1.31145758886423E-10
 -2.49863327989437E-03 -3.02558521739976E-02 -6.26773486324336E-02  4.97400275351525E-01 -3.04476667034559E-01
  1.33163220046238E-03  1.61246820190917E-02  3.34035315974309E-02 -2.65086609553814E-01  1.62269084615385E-01
  1.85541489322502E-02 -8.24751053901720E-02  2.10107192138917E-01 -2.83807598554184E-09  3.53934510933134E-09
 -3.15333248437935E-08 -8.88850311881910E-11 -3.36936140184525E-10  1.15792767363225E-09 -9.88832676684289E-03
  4.39546320783877E-02 -1.11975417284439E-01  4.01017449210095E-10  2.68444069047574E-10  7.92413648400866E-10
  8.22237459571331E-02  4.44089786151973E-02  3.47209355460753E-09  7.91247496605591E-10 -2.12300799219772E-02
 -1.14663489738202E-02  2.77146260016729E-02  1.49686470546450E-02 -9.19064993187609E-11 -2.95655951893821E-12
 -3.57794283135415E-02 -1.93244402732993E-02 -1.31051554014645E-10 -5.25451643633013E-11  1.32504620813811E-02
 -4.00608848497861E-10 -5.00820392187218E-03  1.51417430107414E-10 -9.57813828912832E-12  5.66200215706513E-03
  7.90887947874488E-12 -4.99341652129847E-03  1.47886511965298E-11
* ORBITAL    1   76
 -8.62284881507411E-12 -5.98849703082561E-11 -2.11618207327826E-10 -1.93115592804664E-10  1.90027320505039E-10
 -3.83210342628087E-11  1.08960290081335E-12  5.39518228916245E-11  5.09513015415228E-10  1.40947376278773E-10
  2.80220923617282E-10  7.40882967613442E-03  1.12280471553279E-01  3.23732109995619E-01  2.76550945468159E-02
 -7.83105212728440E-03  1.06329847431558E-01  1.61142392649566E+00  4.64613000342300E+00  3.96899659346077E-01
 -1.12389491003610E-01  1.22549406769337E-01  1.59854448656477E-01  6.34945339220499E-02  3.57120843702474E-12
  5.93500708611091E-12 -8.22818493910474E-12 -7.96471091866709E-11 -9.44777704617248E-11 -1.12965708065611E-10
  1.75880136466079E+00  2.29419488306313E+00  9.11259185137231E-01  1.22034279093594E-10  1.35476878170839E-10
  2.35666559096325E-10  7.75440651993399E-02  4.88618345078412E-02 -6.79546503590369E-12 -9.81519718809228E-13
 -2.00217915347126E-02 -1.26160714420010E-02 -7.03856524215812E-01 -4.43511968580189E-01 -9.33316353987475E-12
 -5.57863904540984E-12  9.08674865464534E-01  5.72571489383874E-01  3.99542207990154E-11  1.26688045401453E-11
 -3.04062106214784E-03  8.73668240528510E-12  1.14924675078829E-03 -3.30078491127706E-12  1.94306634280180E-11
  3.49884833403915E-02 -2.11777273241804E-11 -3.08569418937960E-02 -2.89856103977169E-12 -8.60961735688393E-12
 -6.03260919620982E-11 -2.13380376878244E-10 -1.95610366427378E-10  1.90999094517171E-10 -3.79220935492884E-11
 -1.05482482591811E-12 -5.31854683541466E-11 -5.07648661855180E-10 -1.41059903932386E-10 -2.80564560252708E-10
 -7.40882970849051E-03 -1.12280471902757E-01 -3.23732110473744E-01 -2.76550943445997E-02  7.83105222062527E-03
 -1.06329847896138E-01 -1.61142393151308E+00 -4.64613001028132E+00 -3.96899656449263E-01  1.12389492345523E-01
  1.22549406705309E-01  1.59854448601864E-01  6.34945322901321E-02  3.51039592234250E-12  5.93451334565556E-12
 -8.40124316368987E-12 -7.95033581111678E-11 -9.42103473688519E-11 -1.13023765726943E-10  1.75880136374253E+00
  2.29419488227749E+00  9.11259161719286E-01  1.21656890677801E-10  1.35043604395762E-10  2.35659736533914E-10
 -7.75440642748872E-02 -4.88618338478902E-02  6.85799115831142E-12  1.00670013211080E-12  2.00217912954089E-02
  1.26160712717335E-02  7.03856515820209E-01  4.43511962590703E-01  9.25879148487407E-12  5.50808813162768E-12
 -9.08674854629936E-01 -5.72571481648657E-01 -3.98491515122118E-11 -1.25773463308712E-11 -3.04062113456854E-03
  8.75863460157196E-12  1.14924677799893E-03 -3.31079309518241E-12  1.94360359897484E-11  3.49884841717983E-02
 -2.11821245594597E-11 -3.08569426271575E-02 -2.90053909002548E-12
* ORBITAL    1   77
 -4.94830643546835E-12 -3.43031772423557E-11 -1.20114942362795E-10 -1.08007224816185E-10  1.08330913825698E-10
 -2.38971303478362E-11  8.47099767688161E-13  3.41992852004637E-11  3.07071769103685E-10  8.44801795142066E-11
  1.63761148719183E-10 -1.06329847431644E-01 -1.61142392649851E+00 -4.64613000340966E+00 -3.96899659335098E-01
  1.12389491014924E-01  7.40882967631368E-03  1.12280471555904E-01  3.23732109975442E-01  2.76550945341399E-02
 -7.83105214013674E-03 -1.75880136465940E+00 -2.29419488306610E+00 -9.11259185112187E-01  8.01673279268033E-12
  1.40526099394265E-11 -1.99580782112067E-11 -4.07338105450840E-11 -4.46226357459110E-11 -8.50506264939341E-11
  1.22549406768358E-01  1.59854448656241E-01  6.34945339060523E-02  7.76173554472676E-11  8.91743672066567E-11
  1.30804492221208E-10 -1.11289488123862E+00 -7.01253995124689E-01 -1.70862076166575E-11 -3.35316960542338E-12
  2.87348222740802E-01  1.81063002971780E-01 -4.90431730174095E-02 -3.09029375314780E-02 -1.97597771946255E-11
 -6.09419824214417E-12  6.33144641033440E-02  3.98955208305828E-02  1.44058008205272E-11  6.26060219926415E-12
  4.36383057144942E-02  2.18599576247781E-11 -1.64937292254024E-02 -8.26189614478467E-12 -1.56941477417373E-12
  2.43792047867673E-03 -7.76476676371465E-13 -2.15004378475310E-03  1.33818025843240E-11 -5.31782128731803E-12
 -3.70439488246240E-11 -1.31869376998063E-10 -1.24144691665405E-10  1.16611172234664E-10 -2.01303259740381E-11
 -3.60946328845256E-13 -2.78814167726991E-11 -2.94626536277329E-10 -8.58018936813903E-11 -1.66753164304532E-10
  1.06329847896259E-01  1.61142393151265E+00  4.64613001026066E+00  3.96899656441963E-01 -1.12389492356006E-01
 -7.40882970865494E-03 -1.12280471904325E-01 -3.23732110452796E-01 -2.76550943330448E-02  7.83105223383132E-03
 -1.75880136374121E+00 -2.29419488227440E+00 -9.11259161719361E-01  7.98060409668924E-12  1.40622959870855E-11
 -1.99646846698206E-11 -3.90721928736432E-11 -4.28071951052526E-11 -8.51837634637387E-11  1.22549406704309E-01
  1.59854448601537E-01  6.34945322761075E-02  7.47791557284228E-11  8.59941288082364E-11  1.30796361550651E-10
  1.11289486797978E+00  7.01253985663138E-01  1.70801313267730E-11  3.34782829356045E-12 -2.87348219314795E-01
 -1.81063000530599E-01  4.90431724330472E-02  3.09029371149854E-02  1.91732259158312E-11  5.58774264859716E-12
 -6.33144633500681E-02 -3.98955202926807E-02 -1.35595581890246E-11 -5.56896665965205E-12  4.36383067538508E-02
  2.18658151398143E-11 -1.64937296180765E-02 -8.26339869727878E-12 -1.57546371240931E-12  2.43792053686821E-03
 -7.72099409269991E-13 -2.15004383592461E-03  1.34081835559056E-11
* ORBITAL    1   78
 -2.43194333391150E-01 -1.75562432304602E+00 -7.49280718487427E+00 -1.06097309412591E+01  5.07514725477001E+00
  2.26083769337184E+00 -2.93994035611920E-01 -3.97884578072603E+00 -8.02114543781865E+00  7.40588272173085E-01
  1.84572246229219E+00 -5.88520628695695E-13 -5.76022624199290E-12 -7.22272094039274E-11 -9.44416376618193E-12
  1.29243211267654E-11  9.40223060835812E-13  1.10555602824794E-11  1.36789276542645E-10  1.34331741207879E-11
 -2.03008885230466E-11  1.61766186973372E-11 -1.75265286470926E-11  6.97822853456684E-11 -9.39071343711240E-11
  1.27182449535560E-10 -1.05922556588297E-10  1.04818598950362E+00  1.14480370877056E+00 -5.22980884765038E-02
 -2.73342683331863E-11  1.56278169794850E-11 -1.28481492887130E-10 -1.81551138973237E+00 -1.98285818813366E+00
  9.05829462822039E-02  3.72273870665737E-11  1.83627067905502E-11 -1.22678429176904E-11  3.24686206575514E-12
 -9.61062822716714E-12 -4.74326639645158E-12  4.79714585239685E-11  2.44016319059514E-11  3.47708031843637E-01
  3.02838326704113E-01 -6.19349179704778E-11 -3.15012738816072E-11 -4.48889138902086E-01 -3.90962598637149E-01
  5.31590649959972E-13 -5.72252650812758E-12 -2.02562505659976E-13 -8.74669375541886E-12 -1.49850203414146E-03
  5.51118496339695E-13  2.23383494994713E-03 -4.86112686053703E-13 -2.95508587218099E-03  2.43194335557039E-01
  1.75562433817885E+00  7.49280723758970E+00  1.06097309785729E+01 -5.07514729576089E+00 -2.26083768895670E+00
 -2.93994035577358E-01 -3.97884576823331E+00 -8.02114532375760E+00  7.40588307642865E-01  1.84572251783531E+00
 -4.36598417401505E-13 -3.37164364868379E-12 -6.55435147039252E-11 -8.93637002626257E-12  1.26666122032092E-11
  9.41214545670393E-13  1.05168428453269E-11  1.35139807452012E-10  1.31545205628978E-11 -2.00424214145174E-11
 -1.86019983005275E-11  1.40704692948508E-11 -7.10437005562125E-11  9.30660515322715E-11 -1.33408106494088E-10
  1.17160101177628E-10 -1.04818597517169E+00 -1.14480368971024E+00  5.22981197929639E-02  2.79052508854749E-11
 -1.48227188914386E-11  1.28894787974831E-10  1.81551136489884E+00  1.98285815506658E+00 -9.05830004222218E-02
  3.89028951736588E-11  1.94020869221890E-11 -1.25204740400055E-11  3.90273859473911E-12 -1.00431547167419E-11
 -5.01087101098567E-12  4.81994953455257E-11  2.45296102716855E-11  3.47708021119108E-01  3.02838321401216E-01
 -6.22292453887553E-11 -3.16712801390992E-11 -4.48889125058742E-01 -3.90962591786196E-01 -4.60696822546247E-13
  5.65938237105072E-12  1.74161312352567E-13  8.68290018269953E-12  1.49850183536458E-03 -5.47110598867108E-13
 -2.23383465328011E-03  4.79718982142001E-13  2.95508547874097E-03
* ORBITAL    1   79
 -3.32723173738633E-02 -2.32027321932805E-01 -8.10606279099676E-01 -5.59100601906139E-01  6.58174939133444E-01
 -9.89677925663277E-02 -3.89750314419708E-04  1.93204204634650E-01  1.71381967894200E+00  5.27124576941230E-01
  8.03149974705525E-01  1.43715971550565E-11  2.14866916857200E-10  4.54880483422215E-10 -7.98328687121107E-11
 -1.15700223908388E-10 -2.95677112647640E-11 -4.39409957500130E-10 -9.96858174545790E-10  1.10820733808340E-10
  1.91127230862589E-10  3.00910125434283E-10  3.40641732146545E-10 -5.94641118839495E-11 -6.28547597482934E-11
  2.26000558067573E-11 -1.92298449034975E-11 -2.20794722013735E-01 -2.96052987366600E-01 -4.75298896557832E-01
 -5.69586391254151E-10 -6.94336917543990E-10  5.60510761796590E-11  3.82427676515265E-01  5.12778815870085E-01
  8.23241837610584E-01  2.04287677478299E-10  1.36836256357617E-10 -6.01349973483294E-12  1.52624846397566E-12
 -5.27485146654763E-11 -3.53310168474351E-11  2.52012164164711E-10  1.66127510866908E-10 -1.73868893332002E-01
 -7.54350472777248E-02 -3.25345453933567E-10 -2.14471153084578E-10  2.24463776091734E-01  9.73862272753138E-02
 -1.38901410185190E-11  1.01615847422109E-12  5.24992961890762E-12  9.36858064948641E-13 -1.18257922474872E-03
 -1.95242136466782E-11  1.76288502343415E-03  1.72128723051651E-11 -2.33207768002716E-03 -3.32723064636348E-02
 -2.32027243130013E-01 -8.10605942030566E-01 -5.59100154805807E-01  6.58174687584733E-01 -9.89679028137831E-02
  3.89736351299643E-04 -1.93204392294732E-01 -1.71382004470273E+00 -5.27124540449082E-01 -8.03149877306229E-01
 -1.44149867611987E-11 -2.14876006605592E-10 -4.54852761053038E-10  7.98360613701762E-11  1.15684286614533E-10
  2.95659719383871E-11  4.39399293077819E-10  9.96874653564951E-10 -1.10956561802304E-10 -1.91047294637805E-10
  3.00780520789811E-10  3.40666893949481E-10 -5.94280148074654E-11 -7.08419018543807E-11  2.52667247344239E-11
 -2.26759385143605E-11 -2.20794772914436E-01 -2.96053042280250E-01 -4.75298884983517E-01 -5.69513809852990E-10
 -6.94333947402162E-10  5.60402354154907E-11  3.82427764608793E-01  5.12778911010565E-01  8.23241817524876E-01
 -2.04310411881385E-10 -1.36845906853652E-10  5.88817042654539E-12 -2.01917103264131E-12  5.27517888813334E-11
  3.53358160692005E-11 -2.51996749246607E-10 -1.66122680749238E-10  1.73868907815428E-01  7.54350605380238E-02
  3.25329367150310E-10  2.14464226419997E-10 -2.24463794792076E-01 -9.73862443989232E-02 -1.38808299389830E-11
  8.50827663678318E-13  5.24682827388161E-12  9.98372741696372E-13 -1.18257939241886E-03 -1.95174771381248E-11
  1.76288527359121E-03  1.72134893101181E-11 -2.33207801180054E-03
* ORBITAL    1   80
 -1.01872242765842E-11 -7.18739885217721E-11 -2.40436812490039E-10 -1.11834685476033E-10  1.93552698145695E-10
 -3.94966092956152E-11 -3.65202538114292E-12  2.92885090253958E-11  4.11222432503270E-10  1.46445622967024E-10
  8.31544755125329E-11 -7.42199945766802E-03 -1.13627421598666E-01 -5.14803756394821E-01 -3.32743750321211E-01
  9.04038246930662E-02 -1.40600908533924E-02 -2.15253568735032E-01 -9.75234182591223E-01 -6.30343262911120E-01
  1.71259242301989E-01 -6.15851301578919E-02 -1.00177032276604E-01 -3.64266429016755E-01  2.86506182838909E-13
  5.32161467431223E-15 -9.20611383219385E-13 -6.63754979263935E-11 -1.01513977274775E-10 -1.17133665144441E-10
 -1.16665667789061E-01 -1.89773414251463E-01 -6.90059209395338E-01  1.11816061527903E-10  1.87531028313841E-10
  1.59506535000665E-10  2.70376542717433E-02  5.40866454000292E-02  5.41311900464941E-13  9.69933519760599E-14
 -6.98109233135313E-03 -1.39651118207720E-02 -3.23941219228190E-02 -6.48018268836427E-02 -5.38629632759845E-11
 -1.64138694536623E-11  4.18206315704504E-02  8.36587987703951E-02  8.56580359546149E-11  3.58338401970155E-11
 -2.36684010156847E-02  1.23217819624766E-13  8.94581467996717E-03 -4.68815192514697E-14 -5.29304866351051E-12
  3.59495421683844E-02  6.38594380398274E-12 -3.17045161178145E-02 -2.45884062451357E-12 -1.01536517234687E-11
 -7.14272161552473E-11 -2.38795230160051E-10 -1.09978648054878E-10  1.92187683323722E-10 -4.01888206752086E-11
  3.64512120674867E-12 -3.02470865910990E-11 -4.12998950103886E-10 -1.46180464159727E-10 -8.26236919547846E-11
  7.42199952279358E-03  1.13627422277437E-01  5.14803757908129E-01  3.32743747194516E-01 -9.04038231080117E-02
  1.40600909766257E-02  2.15253570022097E-01  9.75234185456969E-01  6.30343257010310E-01 -1.71259239312756E-01
 -6.15851293037905E-02 -1.00177032883503E-01 -3.64266425285890E-01  3.11301263247655E-13  1.12988637659466E-14
 -8.24779897948354E-13 -6.67960153780273E-11 -1.01736743414375E-10 -1.17170571539061E-10 -1.16665666168897E-01
 -1.89773415415725E-01 -6.90059202308176E-01  1.12348896847678E-10  1.87978500876376E-10  1.59358199767581E-10
 -2.70376558679076E-02 -5.40866463159315E-02 -5.23766380221576E-13 -8.38396618082487E-14  6.98109274250353E-03
  1.39651120587271E-02  3.23941238308715E-02  6.48018279829987E-02  5.39440370713882E-11  1.64660303197599E-11
 -4.18206340358982E-02 -8.36588001870329E-02 -8.57677948062962E-11 -3.59308344580317E-11 -2.36684014864876E-02
  1.23055954690178E-13  8.94581485822025E-03 -4.49977565826175E-14 -5.28917529560461E-12  3.59495428829738E-02
  6.37732219512351E-12 -3.17045167481242E-02 -2.45630593272486E-12
* ORBITAL    1   81
 -1.44476735037382E-11 -1.02341833590267E-10 -3.42783269644963E-10 -1.73253172857359E-10  2.79830090028913E-10
 -5.45335141082244E-11 -4.43857627817462E-12  4.85134819927741E-11  6.11796921127133E-10  2.11141579304759E-10
  1.46822070882850E-10  1.40600908540600E-02  2.15253568747028E-01  9.75234182827812E-01  6.30343262999358E-01
 -1.71259242077779E-01 -7.42199945813047E-03 -1.13627421604847E-01 -5.14803756523836E-01 -3.32743750357056E-01
  9.04038245638708E-02  1.16665667711927E-01  1.89773414270979E-01  6.90059209534762E-01  1.63238211136683E-12
 -5.85679657744312E-12  2.16980880012271E-11 -9.41827456109448E-11 -1.48732265378933E-10 -1.50536176673621E-10
 -6.15851301174779E-02 -1.00177032279478E-01 -3.64266429102802E-01  1.63782701581153E-10  2.57594639871556E-10
  2.58916551746722E-10 -5.12196040579428E-02 -1.02460684765952E-01 -9.86930216596581E-12 -8.97470838115642E-12
  1.32248449003965E-02  2.64552350446299E-02 -1.71001140189857E-02 -3.42073980795959E-02 -8.51187524194201E-11
 -3.24409835506158E-11  2.20761522921985E-02  4.41615610772589E-02  1.10770356120543E-10  4.20185346434009E-11
  4.48369566756571E-02 -4.23482204205727E-12 -1.69467767090141E-02  1.60133015836998E-12 -3.71831874367229E-12
  1.89769387624763E-02  5.50304586090809E-12 -1.67360868265330E-02 -7.09787668373300E-12 -1.44591777008073E-11
 -1.02110327588228E-10 -3.41993413411983E-10 -1.71799973245711E-10  2.79386602391262E-10 -5.47408421158564E-11
  4.38118435444030E-12 -4.88384558135757E-11 -6.12633302637760E-10 -2.11217002265529E-10 -1.46598092995006E-10
 -1.40600909774890E-02 -2.15253570032640E-01 -9.75234185694563E-01 -6.30343257072260E-01  1.71259239072844E-01
  7.42199952317126E-03  1.13627422283712E-01  5.14803758036878E-01  3.32743747240309E-01 -9.04038229848824E-02
  1.16665666093870E-01  1.89773415418642E-01  6.90059202470037E-01  1.61405234027989E-12 -5.86053116626323E-12
  2.17806455572951E-11 -9.41857858184516E-11 -1.48838967570743E-10 -1.50520867344723E-10 -6.15851292624191E-02
 -1.00177032892728E-01 -3.64266425363629E-01  1.63667839076889E-10  2.57859367392664E-10  2.59044057530863E-10
  5.12196070824473E-02  1.02460686501190E-01  9.87822555590572E-12  8.97863025394175E-12 -1.32248456800006E-02
 -2.64552354943389E-02  1.71001150263524E-02  3.42073986602305E-02  8.51020656992467E-11  3.24214535813177E-11
 -2.20761535940648E-02 -4.41615618244505E-02 -1.10735250621696E-10 -4.20018809431901E-11  4.48369575678830E-02
 -4.23333618170387E-12 -1.69467770460362E-02  1.60055673845220E-12 -3.71338476328305E-12  1.89769391395199E-02
  5.48968142071989E-12 -1.67360871593772E-02 -7.09034092238883E-12
* ORBITAL    1   82
  2.97588946516427E-12  2.07906097754375E-11  8.25632001063576E-11  1.99294481668705E-12 -9.85040077806430E-11
  7.74636092635238E-11  1.58606953790350E-12 -9.28450132124965E-12 -1.35479484377044E-10  1.08939784826529E-12
 -8.18931527800363E-11 -5.44200830732468E-04  3.62022887307850E-03  3.91309371039570E-01  1.43503499064224E-01
  5.09339598088702E-01 -1.01359627000184E-03  6.74282271670206E-03  7.28829637485099E-01  2.67281110226574E-01
  9.48665745761441E-01 -7.30624719469531E-02 -7.23995151500573E-02  2.99613612471812E-01  2.10642702942166E-12
  9.74222941036970E-13 -1.77161552805683E-12  4.13535847563640E-11  4.17522216756549E-11 -4.16056870465944E-12
 -1.36081833153759E-01 -1.34847045872400E-01  5.58042554177137E-01 -3.60593386148242E-11 -5.23672365948337E-11
 -6.10005790880779E-11 -7.95195245206551E-02 -6.16839258680774E-02 -1.96761813109199E-13 -6.39073024055479E-13
  2.05318529940071E-02  1.59267212836342E-02  9.36719473356670E-02  7.26620724216699E-02  1.10751189555695E-11
 -1.76494174455888E-11 -1.20929963999587E-01 -9.38063321008593E-02 -3.18596187333560E-11 -1.03615841851970E-11
  1.02651021711299E-02  3.82007932431565E-14 -3.87984384794824E-03 -1.47603154420049E-14  1.17553435731381E-12
 -1.53294399234896E-02 -1.63050979326178E-12  1.35192952809705E-02  1.67232553931530E-12  3.01479677841883E-12
  2.09725063576605E-11  8.36909093129123E-11  3.70884537764916E-12 -9.91512586009525E-11  7.70837760283673E-11
 -1.66243034118963E-12  8.73939306956643E-12  1.34424738012866E-10 -1.05500144453559E-12  8.21449727270073E-11
  5.44200818426688E-04 -3.62022861118185E-03 -3.91309371226066E-01 -1.43503504475408E-01 -5.09339594488799E-01
  1.01359624705162E-03 -6.74282222106119E-03 -7.28829637837981E-01 -2.67281120290802E-01 -9.48665739064962E-01
 -7.30624724750667E-02 -7.23995139571155E-02  2.99613607176448E-01  2.08388869320656E-12  9.98736164164610E-13
 -1.64984027895118E-12  4.12759958178107E-11  4.15835645637920E-11 -4.21419730339097E-12 -1.36081834133046E-01
 -1.34847043637964E-01  5.58042544304834E-01 -3.57665265024497E-11 -5.21468512321531E-11 -6.10022047545553E-11
  7.95195247738662E-02  6.16839258946983E-02  1.58383918639102E-13  6.34266957981716E-13 -2.05318530618409E-02
 -1.59267212913953E-02 -9.36719476404956E-02 -7.26620724537759E-02 -1.10329058141167E-11  1.76596457635883E-11
  1.20929964387904E-01  9.38063321403236E-02  3.18691811526243E-11  1.03622640590864E-11  1.02651022282561E-02
  3.85187733199454E-14 -3.87984386996367E-03 -1.61967951922452E-14  1.17958905129343E-12 -1.53294400087392E-02
 -1.63992748497122E-12  1.35192953567058E-02  1.68424849689965E-12
* ORBITAL    1   83
 -5.38449824067007E-12 -3.73575232066931E-11 -1.43985132876517E-10 -2.36997837020338E-11  1.64345878666882E-10
 -1.11914058898504E-10 -2.16221554715802E-12  1.77589562505473E-11  2.52321789317929E-10  1.38090833827459E-11
  1.36685345855568E-10 -1.01359627059476E-03  6.74282268725148E-03  7.28829637384452E-01  2.67281110074175E-01
  9.48665745798977E-01  5.44200831149278E-04 -3.62022886018764E-03 -3.91309370975931E-01 -1.43503498990386E-01
 -5.09339598104637E-01 -1.36081833147976E-01 -1.34847045842172E-01  5.58042554030858E-01  1.78047820386356E-11
  9.98632786793967E-12 -3.41168029140871E-11 -4.56265820622184E-11 -5.60050596057881E-11 -4.92624247713037E-11
  7.30624719499778E-02  7.23995151439319E-02 -2.99613612398491E-01  7.47791100024752E-11  9.51148712119164E-11
  8.88093018653357E-11 -1.48108353191395E-01 -1.14888824128000E-01 -1.07690932584117E-11 -2.02977749708788E-11
  3.82414123432448E-02  2.96641668148189E-02 -5.02925631353137E-02 -3.90123400768178E-02 -3.33162266073036E-11
  7.65529120881925E-13  6.49274199259345E-02  5.03647146402083E-02  4.33236801858947E-11  8.40033339735655E-14
  1.91191707042891E-02 -3.44411539150989E-13 -7.22636729820614E-03  1.31334915774231E-13 -1.42177048221582E-12
  8.23039188871654E-03  2.13837361385992E-12 -7.25852327141041E-03 -2.88514517951156E-12 -5.41631589364895E-12
 -3.74531907008729E-11 -1.44394403504161E-10 -2.32808246952965E-11  1.65011895675731E-10 -1.11551309455825E-10
  2.19707168405908E-12 -1.74741326223426E-11 -2.51676419723291E-10 -1.39904337893075E-11 -1.37034684702820E-10
  1.01359624762356E-03 -6.74282220230403E-03 -7.28829637728350E-01 -2.67281120154890E-01 -9.48665739093603E-01
 -5.44200818874158E-04  3.62022859476680E-03  3.91309371166216E-01  1.43503504394293E-01  5.09339594508623E-01
 -1.36081834136160E-01 -1.34847043623031E-01  5.58042544171435E-01  1.78218156012941E-11  9.97197331888118E-12
 -3.41622840389832E-11 -4.55602934043193E-11 -5.59249346062525E-11 -4.93576923238041E-11  7.30624724743434E-02
  7.23995139446825E-02 -2.99613607098027E-01  7.47527693573538E-11  9.48607134613192E-11  8.88201988851254E-11
  1.48108353662704E-01  1.14888824177816E-01  1.07982511583416E-11  2.03024108565509E-11 -3.82414124682782E-02
 -2.96641668289860E-02  5.02925632994935E-02  3.90123400942485E-02  3.32880484511330E-11 -7.86068782017614E-13
 -6.49274201334299E-02 -5.03647146610413E-02 -4.32192218876423E-11 -1.29421437103163E-14  1.91191708111119E-02
 -3.43718851735551E-13 -7.22636733781748E-03  1.26876965658666E-13 -1.42919178682236E-12  8.23039193394197E-03
  2.14399226159481E-12 -7.25852331257651E-03 -2.88375609779560E-12
* ORBITAL    1   84
  3.70198323045506E-02  2.59026952779472E-01  8.61239836018655E-01  1.32538297669427E-01 -7.05985784895816E-01
  3.03069911801598E-01  2.57173712129247E-02  3.87735401475819E-02 -9.45569480898432E-01 -5.29813622998629E-01
  4.43858910904163E-01  2.09378645815940E-12  2.88072081450786E-11  1.40731289698340E-10  5.84591007674841E-11
  2.37027892616600E-11 -4.91463164783558E-12 -6.60853287738259E-11 -3.06832035199363E-10 -1.29804954574559E-10
 -4.02657530738895E-11  5.97379632040728E-12  3.44546340802866E-11  8.10952500440807E-11 -1.78980056332129E-11
  1.33958765019097E-12  2.02017317289338E-13  2.35032458955798E-01  4.25830366260590E-01  1.28578119054191E-01
 -1.98578207641501E-11 -7.61283334382883E-11 -1.76466336116099E-10 -4.07088160380980E-01 -7.37559829767807E-01
 -2.22703834933133E-01  8.14118472150465E-12 -3.91657164407092E-12 -4.22964686399187E-12  2.96272149739717E-12
 -2.10460722640626E-12  1.01680296715287E-12  1.09093621214686E-11 -5.21613060728447E-12  3.62582324793421E-01
  7.97075141124964E-02 -1.40852650295600E-11  6.73346504946348E-12 -4.68091768522862E-01 -1.02901958239261E-01
 -2.93000823922384E-12 -2.46082369319318E-12  1.10790247685983E-12 -5.50984949637525E-12  1.59700758942504E-02
 -4.52351204364409E-12 -2.38067835334396E-02  3.99157230901788E-12  3.14934143747279E-02  3.70198326081740E-02
  2.59026954947576E-01  8.61239844758465E-01  1.32538310751630E-01 -7.05985786200933E-01  3.03069919641120E-01
 -2.57173716712334E-02 -3.87735452513924E-02  9.45569476443606E-01  5.29813625051688E-01 -4.43858913840657E-01
 -2.06303383992393E-12 -2.87468384054403E-11 -1.40700923338173E-10 -5.85208381720164E-11 -2.36436050089722E-11
  4.85522013127030E-12  6.60560201811044E-11  3.06837396662567E-10  1.29795466647723E-10  4.02766966962189E-11
  5.95166783050820E-12  3.44909833245445E-11  8.11590468930636E-11 -1.32040383019506E-11  9.37713958736691E-13
 -1.25668470694607E-12  2.35032456342905E-01  4.25830363689603E-01  1.28578120286668E-01 -1.98102182362212E-11
 -7.61259337319218E-11 -1.76478057305522E-10 -4.07088155813806E-01 -7.37559825313939E-01 -2.22703837090138E-01
 -8.21396415648048E-12  3.90679187684777E-12  4.40932652344481E-12 -2.89002771453528E-12  2.12005154309720E-12
 -1.00913809746139E-12 -1.09074541306080E-11  5.21277260219514E-12 -3.62582322631376E-01 -7.97075093602238E-02
  1.40844373167976E-11 -6.73364626662679E-12  4.68091765731541E-01  1.02901952102729E-01 -2.95477521293760E-12
 -2.49577583623269E-12  1.12060211362181E-12 -5.49305734235912E-12  1.59700759797408E-02 -4.53060874791155E-12
 -2.38067836607503E-02  3.99721649222960E-12  3.14934145426728E-02
* ORBITAL    1   85
 -2.31108119231655E-01 -1.66583017909587E+00 -7.33710453660359E+00 -1.88745341848929E+01 -7.83896785003404E-01
 -1.75198961772104E+00 -1.33101767799980E-01 -2.00334354550154E+00 -7.45691036053729E+00 -1.88201783247142E+00
 -7.82137410124526E-01 -2.03089639935067E-14  1.00605570694397E-11 -3.21768155499844E-11 -1.42025892223586E-11
  1.02327721800422E-11  9.47927912486994E-14 -1.97121738803955E-11  6.54362161731869E-11  2.96671223877760E-11
 -2.10438869829867E-11  9.25844389851603E-12 -3.08781438533784E-12  5.16480982520677E-12  1.40672306119501E-12
  3.36263262278505E-11  3.45985387257795E-12  2.90259023571994E-01  4.84184961837428E-01  4.14425606717113E-01
 -1.66947248222675E-11  1.58698622686455E-12 -1.13619673752570E-11 -5.02743376187227E-01 -8.38632954115857E-01
 -7.17806206780534E-01 -2.01176244584476E-12 -3.80422219673545E-12 -2.59862268592506E-12  5.58191246515033E-13
  5.15330723200736E-13  9.85503731714624E-13 -3.39511338326392E-12 -3.84076366961840E-12  5.29583437915357E-02
 -5.16805851774350E-02  4.37200406900397E-12  4.96556705628124E-12 -6.83689278508229E-02  6.67193485699734E-02
 -2.75285997168478E-12 -1.20126038836661E-11  1.04046788727268E-12 -3.17360921935368E-11  4.40500582463779E-03
 -4.57819871590582E-12 -6.56659496132788E-03  4.03569928175590E-12  8.68678862308116E-03  2.31108119498547E-01
  1.66583018094152E+00  7.33710454240883E+00  1.88745341870132E+01  7.83896783255363E-01  1.75198961503296E+00
 -1.33101767912565E-01 -2.00334354507796E+00 -7.45691035098689E+00 -1.88201782782945E+00 -7.82137410200051E-01
  7.51598408354617E-17  1.00533241806252E-11 -3.21414632996629E-11 -1.41472142317318E-11  1.02388344393088E-11
  1.14852458480146E-13 -1.97281125707508E-11  6.53760376794098E-11  2.96818626013581E-11 -2.10993448978045E-11
 -9.19167541772136E-12  3.04231343833301E-12 -5.22525146304963E-12 -3.21895163618643E-12 -3.38529004155855E-11
 -1.15930672568230E-12 -2.90259022056154E-01 -4.84184959795206E-01 -4.14425604675312E-01  1.67575706195386E-11
 -1.58990146214509E-12  1.13743202787301E-11  5.02743373545178E-01  8.38632950581804E-01  7.17806203259491E-01
 -2.02793087027163E-12 -3.81465262056978E-12 -2.61220527801976E-12  8.71899943271452E-13  5.16759200608612E-13
  9.93825919306541E-13 -3.39456526302896E-12 -3.83159269448819E-12  5.29583443332257E-02 -5.16805883153132E-02
  4.36899295156967E-12  4.96240170145251E-12 -6.83689285512091E-02  6.67193526249834E-02  2.75859175754829E-12
  1.20178555323382E-11 -1.04121078514184E-12  3.18432308101107E-11 -4.40500547586525E-03  4.58063946000746E-12
  6.56659444121985E-03 -4.04118760240841E-12 -8.68678793427462E-03
* ORBITAL    1   86
 -1.81072770365530E-01 -1.30247954623439E+00 -5.57964530800697E+00 -1.08035369025672E+01  1.92251427224061E+00
  1.26370517947382E+00 -1.50179157047272E-01 -2.10391800840857E+00 -5.99712890173063E+00 -8.38183904490847E-01
  9.32031917919902E-01 -3.18734667084622E-13 -4.11209003837301E-12  2.82881499042779E-11  3.86719539012210E-12
  2.34953813865863E-12  4.91241459652888E-13  6.78881991053691E-12 -5.68263282438792E-11 -9.26554859393432E-12
 -4.80442910100784E-12 -5.81421557701202E-12  9.00615716565716E-12  4.99787101472120E-12 -1.39238186190843E-11
 -3.38853201691726E-11 -1.49499616174357E-11  3.51947225353387E-01  5.18306789017919E-01  3.71464466029890E-01
  1.23994345692492E-11 -1.33716926688799E-11 -1.07904749871243E-11 -6.09590475904424E-01 -8.97733692533662E-01
 -6.43395328400390E-01 -2.77142411935286E-12 -2.75631107623201E-13 -8.42980811597365E-13  5.60420876910660E-12
  6.60300667199260E-13  1.31008432427904E-13 -3.73388483781966E-12 -1.61692917412365E-13  3.38761066228915E-02
 -1.29643215998377E-01  4.86307537825247E-12  1.60903837297623E-13 -4.37338656008966E-02  1.67368672183756E-01
 -4.28443019176060E-12  1.46796906287262E-11  1.61960313586188E-12  3.85569994459495E-11 -5.55645936913782E-02
 -7.29281238521251E-12  8.28308057362913E-02  6.43889556134633E-12 -1.09574856448406E-01  1.81072770798557E-01
  1.30247954926112E+00  5.57964531787112E+00  1.08035369051736E+01 -1.92251428030628E+00 -1.26370517729786E+00
 -1.50179157270967E-01 -2.10391800787983E+00 -5.99712889001853E+00 -8.38183897037501E-01  9.32031913705644E-01
 -3.33424977154708E-13 -4.12803469953648E-12  2.84662627153275E-11  3.94456681311384E-12  2.32503847689953E-12
  5.11929006056866E-13  6.72901862445849E-12 -5.67104685208139E-11 -9.28537356475005E-12 -4.69511594012945E-12
  5.95675516159026E-12 -9.07357699046061E-12 -5.09196892604395E-12  1.61543299940146E-11  3.37358521338905E-11
  1.22532803637203E-11 -3.51947222463174E-01 -5.18306784500436E-01 -3.71464463711151E-01 -1.24726527863199E-11
  1.33667555431261E-11  1.07691129532289E-11  6.09590470920289E-01  8.97733684706755E-01  6.43395324360407E-01
 -2.76257211381501E-12 -3.19986005029938E-13  1.91934368723625E-12  1.82586265599258E-12  6.70706645365693E-13
  1.22891564700566E-13 -3.75517901097312E-12 -1.46421297548030E-13  3.38761047672659E-02 -1.29643218729377E-01
  4.86100772153259E-12  1.83276776659768E-13 -4.37338631912394E-02  1.67368675689536E-01  4.27779075769553E-12
 -1.51832481592430E-11 -1.62445909943752E-12 -3.83859551185659E-11  5.55645952453686E-02  7.29347438963313E-12
 -8.28308080527275E-02 -6.43349888828750E-12  1.09574859512891E-01
* ORBITAL    1   87
  1.61623134071182E-14 -7.61855473411069E-14 -4.13382560106638E-13 -7.36189240940744E-13  1.54122467526882E-13
  1.12867219218295E-13 -1.26731978728700E-14 -1.71814613402632E-13 -3.99133491922873E-13 -5.63463772385853E-14
  8.11821244244566E-14  8.25772379903473E-12  1.15147974830984E-10 -2.46536301549577E-11  1.40679245338043E-11
  5.83513333527067E-12 -8.57511465180723E-12 -1.03800998155562E-10  2.55963860482844E-11 -2.13729946866054E-11
 -3.43454536598230E-12 -4.37626083398934E-10  4.00655913755961E-11  2.63270863971661E-11 -5.44872063954936E-13
 -3.53140808545228E-12 -1.91142934633754E-12 -7.58764930580062E-12  2.52078220895436E-11  1.63930981538076E-11
  4.86068030570796E-10 -4.74782334735705E-11 -2.41593090763068E-11 -4.42003374590555E-12  1.44711148810344E-11
  9.40071922132551E-12  6.46348339680523E-02 -6.56731230528413E-02 -5.43964701050620E-13 -1.74874494841830E-12
  2.50329635692361E-01 -2.54350912204562E-01 -3.27528143872826E-01  3.32789531445706E-01  3.53982155207173E-12
  6.91092088801578E-12 -2.53702209279518E-01  2.57777662517069E-01  2.74015896017952E-12  5.37549261637726E-12
 -3.47309110863133E-03 -1.31208876570377E-11 -9.18893527193028E-03 -3.79486274172658E-11  2.41363462798471E-11
  1.04119525419824E-02  1.30892939897515E-11  1.18060445100853E-02 -2.35867907812527E-12 -1.65012611210425E-14
  7.37512225392832E-14  3.77423264571400E-13  7.28095543896152E-13 -1.57123147502079E-13 -1.11188963597259E-13
 -6.99574484975806E-14 -1.56656113561344E-13 -3.85001669364223E-13 -4.96274417261461E-14  7.13088359318341E-14
  7.71870899444393E-12  1.07458789790156E-10 -5.05528147656916E-11  1.42732509747914E-11  6.03801783471180E-12
 -7.88359146999555E-12 -9.38248673976859E-11  5.93324116128775E-11 -2.11943093245411E-11 -4.06519969564202E-12
  4.58328165348539E-10 -2.90031531499274E-11 -2.22417220649242E-11  5.79165017278101E-13  3.51117717029107E-12
  1.90641570010027E-12  7.55789677258985E-12 -2.52166187707146E-11 -1.63943212191039E-11 -5.09947332312309E-10
  3.27716426535747E-11  1.85778717992774E-11  4.46391039812319E-12 -1.44905358899659E-11 -9.40358302589813E-12
  6.46348361093187E-02 -6.56731266849438E-02 -5.60793478215164E-13 -1.72575331950460E-12  2.50329644000235E-01
 -2.54350926246231E-01 -3.27528154745582E-01  3.32789549816839E-01  3.55285142892023E-12  6.89612572158644E-12
 -2.53702217695548E-01  2.57777676757590E-01  2.75194695960663E-12  5.36668227480654E-12  3.47309088321215E-03
  1.31623262436022E-11  9.18893467724367E-03  3.80047424497610E-11 -2.41158733405030E-11 -1.04119518684763E-02
 -1.30656886779234E-11 -1.18060437451362E-02  2.36454215593583E-12
* ORBITAL    1   88
  2.82008894667082E-14  1.36798372346975E-13  4.44471226325322E-13  1.00608826621805E-12 -1.02696272229974E-13
 -4.82169815086284E-14 -1.76999700994567E-14  1.46439151730146E-13  4.88330385507895E-13  8.63021081524510E-14
 -4.59908373900131E-14  7.87129623694800E-12  9.38514003903247E-11 -5.89967332585137E-11  2.16902783378799E-11
  3.96834996175115E-12  7.26646549034960E-12  1.05860639857943E-10 -5.52981885236053E-11  2.68055675388594E-11
  2.66998292060638E-12 -5.09591009396346E-10  3.33961277561724E-11  1.87543536711926E-11 -8.77387567928411E-12
  2.90724228852825E-11  1.89019902905240E-11  4.35459208287865E-13  3.01726856282033E-12  1.62354263263518E-12
 -4.57038024146186E-10  4.07104401907592E-11  2.30182375333005E-11  3.27618972621586E-13  1.82779025505261E-12
  1.00933241470497E-12 -1.03573493278046E-01  1.05237290136339E-01  4.49043537322684E-12  8.74826626896053E-12
 -4.01138414406126E-01  4.07582271814374E-01 -2.04393291614378E-01  2.07676650100611E-01  4.16293671458902E-13
  1.40667851252967E-12 -1.58322362952928E-01  1.60865641557805E-01  3.26949200589273E-13  1.06534373118355E-12
  5.56542271948088E-03  1.31222193902280E-12  1.47247245361013E-02  2.75186564769407E-11  3.03280269658476E-11
  6.49755847328993E-03  2.59732609466835E-11  7.36753874552257E-03  4.27183405419754E-12 -3.06327263558919E-14
 -9.32943369555920E-14 -3.90813834696750E-13 -9.65021960275333E-13  1.04152965409201E-13  4.86091506486313E-14
  4.36317052186477E-15  2.14024132335581E-13  4.91706525405838E-13  8.56781291012551E-14 -4.07475777815193E-14
  8.55144918174713E-12  1.03648014803772E-10 -2.63137463318754E-11  2.17699449920196E-11  3.31396902151435E-12
  7.79065900938319E-12  1.13482420694915E-10 -2.97294525501633E-11  2.65773474800535E-11  2.48984405130298E-12
  4.86366444183384E-10 -4.77067804776637E-11 -2.40977322461358E-11  8.77633672784066E-12 -2.90859843695649E-11
 -1.89052372202316E-11 -4.60871304804466E-13 -3.00485514648568E-12 -1.61775194123012E-12  4.36703885986754E-10
 -5.16848189870768E-11 -2.70319363014964E-11 -3.67509527538045E-13 -1.81594337324830E-12 -1.00599529141644E-12
 -1.03573496710907E-01  1.05237295955025E-01  4.48354222041975E-12  8.76129536412618E-12 -4.01138427720120E-01
  4.07582294318483E-01 -2.04393298399172E-01  2.07676661562980E-01  4.52426411515975E-13  1.35483243778759E-12
 -1.58322368203818E-01  1.60865650444503E-01  3.54085335165319E-13  1.03224258591917E-12 -5.56542235838056E-03
 -1.29210432021931E-12 -1.47247235830192E-02 -2.75021768421082E-11 -3.03602724741888E-11 -6.49755805307879E-03
 -2.60283738559795E-11 -7.36753826815044E-03 -4.28500814319680E-12
* ORBITAL    1   89
 -1.50787812922758E-12 -1.01321428632435E-11 -3.78845960064853E-11 -2.75038778127882E-11  1.65793514138800E-11
  6.38861546762804E-12 -1.16610017699513E-12 -1.42554702102550E-11 -2.76562087019878E-11 -4.25643521553600E-12
  1.43865921128142E-11 -3.79366236675467E-13 -9.83798474967926E-12 -4.00320555843739E-11 -1.83219896397321E-11
 -2.50878826762518E-11  8.54076036764200E-15 -5.84694964898129E-14 -1.45420800851495E-12 -1.87814926300522E-12
 -3.98801792060548E-12  3.73104936122042E-12 -2.58210909685424E-11 -2.16537821455893E-11  3.86579960171717E-02
  5.21330979091074E-02  3.44285800231519E-03  2.35392981472866E-02  3.17444426264260E-02  2.09639580426174E-03
  2.77840395875123E-13 -1.38182789636573E-12 -2.16589438444481E-12  1.35904201187051E-02  1.83276624969280E-02
  1.21035468491706E-03  7.50388228342455E-12  1.07530709703476E-12  3.66699717360002E-01 -4.44480336627523E-01
  1.94787125968086E-11 -3.39887697140301E-11  2.85521358094543E-11 -4.67372632149880E-11  2.03832825804399E-01
 -2.47067774370790E-01  2.33851551814608E-11 -3.27223513904754E-11  1.57888227943850E-01 -1.91377875085944E-01
  3.38961443539046E-12  6.13544337831123E-02 -1.68805203660158E-11 -2.31897962332099E-02 -2.57804490824964E-02
 -1.74252771899566E-11  2.30587346580771E-02 -1.75254873671502E-11  3.05038387120027E-02  4.60224529285813E-13
  3.76512086294416E-12  1.85861701823574E-11  3.62445453633603E-12  3.88907881689782E-12 -9.33259303724299E-12
 -1.81772501550740E-13 -8.71958139053630E-12 -7.45413763059949E-11 -9.84225224876178E-12  9.47268345763243E-13
  4.37674625302624E-13  9.83756735048803E-12  4.00299933509240E-11  1.83138008441982E-11  2.50922137365770E-11
 -1.18657064847478E-14  1.16931146703449E-13  1.45147750597756E-12  1.88496078196708E-12  3.98442651295370E-12
  3.72008947332993E-12 -2.58327839938820E-11 -2.16599584115102E-11  3.86579906150844E-02  5.21330893276983E-02
  3.44285213739115E-03  2.35392948502677E-02  3.17444373962971E-02  2.09639222823897E-03  2.78290509429399E-13
 -1.36204528976213E-12 -2.17274176344601E-12  1.35904182363945E-02  1.83276594889077E-02  1.21035263278950E-03
 -7.50484424833113E-12 -1.07678154456992E-12 -3.66699720763837E-01  4.44480352693895E-01 -1.95015940480220E-11
  3.40120356031712E-11 -2.85506827760421E-11  4.67212595154316E-11 -2.03832827693875E-01  2.47067783298444E-01
 -2.33922984467975E-11  3.27446636760523E-11 -1.57888229412528E-01  1.91377882004988E-01  3.41508900623904E-12
  6.13544360071420E-02 -1.68615146905502E-11 -2.31897970730941E-02 -2.57804500157837E-02 -1.74521597641007E-11
  2.30587354929079E-02 -1.75803306440895E-11  3.05038398188623E-02
* ORBITAL    1   90
  4.62104938568615E-13  3.32059045419147E-12  1.28080590266977E-11 -1.06384876949438E-11 -2.08962744094553E-12
 -5.77646726800951E-12  2.56750788137957E-13  5.90866858913324E-12  3.43877372763857E-11  4.91433800360935E-12
 -5.54301353619682E-12  6.63510839735079E-14 -9.29188847437809E-14 -1.42008160858716E-12 -1.87812490236439E-12
 -3.98833224560055E-12  4.62682146306481E-13  9.83270363046045E-12  4.00475856554001E-11  1.83173421731925E-11
  2.51065815229498E-11  3.36893788281098E-13 -1.38525440280328E-12 -2.17118709628236E-12  2.71808403331654E-02
  3.66553249803706E-02  2.42070936565403E-03 -3.34788066587249E-02 -4.51485871595709E-02 -2.98160249392894E-03
 -3.68716436250406E-12  2.58117328418132E-11  2.16641920621592E-11 -1.93289980282276E-02 -2.60665489468655E-02
 -1.72142899819606E-03  1.02064676170896E-11 -1.16020355707838E-11  2.57830396600196E-01 -3.12518761349587E-01
  3.54744311859824E-11 -5.58642011577717E-11 -1.49193523925376E-11  3.16374488152897E-11 -2.89901581071146E-01
  3.51392559711383E-01 -1.45889353217513E-11  1.24479661584923E-11 -2.24556799103191E-01  2.72187506347762E-01
 -7.32448396115697E-12  4.31389424028242E-02 -2.36087022694738E-11 -1.63049876311725E-02  3.66662872776455E-02
  1.65105935977452E-11 -3.27953243322096E-02  4.90109846647383E-12 -4.33841361750498E-02 -5.21964190868133E-13
 -3.72192451804703E-12 -1.41037463099440E-11  9.86882130042686E-12  3.13451467906182E-12  5.55443603293714E-12
  3.02188006452916E-13  5.97596113576944E-12  3.21972835650510E-11  4.29752211719605E-12 -5.78545104116329E-12
 -8.16578938120218E-15  6.48401596107732E-14  1.43223923588482E-12  1.88058448691351E-12  3.98255393584891E-12
 -4.83008580115878E-13 -9.84739723396668E-12 -4.00477230617127E-11 -1.83152946919432E-11 -2.51052169142770E-11
  3.35929969614958E-13 -1.35832366540613E-12 -2.15862573358516E-12  2.71808365371522E-02  3.66553189467672E-02
  2.42070524258568E-03 -3.34788019739366E-02 -4.51485797254527E-02 -2.98159741134249E-03 -3.67603602263630E-12
  2.58248015747629E-11  2.16603735365325E-11 -1.93289953392854E-02 -2.60665446600783E-02 -1.72142607152461E-03
 -1.01935008286869E-11  1.15797287230000E-11 -2.57830398993292E-01  3.12518772644738E-01 -3.54474479492731E-11
  5.58355427756918E-11  1.49630908853688E-11 -3.16885799540952E-11  2.89901583759830E-01 -3.51392572411459E-01
  1.46103642101265E-11 -1.24628902704694E-11  2.24556801190753E-01 -2.72187516188587E-01 -7.38553073013884E-12
  4.31389439663238E-02 -2.36531237550097E-11 -1.63049882217169E-02  3.66662886056645E-02  1.65048466679135E-11
 -3.27953255206317E-02  4.86740413556073E-12 -4.33841377485230E-02
* ORBITAL    1   91
  8.22733439124697E-15  2.63705356343248E-14  1.21799883534041E-13  2.84475381005008E-13 -4.36557989980112E-14
 -3.28480301472154E-14  1.41292226792717E-14  9.62922705766992E-14  1.27003444891851E-13  2.28696583245638E-14
 -2.27108392546816E-14 -8.70178297459392E-12 -1.00066193648228E-10 -2.10010124805663E-10 -2.72587752286580E-11
  1.38753262994613E-11  1.35373090453775E-11  1.32822300720582E-10  3.02946427943318E-10  4.79287622111713E-11
 -3.41127662255871E-11  6.76986128632800E-11 -1.46938213891060E-10 -4.82023386558570E-11 -1.13330960351359E-12
  8.54606402059625E-12 -6.72208707357288E-13  2.19939099124465E-12 -2.10277417951319E-11  1.27696830475608E-12
 -2.21518714041504E-10  2.52058200707792E-10  6.07899522519420E-11  1.34958022069800E-12 -1.21212526730605E-11
  7.61606888266424E-13 -6.81825793398910E-02  1.07749504523333E-01  1.38351567273307E-11 -1.97448044173401E-11
 -2.64069994212322E-01  4.17312036923434E-01  2.19025847001781E-01 -3.46128391626424E-01 -3.10667288638101E-11
  4.49529860841520E-11  1.69656691613819E-01 -2.68109899135283E-01 -2.40660585602372E-11  3.48126422301415E-11
 -1.75860527693596E-02  1.54126804848538E-11 -4.65283222424424E-02  4.57299978605669E-11 -1.69862632079461E-11
  3.34213768371131E-02 -9.44310721205833E-12  3.78962792053384E-02  1.48275194207181E-12 -1.33215158885368E-14
 -7.17606411830420E-14 -1.50554870325404E-13 -2.37268533373481E-13  4.89572253824366E-14  3.25656091427500E-14
 -5.79018770566398E-14  6.27612058689008E-14  1.27244645809577E-13  1.99930947761173E-14 -2.23328165602665E-14
  9.62894429290337E-12  1.11111266957487E-10  2.18108898039032E-10  2.23678895132907E-11 -1.68197048996722E-11
 -1.43012628363408E-11 -1.41849855737018E-10 -3.09551301809183E-10 -4.38484665036486E-11  3.64835106907101E-11
  7.02383557643554E-11 -1.38117881958843E-10 -3.61559818122688E-11 -1.15753887976253E-12  8.51139963459782E-12
 -6.83312423310058E-13  2.19199337532806E-12 -2.10355723215850E-11  1.28984171900434E-12 -2.23758672044149E-10
  2.44948301269343E-10  5.07121224501844E-11  1.23370685138918E-12 -1.21570533855878E-11  7.24602023228536E-13
  6.81825756521443E-02 -1.07749500802827E-01 -1.38379810091415E-11  1.97559450666583E-11  2.64069979863289E-01
 -4.17312022334469E-01 -2.19025835097009E-01  3.46128379513245E-01  3.10648974463892E-11 -4.49373194359924E-11
 -1.69656682409997E-01  2.68109889799601E-01  2.40560594037331E-11 -3.48198137438818E-11 -1.75860531889964E-02
  1.54463542988440E-11 -4.65283232899277E-02  4.57873184298537E-11 -1.69652165230324E-11  3.34213775798461E-02
 -9.40451823347630E-12  3.78962800755556E-02  1.49354307697052E-12
* ORBITAL    1   92
  4.53010382825661E-15 -1.21084746484720E-14 -2.23198436913195E-14 -1.17466775867313E-13 -4.05633866638983E-15
 -1.02617302410646E-14 -1.27007528123973E-14  1.30533488048655E-14 -3.07334186320136E-14 -5.92020024904144E-15
 -3.54199809614849E-15  1.40581511922979E-11  1.37693547487539E-10  3.01041343596095E-10  4.19349289288073E-11
 -3.43371249076335E-11  1.08221765546613E-11  1.31899610771171E-10  2.62537350912968E-10  3.29408320963245E-11
 -2.81010426431384E-11 -2.26458320647114E-10  2.38934963087384E-10  4.98814864922337E-11 -2.55072052718881E-12
  2.42708301951668E-11 -1.48333858471660E-12 -9.86538911445818E-13  7.40064202262767E-12 -5.81717816754354E-13
 -5.43742659131017E-11  1.70630317515239E-10  4.13870217800896E-11 -5.91410780175218E-13  4.27918094929813E-12
 -3.36653842318370E-13 -6.92620542560320E-02  1.09455408092582E-01  3.92892785432560E-11 -5.68442981620476E-11
 -2.68250782858937E-01  4.23918972379763E-01 -2.15612247430603E-01  3.40733851279465E-01  1.09450902078726E-11
 -1.56246683141904E-11 -1.67012528651756E-01  2.63931306362944E-01  8.47984110504416E-12 -1.20947803864223E-11
 -1.78644773588066E-02  1.19667002213005E-12 -4.72649643604508E-02  1.94574360310436E-11  3.66398847934706E-11
 -3.29004921666835E-02  3.10277779143174E-11 -3.73056515543127E-02  4.87274288801580E-12  4.54865125696978E-15
 -1.05578483744632E-14  2.34977135211786E-14  4.67652790719946E-14  1.27241070561224E-14  8.82857763395920E-15
  2.61655088119046E-15 -2.30473935730178E-14 -5.90108724958186E-14 -1.96795716271427E-14 -2.48464761033361E-15
 -1.33317265442242E-11 -1.29147783107217E-10 -2.94650184104295E-10 -4.58503095608180E-11  3.20395301784143E-11
 -9.88787732542284E-12 -1.20883103112851E-10 -2.54397267500803E-10 -3.78455495660401E-11  2.51433327601138E-11
 -2.24827025584767E-10  2.45850612417796E-10  5.96043708781823E-11 -2.54389840061032E-12  2.42956655955599E-11
 -1.48273649946648E-12 -9.97966019042534E-13  7.36734971620948E-12 -5.96170171334235E-13 -5.21393119281678E-11
  1.79486879192818E-10  5.34669119015227E-11 -5.45755035945427E-13  4.25929210938709E-12 -3.34352283660325E-13
  6.92620505071154E-02 -1.09455404304140E-01 -3.92917577094656E-11  5.68537402648753E-11  2.68250768285680E-01
 -4.23918957563146E-01  2.15612235707862E-01 -3.40733839349253E-01 -1.09449639210266E-11  1.56301244731271E-11
  1.67012519592482E-01 -2.63931297178785E-01 -8.48398362550515E-12  1.21056421282841E-11 -1.78644777800528E-02
  1.17591397671415E-12 -4.72649654241736E-02  1.94107076397930E-11  3.66774440988791E-11 -3.29004928962166E-02
  3.10709381885642E-11 -3.73056524152087E-02  4.88877442338618E-12
* ORBITAL    1   93
 -5.36159426829762E-12 -3.84053943394723E-11 -1.60038353071303E-10 -2.67336358486880E-10  4.80898923650755E-11
  1.76178096426320E-11 -4.82588113069288E-12 -5.96011515938556E-11 -1.71597765552569E-10 -1.47898452039482E-11
  1.74368902103434E-11 -4.58571952587766E-03 -4.95816559760242E-02 -5.28859431461904E-02  3.82170758379335E-02
  1.56160538476999E-02 -8.59163081560700E-03 -9.28943170225157E-02 -9.90851045718350E-02  7.16020691043408E-02
  2.92576483716297E-02  1.60241700460774E-02  4.74221666337588E-02  7.35163358893725E-02 -9.68985565952380E-13
 -4.74262903318612E-13 -3.75363693861918E-13  1.74895632089605E-11  2.92283374564957E-11  2.52591896618190E-11
  3.00222795358736E-02  8.88483793483489E-02  1.37737428817237E-01 -1.28984483227494E-11 -1.75047400187448E-11
 -1.52327915541676E-11 -1.11469286573817E-01  2.73157483643642E-01  5.37277382947717E-13 -9.09497042360177E-13
  2.87812461090145E-02 -7.05289590696935E-02  1.32084949836499E-01 -3.23676535720392E-01 -3.20549528347799E-12
  5.57600962368341E-11 -1.70520936983682E-01  4.17864610797327E-01 -8.39406371031570E-12  1.97229301787926E-12
 -1.53136876370905E-01  1.42128345400729E-12  5.78802987927947E-02 -5.30342574253619E-13 -5.66571146171970E-12
  2.30040943101544E-01  7.19189505123846E-12 -2.02877042267019E-01 -4.52727632697508E-12  5.35275289403232E-12
  3.83799675687890E-11  1.59896689455395E-10  2.67308425189370E-10 -4.80364396553001E-11 -1.76259853853684E-11
 -4.82579101797564E-12 -5.96334178706208E-11 -1.71709518596171E-10 -1.48397030594070E-11  1.74360799857686E-11
 -4.58571889421484E-03 -4.95816465011319E-02 -5.28859146456008E-02  3.82170797986933E-02  1.56160531216685E-02
 -8.59162963116527E-03 -9.28942992620674E-02 -9.90850511578306E-02  7.16020765271684E-02  2.92576470069126E-02
 -1.60241799174460E-02 -4.74221798773079E-02 -7.35163425237518E-02  8.99072441042663E-13  4.66695444323329E-13
  3.78533164590616E-13 -1.74722742085674E-11 -2.92620503629973E-11 -2.52812982648768E-11 -3.00222980337737E-02
 -8.88484041708970E-02 -1.37737441249703E-01  1.29892017020119E-11  1.75731949770284E-11  1.52576011237887E-11
 -1.11469286176701E-01  2.73157490542503E-01  5.38171977706205E-13 -9.18005809881979E-13  2.87812460272036E-02
 -7.05289608828755E-02  1.32084949391210E-01 -3.23676543942875E-01 -3.20255731408019E-12  5.57875175591576E-11
 -1.70520936359740E-01  4.17864621336661E-01 -8.38794899021301E-12  1.92479551451638E-12  1.53136878689029E-01
 -1.39167902031606E-12 -5.78802996715075E-02  5.23116436252736E-13  5.65857416150535E-12 -2.30040946585350E-01
 -7.17389507661097E-12  2.02877045334644E-01  4.45066439453848E-12
* ORBITAL    1   94
  6.22928485856805E-12  4.46121266606554E-11  1.84915775673274E-10  2.84290468568070E-10 -5.80280992688994E-11
 -2.35869421275390E-11  5.68720588338937E-12  6.85181934025730E-11  2.06690743773200E-10  1.49536491968261E-11
 -2.29209995294993E-11 -8.59163081534105E-03 -9.28943170201676E-02 -9.90851045585880E-02  7.16020691077705E-02
  2.92576483686695E-02  4.58571952628510E-03  4.95816559798220E-02  5.28859431498987E-02 -3.82170758383701E-02
 -1.56160538485547E-02  3.00222795441825E-02  8.88483793553495E-02  1.37737428820042E-01  8.67150676828539E-12
  1.65620671120282E-11  1.42625364931832E-11 -1.24440500675506E-11 -1.63971972452312E-11 -1.50623430631915E-11
 -1.60241700473714E-02 -4.74221666314665E-02 -7.35163358890221E-02  2.34325364792780E-11  2.93361642714877E-11
  2.68359360158770E-11 -2.08844643049004E-01  5.11777539028578E-01 -7.66113871277972E-12  4.52765333625090E-11
  5.39234549242928E-02 -1.32140392325421E-01 -7.04993668906771E-02  1.72759961586819E-01 -5.16937926235856E-12
 -2.40933194329343E-11  9.10142914341543E-02 -2.23032151518136E-01  5.77658305596881E-12  3.26014268116030E-11
 -2.86911464668028E-01  3.53171112654219E-12  1.08442340539153E-01 -1.33071815894275E-12  5.42218506490980E-12
 -1.22782655286386E-01 -7.58540621112216E-12  1.08284123737270E-01  8.01621399169977E-12 -6.23221251227906E-12
 -4.46019265711486E-11 -1.84860045479918E-10 -2.84331280441003E-10  5.79535410331447E-11  2.36045831231233E-11
  5.66256011632169E-12  6.85313845678734E-11  2.06826994524095E-10  1.50036631141044E-11 -2.29247796701645E-11
 -8.59162963218666E-03 -9.28942992714846E-02 -9.90850511715517E-02  7.16020765269215E-02  2.92576470091775E-02
  4.58571889420864E-03  4.95816465011187E-02  5.28859146421587E-02 -3.82170797999810E-02 -1.56160531204289E-02
 -3.00222980326349E-02 -8.88484041638895E-02 -1.37737441247398E-01 -8.67394270857755E-12 -1.65540640593772E-11
 -1.42660103795289E-11  1.24785935345357E-11  1.64352983182259E-11  1.50853895556750E-11  1.60241799198945E-02
  4.74221798796160E-02  7.35163425243794E-02 -2.34774000491786E-11 -2.93942813017467E-11 -2.68811536843226E-11
 -2.08844642308202E-01  5.11777551954949E-01 -7.67717551814327E-12  4.52997944927494E-11  5.39234547637231E-02
 -1.32140395710452E-01 -7.04993666570467E-02  1.72759965981129E-01 -5.16417659304495E-12 -2.41624758336570E-11
  9.10142910985928E-02 -2.23032157138976E-01  5.80457852668589E-12  3.26654611547630E-11  2.86911469011374E-01
 -3.56316927086569E-12 -1.08442342184564E-01  1.34807911451224E-12 -5.40270061400571E-12  1.22782657146387E-01
  7.57008645621548E-12 -1.08284125374195E-01 -8.04298547522693E-12
* ORBITAL    1   95
  3.03178709476937E-02  2.11304988092427E-01  6.96751231053996E-01  2.10122562127334E-01 -4.78128735596512E-01
  1.05911823057105E-01  1.50455299250302E-02 -4.13635313409160E-02 -9.71482436120089E-01 -3.92832027767407E-01
 -1.65826406920241E-02  1.69621520796635E-12  2.27291752401096E-11  6.73846692835338E-11  6.65954613240160E-12
 -6.83671959147250E-12 -3.35172713968475E-12 -4.64329628153041E-11 -1.38385237401859E-10 -1.38861827435851E-11
  1.42107712651922E-11  1.67273384583340E-11  2.96360062990176E-11  1.66436467434729E-11  6.16681576093807E-12
  1.15456200583769E-12  2.58391963672917E-13  1.87281213265609E-01  2.92606218458459E-01  1.49639302557031E-01
 -3.62735315573123E-11 -6.03821654350324E-11 -3.44092366771800E-11 -3.24380576668974E-01 -5.06808836975455E-01
 -2.59182874833475E-01  1.18709063128905E-11  1.86294032256361E-11  8.75712566614323E-12 -1.07277676893854E-11
 -3.06111296488377E-12 -4.81302745228428E-12  1.56903451511899E-11  2.40285842410916E-11 -1.12001149412299E-02
  3.63513601439594E-01 -2.02563950505360E-11 -3.10219956023917E-11  1.44592862189155E-02 -4.69294041501718E-01
 -1.32601030405639E-12 -1.95820429830061E-11  4.97429067551214E-13 -1.78984116618059E-11  1.77687158672664E-01
 -1.09559368316352E-12 -2.64880377000412E-01  9.63986501506565E-13  3.50403802350820E-01  3.03178658129110E-02
  2.11304951212059E-01  6.96751073709106E-01  2.10122224838080E-01 -4.78128710077529E-01  1.05911827930001E-01
 -1.50455262148743E-02  4.13635821170480E-02  9.71482595124701E-01  3.92832058231742E-01  1.65826333239222E-02
 -1.66034117735150E-12 -2.27359044763295E-11 -6.73712401562203E-11 -6.66445426875510E-12  6.83997499724772E-12
  3.35461561214548E-12  4.64711887378150E-11  1.38360395628072E-10  1.39088583556372E-11 -1.42110022124207E-11
  1.67929319905430E-11  2.96346296208132E-11  1.66572272529529E-11  5.95600947166335E-12  1.13005337567266E-12
  3.48431079045282E-14  1.87281222035656E-01  2.92606232513592E-01  1.49639314761002E-01 -3.62140023405353E-11
 -6.04000701579565E-11 -3.44305656284860E-11 -3.24380591863200E-01 -5.06808861327004E-01 -2.59182895980104E-01
 -1.18880964970824E-11 -1.86691170578925E-11 -9.03491515153898E-12  1.10899164897883E-11  3.07246350445785E-12
  4.81758966498823E-12 -1.56666640612920E-11 -2.40820859545284E-11  1.12001210022669E-02 -3.63513609136601E-01
  2.02323833640536E-11  3.10851837257166E-11 -1.44592940535981E-02  4.69294051455152E-01 -1.29217416050041E-12
 -1.89980245894212E-11  4.85447280940529E-13 -1.81006695433884E-11  1.77687159280764E-01 -1.12888445808340E-12
 -2.64880377909792E-01  9.97926596633429E-13  3.50403803564351E-01
* ORBITAL    1   96
  9.58098625577035E-12  6.88605132227146E-11  2.87367941597575E-10  4.89807110605392E-10 -6.36710660679210E-11
 -1.81818422748375E-11  7.50421929611888E-12  9.21727686622428E-11  3.04606591050834E-10  3.20387033934441E-11
 -2.11918784137469E-11 -1.05809570950780E-12 -1.11194198253977E-11 -3.76096066645446E-12  5.30002706155106E-12
  9.46688034012162E-14 -1.25073955311505E-13 -1.19139362161946E-12 -4.16651339868779E-13  7.04619898231080E-13
 -1.39135506630590E-13  2.91680929554197E-12 -5.13003515631146E-12  1.88314223146234E-11 -1.86144999903197E-01
 -2.90969299948556E-01 -2.04544859471962E-01 -1.01986544348997E-01 -1.59418482394995E-01 -1.12067599881612E-01
  4.63866822804462E-13 -9.65640118741410E-13  2.01689853499571E-12 -5.88819587768340E-02 -9.20403036608744E-02
 -6.47022589061065E-02 -6.62084888372721E-12  4.70736592855156E-11  1.91804495956852E-01 -6.27825707398770E-01
 -8.55829799850408E-13 -6.69622085389648E-12 -2.55009736109034E-12  3.68091675468067E-12  9.59311523321280E-02
 -3.14007465106146E-01 -1.72651635343615E-12  7.56217473669422E-12  7.43079510437529E-02 -2.43229136518723E-01
 -1.36212842822883E-11  1.59965469841186E-01 -3.29298721094656E-11 -6.04612645112420E-02 -6.04794871510526E-02
 -3.54628780853387E-11  5.40944978062332E-02 -3.69930834635003E-11  7.15602942472525E-02 -9.25447331007004E-12
 -6.69222517417391E-11 -2.80682813992172E-10 -4.85643004247171E-10  5.84289587647341E-11  1.88138842934581E-11
  7.25871962465050E-12  9.42713167154441E-11  3.13945864568819E-10  3.63968065852711E-11 -2.12276454559674E-11
 -1.08234572267616E-12 -1.10363874436101E-11 -3.63098862310942E-12  5.30789969821358E-12  8.40307686809364E-14
 -8.92105798499676E-14 -1.14236716712468E-12 -4.53123946837920E-13  7.03840991670439E-13 -1.26954863104473E-13
 -3.02105340212917E-12  5.08773289138310E-12 -1.88596903809720E-11  1.86145000968889E-01  2.90969301781498E-01
  2.04544859112039E-01  1.01986544935614E-01  1.59418483401376E-01  1.12067599685973E-01 -4.89303553896366E-13
  9.79057192839462E-13 -1.99950983803214E-12  5.88819591111914E-02  9.20403042370583E-02  6.47022587890284E-02
 -6.60422615016754E-12  4.71119556188770E-11  1.91804486658767E-01 -6.27825696014320E-01 -8.45166306484646E-13
 -6.72020749684935E-12 -2.54605660988106E-12  3.69485075137838E-12  9.59311476808855E-02 -3.14007459415230E-01
 -1.74227874090923E-12  7.53169476877425E-12  7.43079474404297E-02 -2.43229132102957E-01  1.36083513776787E-11
 -1.59965471358520E-01  3.29042218169626E-11  6.04612650833258E-02  6.04794877271352E-02  3.54892272749343E-11
 -5.40944983235492E-02  3.70435679411631E-11 -7.15602949235978E-02
* ORBITAL    1   97
 -7.43953994564131E-13 -5.44046143276028E-12 -2.20283706851231E-11 -3.46783360402532E-11  7.52857749665694E-12
  5.44094767478579E-13 -7.30830508209218E-13 -4.84890897257946E-12 -1.12852939987666E-11  1.07546829774648E-12
  1.26538432071261E-12 -1.00751073108251E-13 -1.12229047864932E-12 -3.95791015344846E-13  7.03145398664142E-13
 -1.40838761195488E-13  1.09962843119760E-12  1.10683887200294E-11  3.75349468352820E-12 -5.30573386305185E-12
 -7.93778283933987E-14  4.73694384395112E-13 -9.52587376922358E-13  2.01386378481377E-12 -1.17763917160545E-01
 -1.84080607476910E-01 -1.29404517890919E-01  1.61206298117746E-01  2.51986805542621E-01  1.77141044511822E-01
 -2.92648045877753E-12  5.12033683721042E-12 -1.88315378821898E-11  9.30724996132299E-02  1.45484650012182E-01
  1.02272429733510E-01 -5.75746854166234E-13  5.49807650651363E-12  1.21344375963953E-01 -3.97191516760640E-01
 -3.02586670931974E-12  6.36876255556261E-12 -1.83755314882199E-12  2.47709398802932E-11 -1.51634768182735E-01
  4.96339802232271E-01  6.41485018572938E-12 -4.05877161052463E-11 -1.17455786374894E-01  3.84463157623802E-01
 -1.61067285329513E-11  1.01201538657066E-01 -4.86370635645214E-11 -3.82505862255992E-02  9.55976530380969E-02
  2.27293649543042E-11 -8.55051402684170E-02  2.74374735078947E-11 -1.13112668491623E-01  3.78970685683763E-13
  2.65378170188094E-12  1.22346891996334E-11  2.94964335921592E-11 -2.46165636334809E-13 -1.55702885306983E-12
 -2.46250989094855E-13 -7.02149008724045E-12 -2.48769047456195E-11 -5.29641641056534E-12  1.10031415597029E-12
 -1.12933519814905E-13 -1.21358733355840E-12 -4.70309706914879E-13  7.06082306147462E-13 -1.23286130790810E-13
  1.04106251167564E-12  1.10865593185601E-11  3.64073402983965E-12 -5.30599135643375E-12 -9.57270882129272E-14
 -4.69911656845805E-13  9.89087957279441E-13 -1.99828780643955E-12  1.17763917835785E-01  1.84080608636579E-01
  1.29404517662950E-01 -1.61206299043398E-01 -2.51986807133380E-01 -1.77141044202612E-01  3.02682696379252E-12
 -5.09574560605625E-12  1.88534437572670E-11 -9.30725001414441E-02 -1.45484650922798E-01 -1.02272429549262E-01
 -5.97272296684542E-13  5.45107240232642E-12  1.21344370080153E-01 -3.97191509557374E-01 -3.02948100854496E-12
  6.37467007958972E-12 -1.83549418669968E-12  2.47893057780253E-11 -1.51634760832129E-01  4.96339793237366E-01
  6.40337092032274E-12 -4.06232422320561E-11 -1.17455780680563E-01  3.84463150645247E-01  1.61455674512269E-11
 -1.01201539619007E-01  4.86986815476695E-11  3.82505865884178E-02 -9.55976539462568E-02 -2.27117149179792E-11
  8.55051410840959E-02 -2.74177234442102E-11  1.13112669559049E-01
* ORBITAL    1   98
  1.13360506802260E-01  8.12675283400968E-01  3.39225347661320E+00  6.40491968187507E+00 -9.72638814907400E-01
 -3.05984170648805E-01  9.49819678357427E-02  1.21811599621668E+00  3.27283199496101E+00  4.05496347322884E-01
 -2.75379817871721E-01  5.54753753662838E-13  4.70975113702050E-12  5.20871129923651E-12 -2.74998887403817E-12
 -8.75282944664774E-13 -1.43651636869311E-12 -1.20246451872995E-11 -1.26622283114971E-11  7.17503580687640E-12
  1.97730647897009E-12 -2.75986410857962E-12 -1.04846357942183E-12 -8.09834434164159E-12  2.75108893214042E-11
  2.15125830340168E-11  1.67933951469071E-11 -2.61700458929007E-01 -3.80680842928169E-01 -2.73513604543585E-01
  5.83560944986504E-12  3.09565070276992E-12  1.92781478173868E-11  4.53278491269768E-01  6.59358561449120E-01
  4.73739459652721E-01  1.03154412434654E-11 -2.21502582080284E-11 -1.37555364060918E-11  5.14970220977748E-11
 -2.66235478760916E-12  5.71781787052997E-12  1.52000042137148E-11 -3.28020318814954E-11  1.69479225831440E-01
 -4.28786361375026E-01 -1.96215630311762E-11  4.23483052135085E-11 -2.18796739738221E-01  5.53560812288045E-01
 -8.87367634752772E-12 -2.15988432549848E-11  3.37540399154952E-12 -1.47578715953409E-11  1.44807490635076E-02
 -1.42580268561782E-11 -2.15866261601250E-02  1.25570779208996E-11  2.85564222150364E-02 -1.13360506889770E-01
 -8.12675283990257E-01 -3.39225347833546E+00 -6.40491968307194E+00  9.72638816463206E-01  3.05984170822699E-01
  9.49819678090590E-02  1.21811599529847E+00  3.27283199151012E+00  4.05496345634791E-01 -2.75379818834004E-01
  5.42331213458170E-13  4.72006137763762E-12  5.36151839773086E-12 -2.72938988266243E-12 -8.54221058179491E-13
 -1.41838403995802E-12 -1.20669529435236E-11 -1.27461862571696E-11  7.15897523914799E-12  1.97920229157582E-12
  2.69371988892999E-12  9.72389371391769E-13  8.07878107784021E-12 -2.67331716650563E-11 -2.14796356271889E-11
 -1.70877395190438E-11  2.61700457929447E-01  3.80680842856617E-01  2.73513603966724E-01 -5.83888839598062E-12
 -3.05497439136554E-12 -1.92576264570641E-11 -4.53278489531317E-01 -6.59358561325531E-01 -4.73739458656109E-01
  1.03047319463844E-11 -2.21119251240522E-11 -1.44253078649337E-11  5.15712558115326E-11 -2.66346391095758E-12
  5.70948336402312E-12  1.51962811498058E-11 -3.27877362998503E-11  1.69479223114114E-01 -4.28786356545225E-01
 -1.96193868129771E-11  4.23309840712050E-11 -2.18796736234499E-01  5.53560806050217E-01  8.95481690009230E-12
  1.85021508426467E-11 -3.38693116544687E-12  1.57625801441637E-11 -1.44807549318951E-02  1.42788530379882E-11
  2.15866349147948E-02 -1.25681353996289E-11 -2.85564338230083E-02
* ORBITAL    1   99
  2.43465187458631E-12  1.71034251462331E-11  6.43579666320717E-11  1.03992022735702E-10 -2.54310620898685E-11
  1.85033368815888E-12  1.52667755910789E-12  1.17103094128311E-11 -4.17312055088801E-12 -6.14190629349047E-12
 -1.14453294150629E-12  7.69499501210084E-12  1.14014744154405E-10  3.37213494885328E-10  4.24367053290884E-11
 -6.11999555731627E-12  2.10047259623835E-12  3.10770362747253E-11  9.17338492135277E-11  1.14263675317095E-11
 -2.05255157519442E-12  1.04958679320402E-10  1.57660326559048E-10  7.76446195567740E-11 -3.08479035532250E-02
 -2.04777611585106E-02  3.08824400851671E-02 -2.08126056259034E-02 -1.38160302046210E-02  2.08359069130290E-02
  3.03405866337107E-11  4.25842189428095E-11  2.09292002621373E-11 -1.20161634812948E-02 -7.97668877257167E-03
  1.20296164593550E-02  3.99834286119039E-11  8.05140556549869E-11 -7.66837193097222E-02  3.07622487458782E-02
 -1.60105603027343E-11 -1.24344036774602E-11 -1.47397880184196E-11 -5.21145061123305E-13 -4.72294998757289E-02
  1.89464678803414E-02  3.95951477333498E-13  2.86147817736733E-11 -3.65838133012463E-02  1.46758708951646E-02
 -1.49508847839995E-11  5.03554693626363E-01  3.16652317683417E-11 -1.90325784444352E-01 -2.34443287094376E-01
  4.03202572734014E-11  2.09692450733084E-01  3.42418978208610E-11  2.77397038225076E-01 -1.17127924432400E-13
 -1.13706703038425E-12 -1.25091756094674E-11 -9.13596439108560E-11 -1.08934104231067E-11  6.37802507238773E-12
  6.57132959250286E-14  1.09784470240160E-11  6.73162892309772E-11  2.25317548314784E-11 -1.58039700530909E-12
 -7.76844289853156E-12 -1.13958555590334E-10 -3.37203356627650E-10 -4.24444504002454E-11  6.12055524167595E-12
 -2.10412111325100E-12 -3.10377504439861E-11 -9.17320299659032E-11 -1.14237538537371E-11  2.05128819384322E-12
  1.04892874214460E-10  1.57669557721565E-10  7.76615446834233E-11 -3.08478994547480E-02 -2.04777551057418E-02
  3.08824426024222E-02 -2.08126028623249E-02 -1.38160261145215E-02  2.08359086181286E-02  3.03045320897484E-11
  4.25862322812671E-11  2.09252121665868E-11 -1.20161618815532E-02 -7.97668642877338E-03  1.20296174265397E-02
 -4.00026689671689E-11 -8.05163058791531E-11  7.66837177038200E-02 -3.07622579833640E-02  1.60070811777841E-11
  1.24339627385311E-11  1.47408744150040E-11  5.48961619133825E-13  4.72294988920750E-02 -1.89464735744440E-02
 -3.56922858461658E-13 -2.86043590685715E-11  3.65838125263236E-02 -1.46758752916654E-02 -1.49008642605106E-11
  5.03554700671635E-01  3.16119575450181E-11 -1.90325787097948E-01 -2.34443290367449E-01  4.06683008751001E-11
  2.09692453666677E-01  3.46202046042236E-11  2.77397042109250E-01
* ORBITAL    1  100
  1.17895929784745E-12  8.53907734444764E-12  3.61790944437658E-11  9.32576847984405E-11 -5.49589585207250E-12
 -2.06215651604932E-12  7.74101632071618E-13  1.06176967341504E-11  3.28015270203981E-11  8.90894051807307E-12
 -1.23687671919547E-12 -2.10097950012794E-12 -3.10780008837651E-11 -9.18166691425010E-11 -1.14479022490380E-11
  2.04991086837259E-12  7.72101062853153E-12  1.13971536684069E-10  3.37170352589081E-10  4.24294481655823E-11
 -6.11548716351991E-12 -3.03081490736447E-11 -4.26347382814209E-11 -2.09653427482448E-11  2.40323266768206E-02
  1.59533775276861E-02 -2.40592329275420E-02 -2.67150678614785E-02 -1.77342613840430E-02  2.67449776409700E-02
  1.04926673016043E-10  1.57636347629209E-10  7.76362938942363E-11 -1.54239516220991E-02 -1.02388805749999E-02
  1.54412200495219E-02 -6.17983135762634E-12 -2.65271996652555E-11  5.97411169256060E-02 -2.39655968260125E-02
  1.33876133033018E-11 -1.08203201532905E-11 -3.05137027175321E-11 -4.32448374368711E-11 -6.06238030986337E-02
  2.43196929892083E-02  3.03923774765519E-11  6.90240491545092E-11 -4.69589959631704E-02  1.88379531936892E-02
 -1.14569737245370E-11 -3.92298653619336E-01 -5.17524859184281E-11  1.48274953869892E-01 -3.00931488128431E-01
  3.50680138555656E-11  2.69161305565652E-01  1.70403666802340E-12  3.56066938565408E-01 -1.26903933796512E-12
 -9.13143935316894E-12 -3.80888057357379E-11 -9.35946570559779E-11  6.89137666519258E-12  1.72892766611723E-12
  7.24765587865587E-13  1.07145173430696E-11  3.01822220624988E-11  7.85837180394847E-12 -1.19466342796920E-12
  2.10543170079657E-12  3.10915518785615E-11  9.18306307822948E-11  1.14380283532966E-11 -2.05034587207702E-12
 -7.74126787024092E-12 -1.13975187687918E-10 -3.37162972016917E-10 -4.24393797495614E-11  6.11772548518799E-12
 -3.03513690194554E-11 -4.26248749459596E-11 -2.09420805817627E-11  2.40323234828639E-02  1.59533728136957E-02
 -2.40592348878240E-02 -2.67150643127077E-02 -1.77342561352160E-02  2.67449798283108E-02  1.04933219291250E-10
  1.57645036231693E-10  7.76499624456205E-11 -1.54239495699473E-02 -1.02388775608955E-02  1.54412212954426E-02
  6.16032115672959E-12  2.65005602827835E-11 -5.97411156734117E-02  2.39656040199709E-02 -1.33985689214480E-11
  1.08090493945232E-11  3.05133032270203E-11  4.32346872719445E-11  6.06238018350667E-02 -2.43197002981196E-02
 -3.04202806877719E-11 -6.90401571878028E-11  4.69589949719877E-02 -1.88379588426888E-02 -1.15066314176425E-11
 -3.92298659108122E-01 -5.20492436372989E-11  1.48274955938461E-01 -3.00931492328771E-01  3.48104559702630E-11
  2.69161309332568E-01  1.50309743745569E-12  3.56066943549971E-01
* ORBITAL    1  101
 -1.97741017002483E-14  1.62034807000355E-14  1.27587212071046E-13  1.02413356817995E-13 -3.17779721379849E-14
 -1.42735645252383E-14  1.60366215086965E-14  4.23943764473315E-14  1.76380524463746E-13  1.03631724631654E-14
 -1.91909379428148E-14  9.52957653099927E-12  1.77320036613695E-10 -7.83577907117881E-11  2.04163774609240E-11
  5.93146713325671E-12 -2.97279480156510E-12 -5.70621640637648E-11  3.49188605838386E-11 -5.31677189838796E-12
 -1.04838771263151E-12 -1.38915685003749E-09  4.96934463106815E-11  2.20621964084442E-11 -4.62884090624071E-12
 -3.05321206877783E-12 -9.59536387487470E-13 -1.11032888843786E-11 -1.01972295137788E-11 -4.75335325244341E-12
  4.54049794526698E-10 -1.40921012187961E-11 -6.35201400771429E-12 -6.36352951620334E-12 -5.84538050342930E-12
 -2.72576615371797E-12  1.30433925345868E-04  4.53237876782935E-04  2.03334823815725E-11 -1.13639398917513E-11
  5.05168645940194E-04  1.75538279924355E-03 -1.10637877547882E-02 -3.84449501305241E-02  3.86399657851875E-11
 -2.78348185120784E-11 -8.56997311906249E-03 -2.97793303206476E-02  2.99356766654839E-11 -2.15345796766000E-11
 -9.13530817316703E-03 -6.30944684471109E-12 -2.41697536169031E-02 -5.32549991485470E-11  4.70834966692935E-11
  4.58427136042736E-01  7.22374205530690E-11  5.19807512645936E-01  3.07399854684288E-11 -2.17744092655035E-14
 -2.88106692895388E-14 -6.32620276606970E-14 -1.01851929289204E-13  3.52596033046112E-14  1.36759237295509E-14
 -1.78326746566973E-14  9.19696496524818E-14  1.89217048620536E-13  1.42140044049964E-14 -2.06367032402673E-14
  9.38116812673660E-12  1.76204600646504E-10 -8.51293520360833E-11  1.88928737106059E-11  6.40079063302928E-12
 -3.20085272228532E-12 -6.10530915603225E-11  2.02460768208381E-11 -9.38719995428336E-12 -3.13876114234553E-12
  1.37434591097213E-09 -4.24674712362687E-11 -2.03340516603892E-11  4.59863903231524E-12  3.03195023265705E-12
  9.89724972281128E-13  1.10343319921033E-11  1.01975250203388E-11  4.75821102094295E-12 -4.51329781084407E-10
  1.98642645857488E-11  1.17214431179591E-11  6.42303776370132E-12  5.83795088172800E-12  2.72565220422331E-12
  1.30433922174995E-04  4.53237825319727E-04  2.04792627942770E-11 -1.14324924408569E-11  5.05168636164468E-04
  1.75538261117195E-03 -1.10637875623280E-02 -3.84449459679123E-02  3.86591749215182E-11 -2.78452984084897E-11
 -8.56997296676715E-03 -2.97793271003991E-02  2.99446132821493E-11 -2.15411388308273E-11  9.13530849208424E-03
  6.88022085687429E-12  2.41697544615501E-02  5.31259114794965E-11 -4.71173242697217E-11 -4.58427152071798E-01
 -7.21986665766716E-11 -5.19807530830175E-01 -3.06905331489371E-11
* ORBITAL    1  102
  9.55459095293233E-15  4.36754779219652E-14  4.26255137185894E-14  1.24526999555068E-13 -1.87882965493891E-14
 -7.80877925133315E-15  2.92650247011107E-14  2.92380952834749E-14  5.47517185430059E-14  4.39605816036730E-15
 -7.48886966610136E-15 -3.67779706762118E-12 -6.57184828551558E-11  1.48415351067957E-11 -4.83971477378011E-12
 -3.33751475793441E-12 -1.01898117766619E-11 -1.83728785603934E-10  7.46624986685956E-11 -1.21881025681028E-11
 -6.69631955712890E-12  4.60029845204485E-10 -1.89351766298407E-11 -4.08764021272150E-12  1.27993363551383E-11
  1.17614553713380E-11  5.47796544194059E-12 -4.01274087599276E-12 -2.64247592194661E-12 -8.45226431104678E-13
  1.39675128019548E-09 -4.37970366305045E-11 -8.49865391675311E-12 -2.26829926365298E-12 -1.50619140549148E-12
 -4.76500383228777E-13  3.49867689645646E-03  1.21573607086295E-02 -4.88704578212887E-11  3.51963956574681E-11
  1.35503172921777E-02  4.70852554998415E-02  4.12468432772397E-04  1.43326402425253E-03  1.60935591896095E-11
 -8.99459135642843E-12  3.19496731876510E-04  1.11020159505480E-03  1.24630646489572E-11 -6.94670230635224E-12
 -2.45039611399037E-01 -5.87948121912258E-11 -6.48313873142357E-01 -7.01956720036744E-11 -4.56354581490445E-11
 -1.70905966827694E-02 -2.80632155950142E-11 -1.93789150972731E-02  1.93337185521020E-12 -3.67809301961840E-15
  1.74608542356110E-14 -3.70009116180275E-14 -5.58586715422414E-14  3.21182527833687E-14  5.86711520283751E-15
  2.81821357066709E-15  3.07842935489350E-14  3.99998169642228E-14 -4.58266264621410E-15 -4.73789522559855E-15
 -3.40570271273652E-12 -6.18841380602845E-11  3.16912950472525E-11  1.93697325468360E-13 -1.24674836482794E-12
 -1.01928478210674E-11 -1.85221501153294E-10  7.47838720869282E-11 -1.07961834405103E-11 -6.27136974921323E-12
 -4.51072086445129E-10  9.27759905559093E-12 -2.07944567039364E-12 -1.27645242804684E-11 -1.17529487886233E-11
 -5.48693569916944E-12  4.00295246370487E-12  2.62824213623559E-12  8.50315246029184E-13 -1.37583059394940E-09
  3.89627404659599E-11  7.78800309886298E-12  2.26399784493936E-12  1.51655571689478E-12  4.89145127133013E-13
  3.49867683276441E-03  1.21573593972391E-02 -4.89093417958402E-11  3.52169413265481E-11  1.35503170551591E-02
  4.70852504030046E-02  4.12468424771108E-04  1.43326386947858E-03  1.61729958761231E-11 -9.03136769872775E-12
  3.19496725476030E-04  1.11020147645365E-03  1.25225115943411E-11 -6.98635048680657E-12  2.45039619975346E-01
  5.86339974357136E-11  6.48313895815002E-01  7.02653540785324E-11  4.55314015951323E-11  1.70905972791706E-02
  2.82029069428090E-11  1.93789157751006E-02 -1.76907909792750E-12
* ORBITAL    1  103
 -8.08301179202356E-13 -4.98250725045975E-12 -2.24797856384000E-11 -1.20335965678729E-12  1.31440402837299E-11
 -3.66661547654199E-12 -1.37620430991573E-12 -4.81524387847705E-12  2.94545689505604E-11  1.05258395650094E-11
 -1.57938802064216E-12  2.81384974989032E-14  3.50188256968207E-14  1.56353456925870E-13  2.36744588675283E-14
 -9.08408790135796E-15 -2.24138128910890E-14  2.79513291270460E-13  6.62296426891773E-13  8.43552935494969E-14
 -1.60889212492153E-14  2.54004110274317E-14  8.17601279984842E-14  4.13089655146282E-14  3.07300535026423E-12
 -9.64326588482708E-13 -8.41969722316742E-13 -2.88117887344339E-12 -8.88713159903298E-12 -4.01478165864564E-12
  2.05270580972329E-13  2.98449850698047E-13  1.47997633638166E-13 -5.05086815014625E-12  1.68069651389822E-11
  7.49652637097552E-12  5.44278176753822E-12 -1.49700692741099E-12  3.15225475596443E-12 -3.56504984190226E-13
  2.11010213678706E-11 -6.03668878714747E-12  3.50780849439029E-11 -1.28023078836344E-11 -3.31260862312222E-12
 -8.48602742740118E-12  2.71751140669948E-11 -9.69861590585691E-12  9.70967439669529E-13  8.90123233396516E-12
  1.31381501496990E-11  5.14314817689741E-03  3.47691945250282E-11  1.36074911028873E-02  5.20393730415796E-01
  4.33439973040494E-11  4.65454302524922E-01  4.90062892233399E-11  8.79625950921448E-02 -8.61829252032188E-13
 -5.36152278741601E-12 -2.40456037058942E-11 -4.59487261330673E-12  1.34108746118676E-11 -3.50402381669131E-12
  1.45676788313789E-12  5.25828347583334E-12 -2.73917065100434E-11 -1.01753536432688E-11  1.41506671812232E-12
  4.53299468056813E-14 -1.64477767629491E-15 -1.66723341199779E-13 -1.49631028335173E-14  6.56733196309811E-15
  3.07026252310370E-14 -1.90500220494213E-13 -6.61514590780030E-13 -9.10853278901745E-14  1.77076702856705E-14
  7.86932792396033E-14  7.21914684071163E-14  2.99353497809076E-14  2.26261393684326E-12 -8.44588605282080E-13
 -1.01402121383093E-12  2.22430529166858E-12 -8.74089810859214E-12 -3.23501713482445E-12  2.72616025265168E-13
  3.01696168556953E-13  1.58176979379490E-13 -1.00016171836064E-12  1.62867603235227E-11  7.65165018195050E-12
 -5.47086128750076E-12  1.52943195145432E-12 -3.20332754371902E-12  5.48725434923762E-13 -2.11661583451119E-11
  6.05884251412857E-12 -3.50809064878208E-11  1.28193267000085E-11  3.62899005386592E-12  6.01912203130486E-12
 -2.71743244794942E-11  9.68557049794508E-12 -7.81105620066370E-13 -1.08067638894389E-11  1.30950606279070E-11
  5.14314897761225E-03  3.47470105759264E-11  1.36074932219197E-02  5.20393811322096E-01  4.33253276737513E-11
  4.65454374892136E-01  4.90312850135589E-11  8.79626087698895E-02
* ORBITAL    1  104
  3.64955293681819E-12  2.18754362467721E-11  8.21393331892564E-11 -2.24569100374768E-12 -5.45175936609631E-11
  1.39767710404592E-11  5.69739454733492E-12  2.07481618349172E-11 -1.16934059258652E-10 -4.27703631069317E-11
  5.33933004214387E-12 -5.08147723049640E-15 -1.02894378142181E-13 -3.16634444645795E-13 -4.45510639118094E-14
  1.03052671589509E-14  6.24602396718824E-14  2.86992036249158E-13  8.59146105336650E-13  1.12792637501090E-13
 -2.28939326090639E-14 -8.96491298136027E-14 -1.50786152467204E-13 -7.82014266313879E-14 -5.14605222076146E-12
  7.62223830906844E-13  2.85216152158072E-13  1.20784776490790E-12  3.81229103811904E-11  1.90730378003250E-11
  2.63500352685398E-13  3.97005431150166E-13  1.96523140599310E-13 -7.84631452781169E-12 -6.40653600231018E-11
 -3.13364111139114E-11  1.10967418847006E-11 -4.11221972514029E-12 -2.03235400145106E-12 -1.19407750732425E-12
  4.29582167177240E-11 -1.55216018063504E-11 -1.72333402292701E-11  4.77437859059985E-12  3.63029954547582E-12
  3.12355780485376E-11 -1.33418551920136E-11  3.99776961496161E-12 -9.81798142091386E-12 -3.97172481491274E-11
  2.31562139408947E-11  2.48795789903775E-01  6.12025182994571E-11  6.58251787279132E-01 -1.07576662888323E-02
 -2.45255308790875E-11 -9.62194921430340E-03 -2.79610811488473E-11 -1.81837746891638E-03  3.68524418660492E-12
  2.16328933797179E-11  8.07608526919560E-11 -5.26330366659909E-12 -5.42041262283261E-11  1.39228677253292E-11
 -5.64467934869503E-12 -1.97864357962958E-11  1.16838489396856E-10  4.28697128652661E-11 -5.22576511244661E-12
  8.57433749194506E-15  1.50522140820655E-13  3.27787987582867E-13  3.74594156566852E-14 -1.13735276742588E-14
  1.36035217739999E-14 -2.30386221060920E-13 -8.61018141447649E-13 -1.14426338995696E-13  2.38296591518852E-14
 -1.67409739204641E-13 -1.40208780636192E-13 -6.68021065556359E-14  1.72278152499123E-12  5.12626063792873E-13
  1.01027604039881E-12  4.26035010728432E-12  3.75970363264884E-11  1.92688075183008E-11  3.11364993180918E-13
  3.97029419933956E-13  1.99007058069717E-13 -1.10676342835448E-11 -6.34766763909156E-11 -3.13550038497639E-11
 -1.10860436828597E-11  4.09173885384159E-12  2.41076235481286E-12 -1.83455960703201E-12 -4.29716300166223E-11
  1.55368396723785E-11  1.72874187706325E-11 -4.79275661907505E-12 -3.47391535826781E-12 -3.13975016511078E-11
  1.33851059681776E-11 -4.01867482036634E-12  9.68367578673272E-12  3.96650190596498E-11  2.31755995649009E-11
  2.48795828587536E-01  6.11836390997684E-11  6.58251889619746E-01 -1.07576679641549E-02 -2.44783019565873E-11
 -9.62195071258619E-03 -2.78966043668369E-11 -1.81837775193658E-03
* ORBITAL    1  105
  1.77593304656198E-12  1.27758828534799E-11  4.14888471752316E-11  1.06901282280701E-11 -2.64040508758432E-11
  5.22241506321830E-12  1.07264043880318E-12 -1.72941512367175E-12 -5.88446458263811E-11 -1.90917641681191E-11
 -8.80856895155193E-13  3.16333101563953E-02  4.71706640414478E-01  1.41727389560836E+00  1.85337908041829E-01
 -3.91730235948683E-02  6.25775655631236E-02  9.33138298558491E-01  2.80367592538553E+00  3.66638680396543E-01
 -7.74927581021832E-02  4.73904891721507E-01  6.56678638482152E-01  3.23187614177523E-01  3.93610086124218E-13
  7.04439156503986E-14 -2.07530665600928E-13  1.19149225926653E-11  1.17261071870604E-11  1.26582687517274E-11
  9.37486917361591E-01  1.29905312951709E+00  6.39335372003447E-01 -1.65318167704237E-11 -2.48907099384414E-11
 -2.06727125922190E-11  1.04470423341736E-02  3.83015275611696E-01  4.59758351544432E-13  1.49193260282700E-13
 -2.69741468743580E-03 -9.88941189304462E-02 -1.30706556674672E-02 -4.79203647586575E-01  1.60361212279445E-11
  1.57786392501335E-11  1.68741439256237E-02  6.18649248839073E-01 -4.35943501192655E-12 -2.16489177768090E-11
 -1.48316390472867E-01 -4.77712202188697E-12  5.60583265841934E-02  1.65834091751867E-12  2.52308062771925E-11
  2.35245004164413E-01 -2.25936240202579E-11 -2.07466592680273E-01 -3.08792202202441E-11  1.83432949848422E-12
  1.26841093945224E-11  4.12633338908365E-11  1.01378515863642E-11 -2.63279964890206E-11  5.25719348238132E-12
 -1.05368281799586E-12  1.80868351833791E-12  5.90742857384375E-11  1.91225771077072E-11  8.56762249697696E-13
 -3.16333102031698E-02 -4.71706640903369E-01 -1.41727389624396E+00 -1.85337907719949E-01  3.91730238693819E-02
 -6.25775656556542E-02 -9.33138299520816E-01 -2.80367592663826E+00 -3.66638679765746E-01  7.74927586459803E-02
  4.73904891373780E-01  6.56678638153778E-01  3.23187613238736E-01  3.81784059433725E-13  4.48069628703327E-14
 -2.24211299834639E-13  1.19311798556995E-11  1.17642037177579E-11  1.26768033039301E-11  9.37486916674680E-01
  1.29905312887177E+00  6.39335370153304E-01 -1.66489884331192E-11 -2.49027665636728E-11 -2.06843279151497E-11
 -1.04470434982137E-02 -3.83015272228851E-01 -4.46873735583648E-13 -1.09381713771765E-13  2.69741498656921E-03
  9.88941180588110E-02  1.30706571202728E-02  4.79203643366109E-01 -1.60264536046552E-11 -1.58017140793376E-11
 -1.68741458048884E-02 -6.18649243385897E-01  4.34464056839518E-12  2.16206779721434E-11 -1.48316386588132E-01
 -4.81105935388101E-12  5.60583251201716E-02  1.65942531878458E-12  2.52235079874353E-11  2.35244997996840E-01
 -2.25968279908807E-11 -2.07466587232653E-01 -3.08627134987013E-11
* ORBITAL    1  106
 -2.14976362864270E-12 -1.53300516792541E-11 -4.95228676471104E-11 -1.24161791187206E-11  3.21824518890698E-11
 -6.41837332519209E-12 -1.23663429680274E-12  1.31830948530104E-12  7.26758975735185E-11  2.21941692057281E-11
  1.40748137593204E-12  6.25775655632038E-02  9.33138298558281E-01  2.80367592539449E+00  3.66638680400348E-01
 -7.74927581046176E-02 -3.16333101564593E-02 -4.71706640416928E-01 -1.41727389561503E+00 -1.85337908040184E-01
  3.91730235961558E-02  9.37486917376238E-01  1.29905312952398E+00  6.39335372008561E-01  1.99516107031209E-12
 -2.27743410959075E-12  6.23901800553707E-13 -1.23896848346573E-11 -1.62355901162757E-11 -1.47085306863728E-11
 -4.73904891728745E-01 -6.56678638483197E-01 -3.23187614175905E-01  2.06640380601480E-11  2.79949740147866E-11
  2.58909344958687E-11  2.06665212216617E-02  7.57687494723402E-01  1.00122989840516E-11 -7.82046937248194E-13
 -5.33607284744225E-03 -1.95634069903503E-01  6.60728974450213E-03  2.42240129900432E-01 -1.04139574018264E-11
 -2.02645014535605E-11 -8.52997431413458E-03 -3.12730662991328E-01  1.26980537404432E-11  2.59285227712315E-11
 -2.93402069150873E-01 -4.28347251589326E-11  1.10895558404918E-01  1.63411876180701E-11 -3.22138997774712E-12
 -1.18917668084716E-01  3.28080226280351E-12  1.04875525651016E-01  2.45352703095819E-12 -2.20787188191405E-12
 -1.53891234817208E-11 -5.01450823958843E-11 -1.35500040287480E-11  3.23127430352855E-11 -6.35689652643968E-12
  1.30495194082408E-12 -1.06410911842246E-12 -7.20791517004378E-11 -2.21015119906017E-11 -1.45937186359606E-12
 -6.25775656557053E-02 -9.33138299525966E-01 -2.80367592665236E+00 -3.66638679762654E-01  7.74927586474689E-02
  3.16333102031678E-02  4.71706640903477E-01  1.41727389624833E+00  1.85337907721282E-01 -3.91730238710030E-02
  9.37486916687522E-01  1.29905312887378E+00  6.39335370150244E-01  2.07800449957647E-12 -2.27218210767554E-12
  6.36992524264249E-13 -1.23472776779913E-11 -1.61628169040716E-11 -1.46589650231513E-11 -4.73904891381725E-01
 -6.56678638157218E-01 -3.23187613240793E-01  2.06427705227425E-11  2.78967245285356E-11  2.58398485179293E-11
 -2.06665235246790E-02 -7.57687488029329E-01 -1.00132744484400E-11  7.54926142943457E-13  5.33607343977064E-03
  1.95634068177906E-01 -6.60729047827898E-03 -2.42240127767489E-01  1.04440002882551E-11  2.02132364321988E-11
  8.52997526396216E-03  3.12730660235091E-01 -1.27478967646336E-11 -2.59090927347495E-11 -2.93402061468973E-01
 -4.28202043483866E-11  1.10895555507523E-01  1.63599690593198E-11 -3.31685475127054E-12 -1.18917664965392E-01
  3.19469980209096E-12  1.04875522898613E-01  2.45757368293246E-12
* ORBITAL    1  107
 -8.78031271975776E-12 -5.69352060242556E-11 -1.50853162177584E-10  2.60339450550065E-09 -3.02101466828751E-10
 -7.52562551414927E-11 -8.57428999346100E-12  8.18002706482665E-12 -1.84708357885347E-09 -1.56084752726177E-10
  1.44868672171510E-10  4.88457528711559E-15 -2.93411245167543E-14 -1.35580174248911E-13 -1.44371044327734E-14
  6.48800225936098E-15  1.90187968705442E-14  2.60896514870396E-14  8.54098705026038E-14  1.26522726104827E-14
 -4.08662115591838E-15  2.38600966730211E-14 -6.70096873461467E-14 -2.47869211488383E-14  7.65006725239524E-12
  1.28761502253537E-12  1.76613585333358E-12 -8.09437049045752E-11  1.11725515259250E-10  3.56165626491371E-11
  3.29221957600692E-14  3.56409054848032E-14  2.01310550627793E-14  1.46043508156450E-10 -1.90419943421139E-10
 -5.90365696287359E-11 -7.91472677282341E-12  2.67168256454672E-12  9.28895200397721E-13  6.53522762742323E-12
 -3.06201411555584E-11  1.04435418883186E-11  2.85772515821711E-11 -8.82798635510415E-12  5.32809593277667E-11
  5.04931153281780E-11  2.21356013248962E-11 -6.80816294094433E-12 -6.82437871417708E-11 -5.82101163563747E-11
  2.15149459902107E-11 -2.30309947324444E-01  5.68439943586488E-11 -6.09342845091394E-01  2.09606704007598E-01
 -5.22313829010121E-11  1.87477935479891E-01 -5.92447339502502E-11  3.54299995517005E-02  8.80415794107750E-12
  5.68089413256634E-11  1.50533809460201E-10 -2.60341505196853E-09  3.02262645295384E-10  7.52247846879786E-11
 -8.56778055908288E-12  8.11975760615012E-12 -1.84736916074668E-09 -1.56207849912853E-10  1.44873309907358E-10
  1.29774184908855E-14 -2.68055978356726E-14  1.32948478463028E-13  2.06442171276639E-14 -5.03989937738019E-15
 -7.71259926398950E-15 -1.17788170492008E-14 -8.79142813911184E-14 -9.72967483300365E-15  3.18567846619390E-15
 -4.78186265691217E-14 -7.33945957034965E-14 -3.65368916684353E-14 -5.20260458506915E-12 -2.73782224434050E-12
 -2.10711984890939E-12  8.00127449866818E-11 -1.11495826319056E-10 -3.55046074674801E-11  5.97299427300151E-14
  3.54146294531552E-14  1.95581134374000E-14 -1.46220829179789E-10  1.90772685913068E-10  5.92097977457055E-11
 -7.90352252866820E-12  2.74734330662056E-12  3.94706866814361E-13  6.79920129562858E-12 -3.06021653966372E-11
  1.04183523491274E-11  2.86315137766703E-11 -8.82819063142654E-12  5.34522387934710E-11  5.05277006646210E-11
  2.21762150702829E-11 -6.86830124192630E-12 -6.81494180815849E-11 -5.83856602123190E-11 -2.14964249224571E-11
  2.30309912165599E-01 -5.68719012743671E-11  6.09342752096696E-01 -2.09606672022088E-01  5.21898090637688E-11
 -1.87477906868137E-01  5.91632292537990E-11 -3.54299941428237E-02
* ORBITAL    1  108
 -7.10019882760978E-13 -3.89810830644629E-12 -9.05664309319267E-13  3.47572883237772E-10 -3.82729809077994E-11
 -7.27854658003043E-12 -5.21009980490892E-13  9.78445806617712E-12 -2.26123178932418E-10 -1.74502404641634E-11
  1.95849247934926E-11  5.87030105069071E-14  8.83591686763937E-14  2.16426646355166E-13  3.83059043668812E-14
 -6.21408148480630E-15  1.30129136914016E-14 -4.85367855470305E-14 -8.40147527070263E-14 -1.11222506180162E-14
  4.99083509379618E-15  3.18666015254419E-14  1.13037125254942E-13  6.71020887260176E-14 -4.27371001490877E-12
 -1.40925961905921E-12 -1.33905020718772E-12 -2.60655954674168E-11  1.91052305074858E-11  5.12616829814754E-12
 -3.51311916532496E-14 -3.72471224771203E-14 -1.88092943434295E-14  6.01883419234257E-11 -3.04732647943886E-11
 -5.32659309212900E-12 -9.04394861750093E-12  2.86812813579830E-12 -3.21575864362513E-13 -4.32069463350853E-12
 -3.50003173407121E-11  1.07748286338468E-11 -2.50022169541473E-11  8.53663513510550E-12  8.46064169320335E-12
  1.05863790458078E-11 -1.93718619131310E-11  6.58902120371630E-12 -9.40426093724752E-12 -2.98289987306878E-12
  2.79284624597790E-11 -1.00211171741315E-01  7.38634508818488E-11 -2.65133839000681E-01 -4.81727816604328E-01
  4.01868412086049E-11 -4.30870457829986E-01  4.55795548938205E-11 -8.14268627625638E-02  7.58699078441815E-13
  4.04298418754000E-12  1.26895828064478E-12 -3.47387142587035E-10  3.80210728584233E-11  7.33064803545790E-12
 -5.11169603135406E-13  9.85043099593585E-12 -2.25567496274407E-10 -1.72371560767067E-11  1.95798180220499E-11
  4.67737662750924E-16 -9.34156367132408E-14 -2.33847334817068E-13 -2.31833270839726E-14  2.78435101911216E-15
  2.96327655113656E-14  2.92300090126725E-14  8.22269811725916E-14  1.31636289505819E-14 -3.15039142591167E-15
  9.31362637531681E-14  9.73834321719728E-14  4.12608864545440E-14  5.20919353234355E-12  1.03702545325322E-12
  1.14906502334370E-12  2.82154911373040E-11 -2.01971042729074E-11 -5.32484227525419E-12 -2.09837905702718E-14
 -3.96403247360130E-14 -2.11259285234674E-14 -5.91350332214696E-11  2.94507645215627E-11  5.01119640689782E-12
 -9.06408233644201E-12  2.75730639195889E-12 -5.28846542076595E-13 -4.23757615015305E-12 -3.50605572039060E-11
  1.08368259426126E-11 -2.49863184289565E-11  8.50055372234123E-12  8.04523873709315E-12  1.06297501960279E-11
 -1.93585258067913E-11  6.62055837998680E-12 -9.69001289065201E-12 -2.61569411040082E-12 -2.79573622672028E-11
  1.00211156445483E-01 -7.38004873255583E-11  2.65133798540682E-01  4.81727743088422E-01 -4.02154309763450E-11
  4.30870392066150E-01 -4.55811409845871E-11  8.14268503290755E-02
* ORBITAL    1  109
 -1.71261072724960E-12 -1.20212603431658E-11 -4.84995533208850E-11 -6.40955517828099E-11  2.47675771639191E-11
  8.77617560555692E-12 -1.87165840582268E-12 -2.18972412918779E-11 -4.74728362016859E-11  2.48094714033775E-12
  8.08895286906555E-12 -6.52412424572682E-03 -7.24363730970853E-02 -5.30509956675448E-02  6.02613322138289E-02
 -2.97780331788430E-03 -1.21054253280853E-02 -1.34404721994075E-01 -9.84354132396363E-02  1.11814096413952E-01
 -5.52527425500386E-03 -8.59155319403087E-03  6.21035973082880E-02  9.79221953651136E-02  1.17241388502513E-12
  1.34589846506337E-12  8.11937274232735E-13  2.05395227470171E-11  2.31393035359031E-11  1.02171203065291E-11
 -1.59415119720956E-02  1.15232394699763E-01  1.81693324588166E-01 -5.08778534256165E-12 -6.57222714403837E-13
 -1.18592306359763E-12 -6.88483153588485E-02  1.97737029087940E-01 -7.83534973439710E-13  2.74333326809809E-12
  1.77765586053327E-02 -5.10554813903258E-02  8.07943783470993E-02 -2.32046931857163E-01 -1.92133794412076E-11
  4.56676878433919E-11 -1.04305093926440E-01  2.99571300860349E-01  8.90934048912142E-12  3.37593700089593E-12
  2.65493823534417E-01  1.28587765550937E-12 -1.00347233109776E-01 -4.55877844767355E-13 -2.54037900697420E-11
 -3.94974891980368E-01  2.52848683364140E-11  3.48335112730317E-01  1.66572813240539E-11  1.71179644512840E-12
  1.20670377121532E-11  4.85406417052801E-11  6.41068636095669E-11 -2.47641377479105E-11 -8.77279578281746E-12
 -1.83877383891441E-12 -2.18803970865307E-11 -4.74722957314689E-11  2.47401414187656E-12  8.08551497183028E-12
 -6.52412381386808E-03 -7.24363666927994E-02 -5.30509798994973E-02  6.02613321608140E-02 -2.97780470400846E-03
 -1.21054245303730E-02 -1.34404710168072E-01 -9.84353841469609E-02  1.11814096301015E-01 -5.52527682068002E-03
  8.59154591641183E-03 -6.21036061749481E-02 -9.79221969848375E-02 -1.10204897364588E-12 -1.34943995264147E-12
 -8.07862547187188E-13 -2.05176100862918E-11 -2.31398285949282E-11 -1.02159821603209E-11  1.59414985299418E-02
 -1.15232411072202E-01 -1.81693327561455E-01  5.12955475707457E-12  6.60550940487377E-13  1.18978351644984E-12
 -6.88483112073399E-02  1.97737032513535E-01 -7.65322919170271E-13  2.72231377563874E-12  1.77765575347598E-02
 -5.10554822700601E-02  8.07943734829674E-02 -2.32046935842846E-01 -1.92100125374299E-11  4.56668336489015E-11
 -1.04305087643794E-01  2.99571306016566E-01  8.89420666517887E-12  3.39189383114335E-12 -2.65493827506911E-01
 -1.30016781045301E-12  1.00347234570957E-01  4.88091433582692E-13  2.53750273927184E-11  3.94974897835948E-01
 -2.52476261637685E-11 -3.48335117966279E-01 -1.66035549972745E-11
* ORBITAL    1  110
 -1.86764420138053E-12 -1.30907002481877E-11 -5.21598709078584E-11 -5.81503296171379E-11  3.16044408741951E-11
  1.29279307734140E-11 -2.18439771355379E-12 -2.43713296377495E-11 -5.00025666517475E-11  5.54510295502026E-12
  1.10056320767081E-11  1.21054253300681E-02  1.34404722025455E-01  9.84354133244624E-02 -1.11814096406848E-01
  5.52527425187970E-03 -6.52412424496128E-03 -7.24363730847786E-02 -5.30509956289067E-02  6.02613322172659E-02
 -2.97780331943212E-03  1.59415120056560E-02 -1.15232394658409E-01 -1.81693324570508E-01 -1.52639586175828E-11
 -1.97060611887202E-11 -8.25455090741360E-12  1.10975114751936E-11  7.53421087365042E-12  3.98685621025024E-12
 -8.59155318015017E-03  6.21035973267465E-02  9.79221953718993E-02 -1.69420635784828E-11 -1.03493511916285E-11
 -5.28478205085946E-12  1.27747128857384E-01 -3.66898414325429E-01  9.73259559673615E-12 -3.81733635758871E-11
 -3.29841668321355E-02  9.47327632275348E-02  4.35434979076177E-02 -1.25059877935601E-01 -1.65845766991061E-11
  2.21011332870551E-11 -5.62144141056258E-02  1.61451608189090E-01  2.01347330909286E-11 -2.40598236002216E-11
 -4.92620240693888E-01 -3.54119237260353E-11  1.86192949693952E-01  1.33384331948052E-11 -6.11618689692366E-12
 -2.12868626991457E-01  8.66583813088590E-12  1.87732482992811E-01 -9.67282834768792E-12  1.85503430837816E-12
  1.30787348717279E-11  5.21585630256587E-11  5.80918141704708E-11 -3.15992484535482E-11 -1.29298841651468E-11
 -2.13597669343240E-12 -2.43755411955082E-11 -5.00272287383168E-11  5.54305821458676E-12  1.10060698478006E-11
  1.21054245286726E-02  1.34404710140253E-01  9.84353840616393E-02 -1.11814096307939E-01  5.52527682421822E-03
 -6.52412381478597E-03 -7.24363667069912E-02 -5.30509799378965E-02  6.02613321573133E-02 -2.97780470268156E-03
 -1.59414984985334E-02  1.15232411113289E-01  1.81693327576186E-01  1.52582210678021E-11  1.97050512415193E-11
  8.25449266531629E-12 -1.10380017374977E-11 -7.53687761924644E-12 -3.98894037051828E-12  8.59154593149488E-03
 -6.21036061563679E-02 -9.79221969765370E-02  1.70016023065614E-11  1.03497533228968E-11  5.29025796825552E-12
  1.27747121152898E-01 -3.66898420682447E-01  9.74325623550766E-12 -3.81828595449426E-11 -3.29841648447726E-02
  9.47327648620554E-02  4.35434952859529E-02 -1.25059880084930E-01 -1.65945041806946E-11  2.21133294876344E-11
 -5.62144107188472E-02  1.61451610971210E-01  2.01715332375634E-11 -2.41017067146897E-11  4.92620248061359E-01
  3.53836754568772E-11 -1.86192952420727E-01 -1.33550090005515E-11  6.17672242274328E-12  2.12868630141847E-01
 -8.65146142562912E-12 -1.87732485821292E-01  9.64265055661577E-12
* ORBITAL    1  111
  3.61703534789952E-14  3.44617465551756E-14  5.70117387580571E-14  9.56998488487469E-14 -2.26361277268489E-14
 -1.39277498877793E-14 -2.66351229350676E-14  8.69575701352749E-18  6.17190317217212E-14  3.23926265191756E-15
 -8.31098270362597E-15  5.01688743665265E-12  9.27306427823494E-11  1.69088867328946E-10  1.65503343143682E-12
 -6.94753515289427E-12  3.44973485602734E-11  7.26153528023703E-10  1.19655488716367E-09  2.41905049738849E-11
 -5.23735179588422E-11  2.91340791699925E-10  1.53683337252850E-11  2.15781523755092E-11  8.49616131109692E-13
 -2.55326565052934E-12 -7.88065686723605E-13 -6.51555329244037E-13  1.69022977630064E-12  4.93406898328849E-13
  2.94874531183073E-09 -3.66444424327882E-11  2.14036994096554E-10 -3.69790851841842E-13  1.00528395537128E-12
  2.95705444524212E-13 -6.89156474857993E-04 -2.96898013051828E-02 -3.33476773382972E-11  1.73607361321229E-11
 -2.66909157664093E-03 -1.14988106072970E-01  4.23426426141970E-04  1.82417870352347E-02  1.93796884907476E-11
 -9.76946675976371E-12  3.27984660135043E-04  1.41300277543475E-02  1.50115203491231E-11 -7.54784595730393E-12
 -2.50390930014981E-01  6.13600536921565E-11 -6.62472131257055E-01  4.66694360993600E-11  3.35744058864680E-11
  9.10149445629276E-02 -2.47176069655307E-12  1.03201246516209E-01 -1.88810043245985E-11  2.17020541351577E-15
 -5.11559835190329E-14 -9.17641594144070E-14 -6.37099250714813E-14  3.56310294686155E-14  1.21706318681640E-14
  3.36243697751779E-14  3.99843487087488E-14  4.45208643566529E-14 -5.18855476280165E-15 -1.15272031212350E-14
 -3.88636215425135E-12 -7.96886683582269E-11 -1.59037516433599E-10 -1.31252249587810E-11  7.54557371324726E-12
 -3.45884711683222E-11 -7.27180753750665E-10 -1.19735005994600E-09 -2.33150476012704E-11  5.23339167719796E-11
  2.87569470509578E-10  2.83057190244287E-11  4.00263194026266E-11  8.41327090312425E-13 -2.55409601149040E-12
 -7.85345980822103E-13 -5.88308927716912E-13  1.69900289611742E-12  4.89540705062515E-13  2.94898720391819E-09
 -3.75967798198657E-11  2.12542695286519E-10 -3.22109720476457E-13  9.65851675307460E-13  2.80733147873387E-13
  6.89156955174773E-04  2.96898013894524E-02  3.33482054572445E-11 -1.73617808572341E-11  2.66909338726097E-03
  1.14988106549815E-01 -4.23426713260441E-04 -1.82417871112152E-02 -1.94295888618201E-11  9.78428600065774E-12
 -3.27984883755859E-04 -1.41300278095478E-02 -1.50465031021136E-11  7.58594962059153E-12 -2.50390921823851E-01
  6.13551032520414E-11 -6.62472109741592E-01  4.66896491416277E-11  3.35694932539641E-11  9.10149416081850E-02
 -2.40975545525521E-12  1.03201243159361E-01 -1.88546318175865E-11
* ORBITAL    1  112
  1.31597781095952E-14  1.79590274830676E-15 -5.25921085595232E-14 -7.38025517872650E-14  2.00274776901058E-14
 -3.47750426306945E-15 -1.93125952604790E-14 -2.57063505181505E-14  1.07195739546474E-14  6.01160541680510E-15
 -4.39814720692628E-16 -3.15133695511827E-11 -6.80818645577546E-10 -1.06918447496047E-09 -1.05052795556254E-11
  4.65870042740971E-11  7.61953705843875E-13  3.25864951534785E-11  2.85705322900274E-11 -5.30758929085360E-14
 -1.77460703385556E-12 -2.89293855699889E-09  9.46830277647276E-11 -1.85731275071833E-10 -7.42732677646155E-13
  1.96233547930461E-12  5.73785657702124E-13 -7.24770378398521E-13  2.20360719042909E-12  6.76003732719454E-13
  2.30859460996665E-10 -2.98913114686597E-11  1.26204563809118E-11 -4.55652304823737E-13  1.29187287248680E-12
  3.99765170185762E-13  1.33899221492611E-04  5.76855943170561E-03  2.45125978021868E-11 -1.23426907179171E-11
  5.18589311610891E-04  2.23415353246095E-02  2.17930415225352E-03  9.38873954423273E-02  2.63626250563481E-11
 -1.37327633896219E-11  1.68808172295282E-03  7.27248638145390E-02  2.04282497796452E-11 -1.06283236540368E-11
  4.86495342891735E-02 -2.30301530159146E-11  1.28714568832522E-01  3.09582722386601E-11 -2.54609953747386E-11
  4.68438536353246E-01 -6.36679847184171E-11  5.31159373620762E-01 -3.52072255368816E-11 -3.54790278299954E-14
 -8.99976553639531E-15 -1.40850675037780E-14  8.84834959211549E-14  7.41639303739657E-15 -2.63515888900892E-15
  1.76660064225222E-14 -6.32123761413739E-14 -5.66174449224366E-14 -1.76321638016734E-14  1.66305701592203E-15
  3.14145468437779E-11  6.79766374194730E-10  1.06840330878359E-09  1.13693801526627E-11 -4.66268188393837E-11
 -1.88214843717289E-12 -4.55675128779232E-11 -3.85815010509535E-11  1.14809121477390E-11  1.17868206828410E-12
 -2.89262764886207E-09  9.36877578941324E-11 -1.87201583724971E-10 -6.75545855994103E-13  1.95503606282162E-12
  5.65324019765825E-13 -7.14323512088686E-13  2.19904844288266E-12  6.75746585573012E-13  2.34608356273859E-10
 -4.27804458440929E-11 -5.74596276770751E-12 -4.32828923428390E-13  1.29915499321579E-12  4.06777841922089E-13
 -1.33899313377228E-04 -5.76855945240350E-03 -2.45673643922697E-11  1.23740774543570E-11 -5.18589663748839E-04
 -2.23415354162153E-02 -2.17930562557734E-03 -9.38873958469351E-02 -2.63610801861894E-11  1.37308627614193E-11
 -1.68808287982432E-03 -7.27248640805520E-02 -2.04194665785151E-11  1.06197549707751E-11  4.86495327040043E-02
 -2.29708150005646E-11  1.28714564650847E-01  3.10202200936039E-11 -2.54791628265781E-11  4.68438521167001E-01
 -6.36799031205295E-11  5.31159356318052E-01 -3.52103219904115E-11
* ORBITAL    1  113
 -1.93881860339974E-12 -1.37401701464215E-11 -4.91362329731904E-11 -1.29115875249918E-10  8.95484421310996E-13
 -1.40982980571937E-11  5.15904540744829E-15  1.06677318349712E-11  6.28217781705833E-11 -2.71104633732121E-12
 -9.53026365586076E-12 -5.92562914070718E-13 -6.98937391961931E-12 -3.82356884350869E-12  4.57338832724424E-12
 -3.15447602778307E-13 -1.02724108152633E-13 -1.03670371920973E-12 -6.98670893962832E-13  7.57626546457783E-13
 -3.10567244790324E-14  2.95329342074147E-12  2.16647959397954E-12  6.91515207224163E-12 -1.96498423964753E-01
 -2.66100245705352E-01 -8.98125353017791E-02 -1.12292090487972E-01 -1.52067137660197E-01 -5.13247747390107E-02
  1.85965498084588E-13  4.58881037176851E-13  1.12312376175062E-12 -6.48318686235063E-02 -8.77960028097545E-02
 -2.96323724994453E-02 -2.32418628870214E-11  2.72843566179115E-11 -1.03221625791495E-01 -3.64926701318094E-01
  8.98937341987293E-12 -9.17505911205572E-12  5.99264385094889E-12 -5.32086448935334E-12 -5.38480731976118E-02
 -1.90372894949857E-01  2.10118596040923E-13  1.30609991793120E-12 -4.17105381206562E-02 -1.47462210294429E-01
  2.94993773298630E-11 -5.69122286904976E-01 -3.69312284042036E-12  2.15108005237832E-01  2.24432652004649E-01
  5.57255113636252E-12 -2.00738666506187E-01  1.17433224380789E-11 -2.65552294990498E-01 -1.73118672063877E-12
 -1.20231030030631E-11 -3.55440811865990E-11  1.07142311855991E-10  5.27247925786723E-11  3.16670999644818E-12
  2.28225608287579E-12  1.14702396067909E-11 -5.13941575022755E-11 -4.63395191610513E-11 -6.63837803266697E-12
 -5.55341675143930E-13 -6.99772612645613E-12 -3.92698738929103E-12  4.56509840741478E-12 -3.06380199315631E-13
 -9.88585945178903E-14 -1.06433946566516E-12 -6.30494839658153E-13  7.62037717113646E-13 -3.57356627575357E-14
 -3.01026889043494E-12 -2.08673014482868E-12 -6.89908795462532E-12  1.96498424503665E-01  2.66100246197743E-01
  8.98125348244876E-02  1.12292090775484E-01  1.52067137905440E-01  5.13247744476903E-02 -1.82969799135646E-13
 -5.08018480921928E-13 -1.13131390299462E-12  6.48318688364371E-02  8.77960030349164E-02  2.96323723741332E-02
 -2.32783934070143E-11  2.72635741374288E-11 -1.03221628059753E-01 -3.64926699666415E-01  8.99463987644290E-12
 -9.16169829196420E-12  5.97532536006313E-12 -5.32308225751125E-12 -5.38480743754277E-02 -1.90372894057899E-01
  2.45209773814772E-13  1.30736825890696E-12 -4.17105390444713E-02 -1.47462209666010E-01 -2.94879999467639E-11
  5.69122279227146E-01  3.69423483654656E-12 -2.15108002338529E-01 -2.24432648967958E-01 -5.56865982533493E-12
  2.00738663782179E-01 -1.17710550028406E-11  2.65552291428275E-01
* ORBITAL    1  114
 -1.96230326228568E-12 -1.39481340114650E-11 -4.43968905138605E-11 -1.10276993105452E-13  3.13991241445377E-11
 -6.28767098294845E-12 -1.32477731296208E-12  9.35433465530022E-13  7.26998349595517E-11  2.70751601011482E-11
 -1.73030161825605E-12  1.26434839083426E-13  1.07981498618762E-12  7.16831133834424E-13 -7.58347576106489E-13
  2.84894284520338E-14 -5.51229995069463E-13 -6.97142575078740E-12 -3.84890781896299E-12  4.56793498739489E-12
 -3.15075070889912E-13 -1.69077116193888E-13 -4.51658892238135E-13 -1.12031818767069E-12  1.29663737616932E-01
  1.75592005656584E-01  5.92647450138340E-02 -1.70172627228922E-01 -2.30449572720261E-01 -7.77799371596582E-02
  3.01546871355705E-12  2.14153134345049E-12  6.90833451510065E-12 -9.82492121116451E-02 -1.33050122795002E-01
 -4.49062676306646E-02  2.17838213485287E-12 -3.30261059378457E-12  6.81130235436541E-02  2.40804781094367E-01
 -5.58943429220442E-12  4.37212898731394E-12  1.74477752058024E-11 -1.92045562761115E-11 -8.16038603153073E-02
 -2.88499888818382E-01 -1.77942723192333E-11  2.14257422480049E-11 -6.32100783912313E-02 -2.23471052919003E-01
 -7.77049614262556E-12  3.75547657132420E-01 -1.04141510023327E-11 -1.41943672320822E-01  3.40115619753845E-01
 -1.70625961411653E-11 -3.04208658407499E-01  2.43524179784851E-11 -4.02430228380192E-01 -2.29995303755590E-12
 -1.63501799796329E-11 -5.49198767981954E-11 -2.58200831603068E-11  3.13703417816883E-11 -6.53432936771268E-12
  1.49438266115195E-12  1.76332937327975E-12 -6.10718613566956E-11 -2.40450877595773E-11  1.70343782982575E-12
  7.82988128329211E-14  1.02281769647768E-12  6.11312462714642E-13 -7.63653310890228E-13  3.80329422215670E-14
 -5.86799035569978E-13 -7.02221046785754E-12 -3.90235890126863E-12  4.57249404755955E-12 -3.08096367375164E-13
  1.98027399024299E-13  5.16657805430749E-13  1.13405631072398E-12 -1.29663737972281E-01 -1.75592005981551E-01
 -5.92647446988856E-02  1.70172627671731E-01  2.30449573104302E-01  7.77799367245981E-02 -2.95514494703118E-12
 -2.11210207844999E-12 -6.90673253637174E-12  9.82492124222477E-02  1.33050123114608E-01  4.49062674296179E-02
  2.13834176856670E-12 -3.31456070441600E-12  6.81130250405052E-02  2.40804780004388E-01 -5.58464971774265E-12
  4.37694971778906E-12  1.74640814760759E-11 -1.92019084328273E-11 -8.16038621020604E-02 -2.88499887477133E-01
 -1.78242213817413E-11  2.14282736792548E-11 -6.32100797886489E-02 -2.23471051953334E-01  7.80519820707922E-12
 -3.75547652065961E-01  1.04350864199108E-11  1.41943670407287E-01 -3.40115615155951E-01  1.70474013687265E-11
  3.04208654284513E-01 -2.43360882904812E-11  4.02430222974900E-01
* ORBITAL    1  115
 -6.48435562939214E-02 -4.53127707592450E-01 -1.49671408437864E+00 -3.93192668660091E-01  9.34468196214330E-01
 -1.87262257622598E-01 -4.15172065528916E-02 -5.34795145877717E-03  2.01136875214963E+00  7.73929191769748E-01
 -4.13273964859282E-02 -1.65571891512225E-12 -2.23349435118993E-11 -5.79343114606103E-11 -1.46412891478437E-13
  8.23936643780967E-12  3.76497583389874E-12  5.15396463331351E-11  1.37346791783601E-10  3.36822828622503E-12
 -1.73270484105558E-11 -2.40876510873183E-11 -2.88790883355711E-11 -9.66464314975814E-12  1.81583821145800E-12
  1.67735560275968E-12  2.14741437516658E-13 -3.50363676064714E-01 -6.41639697440423E-01 -3.27262507640884E-01
  5.48917320451563E-11  6.78277611899053E-11  2.45823506628247E-11  6.06847688091797E-01  1.11135255614755E+00
  5.66835290654292E-01 -2.53650255956602E-12 -2.01345810560939E-11 -9.73447555734787E-14  3.65569481758710E-12
  6.56627403562917E-13  5.19526866560387E-12 -3.44090414238708E-12 -2.89785541269170E-11 -1.03913193270748E-01
 -5.21606814384439E-01  4.44064365220967E-12  3.74103554626021E-11  1.34151355671254E-01  6.73391501825240E-01
 -1.04980439661869E-11  1.60404245358030E-11  3.97316782610896E-12  1.97080915809182E-11  1.95771220800485E-01
 -1.66625770949446E-11 -2.91838505189061E-01  1.46826055297343E-11  3.86066053899356E-01 -6.48435559986059E-02
 -4.53127705356655E-01 -1.49671407756926E+00 -3.93192758823085E-01  9.34468139322059E-01 -1.87262274530346E-01
  4.15172038375186E-02  5.34792023937347E-03 -2.01136874999654E+00 -7.73929148264065E-01  4.13274092507333E-02
  1.60918106653486E-12  2.23287706613770E-11  5.79206101950043E-11  1.39851351576884E-13 -8.24604510455573E-12
 -3.77966841117968E-12 -5.15068626069066E-11 -1.37346787069945E-10 -3.37122737904546E-12  1.73263538198229E-11
 -2.41885821106208E-11 -2.88816711797869E-11 -9.68648064688979E-12 -7.93742396843957E-13 -1.74722002562156E-12
 -7.75378983235261E-13 -3.50363692043639E-01 -6.41639707354745E-01 -3.27262499137633E-01  5.49377504049229E-11
  6.78285591676294E-11  2.45856717757904E-11  6.06847715727542E-01  1.11135257326432E+00  5.66835275909780E-01
  2.52158993897151E-12  2.01819131019994E-11  1.42233384131303E-12  1.06869008934854E-12 -6.51347701393343E-13
 -5.21103085325855E-12  3.43895982056448E-12  2.89845066256669E-11  1.03913208970994E-01  5.21606823620404E-01
 -4.43862038445092E-12 -3.74168232730671E-11 -1.34151375922025E-01 -6.73391513687076E-01 -1.04965689001067E-11
  8.84301334105434E-12  3.96834780886414E-12  2.24092348888912E-11  1.95771238224604E-01 -1.66648562548401E-11
 -2.91838531142488E-01  1.46845254283345E-11  3.86066088150916E-01
* ORBITAL    1  116
 -7.81806786973595E-03 -5.75080518831891E-02 -1.80438971967196E-01  1.53869957843046E+00  1.05276915864504E+00
  3.65649004246103E-01 -4.88931513960482E-02 -5.53948044368853E-01 -8.12897784582893E-03  7.36116773505650E-01
  2.62842482042630E-01 -6.71691415401388E-15 -4.97977975431239E-14 -2.11711185347460E-12  2.11011284041650E-14
 -1.29462853368877E-13  1.39956539853027E-14  6.98610189211966E-13  4.72388077806615E-12 -3.45887028116569E-13
  2.16726151571568E-13  1.55807035357571E-12 -8.11900096448603E-13 -1.53334616894290E-12 -1.02233613907480E-11
 -3.42316472997918E-12 -6.54776280550070E-13  2.77507393971306E-01  1.81465537981284E-01 -1.23046814484881E-01
 -2.62767163522640E-12  6.16184261340202E-13  2.59074508665315E-12 -4.80656905847119E-01 -3.14307531609887E-01
  2.13123334397091E-01 -7.00516889022613E-12  4.24541722837886E-12 -3.65028261500226E-12 -8.08992563827140E-12
  1.80991011895766E-12 -1.09893307517575E-12 -9.47284140791350E-12  6.46972615529712E-12  2.35978793466683E-01
  2.05344857527927E-01  1.22284219447043E-11 -8.35131224030074E-12 -3.04647312387169E-01 -2.65099071153396E-01
  2.87857085772281E-12 -2.52055743762999E-11 -1.09788398198472E-12 -7.27542186272740E-12 -2.95194970557209E-01
  5.56180987574832E-12  4.40050680535108E-01 -4.89664731311508E-12 -5.82132332497059E-01  7.81807149118457E-03
  5.75080771895732E-02  1.80439055514132E-01 -1.53869955668939E+00 -1.05276921037783E+00 -3.65648993937693E-01
 -4.88931537438696E-02 -5.53948044944482E-01 -8.12886572139298E-03  7.36116816245237E-01  2.62842479840911E-01
 -1.92350949677469E-14 -1.59839860389338E-13 -2.21208543866190E-12  2.06163382066659E-14 -1.13127135548407E-13
 -8.77677784288335E-15  7.98313474012403E-13  4.78887653994453E-12 -3.43713133103713E-13  2.12294768585938E-13
 -1.43986482775328E-12  8.45635504153421E-13  1.54628452752387E-12  1.00841483874245E-11  3.42094590653468E-12
  7.85468548137794E-13 -2.77507374547858E-01 -1.81465502210630E-01  1.23046832654641E-01  2.60665252243530E-12
 -6.55862533935650E-13 -2.60007391467411E-12  4.80656872204892E-01  3.14307469653353E-01 -2.13123365867270E-01
 -7.04140261267744E-12  4.24397420465983E-12 -3.88732904477060E-12 -7.94961022937769E-12  1.81922066264213E-12
 -1.09545801886889E-12 -9.47973289930380E-12  6.45789531426562E-12  2.35978787987576E-01  2.05344828495214E-01
  1.22387331210065E-11 -8.33775104091708E-12 -3.04647305316441E-01 -2.65099033670881E-01 -2.86726971857613E-12
  2.44447561942174E-11  1.07948351996437E-12  7.54011195627608E-12  2.95194958072253E-01 -5.55095370035370E-12
 -4.40050661921477E-01  4.89503781918877E-12  5.82132307863477E-01
* ORBITAL    1  117
 -1.27240535376767E-12 -8.93607172473424E-12 -2.92812251573343E-11 -6.56172629088308E-12  1.76270963586051E-11
 -3.74071668355125E-12 -7.59800572814514E-13  4.06496262792889E-13  3.83376748102483E-11  1.29742240624117E-11
 -1.45637605251695E-12 -4.52803120992858E-02 -6.68853701993827E-01 -1.74890540259900E+00 -7.43644111470441E-02
  1.22678736877840E-01 -9.48415064399799E-02 -1.40094203735618E+00 -3.66315547122155E+00 -1.55759367656342E-01
  2.56955742438767E-01 -7.35545078328999E-01 -9.09564260409365E-01 -2.63197182286233E-01 -8.50864357656015E-14
 -6.82373547570488E-15 -1.35515081165253E-14 -7.09087743685547E-12 -8.69681738111407E-12 -7.63388352464291E-12
 -1.54062991228097E+00 -1.90512036397467E+00 -5.51277500144391E-01  1.26367413433908E-11  1.89861470718069E-11
  1.13465323604605E-11 -2.56699186767118E-01 -4.43301437541928E-01  8.24056618510764E-14 -1.49240519575246E-13
  6.62794450144989E-02  1.14459939003784E-01  3.40050580421948E-01  5.87243430874450E-01  8.27295912810699E-12
 -1.93856000542251E-11 -4.39003411616653E-01 -7.58128009312789E-01  3.24454637786010E-13  1.49389060052564E-11
 -2.89956637960311E-01  4.51008201096700E-14  1.09593307868667E-01 -1.70241373804729E-14  4.48337343389580E-12
  4.86944342439362E-01 -6.69658072291437E-12 -4.29444544141772E-01  8.87838789608681E-12 -1.32531062970970E-12
 -8.94091774107422E-12 -2.91401276589689E-11 -6.39438916868105E-12  1.76457114160193E-11 -3.72923456544853E-12
  7.46561572824918E-13 -3.94004485247651E-13 -3.84045687025358E-11 -1.29960655415159E-11  1.44910215644403E-12
  4.52803121612020E-02  6.68853702676124E-01  1.74890540309080E+00  7.43644106394042E-02 -1.22678736890529E-01
  9.48415065697185E-02  1.40094203878385E+00  3.66315547225004E+00  1.55759366595124E-01 -2.56955742465597E-01
 -7.35545078362750E-01 -9.09564259872518E-01 -2.63197181355448E-01 -8.22684075522101E-14 -6.23553641283680E-15
 -3.28891819566452E-15 -7.07386694526563E-12 -8.69917270596278E-12 -7.63243234040109E-12 -1.54062991235094E+00
 -1.90512036285264E+00 -5.51277498197380E-01  1.26471985807674E-11  1.89888143895711E-11  1.13518114928003E-11
  2.56699187468548E-01  4.43301435618983E-01 -7.42108675175813E-14  1.39433336885101E-13 -6.62794451949859E-02
 -1.14459938507622E-01 -3.40050581349796E-01 -5.87243428330796E-01 -8.27777136593640E-12  1.93779091047614E-11
  4.39003412816036E-01  7.58128006028077E-01 -3.28359628099025E-13 -1.49272171061796E-11 -2.89956635681231E-01
  2.82540084321688E-14  1.09593307008840E-01 -1.41469879403299E-14  4.47455580784690E-12  4.86944338621540E-01
 -6.68577526329426E-12 -4.29444540771582E-01  8.88103061910113E-12
* ORBITAL    1  118
 -1.50567327519495E-12 -1.08112644205401E-11 -3.49957312564477E-11 -7.62057955187945E-12  2.12371159301430E-11
 -4.62736403162987E-12 -9.58525542792775E-13  5.06905088619806E-14  4.63476919513711E-11  1.50882198212544E-11
 -1.90413867078661E-12  9.48415064397510E-02  1.40094203735259E+00  3.66315547121532E+00  1.55759367657182E-01
 -2.56955742438380E-01 -4.52803120990057E-02 -6.68853701990788E-01 -1.74890540259082E+00 -7.43644111456685E-02
  1.22678736877628E-01  1.54062991229048E+00  1.90512036397135E+00  5.51277500144618E-01 -1.54633069747055E-13
 -1.96487574016892E-12  9.32674645358187E-13 -8.93388388311307E-12 -1.23669532217287E-11 -8.14828492936036E-12
 -7.35545078333187E-01 -9.09564260403587E-01 -2.63197182283787E-01  1.53116094659077E-11  2.14091908823398E-11
  1.40876197591110E-11  5.37667176897639E-01  9.28513391266824E-01 -6.74299935019889E-12  6.17856722366540E-12
 -1.38825068130792E-01 -2.39741126738104E-01  1.62350820742586E-01  2.80368446524677E-01  3.76043151921881E-12
 -1.77156998024207E-11 -2.09594008315989E-01 -3.61954108076998E-01 -4.71394724341494E-12  2.26204392703642E-11
  6.07326298619476E-01 -1.87281745718408E-14 -2.29547764398407E-01  7.06468942470134E-15  5.63310097467328E-12
  2.32482513475151E-01 -8.41625311218399E-12 -2.05030304965877E-01  1.11987187327498E-11 -1.54164665746776E-12
 -1.07766713122731E-11 -3.51065769247783E-11 -7.79511905309651E-12  2.12766315690746E-11 -4.61525201308135E-12
  9.43691718689202E-13  1.16290914819183E-13 -4.62717196701395E-11 -1.50990833136867E-11  1.89357508059455E-12
 -9.48415065694125E-02 -1.40094203878203E+00 -3.66315547224570E+00 -1.55759366593472E-01  2.56955742464896E-01
  4.52803121609383E-02  6.68853702672552E-01  1.74890540308200E+00  7.43644106388430E-02 -1.22678736890418E-01
  1.54062991236107E+00  1.90512036284638E+00  5.51277498194464E-01 -2.17717741411772E-13 -1.95821268889040E-12
  9.39213204484645E-13 -8.88966239335977E-12 -1.23631815378330E-11 -8.15048833927393E-12 -7.35545078366696E-01
 -9.09564259867707E-01 -2.63197181353990E-01  1.52410747426931E-11  2.14018760734054E-11  1.41096297023880E-11
 -5.37667178366998E-01 -9.28513387237928E-01  6.74775105908943E-12 -6.18230087558756E-12  1.38825068509230E-01
  2.39741125698367E-01 -1.62350821185479E-01 -2.80368445310041E-01 -3.77023347778778E-12  1.77243157910858E-11
  2.09594008888798E-01  3.61954106508352E-01  4.74348615148675E-12 -2.26526105428169E-11  6.07326293844367E-01
 -2.49028961114773E-14 -2.29547762596180E-01  1.04064264985296E-14  5.64092964697052E-12  2.32482511652047E-01
 -8.42136654219338E-12 -2.05030303355959E-01  1.11773629295367E-11
#OCC
* OCCUPATION NUMBERS
  2.00000000000000E+00  2.00000000000000E+00  2.00000000000000E+00  2.00000000000000E+00  2.00000000000000E+00
  2.00000000000000E+00  2.00000000000000E+00  2.00000000000000E+00  2.00000000000000E+00  2.00000000000000E+00
  2.00000000000000E+00  2.00000000000000E+00  2.00000000000000E+00  2.00000000000000E+00  2.00000000000000E+00
  2.00000000000000E+00  2.00000000000000E+00  2.00000000000000E+00  1.70651858803658E+00  2.95030658064024E-01
  1.85360129462185E+00  1.82534849550428E+00  1.46098238284437E-01  1.85360129474712E+00  1.46098238188066E-01
  1.70651860806429E+00  2.95030630082511E-01  1.63243344853028E-01  1.90607851678615E+00  1.02832092767667E-01
  0.00000000000000E+00  0.00000000000000E+00  0.00000000000000E+00  0.00000000000000E+00  0.00000000000000E+00
  0.00000000000000E+00  0.00000000000000E+00  0.00000000000000E+00  0.00000000000000E+00  0.00000000000000E+00
  0.00000000000000E+00  0.00000000000000E+00  0.00000000000000E+00  0.00000000000000E+00  0.00000000000000E+00
  0.00000000000000E+00  0.00000000000000E+00  0.00000000000000E+00  0.00000000000000E+00  0.00000000000000E+00
  0.00000000000000E+00  0.00000000000000E+00  0.00000000000000E+00  0.00000000000000E+00  0.00000000000000E+00
  0.00000000000000E+00  0.00000000000000E+00  0.00000000000000E+00  0.00000000000000E+00  0.00000000000000E+00
  0.00000000000000E+00  0.00000000000000E+00  0.00000000000000E+00  0.00000000000000E+00  0.00000000000000E+00
  0.00000000000000E+00  0.00000000000000E+00  0.00000000000000E+00  0.00000000000000E+00  0.00000000000000E+00
  0.00000000000000E+00  0.00000000000000E+00  0.00000000000000E+00  0.00000000000000E+00  0.00000000000000E+00
  0.00000000000000E+00  0.00000000000000E+00  0.00000000000000E+00  0.00000000000000E+00  0.00000000000000E+00
  0.00000000000000E+00  0.00000000000000E+00  0.00000000000000E+00  0.00000000000000E+00  0.00000000000000E+00
  0.00000000000000E+00  0.00000000000000E+00  0.00000000000000E+00  0.00000000000000E+00  0.00000000000000E+00
  0.00000000000000E+00  0.00000000000000E+00  0.00000000000000E+00  0.00000000000000E+00  0.00000000000000E+00
  0.00000000000000E+00  0.00000000000000E+00  0.00000000000000E+00  0.00000000000000E+00  0.00000000000000E+00
  0.00000000000000E+00  0.00000000000000E+00  0.00000000000000E+00  0.00000000000000E+00  0.00000000000000E+00
  0.00000000000000E+00  0.00000000000000E+00  0.00000000000000E+00  0.00000000000000E+00  0.00000000000000E+00
  0.00000000000000E+00  0.00000000000000E+00  0.00000000000000E+00  0.00000000000000E+00  0.00000000000000E+00
  0.00000000000000E+00  0.00000000000000E+00  0.00000000000000E+00
#OCHR
* OCCUPATION NUMBERS (HUMAN-READABLE)
  2.0000  2.0000  2.0000  2.0000  2.0000  2.0000  2.0000  2.0000  2.0000  2.0000
  2.0000  2.0000  2.0000  2.0000  2.0000  2.0000  2.0000  2.0000  1.7065  0.2950
  1.8536  1.8253  0.1461  1.8536  0.1461  1.7065  0.2950  0.1632  1.9061  0.1028
  0.0000  0.0000  0.0000  0.0000  0.0000  0.0000  0.0000  0.0000  0.0000  0.0000
  0.0000  0.0000  0.0000  0.0000  0.0000  0.0000  0.0000  0.0000  0.0000  0.0000
  0.0000  0.0000  0.0000  0.0000  0.0000  0.0000  0.0000  0.0000  0.0000  0.0000
  0.0000  0.0000  0.0000  0.0000  0.0000  0.0000  0.0000  0.0000  0.0000  0.0000
  0.0000  0.0000  0.0000  0.0000  0.0000  0.0000  0.0000  0.0000  0.0000  0.0000
  0.0000  0.0000  0.0000  0.0000  0.0000  0.0000  0.0000  0.0000  0.0000  0.0000
  0.0000  0.0000  0.0000  0.0000  0.0000  0.0000  0.0000  0.0000  0.0000  0.0000
  0.0000  0.0000  0.0000  0.0000  0.0000  0.0000  0.0000  0.0000  0.0000  0.0000
  0.0000  0.0000  0.0000  0.0000  0.0000  0.0000  0.0000  0.0000
#ONE
* ONE ELECTRON ENERGIES
 -2.2213E+02 -2.2213E+02 -2.6680E+01 -2.6680E+01 -2.2319E+01 -2.2319E+01 -2.2316E+01 -2.2316E+01 -2.2316E+01 -2.2316E+01
 -3.5122E+00 -3.4078E+00 -2.3375E+00 -2.1996E+00 -2.1996E+00 -2.1309E+00 -2.1309E+00 -2.0309E+00  0.0000E+00  0.0000E+00
  0.0000E+00  0.0000E+00  0.0000E+00  0.0000E+00  0.0000E+00  0.0000E+00  0.0000E+00  0.0000E+00  0.0000E+00  0.0000E+00
  4.4306E-02  4.4306E-02  1.8057E-01  1.8742E-01  1.8783E-01  1.8783E-01  2.0173E-01  3.6105E-01  3.6105E-01  4.9784E-01
  4.9784E-01  5.9140E-01  6.8620E-01  6.8620E-01  6.9189E-01  7.3843E-01  7.3843E-01  8.1498E-01  8.1498E-01  9.9431E-01
  1.1246E+00  1.1246E+00  1.3020E+00  1.4039E+00  1.4039E+00  1.4567E+00  1.4567E+00  1.8438E+00  1.8438E+00  1.9014E+00
  1.9014E+00  2.0809E+00  2.1697E+00  2.4729E+00  2.4729E+00  2.6373E+00  2.6373E+00  2.7551E+00  3.0538E+00  3.0538E+00
  3.2136E+00  3.2530E+00  3.2530E+00  3.2571E+00  3.2571E+00  3.5087E+00  3.5087E+00  3.6148E+00  3.9085E+00  4.0518E+00
  4.0518E+00  4.1654E+00  4.1654E+00  4.5959E+00  5.6096E+00  5.9263E+00  5.9651E+00  5.9651E+00  6.2042E+00  6.2042E+00
  6.4643E+00  6.4643E+00  6.6072E+00  6.6072E+00  6.7456E+00  7.0447E+00  7.0447E+00  7.1546E+00  7.4888E+00  7.4888E+00
  7.5629E+00  7.5629E+00  7.7560E+00  7.7560E+00  7.7988E+00  7.7988E+00  7.8901E+00  7.8901E+00  8.0299E+00  8.0299E+00
  8.1856E+00  8.1856E+00  8.9384E+00  8.9384E+00  9.2678E+00  9.5108E+00  1.0286E+01  1.0286E+01
#INDEX
* 1234567890
0 iiiiiiiiii
1 iiiiiiii22
2 2222222222
3 ssssssssss
4 ssssssssss
5 ssssssssss
6 ssssssssss
7 ssssssssss
8 ssssssssss
9 ssssssssss
0 ssssssssss
1 ssssssss
