# Supplementary material for: Toward a Stochastic Complete Active Space Second-Order Perturbation Theory
Source: J Phys Chem A. 2023 Dec 28;128(1):281–91. doi: 10.1021/acs.jpca.3c05109 (PMC10788896; doi:10.1021/acs.jpca.3c05109)
Supplement: Supplementary file 1 — jp3c05109_si_001.zip [file jp3c05109_si_001.zip › supplementary-information/cr2.RasOrb_1.8]

#INPORB 2.2
#INFO
* RASSCF average (pseudo-natural) orbitals
       0       1       0
     118
     118
*BC:HOST pcal036 PID 29682 DATE Wed Jan 25 12:18:13 2023
#EXTRAS
* ACTIVE TWO-EL ENERGY
 0.260635265557E+02
#ORB
* ORBITAL    1    1
  7.11555297194711E-01 -2.20516251305585E-05 -1.05538305335270E-04 -2.01628901556433E-04  3.87488526970155E-05
  1.86128447390275E-05  4.29687317428497E-06 -5.13730573659960E-05 -1.30556309843868E-04 -4.05300519326418E-06
  1.51595080964231E-05 -7.11836699816696E-14  7.45722455374888E-14  2.22958381590137E-13  1.00774737795926E-13
 -4.06470011079355E-14 -6.42304421432639E-14  1.31011721588537E-14  6.52251663150838E-14  7.50097458969685E-14
  4.07772194474016E-14  1.14127220104852E-13  7.78447150085285E-14  6.12716496133665E-14 -8.45486590030671E-15
  2.03641108273455E-14  1.81730334859267E-14  1.43776944115010E-05  1.77581877550335E-05  5.04832402041452E-06
 -3.30510875042193E-14  1.96165532478712E-14 -5.96501361341855E-15 -2.49028973451019E-05 -3.07580835515863E-05
 -8.74395370317770E-06  3.43901188960844E-14  8.05411191551804E-16  1.18114314165797E-15  3.87367012056635E-15
 -4.05278428843934E-14 -4.80689009329494E-15  8.18233959266416E-14 -3.24660247699445E-14  4.59119488057087E-06
  4.50172482748917E-06  2.47141217610692E-14 -8.74302334975076E-15 -5.92720711771874E-06 -5.81170183807694E-06
 -2.69250419597576E-15 -6.56977651307735E-12 -2.27494303247995E-14 -1.74839895107652E-11 -4.43809026955236E-07
  2.09113645107580E-14  6.61566361312261E-07 -7.78665109736503E-14 -8.75184169624765E-07 -7.02623661107255E-01
  2.20539989863915E-05  1.05473440059895E-04  2.01614453786309E-04 -3.87285532050266E-05 -1.86044296688865E-05
  4.19997137344114E-06 -5.13775560215926E-05 -1.30621272246223E-04 -4.07201391529970E-06  1.51288191898820E-05
 -7.63054740703244E-14 -3.62887342436225E-14 -2.51316783710434E-13 -2.11193701314153E-14 -4.51517473156797E-14
 -6.72710722254037E-14  1.50426898243072E-14 -6.81820198385599E-14  2.93817075529304E-14 -9.47688048019403E-14
  2.76430602422880E-14  9.11314879528747E-14  8.02877062362091E-14 -3.94119651510467E-15 -2.10032927357044E-14
  2.03503659627730E-14 -1.43913623403978E-05 -1.77777728047863E-05 -5.06211992757772E-06  2.18311591274059E-15
 -4.04184997398403E-14  5.44832176751378E-14  2.49265708818662E-05  3.07920057944782E-05  8.76784899877685E-06
 -7.61702482014648E-15 -1.51030006991317E-14 -4.09125355523967E-14 -1.65192464546360E-14  4.28840313884497E-14
  1.77334743901377E-14 -3.23497335529374E-14 -1.93524333255330E-14  4.59437895633733E-06  4.51200348310603E-06
  9.30920992067393E-15  2.40530900272334E-14 -5.93131780453905E-06 -5.82497143096117E-06  4.07954650876924E-14
  6.52470460039197E-12  2.46426045428157E-14  1.73222938817283E-11  4.42840759250276E-07 -2.54076200837471E-14
 -6.60123177920463E-07 -1.60972458844898E-14  8.73274885924112E-07
* ORBITAL    1    2
  7.02626738337837E-01  3.27246362120479E-07 -4.46888291372048E-06  1.29597730170434E-07  1.36242407399119E-06
  5.48647187137794E-07  7.64460933287517E-06  6.80620975272368E-07  5.96766441527936E-06  1.53053413009371E-06
  2.33390354680540E-06 -6.91537371693257E-14  4.76024812239493E-14  1.38681247634359E-14  2.99957358636482E-14
 -7.42242321634681E-14 -6.33059007734939E-14  4.70261013430707E-14  7.01638824421775E-14  3.72223427167100E-14
 -9.25552358679000E-14  6.95098841929046E-14  1.07074695646919E-14 -5.42762745952078E-15  2.20234326572094E-14
  3.86586423870025E-14  1.23578241667089E-14 -1.17290515606788E-06 -1.66271358169148E-06 -1.12411679973965E-06
  5.08235685242807E-14  3.25471559288212E-14  4.96723396172548E-14  2.03153141006276E-06  2.87990448727131E-06
  1.94702742891339E-06  1.46261753260468E-14  2.98917168488161E-14  3.10836462948504E-14  2.39099733112409E-14
  1.30623654981723E-14 -8.62507749734167E-15 -1.71610152190263E-14 -4.66950841323202E-14 -2.81082655970631E-07
 -8.42199441944250E-07 -2.94406790845261E-14  1.62611112100657E-14  3.62876081005329E-07  1.08727480864832E-06
  4.96674513245670E-14 -6.53159950389765E-12 -1.38699288094080E-14 -1.72626873988591E-11 -7.38573762915871E-08
 -1.97944781774835E-14  1.10075323596530E-07  2.89562654563852E-14 -1.45630033342670E-07  7.11558335799213E-01
  4.86869255246905E-08 -5.80158019648867E-06 -2.41718760092378E-06  1.85175074706268E-06  7.83700805179905E-07
 -7.69827325784831E-06 -3.16743493572824E-08 -4.31813275460236E-06 -1.47921807693857E-06 -2.52519622766094E-06
  7.18714809543586E-14 -4.04479199560736E-14 -4.50606748137355E-14 -4.13014309742155E-14  7.41339967950302E-14
  6.55857740042076E-14 -5.23973967969140E-14 -1.15532564496403E-13 -7.55355839850003E-14  9.89544393933514E-14
  4.19198672909013E-14  2.54413522260435E-14 -5.33529353594525E-15 -1.26277997896135E-14 -3.95791520695965E-14
 -7.13762545540601E-14 -9.91207200540482E-07 -1.43827765641995E-06 -1.06026176696713E-06  4.64909351642332E-14
  1.59465858624364E-14  2.82200605644021E-14  1.71682128101968E-06  2.49116985026393E-06  1.83642730153104E-06
 -2.77496216468241E-14 -5.24826617726077E-14  6.81498280226070E-14 -2.18137147262281E-14 -2.41340533689723E-14
  1.13384969664395E-15 -5.71222096139250E-15  3.46632683511191E-14  2.23068911591823E-07  7.85271126822412E-07
  1.36774820756222E-14  4.41098032212478E-15 -2.87980717876875E-07 -1.01378060468157E-06  2.69700803196465E-14
 -6.55079712198652E-12  3.27046141660017E-14 -1.74326993999237E-11 -7.94571551496009E-08 -3.97250870029697E-14
  1.18422753881217E-07 -2.69907713691001E-14 -1.56672754458938E-07
* ORBITAL    1    3
 -6.00080758528941E-05 -7.07685301674209E-01 -1.90450644893485E-03 -4.15873021931943E-03  5.24843329358106E-04
  1.50597719349283E-04 -2.19323289780195E-03 -9.18889389389745E-04 -2.41319076262602E-03 -2.82466558002021E-04
  1.93046290045990E-04  7.89283151575309E-12  8.08700403663212E-13 -5.38914720616215E-13  2.63424376022087E-13
 -2.10706279980796E-13  7.10428390733672E-12  7.04711282196239E-13 -6.41016061208047E-13  1.74931314591081E-13
 -2.45323040991761E-13 -8.39409911372374E-13 -1.25293957562191E-13  8.39635927897502E-14 -1.05224985639753E-13
 -1.60588412955310E-13  9.86881400770593E-14  2.67761205844020E-04  2.62826274089766E-04  1.37583233325761E-04
 -7.93142268092432E-13 -1.71342993222239E-13 -3.50039116489164E-14 -4.63776012858541E-04 -4.55228460335055E-04
 -2.38301150533744E-04  1.05815239394342E-14  6.85679501204019E-14  4.40435450517453E-14 -9.42525242969963E-14
 -1.78526195190502E-14 -2.83224617696569E-14  6.36865460863060E-14  2.89724684103413E-15  5.70230451670207E-05
  5.11248509819818E-05  6.09535420696231E-15 -3.20442403713729E-14 -7.36164349672350E-05 -6.60018987722773E-05
 -1.14165866805346E-13 -1.60243369212375E-10  3.00616416125700E-14 -4.24181128144816E-10 -7.76923014745624E-06
  8.67024591131905E-14  1.15810626572967E-05 -1.04087038624462E-14 -1.53206586055646E-05  6.00099638083100E-05
  7.07408457773315E-01  1.90457836927033E-03  4.15863934781722E-03 -5.24845992255971E-04 -1.50613849377450E-04
 -2.19239626659947E-03 -9.18886050242626E-04 -2.41318653945868E-03 -2.82431493672423E-04  1.93023115874943E-04
  7.90265785238438E-12  7.58959989217864E-13 -6.69233932190130E-13  2.97995689175430E-13 -1.81610513529314E-13
  7.11328152573116E-12  7.39221399396428E-13 -3.86667424602976E-13  3.15634089291142E-13 -1.09212771456965E-13
  9.07411582129552E-13  1.99500790371394E-13 -1.20952260966011E-13  1.18307528789385E-13  1.91621876130614E-13
 -1.48024028627644E-14 -2.67728963940927E-04 -2.62828538727119E-04 -1.37569027248443E-04  7.83262614252522E-13
  1.83525031756198E-13 -7.89687985238469E-14  4.63720168248934E-04  4.55232382891402E-04  2.38276544823091E-04
 -1.15712899280437E-13  3.01878912924082E-16  1.07450588449862E-13 -1.33653600201178E-13  5.34035177534944E-15
 -4.03441232271348E-14  3.68197267728652E-14  1.99706204273496E-14  5.70168095574356E-05  5.11214725593849E-05
 -2.01553030159911E-14 -4.99310629397144E-15 -7.36083848344300E-05 -6.59975371551347E-05  1.35864310300428E-13
  1.60164249574687E-10 -6.60843573702240E-14  4.23990480779475E-10  7.76620716239968E-06 -1.10653768173043E-13
 -1.15765565382500E-05  9.19242841063566E-14  1.53146973538001E-05
* ORBITAL    1    4
 -4.83366479635604E-06  7.06938468266472E-01 -1.84007148008181E-04  2.31321564743901E-04  6.81005487196268E-06
  4.12743642344155E-05  2.13638458160618E-03  8.34073311332100E-06  1.02664709740455E-05  8.94624630906255E-05
 -5.91555745674432E-05 -7.95821164414964E-12 -6.90455536915694E-13  1.66934776952534E-12  3.69233559866214E-14
  6.01661008831422E-13 -7.11725165875878E-12 -7.02643070669809E-13  1.15127284828011E-12  3.69679992984401E-14
  5.53105008819936E-13 -1.11666714677818E-12 -6.59086983959664E-14 -1.47735343317658E-13 -2.64838113539279E-13
  2.65785144962368E-13  3.66034660933368E-14 -8.22785354398962E-05  5.84614867276125E-06 -3.62368039093255E-05
 -1.06651796653971E-12 -1.83923213510049E-13 -2.85865043406053E-13  1.42510603203715E-04 -1.01258267508929E-05
  6.27639856264316E-05  2.73738451645707E-14  3.90401839726397E-14 -1.34635727884602E-13  1.65396960055663E-13
  4.30307355392795E-14  1.17356703599974E-14  2.27234709719251E-14  2.98192588474081E-14 -1.59093263457456E-05
 -8.60891012944296E-06 -5.25527291445258E-14 -4.25162350987984E-14  2.05388521153328E-05  1.11140549378907E-05
  1.38920189554357E-13  1.59653100471269E-10 -7.21688767045928E-14  4.22672455976775E-10  7.71823736167094E-06
 -9.55286129289754E-14 -1.15050494308419E-05  8.07944008364995E-14  1.52201011948722E-05 -4.81016917635140E-06
  7.07215496156174E-01 -1.83261428024075E-04  2.32949903810228E-04  6.60456329000710E-06  4.12154419827108E-05
 -2.13724314234744E-03 -8.70051008474834E-06 -1.12113438835986E-05 -8.95730597968625E-05  5.92311370305994E-05
  7.95884569891046E-12  6.52805198707773E-13 -1.67809066098582E-12  4.46707114639909E-15 -6.14309725038558E-13
  7.15300461551013E-12  6.83194060130022E-13 -1.18317203136322E-12  7.53110400438028E-14 -5.04139611446934E-13
 -1.15049331234591E-12 -8.49176324381715E-14 -2.30971367435942E-13 -2.43450392924462E-13  2.10866720276759E-13
 -4.92560903219337E-14 -8.23833644389987E-05  5.74323921528814E-06 -3.62906667609256E-05 -1.06462201556641E-12
 -2.26415184386936E-13 -2.90481090604980E-13  1.42692172260872E-04 -9.94758231724219E-06  6.28572786990237E-05
  2.04570133984638E-14  6.93035789315734E-14  2.19915728226963E-13 -1.22173741718925E-13  2.11732167993023E-15
 -2.63037391592768E-14  2.25096537166553E-15 -1.32241784629004E-13  1.59316521485826E-05  8.62892687333553E-06
  2.33257455612961E-14  8.72554481814376E-14 -2.05676746702677E-05 -1.11398966660440E-05  6.86439785002789E-14
  1.59751851348000E-10 -7.00470350531184E-14  4.22858826517655E-10  7.72127869918395E-06 -8.55400370225348E-14
 -1.15095829239599E-05  2.22313621911192E-14  1.52260986230768E-05
* ORBITAL    1    5
 -1.07566989300667E-05 -2.16196034091277E-03 -8.55581180297696E-05 -3.03876665887671E-04  5.70160678080709E-05
  6.89444208910524E-06  7.07111273885811E-01  8.42082613528490E-06  2.63760290625638E-04  4.06441942012485E-05
  1.03522415617507E-04 -1.10242759497045E-09 -3.05940719593732E-13 -3.78249299107715E-12 -8.38388570707690E-13
 -6.56963601809737E-13 -9.94837948193885E-10 -3.97751563396070E-13 -3.82170755272612E-12 -7.07452234049662E-13
 -5.64195905482542E-13 -7.93379459642796E-13 -3.29119161537304E-15 -1.40848317364853E-12  1.53399704144446E-12
  6.64238965258609E-14 -3.01547959630720E-14 -1.19314395636242E-04  3.79800203512861E-05 -1.12009798223057E-04
 -7.44067641016506E-13 -2.43015643035626E-13 -1.32331058949171E-12  2.06658595109968E-04 -6.57833250865219E-05
  1.94006661424002E-04  2.98005557239467E-13 -3.39646261349758E-13 -2.70856302116819E-13  1.68569505932451E-13
 -6.26792471940515E-14  5.87493830534158E-14 -1.87647940390756E-13  2.65378139805006E-13 -5.29065148193236E-05
  1.66674062617745E-05  1.84768330538583E-13 -2.98834788512035E-13  6.83020175449251E-05 -2.15175293923110E-05
 -1.36067884732624E-14 -1.23737165668373E-11  4.28474160836677E-14 -3.29117095655815E-11  8.05819180700925E-07
  1.51462331190239E-15 -1.20129224381290E-06  7.96970865820938E-14  1.58913316660784E-06 -1.07568702110952E-05
 -2.16191985406734E-03 -8.55679182114397E-05 -3.03900998972206E-04  5.70173238185498E-05  6.89532023375572E-06
 -7.07097073784124E-01 -8.41863963142200E-06 -2.63747272609363E-04 -4.06427960534476E-05 -1.03522441679119E-04
  1.07967674067706E-09  3.08824566263559E-13  3.84755691997052E-12  7.71971863072554E-13  6.90991577895439E-13
  9.70253926782216E-10  3.78063657401317E-13  3.79174527029552E-12  7.72867386416688E-13  5.73387972099819E-13
 -7.44757857626559E-13 -8.21152545073461E-15 -1.36757881768826E-12  1.59593909520863E-12  1.26742849451007E-13
  1.67343279637630E-14 -1.19311934787022E-04  3.79794918472826E-05 -1.12007444564023E-04 -8.15329424147030E-13
 -2.33268641033151E-13 -1.37526639454630E-12  2.06654332808531E-04 -6.57824097452444E-05  1.94002584805101E-04
 -2.95141536866859E-13  3.39286612024023E-13  2.70387614166139E-13 -1.51700253936793E-13  9.35901945822298E-14
 -1.17453220140322E-13  1.65226980467709E-13 -2.85276308895547E-13  5.29057739177246E-05 -1.66668355175628E-05
 -1.23921244919439E-13  3.35088064884992E-13 -6.83010609821958E-05  2.15167925555457E-05  2.57457150605703E-15
 -1.24416793953875E-11 -3.48671008951165E-14 -3.29255184457408E-11  8.05797184819335E-07 -1.57714083049945E-14
 -1.20125953184391E-06  1.52792397928716E-14  1.58908977379814E-06
* ORBITAL    1    6
  8.27011384036030E-06 -2.01803441717839E-03  4.79661488439895E-04  1.19450965567296E-03 -6.04152508900159E-05
 -4.24746688673319E-05  7.07107953788897E-01  1.06058150815634E-04  6.38332169603691E-04  6.66404376270219E-05
  2.46776626759696E-07 -1.30366257799799E-09  3.25693302473642E-13 -3.59481872344610E-13  2.25157600356795E-13
 -1.33320302190432E-13 -1.11109817363812E-09  3.82248057198288E-13  7.82369037480184E-14  2.51990584921502E-13
 -1.89297856340716E-14 -1.49909638282581E-12  6.10386898392840E-13 -9.13727895877204E-13  3.91001786278867E-13
  2.54002952914576E-13  1.32971666921348E-13 -1.21577221847540E-04  2.73830518090861E-05 -1.16525706293398E-04
 -1.27525642820575E-12  7.39597834843547E-13 -7.47047250213664E-13  2.10577925267126E-04 -4.74288375144855E-05
  2.01828443540091E-04  1.96700515150250E-13 -3.88081750565597E-13 -2.71287638989161E-13  2.03455179123649E-13
 -1.57565513415001E-14  7.51605072776115E-14 -2.27551722157247E-13  2.47525601710186E-13 -3.67060142913653E-05
  2.84335992926608E-05  2.46192112560370E-13 -2.28901749331244E-13  4.73872611531930E-05 -3.67076193532433E-05
 -5.32196842152206E-14 -1.09342638641682E-11 -6.41888944940054E-15 -2.89545450934843E-11  1.10162335552002E-06
 -2.38420416159991E-14 -1.64224542049834E-06 -1.02938165412396E-14  2.17246253925037E-06 -8.26989797467056E-06
  2.01807783338346E-03 -4.79659767625198E-04 -1.19450357079685E-03  6.04141146613834E-05  4.24745289954256E-05
  7.07122153667254E-01  1.06058325336436E-04  6.38337480202963E-04  6.66412149552773E-05  2.48875951603870E-07
 -1.24394154270660E-09  3.80128463103675E-13 -1.02495474076978E-13  2.02225083357816E-13 -8.56745576440722E-14
 -1.11628008335468E-09  2.43657365504826E-13 -4.87525970514766E-13  1.17628278716920E-13 -1.12585109870234E-13
  1.43762620047907E-12 -6.88964900666211E-13  8.71636181114801E-13 -4.18396246852275E-13 -2.90600207087137E-13
 -9.61360896772236E-14  1.21579617577340E-04 -2.73838149167488E-05  1.16527951582998E-04  1.37552155388737E-12
 -5.44415617295919E-13  9.71898722409256E-13 -2.10582074716075E-04  4.74301594107417E-05 -2.01832332496929E-04
  2.57103339981209E-13 -2.97912683141758E-13 -2.88115825973223E-13  1.60063885103254E-13 -4.71171939744297E-14
  1.50140977481569E-13 -1.59308357142118E-13  2.36218011014927E-13 -3.67070739977331E-05  2.84339340169221E-05
  1.18597578426384E-13 -3.05345248556925E-13  4.73886292493376E-05 -3.67080515306914E-05  8.19866484513125E-14
  1.09562664451395E-11 -5.72070617147304E-14  2.89826192440561E-11 -1.10163939086994E-06 -9.03049447386713E-14
  1.64226939760739E-06  6.62366214878569E-14 -2.17249418687041E-06
* ORBITAL    1    7
 -2.51502821863359E-13 -6.67523811003621E-12 -4.44701458427252E-12 -1.47817698536329E-11 -1.78744366502835E-13
 -1.18819390429551E-12 -1.70635474337533E-09 -1.78435310041179E-12 -5.93456205519640E-12 -1.46845473074854E-12
 -5.53580759884833E-13 -5.56107835015424E-01  4.29047535818529E-05 -4.14609178611849E-06  4.67165778871330E-05
 -2.25911008968168E-05 -4.36755791590069E-01  3.36965218078942E-05 -3.25625561783130E-06  3.66902504940600E-05
 -1.77425911634836E-05 -2.08929798293651E-04  9.64374211813451E-05 -1.24736155447901E-04  1.12119604855621E-12
 -5.48197627730818E-13  7.29203983798671E-13  7.47541166585725E-13  1.07107678253650E-13  6.03666433610108E-13
 -1.64089216421330E-04  7.57399896793761E-05 -9.79652405638905E-05 -1.60476834327639E-12  1.95215891597410E-15
 -1.17364987232066E-12 -8.48389493603981E-06 -2.13736394450677E-05  1.11619386443178E-13  5.64364455239308E-14
  2.19056185945101E-06  5.51862877598154E-06  4.21468701208402E-06  1.06163745312126E-05  2.71365520980128E-13
 -1.66919004790654E-13 -5.43993514631463E-06 -1.37062760391268E-05 -3.04415132010788E-13  2.23877020765464E-13
 -5.78526013588662E-06  2.20416052155675E-14  2.18662217418038E-06 -3.56398787601063E-14  1.01594362075639E-14
  3.64302321918048E-06 -5.81369002415464E-14 -3.21280785139573E-06 -1.31386949141770E-14  2.42645597301540E-13
  6.73248275744759E-12  4.21662502714965E-12  1.46248636953691E-11  3.32414880233513E-13  1.27149071425949E-12
 -1.67326682590982E-09 -1.79622859105933E-12 -6.34337951368139E-12 -1.74827896669562E-12 -7.37089969357430E-13
 -5.56092458419109E-01  4.29051478569398E-05 -4.13733256318257E-06  4.67188015169247E-05 -2.25879439112167E-05
 -4.36743717307692E-01  3.36968314308031E-05 -3.24937748549525E-06  3.66919965906215E-05 -1.77401121853109E-05
  2.08924442617100E-04 -9.64371559679650E-05  1.24730393759971E-04 -1.06644532470494E-12  5.42930624238795E-13
 -7.23947785272255E-13 -8.48456746533508E-13 -2.15301418798397E-13 -6.82239304143328E-13  1.64085010922430E-04
 -7.57397814566498E-05  9.79607162481599E-05  1.77045355495791E-12  1.28531701626418E-13  1.38886009743525E-12
 -8.48420301029705E-06 -2.13733375764400E-05  7.63557002989903E-14  4.01761086237363E-15  2.19064143304606E-06
  5.51855083857280E-06  4.21483992308551E-06  1.06162245622070E-05  2.79632099989830E-13 -1.15631990279775E-13
 -5.44013273846355E-06 -1.37060825150647E-05 -3.77049728774536E-13  1.65233409104521E-13  5.78525671932104E-06
  1.59403810412964E-14 -2.18662096559840E-06 -2.93345186397175E-14 -9.43976122553623E-15 -3.64302113872174E-06
 -4.26942996116177E-14  3.21280592219563E-06  3.18236572484728E-14
* ORBITAL    1    8
 -8.68996237647114E-15  3.11478083127207E-13 -5.46103412629778E-13 -8.63757293644631E-13  1.95148602945037E-13
  1.53421847019180E-13  9.17073532104649E-11 -2.40053805955372E-13 -7.05174968408328E-13 -4.84806449332547E-14
  6.70386977717456E-14 -4.36755792560898E-01  3.36965213975834E-05 -3.25625591441211E-06  3.66902503186057E-05
 -1.77425913002463E-05  5.56107832990573E-01 -4.29047525446707E-05  4.14609044694738E-06 -4.67165782107191E-05
  2.25911003658239E-05 -1.64089215115832E-04  7.57399898174474E-05 -9.79652407772348E-05 -1.49794491779798E-13
  1.19542169034386E-13 -1.12351922698086E-13 -8.60403679412209E-13  5.75783733544471E-13 -5.98423618087373E-13
  2.08929793647589E-04 -9.64374213487256E-05  1.24736154122877E-04 -6.30168252536979E-13  5.05625333128040E-14
 -3.85899080766666E-13 -6.66326882438442E-06 -1.67863266505370E-05 -3.51824488297358E-14  2.10241388555410E-14
  1.71968834340756E-06  4.33458746155833E-06 -5.36566857958458E-06 -1.35178889691020E-05 -7.49038367428166E-14
  3.75909967928975E-14  6.92709493298213E-06  1.74514862759795E-05 -6.16604385549750E-14 -5.31177173689539E-14
 -4.54363532831770E-06  3.36944596766873E-14  1.71730333127308E-06 -3.92360516585104E-14  4.13520126629600E-14
 -4.63852762447014E-06 -3.58371439714854E-14  4.09079605150362E-06  3.91334375342646E-14  1.02671372648923E-14
 -3.45597054941188E-13  5.94715185657920E-13  8.65599585469431E-13 -1.93282150034203E-13 -2.23548303518030E-13
  8.64257923674957E-11 -2.50031104021464E-13 -5.54941695748060E-13 -5.36724968868441E-14  1.24566002615485E-13
 -4.36743716336849E-01  3.36968309772125E-05 -3.24937699508313E-06  3.66919966366554E-05 -1.77401119170019E-05
  5.56092460444079E-01 -4.29051467615923E-05  4.13733340650686E-06 -4.67188012852185E-05  2.25879442177793E-05
  1.64085009049190E-04 -7.57397813933171E-05  9.79607158284087E-05  1.40177835409625E-13 -1.03062540899691E-13
  4.42074619068028E-14  9.64039033115354E-13 -6.01335357931646E-13  6.37339674247340E-13 -2.08924439332008E-04
  9.64371562694159E-05 -1.24730393910512E-04  5.95442320960370E-13 -7.70831637381754E-14  3.88952496876634E-13
 -6.66351078133027E-06 -1.67860896926064E-05  2.24615604264051E-14  2.39671576574474E-14  1.71975077366108E-06
  4.33452620781417E-06 -5.36586329224187E-06 -1.35176981366576E-05 -5.49656465008441E-14 -2.21543456446277E-14
  6.92734647519821E-06  1.74512397787252E-05 -8.51495254169099E-14 -8.93471389007633E-14  4.54363264232371E-06
  1.80652533477297E-14 -1.71730224771158E-06 -2.75242657961633E-14 -8.07704380183088E-15  4.63852486885460E-06
 -5.18910131101478E-14 -4.09079373848794E-06 -2.72860728917316E-14
* ORBITAL    1    9
 -2.98458720549539E-15 -5.57676097193524E-12  3.83693578197881E-12 -1.39805266239407E-11 -4.61821138773120E-13
 -7.46694110728495E-13 -1.48847621901904E-09  5.04951882725699E-13  4.20326173169738E-13 -2.48800753232638E-13
 -5.05534624319849E-13 -5.41955702528085E-01 -1.40327572040121E-05 -3.09145546634422E-04 -7.74621544066137E-05
 -1.11866356231658E-04 -4.54177625442144E-01 -1.17599352276001E-05 -2.59074658636092E-04 -6.49159644511469E-05
 -9.37478753877672E-05 -1.88637446501868E-04  9.30432005606096E-06 -2.02884528193424E-04  9.81298771204472E-13
 -6.68204445163377E-13  5.11713824741397E-13  6.99794538048099E-13 -2.54663362164266E-13  4.39308969933064E-13
 -1.58084703628129E-04  7.79734195736217E-06 -1.70024251053402E-04 -1.51196788661579E-12  7.59920714433512E-13
 -8.03320610185325E-13  1.08576134648138E-05 -1.06714927026047E-05  1.19503484856299E-13 -3.24469060921791E-14
 -2.80337429870385E-06  2.75532844252136E-06 -5.75425982457017E-06  5.65571667348968E-06  1.68594033919284E-13
 -2.34229263060709E-13  7.42971215894805E-06 -7.30228076833411E-06 -2.14199824495800E-13  3.43576301589583E-13
 -1.30594690112904E-07  2.89216510931875E-15  4.93593232798424E-08 -4.63796598322480E-14 -3.57064318769923E-14
  8.77460516045347E-08  9.90586771616997E-15 -7.73914021613387E-08  2.12924359535432E-14 -5.20259607601424E-15
 -5.74512658842258E-12  3.73927630235302E-12 -1.38994048193144E-11 -1.48175108100008E-13 -5.92887430875185E-13
  1.44605325329022E-09 -3.95350132282846E-13 -2.29575990253347E-13  1.75573692193834E-13  2.90960288044566E-13
  5.41970688333806E-01  1.40316045755454E-05  3.09145674064776E-04  7.74608681317602E-05  1.11866973932783E-04
  4.54190180973695E-01  1.17589695220873E-05  2.59074765401169E-04  6.49148867630418E-05  9.37483929135226E-05
 -1.88643073267441E-04  9.30691377616923E-06 -2.02887886552077E-04  9.70846709373988E-13 -7.24016545060412E-13
  4.87682723899349E-13  7.35524437193381E-13 -2.70295138354157E-13  3.72624090604379E-13 -1.58089417885715E-04
  7.79951504186703E-06 -1.70027064776452E-04 -1.54737617340471E-12  6.05717567097181E-13 -8.55517699792616E-13
 -1.08573850941467E-05  1.06720690104229E-05 -7.78932450599351E-14  1.14956673248143E-13  2.80331531220150E-06
 -2.75547730568643E-06  5.75413880235921E-06 -5.65602204773798E-06 -1.34418655798494E-13  2.96090889069573E-13
 -7.42955594332618E-06  7.30267503189896E-06  2.19518354839880E-13 -3.72907644199922E-13 -1.30750395601044E-07
  4.04433569889310E-15  4.94181690190959E-08  1.67175227339204E-14  5.60052417570689E-14  8.78506233449020E-08
 -3.48814529981297E-15 -7.74836722784499E-08  3.39201573468277E-14
* ORBITAL    1   10
  1.84792676470423E-14  3.71173449471215E-13  4.39168505866743E-13  1.25188039023017E-12 -3.89683718230326E-13
 -1.83753548964606E-13  3.11279495779052E-11  2.43744658357402E-13  4.28992827169069E-13 -1.26367134395943E-13
 -1.51594089185798E-13 -4.54177624407519E-01 -1.17599354562306E-05 -2.59074658196905E-04 -6.49159644425161E-05
 -9.37478751175731E-05  5.41955704521122E-01  1.40327567457383E-05  3.09145543594509E-04  7.74621533996051E-05
  1.11866355674927E-04 -1.58084702999060E-04  7.79734185071482E-06 -1.70024250649596E-04 -1.61962398318137E-13
  9.60377576473805E-14 -1.19279176908889E-14 -8.96124440027796E-13  5.20464680035711E-13 -4.23763632102766E-13
  1.88637445798092E-04 -9.30432164339425E-06  2.02884527368616E-04 -4.39106411696197E-13  3.50899727376070E-13
 -3.39674253817761E-13  9.09889282365773E-06 -8.94295214961373E-06 -1.42590551815607E-16  4.66949587952520E-14
 -2.34995306514953E-06  2.30955477263899E-06  6.86698762502177E-06 -6.74926803112316E-06 -1.03211819194358E-13
  8.34931634405132E-14 -8.86516489292730E-06  8.71320581114753E-06 -8.28456728170630E-14 -2.42713205570289E-14
 -1.09440918259219E-07 -2.17527031741005E-14  4.13701164183255E-08 -1.47439365056115E-14 -2.92325598497900E-15
 -1.04709030641220E-07 -1.66675390892412E-14  9.23435868387218E-08 -8.52178550299828E-14 -7.97618770524742E-15
  4.82514042574707E-14 -4.26880241961304E-13 -1.59075093750892E-13  1.98889837364565E-13  2.17317599930516E-13
 -7.34160711072606E-11  2.55946253144796E-13  8.06323126834806E-13  6.79723474298755E-14 -1.37559688426642E-13
  4.54190182008286E-01  1.17589696010776E-05  2.59074765042828E-04  6.49148865990827E-05  9.37483927495859E-05
 -5.41970686340722E-01 -1.40316044162895E-05 -3.09145670979125E-04 -7.74608674501809E-05 -1.11866973199187E-04
 -1.58089418017654E-04  7.79951528762355E-06 -1.70027064799919E-04 -1.25517980326772E-13  1.33620747959911E-13
 -1.11054003374777E-13 -7.24245141299842E-13  8.14224690778333E-13 -3.55070839810047E-13  1.88643071070425E-04
 -9.30691466823018E-06  2.02887884851132E-04 -6.45545251464661E-13  1.22550901290707E-13 -3.14193416913355E-13
 -9.09870149558701E-06  8.94343510747196E-06  3.95688521143787E-14  2.70122221802019E-14  2.34990357459056E-06
 -2.30967940421232E-06 -6.86684324726866E-06  6.74963240085731E-06  1.72999683158876E-14 -1.11795686993347E-13
  8.86497846683764E-06 -8.71367629305375E-06  7.83028642760407E-14 -7.27065202555781E-15 -1.09571395531410E-07
  7.22031674988716E-14  4.14194199515228E-08  3.29466030448844E-14  1.95678925876663E-14 -1.04833788751383E-07
 -6.11681816087511E-14  9.24537091928058E-08 -3.33333011408524E-15
* ORBITAL    1   11
 -1.85956484268174E-04 -1.42793071041258E-03  6.96528316998524E-01  3.92110351416186E-03  4.48588478219289E-04
 -2.93763443925775E-04 -5.52815283786977E-04  2.38041903936222E-02  1.94204464348756E-03 -3.33122691964802E-04
 -6.73896199046814E-04  7.85098661623439E-13 -7.25311890067955E-11  1.72936438481644E-11  1.96149894620370E-11
  1.86249174532084E-12  7.08901171604418E-13 -6.50283780535736E-11  1.59835631362537E-11  1.76498265808359E-11
  1.70350453264419E-12  2.81567840849121E-12 -7.67440011521250E-12 -2.83838462107847E-12  2.54927194587745E-11
 -4.17963856278219E-12  4.56066130060536E-12 -4.66513496271493E-03 -6.98062820029780E-04  4.37837908111366E-04
  2.68628618901966E-12 -6.65753543588920E-12 -2.46909206488977E-12  8.08025068678555E-03  1.20908027136320E-03
 -7.58357505913476E-04  9.26068069718412E-13  1.27491094035155E-13 -2.21281345710066E-12  2.54578261405695E-12
 -2.44328755063125E-13 -2.13850775652823E-14 -5.91738720735038E-13 -9.58263740311752E-14 -1.50606480687446E-03
 -6.70481276573319E-04  7.98293466004511E-13  1.60258399132051E-13  1.94432130658404E-03  8.65587602254173E-04
  5.61440503770883E-13  7.72327143364447E-09 -2.38908086580275E-13  2.04357300810297E-08  2.26272444416453E-04
 -4.78970841567273E-13 -3.37277639479292E-04  4.10978142603493E-13  4.46193050773184E-04 -1.85956502271082E-04
 -1.42793086126267E-03  6.96528271043739E-01  3.92110202510804E-03  4.48588349201850E-04 -2.93763828897079E-04
  5.52815313813190E-04 -2.38041902802970E-02 -1.94204418310802E-03  3.33122900861481E-04  6.73896344109844E-04
 -7.80107845306779E-13  7.25629388634144E-11 -1.72980075997848E-11 -1.97311976500916E-11 -1.85537966461919E-12
 -7.06308711893953E-13  6.49979313449421E-11 -1.59307465600393E-11 -1.77301394058670E-11 -1.62346339925203E-12
  2.78323270527008E-12 -7.81106924382903E-12 -2.85258826573778E-12  2.49040757495599E-11 -4.12860251552511E-12
  4.57418689581104E-12 -4.66513492340961E-03 -6.98062780420791E-04  4.37837919321026E-04  2.66423027551529E-12
 -6.69321030990823E-12 -2.46984343069882E-12  8.08025061940598E-03  1.20908020289657E-03 -7.58357525170326E-04
 -9.22919471374845E-13 -8.33393392370250E-14  2.22265253579211E-12 -2.54349613117473E-12  1.90711855300206E-13
  8.98519962643506E-14  6.15284673652717E-13  1.35275354125434E-13  1.50606480438104E-03  6.70481270513639E-04
 -7.56227640384382E-13 -1.83762635320298E-13 -1.94432130346411E-03 -8.65587594432638E-04  6.10114497529177E-13
  7.72323755961790E-09 -2.60301189794063E-13  2.04357977271529E-08  2.26272442004305E-04 -4.74888406601685E-13
 -3.37277635875872E-04  3.82908295619649E-13  4.46193046123919E-04
* ORBITAL    1   12
 -2.11390561241508E-05 -3.26111946190767E-04 -7.11173940002186E-01  5.01855101620765E-03 -3.02840498668848E-04
  5.93730572241070E-04 -3.41384776655314E-04  5.31829316655475E-03  2.18885951451080E-03 -2.93718679921867E-04
  1.67243941078485E-04 -6.15918684579377E-13  7.98076955284971E-11 -9.78773147018332E-13 -1.55748989452781E-11
  1.35867601649272E-12 -5.56413634451366E-13  7.15870944454494E-11 -1.21810090892702E-12 -1.40538013333013E-11
  1.16923357059895E-12 -4.02968629047688E-11  5.26570591211523E-12  2.66552985288458E-12 -9.99211334300701E-12
  8.60136389969943E-12 -1.75927040187587E-12 -2.53542823520096E-04  2.88558531205433E-04 -2.09208395338382E-04
 -3.61493697110276E-11  4.51748367050397E-12  2.25649296245978E-12  4.39149066622147E-04 -4.99798048563556E-04
  3.62359570891959E-04 -1.15892571228782E-12 -3.62838731917120E-13  3.33328588232855E-12 -1.50978116484906E-12
  3.34391330662010E-13  6.15170638430198E-14  7.00017881637967E-13  2.32267892743200E-13  5.39596104716836E-05
  9.67476649547214E-06 -9.42897649741273E-13 -1.74559219806288E-13 -6.96615623809533E-05 -1.24900693063742E-05
 -5.17154714477780E-13 -7.85608124784668E-09  2.93359054292798E-13 -2.07874983622789E-08 -1.85970716023209E-05
  4.53259952540974E-13  2.76929547111828E-05 -3.92501795494467E-13 -3.66513018324508E-05  2.11390358901613E-05
  3.26111786028612E-04  7.11173984214960E-01 -5.01855092990445E-03  3.02840782817266E-04 -5.93730786856245E-04
 -3.41384734128590E-04  5.31829177640151E-03  2.18885919857097E-03 -2.93718701235530E-04  1.67243999388174E-04
 -6.13338504512319E-13  7.98673759210305E-11 -1.00066684487767E-12 -1.56551605788901E-11  1.35673857049701E-12
 -5.49753723265568E-13  7.17319252949507E-11 -5.50306565827397E-13 -1.39903808939796E-11  1.27109677396565E-12
  4.03063334783271E-11 -5.18895154949268E-12 -2.67652568990585E-12  1.01159494824392E-11 -8.56716201443368E-12
  1.72885259024375E-12  2.53542261150172E-04 -2.88558711915438E-04  2.09208393845195E-04  3.60818857564340E-11
 -4.81089809282044E-12 -2.43420194727213E-12 -4.39148092504157E-04  4.99798361638890E-04 -3.62359568222883E-04
 -1.13904309039771E-12 -3.52277611956954E-13  3.22474669983778E-12 -1.42588380970269E-12  2.11094997570021E-13
  8.91588316262955E-14  6.02297441907475E-13  1.63213803452483E-13  5.39597635605549E-05  9.67485416255723E-06
 -8.38775768963714E-13 -1.96128420737961E-13 -6.96617599537536E-05 -1.24901825030589E-05  5.81763953818670E-13
  7.85602184371653E-09 -2.18860429238507E-13  2.07874078117542E-08  1.85970888256136E-05 -3.55536747509943E-13
 -2.76929802394244E-05  3.69842005672412E-13  3.66513355562197E-05
* ORBITAL    1   13
 -4.36234706794426E-04 -3.49658849348120E-03 -5.53670514855178E-02 -1.57868943668710E-03 -1.40082971851624E-03
 -7.55255676746613E-04 -1.48323048997235E-03  6.81892412519480E-01  7.16327290838598E-03 -3.00894308833998E-03
 -2.66674427351867E-03 -5.86240296143496E-14  2.82270898039849E-10 -2.12038102104931E-11 -8.02058280897404E-12
 -1.68819089387500E-12 -6.09383089813726E-14  2.53348413443023E-10 -1.93065992811902E-11 -7.27672197666502E-12
 -1.54686813696223E-12 -4.47767569970023E-11  1.18477219349084E-11  1.52622864349631E-11  2.01397657199030E-11
  1.66446908316763E-11  4.88872709385279E-13 -8.29884290533738E-03  7.29768068884720E-04  1.15387670806297E-03
 -4.02668693689017E-11  1.04338835689124E-11  1.35880032543612E-11  1.43740176046762E-02 -1.26399539614487E-03
 -1.99857308636271E-03  1.18807532975539E-11  3.35589210552272E-12 -5.83667446489313E-12 -2.52638862894470E-12
 -3.06765621935725E-12 -9.12755427192416E-13 -6.74108262344168E-12 -1.92473427623391E-12 -4.07958580777102E-03
 -1.68197498208714E-03  8.68472784042077E-12  2.32871566706083E-12  5.26672263686079E-03  2.17142036280492E-03
  1.28087007212449E-13 -7.98470061780717E-10 -6.52940118534738E-14 -2.11073660155417E-09  4.20935296104720E-04
 -1.22029044619316E-13 -6.27496347728719E-04  1.62417866664872E-13  8.30097909918201E-04 -4.36234673454388E-04
 -3.49658825371867E-03 -5.53670506512808E-02 -1.57868684182535E-03 -1.40082999614242E-03 -7.55255767065387E-04
  1.48323048299025E-03 -6.81892403794189E-01 -7.16327428948627E-03  3.00894272064278E-03  2.66674451487992E-03
  5.85719945017561E-14 -2.82381400378390E-10  2.12257981426336E-11  8.09623372633498E-12  1.65319039670320E-12
  5.73432323940692E-14 -2.53486105024813E-10  1.93702829856257E-11  7.26075613339240E-12  1.44849362892263E-12
 -4.48850142300552E-11  1.17847508764766E-11  1.52199028503233E-11  2.07263915088290E-11  1.64603514501018E-11
  4.54971825672345E-13 -8.29884311753854E-03  7.29767918856478E-04  1.15387665996594E-03 -4.04490651307066E-11
  1.04502942099100E-11  1.36086524340149E-11  1.43740179717611E-02 -1.26399513623602E-03 -1.99857300295628E-03
 -1.18526827249165E-11 -3.37109978052152E-12  5.79025753340404E-12  2.61830976435755E-12  3.01836136046382E-12
  8.56927071742312E-13  6.73563451269978E-12  1.83533522274387E-12  4.07958579515120E-03  1.68197501392060E-03
 -8.68015758701219E-12 -2.36984511226518E-12 -5.26672262033976E-03 -2.17142040397205E-03  2.07980106532914E-13
 -7.98478555777717E-10 -1.23741777395439E-13 -2.11064100405988E-09  4.20935299193114E-04 -1.03104834241691E-13
 -6.27496352390001E-04  1.42092118025439E-13  8.30097915916654E-04
* ORBITAL    1   14
 -1.86686839519935E-12 -1.41344003241277E-11 -1.17721503588436E-10 -1.42303618434365E-10 -2.79126116302013E-11
 -6.64420370533778E-12 -1.70460820112743E-12 -1.79723424730234E-10 -7.05296506203688E-11 -1.25489920871916E-11
 -6.66720015584501E-12  2.62919975993441E-04 -6.65940010336998E-01 -2.20341084097677E-03  8.05809554177363E-05
  5.77772453903445E-04 -8.59988351484217E-05  2.17823179323890E-01  7.20716515316684E-04 -2.63573487545867E-05
 -1.88984338911709E-04 -1.38838326430728E-02 -9.55528408862811E-04  7.51597985257735E-04  4.00508133759031E-11
 -5.86869978985394E-12 -7.93437318189726E-12 -5.89443567094912E-11  1.60286013135690E-11  1.52593661756335E-11
  4.54128080625231E-03  3.12545028054415E-04 -2.45841168427712E-04 -7.96632522272021E-11 -1.28708086540173E-12
  9.62455380288308E-12 -3.17682670911107E-03 -1.77821640078639E-03 -2.85573441924284E-12 -1.54624599075179E-12
  8.20494508582413E-04  4.59278772112972E-04 -6.57331850221850E-04 -3.67945053099801E-04  5.35489744538515E-12
  2.66794205116882E-12  8.48348606735369E-04  4.74856148915347E-04  3.49060700329682E-12  2.11876336036376E-12
 -7.34328682440640E-04 -9.60698808595781E-14  2.77550681556860E-04  1.47754938170057E-14 -1.32547767762578E-13
 -1.92582742549367E-04  8.95663077602320E-14  1.69841521148617E-04  1.27198686294651E-13  1.86741568902001E-12
  1.41403775231916E-11  1.17793325124549E-10  1.42306545789856E-10  2.78260676895229E-11  6.65744318817064E-12
 -1.70469316893985E-12 -1.79706550051948E-10 -7.05703596214116E-11 -1.25894019735701E-11 -6.83174397195134E-12
  2.62919994999272E-04 -6.65939960325905E-01 -2.20341090879942E-03  8.05807955235400E-05  5.77772723442479E-04
 -8.59988413571329E-05  2.17823162982271E-01  7.20716537824457E-04 -2.63572964635077E-05 -1.88984427104855E-04
  1.38838329274403E-02  9.55528487854051E-04 -7.51597952858891E-04 -4.01855250732286E-11  5.84204955479096E-12
  7.99493829608767E-12  5.90727786608956E-11 -1.60723543459516E-11 -1.53089689367261E-11 -4.54128089910799E-03
 -3.12545054180540E-04  2.45841157706141E-04  7.97280080850885E-11  1.30753831008683E-12 -9.63318904088675E-12
 -3.17682674270791E-03 -1.77821644215128E-03 -2.77977550528420E-12 -1.49599797077377E-12  8.20494517388724E-04
  4.59278782727590E-04 -6.57331857189469E-04 -3.67945061705110E-04  5.38400878942147E-12  2.61104846237625E-12
  8.48348615569011E-04  4.74856159923546E-04  3.51849873408366E-12  2.16158898422022E-12  7.34328686411765E-04
  1.60579476507525E-13 -2.77550683211291E-04 -1.63526465973168E-14  1.00201925914285E-13  1.92582743574352E-04
 -1.02035231490703E-13 -1.69841522112846E-04 -1.99933432498097E-13
* ORBITAL    1   15
 -3.24256278869205E-12 -2.45483039638632E-11 -2.04359154832024E-10 -2.47892440319767E-10 -4.88401046927175E-11
 -1.21311838834936E-11 -2.95030279927156E-12 -3.11975088863864E-10 -1.22512442192205E-10 -2.21947251856186E-11
 -1.21254931784980E-11  8.59988360958179E-05 -2.17823179297790E-01 -7.20716542924407E-04  2.63573306712184E-05
  1.88984338744174E-04  2.62919975661553E-04 -6.65940010345215E-01 -2.20341083070120E-03  8.05809575935598E-05
  5.77772453191877E-04 -4.54128096108861E-03 -3.12545086996671E-04  2.45841165604050E-04  9.08709073470795E-11
 -1.32588157175207E-11 -1.80087976926650E-11  6.88235462837667E-11  2.84552909755653E-12 -7.47378452925528E-12
 -1.38838326173516E-02 -9.55528390126369E-04  7.51597987476937E-04 -3.91545317522809E-11 -1.67106840571448E-11
 -3.00694175501582E-12 -1.03917175663523E-03 -5.81674926128095E-04 -6.41965891071354E-12 -3.42302513289302E-12
  2.68146558652278E-04  1.50087344412822E-04  2.00905381542645E-03  1.12455383523192E-03 -1.67961524534928E-12
 -1.28289025959970E-12 -2.59405897494501E-03 -1.45202245762160E-03 -2.38889756587173E-12 -8.02061733113761E-13
 -2.40192706084857E-04 -1.98384239260474E-13  9.07839155844589E-05  7.24440206102665E-14  5.26932376857333E-14
  5.88772599312063E-04 -2.42826959230797E-14 -5.19249285868301E-04 -1.31850170570665E-13  3.24325878927670E-12
  2.45657111989416E-11  2.04415090834123E-10  2.48013636828285E-10  4.89298946968346E-11  1.20648560366914E-11
 -2.95216012554642E-12 -3.11865114496228E-10 -1.22299566497852E-10 -2.22380043945862E-11 -1.20166759556568E-11
  8.59988423102512E-05 -2.17823162950705E-01 -7.20716565489951E-04  2.63572783638740E-05  1.88984426961427E-04
  2.62919994651070E-04 -6.65939960331959E-01 -2.20341089863707E-03  8.05807977947319E-05  5.77772722923214E-04
  4.54128105392822E-03  3.12545112917733E-04 -2.45841154973393E-04 -9.10107406356522E-11  1.32359171251708E-11
  1.80887963435198E-11 -6.90220246030705E-11 -2.82282889790666E-12  7.44792939574111E-12  1.38838329017846E-02
  9.55528469221408E-04 -7.51597955008045E-04  3.91779025618519E-11  1.65299178831596E-11  2.99466637471958E-12
 -1.03917176764990E-03 -5.81674939623511E-04 -6.35229663287068E-12 -3.39472166526601E-12  2.68146561535737E-04
  1.50087347988560E-04  2.00905383657463E-03  1.12455386135656E-03 -1.70937225331826E-12 -1.31995894079272E-12
 -2.59405900250626E-03 -1.45202249148545E-03 -2.43277362202821E-12 -7.84628653421972E-13  2.40192707383189E-04
  2.03048545114389E-13 -9.07839161180867E-05 -1.56241889989061E-13 -5.91509325358264E-14 -5.88772602450418E-04
  9.26818452009540E-15  5.19249288816150E-04  1.17657282072763E-13
* ORBITAL    1   16
  1.23092194388132E-13  1.52397126942059E-14 -8.67073350226502E-11 -8.30051310640253E-11 -3.21157688487639E-11
  3.75228059605513E-12  1.18489202604640E-13  2.95846807654293E-10  2.08641174643448E-11  8.72740891131914E-12
  1.97854801200569E-12 -4.19657762411934E-05 -1.26430995493204E-01  2.35105026408112E-04 -1.74395962542174E-04
 -1.36612004231902E-05 -2.32262025902464E-04 -6.99739701751523E-01  1.30120246500798E-03 -9.65204606488662E-04
 -7.56087128292072E-05  5.16993058513989E-04 -4.29788144616933E-05 -5.74993907875180E-05  9.53238340076901E-11
 -8.06466519302872E-12 -1.42176900145552E-11  8.66809349266812E-11 -1.08330036412631E-11 -1.44899778185467E-11
  2.86132821271419E-03 -2.37868487284577E-04 -3.18233768405738E-04 -3.24882796644757E-11  8.86894880905664E-12
  7.65967146921352E-12  7.70767137288747E-05  1.54635837908321E-05 -7.86924817128163E-12 -4.29291360648161E-12
 -2.01027218669315E-05 -4.11268142572815E-06 -2.70136033180921E-04 -5.43300503454133E-05 -8.42277751368688E-12
 -6.32681436359577E-12  3.48395359754486E-04  6.99327337637399E-05  2.98642319707164E-12  3.93527796553197E-12
 -4.59844137080953E-06 -2.11239571486907E-13  1.73877822308689E-06  1.05231511544699E-13  2.67612708525490E-13
  2.04072419156325E-05 -4.41335871497829E-13 -1.79964926916981E-05  3.12037964021100E-13  1.49557745323196E-13
  1.98933616306181E-13 -8.59084607688949E-11 -8.15958487645178E-11 -3.26329654687037E-11  3.53755517079877E-12
 -1.48713599302189E-13 -2.96010020153453E-10 -2.18554682853977E-11 -8.71446574071748E-12 -1.76386901252280E-12
  4.19657700430666E-05  1.26431004707274E-01 -2.35104982639700E-04  1.74396013848079E-04  1.36611553069278E-05
  2.32261991651686E-04  6.99739752657992E-01 -1.30120222211068E-03  9.65204890265825E-04  7.56084630148921E-05
  5.16992743978181E-04 -4.29788740409822E-05 -5.74993895479221E-05  9.54662225301119E-11 -8.01446945891965E-12
 -1.40887737571195E-11  8.66256076647417E-11 -1.10380299028805E-11 -1.45764541431792E-11  2.86132647520310E-03
 -2.37868817621262E-04 -3.18233761824843E-04 -3.22845254009094E-11  9.15224813551844E-12  7.75959644747014E-12
 -7.70766572127385E-05 -1.54635432257790E-05  7.82661544744665E-12  4.27830032217943E-12  2.01027073011367E-05
  4.11267092717140E-06  2.70135836183480E-04  5.43299085030565E-05  8.54814538413465E-12  6.44963869313936E-12
 -3.48395104997787E-04 -6.99325505973287E-05 -3.11040967693421E-12 -3.93123794590935E-12 -4.59845425896942E-06
 -2.14990489788377E-13  1.73878306396729E-06  1.21630710752674E-13  3.09049042989114E-13  2.04072989974209E-05
 -3.38017904791223E-13 -1.79965428885484E-05  3.17344829775958E-13
* ORBITAL    1   17
  1.06861717213358E-13  7.77877637965955E-14 -6.70211670218774E-11 -6.39150680059593E-11 -2.49323240944579E-11
  2.90178889975612E-12  1.00641049483683E-13  2.29826148145925E-10  1.64515280424669E-11  6.84997857154171E-12
  1.47899210322987E-12 -2.32262025992334E-04 -6.99739701750149E-01  1.30120248189337E-03 -9.65204614711707E-04
 -7.56087203333832E-05  4.19657756279429E-05  1.26430995496353E-01 -2.35105009447800E-04  1.74395936337483E-04
  1.36611831258979E-05  2.86132823404399E-03 -2.37868498548260E-04 -3.18233768047779E-04  5.88179431769206E-11
 -5.03864638755708E-12 -8.75123493216782E-12 -5.48255891190207E-11  1.83553215760761E-12  6.83027921797761E-12
 -5.16993023003319E-04  4.29787832799203E-05  5.74993920545248E-05 -9.57170629903166E-11  1.29180704655009E-11
  1.63603578242339E-11  4.26909007484621E-04  8.57765526270695E-05 -4.86677903510491E-12 -2.66583356288393E-12
 -1.10006857720183E-04 -2.20164591839011E-05  4.86241314446767E-05  9.70653940245919E-06  2.63880303559786E-12
  1.34557154956290E-13 -6.30922484006137E-05 -1.27208364833266E-05  9.46247256428660E-12  6.94478586803523E-12
 -2.54519485398733E-05 -1.26650872144431E-13  9.61912658778048E-06  4.28825190656713E-14  2.75657683830315E-15
 -3.68669802433200E-06 -1.23296611566810E-13  3.25227132597690E-06  4.75697601171644E-13  1.07729222052386E-13
  1.05321130882358E-13 -6.69765487241463E-11 -6.39473172696216E-11 -2.53799524748129E-11  2.80281977268550E-12
 -1.09428869706559E-13 -2.29869629759050E-10 -1.66203090459451E-11 -6.66988582934393E-12 -1.34894967435207E-12
  2.32261991739098E-04  6.99739752655224E-01 -1.30120223910013E-03  9.65204898504230E-04  7.56084705925521E-05
 -4.19657694368448E-05 -1.26431004704711E-01  2.35104965481474E-04 -1.74395987636662E-04 -1.36611379900569E-05
  2.86132649684865E-03 -2.37868828871090E-04 -3.18233761494857E-04  5.89206683709985E-11 -4.89200736444015E-12
 -8.71135118857918E-12 -5.49440916266699E-11  1.79667166890538E-12  6.89797197871700E-12 -5.16992708038940E-04
  4.29788430489270E-05  5.74993908659514E-05 -9.57585513769911E-11  1.29705072335139E-11  1.64872961094224E-11
 -4.26908695690904E-04 -8.57763283376890E-05  4.81834455313877E-12  2.62141988199842E-12  1.10006776987325E-04
  2.20164012031938E-05 -4.86240957386746E-05 -9.70651368565047E-06 -2.55590322776536E-12  4.54476075000171E-14
  6.30922024107037E-05  1.27208034096585E-05 -9.47214776678030E-12 -6.92960602069619E-12 -2.54520196967136E-05
 -1.24283025070994E-13  9.61915331432708E-06  1.34218048265427E-13  2.98474590091842E-14 -3.68670831022346E-06
 -1.67171060025730E-13  3.25228046970508E-06  4.98660922646824E-13
* ORBITAL    1   18
  4.02210430906473E-04  3.17189178310216E-03  3.37002737658873E-02  8.38398350396291E-03  1.87016899646078E-03
  3.27608977432355E-04  1.38227520692729E-03  7.30421677014221E-01  5.21547876394002E-03  9.66201148736686E-04
 -4.44682131054477E-05 -8.90164011117859E-14 -2.24246966618627E-10 -7.65053309963582E-12 -1.03727028507000E-12
  2.77833908220770E-12 -7.60424688973116E-14 -2.01514407634422E-10 -6.86143262508314E-12 -8.61679082844180E-13
  2.50933696194671E-12 -5.54002694132417E-11  7.01687063424963E-12  1.41547691585942E-11  4.15934415493416E-12
  1.30499565395671E-11 -1.19862203319360E-12  4.41816392531237E-03 -6.40411761797169E-04 -7.63484179487562E-04
 -4.97002182914012E-11  6.23948305058872E-12  1.27140450790407E-11 -7.65248438836535E-03  1.10922568954225E-03
  1.32239338728308E-03  1.41632094884064E-11  4.26293132547414E-12 -7.66489080336048E-12 -3.49297755566339E-12
 -3.69887350667290E-12 -1.13111747696384E-12 -8.04495177233014E-12 -2.37496242042907E-12  1.78562454074812E-04
  1.78778227230335E-04  1.03471130659339E-11  3.17964107025847E-12 -2.30523127246594E-04 -2.30801698252129E-04
  4.05310806011976E-14  1.26302617341818E-10  3.88399420223020E-14  3.36681446475277E-10 -2.39953946599794E-05
 -2.49477369901671E-14  3.57706929386327E-05  3.89578071569594E-14 -4.73199109941213E-05 -4.02210403024712E-04
 -3.17189157916845E-03 -3.37002726562204E-02 -8.38398445804258E-03 -1.87016915680575E-03 -3.27608989456216E-04
  1.38227514844044E-03  7.30421685302543E-01  5.21547886402534E-03  9.66201278560688E-04 -4.44685925696459E-05
 -8.80858815160464E-14 -2.24411501130358E-10 -7.61755200941319E-12 -8.72580068567217E-13  2.93075667043223E-12
 -7.57368183318171E-14 -2.01787849456611E-10 -6.90560848153847E-12 -8.83868233585794E-13  2.55926548758367E-12
  5.55362236391975E-11 -6.92133031449187E-12 -1.41553639622151E-11 -4.27253529314166E-12 -1.28044166900366E-11
  1.30269089526077E-12 -4.41816288064930E-03  6.40411965621413E-04  7.63484189951098E-04  4.99094126482874E-11
 -6.25992876233024E-12 -1.26928928943763E-11  7.65248257908781E-03 -1.10922604268373E-03 -1.32239340548534E-03
  1.40960953235648E-11  4.25210526016249E-12 -7.50800646863819E-12 -3.52451467152558E-12 -3.59563295352447E-12
 -1.10201304997834E-12 -8.02436772774197E-12 -2.41444314720307E-12  1.78562354093521E-04  1.78778125885081E-04
  1.03407465394975E-11  3.10742692332034E-12 -2.30522998411681E-04 -2.30801567319549E-04 -6.04583442374413E-14
 -1.26313338867370E-10  9.29133050303651E-15 -3.36671881366969E-10  2.39953802249898E-05  1.97777599462801E-14
 -3.57706714946367E-05 -3.24987113793952E-14  4.73198827163793E-05
* ORBITAL    1   19
 -9.59891408312167E-12 -7.06778494589484E-11 -3.11673674621787E-10  2.60930868812145E-09  3.28280684890388E-11
  1.13106863663819E-11 -3.46457978385649E-12 -7.41186910265102E-11 -1.49971198764550E-10 -3.13745259097289E-11
 -1.44551545068963E-11 -8.44584334983228E-13 -4.99436343658580E-11 -1.08754161517164E-10 -3.45043525995066E-11
 -1.73818575519783E-11  2.06475319106738E-12  1.18821014196653E-10  2.59297814913015E-10  8.20521674037138E-11
  4.12480825926931E-11  1.15913881538312E-10 -2.01297047369542E-11 -2.95195746836298E-12  2.91797486004603E-01
  5.49225536574587E-03  2.36799088182195E-04  5.33990184094305E-01  1.00508627906965E-02  4.33352407203494E-04
 -2.76537492088548E-10  4.80192909860779E-11  7.14850028351063E-12  3.08299375757289E-01  5.80286824870914E-03
  2.50196133921667E-04 -2.49021609154117E-11 -1.57736412699069E-11  3.94118907784642E-03  2.35227629402615E-03
 -6.35125682599941E-11 -3.99839085117272E-11 -2.79603219960462E-11 -1.77892761828426E-11  6.58397767112413E-03
  3.92960970919899E-03  3.15642019567403E-12  2.19934761137157E-12  5.09992712518065E-03  3.04386257140704E-03
  1.40809418193280E-12  4.37139090323964E-04  3.12559749512628E-12 -1.65223046368320E-04 -5.52029022250832E-04
  1.02435361932676E-12  4.93749769740137E-04  4.13802387633083E-13  6.53169542466406E-04 -9.49318127590146E-12
 -6.98003501726157E-11 -3.07501508112869E-10  2.63413310236094E-09  3.23210829198329E-11  1.11052914105203E-11
  3.31465128361160E-12  7.21396138118363E-11  1.52554061119151E-10  3.15793379858897E-11  1.44603384805709E-11
  9.05434488103331E-13  4.98582870818404E-11  1.08809662835466E-10  3.45012783767475E-11  1.73739719300454E-11
 -2.09989250525252E-12 -1.18970037256575E-10 -2.58789617760567E-10 -8.21454331193231E-11 -4.13893143542083E-11
  1.15542496488998E-10 -2.01502996273626E-11 -3.02929988933873E-12  2.91797489399898E-01  5.49225564809819E-03
  2.36799154166295E-04  5.33990190043960E-01  1.00508633014664E-02  4.33352524965195E-04 -2.74871539108785E-10
  4.78166915296064E-11  6.96633528127693E-12  3.08299379192686E-01  5.80286854381962E-03  2.50196202004021E-04
  2.49882710493252E-11  1.58842165851048E-11 -3.94118915733271E-03 -2.35227634815519E-03  6.36422603797555E-11
  4.00227879234346E-11  2.80542307360273E-11  1.78133893157583E-11 -6.58397780589100E-03 -3.92960980087759E-03
 -3.18705295209410E-12 -2.23958753425884E-12 -5.09992722927088E-03 -3.04386264239693E-03  1.42372339580032E-12
  4.37139090917057E-04  3.15221327842303E-12 -1.65223046734455E-04 -5.52029022795250E-04  1.12162672331557E-12
  4.93749770257940E-04  4.20122125109138E-13  6.53169543144089E-04
* ORBITAL    1   20
  2.34958254050106E-11  1.71995377209207E-10  8.64098611387437E-10  6.36752980739533E-09 -2.70976011610728E-10
 -1.18749789845770E-10  1.72478635127670E-11  3.55997089780419E-10 -6.59479371486453E-10 -7.28693528535462E-11
  2.73809937862096E-11  1.57951747939897E-12 -5.51612987472968E-12 -2.56859034757148E-10 -5.41483938608209E-11
 -2.89771870753775E-12 -3.74385956293430E-12  1.32392146840438E-11  6.11629154364788E-10  1.28680750653244E-10
  6.80256889800872E-12  9.36202793969980E-11 -7.29948678817126E-11 -2.63028233128305E-11  3.10233582691353E-01
 -1.05084394990075E-02 -3.87834057626503E-03  5.68693125055306E-01 -1.92631320990726E-02 -7.10942658172000E-03
 -2.23010517469351E-10  1.73788729131168E-10  6.24686484053287E-11  3.28335127831176E-01 -1.11215747451412E-02
 -4.10462939229737E-03 -1.28050428545828E-11 -2.53356956864684E-12 -3.80415861028305E-04 -1.82184758625143E-04
 -2.26621737413843E-11  5.71347662577122E-12 -1.58395913368544E-11 -4.44750946397923E-12 -6.36588115034919E-04
 -3.04868489222008E-04  8.10552604704566E-12  8.09068810230123E-12 -4.93099091135962E-04 -2.36150156428901E-04
  3.17754858002375E-12 -2.67970422491445E-04  5.75305151833280E-12  1.01283298903080E-04  3.38973642955799E-04
  2.95202973718005E-12 -3.03187238127941E-04 -5.75011263145760E-14 -4.01079020988913E-04 -2.34565785276198E-11
 -1.71720098883303E-10 -8.62607009600586E-10 -6.37595767335807E-09  2.69838103455299E-10  1.18236159746245E-10
  1.72018102852854E-11  3.55841101769514E-10 -6.59693421299683E-10 -7.25416604581554E-11  2.76833113444761E-11
  1.62830517944231E-12 -5.60949972836644E-12 -2.57028619471094E-10 -5.41761707849500E-11 -2.92882143896048E-12
 -3.73609656450383E-12  1.33292390851918E-11  6.10556699963776E-10  1.28873234279939E-10  6.96816916151495E-12
 -9.31189528541834E-11  7.30118866149070E-11  2.62390819436632E-11 -3.10233578303512E-01  1.05084320375972E-02
  3.87833816118537E-03 -5.68693116768794E-01  1.92631184153365E-02  7.10942214662212E-03  2.21254078814971E-10
 -1.73428381074994E-10 -6.24053769505058E-11 -3.28335123045767E-01  1.11215668446836E-02  4.10462683151602E-03
 -1.28351831866366E-11 -2.53512043334627E-12 -3.80414927755093E-04 -1.82183990889484E-04 -2.27912908810362E-11
  5.70274775086832E-12 -1.58209584693421E-11 -4.45222779118834E-12 -6.36586555348193E-04 -3.04867205527175E-04
  8.02494759604669E-12  8.03705641056867E-12 -4.93097883269374E-04 -2.36149162162168E-04 -3.21567401811638E-12
  2.67970402615668E-04 -5.82942987612959E-12 -1.01283291282001E-04 -3.38973617466678E-04 -2.92034460812598E-12
  3.03187215181330E-04  3.37429812253994E-14  4.01078990723301E-04
* ORBITAL    1   21
  1.88411020543818E-13  8.33332113633028E-13 -5.73374744870166E-12  1.83772668884049E-10  9.69565615201728E-13
  5.15740379607562E-13  7.38266134483212E-13  2.95474577022699E-11 -8.98765291953250E-11 -9.94450439819132E-12
 -6.72204964506082E-14  1.53673890264468E-03  3.34932395855795E-02 -2.32941832372740E-02  6.41819574994277E-04
  2.54237227555858E-03 -3.08022333622582E-03 -6.71334978398108E-02  4.66906145991772E-02 -1.28645658598167E-03
 -5.09590429858009E-03 -2.89086828431472E-01 -7.49055386213610E-03  2.04347584719495E-03  1.65796904236379E-11
  1.88028451179341E-11  2.62421045765833E-12  1.99490192336066E-11  5.08668378655949E-11  8.82892970682841E-12
  5.79442608326081E-01  1.50139875030976E-02 -4.09592157029689E-03  5.00237798762658E-11  6.89345232156767E-12
 -2.13161250209187E-12 -7.56590207946922E-03 -3.88235172924354E-03 -2.19326101996328E-11 -1.42870360654576E-11
  1.95346897576859E-03  1.00239240768061E-03 -9.59119158695275E-03 -4.92160365173462E-03 -5.00195043392021E-11
 -3.27372812863816E-11  1.23821630604509E-02  6.35375474362208E-03 -2.59513313245544E-11 -1.68670955040121E-11
 -1.01001977132024E-03  1.66464001204341E-12  3.81761190918800E-04 -6.24337302954999E-13 -2.79282872908675E-12
 -1.62319343167480E-03  2.71100186216266E-12  1.43152448164316E-03  2.10452758542924E-12 -1.78051392260108E-13
 -7.83674436365566E-13  5.86458476188945E-12 -1.82667032827537E-10 -8.84257582416901E-13 -4.12548759253112E-13
  8.00776301088944E-13  2.92904411285081E-11 -9.07162257506054E-11 -9.99763511127150E-12 -1.94134434744455E-13
  1.53673887397705E-03  3.34932394254137E-02 -2.32941837829295E-02  6.41819379703490E-04  2.54237206533945E-03
 -3.08022327875480E-03 -6.71334975174287E-02  4.66906156946402E-02 -1.28645619496908E-03 -5.09590387779300E-03
  2.89086831614548E-01  7.49055508901474E-03 -2.04347541098866E-03 -1.63177431919238E-11 -1.87247002770228E-11
 -2.59828389362095E-12 -1.67322078122247E-11 -5.06484676338909E-11 -8.85482298305622E-12 -5.79442614706055E-01
 -1.50139899621718E-02  4.09592069612974E-03 -5.25139189124896E-11 -6.75466407437267E-12  2.26686541845153E-12
 -7.56590209378742E-03 -3.88235173858971E-03 -2.19573998442413E-11 -1.42223813795602E-11  1.95346897972959E-03
  1.00239241091720E-03 -9.59119160436919E-03 -4.92160366232855E-03 -5.01900337600814E-11 -3.28724442726295E-11
  1.23821630842308E-02  6.35375476011200E-03 -2.58438019846392E-11 -1.68170645954696E-11  1.01001975280655E-03
 -1.61579902518852E-12 -3.81761185845469E-04  6.57212755594441E-13  2.82246931484401E-12  1.62319340116218E-03
 -2.64171319791167E-12 -1.43152445831436E-03 -2.14525650832370E-12
* ORBITAL    1   22
 -2.31666241218739E-03 -1.70985538493027E-02 -8.36682965287273E-02 -6.26630359331380E-03  3.80154160313004E-03
  1.35536354811233E-03 -4.86113547752348E-03 -8.10891363712807E-02 -4.87499636004479E-02 -2.54810540923194E-03
  4.43003584218102E-03  2.89580451033259E-14 -5.97722379113465E-11  3.23189373687537E-11  1.90499437868727E-12
  3.42757469430694E-12  1.51121457228918E-13 -5.37068156672218E-11  2.93387389444368E-11  1.86620215834642E-12
  3.19426260581965E-12  2.33613221982461E-10 -3.23600267977494E-12  2.36311490926014E-12 -7.86079901608546E-10
 -1.20667773172870E-10 -4.48799958926973E-11 -3.40997608420808E-01  3.49229849088537E-03  5.44130083869573E-03
  2.11129398261176E-10 -2.82288586813096E-12  2.21880857222774E-12  5.90625185560618E-01 -6.04883843318662E-03
 -9.42460952539058E-03 -4.56380203425433E-11 -2.89621857543260E-11 -1.21186714546563E-11 -7.57264269087029E-12
  1.17243505682142E-11  7.47631622031403E-12  2.59117526604269E-11  1.65059812432062E-11 -9.31040760014761E-03
 -4.02529137487637E-03 -3.34062735993337E-11 -2.12287378790154E-11  1.20196845662725E-02  5.19662884433560E-03
  4.39958735874275E-12 -4.57117585719971E-09 -1.65362932611276E-12 -1.20829429969978E-08  1.00814027953814E-03
 -3.11566786590516E-12 -1.50286430256806E-03  2.77396835779288E-12  1.98809268077380E-03 -2.31666234525335E-03
 -1.70985533653800E-02 -8.36682950300003E-02 -6.26630563141224E-03  3.80154038582761E-03  1.35536308442325E-03
  4.86113538501865E-03  8.10891367217788E-02  4.87499623878041E-02  2.54810586103215E-03 -4.43003558630228E-03
 -1.47612845592597E-14  5.94500346363026E-11 -3.26269057653219E-11 -2.06615553727932E-12 -3.47939836759278E-12
 -6.78502228904760E-14  5.32236004131909E-11 -2.94259491727775E-11 -1.88134815247744E-12 -3.12965918993771E-12
  2.29949462719465E-10 -3.24817890102498E-12  2.54603741149035E-12 -7.76155192505778E-10 -1.20895008746916E-10
 -4.50431956166331E-11 -3.40997612239319E-01  3.49229714484897E-03  5.44130034937639E-03  2.05006353736376E-10
 -2.72164716782084E-12  2.29999611173331E-12  5.90625192168998E-01 -6.04883610132970E-03 -9.42460867769785E-03
  4.58709182881462E-11  2.90363499871365E-11  1.22901756699874E-11  7.60828273132375E-12 -1.18081354397595E-11
 -7.51650475777331E-12 -2.60775283825554E-11 -1.64948095029492E-11  9.31040754924328E-03  4.02529134446919E-03
  3.36376715026134E-11  2.12733595154134E-11 -1.20196845008137E-02 -5.19662880505454E-03  4.31344284886647E-12
 -4.57122280419891E-09 -1.64596843658787E-12 -1.20829680612049E-08  1.00814025508228E-03 -3.09756555214830E-12
 -1.50286426702264E-03  2.81867306694912E-12  1.98809263320239E-03
* ORBITAL    1   23
  5.89196328290601E-12  4.25838482643670E-11  1.93060329966854E-10 -4.99701760460108E-10 -9.85746411031600E-11
 -1.60469554671092E-11  3.52115138365583E-12  2.76042037807685E-11 -3.10796969843039E-10 -5.29873439732190E-11
  5.04269992298674E-12  1.33490043700253E-03  2.84867231839753E-02  4.24622618309398E-02 -3.24165811349338E-03
 -5.75676470357118E-03 -2.64804242136532E-03 -5.65091219286630E-02 -8.42323972021573E-02  6.43047903183760E-03
  1.14196962677021E-02  3.47061186994005E-01 -1.64434994194884E-02 -4.50966070875952E-03 -8.59035534986215E-11
 -1.22286764013701E-10 -4.03602104286786E-11 -1.83223140158913E-10 -2.78766365800089E-10 -8.68897902933048E-11
 -6.88465395478781E-01  3.26189759361218E-02  8.94581575455742E-03 -1.23757918335877E-10 -1.43246018719161E-10
 -5.62783292363493E-11 -1.38154956094643E-03 -3.88915811023116E-04 -2.07211215911284E-11 -2.34016589252703E-11
  3.56678888807196E-04  1.00380151995538E-04 -1.73328907510462E-03 -4.87928575584408E-04 -5.20205027341956E-11
 -5.63653509516542E-11  2.23765637682795E-03  6.29901827744237E-04 -1.95895889139752E-11 -2.54398784168664E-11
 -1.18278891989874E-04 -4.30690574472939E-12  4.46846735273166E-05  1.68046305953536E-12  7.88970052226607E-12
 -1.88114301586547E-04 -7.83165519728612E-12  1.65895789283005E-04 -5.47542546069134E-12  5.89543071512795E-12
  4.24903187320238E-11  1.92713000235689E-10 -4.98106944942225E-10 -9.81890835037612E-11 -1.58509958821296E-11
 -3.55100054228747E-12 -2.68645674739482E-11  3.10966371046365E-10  5.29824525817157E-11 -5.34401561690647E-12
 -1.33490038265794E-03 -2.84867223594322E-02 -4.24622631259944E-02  3.24165823195388E-03  5.75676510423162E-03
  2.64804231357730E-03  5.65091202930608E-02  8.42323997692055E-02 -6.43047926605507E-03 -1.14196970615913E-02
  3.47061183204934E-01 -1.64434943461000E-02 -4.50965937052432E-03 -8.56300141737317E-11 -1.22265802016283E-10
 -4.04011280943591E-11 -1.79168061720972E-10 -2.78730104373640E-10 -8.69108353249087E-11 -6.88465387960923E-01
  3.26189658724719E-02  8.94581309983581E-03 -1.26694367070938E-10 -1.43235527201151E-10 -5.62049381286458E-11
  1.38154900771630E-03  3.88915342304140E-04  2.06960043424623E-11  2.34977236455350E-11 -3.56678740168448E-04
 -1.00380025030805E-04  1.73328838566516E-03  4.87927992114069E-04  5.18366768293180E-11  5.62199935423462E-11
 -2.23765547345666E-03 -6.29901061340210E-04  1.95114752820893E-11  2.53477450198177E-11 -1.18278852664547E-04
 -4.37889261299483E-12  4.46846797480478E-05  1.67061506665702E-12  7.93761774224535E-12 -1.88114230874407E-04
 -7.76602373857246E-12  1.65895765764403E-04 -5.39161219670637E-12
* ORBITAL    1   24
 -6.69763427628132E-13 -4.02470572192974E-12  1.63449370062840E-11 -6.78988150651268E-10 -2.85377012903310E-12
 -1.56189701517791E-12 -2.92799733714814E-12 -1.09025617661292E-10  3.21367968600706E-10  3.54478036434426E-11
  5.12834272121622E-13  3.08022335148997E-03  6.71334981951849E-02 -4.66906165607847E-02  1.28645639535753E-03
  5.09590433007243E-03  1.53673891084150E-03  3.34932397954921E-02 -2.32941844193209E-02  6.41819476953766E-04
  2.54237231343672E-03 -5.79442607767101E-01 -1.50139877590892E-02  4.09592150445834E-03 -4.23400756139203E-11
 -4.74555908782458E-11 -6.60920332512504E-12  7.75154039459091E-11 -1.84248945042499E-11 -8.80113369862667E-12
 -2.89086828111775E-01 -7.49055390182537E-03  2.04347584022452E-03 -1.01004176891025E-10  6.95934129979204E-11
  2.05606575071555E-11 -1.51649980911388E-02 -7.78173359888029E-03  5.54309721165374E-11  3.62150743343356E-11
  3.91557806743920E-03  2.00922976515155E-03  4.78512022338046E-03  2.45543105628441E-03  5.47638666280311E-12
  3.83453246579541E-12 -6.17750272714610E-03 -3.16990597463477E-03 -4.28904534205588E-11 -2.82693610316692E-11
 -2.02447875518080E-03 -4.01887757482668E-12  7.65182995777503E-04  1.50595630543597E-12  3.79520354139534E-13
  8.09814016607228E-04 -1.11642584641976E-12 -7.14200814500944E-04  3.84436895452519E-12  6.93837348263624E-13
  4.13560581142753E-12 -1.60775339113532E-11  6.75344089436644E-10  2.55265638098298E-12  1.56313630930104E-12
 -2.91658976927961E-12 -1.08742246677777E-10  3.22253421673433E-10  3.56795480797155E-11  4.72979252374797E-13
  3.08022329394264E-03  6.71334978708064E-02 -4.66906176594410E-02  1.28645600384505E-03  5.09590390922194E-03
  1.53673888214880E-03  3.34932396344316E-02 -2.32941849663213E-02  6.41819281632366E-04  2.54237210330668E-03
  5.79442614156915E-01  1.50139902192115E-02 -4.09592062973147E-03  4.08547594037048E-11  4.72454756747488E-11
  6.48290568387076E-12 -8.00739285438675E-11  1.86451554517516E-11  9.00475479636373E-12  2.89086831300686E-01
  7.49055512873447E-03 -2.04347540404152E-03  1.06161843784783E-10 -6.96776262769010E-11 -2.07504565843654E-11
 -1.51649981195022E-02 -7.78173361741894E-03  5.55231189128013E-11  3.62893624419659E-11  3.91557807562872E-03
  2.00922977175168E-03  4.78512023191583E-03  2.45543106142816E-03  5.62383014658725E-12  3.94204110705293E-12
 -6.17750273913838E-03 -3.16990598295358E-03 -4.31183509692424E-11 -2.83213128831678E-11  2.02447871842105E-03
  4.06181438740601E-12 -7.65182984754612E-04 -1.51520685490724E-12 -4.06728573748642E-13 -8.09814001056128E-04
  1.14511419254137E-12  7.14200803252848E-04 -3.84958471048425E-12
* ORBITAL    1   25
 -2.18023479624950E-11 -1.56993646987042E-10 -7.12525898316303E-10  1.84362687606804E-09  3.63094859475913E-10
  5.85966226789135E-11 -1.29044396748004E-11 -1.00774380152756E-10  1.14803754859661E-09  1.95745026169267E-10
 -1.88564978362634E-11  2.64804242818791E-03  5.65091221191721E-02  8.42323992361988E-02 -6.43047931623253E-03
 -1.14196966528049E-02  1.33490043971261E-03  2.84867232714671E-02  4.24622630360978E-02 -3.24165832134697E-03
 -5.75676496782587E-03  6.88465395644538E-01 -3.26189762866210E-02 -8.94581584292752E-03  2.20476067728773E-10
  3.12966145173014E-10  1.03305404481973E-10 -1.05783212379395E-10 -7.79189669438947E-11 -4.49426150617342E-11
  3.47061187062613E-01 -1.64434997420112E-02 -4.50966079699240E-03  1.11969327821945E-11 -1.09653415367284E-10
 -2.97398877366265E-12 -2.74056442764825E-03 -7.71475914782878E-04  5.30679548640017E-11  6.00374524103608E-11
  7.07604252631260E-04  1.99187110785136E-04  8.73790513709609E-04  2.45994880624149E-04  2.05465846115474E-11
  1.39076863197499E-11 -1.12800229020220E-03 -3.17518802615010E-04 -6.04084318997359E-11 -5.63736425117125E-11
 -2.34617836603869E-04  1.12002110323217E-11  8.86728614685469E-05 -4.13260196373619E-12 -1.99902825464937E-12
  9.48413690026843E-05  4.62392602300893E-12 -8.36165751195956E-05 -1.22678614854273E-11 -2.17885150216290E-11
 -1.56948061883691E-10 -7.12382443721141E-10  1.83931134505352E-09  3.63841824920136E-10  5.90944894310124E-11
  1.28853406794487E-11  1.00224679763792E-10 -1.14852589086380E-09 -1.96085029270662E-10  1.86631054829143E-11
 -2.64804232046745E-03 -5.65091204849087E-02 -8.42324018037311E-02  6.43047955009864E-03  1.14196974465789E-02
 -1.33490038538732E-03 -2.84867224474339E-02 -4.24622643333720E-02  3.24165843950537E-03  5.75676536857235E-03
  6.88465388119432E-01 -3.26189662260327E-02 -8.94581318829121E-03  2.18568683017099E-10  3.13020748632788E-10
  1.03413987282982E-10 -1.08831988942211E-10 -7.76871573891181E-11 -4.48747689122015E-11  3.47061183268352E-01
 -1.64434946693916E-02 -4.50965945838114E-03  1.73629216610607E-11 -1.09945873734766E-10 -2.99368410777432E-12
  2.74056333045295E-03  7.71474984771233E-04 -5.29151421705696E-11 -6.00106855216824E-11 -7.07603961030218E-04
 -1.99186862434279E-04 -8.73790167473326E-04 -2.45994587743419E-04 -2.05275694353593E-11 -1.40167491308274E-11
  1.12800183477550E-03  3.17518415770812E-04  6.02756428523600E-11  5.62892477431581E-11 -2.34617762214276E-04
  1.11232418377408E-11  8.86728645281914E-05 -4.20860598286713E-12 -2.06471054039732E-12  9.48413299572997E-05
  4.60539592390104E-12 -8.36165672140846E-05 -1.22182983474783E-11
* ORBITAL    1   26
  1.50110218164512E-12  1.21477248657828E-11  3.26794841280253E-11 -2.21242208500741E-09  2.76676266866201E-10
  1.68844672859127E-10 -5.35283067478614E-12 -6.18242984582175E-11  4.61090936999561E-10  2.45394009692615E-11
 -2.99528742562942E-11  2.09367908126147E-12  1.18863307916761E-10  2.59330069445030E-10  8.20878675583868E-11
  4.13065871118795E-11  9.13543736280192E-13  4.98900339479745E-11  1.08789385430753E-10  3.44936335437924E-11
  1.74075161135742E-11 -2.76563403458765E-10  4.80384937718902E-11  7.14714607357744E-12  6.16598571745821E-01
  1.16067491351090E-02  5.00770689170528E-04 -2.52703958787088E-01 -4.75686641938990E-03 -2.05237260167533E-04
 -1.15872111900460E-10  2.01196734955807E-11  3.02459820593125E-12 -1.45898697199571E-01 -2.74637804657540E-03
 -1.18493779225035E-04  1.39820683536029E-11  9.06814273248566E-12  8.32815866889488E-03  4.97061604789443E-03
 -2.44318930308245E-11 -1.54844511894994E-11  4.84642957912333E-11  3.04618621277682E-11 -3.11578778723701E-03
 -1.85964089252913E-03  4.80305467245444E-11  3.03434390836010E-11 -2.41347880532103E-03 -1.44047162889035E-03
 -1.35149317771831E-13  9.23731762925605E-04  1.14100360314900E-12 -3.49137787873416E-04  2.61243795408828E-04
 -2.16134716451333E-12 -2.33663555915928E-04 -2.70088615678722E-12 -3.09107813108990E-04  2.13004187560416E-12
  1.66928349818257E-11  5.44909697040899E-11 -2.09465474263998E-09  2.75594879431968E-10  1.68702426416081E-10
  4.84943657365442E-12  5.20300482142844E-11 -4.53303008636909E-10 -2.40712186575231E-11  2.91458508327064E-11
 -2.06882391536274E-12 -1.18984726787455E-10 -2.58800234698163E-10 -8.21206389242343E-11 -4.13295061589792E-11
 -8.34650688574282E-13 -4.98925564499527E-11 -1.08664678996860E-10 -3.45198395417264E-11 -1.73640071490025E-11
 -2.74837855148493E-10  4.78414212288193E-11  6.99739099435329E-12  6.16598578612767E-01  1.16067497297376E-02
  5.00770827398803E-04 -2.52703961725790E-01 -4.75686666340194E-03 -2.05237317278055E-04 -1.15536723047665E-10
  2.01317491727962E-11  2.94172433871692E-12 -1.45898698890828E-01 -2.74637818687431E-03 -1.18493811685685E-04
 -1.39795175429252E-11 -9.10434388714912E-12 -8.32815883876884E-03 -4.97061616372871E-03  2.45097705671723E-11
  1.54702876971294E-11 -4.86179155094627E-11 -3.05392984569845E-11  3.11578785013186E-03  1.85964093533783E-03
 -4.80623220046036E-11 -3.03370292063373E-11  2.41347885457191E-03  1.44047166236391E-03 -1.48216463173312E-13
  9.23731764531132E-04  1.14068261549590E-12 -3.49137788458645E-04  2.61243795637804E-04 -2.07829853175559E-12
 -2.33663556138826E-04 -2.72892397506671E-12 -3.09107813413327E-04
* ORBITAL    1   27
  2.28874542410860E-11  1.68059529662900E-10  8.67677314297625E-10  7.10162117130397E-09 -1.63683837633714E-10
 -3.20471204179122E-11  1.58870569001525E-11  3.44947002917059E-10 -1.09169340379792E-09 -2.62166141813956E-11
  9.42068545804618E-11  3.74632725750875E-12 -1.33125347074529E-11 -6.11800086115515E-10 -1.28824108863570E-10
 -6.83550376955181E-12  1.58539031309746E-12 -5.60062786238476E-12 -2.57161344096612E-10 -5.42203565684015E-11
 -2.95791443555947E-12  2.23013380985067E-10 -1.73890183808809E-10 -6.25296104168599E-11 -6.56670443213070E-01
  2.22421378012540E-02  8.20890962445760E-03  2.68670245197159E-01 -9.10013487951212E-03 -3.35858788979336E-03
  9.35057531042326E-11 -7.31161180517377E-11 -2.63712439216423E-11  1.55116837371043E-01 -5.25396556413218E-03
 -1.93908171460981E-03 -1.37219970468226E-11 -9.18885034587312E-12  8.05261720310130E-04  3.85658702751670E-04
  1.13290162733714E-11  9.13597382611353E-13 -1.57743935575984E-11  6.28497268404459E-12 -3.00759565944394E-04
 -1.44041018496794E-04 -2.07498509892960E-11 -7.32865229649129E-14 -2.32967389466661E-04 -1.11573711552225E-04
  1.38939459883972E-12  5.67199934751499E-04 -2.57942170225584E-12 -2.14381428726262E-04  1.60139433960017E-04
  3.60583730772118E-12 -1.43233063146956E-04  5.50627578220398E-12 -1.89479544006631E-04 -2.30747957908033E-11
 -1.69561839123422E-10 -8.73841643217518E-10 -7.05772006727284E-09  1.70016850546999E-10  3.49914603233333E-11
  1.59636133472921E-11  3.46046467794928E-10 -1.09138683729200E-09 -2.68763872642356E-11  9.38357150328915E-11
  3.72768511221213E-12 -1.32951921842590E-11 -6.10373223800430E-10 -1.28784794775297E-10 -6.98691619094222E-12
  1.62881106368501E-12 -5.53870858367049E-12 -2.56601776882058E-10 -5.41221162111372E-11 -2.87864162627281E-12
 -2.21333686627836E-10  1.73330119520067E-10  6.23678210463059E-11  6.56670433645912E-01 -2.22421219893544E-02
 -8.20890450140143E-03 -2.68670241397056E-01  9.10012841596733E-03  3.35858579693285E-03 -9.33176523434910E-11
  7.28609319399903E-11  2.61903634082127E-11 -1.55116835184549E-01  5.25396183044354E-03  1.93908050642685E-03
 -1.36077467303574E-11 -9.14657371529076E-12  8.05259745866823E-04  3.85657077765964E-04  1.13696783575459E-11
  8.86801286826517E-13 -1.58492893896785E-11  6.19404601771870E-12 -3.00758828462646E-04 -1.44040411684890E-04
 -2.07751581529954E-11 -6.60668422348032E-14 -2.32966816778160E-04 -1.11573240887640E-04 -1.41022139965230E-12
 -5.67199892872413E-04  2.65074561107786E-12  2.14381413013342E-04 -1.60139421808191E-04 -3.62586419633734E-12
  1.43233052435328E-04 -5.54733441157852E-12  1.89479529569741E-04
* ORBITAL    1   28
 -2.28166177435424E-03 -1.68411384661886E-02 -8.51553145986432E-02  1.24447753051881E-02  3.97184456340077E-02
  1.50458323531396E-02 -5.09313201992543E-03 -9.70997925041586E-02  3.69882076206935E-03  7.74282018428816E-03
  4.38356442645940E-03 -6.04934426961970E-12 -6.75332445852440E-11  8.66929336332404E-10  2.21673900288299E-10
  6.99436171756607E-11 -5.46719747093792E-12 -6.08201096993126E-11  7.77397627930473E-10  1.98885161253785E-10
  6.27578500023840E-11 -1.57379520689761E-10  2.07097283130786E-10  8.75365169775623E-11  4.76573731163962E-10
  9.01185186204357E-11  5.73162460216986E-12  3.74552243472858E-01 -3.13205608535826E-02 -8.14890380497969E-03
 -1.43132867633036E-10  1.85832118136569E-10  7.85482633683584E-11 -6.48743518316891E-01  5.42488032573807E-02
  1.41143155414574E-02  6.88657903588699E-12 -2.59346458295436E-12  1.39121610737606E-13  3.33836731883666E-12
 -1.78663554249298E-12  7.02286949863419E-13 -3.94933200519127E-12  1.48154183074037E-12 -5.57478407652141E-03
 -3.12135365342803E-03  4.96695812102890E-12 -2.04464369218482E-12  7.19701530977665E-03  4.02965024605703E-03
 -9.58682201564389E-12  8.69776303761231E-09  3.57375239890779E-12  2.30069523998619E-08  8.60720427668601E-05
  6.93060001972840E-12 -1.28275316500268E-04 -6.08409950468499E-12  1.69711173794692E-04  2.28166165891492E-03
  1.68411376623931E-02  8.51553119069380E-02 -1.24447774926340E-02 -3.97184451891836E-02 -1.50458321075940E-02
 -5.09313190830694E-03 -9.70997917891424E-02  3.69881925306371E-03  7.74282228748909E-03  4.38356622097956E-03
 -6.05005877528959E-12 -6.71903757191131E-11  8.66784035724997E-10  2.21849384997034E-10  7.00558536817130E-11
 -5.44067543908307E-12 -6.00786222747756E-11  7.78614638734704E-10  1.99225882453539E-10  6.29347268538699E-11
  1.53117210576852E-10 -2.06639228034111E-10 -8.74051071640950E-11 -4.76329626130494E-10 -9.62075819677350E-11
 -7.19890578184543E-12 -3.74552240463230E-01  3.13205554991434E-02  8.14890260958672E-03  1.35628621700152E-10
 -1.85494377418880E-10 -7.84665260448487E-11  6.48743513105000E-01 -5.42487939794112E-02 -1.41143134700624E-02
  6.94769300017729E-12 -2.67879952422453E-12  7.93487227285756E-13  3.86493972600451E-12 -1.77551229317169E-12
  6.80070363723617E-13 -3.99525579414359E-12  1.47646813430792E-12 -5.57478347824052E-03 -3.12135319184434E-03
  5.09971432771044E-12 -1.85818267529197E-12  7.19701453709039E-03  4.02964964992475E-03  9.56136367716815E-12
 -8.69777992803856E-09 -3.56806367322130E-12 -2.30065892341490E-08 -8.60719950096139E-05 -6.85089840041920E-12
  1.28275251130489E-04  6.04173891302145E-12 -1.69711083952536E-04
* ORBITAL    1   29
 -2.90505151325482E-03 -2.14498161805782E-02 -1.02302533228516E-01  5.59275760310482E-01  2.42103637557311E-02
  7.79449237765947E-03 -1.96645475634601E-03 -2.98248041859822E-02 -3.61304068369668E-02 -4.54102678230217E-03
 -1.43061054395970E-03 -4.31774571730176E-12  6.19740658210467E-11  3.28767026735439E-09  7.71038684478363E-10
  4.03549227376766E-10 -3.85118430934378E-12  5.55574354218748E-11  2.95019832288473E-09  6.91814717799569E-10
  3.62106506572748E-10 -1.95921480557134E-09 -9.60977187822777E-11 -2.81304156165436E-11  8.05941946695861E-10
  3.63123524744643E-10  1.10112176598389E-10 -1.49102321901410E-02  3.99439528381200E-04 -5.22184645792760E-04
 -1.75873148398477E-09 -8.64030947335752E-11 -2.52768488839433E-11  2.58252719500767E-02 -6.91849875100967E-04
  9.04450284374786E-04  1.83710373974820E-11  1.26748658328404E-11  6.55497647304624E-11  3.36725744757002E-11
 -4.69667753217795E-12 -3.27064267135332E-12 -1.04216881524382E-11 -7.10115977355674E-12  3.35484218674063E-03
  2.02335423132854E-03  1.34160293508830E-11  9.15761298518414E-12 -4.33108280299715E-03 -2.61213918291919E-03
  5.25553160493898E-13 -8.81746477235214E-10 -2.68323566759935E-13 -2.32971537699432E-09 -1.65614188974666E-04
 -3.71871102230237E-13  2.46879686915278E-04  3.69490146934889E-13 -3.26593050235797E-04 -2.90505156927410E-03
 -2.14498166064139E-02 -1.02302535336340E-01  5.59275736133099E-01  2.42103640547482E-02  7.79449273091744E-03
  1.96645482321986E-03  2.98248064806565E-02  3.61304007058803E-02  4.54102588626467E-03  1.43061042041266E-03
  4.31882265961683E-12 -6.13826574703118E-11 -3.28970465971975E-09 -7.71243493997584E-10 -4.03691425328777E-10
  3.93482088396563E-12 -5.49450555856362E-11 -2.95269011618289E-09 -6.92210221553457E-10 -3.62359924100740E-10
 -1.95638163285075E-09 -9.60622187813877E-11 -2.81818773406072E-11  7.47566860392104E-10  3.64086332581891E-10
  1.10294898180490E-10 -1.49102337394329E-02  3.99439208483274E-04 -5.22184733086374E-04 -1.75600910109483E-09
 -8.64785448586584E-11 -2.54565103867838E-11  2.58252746634026E-02 -6.91849321906623E-04  9.04450435394001E-04
 -1.84367056593167E-11 -1.27199126992549E-11 -6.55701434442794E-11 -3.37248811080643E-11  4.80323095925311E-12
  3.37234277005920E-12  1.05062195875329E-11  7.13583060180898E-12 -3.35484214743769E-03 -2.02335419865338E-03
 -1.35066596032282E-11 -9.29196801881312E-12  4.33108275222276E-03  2.61213914075922E-03  5.29101338728180E-13
 -8.81786245084748E-10 -2.29675849589042E-13 -2.32967818494896E-09 -1.65614191100143E-04 -3.76439783976117E-13
  2.46879689995888E-04  3.59259983326001E-13 -3.26593054308367E-04
* ORBITAL    1   30
  2.74534669306080E-03  2.03066181303725E-02  1.07847368216297E-01  8.91149425848708E-01 -1.01860215052227E-01
 -4.67774763475505E-02  2.93507937012037E-03  6.56968236854054E-02 -1.74354207328633E-01 -2.28181225222090E-02
  4.00290909788028E-03 -7.57590612499713E-11 -1.31152140451393E-09  1.32017611918189E-08  2.73461101607327E-09
  8.79582145779278E-10 -6.79811417212184E-11 -1.17711885896175E-09  1.18484785921023E-08  2.45425193150203E-09
  7.89445818537717E-10 -4.00961968709147E-09  1.61221084064893E-09  5.96254870910294E-10  2.80439756884895E-09
 -2.56037112531577E-10 -2.95163208019721E-11 -1.02994627089549E-02  2.31303499614223E-02  5.21715693876998E-03
 -3.59868712764960E-09  1.44732973770980E-09  5.35337230852746E-10  1.78391809548896E-02 -4.00629375717209E-02
 -9.03638000369160E-03  9.90555614963481E-11  3.78115923879384E-11  2.41294850543319E-10  2.06718310804758E-10
 -2.55534414860971E-11 -9.77010129459360E-12 -5.63456925712740E-11 -2.15396902065639E-11  1.00261528515417E-02
  6.84820049793577E-03  7.26142920344591E-11  2.76926733321365E-11 -1.29437077015025E-02 -8.84098888714524E-03
 -1.84776055806967E-11 -4.12595450042189E-09  6.99052935907395E-12 -1.08112868707503E-08 -1.95481952704630E-05
  1.32541451224289E-11  2.91234518862275E-05 -1.17087570475209E-11 -3.85364963907605E-05 -2.74534641706242E-03
 -2.03066161399941E-02 -1.07847359889530E-01 -8.91149438658314E-01  1.01860211366270E-01  4.67774745050871E-02
  2.93507912884326E-03  6.56968209713924E-02 -1.74354196892626E-01 -2.28181219014092E-02  4.00290792457108E-03
 -7.57036531291519E-11 -1.31069994485953E-09  1.32069782199241E-08  2.73533989604167E-09  8.79960047396191E-10
 -6.79669137038410E-11 -1.17643253803061E-09  1.18547328641371E-08  2.45524089261335E-09  7.89829269475598E-10
  4.00614124087654E-09 -1.61161823566014E-09 -5.96129592806752E-10 -2.72340664386075E-09  1.86787995281468E-10
  1.05723138105155E-11  1.02994654813043E-02 -2.31303470171293E-02 -5.21715641767556E-03  3.59565723337917E-09
 -1.44620915081747E-09 -5.34877842207480E-10 -1.78391857937572E-02  4.00629325081029E-02  9.03637911126386E-03
  9.92438396736352E-11  3.78903687014786E-11  2.47682692430965E-10  2.11540767092962E-10 -2.57039281508397E-11
 -9.87570882400973E-12 -5.63244794879911E-11 -2.15354052004612E-11  1.00261524579835E-02  6.84820035087107E-03
  7.26851975417450E-11  2.77588770051606E-11 -1.29437071958754E-02 -8.84098869923902E-03  1.84694636124298E-11
  4.12559230522945E-09 -6.96007456967700E-12  1.08115500555226E-08  1.95481651598458E-05 -1.33385913679633E-11
 -2.91234064678133E-05  1.17363000881114E-11  3.85364365917555E-05
* ORBITAL    1   37
 -7.90108316063129E-03 -5.61851124246734E-02 -2.20224861185347E-01 -3.40416332676103E-01  5.60735579688106E-01
  3.41057851416094E-01  5.80778463179070E-04  5.48651558808170E-02  7.34108564746413E-01  3.18818758839083E-01
  2.24364975189297E-01  5.75798177188492E-12  8.58501366846515E-11  1.88668644190120E-09  6.73728378547991E-10
  4.67271915865165E-10  5.22920528151697E-12  7.71981735100428E-11  1.69480404758099E-09  6.05100277902508E-10
  4.19601113540943E-10 -3.16939087039802E-10 -2.66991740702433E-10 -1.17760577482866E-10 -3.11696842526806E-10
 -1.84899588465493E-10 -9.38432035017372E-11 -8.17772952849553E-02 -5.60948489420828E-02 -2.50486001709337E-02
 -2.84559453217352E-10 -2.39708986229697E-10 -1.05728978329175E-10  1.41642430721675E-01  9.71591285961146E-02
  4.33854482464465E-02  3.48119608453798E-12  8.58659407390525E-12 -1.53393993918862E-11 -8.09434886853328E-12
 -9.04571103540190E-13 -2.22093047360621E-12 -1.97666493946648E-12 -4.87708152907528E-12 -2.03578322993407E-02
 -2.10882860276427E-02  2.55488994088281E-12  6.29810792021956E-12  2.62818485112550E-02  2.72248602091752E-02
 -4.84939694839461E-13 -5.78879277037600E-11  1.83851679663797E-13 -1.52110090593898E-10  1.07179854767826E-03
  3.49775717632628E-13 -1.59774315242825E-03 -3.08674155731626E-13  2.11361540096703E-03 -7.90108364565609E-03
 -5.61851159295643E-02 -2.20224877006240E-01 -3.40416377067667E-01  5.60735580398389E-01  3.41057851490775E-01
 -5.80778107019847E-04 -5.48651505105937E-02 -7.34108544424390E-01 -3.18818753857450E-01 -2.24364972292356E-01
 -5.73525252039659E-12 -8.58138793454229E-11 -1.88820751832867E-09 -6.73954657337915E-10 -4.67259373131736E-10
 -5.13746557974364E-12 -7.70665019299986E-11 -1.69561712958529E-09 -6.05303083047326E-10 -4.19714039573229E-10
 -3.17273547287271E-10 -2.67251959294101E-10 -1.17896009896999E-10 -3.17811740239518E-10 -1.86686686633762E-10
 -9.45495280418931E-11 -8.17772965003932E-02 -5.60948479744765E-02 -2.50485997752065E-02 -2.84514550481450E-10
 -2.39796729177775E-10 -1.05795969034514E-10  1.41642432830790E-01  9.71591269213364E-02  4.33854475614611E-02
 -3.48481796005802E-12 -8.59496234223126E-12  1.51436868262005E-11  7.97188819125275E-12  8.96018995574136E-13
  2.21694267554092E-12  1.97955492400800E-12  4.88278477705626E-12  2.03578320689183E-02  2.10882858369927E-02
 -2.55876645256263E-12 -6.30256462661866E-12 -2.62818482137228E-02 -2.72248599630043E-02 -4.86021551615098E-13
 -5.78892495896577E-11  1.83522057971620E-13 -1.52110960854770E-10  1.07179854162260E-03  3.49653096597167E-13
 -1.59774314340070E-03 -3.07300783903784E-13  2.11361538902592E-03
* ORBITAL    1   40
 -5.59571646618351E-14 -4.04021938754305E-13  2.06622257979053E-12 -9.57484729548981E-13  1.14051192304554E-11
  6.40268040881119E-12 -1.00653061166274E-12 -7.32908358588172E-12  5.51501657580566E-11 -3.11325199561321E-11
 -4.61116661754713E-11  1.66890438730977E-12  3.57446312351474E-11 -3.59057464080842E-11 -4.05834942155799E-11
 -5.20049080504036E-11 -4.02675761545204E-12 -8.74436432456052E-11  8.83823305932385E-11  9.89790517239147E-11
  1.26691276323459E-10  1.96322789532420E-10  8.38753732260616E-11  3.09344481887580E-11 -4.30234342399951E-02
  2.25238234263244E-01  1.30528312919010E-01 -7.69679719771124E-02  4.02946223112223E-01  2.33512266755350E-01
 -4.79653345980838E-10 -2.04983597160612E-10 -7.56035264945509E-11 -4.44374792347686E-02  2.32641110428433E-01
  1.34818370088509E-01 -1.17573249132844E-11 -1.69373664892709E-11 -3.07848966411184E-03 -3.47431231883252E-03
 -2.53388561141386E-11 -4.29736570710503E-11 -1.38066256813441E-11 -1.88995097106252E-11 -5.02749956912838E-03
 -5.67391992134633E-03  4.90580053826415E-12  2.83141737014555E-12 -3.89428442621108E-03 -4.39499947969956E-03
 -1.77220675952484E-13 -7.10289317290696E-04 -1.00827459885462E-12  2.68464126729222E-04  8.76860712498694E-04
  1.56869383407818E-13 -7.84288062652126E-04 -5.25044367926726E-13 -1.03751558552994E-03 -1.41551778314170E-12
 -1.03584289230826E-11 -4.28235854935362E-11 -1.30050358635962E-10  1.10233389508170E-11  4.89932928302363E-12
  2.00526691783369E-12  2.39455851299522E-11 -6.87377386011628E-12  4.23453809147143E-11  5.21468424399894E-11
 -1.67687251031018E-12 -3.58550645959225E-11  3.61934530228357E-11  4.04768323488976E-11  5.18275921601382E-11
  4.04285129992198E-12  8.74387803717859E-11 -8.80615240250150E-11 -9.92141411003340E-11 -1.27101863441395E-10
  1.96265560769114E-10  8.38617687520571E-11  3.09322365397922E-11 -4.30234450097000E-02  2.25238228628110E-01
  1.30528310539971E-01 -7.69679912181998E-02  4.02946213048453E-01  2.33512262506740E-01 -4.79349816633814E-10
 -2.04776558899998E-10 -7.55237122952302E-11 -4.44374903499540E-02  2.32641104609780E-01  1.34818367632751E-01
  1.17749728808440E-11  1.69544039401594E-11  3.07848937872095E-03  3.47431208514334E-03  2.53925820058164E-11
  4.30380491273186E-11  1.38428052978166E-11  1.89331745993835E-11  5.02749910324657E-03  5.67391953992430E-03
 -4.90581725703626E-12 -2.82805114538305E-12  3.89428406624613E-03  4.39499918506096E-03 -1.78072232618428E-13
 -7.10289316641712E-04 -1.00902443177350E-12  2.68464126482703E-04  8.76860711657839E-04  1.53827200075768E-13
 -7.84288061899358E-04 -5.22727745712215E-13 -1.03751558456382E-03
* ORBITAL    1   41
  4.83952513853223E-13  4.21476839707073E-12  4.46713846965826E-11 -2.21562819594463E-10  2.13200496544919E-10
  1.45544263493081E-10  4.14859082503143E-12  6.99423027945633E-11  4.36492531595801E-10  2.68844352302607E-10
  2.29992980997821E-10 -4.03752773441687E-12 -8.73861070555846E-11  8.84292119901138E-11  9.90486204018608E-11
  1.26768815833854E-10 -1.65928002052819E-12 -3.57525018938104E-11  3.60724790459191E-11  4.05250468798301E-11
  5.19038242274841E-11 -4.79648681545571E-10 -2.04942014464763E-10 -7.55829116606969E-11 -8.88761657994002E-02
  4.65282162686328E-01  2.69636795636881E-01  3.72598932369411E-02 -1.95062008531065E-01 -1.13040858047058E-01
 -1.96287403166104E-10 -8.38440823678917E-11 -3.09245910620081E-11  2.15120095896877E-02 -1.12619103004752E-01
 -6.52641697717752E-02  9.95846458058006E-12  1.00667248790258E-11 -6.35937462488481E-03 -7.17702846826091E-03
 -1.07451134623480E-11 -1.62405061396289E-11  1.86283093205160E-11  3.27795034477898E-11  2.43377292370908E-03
  2.74669426065299E-03  2.08068189797884E-11  3.25366802479880E-11  1.88519242897646E-03  2.12758025970622E-03
 -5.36360086530306E-13 -1.46727319511794E-03 -1.07537018635388E-13  5.54577141044057E-04 -4.24480384017855E-04
  8.08578663132922E-13  3.79666798129302E-04  6.27001579399158E-13  5.02251966061205E-04 -5.56676949324770E-12
 -3.99696116418559E-11 -1.55409865229344E-10 -8.14609824766356E-10  2.08550874402305E-10  1.37631608829490E-10
  5.52989340165188E-13  3.04553130076861E-12 -2.23510247426481E-10 -2.15745830809646E-10 -1.99147492713229E-10
  4.02849208980913E-12  8.74729179853992E-11 -8.81641010662654E-11 -9.92516800470166E-11 -1.27127573351583E-10
  1.68866613355508E-12  3.58106891597517E-11 -3.61043073562047E-11 -4.05537016464046E-11 -5.19502838073138E-11
 -4.79277816320658E-10 -2.04775228685783E-10 -7.55321193967981E-11 -8.88761880350538E-02  4.65282151051357E-01
  2.69636790725165E-01  3.72599025777946E-02 -1.95062003635611E-01 -1.13040855981575E-01 -1.96190352526612E-10
 -8.38600016275643E-11 -3.09307550117367E-11  2.15120149588898E-02 -1.12619100209851E-01 -6.52641685896194E-02
 -9.97966294739735E-12 -1.00842033659337E-11  6.35937403569910E-03  7.17702798588268E-03  1.07748464716600E-11
  1.62742579916411E-11 -1.86690722923840E-11 -3.28284185893199E-11 -2.43377269994561E-03 -2.74669407756872E-03
 -2.08618664048216E-11 -3.25925921003651E-11 -1.88519225163251E-03 -2.12758011430394E-03 -5.33685398047471E-13
 -1.46727319375806E-03 -1.06437521387496E-13  5.54577140527514E-04 -4.24480383647360E-04  8.05696398399800E-13
  3.79666797819766E-04  6.28307085205855E-13  5.02251965550295E-04
* ORBITAL    1   42
 -3.78408913160053E-02 -2.75373480185594E-01 -1.28292364851506E+00 -3.96725763621396E+00 -6.18738037786177E-01
 -4.10477627516181E-01 -2.52415691762290E-02 -4.23979908190530E-01 -1.95847136430613E+00 -3.95669575573075E-01
 -1.11527377248678E-01 -4.34779672612099E-12 -5.22291895401981E-11 -4.20996375493971E-10  7.22007643345003E-12
  5.04485790789945E-11 -3.85541341570548E-12 -4.69157830487877E-11 -3.77707032971699E-10  6.64582868126251E-12
  4.54363011925887E-11  4.06638992305240E-11  6.53600830944670E-10  3.41665380365288E-10  5.57536581429429E-11
  2.60627923939677E-10  1.26956731980028E-10  3.63770648711359E-02 -1.79480730428860E-01 -9.61827473058786E-02
  3.65925204326651E-11  5.86664125002276E-10  3.06668938383763E-10 -6.30069242405055E-02  3.10869744359366E-01
  1.66593405268015E-01 -1.09941314697200E-10 -1.09400559149350E-10 -5.63515921460702E-12 -5.48881773377975E-12
  2.83912051185976E-11  2.82511953356352E-11  6.24068510088266E-11  6.20998599675706E-11  6.23635237066958E-03
  7.26331131431484E-03 -8.05825057005071E-11 -8.01854260940759E-11 -8.05109630924120E-03 -9.37689460178877E-03
 -1.13131953875049E-12  4.08605763032565E-10  4.27077641922480E-13  1.08133179941298E-09  8.28522501043588E-04
  8.15787810368850E-13 -1.23508684538198E-03 -7.17789774690601E-13  1.63386721479777E-03  3.78408912431286E-02
  2.75373479663125E-01  1.28292364634130E+00  3.96725763623388E+00  6.18738039433781E-01  4.10477628793345E-01
 -2.52415690530701E-02 -4.23979906703181E-01 -1.95847136799634E+00 -3.95669572485911E-01 -1.11527372858627E-01
 -4.35142983806865E-12 -5.21147709827710E-11 -4.20691062300120E-10  7.69545875200363E-12  5.09161753924336E-11
 -3.89713131048603E-12 -4.68284035584185E-11 -3.77758202790928E-10  6.84137327527049E-12  4.56431728869374E-11
 -4.07594468494761E-11 -6.53986212249335E-10 -3.41833193625732E-10 -5.58762909783726E-11 -2.54259848348789E-10
 -1.23188994832404E-10 -3.63770663725920E-02  1.79480729468821E-01  9.61827469354921E-02 -3.64041828814311E-11
 -5.86937733547936E-10 -3.06800430206132E-10  6.30069268416245E-02 -3.10869742700373E-01 -1.66593404628867E-01
 -1.09929568418470E-10 -1.09399581624130E-10 -5.65992880469027E-12 -5.45776807746764E-12  2.83871991505584E-11
  2.82481210838361E-11  6.24038091544544E-11  6.21026207412431E-11  6.23635221511056E-03  7.26331116471011E-03
 -8.05679132114742E-11 -8.01762536899983E-11 -8.05109610849767E-03 -9.37689440875124E-03  1.12755335303219E-12
 -4.08624452344834E-10 -4.25666136360517E-13 -1.08131942007389E-09 -8.28522511591886E-04 -8.12314133834906E-13
  1.23508686120981E-03  7.16390421624837E-13 -1.63386723565991E-03
* ORBITAL    1   44
  4.00159718320343E-11  2.89540758753559E-10  1.29367914683146E-09  3.75514275779562E-09 -2.09149213483423E-10
 -9.37845131709029E-11  3.28203490925518E-11  5.00407258954124E-10  1.07822404125753E-09  2.76799134791639E-10
  1.92375641967423E-10 -2.60979989674110E-03 -3.82252053491671E-02 -8.93972223479697E-02  1.84248560657683E-02
  3.18184880683201E-02  5.30549027757033E-03  7.77084309624829E-02  1.81736575077873E-01 -3.74560881069604E-02
 -6.46841467740445E-02 -1.16509124360618E-02  2.82760327916834E-01  1.55585875902440E-01 -2.65673665409450E-11
 -5.81856548363799E-10 -2.96401848905268E-10 -1.28325952485165E-10 -1.48824593447177E-09 -7.34931086999721E-10
  2.36852651830546E-02 -5.74826511619789E-01 -3.16292200384317E-01  9.02666041702160E-11 -3.18312954365307E-10
 -2.02325163096993E-10 -3.48862987318166E-02 -3.09294939655459E-02  4.40640634815900E-11  4.60817763078619E-11
  9.00760564814817E-03  7.98596331588273E-03 -4.48542094276534E-02 -3.97668440989167E-02  7.69550502115533E-11
  8.53100799270275E-11  5.79065362085023E-02  5.13387758609587E-02  7.96906227345158E-11  7.71046366783970E-11
 -1.27499541028963E-03 -1.67820634395511E-12  4.81904122306532E-04  6.33219258578060E-13  3.32954300003063E-12
 -2.07818530833155E-03 -3.47537987822963E-12  1.83278746941578E-03 -1.30887696868502E-12 -3.99997009441206E-11
 -2.89501534788500E-10 -1.29359677395411E-09 -3.75506016358107E-09  2.09051851206617E-10  9.37236882693153E-11
  3.28250782737740E-11  5.00400608535032E-10  1.07835301760327E-09  2.76636961208083E-10  1.92138570579207E-10
 -2.60979999465406E-03 -3.82252071450038E-02 -8.93972290409519E-02  1.84248493986931E-02  3.18184814924405E-02
  5.30549047664151E-03  7.77084346136016E-02  1.81736588685979E-01 -3.74560745495815E-02 -6.46841334017552E-02
  1.16509186210359E-02 -2.82760324818760E-01 -1.55585874978757E-01  2.65709579575548E-11  5.81860528760599E-10
  2.96401237192839E-10  1.28703401831744E-10  1.48822232310869E-09  7.34893409430841E-10 -2.36852777588861E-02
  5.74826505321634E-01  3.16292198506627E-01 -9.02586990348911E-11  3.18123518503984E-10  2.02214535538542E-10
 -3.48862987968703E-02 -3.09294940682343E-02  4.40829287518414E-11  4.61067357680532E-11  9.00760566528105E-03
  7.98596334262855E-03 -4.48542095112330E-02 -3.97668442308781E-02  7.70347520452309E-11  8.53880172448894E-11
  5.79065363166779E-02  5.13387760315521E-02  7.96913261794408E-11  7.71098869627952E-11  1.27499540081933E-03
  1.68062368016195E-12 -4.81904118728699E-04 -6.34245776282249E-13 -3.33172285287189E-12  2.07818529288895E-03
  3.48073650153165E-12 -1.83278745580147E-03  1.31177662414236E-12
* ORBITAL    1   45
  1.42107213160931E-10  1.02870847419413E-09  4.59677717346048E-09  1.33434365897611E-08 -7.43114994289071E-10
 -3.33189246963730E-10  1.16530413251563E-10  1.77817728094727E-09  3.83134102656863E-09  9.83049273196950E-10
  6.82953949541571E-10  5.30549027703286E-03  7.77084309923892E-02  1.81736574766767E-01 -3.74560880421618E-02
 -6.46841466091213E-02  2.60979989703238E-03  3.82252053770315E-02  8.93972221532479E-02 -1.84248560282514E-02
 -3.18184879681536E-02  2.36852655741392E-02 -5.74826511574142E-01 -3.16292200404156E-01 -6.60198420629424E-11
 -1.44801346663109E-09 -7.37627752065680E-10 -2.29916004743621E-10 -3.28334615406915E-10 -8.48590557259954E-11
  1.16509125729663E-02 -2.82760327897433E-01 -1.55585875908432E-01  4.51412254647977E-10  1.73272285151731E-09
  7.39931527791261E-10  7.09207327684600E-02  6.28769019311369E-02  1.09637970065660E-10  1.14662190103917E-10
 -1.83116549780703E-02 -1.62347468234781E-02 -2.20640313742919E-02 -1.95615281564075E-02 -6.93605713445418E-11
 -5.53734684111216E-11  2.84845452663748E-02  2.52538279087218E-02  1.75774151522820E-11 -3.77446055332917E-12
  2.59195257838710E-03 -4.17699847539883E-12 -9.79666231773918E-04  1.58070324310603E-12  1.95957540879503E-12
 -1.02227016374029E-03 -3.52019593331198E-12  9.01558979796029E-04  7.03064310246353E-12 -1.42105119398093E-10
 -1.02865051759569E-09 -4.59649278667060E-09 -1.33432671845363E-08  7.43134186088353E-10  3.33235594524124E-10
  1.16550416671185E-10  1.77814596401209E-09  3.83145928260256E-09  9.83408174585579E-10  6.83310723827703E-10
  5.30549047608517E-03  7.77084346431400E-02  1.81736588373753E-01 -3.74560744890989E-02 -6.46841332415714E-02
  2.60979999492842E-03  3.82252071724591E-02  8.93972288453228E-02 -1.84248493634866E-02 -3.18184813946977E-02
 -2.36852781479278E-02  5.74826505276043E-01  3.16292198526199E-01  6.63208396236030E-11  1.44793955999437E-09
  7.37568220531080E-10  2.30106201959253E-10  3.28519933098942E-10  8.49272542987168E-11 -1.16509187576692E-02
  2.82760324799948E-01  1.55585874984823E-01 -4.51715351686926E-10 -1.73305841855361E-09 -7.40069783548671E-10
  7.09207329007559E-02  6.28769021399201E-02  1.09700386677469E-10  1.14724805345328E-10 -1.83116550122824E-02
 -1.62347468774563E-02 -2.20640314154900E-02 -1.95615282213464E-02 -6.93495582482269E-11 -5.53674853971599E-11
  2.84845453192487E-02  2.52538279923981E-02  1.75340712948084E-11 -3.82340912517445E-12 -2.59195255914629E-03
  4.18177942851494E-12  9.79666224498267E-04 -1.58055785733741E-12 -1.96073094995312E-12  1.02227015614696E-03
  3.52430751197600E-12 -9.01558973102656E-04 -7.03540127433229E-12
* ORBITAL    1   46
  6.28505333802525E-11  4.55033973188290E-10  2.04463299264904E-09  6.03518091086570E-09 -7.71996892390864E-11
 -3.84355634073056E-12  4.90487178371609E-11  7.47816613244506E-10  1.87122242257584E-09  4.87520938102389E-10
  3.29969724258940E-10  3.64082800517601E-12  5.05032792425978E-11  2.76223680374147E-10 -5.27952594703465E-11
 -9.76927447091676E-11 -9.01029681536435E-12 -1.24104856981811E-10 -6.79747079270861E-10  1.29130348590084E-10
  2.39519397964332E-10 -4.36367148054287E-11 -4.71965015046138E-10 -2.52920914662010E-10 -6.98373459551405E-02
 -3.59144837818011E-01 -1.77269823748320E-01 -1.24206226757113E-01 -6.38741737554789E-01 -3.15275686230879E-01
  1.07309251806518E-10  1.16065743324283E-09  6.22002725331440E-10 -7.17104982986687E-02 -3.68777713464455E-01
 -1.82024502059529E-01  9.36451857511998E-11  9.01581462273877E-11  1.76801567710169E-02  1.63413521155380E-02
  9.82982333179079E-11  1.07623321374268E-10  1.26344954935337E-10  1.19593872242316E-10  2.87045770678248E-02
  2.65309639376378E-02 -1.07793369010296E-10 -9.52681955773940E-11  2.22344698525542E-02  2.05507963511779E-02
 -3.00491503809178E-14 -5.37937546727720E-04 -2.95564707392379E-12  2.03321282148723E-04  6.60203578140849E-04
  1.35114940631021E-12 -5.90504034091006E-04 -2.24902698979001E-12 -7.81163407744002E-04 -6.27765879895058E-11
 -4.55042565424676E-10 -2.04498343482845E-09 -6.03554303333872E-09  7.74681996699207E-11  3.98605237553388E-12
  4.90512234102403E-11  7.47533847967871E-10  1.87055336917972E-09  4.86213388070863E-10  3.28508493424515E-10
  3.62290968013731E-12  5.04006100857924E-11  2.76430612085511E-10 -5.25626471124999E-11 -9.74529938289203E-11
 -8.89261916199043E-12 -1.24049303398522E-10 -6.79539548226158E-10  1.30029745783817E-10  2.40478164131507E-10
  4.36282177461825E-11  4.71998092462054E-10  2.52939700664031E-10  6.98373450622105E-02  3.59144841419563E-01
  1.77269826147583E-01  1.24206225160859E-01  6.38741743965364E-01  3.15275690501233E-01 -1.07326323105824E-10
 -1.16089316863460E-09 -6.22088413354067E-10  7.17104973771789E-02  3.68777717166126E-01  1.82024504525161E-01
  9.36733902578185E-11  9.01860944749912E-11  1.76801572029486E-02  1.63413525086356E-02  9.83621245654960E-11
  1.07691420998385E-10  1.26345755225735E-10  1.19595297405519E-10  2.87045777697116E-02  2.65309645763351E-02
 -1.07754251964909E-10 -9.52320992018824E-11  2.22344703961427E-02  2.05507968458357E-02  3.14395164054960E-14
  5.37937533963708E-04  2.95645366455489E-12 -2.03321277319092E-04 -6.60203562430974E-04 -1.34789239446075E-12
  5.90504020027242E-04  2.24794502437942E-12  7.81163389153842E-04
* ORBITAL    1   47
  6.57420893704252E-11  4.76898029191393E-10  2.16991906019871E-09  6.37464253488214E-09  2.22964838462755E-10
  1.89841277751253E-10  4.94282407979919E-11  7.62215222235389E-10  2.32600621772706E-09  5.72690451406306E-10
  3.22862931602975E-10  8.94654301622388E-12  1.24118468962601E-10  6.79874549227661E-10 -1.28991669302599E-10
 -2.39370902400770E-10  3.62239595040782E-12  5.04064315796861E-11  2.76157164861318E-10 -5.29856904366493E-11
 -9.78914951730427E-11 -1.07255935655618E-10 -1.16072673469049E-09 -6.22055204315139E-10  1.43420134086577E-01
  7.37555442814472E-01  3.64049064691454E-01 -6.04805503896016E-02 -3.11028559774075E-01 -1.53520195998461E-01
 -4.36536666839175E-11 -4.71958771685594E-10 -2.52910492698563E-10 -3.49184617187997E-02 -1.79572422393896E-01
 -8.86349263982372E-02  1.48974739493476E-10  1.34798414893540E-10 -3.63087404562144E-02 -3.35593143537756E-02
 -7.34516594257297E-11 -7.21994473197410E-11  5.32823618488278E-11  6.32279960848283E-11  1.39773923301931E-02
  1.29189748044655E-02  1.24860894908525E-10  1.25346367187509E-10  1.08268415947544E-02  1.00069949038756E-02
  2.61936481476066E-12  1.10473175960537E-03 -1.41799794677747E-13 -4.17549355852230E-04  3.21479131286110E-04
 -2.59759924079442E-12 -2.87539675319147E-04 -1.40941875914068E-12 -3.80379237486012E-04 -6.56608840491792E-11
 -4.76168189368463E-10 -2.16718596064424E-09 -6.37212344289056E-09 -2.25542352380709E-10 -1.91249162098263E-10
  4.93719918144357E-11  7.63036679052208E-10  2.33135423038780E-09  5.77844623080532E-10  3.27791491432640E-10
  8.95978109219800E-12  1.24065793241546E-10  6.79474252870944E-10 -1.30189955912124E-10 -2.40653299126340E-10
  3.63799156835501E-12  5.04895867975987E-11  2.76487275539449E-10 -5.23870854126401E-11 -9.72587619081185E-11
  1.07360067752369E-10  1.16103508600331E-09  6.22159250099449E-10 -1.43420132238517E-01 -7.37555450223252E-01
 -3.64049069626821E-01  6.04805496177017E-02  3.11028562896181E-01  1.53520198077727E-01  4.36099984382033E-11
  4.71871443328087E-10  2.52885782559209E-10  3.49184612714288E-02  1.79572424191864E-01  8.86349275968407E-02
  1.48929460561922E-10  1.34756604677980E-10 -3.63087413446939E-02 -3.35593151621891E-02 -7.34656846491524E-11
 -7.22158672524151E-11  5.33228084752814E-11  6.32698737300613E-11  1.39773926715268E-02  1.29189751150985E-02
  1.24929416620583E-10  1.25412408009520E-10  1.08268418594771E-02  1.00069951448422E-02 -2.61856016139426E-12
 -1.10473173327514E-03  1.40660702932724E-13  4.17549345909645E-04 -3.21479123658925E-04  2.59882905750649E-12
  2.87539668510148E-04  1.41152274746802E-12  3.80379228438360E-04
* ORBITAL    1   50
 -2.37853644129854E-02 -1.68459280523098E-01 -6.38383284909990E-01 -4.84453615936116E-01  3.87133734031801E-01
  1.70270071248839E-01 -7.37057452166505E-03  2.95280537545961E-02  1.11918614632269E+00  6.43262885918804E-01
  4.76758905241543E-01  3.20205845990721E-11  5.41152781777067E-10  2.17716079828331E-09  7.70202578203212E-10
  5.15293183403629E-10  2.87687510533838E-11  4.85616314329019E-10  1.95395580860639E-09  6.91262879963501E-10
  4.62474269575165E-10  6.71306115793709E-10  1.56104335329259E-09  6.48901694689095E-10  3.17958319533329E-12
 -1.89110387706160E-11 -1.53436287791802E-11 -1.68518621247175E-01 -5.35201554047227E-01 -2.51287922115018E-01
  6.02542248830576E-10  1.40100444611618E-09  5.82361685812619E-10  2.91882814129806E-01  9.26996283880393E-01
  4.35243448413581E-01 -1.26418887186153E-10 -1.13483020617839E-10 -2.41460528601216E-11 -2.05365536311431E-11
  3.26466893594254E-11  2.93037863952844E-11  7.17567500654806E-11  6.44137439294598E-11  8.19469376904507E-02
  6.23701798220726E-02 -9.26465584592063E-11 -8.31637567645778E-11 -1.05793041638137E-01 -8.05195559057434E-02
  1.15755713744271E-11  2.70831570722019E-10 -4.37499135785017E-12  7.18775176777862E-10 -2.83263109514531E-04
 -8.33008756754940E-12  4.22264754049420E-04  7.34671452177842E-12 -5.58603171771681E-04 -2.37853654677693E-02
 -1.68459288174367E-01 -6.38383319458535E-01 -4.84453706826256E-01  3.87133728488437E-01  1.70270066989368E-01
  7.37057535018826E-03 -2.95280408842903E-02 -1.11918610670949E+00 -6.43262877242059E-01 -4.76758901009805E-01
 -3.20277538524642E-11 -5.41114944231557E-10 -2.17708521416240E-09 -7.70272543541694E-10 -5.15327191755782E-10
 -2.87361514612448E-11 -4.85721146564405E-10 -1.95392882632972E-09 -6.91251949541355E-10 -4.62434166957362E-10
  6.71388246945030E-10  1.56116825484681E-09  6.48973499583643E-10  3.79174514837082E-12 -2.10672029784693E-11
 -1.65192233059065E-11 -1.68518615944380E-01 -5.35201550968795E-01 -2.51287921396600E-01  6.02636662334639E-10
  1.40118684777519E-09  5.82473924824565E-10  2.91882804944302E-01  9.26996278549936E-01  4.35243447170055E-01
  1.26515595185167E-10  1.13569950579471E-10  2.42174136578596E-11  2.05389126598546E-11 -3.26663699097168E-11
 -2.93238497661297E-11 -7.18147994692505E-11 -6.44651724606383E-11 -8.19469380034957E-02 -6.23701801465587E-02
  9.27166519175171E-11  8.32294430769618E-11  1.05793042042380E-01  8.05195563247703E-02  1.15798991685190E-11
  2.70831296847581E-10 -4.37746770683197E-12  7.18778816602857E-10 -2.83263097485311E-04 -8.33310305761920E-12
  4.22264736139527E-04  7.34830605832974E-12 -5.58603148067913E-04
* ORBITAL    1   51
 -9.93083806109207E-12 -7.01045279055587E-11 -2.63246849760968E-10 -2.58307758311860E-10  1.49567945628780E-10
  5.50046376432645E-11 -1.30614406295721E-12  3.86401336288352E-11  4.20263272719896E-10  3.57848097886150E-10
  2.99513309824600E-10  1.15168693985890E-02  1.93861969140988E-01  8.07240252891021E-01  1.96307906468878E-01
  9.88145996606430E-02 -2.81673823749178E-02 -4.74137894963218E-01 -1.97430778113511E+00 -4.80120046550529E-01
 -2.41675799692419E-01  2.44472412598228E-01  5.33846857343973E-01  2.21159316513590E-01 -1.31000223293761E-11
 -5.29103014729034E-11 -3.72689688690602E-11 -1.06088862511766E-10 -3.56130473647198E-10 -1.89223965200714E-10
 -5.97918382325979E-01 -1.30565590732160E+00 -5.40900380120247E-01  1.29728079554327E-10  3.98485634621153E-10
  1.73918282195534E-10 -3.26754548568714E-02 -2.63349640832197E-02  1.04700804243844E-10  9.36688760269953E-11
  8.43677536433081E-03  6.79966635614611E-03 -5.05433121308040E-02 -4.07356628376787E-02  2.25014887655727E-10
  1.96683611985838E-10  6.52511393045025E-02  5.25895179510214E-02  6.23998260062621E-11  6.18038745773093E-11
  2.19751743747514E-03 -2.73851016738878E-12 -8.30582861464013E-04  1.03368767656249E-12  4.50804696738597E-12
  4.30924893524618E-03 -4.70564204577010E-12 -3.80040010450274E-03 -1.76374836618097E-12 -9.94711344406002E-12
 -7.01278200607263E-11 -2.63627696189886E-10 -2.59401134187372E-10  1.49520035863980E-10  5.49692706530584E-11
  1.28438629619196E-12 -3.85770847477126E-11 -4.20020788324905E-10 -3.57798603609110E-10 -2.99465380121769E-10
 -1.15168693955121E-02 -1.93861969135107E-01 -8.07240253092858E-01 -1.96307906383288E-01 -9.88145993974025E-02
  2.81673823673890E-02  4.74137894949015E-01  1.97430778162883E+00  4.80120046341249E-01  2.41675799048532E-01
  2.44472412065896E-01  5.33846858010226E-01  2.21159317181648E-01 -1.31175144369135E-11 -5.28986794600698E-11
 -3.72628262218841E-11 -1.06197819817220E-10 -3.56139505050683E-10 -1.89212367610288E-10 -5.97918381024122E-01
 -1.30565590895121E+00 -5.40900381754150E-01  1.29745917625824E-10  3.98448108457602E-10  1.73897059895162E-10
  3.26754553903523E-02  2.63349645294475E-02 -1.04727538255084E-10 -9.36995770177367E-11 -8.43677550386276E-03
 -6.79966647286335E-03  5.05433129544566E-02  4.07356635265818E-02 -2.25081353631903E-10 -1.96745975810389E-10
 -6.52511403718901E-02 -5.25895188438678E-02 -6.24072565284713E-11 -6.18105494350576E-11  2.19751743871941E-03
 -2.73928610907023E-12 -8.30582862250624E-04  1.03599985950348E-12  4.50867784304932E-12  4.30924893755309E-03
 -4.70967176005882E-12 -3.80040010722383E-03 -1.76566894102232E-12
* ORBITAL    1   52
  2.77736417876407E-11  1.95867971115417E-10  7.35742772891486E-10  7.20519242905800E-10 -4.18659205134783E-10
 -1.54022569522334E-10  3.52613429389571E-12 -1.08455888388109E-10 -1.17678805274137E-09 -1.00129939085019E-09
 -8.37953697361667E-10  2.81673823744028E-02  4.74137894949382E-01  1.97430778128092E+00  4.80120046129102E-01
  2.41675799173468E-01  1.15168693984624E-02  1.93861969137051E-01  8.07240253007820E-01  1.96307906155659E-01
  9.88145992738548E-02  5.97918382467715E-01  1.30565590720689E+00  5.40900380096231E-01  2.69546715129221E-11
  1.09175125779151E-10  7.69051445955477E-11  2.19997526100416E-10  6.86046833532550E-10  3.10767595253969E-10
  2.44472412766469E-01  5.33846857257650E-01  2.21159316489124E-01 -4.07248829639248E-10 -1.29405131329629E-09
 -6.12776435531807E-10 -7.99159958455140E-02 -6.44087403719009E-02 -2.16090452048273E-10 -1.93327117882529E-10
  2.06342238880939E-02  1.66302673876863E-02  2.06657665998373E-02  1.66556889470007E-02 -6.87761394309703E-11
 -4.85813235715876E-11 -2.66794044377639E-02 -2.15024143482963E-02  2.59767040859890E-10  2.15688600397237E-10
  5.37457762174375E-03  5.64731144343860E-12 -2.03139920938720E-03 -2.13537165816723E-12 -1.52787357509316E-12
 -1.76193395092505E-03  3.25267091621690E-12  1.55387886713985E-03 -8.17367910232771E-12  2.78854236061356E-11
  1.96456194134422E-10  7.38237834823286E-10  7.27706749342823E-10 -4.18100991710484E-10 -1.53642806551601E-10
 -3.59338422928466E-12  1.07605883135541E-10  1.17394888925839E-09  1.00061175482057E-09  8.37542094251165E-10
 -2.81673823668739E-02 -4.74137894935300E-01 -1.97430778177470E+00 -4.80120045919982E-01 -2.41675798529840E-01
 -1.15168693953801E-02 -1.93861969131154E-01 -8.07240253209983E-01 -1.96307906070118E-01 -9.88145990105541E-02
  5.97918381165307E-01  1.30565590883670E+00  5.40900381729921E-01  2.71416332690992E-11  1.09184127929898E-10
  7.68991223691378E-11  2.19916138079795E-10  6.85819285713913E-10  3.10699808536864E-10  2.44472412233621E-01
  5.33846857924116E-01  2.21159317157144E-01 -4.07133574011622E-10 -1.29370953313614E-09 -6.12688048477742E-10
  7.99159971502596E-02  6.44087414632747E-02  2.16148420598834E-10  1.93384654947338E-10 -2.06342242274501E-02
 -1.66302676716062E-02 -2.06657669364175E-02 -1.66556892284845E-02  6.88339883435394E-11  4.86341625719108E-11
  2.66794048739991E-02  2.15024147132378E-02 -2.59881465600525E-10 -2.15791222298651E-10  5.37457762485780E-03
  5.65378080272404E-12 -2.03139921111778E-03 -2.13688142082704E-12 -1.52740247655132E-12 -1.76193395180785E-03
  3.25374210434117E-12  1.55387886830462E-03 -8.17665167092438E-12
* ORBITAL    1   62
 -1.19758863957898E-01 -8.68088503979316E-01 -3.91450870989757E+00 -8.99446990271825E+00  7.92194362189224E-01
  3.05676132282623E-01 -1.08269526083240E-01 -1.68277375848951E+00 -5.28109246363004E+00 -3.29249394110703E-01
  2.43102026976314E-01 -2.88331201443570E-12 -4.54865533003155E-11  3.48066489574771E-10  5.95323411874601E-11
 -1.18628263122556E-11 -2.50413451362747E-12 -4.08951025680743E-11  3.12357415602440E-10  5.34186383185983E-11
 -1.06256829539800E-11 -1.63192567121812E-10  6.11068477781320E-11 -2.66981191224928E-11  1.08974979667910E-10
  1.42589731440450E-11 -1.33699938207174E-11  3.87642512226075E-01  5.51216545268594E-01  2.09488897890551E-01
 -1.46428865900876E-10  5.48167276078801E-11 -2.39731833376927E-11 -6.71416526534630E-01 -9.54735062298304E-01
 -3.62845414660994E-01  7.27830836987464E-11  5.64075396180818E-11  6.01431683234124E-11  4.46712104734964E-11
 -1.87746145280786E-11 -1.45507079111546E-11 -4.13251664314865E-11 -3.20295021574132E-11 -2.52284436251567E-01
 -1.91858710184433E-01  5.32955272984260E-11  4.13029588335747E-11  3.25697806601597E-01  2.47688529712748E-01
 -1.51119718028263E-11  2.87491717906536E-11  5.71199816468379E-12  7.59974715596441E-11 -5.32094578729916E-03
  1.08763362768834E-11  7.93199778175840E-03 -9.59101440762451E-12 -1.04930466934648E-02  1.19758864024345E-01
  8.68088504448150E-01  3.91450871173989E+00  8.99446990325761E+00 -7.92194362617098E-01 -3.05676133123961E-01
 -1.08269526116853E-01 -1.68277375886469E+00 -5.28109246095363E+00 -3.29249393122071E-01  2.43102028291499E-01
 -2.80361309101878E-12 -4.55105727183345E-11  3.48022444475544E-10  5.94940683093622E-11 -1.18689474737351E-11
 -2.51102237186176E-12 -4.08341733690184E-11  3.12412218977412E-10  5.34033050793011E-11 -1.06624382795305E-11
  1.63343789119095E-10 -6.09982741079112E-11  2.67586512462941E-11 -1.07023357529423E-10 -1.55253001507533E-11
  1.11539703669916E-11 -3.87642511897612E-01 -5.51216544180639E-01 -2.09488897574876E-01  1.46630109275125E-10
 -5.47410845993020E-11  2.40074623018233E-11  6.71416525964710E-01  9.54735060414856E-01  3.62845414115479E-01
  7.28303154564680E-11  5.64515302500229E-11  6.11526929285828E-11  4.54895421603028E-11 -1.88362643110027E-11
 -1.45996775779890E-11 -4.13124377741599E-11 -3.20225531150016E-11 -2.52284437070087E-01 -1.91858710887297E-01
  5.33648329094501E-11  4.13628199479135E-11  3.25697807657971E-01  2.47688530619906E-01  1.51188320968312E-11
 -2.87126862563864E-11 -5.71460074108160E-12 -7.60138397359899E-11  5.32094580262710E-03 -1.08795946130974E-11
 -7.93199780460159E-03  9.59578197097878E-12  1.04930467236793E-02
* ORBITAL    1   31
 -1.31417903798124E-10 -9.49542476721857E-10 -4.19229438165451E-09 -6.31567083086657E-09  1.39469603077039E-09
  6.66358546566232E-10 -1.02579239799698E-10 -1.51856769742623E-09 -7.58080860792839E-09 -2.02628848797320E-09
 -1.22817912730974E-09 -9.21859202022589E-04 -1.74421892168555E-02  2.37509393033579E-01  1.09659878142182E-01
  9.27011482326425E-02  1.53146454662897E-03  2.89763277095314E-02 -3.94569166946374E-01 -1.82175560406998E-01
 -1.54002392829242E-01 -4.65581830291662E-02 -1.24428517834214E-02 -5.60168124508950E-03  2.69002514132733E-10
  8.52222326084073E-11  3.93811211937321E-11  1.23839474212371E-09  6.76248664684230E-10  2.76801005897483E-10
  7.73460942756101E-02  2.06710381268525E-02  9.30595075877843E-03 -3.89652941594492E-10 -6.15164833545103E-10
 -2.22492930998790E-10  2.70507408362244E-04  9.83350649334827E-04 -4.45583846428685E-12 -4.87435383217149E-12
 -6.98313503638126E-05 -2.53890145082882E-04  2.84215832627947E-04  1.03318978020833E-03  2.49037913604316E-11
  2.01366680362346E-11 -3.66918371900877E-04 -1.33384027601710E-03 -5.58890324730157E-11 -5.19574895850114E-11
 -4.76132468498276E-05  3.27676632595076E-13  1.79966015664654E-05 -1.24198722207860E-13 -1.99191324250350E-12
 -6.34203482869948E-05  2.58968376567250E-12  5.59315676987552E-05 -1.91210908178199E-12  1.31398097314425E-10
  9.49647812477114E-10  4.19265961044964E-09  6.31476041919463E-09 -1.39465961577734E-09 -6.66292897840649E-10
 -1.02571390030043E-10 -1.51861722005593E-09 -7.58051203338595E-09 -2.02617152244714E-09 -1.22806965730763E-09
 -9.21859208963648E-04 -1.74421893220402E-02  2.37509395562918E-01  1.09659879442614E-01  9.27011493175636E-02
  1.53146455817243E-03  2.89763278849636E-02 -3.94569171148073E-01 -1.82175562565994E-01 -1.54002394630324E-01
  4.65581857685319E-02  1.24428523130167E-02  5.60168144313103E-03 -2.68974642221085E-10 -8.52786646505307E-11
 -3.94169500376337E-11 -1.23784227947739E-09 -6.76292842167025E-10 -2.76873358400360E-10 -7.73460988316786E-02
 -2.06710390073188E-02 -9.30595108784199E-03  3.89742724323704E-10  6.15182680704267E-10  2.22478816834019E-10
  2.70507479887968E-04  9.83350705280230E-04 -4.46034290885843E-12 -4.87727697157311E-12 -6.98313686098956E-05
 -2.53890159372763E-04  2.84215907736995E-04  1.03318983895480E-03  2.48910258718091E-11  2.01197282190056E-11
 -3.66918468719052E-04 -1.33384035174913E-03 -5.59027299992097E-11 -5.19667323982625E-11  4.76132467360917E-05
 -3.27007032167494E-13 -1.79966015232085E-05  1.23775659250002E-13  1.99080003446205E-12  6.34203481431332E-05
 -2.58700698446191E-12 -5.59315675658999E-05  1.91093178758737E-12
* ORBITAL    1   32
  6.84989812364275E-10  4.94876462353654E-09  2.18492163651335E-08  3.29170500927569E-08 -7.26718727764551E-09
 -3.47187405564740E-09  5.34593537504971E-10  7.91413571799804E-09  3.95051986036764E-08  1.05593555074598E-08
  6.40019179851349E-09 -1.53146453270021E-03 -2.89763274526156E-02  3.94569166743056E-01  1.82175560468261E-01
  1.54002392930206E-01 -9.21859195201138E-04 -1.74421890882044E-02  2.37509392928481E-01  1.09659878180402E-01
  9.27011482935097E-02 -7.73460963622565E-02 -2.06710384211944E-02 -9.30595083581447E-03 -8.77747215059194E-10
 -2.78096002102653E-10 -1.28494692064278E-10 -2.25981070179355E-09 -2.19567290325107E-09 -8.28699569166280E-10
 -4.65581840305285E-02 -1.24428519268809E-02 -5.60168128364227E-03  4.45219904037134E-09  3.97340929050084E-09
  1.51407401584330E-09  4.49382987641015E-04  1.63361523547133E-03  1.45273869547270E-11  1.58918634072193E-11
 -1.16028494319459E-04 -4.21796384188922E-04 -1.71092071506281E-04 -6.21931612575427E-04 -1.93227082775533E-10
 -1.74320737105235E-10  2.20857791249129E-04  8.02894608651416E-04  2.42162245375908E-10  2.17073109962270E-10
 -7.90991070155713E-05 -1.07072890599453E-12  2.98967140891329E-05  4.04088309414205E-13  6.85634316029892E-12
  3.81753561251508E-05 -1.03385985884974E-11 -3.36681081970858E-05  1.41400397306024E-11 -6.84941288907011E-10
 -4.94897669442152E-09 -2.18499015272101E-08 -3.29150447551428E-08  7.26917690599649E-09  3.47305920284667E-09
  5.34649765981786E-10  7.91419190189178E-09  3.95050992692531E-08  1.05592172939424E-08  6.40014822720761E-09
 -1.53146454425377E-03 -2.89763276273746E-02  3.94569170951312E-01  1.82175562630553E-01  1.54002394733845E-01
 -9.21859202089566E-04 -1.74421891937467E-02  2.37509395456727E-01  1.09659879479903E-01  9.27011493776645E-02
  7.73461009192390E-02  2.06710393020638E-02  9.30595116519038E-03  8.76986785532251E-10  2.78072910300490E-10
  1.28535181030260E-10  2.25919174985591E-09  2.19544955396447E-09  8.28586408720669E-10  4.65581867732041E-02
  1.24428524571589E-02  5.60168148183857E-03 -4.45110270474501E-09 -3.97318789974664E-09 -1.51398477026145E-09
  4.49383106437188E-04  1.63361532839340E-03  1.45535563171138E-11  1.59103521887186E-11 -1.16028524998377E-04
 -4.21796408181002E-04 -1.71092116615568E-04 -6.21931647859867E-04 -1.93188653154795E-10 -1.74280886466847E-10
  2.20857849683637E-04  8.02894654336440E-04  2.42120632277390E-10  2.17030234006402E-10  7.90991068329202E-05
  1.06876534372768E-12 -2.98967140112528E-05 -4.03603581524467E-13 -6.85481264310063E-12 -3.81753560425596E-05
  1.03349965915138E-11  3.36681081113101E-05 -1.41354695906750E-11
* ORBITAL    1   33
 -6.93542023776354E-03 -4.97458836952595E-02 -2.09423632918317E-01 -1.92441286774894E-01 -1.52121825072652E-01
 -1.18018797348352E-01 -2.63293941530729E-03 -2.87713869005813E-02  7.75390339941364E-01  3.49998342928920E-01
  2.81224589919723E-01  3.67976557185006E-11  6.87808250696991E-10  7.22136830573850E-09  2.91528879426315E-09
  2.20960974770097E-09  3.30665865277355E-11  6.17437017999280E-10  6.48173459340055E-09  2.61679432340745E-09
  1.98342740070384E-09 -1.24573355825321E-10 -1.50301501596538E-10 -1.12193744346633E-10 -3.33474025932536E-11
  1.99085585806770E-11  6.90968255019596E-12 -6.01382537052271E-02  1.42678434816328E-02  1.17163355374190E-02
 -1.11851227839076E-10 -1.34872922961030E-10 -1.00689675223615E-10  1.04162510821527E-01 -2.47126298556791E-02
 -2.02932884358875E-02  2.46917023397700E-11  4.12381983337658E-11  6.27754759568081E-12  1.97146299002770E-12
 -6.37447328387355E-12 -1.06460377859147E-11 -1.40140195765788E-11 -2.34107896063532E-11  1.53202635144567E-04
 -5.31179007680266E-04  1.80922562090984E-11  3.02206051960321E-11 -1.97783765383535E-04  6.85749143197906E-04
 -7.40524418691698E-13 -2.89622906074922E-10  2.79209839273306E-13 -7.68776080298277E-10 -2.33441379445612E-05
  5.32760959771236E-13  3.47982489634062E-05 -4.69071737770167E-13 -4.60344025865709E-05 -6.93541860782084E-03
 -4.97458719007503E-02 -2.09423579951244E-01 -1.92441160898212E-01 -1.52121834231213E-01 -1.18018801105835E-01
  2.63293813494280E-03  2.87713669919521E-02 -7.75390408800888E-01 -3.49998361474926E-01 -2.81224601428509E-01
 -3.68233679618912E-11 -6.87851167473067E-10 -7.22052570927867E-09 -2.91479083467391E-09 -2.20915244658472E-09
 -3.29990577151230E-11 -6.17469908899351E-10 -6.48175289965234E-09 -2.61646075520496E-09 -1.98299335577893E-09
 -1.24262602213244E-10 -1.50296760627622E-10 -1.12219890161013E-10 -3.16948470225097E-11  2.04375101211667E-11
  7.15230362088378E-12 -6.01382599196063E-02  1.42678385530995E-02  1.17163337461350E-02 -1.11431044323062E-10
 -1.34891345253139E-10 -1.00728006505988E-10  1.04162521584838E-01 -2.47126213195320E-02 -2.02932853334676E-02
 -2.47038122838224E-11 -4.12465428905501E-11 -6.17111123971533E-12 -1.90243992221946E-12  6.38278956149718E-12
  1.06527727961638E-11  1.40238413549175E-11  2.34147601898329E-11 -1.53202256821475E-04  5.31179377858042E-04
 -1.81070853468792E-11 -3.02298008914068E-11  1.97783276947089E-04 -6.85749621112453E-04 -7.39703210619259E-13
 -2.89624597069089E-10  2.79004463397915E-13 -7.68776101514725E-10 -2.33441268535468E-05  5.30799291859068E-13
  3.47982324226565E-05 -4.68303184151024E-13 -4.60343807035104E-05
* ORBITAL    1   34
  7.63738405324764E-11  5.48133871340549E-10  2.30415608483763E-09 -3.48258739662507E-10 -1.83936028939748E-10
  1.16359259512500E-10  2.28961747803999E-11  1.87575356347270E-10 -7.77180050227433E-09 -3.48225064308258E-09
 -2.76622902230403E-09  6.69855523146146E-03  1.22772635082144E-01  1.11388290377585E+00  4.37011178576237E-01
  3.25814867420315E-01  4.04214688322759E-03  7.40853821799608E-02  6.72156627754937E-01  2.63708114170076E-01
  1.96608298492659E-01  1.03217057136414E-01  2.03970117690084E-02  1.21230489847438E-03 -1.16066457305223E-10
 -1.97500729654889E-10 -1.20457569088738E-10  7.46808091106641E-10 -1.76212182468860E-11 -5.42348988793758E-11
  6.22848516104570E-02  1.23082839379676E-02  7.31548083891872E-04 -1.22291533665183E-09  1.51050157978143E-10
  1.67468313806861E-10  3.65419899304775E-03  5.33207132919427E-03  3.36826895640937E-11  4.19924427562117E-11
 -9.43509434234763E-04 -1.37673448456323E-03 -1.39461530765226E-03 -2.03496725419779E-03  3.93737545386792E-11
  5.09116336922877E-11  1.80043186518973E-03  2.62712616261604E-03 -6.76311968215252E-11 -8.66744833675455E-11
 -1.02788098073819E-04  1.13581916741274E-12  3.88501893781204E-05 -4.27759697966556E-13 -1.57550768721520E-12
  4.97317192705149E-05  2.47309847044646E-12 -4.38586664427131E-05 -3.76119691763186E-12  8.55649190506999E-11
  6.14082857321659E-10  2.60057297150315E-09  3.83161686818258E-10 -2.33447789835653E-10  9.63747568569522E-11
 -3.00079507156068E-11 -2.97667840513352E-10  7.38744716369530E-09  3.38075625650636E-09  2.70391068817410E-09
 -6.69855521423801E-03 -1.22772634913128E-01 -1.11388290179055E+00 -4.37011177279383E-01 -3.25814866100787E-01
 -4.04214687282667E-03 -7.40853820778604E-02 -6.72156626557052E-01 -2.63708113386852E-01 -1.96608297695624E-01
  1.03217059117289E-01  2.03970129067178E-02  1.21230525319222E-03 -1.15450968831906E-10 -1.97627807671207E-10
 -1.20555176311445E-10  7.24321712539440E-10 -4.28633166863370E-11 -6.36492115338088E-11  6.22848528049761E-02
  1.23082846248277E-02  7.31548298169455E-04 -1.18373202883663E-09  1.95002699501260E-10  1.83894812708556E-10
 -3.65419905618203E-03 -5.33207135476253E-03 -3.36778401283129E-11 -4.19913011476613E-11  9.43509450863050E-04
  1.37673449146405E-03  1.39461533170371E-03  2.03496726390862E-03 -3.70641895071300E-11 -4.87658897800264E-11
 -1.80043189639139E-03 -2.62712617533737E-03  6.46455004715551E-11  8.38997566084593E-11 -1.02788098494480E-04
  1.13489021206729E-12  3.88501898213912E-05 -4.28628982237395E-13 -1.50380158163695E-12  4.97317193839953E-05
  2.36429827928491E-12 -4.38586668334928E-05 -3.62252303895754E-12
* ORBITAL    1   35
 -1.37208650416522E-11 -9.84403209600852E-11 -4.12100982737733E-10  1.34327027385842E-10  3.07941843121065E-11
 -2.38863921224903E-11 -3.67205249313423E-12 -2.54156794320926E-11  1.51941171822904E-09  6.74188905722211E-10
  5.33840884045297E-10  4.04214689211152E-03  7.40853823365300E-02  6.72156628243921E-01  2.63708114450470E-01
  1.96608298732921E-01 -6.69855524745831E-03 -1.22772635355321E-01 -1.11388290466086E+00 -4.37011179038329E-01
 -3.25814867805852E-01  6.22848526055638E-02  1.23082841535328E-02  7.31548152566697E-04  3.53243566196489E-11
  6.02575721400145E-11  3.67603265889146E-11 -3.84279567195141E-11  1.81922853881066E-10  1.19833211011649E-10
 -1.03217058942477E-01 -2.03970121605552E-02 -1.21230502633786E-03  2.98585309834062E-10  7.98100939408148E-11
  3.33127447405015E-11  2.20507505475503E-03  3.21756252070814E-03 -1.02853386694373E-11 -1.28229541689039E-11
 -5.69342366158677E-04 -8.30767720347501E-04  2.31111877362525E-03  3.37229825356163E-03 -3.59221503531980E-11
 -4.50607745823435E-11 -2.98364043098438E-03 -4.35361767981895E-03 -8.63510618699582E-12 -1.04063208645554E-11
 -6.20261439198148E-05 -3.47425984390979E-13  2.34432071078883E-05  1.31652892602245E-13  1.02650350047476E-12
 -8.24138449884733E-05 -1.12455442374826E-12  7.26821045473699E-05 -1.18175392131233E-13 -1.71667802596503E-11
 -1.23414528922121E-10 -5.24067492689539E-10 -1.41543058373534E-10  4.94899168822842E-11 -1.63331728459194E-11
  6.41174946172254E-12  6.70852800942154E-11 -1.37419641214925E-09 -6.35860647514461E-10 -5.10307461461307E-10
 -4.04214688171722E-03 -7.40853822345569E-02 -6.72156627045716E-01 -2.63708113667763E-01 -1.96608297936500E-01
  6.69855523021828E-03  1.22772635186283E-01  1.11388290267700E+00  4.37011177743633E-01  3.25814866488796E-01
  6.22848538004429E-02  1.23082848403401E-02  7.31548366709895E-04  3.53906047886344E-11  6.03635953734139E-11
  3.68133128984013E-11 -3.01809507112820E-11  1.91676842522104E-10  1.23517729832875E-10 -1.03217060923049E-01
 -2.03970132985532E-02 -1.21230538113009E-03  2.83377443170873E-10  6.33134861402697E-11  2.72018993484458E-11
 -2.20507509278693E-03 -3.21756253607605E-03  1.02877661941202E-11  1.28262702923979E-11  5.69342376506771E-04
  8.30767724760905E-04 -2.31111881336893E-03 -3.37229826958183E-03  3.50433139007143E-11  4.42445676727060E-11
  2.98364048306352E-03  4.35361770116630E-03  9.75278251318598E-12  1.14482276093727E-11 -6.20261441632162E-05
 -3.46132449555644E-13  2.34432074123191E-05  1.31082675630423E-13  9.98955493594500E-13 -8.24138452252535E-05
 -1.08438838613735E-12  7.26821051006093E-05 -1.71182652927507E-13
* ORBITAL    1   36
  6.45340424160411E-02  4.67363755916705E-01  2.10124982371708E+00  5.21974792912102E+00 -3.40773613660818E-01
 -1.35795245230488E-01  5.05368599772196E-02  7.81439366202076E-01  2.70681561691422E+00  7.13601399614530E-01
  4.37665993320540E-01  1.87254768449800E-11  3.77966502701043E-10 -5.68620122128397E-09 -4.18689136413513E-09
 -4.21855333797565E-09  1.69658544091163E-11  3.41731271838718E-10 -5.08018503785323E-09 -3.74870931671236E-09
 -3.77956905010886E-09  8.89043382763854E-10  6.79141952051136E-10  3.34431772969512E-10 -1.41529260674814E-10
 -7.93436202379757E-11 -3.55272130731492E-11 -1.60296104166415E-01 -1.78646979354307E-01 -6.65481809012035E-02
  7.99935216651365E-10  6.09968568705265E-10  3.00193258729376E-10  2.77640997250105E-01  3.09425645439834E-01
  1.15264830723856E-01 -5.80222116674183E-11 -8.37183438638283E-11  1.57126025264421E-11  1.00484785360534E-11
  1.49812522556799E-11  2.16139429322889E-11  3.28901503117160E-11  4.74566700705579E-11 -1.63675829145519E-02
 -1.52424233828518E-02 -4.24663819004832E-11 -6.12705130342283E-11  2.11304586633495E-02  1.96778839576769E-02
 -6.77426348793708E-12 -1.70632433581924E-10  2.56033647407119E-12 -4.49480861192899E-10  5.09549157598134E-04
  4.87609723774966E-12 -7.59591714064549E-04 -4.30108306464157E-12  1.00484500262309E-03 -6.45340425372747E-02
 -4.67363756785786E-01 -2.10124982756474E+00 -5.21974793060800E+00  3.40773606157268E-01  1.35795240099148E-01
  5.05368600383092E-02  7.81439367204197E-01  2.70681560157593E+00  7.13601392303042E-01  4.37665987267003E-01
  1.80046950333476E-11  3.64297095223259E-10 -5.81017268908671E-09 -4.23536491867555E-09 -4.25465194867681E-09
  1.60735939105788E-11  3.24353589331124E-10 -5.23762048724231E-09 -3.81057625044109E-09 -3.82568099560379E-09
 -8.77512171416480E-10 -6.76760543012854E-10 -3.34236659090729E-10  1.39109127484720E-10  6.11190548977918E-11
  2.59780559708841E-11  1.60296103478561E-01  1.78646980570133E-01  6.65481815154521E-02 -7.85501113719688E-10
 -6.07007723583883E-10 -2.99978593973913E-10 -2.77640996057984E-01 -3.09425647535954E-01 -1.15264831782567E-01
 -5.84117660774215E-11 -8.42958943980647E-11  1.63155810917505E-11  1.04384972554274E-11  1.50750281942367E-11
  2.17597196266448E-11  3.32230028256545E-11  4.79364958808553E-11 -1.63675830456505E-02 -1.52424234918652E-02
 -4.28927428712554E-11 -6.18864917519603E-11  2.11304588323463E-02  1.96778840982379E-02  6.76397335285620E-12
  1.70651937921398E-10 -2.55607522341473E-12  4.49473681965014E-10 -5.09549163884773E-04 -4.86756776243452E-12
  7.59591723424634E-04  4.29236735709674E-12 -1.00484501502432E-03
* ORBITAL    1   38
  1.01838128701857E-10  7.38175310782630E-10  3.34084044952723E-09  9.73472900995925E-09 -1.96418358876446E-10
 -3.05450448100038E-11  7.93245947494862E-11  1.24745600876801E-09  3.52898996172366E-09  9.20399277801589E-10
  5.71616980667002E-10 -6.51371256332915E-04 -1.28912337353966E-02  1.90744727761318E-01 -1.43645529923526E-01
 -2.22365339309473E-01  1.04260813273292E-03  2.06341698028033E-02 -3.05312836383484E-01  2.29924175084055E-01
  3.55925918701517E-01 -7.18352253735744E-02 -9.42279625452542E-03  8.47691705982214E-04  1.26571933454147E-10
  1.06051895390037E-10  4.09876024499027E-11  1.79511995458105E-10  5.42441205688816E-11  2.69814982289359E-11
  1.14982032919034E-01  1.50824651486345E-02 -1.35684555131939E-03  5.66797843520584E-10  6.41688907378551E-10
  2.37698560743302E-10 -6.18428839832956E-03 -6.67838180233833E-03 -8.87650812808788E-12 -8.48646133335495E-12
  1.59679810322290E-03  1.72436640647108E-03 -6.26055009059463E-03 -6.76073515229318E-03 -5.52794689885058E-11
 -5.15390249079156E-11  8.08233914787120E-03  8.72807424039513E-03  2.11155685255217E-11  1.84841533760361E-11
 -9.63530361990431E-04  3.64148173937619E-13  3.64180976940793E-04 -1.37913629346116E-13 -1.62226179653780E-13
 -1.23656017086591E-03 -2.09154167391273E-13  1.09054366725964E-03  2.06447784031650E-12 -1.01820244936312E-10
 -7.38209642680744E-10 -3.34065083177609E-09 -9.73488948693053E-09  1.96567738246848E-10  3.06333320708950E-11
  7.93729879201246E-11  1.24728219413261E-09  3.52934275691857E-09  9.20513585944644E-10  5.71653700558959E-10
 -6.51371322628536E-04 -1.28912348324819E-02  1.90744723785778E-01 -1.43645531276128E-01 -2.22365340327875E-01
  1.04260823892205E-03  2.06341715604045E-02 -3.05312830013577E-01  2.29924177252994E-01  3.55925920335172E-01
  7.18352299030121E-02  9.42279784190427E-03 -8.47691163433240E-04 -1.26521082979506E-10 -1.06114736220411E-10
 -4.10181305839694E-11 -1.78939084928593E-10 -5.39318331272207E-11 -2.67918371249135E-11 -1.14982040174674E-01
 -1.50824676908777E-02  1.35684468253361E-03 -5.66858478235835E-10 -6.41650890670915E-10 -2.37657948029025E-10
 -6.18428830545209E-03 -6.67838175474191E-03 -8.88010647362178E-12 -8.48868988261575E-12  1.59679807953060E-03
  1.72436639437830E-03 -6.26054999654264E-03 -6.76073510408791E-03 -5.52788046061829E-11 -5.15328266634891E-11
  8.08233902665218E-03  8.72807417830440E-03  2.11040950364418E-11  1.84788843020803E-11  9.63530361100967E-04
 -3.65385277536407E-13 -3.64180976597310E-04  1.38525263367058E-13  1.62135912691307E-13  1.23656016973258E-03
  2.10415977248445E-13 -1.09054366624089E-03 -2.06542175784756E-12
* ORBITAL    1   39
  5.82409390732116E-10  4.22207344760893E-09  1.91075502548973E-08  5.56798804993336E-08 -1.12445077255402E-09
 -1.75286039143687E-10  4.53941731149579E-10  7.13431488212665E-09  2.01832269688800E-08  5.26422011860336E-09
  3.26926404839079E-09  1.04260812392906E-03  2.06341696470837E-02 -3.05312836528260E-01  2.29924175047129E-01
  3.55925918684101E-01  6.51371252116508E-04  1.28912336560309E-02 -1.90744727842330E-01  1.43645529900306E-01
  2.22365339296839E-01  1.14982034038305E-01  1.50824655498165E-02 -1.35684539520817E-03  4.38813347127917E-10
  3.67967101186685E-10  1.42282142700782E-10 -1.25672426372506E-09 -1.60355739403976E-09 -5.85670106585126E-10
  7.18352259033619E-02  9.42279644506446E-03 -8.47691630756958E-04  1.92371654331468E-09  2.56558367891467E-09
  9.32566646993916E-10  9.89880113481072E-03  1.06896625081069E-02 -3.07686365141830E-11 -2.94233137884058E-11
 -2.55586181733901E-03 -2.76006068612956E-03 -3.91127413300214E-03 -4.22376994531879E-03 -1.70003974606080E-10
 -1.55005172906990E-10  5.04946748230574E-03  5.45288826206755E-03  2.33960221219004E-10  2.13971313725293E-10
  1.54226153862435E-03  1.26533419458901E-12 -5.82920151637791E-04 -4.77746025429455E-13  3.61059989113392E-12
 -7.72542705367207E-04 -5.25243629576526E-12  6.81319538485199E-04  6.43264285330980E-12 -5.82411976940821E-10
 -4.22198335185398E-09 -1.91069917168964E-08 -5.56802778511884E-08  1.12393327977358E-09  1.75060588663836E-10
  4.53930491027969E-10  7.13418718028113E-09  2.01842259530098E-08  5.26477543952182E-09  3.26974777728632E-09
  1.04260823011854E-03  2.06341714047442E-02 -3.05312830154994E-01  2.29924177216740E-01  3.55925920317954E-01
  6.51371318436150E-04  1.28912347536148E-02 -1.90744723863766E-01  1.43645531254149E-01  2.22365340316243E-01
 -1.14982041293868E-01 -1.50824680916297E-02  1.35684452651881E-03 -4.38338600083002E-10 -3.67438005899742E-10
 -1.41982406398245E-10  1.25717314016819E-09  1.60381677666141E-09  5.85773994539364E-10 -7.18352304347147E-02
 -9.42279803312227E-03  8.47691088010500E-04 -1.92432788326314E-09 -2.56547640798747E-09 -9.32454249673831E-10
  9.89880098618653E-03  1.06896624319695E-02 -3.07810510678288E-11 -2.94265447359938E-11 -2.55586177897378E-03
 -2.76006066648335E-03 -3.91127407435780E-03 -4.22376991528434E-03 -1.70018923018471E-10 -1.55023938369336E-10
  5.04946740637434E-03  5.45288822314160E-03  2.33999814819105E-10  2.14000897920964E-10 -1.54226153720693E-03
 -1.26232609084860E-12  5.82920151080991E-04  4.77245890160676E-13 -3.61277325383223E-12  7.72542704662637E-04
  5.25369132282703E-12 -6.81319537841772E-04 -6.42804030174082E-12
* ORBITAL    1   43
  2.68975913631347E-03  1.84412742804963E-02  6.18130637167802E-02  2.40154096972168E-01  4.72508567375204E-03
  2.92006766721843E-02 -7.65407508072642E-03 -1.32995032229058E-01 -1.80133983318047E-01 -6.49139244649480E-01
 -7.28079946235384E-01 -1.48964617849227E-11 -2.56504043663802E-10 -1.04239838999536E-09 -8.31436500125625E-10
 -8.00346516203956E-10 -1.33114868477485E-11 -2.30175193977774E-10 -9.35698240522875E-10 -7.46065005364651E-10
 -7.18166035334673E-10 -6.09905920423386E-10 -5.87830458352894E-10 -1.97551452345628E-10 -1.80442898033285E-10
  4.80061673468906E-11  3.99643713501520E-11  3.16314156139639E-02  5.53033499693615E-02  9.30618000514295E-03
 -5.47542296484953E-10 -5.27863170772177E-10 -1.77454062282283E-10 -5.47872187429491E-02 -9.57882121312735E-02
 -1.61187767021880E-02 -5.24083864683875E-12 -2.59212783232850E-12 -1.43051931372223E-11 -1.09172909539446E-11
  1.35633931151597E-12  6.69954531714331E-13  2.96190201284555E-12  1.45841073913403E-12  3.84281669180223E-02
  3.53990402782427E-02 -3.82059989573734E-12 -1.87857967319011E-12 -4.96105501585280E-02 -4.56999644829650E-02
  2.42722780121268E-13 -9.60002399215693E-11 -9.17272132456920E-14 -2.52551028888197E-10 -1.23705330870788E-03
 -1.74340279270351E-13  1.84408981325900E-03  1.53579481301661E-13 -2.43950173532314E-03  2.68975827462580E-03
  1.84412680189863E-02  6.18130350286947E-02  2.40154015000374E-01  4.72507996937302E-03  2.92006724265011E-02
  7.65407576864804E-03  1.32995043021131E-01  1.80134018594611E-01  6.49139251431201E-01  7.28079948783386E-01
  1.48046884364988E-11  2.56366451495919E-10  1.04240915564854E-09  8.31379857596028E-10  8.00326093146801E-10
  1.33236887578638E-11  2.30176736948714E-10  9.35709921305827E-10  7.46074333583073E-10  7.18158656904674E-10
 -6.09772525160684E-10 -5.88203069345513E-10 -1.97740679540407E-10 -1.79357252471314E-10  5.17987704784566E-11
  4.17603347676700E-11  3.16314189800582E-02  5.53033501497474E-02  9.30617970327709E-03 -5.47290930470966E-10
 -5.27712294939710E-10 -1.77380406002507E-10 -5.47872245728839E-02 -9.57882124441860E-02 -1.61187761795479E-02
  5.21396855559295E-12  2.57044488377748E-12  1.46025355576627E-11  1.11569849858813E-11 -1.34255624327860E-12
 -6.61964830657943E-13 -2.95413490343717E-12 -1.45397735109650E-12 -3.84281670279512E-02 -3.53990404237768E-02
  3.81464760189461E-12  1.88009249763833E-12  4.96105503003536E-02  4.56999646707662E-02  2.46100562387025E-13
 -9.59937534809051E-11 -9.42990836702615E-14 -2.52553734544905E-10 -1.23705330198346E-03 -1.77199956287654E-13
  1.84408980324765E-03  1.55341981666659E-13 -2.43950172207275E-03
* ORBITAL    1   48
 -5.25635223620239E-12 -3.58791152585414E-11 -8.86496019312495E-11 -1.01902774837542E-09 -4.87685706087665E-11
 -7.64391741139252E-11  8.93565047390127E-12  1.84400559733473E-10  3.90987962295093E-10  8.32119753331551E-10
  8.76946528623083E-10 -2.95903521015676E-03 -4.70837525165170E-02 -2.33395961422593E-01 -6.84495707014522E-01
 -7.48817149473919E-01 -1.78870058182244E-03 -2.84615523066916E-02 -1.41085003571374E-01 -4.13769284845019E-01
 -4.52650810452922E-01 -2.39924822097433E-04 -1.17642954289529E-01 -2.91005011494718E-02 -3.83142494657765E-11
 -4.46318646868599E-11  3.70244413226856E-11 -3.61624823113948E-11 -2.48924704258465E-10 -1.04317143329826E-10
 -1.45030198434533E-04 -7.11137265354427E-02 -1.75908967958102E-02  8.58076633962551E-11  4.58887855756482E-10
  1.58409173605619E-10 -3.19833534306624E-02 -2.72823585738964E-02  6.31166414285825E-11  6.11145974051284E-11
  8.25806819022194E-03  7.04427589060162E-03  1.22275965165282E-02  1.04303554897103E-02 -9.40949758796623E-12
 -1.01650340261795E-11 -1.57857837215015E-02 -1.34655471103614E-02 -1.92507317587853E-11 -1.72755185632181E-11
  3.87322843831178E-04  2.09028100834994E-12 -1.46394338551881E-04 -7.89136937746446E-13  7.55403688618048E-13
 -1.87722867478755E-04 -9.00187993159345E-13  1.65556633361659E-04  2.90592314786025E-13 -5.35812318713720E-12
 -3.68187669629843E-11 -9.27553457686118E-11 -1.03151345919587E-09 -4.95232546355677E-11 -7.69584928565491E-11
 -8.80658350207371E-12 -1.82916317069796E-10 -3.86546173644850E-10 -8.31187341857693E-10 -8.76516643765737E-10
  2.95903515300717E-03  4.70837513891993E-02  2.33395959025287E-01  6.84495707167921E-01  7.48817150117945E-01
  1.78870054724934E-03  2.84615516249895E-02  1.41085002122938E-01  4.13769284937734E-01  4.52650810841984E-01
 -2.39923527678756E-04 -1.17642962807405E-01 -2.91005059870510E-02 -3.80102220299932E-11 -4.56323289280311E-11
  3.65327443227549E-11 -3.56402453130220E-11 -2.48950129599330E-10 -1.04391615133765E-10 -1.45029416081083E-04
 -7.11137316862161E-02 -1.75908997211119E-02  8.49366483293088E-11  4.58449045990918E-10  1.58283343271741E-10
  3.19833520746562E-02  2.72823574177136E-02 -6.31629893401964E-11 -6.11600388347350E-11 -8.25806783936850E-03
 -7.04427559142997E-03 -1.22275959983373E-02 -1.04303550478970E-02  9.37797813210877E-12  1.01377912250335E-11
  1.57857830517478E-02  1.34655465392737E-02  1.92866550885031E-11  1.73114755265397E-11  3.87322889615951E-04
  2.08836075001331E-12 -1.46394355527513E-04 -7.88989316313718E-13  7.55772106604454E-13 -1.87722889791603E-04
 -8.98827280562469E-13  1.65556652694316E-04  2.89067278234351E-13
* ORBITAL    1   49
  9.77989210198198E-13  6.55461539398481E-12  1.58193341991867E-11  1.90946773517192E-10  9.24782689300121E-12
  1.44823449174354E-11 -1.73524373498888E-12 -3.53802899539843E-11 -7.52028471243532E-11 -1.58181793902831E-10
 -1.66581813884841E-10 -1.78870056527996E-03 -2.84615520282620E-02 -1.41085002316294E-01 -4.13769284514601E-01
 -4.52650810279554E-01  2.95903517948598E-03  4.70837520028953E-02  2.33395959136553E-01  6.84495706426778E-01
  7.48817149171867E-01 -1.45029251175826E-04 -7.11137259934417E-02 -1.75908965916645E-02  1.16634192685840E-11
  1.41034006169318E-11 -1.10096911616456E-11  4.20234826773484E-11  8.82446314790124E-11 -1.40816228547997E-11
  2.39923072814653E-04  1.17642953249726E-01  2.91005007567310E-02  3.85372092159923E-12 -6.37385584146647E-11
 -4.97275380104585E-11 -1.93335426754510E-02 -1.64918499378885E-02 -1.92441371541185E-11 -1.86321515883056E-11
  4.99191479990651E-03  4.25818754556053E-03 -2.02280477315955E-02 -1.72548779083156E-02 -5.10022050722405E-11
 -4.91864156982480E-11  2.61143002324963E-02  2.22759534786879E-02 -3.72399607037520E-11 -3.63096061588456E-11
  2.34131774467446E-04 -6.35819274250532E-13 -8.84939936660332E-05  2.40669893442732E-13  1.17722456639609E-12
  3.10549132273970E-04 -1.01087955529220E-12 -2.73878671775308E-04 -1.61815100940387E-12  1.07052866589393E-12
  7.18087307863657E-12  1.85279028521915E-11  1.98536774354110E-10  9.54188574288173E-12  1.46895461186730E-11
  1.68865670488670E-12  3.43506425563246E-11  7.22679042734030E-11  1.57490786312399E-10  1.66182380380871E-10
  1.78870053069991E-03  2.84615513463556E-02  1.41085000866722E-01  4.13769284607259E-01  4.52650810668724E-01
 -2.95903512229815E-03 -4.70837508750236E-02 -2.33395956738777E-01 -6.84495706580253E-01 -7.48817149815967E-01
 -1.45028468819814E-04 -7.11137311457417E-02 -1.75908995178303E-02  1.15052312256715E-11  1.34211977782983E-11
 -1.13615280166717E-11  4.15333093694771E-11  8.89891634014549E-11 -1.36671591889248E-11  2.39921778131977E-04
  1.17642961771241E-01  2.91005055964037E-02  4.12771614485478E-12 -6.26572122538842E-11 -4.92847413925211E-11
  1.93335418553341E-02  1.64918492386087E-02  1.92124626414856E-11  1.86041693684220E-11 -4.99191458738715E-03
 -4.25818736434156E-03  2.02280468743230E-02  1.72548771774012E-02  5.10664179710603E-11  4.92445646003704E-11
 -2.61142991243364E-02 -2.22759525338314E-02  3.72342563132193E-11  3.63100255765834E-11  2.34131802175199E-04
 -6.37713992242567E-13 -8.84940038973138E-05  2.41695687944949E-13  1.17745467703093E-12  3.10549169112401E-04
 -1.00785898570920E-12 -2.73878703866219E-04 -1.61579575775433E-12
* ORBITAL    1   53
 -1.84655663315617E-01 -1.33687833476987E+00 -5.98334358889950E+00 -1.52935414224215E+01 -9.53568562658415E-01
 -7.04172590333915E-01 -1.41137349237589E-01 -2.11051059208318E+00 -7.10247869105463E+00 -1.44809176112315E+00
 -6.98261085250652E-01  5.01879065015022E-12  1.24566258861339E-10 -1.46562849389053E-09 -1.98824464028354E-10
  2.28048223810848E-11  4.45271890831834E-12  1.11929153130036E-10 -1.31529289559780E-09 -1.78468250824836E-10
  2.03064947552166E-11  3.61919566158922E-10 -1.74158646061173E-10 -2.19198986657363E-10 -9.86889975709346E-11
  9.49058974275269E-11  6.01367235275875E-11  4.36350900472963E-01  7.48081475605708E-01  2.39145112494976E-01
  3.24871908826713E-10 -1.56274910688173E-10 -1.96719516001097E-10 -7.55781929374197E-01 -1.29571512460461E+00
 -4.14211485610686E-01  2.80469494875425E-10  2.24903232759951E-10  1.90600687871964E-11  9.67049716357836E-12
 -7.24383441967856E-11 -5.80906865546034E-11 -1.59192985639480E-10 -1.27653756347719E-10  6.46674938208824E-02
  5.43960400607864E-02  2.05495939203266E-10  1.64783566190947E-10 -8.34853754819232E-02 -7.02249857023286E-02
  3.03910231791866E-12 -4.35112165274326E-10 -1.14821650224429E-12 -1.14792041254043E-09 -1.10993473939169E-03
 -2.18891915543661E-12  1.65459130923076E-03  1.92871140258621E-12 -2.18881953341748E-03  1.84655663221122E-01
  1.33687833411562E+00  5.98334358624033E+00  1.52935414213457E+01  9.53568564611175E-01  7.04172591431138E-01
 -1.41137349213480E-01 -2.11051059224795E+00 -7.10247869570811E+00 -1.44809176287497E+00 -6.98261085844065E-01
  4.97491681183373E-12  1.24891255030523E-10 -1.46545058351750E-09 -1.98705797010509E-10  2.28941865188468E-11
  4.41970142230630E-12  1.12012473173610E-10 -1.31554911881669E-09 -1.78201923916967E-10  2.07087436515048E-11
 -3.62228387730028E-10  1.73548031123507E-10  2.18959600832397E-10  9.38950988561534E-11 -8.49094160726106E-11
 -5.17080967193162E-11 -4.36350900935098E-01 -7.48081477787755E-01 -2.39145113872906E-01 -3.25074646797124E-10
  1.55866560595806E-10  1.96567566888515E-10  7.55781930176898E-01  1.29571512837941E+00  4.14211487993352E-01
  2.80463793642189E-10  2.24896973429414E-10  2.80527878382257E-11  1.70421172879185E-11 -7.24759731252813E-11
 -5.81176053728320E-11 -1.59209219755921E-10 -1.27667369992556E-10  6.46674927589802E-02  5.43960392591871E-02
  2.05519910131143E-10  1.64801166178168E-10 -8.34853741144382E-02 -7.02249846702796E-02 -3.03972568348819E-12
  4.34959895586619E-10  1.14896029995649E-12  1.14797579128906E-09  1.10993474094148E-03  2.18674924493173E-12
 -1.65459131161745E-03 -1.92845396134423E-12  2.18881953659792E-03
* ORBITAL    1   54
  2.83795914776131E-12  1.99293906400936E-11  8.05987444636240E-11  2.42998272043180E-10 -2.31207955968819E-11
 -2.41260225545020E-11  1.62449123719835E-12  1.13793560990731E-11 -8.37478598494351E-12 -1.18767151775748E-11
 -7.31702644610234E-12 -1.25844289106330E-11 -1.98805981231309E-10 -8.81018303723156E-10 -3.13608157234665E-10
 -2.19735055047310E-10 -5.22191974770941E-12 -8.19142409200245E-11 -3.63063945873775E-10 -1.29235355529944E-10
 -9.05444745114656E-11 -1.60884168387371E-10 -6.36741375967666E-10 -2.95426091996281E-10  8.78197846474165E-02
  5.17399175117819E-02  6.00042727816806E-02 -3.65880725119525E-02 -2.15562344511007E-02 -2.49993860940050E-02
 -6.63376770425191E-11 -2.62411333823204E-10 -1.21741966099954E-10 -2.11241335304075E-02 -1.24454978178118E-02
 -1.44334023182519E-02  4.34394849279562E-11  3.75346596371391E-11 -4.45532006822285E-01 -3.65369157277801E-01
 -7.36451307573529E-11 -6.13494228489370E-11  1.48907127173267E-10  1.22800198860286E-10  1.69447612166689E-01
  1.38959559195143E-01  1.46862620236125E-10  1.22059001423152E-10  1.31253555994895E-01  1.07637611711972E-01
 -6.99961827731165E-12 -3.45509682277900E-03  8.71223492976336E-12  1.30590384838118E-03 -9.93339583449972E-04
 -9.92749913644218E-12  8.88469932254975E-04 -1.72572464643385E-11  1.17533524403489E-03 -6.13547692847755E-13
 -4.69140609023502E-12 -2.92516521421116E-11 -2.43242287614160E-11 -4.15991590480001E-11 -3.77704413686464E-11
  1.01707147144237E-12  2.72736928020801E-11  1.45219745408114E-10  3.80132523799254E-11  1.88337520476465E-11
  1.25721971014457E-11  1.98898904564172E-10  8.80984862688010E-10  3.13608830938016E-10  2.19740824129168E-10
  5.14929936744417E-12  8.19824317692172E-11  3.63048287076795E-10  1.29233832972843E-10  9.05501834076857E-11
 -1.60991305381475E-10 -6.36820623469652E-10 -2.95471717212115E-10  8.78197881949953E-02  5.17399162079552E-02
  6.00042717970909E-02 -3.65880739816822E-02 -2.15562338926609E-02 -2.49993856789057E-02 -6.63275885192566E-11
 -2.62426655629582E-10 -1.21768715146910E-10 -2.11241343992603E-02 -1.24454975292504E-02 -1.44334020892792E-02
 -4.35188471791718E-11 -3.76009570454786E-11  4.45532006455023E-01  3.65369157029979E-01  7.35277823875422E-11
  6.12494998707250E-11 -1.48717795277230E-10 -1.22639560360708E-10 -1.69447612028140E-01 -1.38959559101792E-01
 -1.46749970505502E-10 -1.21961527389747E-10 -1.31253555885872E-01 -1.07637611638160E-01 -7.00312403950353E-12
 -3.45509680364705E-03  8.71655581820328E-12  1.30590384114286E-03 -9.93339577981461E-04 -9.93357864484024E-12
  8.88469927365344E-04 -1.72673536624622E-11  1.17533523747905E-03
* ORBITAL    1   55
 -6.64197995441377E-13 -5.02668834624085E-12 -2.12617948268455E-11 -1.13280205656196E-11 -3.55893457806427E-12
 -6.10005377002608E-12 -5.67110419630367E-13 -4.73905231331037E-12 -7.69011994967701E-12 -6.95233777295812E-13
 -6.50674187099587E-13 -5.16113007994121E-12 -8.19790781890185E-11 -3.63097768686776E-10 -1.29255156652550E-10
 -9.05629488966638E-11  1.25914790710467E-11  1.98889546882697E-10  8.81067830111115E-10  3.13627782155734E-10
  2.19763239664471E-10 -6.63043942078664E-11 -2.62444234328243E-10 -1.21760060392529E-10 -4.22482374913214E-02
 -2.48910037929612E-02 -2.88668155935453E-02 -7.60541097867210E-02 -4.48080978020102E-02 -5.19652445280587E-02
  1.60879073229514E-10  6.36766787867430E-10  2.95436543949839E-10 -4.39098607617949E-02 -2.58699673208308E-02
 -3.00021479133966E-02  7.60144080591211E-11  6.35559784378136E-11  2.14336160609796E-01  1.75771482719996E-01
  1.94745903531893E-10  1.60973378997765E-10  8.48170654543665E-11  7.11870205792170E-11  3.52223979924025E-01
  2.88849679121007E-01 -1.08020918515412E-11 -1.02363983588904E-11  2.72831521674599E-01  2.23741999357178E-01
 -1.06104980314263E-11  1.66217515303926E-03 -1.68455115244009E-11 -6.28243156725174E-04 -2.06481541428259E-03
 -1.09763665241444E-11  1.84682705279318E-03  2.11223340852880E-12  2.44312254654323E-03  1.02872404120528E-13
  5.48275147719892E-13  3.45410850539870E-12  4.88698031926666E-11  4.80975286107281E-13 -3.09072164703257E-12
 -5.45480968641234E-14 -4.00719057215166E-12 -2.30133523938754E-11 -5.15598956687249E-12 -1.95602310682696E-12
  5.21085412811626E-12  8.19311487685685E-11  3.63094796181429E-10  1.29251282090504E-10  9.05661465962219E-11
 -1.25757815136780E-11 -1.98839410089586E-10 -8.81025705139379E-10 -3.13630094585299E-10 -2.19757884060656E-10
 -6.62865165211335E-11 -2.62460965572560E-10 -1.21781372298103E-10 -4.22482391979931E-02 -2.48910031651044E-02
 -2.88668151195955E-02 -7.60541128585602E-02 -4.48080966770799E-02 -5.19652436771485E-02  1.60973747830738E-10
  6.36854487788632E-10  2.95488315125423E-10 -4.39098625308280E-02 -2.58699666637013E-02 -3.00021474196522E-02
 -7.60408410725046E-11 -6.35748477884268E-11 -2.14336160433529E-01 -1.75771482601031E-01 -1.94707991493707E-10
 -1.60939882862653E-10 -8.47435504732303E-11 -7.11280751090507E-11 -3.52223979633552E-01 -2.88849678924964E-01
  1.08978102361611E-11  1.03168357318336E-11 -2.72831521449944E-01 -2.23741999205582E-01 -1.06144622340441E-11
  1.66217514382891E-03 -1.68561070802626E-11 -6.28243153252528E-04 -2.06481540284125E-03 -1.09792537696511E-11
  1.84682704256336E-03  2.11403696608351E-12  2.44312253303139E-03
* ORBITAL    1   56
  4.24650417091949E-15 -6.47263281096302E-14  1.54361223125462E-15 -7.92016511158367E-14  8.74631215740199E-15
  1.21040645529676E-14 -1.04230096361746E-14 -4.19489133782508E-15  2.63778071274164E-14  3.54207412014087E-15
 -2.89478893632013E-15 -8.48087558622155E-11  3.34849118825631E-07 -2.48323161540267E-08 -2.31341369090721E-10
  1.47104445847532E-08 -1.63220876370727E-11  9.84113662563977E-08 -7.67759116546243E-09 -6.91019520564077E-11
  4.52975550591090E-09 -2.85759535500981E-08 -1.48933035572612E-09 -1.16795167872237E-09  6.26620132290010E-11
  2.02943667226990E-10  1.54341521193360E-10 -2.09537045072013E-11 -6.74530138791874E-11 -5.13045379258547E-11
 -8.56640648055150E-09 -5.92109859326651E-10 -4.53944420419168E-10 -1.20048376344840E-11 -3.89540455932066E-11
 -2.96263058046133E-11  4.51618346181169E-02  3.83084179871305E-02  5.03201740971262E-13 -2.68882367998180E-12
  1.74911020549921E-01  1.48367859402007E-01 -3.73813793286779E-01 -3.17086664890881E-01 -1.07602365453574E-13
  8.51940947560910E-13 -2.89554918063685E-01 -2.45614274011997E-01 -8.49038384068882E-14  6.58967453549149E-13
  5.47699603211023E-04  7.19773818124462E-12  1.44907605234216E-03  8.03957216377090E-12  1.53312979964121E-11
 -2.68200758411046E-03  1.22205669590485E-11 -3.04111061417644E-03  1.46289460738698E-12 -1.30438693410083E-14
  9.83527108816742E-15  3.61306884953963E-14  1.46327573255967E-14 -8.39807496239828E-15 -4.79859138392196E-16
 -3.75095191217837E-14  3.85064393481850E-14  1.36091085900516E-14  1.93103236335596E-15 -3.50674584707588E-15
 -8.48553992936016E-11  3.34848670267154E-07 -2.48364402075698E-08 -2.33064393575000E-10  1.47090584485647E-08
 -1.63668178452621E-11  9.84100972927946E-08 -7.68605847600118E-09 -7.27797975752612E-11  4.52677557072891E-09
  2.85708879255166E-08  1.49273647111903E-09  1.16953583603770E-09 -6.27583322977685E-11 -2.02983187291392E-10
 -1.54373100231383E-10  2.09320952340163E-11  6.74629313544551E-11  5.13042291171171E-11  8.55702448796994E-09
  5.99363515641014E-10  4.57283854130887E-10  1.20363762517937E-11  3.89673553048806E-11  2.96299377931844E-11
  4.51618345762635E-02  3.83084179604506E-02  6.86235929348867E-13 -2.53761605111549E-12  1.74911020387156E-01
  1.48367859298145E-01 -3.73813792943207E-01 -3.17086664672090E-01 -2.51718004880571E-13  7.34399667910690E-13
 -2.89554917797166E-01 -2.45614273842188E-01 -2.11760547900424E-13  5.55397155672643E-13 -5.47699600053799E-04
 -7.20220559760948E-12 -1.44907604405209E-03 -8.04412962857133E-12 -1.53384576905357E-11  2.68200756872835E-03
 -1.22263209454977E-11  3.04111059679987E-03 -1.46368693425302E-12
* ORBITAL    1   57
 -1.13683727864749E-14 -1.58659208375898E-13 -5.73247248487805E-13 -1.32654690360245E-12 -8.02510405157662E-14
 -5.94042529273819E-14 -3.99967683378328E-14 -1.38553077020502E-13 -6.66645523615825E-13 -1.19797445793363E-13
 -4.48988795099143E-14 -1.60363137846773E-11  9.84143518391288E-08 -7.68031348933217E-09 -6.41608280434934E-11
  4.53555806238062E-09  8.44270105692909E-11 -3.34850587746867E-07  2.48459796846055E-08  2.26780087776851E-10
 -1.47187516880512E-08 -8.56300829278693E-09 -5.92880320859749E-10 -4.48418724269632E-10  2.41232030395821E-11
  7.78920966430440E-11  5.92387611707230E-11  5.42951367981367E-11  1.75817261537923E-10  1.33677903521963E-10
  2.85850333255136E-08  1.50128908704349E-09  1.17150169055189E-09  3.12476271909274E-11  1.01345396012188E-10
  7.71276385395461E-11  1.18210301433782E-01  1.00271607948113E-01  2.00018631230779E-13 -1.02601336779867E-12
  4.57826525292216E-01  3.88350266241026E-01  1.42814252855577E-01  1.21141851036601E-01  4.50024428173663E-13
 -2.07983848938519E-12  1.10623440541372E-01  9.38360725928453E-02  3.52072428936062E-13 -1.60944641786622E-12
  1.43359340263133E-03 -5.53503990164661E-12  3.79293137359627E-03 -1.88648361880520E-11  5.26893764776704E-12
  1.02465181778468E-03  8.60318667831352E-12  1.16184547730906E-03  3.83107595224386E-12  3.92786252391281E-14
  1.21993774553022E-13  5.41965776392314E-13  1.23249844979016E-12  8.19618120079795E-14  6.69379051991237E-14
 -4.71048626557757E-14 -2.30420008304054E-13 -6.82271532506399E-13 -1.27440834685202E-13 -5.57396447097856E-14
 -1.60939876541035E-11  9.84126322420177E-08 -7.69022543496117E-09 -6.82627490707187E-11  4.53240214679755E-09
  8.45022458855336E-11 -3.34849534648066E-07  2.48517900771871E-08  2.29213559925549E-10 -1.47168762589416E-08
  8.55380052596118E-09  6.01451291941754E-10  4.52339250708904E-10 -2.41573907126844E-11 -7.79156193993926E-11
 -5.92515243838803E-11 -5.44136154755437E-11 -1.75865026641804E-10 -1.33721845387823E-10 -2.85800754787875E-08
 -1.50641396182707E-09 -1.17382948612306E-09 -3.12959705968518E-11 -1.01368741767613E-10 -7.71516640812161E-11
  1.18210301325352E-01  1.00271607879162E-01  2.72739395002811E-13 -9.68331343455171E-13  4.57826524871369E-01
  3.88350265973000E-01  1.42814252722719E-01  1.21141850951848E-01  4.92976923675335E-13 -2.04695673998127E-12
  1.10623440438281E-01  9.38360725270048E-02  3.73504379810064E-13 -1.59458321900744E-12 -1.43359339438195E-03
  5.53841100095314E-12 -3.79293135190263E-03  1.88739883347444E-11 -5.27102628266068E-12 -1.02465181189711E-03
 -8.60792950893292E-12 -1.16184547067346E-03 -3.83462750036885E-12
* ORBITAL    1   58
  2.80872748683994E-11  2.03391333640162E-10  9.06797750932325E-10  2.07884095822653E-09  1.48626746465497E-10
  1.08046593307491E-10  2.14269538805960E-11  3.13513342536739E-10  1.18592083989393E-09  2.04629033079774E-10
  8.33691450286487E-11  4.07061525589210E-03  6.05352675019053E-02  4.29373798301319E-02  2.68685039048600E-03
 -5.15237330566668E-02 -7.44816134113406E-03 -1.10763707857357E-01 -7.85641758161643E-02 -4.91623354401299E-03
  9.42749566228359E-02  5.81433761903916E-02 -1.16048691235249E-01  3.14371404532155E-03 -1.76731343241297E-11
  6.80583142674184E-12 -1.18669783659064E-13 -1.20029573078680E-10 -1.16001546123800E-10 -4.84852372046179E-11
 -1.06387172239281E-01  2.12338755027631E-01 -5.75217451961028E-03  1.07779362907531E-10  2.39530808759347E-10
  8.33463884805672E-11 -2.37899650124969E-01 -1.78641736449350E-01  3.40670608892071E-11  2.51070375812582E-11
  6.14254259771565E-02  4.61251022083005E-02 -2.75304188530243E-01 -2.06729259195023E-01  8.11069576979513E-11
  5.91766634291986E-11  3.55416179103840E-01  2.66886327004289E-01  5.30146281812109E-11  3.98316391586115E-11
  9.88932768350500E-04 -5.43828219719032E-12 -3.73782145058193E-04  2.05459306038830E-12  1.07746795503646E-11
  1.45081855919381E-03 -1.05694430217494E-11 -1.27950184618113E-03 -7.82236831835509E-12 -2.81123727373474E-11
 -2.03352498195439E-10 -9.06685147197633E-10 -2.07870895490634E-09 -1.48652964919491E-10 -1.08089370201276E-10
  2.14403260154859E-11  3.13516031701462E-10  1.18610603356478E-09  2.04740572434738E-10  8.34719778985464E-11
  4.07061524336595E-03  6.05352672774498E-02  4.29373780755588E-02  2.68684955229604E-03 -5.15237336757389E-02
 -7.44816131822059E-03 -1.10763707446761E-01 -7.85641726066664E-02 -4.91623201099315E-03  9.42749577549725E-02
 -5.81433782004385E-02  1.16048692727716E-01 -3.14371316916934E-03  1.76509774215853E-11 -6.80132807071090E-12
  1.30669190789108E-13  1.20016332352537E-10  1.16098319437061E-10  4.85642198197272E-11  1.06387175917627E-01
 -2.12338757758076E-01  5.75217291667052E-03 -1.07716254721498E-10 -2.39653699783124E-10 -8.33763939399314E-11
 -2.37899649831917E-01 -1.78641736236319E-01  3.40885213346667E-11  2.51184166741911E-11  6.14254259007852E-02
  4.61251021527559E-02 -2.75304188192275E-01 -2.06729258949418E-01  8.10748653156737E-11  5.91527856473899E-11
  3.55416178665231E-01  2.66886326685416E-01  5.30960886979457E-11  3.98979550906706E-11 -9.88932762293972E-04
  5.43990712073352E-12  3.73782142747323E-04 -2.05789445531834E-12 -1.07776985534373E-11 -1.45081855032934E-03
  1.05705553046074E-11  1.27950183830235E-03  7.82404038095243E-12
* ORBITAL    1   59
 -1.19474804090335E-10 -8.64123462615306E-10 -3.85267786539734E-09 -8.83345366598058E-09 -6.31398004691050E-10
 -4.59171000946570E-10 -9.12820245931858E-11 -1.33216438194179E-09 -5.03922773680507E-09 -8.69663340236246E-10
 -3.54389063340237E-10  7.44816134091248E-03  1.10763707863847E-01  7.85641757979463E-02  4.91623353660796E-03
 -9.42749566222048E-02  4.07061525583457E-03  6.05352675052617E-02  4.29373798116392E-02  2.68685038583758E-03
 -5.15237330525343E-02  1.06387172393041E-01 -2.12338755056696E-01  5.75217446716547E-03  5.01221348059635E-11
 -1.93020415592018E-11  3.20851059424451E-13  3.10395669607980E-10  5.69942070206003E-10  2.04768683772331E-10
  5.81433762509594E-02 -1.16048691241810E-01  3.14371403046597E-03 -5.72938167918493E-10 -9.73543461808045E-10
 -3.54915341642728E-10 -4.35294142571331E-01 -3.26867659633924E-01 -9.65869649668548E-11 -7.11779820979246E-11
  1.12392464319759E-01  8.43968674348986E-02  1.50460949504231E-01  1.12982951886798E-01  6.90207059794574E-12
  7.61606877656319E-12 -1.94244251294334E-01 -1.45860370347025E-01  4.67151607305060E-11  3.11554491199739E-11
  1.80948871235080E-03  1.54180492918663E-11 -6.83922563533317E-04 -5.82800392317077E-12 -3.38126868862478E-12
 -7.92909957290199E-04  6.97772541324223E-12  6.99281711837245E-04 -1.69208246174843E-11  1.19468175406862E-10
  8.64205437846383E-10  3.85285549783287E-09  8.83335396818127E-09  6.31438418196097E-10  4.59129259900037E-10
 -9.13348800202495E-11 -1.33221677602840E-09 -5.03912222436821E-09 -8.69663851380510E-10 -3.54340495300448E-10
  7.44816131803042E-03  1.10763707453678E-01  7.85641725898723E-02  4.91623200372518E-03 -9.42749577544275E-02
  4.07061524332742E-03  6.05352672811338E-02  4.29373780587535E-02  2.68684954839737E-03 -5.15237336709215E-02
 -1.06387176069934E-01  2.12338757785812E-01 -5.75217286497038E-03 -4.99890628367884E-11  1.92805200365030E-11
 -3.72390063509946E-13 -3.10459588297893E-10 -5.69920271572041E-10 -2.04767516000060E-10 -5.81433782605079E-02
  1.16048692733137E-01 -3.14371315486640E-03  5.73072591861372E-10  9.73532260004714E-10  3.54937453181534E-10
 -4.35294142035257E-01 -3.26867659244225E-01 -9.66202395684858E-11 -7.12029328400701E-11  1.12392464180082E-01
  8.43968673332637E-02  1.50460949319998E-01  1.12982951752932E-01  6.78709294593642E-12  7.52799647837939E-12
 -1.94244251054195E-01 -1.45860370172389E-01  4.69153310379179E-11  3.13085010431229E-11 -1.80948870129102E-03
 -1.54212859829500E-11  6.83922559297533E-04  5.82830006502361E-12  3.38060318267480E-12  7.92909952459765E-04
 -6.97894931923276E-12 -6.99281707511240E-04  1.69271942042473E-11
* ORBITAL    1   60
  1.12728199015217E-14  3.76845543656206E-14  1.75208037965974E-13  4.10209236161806E-13 -2.13326238276168E-14
  3.28371376517668E-15  6.51054704108049E-15  6.14349514196631E-14  2.90288257444799E-13  2.60593904683682E-14
 -4.21653101760566E-15 -3.13855834049439E-10  2.60793660733915E-07 -2.62633715720736E-08  3.76942653295631E-09
  1.19188913085334E-08 -2.01023577415538E-10  1.72895596860898E-07 -1.75728535446968E-08  2.64301465038078E-09
  8.11969193482387E-09  3.17226139741568E-08 -1.65633465864211E-08 -8.83013237333656E-09  8.09911509564656E-11
 -1.51769662564085E-11  1.18819724954985E-10 -5.51484545553201E-11  1.02916567208682E-11 -8.08312574282644E-11
  2.08669302002718E-08 -1.09803437082260E-08 -5.84864388428536E-09 -3.17046326768509E-11  6.01004621508922E-12
 -4.66459110344735E-11  9.73451636952756E-03  7.73077245886364E-03 -1.37826937503387E-10 -1.08796531529457E-10
  3.77016038841630E-02  2.99411461663131E-02 -4.68062749122943E-01 -3.71717209703993E-01  8.55860781511760E-11
  6.75610581838040E-11 -3.62559843091557E-01 -2.87930911108763E-01  6.62905957530811E-11  5.23296246479152E-11
 -1.41160556631106E-04  8.62179233917291E-12 -3.73475196057247E-04  1.63500353710572E-11  1.48922581626684E-11
  4.01547310963471E-03  1.15244725835055E-11  4.55311834595005E-03  1.16092874814985E-12 -7.14739861767680E-14
 -4.16241847202837E-14 -1.83542922577833E-13 -4.36392024236960E-13  2.35734656524019E-14  1.06947286135763E-14
  5.58971747695478E-14  1.44586606204334E-13  2.62232743296641E-13  2.09778329645854E-14 -1.27255934308872E-14
  3.13785321839713E-10 -2.60793895396804E-07  2.62631395258073E-08 -3.76946186998882E-09 -1.19187009921457E-08
  2.00902339190999E-10 -1.72895974588807E-07  1.75724287799595E-08 -2.64304653235648E-09 -8.11932354700390E-09
  3.17229553586485E-08 -1.65634031892734E-08 -8.82993581275008E-09  8.10770606805222E-11 -1.51089999135201E-11
  1.18873899995694E-10 -5.51371872527450E-11  1.02933584285967E-11 -8.08450537738556E-11  2.08688222745695E-08
 -1.09811382782304E-08 -5.84872096746726E-09 -3.18951691259588E-11  5.89856267054463E-12 -4.66917254861341E-11
 -9.73451637329434E-03 -7.73077246468448E-03  1.37856351310337E-10  1.08822926267621E-10 -3.77016039009116E-02
 -2.99411461906628E-02  4.68062749347451E-01  3.71717210020629E-01 -8.55909764792210E-11 -6.75653694475086E-11
  3.62559843267471E-01  2.87930911355582E-01 -6.63439736173112E-11 -5.23718447919736E-11 -1.41160557173897E-04
  8.62744475603857E-12 -3.73475197491758E-04  1.63583218789851E-11  1.48968874537227E-11  4.01547312538084E-03
  1.15298242812846E-11  4.55311836383136E-03  1.15946623162895E-12
* ORBITAL    1   61
 -2.21608775500853E-14 -6.08676748051842E-14 -3.65224006261413E-13 -7.69983092315277E-13 -9.34350238779636E-15
 -1.45666544838986E-14 -2.61270763818441E-14 -1.54698660978526E-13 -4.24345653502885E-13 -5.46563359064330E-14
 -9.70006504442935E-15  2.01442132902353E-10 -1.72883615661221E-07  1.76504039293677E-08 -2.65232886504926E-09
 -8.14122977447017E-09 -3.14801871011566E-10  2.60769889501038E-07 -2.63699309966549E-08  3.77444077378912E-09
  1.19399471131067E-08 -2.08509251471234E-08  1.10063737294996E-08  5.86402838250207E-09 -6.36057571880768E-11
  1.19196292029905E-11 -9.33283823740115E-11 -7.00946131298487E-11  1.31796664381981E-11 -1.02888179975101E-10
  3.17121035734800E-08 -1.66152993255827E-08 -8.85654204709826E-09 -4.05613833527403E-11  7.51295903809306E-12
 -5.94357551511822E-11 -1.48014439598574E-01 -1.17547303704978E-01  1.08259889172739E-10  8.54595005784732E-11
 -5.73257448804258E-01 -4.55258745060221E-01 -3.07832339258526E-02 -2.44468448765496E-02  1.08954435972333E-10
  8.60064506439688E-11 -2.38445854116197E-02 -1.89364424363337E-02  8.44133356780947E-11  6.66329924575882E-11
  2.14636072807212E-03  4.96103200143376E-12  5.67873635515779E-03  1.82027114350132E-11 -1.22870189188470E-11
  2.64087032992478E-04 -1.32756017141494E-11  2.99446261995439E-04 -3.80406655295219E-12  5.77964056184856E-14
  1.10427972758781E-13  3.69197135692804E-13  7.35172240938285E-13  1.23163142000462E-14  1.97692542068418E-14
 -2.17397807982864E-14 -1.74805673681553E-13 -4.48667034520945E-13 -6.27695365237222E-14 -1.52225547106359E-14
 -2.01458110482194E-10  1.72883882219816E-07 -1.76501753230005E-08  2.65231776347983E-09  8.14104303034340E-09
  3.14856992885892E-10 -2.60769966695432E-07  2.63700772554339E-08 -3.77441829304440E-09 -1.19400161711459E-08
 -2.08526252392765E-08  1.10070926705212E-08  5.86422948682971E-09 -6.37006718792366E-11  1.18614101583727E-11
 -9.33596898165058E-11 -7.02318882181055E-11  1.30346853409139E-11 -1.02963364438145E-10  3.17121532659149E-08
 -1.66155936509783E-08 -8.85676643178764E-09 -4.05177200067352E-11  7.64435601110578E-12 -5.93993178161673E-11
  1.48014439668713E-01  1.17547303804464E-01 -1.08291238468249E-10 -8.54851486479131E-11  5.73257449080478E-01
  4.55258745448984E-01  3.07832339393688E-02  2.44468448963195E-02 -1.08994253041331E-10 -8.60387002789261E-11
  2.38445854222364E-02  1.89364424517224E-02 -8.44187845291873E-11 -6.66409182540320E-11  2.14636073647950E-03
  4.96209355169534E-12  5.67873637745493E-03  1.82081271461722E-11 -1.22925675413103E-11  2.64087034002445E-04
 -1.32809052179829E-11  2.99446263149766E-04 -3.80621912816957E-12
* ORBITAL    1   63
 -1.87769934780845E-02 -1.33819413869801E-01 -5.07667853721597E-01 -2.06251233045326E-01  1.03068051350721E-01
  2.12080114227248E-01 -1.57412940557284E-02 -1.07548289277099E-01  7.24716677123789E-01  2.36340322023474E-01
  2.43194041585014E-01 -1.49376100783945E-12 -8.48523523568892E-12 -1.81979359608110E-10 -8.07001226405099E-11
 -9.40831198383816E-11 -1.32410575161287E-12 -7.69284676951414E-12 -1.63340875021772E-10 -7.24199122274460E-11
 -8.44368609687068E-11  5.12828143283853E-11 -1.03874794397018E-10 -7.93540206553511E-11  2.21875787253008E-11
  5.27739693211895E-14 -6.21253663595922E-12 -4.29954103549049E-02 -2.96004730546538E-01 -8.93121931080899E-02
  4.60222180734394E-11 -9.31359167796037E-11 -7.12267098489895E-11  7.44702352126908E-02  5.12695232584457E-01
  1.54693256188605E-01  5.52433872864567E-11  4.10525233518937E-11 -8.74642965192865E-12 -8.54655751077793E-12
 -1.42643148339599E-11 -1.06007767333395E-11 -3.14066950180734E-11 -2.33380649283383E-11 -2.99811831586060E-01
 -2.25825680170822E-01  4.05852837166367E-11  3.01591240277458E-11  3.87055410247535E-01  2.91539699489381E-01
 -1.24017293956556E-11  2.41111423388243E-10  4.68743288254804E-12  6.41591271989951E-10 -2.18773987346675E-03
  8.92705181812366E-12  3.26129098590077E-03 -7.87353648941407E-12 -4.31428191894680E-03 -1.87769929071889E-02
 -1.33819409761968E-01 -5.07667835369788E-01 -2.06251189783698E-01  1.03068051389190E-01  2.12080114383605E-01
  1.57412936316484E-02  1.07548282808601E-01 -7.24716701942496E-01 -2.36340325135393E-01 -2.43194042099794E-01
  1.49497839977919E-12  8.50217327855651E-12  1.82101454613180E-10  8.06301925499008E-11  9.40722983932384E-11
  1.36233261172948E-12  7.52208283710342E-12  1.63369413362619E-10  7.24096398958759E-11  8.44645130283931E-11
  5.11282782550954E-11 -1.03787592989310E-10 -7.93559571992172E-11  2.37039902423206E-11 -2.79194285199540E-13
 -6.78389802534903E-12 -4.29954095196098E-02 -2.96004733641491E-01 -8.93121945811111E-02  4.59304906382869E-11
 -9.31434410699964E-11 -7.12132424972601E-11  7.44702337650519E-02  5.12695237945608E-01  1.54693258740356E-01
 -5.54873724197618E-11 -4.12247188184886E-11  8.59585865744077E-12  8.36508329095746E-12  1.43177169041463E-11
  1.06343837492816E-11  3.14366057379382E-11  2.33558972956145E-11  2.99811830816873E-01  2.25825679595684E-01
 -4.06089352989490E-11 -3.01708334543141E-11 -3.87055409254717E-01 -2.91539698746970E-01 -1.24085612426125E-11
  2.41096001875931E-10  4.69021652804250E-12  6.41599354773933E-10 -2.18773985014425E-03  8.92825645920065E-12
  3.26129095112331E-03 -7.87539447339062E-12 -4.31428187294472E-03
* ORBITAL    1   64
  1.36288769711954E-12  9.51555874163529E-12  3.65618062621390E-11 -3.70842950772223E-11  9.82041782505191E-11
  5.82921864415897E-11  2.71054895425760E-13 -4.06900800572275E-12  9.45859590060047E-11  4.34608779494283E-11
  2.95764062041458E-11  2.63318203481167E-13  4.81663207385707E-12  1.07549816695502E-11 -1.59814348102088E-12
 -2.10503283242414E-12 -5.47900135981521E-13 -1.15115295249283E-11 -2.58809828792893E-11  3.86457545377491E-12
  5.08562412187473E-12 -2.75128304830049E-11  7.70676520902683E-12 -5.91516962599919E-11  9.55005308361882E-02
  1.85372719563989E-01  5.23966954508150E-02  1.73202598531715E-01  3.36197469282093E-01  9.50282029727414E-02
  6.62476567164382E-11 -1.85731534932531E-11  1.42372149199237E-10  9.99985669156634E-02  1.94103699419645E-01
  5.48645585652229E-02  1.34593086512158E-11  1.04591290831052E-11  3.12120034474875E-01  2.28948066821537E-01
 -2.10044086073702E-12 -7.06999467805363E-12  2.02864837407474E-11  1.65459120224881E-11  5.16748996097110E-01
  3.79048669265839E-01 -2.55597293847630E-11 -2.34014830842186E-11  4.00272051242505E-01  2.93609836718601E-01
 -1.15676469788215E-11 -8.07485936545277E-03 -2.18193283793460E-11  3.05200996319954E-03  1.01058753832303E-02
 -1.03714482043745E-11 -9.03896972793781E-03 -4.60152161404739E-13 -1.19574330080709E-02 -1.39745848881124E-12
 -9.48808936224186E-12 -3.65347610037364E-11  3.71061870108926E-11 -9.82253975012141E-11 -5.82541989220239E-11
  2.92782215930500E-13 -3.96278913568173E-12  9.46190567889152E-11  4.35189783438498E-11  2.95991211668565E-11
  2.55584485369706E-13  4.75029340426682E-12  1.07267039566475E-11 -1.62630237253592E-12 -2.11380199211716E-12
 -6.05273836692022E-13 -1.15142098984956E-11 -2.58031522367018E-11  3.88691820335296E-12  5.08956006531822E-12
  2.76035432075915E-11 -7.71200258069742E-12  5.91585782322766E-11 -9.55005306937244E-02 -1.85372719330490E-01
 -5.23966958412953E-02 -1.73202598273512E-01 -3.36197468859028E-01 -9.50282036804178E-02 -6.64120520956251E-11
  1.85367827631684E-11 -1.42385926463267E-10 -9.99985667665656E-02 -1.94103699175401E-01 -5.48645589738849E-02
  1.34945398443900E-11  1.04867710215083E-11  3.12120034577047E-01  2.28948066984580E-01 -2.07129533240236E-12
 -7.05284402160188E-12  2.03304693211355E-11  1.65775034542957E-11  5.16748996265823E-01  3.79048669535481E-01
 -2.55877367735150E-11 -2.34195666007267E-11  4.00272051373002E-01  2.93609836927371E-01  1.15720061652372E-11
  8.07485937847329E-03  2.18279594144214E-11 -3.05200996811610E-03 -1.01058753994886E-02  1.03729787200228E-11
  9.03896974246961E-03  4.58194472144397E-13  1.19574330273070E-02
* ORBITAL    1   65
 -1.35002932377031E-11 -9.79902642541286E-11 -4.44007415196097E-10 -9.59135060186281E-10 -1.57788347069073E-11
 -3.24514513306361E-11 -1.09927676426128E-11 -1.70948480280645E-10 -6.56061575455426E-10 -7.83746839018295E-11
 -4.24844627028990E-12  5.55954913376436E-13  1.15795957556997E-11  2.58944773769417E-11 -3.85994323111949E-12
 -5.06997147780417E-12  2.73516355360877E-13  4.80433102245238E-12  1.07823636849360E-11 -1.59591791115224E-12
 -2.09335338386152E-12 -6.62414197897614E-11  1.85812351862029E-11 -1.42358896575773E-10 -1.99997106950336E-01
 -3.88207412805775E-01 -1.09729137343762E-01  8.27058751714766E-02  1.60537490236732E-01  4.53768777417645E-02
 -2.75497627288862E-11  7.73229339666895E-12 -5.91383428219175E-11  4.77502592151415E-02  9.26863630608167E-02
  2.61983525295078E-02  3.15008586302537E-11  2.80403121490096E-11 -6.53641521938186E-01 -4.79462860651506E-01
 -8.53318371339034E-12 -5.94913697492770E-12 -7.25234190637168E-12 -1.06297804140899E-11  2.46752552790865E-01
  1.80999341223962E-01  1.15433309158831E-11  6.82154938856756E-12  1.91133705584416E-01  1.40201486896594E-01
 -4.44437142072645E-12  1.69103644215405E-02  9.38376800817809E-12 -6.39151697971863E-03  4.82565160750502E-03
 -1.38768095086272E-11 -4.31619401310167E-03 -2.04278632019588E-11 -5.70978798865576E-03  1.35745865451639E-11
  9.80793177517427E-11  4.43985346433131E-10  9.59180853030003E-10  1.57871852908542E-11  3.24040174974757E-11
 -1.09776222056930E-11 -1.70886261229981E-10 -6.56092811492507E-10 -7.83580745029039E-11 -4.18399695061036E-12
  6.26342456911906E-13  1.14484860936207E-11  2.57860285310384E-11 -3.90127843830229E-12 -5.09210011224885E-12
  2.44408233958926E-13  4.75832798827072E-12  1.06907539879714E-11 -1.62883268219180E-12 -2.12827928154255E-12
  6.64287963223756E-11 -1.85361688369247E-11  1.42384919722767E-10  1.99997106652364E-01  3.88207412316958E-01
  1.09729138161633E-01 -8.27058750479152E-02 -1.60537490034592E-01 -4.53768780798736E-02  2.75741535291571E-11
 -7.68986513979106E-12  5.91778369007585E-11 -4.77502591435965E-02 -9.26863629440553E-02 -2.61983527246704E-02
  3.15421800387256E-11  2.80694923026248E-11 -6.53641522151639E-01 -4.79462860992501E-01 -8.55441883435364E-12
 -5.96598168348407E-12 -7.23394993895540E-12 -1.06188585411913E-11  2.46752552871546E-01  1.80999341352844E-01
  1.15714414437513E-11  6.84237385604712E-12  1.91133705647047E-01  1.40201486996548E-01  4.44883840464484E-12
 -1.69103644487613E-02 -9.38480583444018E-12  6.39151699000758E-03 -4.82565161528165E-03  1.38804717568986E-11
  4.31619402006030E-03  2.04376776389485E-11  5.70978799785631E-03
* ORBITAL    1   66
 -7.82613399158934E-13 -5.28160797174851E-12 -1.99781603595280E-11 -9.61570027349249E-14  4.04354323514129E-12
  2.08022673965073E-11 -2.12353100909301E-13  9.29807555284199E-13  3.00980191516442E-11  2.31218103451450E-11
 -8.13654210753828E-13  1.08036157360969E-12  2.52679466372191E-11  6.16995719676899E-11 -1.12914386294308E-11
 -5.24450350363832E-11 -2.55079955290896E-12 -6.12436348921223E-11 -1.49668133672597E-10  2.73887148218473E-11
  1.27261670442094E-10  5.50784697062107E-12  4.56143715860486E-11  1.83182917280227E-11 -3.78372622082592E-03
 -1.73451666991542E-01  2.43333190233070E-01 -6.81217321490942E-03 -3.12280220934664E-01  4.38094044576245E-01
 -1.33559547962959E-11 -1.10677858384244E-10 -4.43764653501097E-11 -3.93301004402973E-03 -1.80295069602222E-01
  2.52933714597506E-01 -2.98283425601351E-12 -1.83586014709670E-12  2.66924204851980E-02  1.83517819676563E-02
 -1.15995076161197E-10 -8.04954747678299E-11  1.27815132311094E-11  9.21804473482590E-12  4.38695656350222E-02
  3.01615473351585E-02 -7.02075830477001E-11 -4.91451123106494E-11  3.39812194290762E-02  2.33630341110660E-02
 -3.05427748584632E-12 -3.54513176387231E-03 -3.91939977069843E-12  1.33993386026596E-03  4.40442006763258E-03
 -3.59199269477791E-12 -3.93943307082241E-03  1.32634186066390E-12 -5.21138010552062E-03 -7.37069647633629E-13
 -5.40344293829573E-12 -2.05379554163161E-11  1.11152516260127E-12  2.30944463092979E-12  1.96471739962935E-11
  2.26972403699352E-13 -1.04929050844325E-12 -2.81872322695955E-11 -2.23503154859023E-11  1.29957909020099E-12
 -1.03062008808883E-12 -2.52536276314957E-11 -6.17145653865099E-11  1.12927390799252E-11  5.24706265374713E-11
  2.57150704767830E-12  6.12877715575501E-11  1.49663580985091E-10 -2.74012101728542E-11 -1.27288257266881E-10
  5.54175622638288E-12  4.56250381551753E-11  1.82741209606997E-11 -3.78372486558841E-03 -1.73451667380474E-01
  2.43333188332900E-01 -6.81217077600652E-03 -3.12280221633932E-01  4.38094041155917E-01 -1.34218678276099E-11
 -1.10651017977778E-10 -4.43622898024000E-11 -3.93300863615144E-03 -1.80295070006494E-01  2.52933712622737E-01
  3.00161915352694E-12  1.84925122547801E-12 -2.66924197647223E-02 -1.83517815325864E-02  1.16005307980266E-10
  8.05034355195470E-11 -1.27637149206821E-11 -9.20821385980478E-12 -4.38695644512712E-02 -3.01615466203871E-02
  7.01914461591871E-11  4.91344120537875E-11 -3.39812185117990E-02 -2.33630335571373E-02 -3.05481081794425E-12
 -3.54513176284133E-03 -3.92028250725500E-12  1.33993385988324E-03  4.40442006636642E-03 -3.59070575892217E-12
 -3.93943306970003E-03  1.32379404997836E-12 -5.21138010401394E-03
* ORBITAL    1   67
  3.30519347918887E-13  2.48774047938744E-12  2.07520979107148E-11 -5.32355013430430E-11 -2.06661271126665E-11
  3.54884655469264E-11  3.68395851727898E-13 -2.71011022627932E-12 -2.98669760945291E-12  1.14668409278649E-11
 -3.30278046367434E-11  2.59332953273728E-12  6.12051285059922E-11  1.49611444345148E-10 -2.74107870484766E-11
 -1.27272865905830E-10  1.02446252561179E-12  2.52351806764734E-11  6.16907067799557E-11 -1.13119195710262E-11
 -5.24506515542444E-11  1.33677232568774E-11  1.10641725422207E-10  4.43506557624427E-11  7.86583139760438E-03
  3.60590184104900E-01 -5.05867401927103E-01 -3.27672443647218E-03 -1.50213568792219E-01  2.10732712881351E-01
  5.52267809455869E-12  4.56151946429932E-11  1.82730135443209E-11 -1.89181772679644E-03 -8.67258443979158E-02
  1.21666588528600E-01  6.95308211257980E-11  4.87775870708046E-11 -5.54910940989729E-02 -3.81516709331873E-02
  1.60175580122411E-11  1.09631049694196E-11 -1.05359238923255E-10 -7.32090739427791E-11  2.11022094358293E-02
  1.45083560591279E-02 -4.86045390311622E-11 -3.35127095195443E-11  1.63457011344632E-02  1.12381242803566E-02
 -2.84955114819925E-12  7.37000320466716E-03  2.55420864703087E-12 -2.78559937586276E-03  2.11862109699530E-03
 -2.03400334403195E-12 -1.89495231469987E-03 -4.53281601476679E-12 -2.50678628761716E-03  2.58006977323375E-13
  2.09106648349758E-12  1.82475185615872E-11 -7.07493813271647E-11 -1.13827450227190E-11  4.12082273959408E-11
 -1.59536528236535E-13  5.40748836819114E-12 -2.57262135503773E-13 -1.47717752724611E-11  3.06681932373260E-11
 -2.52664338963726E-12 -6.12954362684546E-11 -1.49592482439118E-10  2.74182579986738E-11  1.27297514611814E-10
 -1.08638798080005E-12 -2.52723058083807E-11 -6.16746449742549E-11  1.12791396478610E-11  5.24710923844633E-11
  1.33691028501604E-11  1.10619265650835E-10  4.43485298563702E-11  7.86582857792542E-03  3.60590184913642E-01
 -5.05867397975476E-01 -3.27672326284737E-03 -1.50213569129372E-01  2.10732711236049E-01  5.50221788232941E-12
  4.56053561196742E-11  1.82958781414083E-11 -1.89181704875320E-03 -8.67258445916169E-02  1.21666587577334E-01
 -6.95146101795939E-11 -4.87677472859559E-11  5.54910926004363E-02  3.81516700282178E-02 -1.60257304422261E-11
 -1.09655183019339E-11  1.05378752953867E-10  7.32210577360699E-11 -2.11022088657815E-02 -1.45083557148014E-02
  4.86061741375422E-11  3.35158248847415E-11 -1.63457006939653E-02 -1.12381240145383E-02 -2.85191966954928E-12
  7.37000320251799E-03  2.55476088248303E-12 -2.78559937504555E-03  2.11862109637655E-03 -2.03666329967439E-12
 -1.89495231412069E-03 -4.53558320749682E-12 -2.50678628693313E-03
* ORBITAL    1   68
  1.22003140970266E-01  8.82966899664451E-01  3.89550098014243E+00  7.38873604191092E+00 -1.52260012564873E+00
 -9.11319225450473E-01  1.28608120404208E-01  1.88716963888728E+00  4.87105689089240E+00 -2.90426475286057E-01
 -3.84317762931014E-01 -8.69413426262640E-12 -1.09593178104212E-10 -1.44557840517272E-10  1.33186789385197E-10
 -1.57768863130521E-11 -7.80136157104908E-12 -9.82816312630021E-11 -1.29704267812550E-10  1.19521708302936E-10
 -1.41752143662301E-11  4.30836686155181E-11 -2.21422660370427E-10  9.21568932683888E-10 -2.53054602545531E-11
  3.02777016840699E-12  8.44279788739634E-11 -5.44760312691576E-01 -6.10706975559556E-01 -4.18326108749487E-01
  3.86531124297515E-11 -1.98704906312408E-10  8.27051513100642E-10  9.43552539502917E-01  1.05777551023077E+00
  7.24562074506345E-01  3.26395158969822E-10  1.75289302420326E-10  2.21546908048981E-11  1.26953333357618E-11
 -8.42769621948470E-11 -4.52614171500522E-11 -1.85232431707581E-10 -9.94786737636941E-11 -3.07211122435133E-01
 -2.20027669277659E-01  2.39126989219787E-10  1.28416288888879E-10  3.96607853653440E-01  2.84054499604805E-01
 -2.73647809024255E-11 -2.79378710778415E-10  1.03442532565184E-11 -7.37047858800548E-10 -2.44802338583475E-03
  1.96911541447371E-11  3.64929672891092E-03 -1.73666047443329E-11 -4.82756640858512E-03 -1.22003141025305E-01
 -8.82966900062092E-01 -3.89550098152531E+00 -7.38873604307261E+00  1.52260012663071E+00  9.11319225450356E-01
  1.28608120398073E-01  1.88716963893607E+00  4.87105688830021E+00 -2.90426476165955E-01 -3.84317764667558E-01
 -8.66315370914011E-12 -1.09513418597283E-10 -1.44542009513612E-10  1.33221922747182E-10 -1.58799733228273E-11
 -7.77071219238053E-12 -9.82338552940245E-11 -1.29675047329389E-10  1.19492719439636E-10 -1.42268713608065E-11
 -4.30702645635906E-11  2.21411951527000E-10 -9.21596486728418E-10  2.53399084075430E-11 -4.08510675452809E-12
 -8.36745957553867E-11  5.44760312408071E-01  6.10706974825451E-01  4.18326107764716E-01 -3.88468997540603E-11
  1.98713281683695E-10 -8.27009476660677E-10 -9.43552539012189E-01 -1.05777550895859E+00 -7.24562072801284E-01
  3.26404597675947E-10  1.75300531170713E-10  2.21412355689033E-11  1.26950078707642E-11 -8.42779807676512E-11
 -4.52610290348924E-11 -1.85258882179331E-10 -9.95011137039501E-11 -3.07211122090491E-01 -2.20027669091815E-01
  2.39171154340094E-10  1.28450233512541E-10  3.96607853208516E-01  2.84054499364866E-01  2.73683742028444E-11
  2.79363820714178E-10 -1.03442664745013E-11  7.37049267963861E-10  2.44802338322845E-03 -1.96948360970103E-11
 -3.64929672512162E-03  1.73699852230055E-11  4.82756640350159E-03
* ORBITAL    1   69
  6.26135058717748E-11  4.53334571972389E-10  2.00337449787772E-09  3.77116060435698E-09 -7.37697497364880E-10
 -4.20985675178634E-10  6.54990070517956E-11  9.67645256464068E-10  2.54965562007139E-09 -1.11064347936531E-10
 -2.03797266923113E-10 -3.01511158480290E-03 -3.74213144234707E-02 -8.26381560384050E-02  7.03655332307874E-02
 -1.99315345548709E-02  5.82718649750420E-03  7.23226892951738E-02  1.59711484462596E-01 -1.35992673624348E-01
  3.85208859201169E-02  2.28782452258263E-02 -7.47148587269894E-02  3.15275761136607E-01  8.32857012623836E-12
  2.80744451652460E-11  2.10417768965974E-11 -2.59281431217541E-10 -2.56303594386330E-10 -1.45062589665491E-10
 -4.42158766235249E-02  1.44398442189604E-01 -6.09320950950201E-01  4.92914842981247E-10  5.92330721692857E-10
  3.62691083980875E-10  1.22190644432420E-01  6.46680333763691E-02  4.69557060128977E-11  3.06722853293867E-11
 -3.15494875756357E-02 -1.66972140206737E-02  1.49356276834905E-01  7.90451408611475E-02 -4.79192336298994E-11
 -4.09459196958773E-11 -1.92818123896967E-01 -1.02046837892021E-01  2.64509340152924E-10  1.85220748188356E-10
 -6.91499629991960E-03  2.56278816581163E-12  2.61362202255434E-03 -9.67830841122082E-13 -6.46626258062248E-12
 -1.07153090888174E-02  7.22432569415330E-12  9.45001413741428E-03  2.07892577906855E-14 -6.26134137132261E-11
 -4.53367612157841E-10 -2.00333116758801E-09 -3.77105653991130E-09  7.37680148228058E-10  4.20942865620844E-10
  6.54129581921670E-11  9.67693859428948E-10  2.54978875694178E-09 -1.10976637890924E-10 -2.03747898619776E-10
 -3.01511154179983E-03 -3.74213138234267E-02 -8.26381548033853E-02  7.03655325564913E-02 -1.99315348775024E-02
  5.82718641424041E-03  7.23226881330824E-02  1.59711482068111E-01 -1.35992672321841E-01  3.85208865436541E-02
 -2.28782471604540E-02  7.47148575140111E-02 -3.15275760342006E-01 -8.28849439403795E-12 -2.80853669269128E-11
 -2.10322303486643E-11  2.59189285970263E-10  2.56354273805538E-10  1.45108503429149E-10  4.42158803659840E-02
 -1.44398439841171E-01  6.09320949416318E-01 -4.92858273440813E-10 -5.92351731508102E-10 -3.62804330831405E-10
  1.22190645568053E-01  6.46680342455931E-02  4.69639065789870E-11  3.06716819000825E-11 -3.15494878687716E-02
 -1.66972142449955E-02  1.49356278224687E-01  7.90451419247182E-02 -4.79352929603256E-11 -4.09538318874787E-11
 -1.92818125691047E-01 -1.02046839265018E-01  2.64527476752820E-10  1.85239072179086E-10  6.91499639384335E-03
 -2.56531309618289E-12 -2.61362205804783E-03  9.69018479499801E-13  6.46694741932557E-12  1.07153092344309E-02
 -7.22997618046031E-12 -9.45001426584014E-03 -2.46277628221056E-14
* ORBITAL    1   70
 -2.41413163850279E-10 -1.74711508123593E-09 -7.72069928749831E-09 -1.45340013422512E-08  2.84293485762946E-09
  1.62229752822413E-09 -2.52447403748908E-10 -3.72933599514642E-09 -9.82639418890076E-09  4.27806295396346E-10
  7.85265952027079E-10 -5.82718649715418E-03 -7.23226892715334E-02 -1.59711484459369E-01  1.35992673518420E-01
 -3.85208858514909E-02 -3.01511158467073E-03 -3.74213144123833E-02 -8.26381560420936E-02  7.03655331666752E-02
 -1.99315345125977E-02  4.42158767176362E-02 -1.44398442223790E-01  6.09320950977070E-01 -2.19636015804574E-11
 -7.41941417442078E-11 -5.56097406364517E-11  1.07945902493304E-09  1.25976101584722E-09  7.63312914429135E-10
  2.28782452589729E-02 -7.47148587435040E-02  3.15275761154433E-01 -1.85311316093559E-09 -2.12579233142737E-09
 -1.28007598562715E-09  2.36153008561784E-01  1.24981341433284E-01 -1.24075953558620E-10 -8.10491913202563E-11
 -6.09744443798852E-02 -3.22700434973515E-02 -7.72801497350730E-02 -4.08996556939367E-02  5.99878815639258E-10
  4.29010424354402E-10  9.97682424755077E-02  5.28012278276972E-02 -6.97767280551545E-10 -5.03767550945798E-10
 -1.33643383897855E-02 -6.77181754112321E-12  5.05124494136831E-03  2.55965449672147E-12  7.78566451712485E-12
  5.54433181735717E-03 -1.25195068254154E-11 -4.88963992543714E-03  2.01844609555086E-11  2.41411680380540E-10
  1.74704633824383E-09  7.72070081473806E-09  1.45339220105360E-08 -2.84288763155963E-09 -1.62229411217161E-09
 -2.52453046182339E-10 -3.72928624035197E-09 -9.82645836302287E-09  4.27752961379053E-10  7.85328472140520E-10
 -5.82718641406401E-03 -7.23226881126538E-02 -1.59711482074630E-01  1.35992672215349E-01 -3.85208864747616E-02
 -3.01511154168498E-03 -3.74213138121180E-02 -8.26381548059938E-02  7.03655324926050E-02 -1.99315348349979E-02
 -4.42158804551240E-02  1.44398439881018E-01 -6.09320949441397E-01  2.19239676852244E-11  7.42010887212334E-11
  5.55778097648554E-11 -1.07950578315293E-09 -1.25978977104978E-09 -7.63352116157754E-10 -2.28782471935324E-02
  7.47148575300696E-02 -3.15275760360379E-01  1.85311417158287E-09  2.12587368817189E-09  1.28011933856377E-09
  2.36153010755446E-01  1.24981343112400E-01 -1.24073690756744E-10 -8.10470422647836E-11 -6.09744449462334E-02
 -3.22700439308998E-02 -7.72801504534056E-02 -4.08996562436762E-02  5.99926196282507E-10  4.29035189874052E-10
  9.97682434028901E-02  5.28012285375640E-02 -6.97824657325432E-10 -5.03799920102368E-10  1.33643385712348E-02
  6.77651195145875E-12 -5.05124500996304E-03 -2.56170587551790E-12 -7.78851325428752E-12 -5.54433189265001E-03
  1.25217092815554E-11  4.88963999186096E-03 -2.01927971784231E-11
* ORBITAL    1   71
 -4.05456153129832E-12 -2.87884887512618E-11 -1.01382866022500E-10 -8.89329141236977E-11 -1.44961750376962E-11
  1.57288964188264E-10 -1.89750928134199E-13  2.28919545447423E-11  1.81545470693700E-10  1.85081020812948E-10
 -3.15541654743131E-12 -2.42913973376263E-02 -3.98951279429348E-01 -1.27933022552516E+00 -9.43106578000509E-02
 -2.91346033164972E-03  4.21037425146004E-02  6.91493441566500E-01  2.21743482512210E+00  1.63466580253110E-01
  5.04983644342003E-03 -5.23468933795024E-01 -7.65742662705022E-01 -2.40911105867101E-01 -5.31262440327742E-12
 -7.00883599656027E-12  9.34185983257477E-12 -4.92308257167901E-11 -3.16353417629696E-11 -7.92154335839215E-11
  9.07317141934439E-01  1.32724484536288E+00  4.17565899125706E-01  5.27158737686763E-11  1.19253204821232E-11
  1.94513781424015E-10 -4.60784424314159E-01 -3.02428162066981E-01  8.66949226596173E-12  3.21533527591299E-12
  1.18974027116647E-01  7.80866208007961E-02 -5.05121657171554E-01 -3.31528165212136E-01  1.35717441414697E-11
 -1.16127043065031E-12  6.52109255382979E-01  4.28001022016768E-01  2.57869016874993E-11  1.75535522435156E-11
  2.09883559506188E-02 -6.82845146219144E-12 -7.93285333130360E-03  2.58081184185353E-12  1.37876763901460E-11
  2.91678127678786E-02 -1.31080883999434E-11 -2.57235930276664E-02 -1.21930399293487E-11 -4.07303862927745E-12
 -2.87035207710750E-11 -1.01139966621005E-10 -8.84774123190749E-11 -1.45139228423854E-11  1.57320092661149E-10
  1.06548897931233E-13 -2.29258579465499E-11 -1.81768281528730E-10 -1.85119551066524E-10  3.16175457083558E-12
  2.42913973393974E-02  3.98951279543671E-01  1.27933022572454E+00  9.43106580165815E-02  2.91346014077058E-03
 -4.21037425176822E-02 -6.91493441764810E-01 -2.21743482546811E+00 -1.63466580627539E-01 -5.04983611299926E-03
 -5.23468933579847E-01 -7.65742663092148E-01 -2.40911104618443E-01 -5.30252650470563E-12 -6.99686129740453E-12
  9.28998712668362E-12 -4.91966869097492E-11 -3.16202000881537E-11 -7.94980965006490E-11  9.07317141561476E-01
  1.32724484603396E+00  4.17565896960403E-01  5.28259265741552E-11  1.20050794122077E-11  1.94320209539350E-10
  4.60784424019869E-01  3.02428162050674E-01 -8.67185206109659E-12 -3.21737652457688E-12 -1.18974027040626E-01
 -7.80866207965642E-02  5.05121656848593E-01  3.31528165194061E-01 -1.35605478061326E-11  1.15814016374612E-12
 -6.52109254966018E-01 -4.28001021993466E-01 -2.57805026862931E-11 -1.75643669605975E-11  2.09883559346553E-02
 -6.83168985668358E-12 -7.93285332528861E-03  2.58250859367507E-12  1.37913075164107E-11  2.91678127456626E-02
 -1.31118307334309E-11 -2.57235930081007E-02 -1.21993143600518E-11
* ORBITAL    1   72
  1.93386645106357E-11  1.36117738340801E-10  4.79155846674814E-10  4.19875157629797E-10  6.89192650572240E-11
 -7.44900499175896E-10  8.31388994939576E-13 -1.08506716536915E-10 -8.60182636942567E-10 -8.76484043903305E-10
  1.51241368868710E-11 -4.21037425165695E-02 -6.91493441598955E-01 -2.21743482524941E+00 -1.63466580291690E-01
 -5.04983648005707E-03 -2.42913973379981E-02 -3.98951279435926E-01 -1.27933022556076E+00 -9.43106578107747E-02
 -2.91346034541218E-03 -9.07317141917144E-01 -1.32724484540756E+00 -4.17565899193562E-01  1.62680905513386E-11
  2.14404011947068E-11 -2.87287054054786E-11  1.61881030295708E-10  5.59241081245702E-11  5.00635926773929E-10
 -5.23468933778758E-01 -7.65742662716800E-01 -2.40911105887386E-01 -2.90970538065149E-10 -1.10878000135073E-10
 -8.48478313271464E-10 -7.98667466097794E-01 -5.24192055973749E-01 -2.65367012316833E-11 -9.84314198134194E-12
  2.06215053050690E-01  1.35345807582927E-01  2.91425658031064E-01  1.91272361009883E-01  4.18999261623829E-11
  4.48914019253971E-11 -3.76228907263724E-01 -2.46931564349471E-01 -3.99436231473651E-11 -5.27078659245835E-11
  3.63786540592115E-02  2.08835180003019E-11 -1.37498388674348E-02 -7.89392085184475E-12 -2.09878399172068E-12
 -1.68281220819117E-02  5.55619591657436E-12  1.48410092213465E-02 -1.70074162157420E-11  1.93348661478505E-11
  1.36230097882084E-10  4.79214231992867E-10  4.20078342541674E-10  6.86197216828108E-11 -7.45048554072512E-10
 -8.79714051348648E-13  1.08444687656049E-10  8.60065526425278E-10  8.76570580091636E-10 -1.50015119796881E-11
  4.21037425196192E-02  6.91493441796840E-01  2.21743482559454E+00  1.63466580667486E-01  5.04983614905954E-03
  2.42913973397724E-02  3.98951279550258E-01  1.27933022576027E+00  9.43106580269598E-02  2.91346015472447E-03
 -9.07317141544274E-01 -1.32724484607822E+00 -4.17565897030724E-01  1.61968400230409E-11  2.13717719798104E-11
 -2.82300200851526E-11  1.61812814968323E-10  5.58929181315281E-11  5.00620650842997E-10 -5.23468933563641E-01
 -7.65742663103835E-01 -2.40911104638563E-01 -2.90912682395402E-10 -1.10800410498561E-10 -8.48495998781432E-10
  7.98667465588408E-01  5.24192055945792E-01  2.64910707188385E-11  9.83249382333458E-12 -2.06215052919147E-01
 -1.35345807575723E-01 -2.91425657844836E-01 -1.91272360999441E-01 -4.18579282871996E-11 -4.48629180545048E-11
  3.76228907023303E-01  2.46931564336121E-01  3.98702265304113E-11  5.26564052722106E-11  3.63786540315791E-02
  2.08936768088767E-11 -1.37498388570046E-02 -7.89696236668017E-12 -2.09713091520464E-12 -1.68281220690955E-02
  5.55812038603097E-12  1.48410092100513E-02 -1.70162867709234E-11
* ORBITAL    1   73
 -8.60590899835712E-03 -6.03585537759982E-02 -2.10552252918676E-01 -1.68043802463582E-01 -1.06436936839811E-01
  4.37925372209338E-01  5.83395031911057E-05  5.88091656828699E-02  3.48762949206153E-01  4.54199004052341E-01
 -9.12106832448559E-02 -6.42715848043940E-11 -1.03001934181112E-09 -3.48818419628782E-09 -2.74424138182011E-10
 -2.16042520978482E-10 -5.76327995268211E-11 -9.24351766356471E-10 -3.13044022883890E-09 -2.46197087158037E-10
 -1.93962347986423E-10 -1.32019058603536E-09 -1.97288489348671E-09 -7.12824172071296E-10  1.54447225195075E-11
 -2.45230876207799E-11  2.20153005496447E-11 -6.52524351341942E-02 -7.78922937689842E-03 -2.35953820793120E-01
 -1.18477400807536E-09 -1.77049376738642E-09 -6.39793437554928E-10  1.13020532900827E-01  1.34913410962411E-02
  4.08684005787595E-01 -1.18861853262917E-09 -7.76902179857775E-10  1.57966281727984E-12 -2.36902460722054E-12
  3.06900195142837E-10  2.00594488802070E-10  6.74642737595298E-10  4.40957217901090E-10 -2.16555724175570E-02
 -2.77754552192077E-02 -8.70955437219230E-10 -5.69272395307560E-10  2.79572237718529E-02  3.58579584989655E-02
  5.19077175758164E-11 -2.74457890688521E-10 -1.96190393559404E-11 -7.28527943632875E-10 -3.05716919797626E-04
 -3.73488609027369E-11  4.55734797441898E-04  3.29388901530337E-11 -6.02881081305293E-04 -8.60590926049116E-03
 -6.03585556840644E-02 -2.10552261100714E-01 -1.68043824669598E-01 -1.06436939051127E-01  4.37925370232116E-01
 -5.83393636236882E-05 -5.88091632603371E-02 -3.48762938655356E-01 -4.54199001229005E-01  9.12106843993273E-02
  6.43417633276900E-11  1.03005555901734E-09  3.48832317785023E-09  2.73613345504825E-10  2.16492770596821E-10
  5.77115894917029E-11  9.24417749046349E-10  3.13056372606962E-09  2.45581831394315E-10  1.94340684600797E-10
 -1.32018826643569E-09 -1.97279967375702E-09 -7.13100811001920E-10  1.62208537554384E-11 -2.58696972248144E-11
  3.12811995373330E-11 -6.52524357046298E-02 -7.78922839976985E-03 -2.35953819991976E-01 -1.18476784567691E-09
 -1.77045369573620E-09 -6.39912893589855E-10  1.13020533887880E-01  1.34913394054014E-02  4.08684004389164E-01
  1.18853374507966E-09  7.76852032285119E-10 -2.95613245568388E-12  1.87947775225220E-12 -3.06878204398898E-10
 -2.00587731213795E-10 -6.74585194322788E-10 -4.40925073292729E-10  2.16555724602683E-02  2.77754552947508E-02
  8.70886671100241E-10  5.69232880706138E-10 -2.79572238256429E-02 -3.58579585959675E-02  5.18895704681914E-11
 -2.74402880335352E-10 -1.96123095648052E-11 -7.28551369341588E-10 -3.05716939086979E-04 -3.73366063057060E-11
  4.55734826195936E-04  3.29279019092667E-11 -6.02881119396329E-04
* ORBITAL    1   74
 -6.99458837818209E-12 -5.07300911409981E-11 -2.17843668727192E-10 -1.54604188220357E-10  4.25496085389451E-12
 -7.48516397721927E-13 -7.24852788589849E-12 -9.74089489547192E-11 -3.79995953998073E-10 -6.08149166476847E-12
  9.84274806870388E-12 -2.02972920259805E-12 -2.10282294243204E-11 -9.42436848137994E-11  8.25508673239105E-10
 -5.19269198692252E-10  5.05722359823001E-12  5.07439395952620E-11  2.28182520119596E-10 -2.00417542961675E-09
  1.26071862184444E-09 -4.14112791858999E-11  9.32720882975961E-11 -2.90262275124555E-10  3.38071984140077E-02
 -5.05132381342748E-02  3.37951801838048E-01  6.08360204810742E-02 -9.08985214506367E-02  6.08143928095430E-01
  1.00332508110933E-10 -2.26847850134838E-10  7.04603154938110E-10  3.51236926595799E-02 -5.24802859360557E-02
  3.51112060550195E-01  7.39355258985082E-11  3.47831154782299E-11  5.02145238863906E-02  1.86608963429611E-02
 -5.02251016968254E-11 -4.21258578682811E-11  1.18315408943728E-10  5.84455585632259E-11  8.24879167955147E-02
  3.06544471434355E-02 -1.67055869992921E-10 -9.06907121502689E-11  6.38948655405368E-02  2.37448326084051E-02
 -2.20011815423473E-11  1.93844917592166E-03 -2.71181229265231E-12 -7.32664919969969E-04 -2.40711246075993E-03
 -3.77237981014028E-11  2.15298683495719E-03  2.92688188236624E-11  2.84813387393557E-03  7.03505770351061E-12
  5.06767164957899E-11  2.17948446517430E-10  1.54654486466425E-10 -3.94411814564818E-12  2.27104888408724E-13
 -7.27490943226104E-12 -9.74230775236918E-11 -3.79956975353008E-10 -5.70484612937975E-12  9.49738268123287E-12
 -2.07646494007117E-12 -2.09446194505122E-11 -9.42858575384350E-11  8.25498384499300E-10 -5.19337482802310E-10
  5.08621708924102E-12  5.11701171608120E-11  2.29533039153890E-10 -2.00404918463601E-09  1.26074956918507E-09
  4.14485150945334E-11 -9.32808123756593E-11  2.90277593235847E-10 -3.38071985234652E-02  5.05132392396435E-02
 -3.37951802887205E-01 -6.08360206785861E-02  9.08985234397194E-02 -6.08143929982824E-01 -1.00837837792534E-10
  2.26065978003137E-10 -7.04849837582521E-10 -3.51236927737015E-02  5.24802870845014E-02 -3.51112061640132E-01
  7.39417078978054E-11  3.47849987327538E-11  5.02145239283139E-02  1.86608963720954E-02 -5.02366210251093E-11
 -4.21301685211516E-11  1.18033031493179E-10  5.82634879117909E-11  8.24879168643222E-02  3.06544471912329E-02
 -1.66690034765102E-10 -9.04494581483924E-11  6.38948655938379E-02  2.37448326454567E-02  2.20031006979527E-11
 -1.93844914681963E-03  2.71261089355338E-12  7.32664908961799E-04  2.40711242465207E-03  3.77055720602695E-11
 -2.15298680265356E-03 -2.92541444806183E-11 -2.84813383120533E-03
* ORBITAL    1   75
 -1.52974033861302E-11 -1.10557416220285E-10 -5.00457823916830E-10 -1.15082506867984E-09  2.63765424598765E-10
  1.37853502894859E-10 -1.63693866930166E-11 -2.43766931509510E-10 -5.31745585937441E-10  4.17360200097168E-11
  6.47527443707466E-11  5.08181198809388E-12  5.07462657713532E-11  2.28071651943591E-10 -2.00411572183049E-09
  1.26066433865765E-09  2.00910707872254E-12  2.08924838833734E-11  9.41133623189444E-11 -8.25661069864314E-10
  5.19379557997051E-10  1.00274561870952E-10 -2.26878636815941E-10  7.04458630906449E-10  7.02474985494409E-02
 -1.04960636221183E-01  7.02224091196860E-01 -2.92779399089477E-02  4.37457747177720E-02 -2.92674832950656E-01
  4.13796346482177E-11 -9.33965314503553E-11  2.90211943108975E-10 -1.69036266569373E-02  2.52566346594053E-02
 -1.68975893686796E-01 -2.00278122255345E-10 -1.06439799577239E-10  1.04339870085413E-01  3.87751435463260E-02
  4.26600309751896E-11  1.78457248139796E-11  7.54404318224024E-11  5.24894663431945E-11 -3.96980636213839E-02
 -1.47527317784590E-02 -4.81660067412862E-11 -1.53623728883861E-11 -3.07499878991498E-02 -1.14274169295390E-02
  4.35154919691467E-11  4.02787076334081E-03 -1.96539177951396E-11 -1.52239205150700E-03  1.15844530931911E-03
 -7.90289828049815E-12 -1.03614498569969E-03  2.07198291858271E-11 -1.37069097498453E-03  1.51423512817256E-11
  1.09955783792723E-10  4.98492149720004E-10  1.14893928082258E-09 -2.65766687971820E-10 -1.31766498672768E-10
 -1.63952276541569E-11 -2.44682517844525E-10 -5.35149559009812E-10  3.60848635527076E-11  6.64493739491000E-11
  5.06377969320462E-12  5.11709391460243E-11  2.29664104713959E-10 -2.00396780098372E-09  1.26071314230553E-09
  2.09751883921777E-12  2.11056377974493E-11  9.45011925881017E-11 -8.25647825287899E-10  5.19413793933186E-10
 -1.00873033493418E-10  2.25973991222280E-10 -7.04768849914593E-10 -7.02474987777528E-02  1.04960638519187E-01
 -7.02224093377342E-01  2.92779400029487E-02 -4.37457756749421E-02  2.92674833856634E-01 -4.14849393933203E-11
  9.31453781050564E-11 -2.90258344816858E-10  1.69036267127450E-02 -2.52566352128317E-02  1.68975894216298E-01
 -1.99752429764180E-10 -1.06099528500608E-10  1.04339870172468E-01  3.87751436066898E-02  4.25263074654022E-11
  1.77625763940956E-11  7.53532042777235E-11  5.24310618478579E-11 -3.96980636545655E-02 -1.47527318013137E-02
 -4.80319205842279E-11 -1.52739693469614E-11 -3.07499879247896E-02 -1.14274169476704E-02 -4.34916837552620E-11
 -4.02787070288008E-03  1.96435453519819E-11  1.52239202866098E-03 -1.15844529191638E-03  7.89345700636330E-12
  1.03614497014221E-03 -2.07189341132739E-11  1.37069095441794E-03
* ORBITAL    1   76
  6.16883042433581E-11  4.47551535263592E-10  1.97535788277374E-09  4.47394348455843E-09 -1.90349107640335E-10
 -1.94806594495963E-11  5.43050053539881E-11  8.20148581258076E-10  2.49429011801280E-09  2.33875621882322E-10
  9.59551916919127E-12 -1.11134343278404E-03 -1.59160769826362E-02 -6.38846756141223E-02  5.09660109739476E-01
 -3.14744510184292E-01 -5.74321094116072E-04 -8.22512509283747E-03 -3.30143822327353E-02  2.63382626959405E-01
 -1.62653961597903E-01 -1.82869094264946E-02  5.19461357107636E-02 -1.72825392527767E-01  2.60695061210811E-10
 -3.77066219096444E-10  2.78786701160952E-09 -3.04266617008113E-10 -1.38654880176999E-10 -1.05428017661580E-09
 -9.45032616976874E-03  2.68447725129018E-02 -8.93128676940247E-02  3.29434554598883E-10  5.25980146420593E-10
 -2.87204186984412E-10  5.32447526298702E-02  2.78167706854524E-02  4.48497014738964E-10  1.73309483397428E-10
 -1.37477356968522E-02 -7.18225803263770E-03 -1.74025673118618E-02 -9.09166511014533E-03 -1.91439333937028E-10
 -9.02844928569379E-11  2.24666150980382E-02  1.17372784601883E-02 -3.04227211886918E-11  9.30212311573218E-12
 -1.05857009145975E-02  1.31254252081474E-11  4.00101892311719E-03 -4.96037698883459E-12  3.41368767501115E-12
  4.38614837184358E-03 -3.31416751669705E-12 -3.86821967155183E-03 -2.65059992784039E-12 -6.16852702564285E-11
 -4.47722832801997E-10 -1.97567966833649E-09 -4.47439050848530E-09  1.90218682690586E-10  2.02388868917197E-11
  5.42610465135920E-11  8.20155892440874E-10  2.49357443228390E-09  2.33027939103908E-10  9.81558523035860E-12
 -1.11134349021619E-03 -1.59160787410503E-02 -6.38846795123383E-02  5.09660109115843E-01 -3.14744508108936E-01
 -5.74321123773250E-04 -8.22512600122269E-03 -3.30143842458399E-02  2.63382626637159E-01 -1.62653960524904E-01
  1.82869119941389E-02 -5.19461331004546E-02  1.72825393202394E-01 -2.60572011217787E-10  3.77060053741358E-10
 -2.78788676364368E-09  3.04134312064587E-10  1.38557363437329E-10  1.05388853817269E-09  9.45032749634547E-03
 -2.68447711645872E-02  8.93128680423135E-02 -3.29217286843660E-10 -5.25831222495599E-10  2.87924874716683E-10
  5.32447509281546E-02  2.78167696771694E-02  4.48496028778907E-10  1.73311579216005E-10 -1.37477352574735E-02
 -7.18225777228340E-03 -1.74025667559168E-02 -9.09166478075705E-03 -1.91357043802956E-10 -9.02185962734076E-11
  2.24666143803829E-02  1.17372780349838E-02 -3.05506625668795E-11  9.20777851186393E-12  1.05857008531827E-02
 -1.31242180873631E-11 -4.00101889992121E-03  4.95955080214029E-12 -3.41264056552142E-12 -4.38614834641882E-03
  3.31358141770162E-12  3.86821964913502E-03  2.64785853449122E-12
* ORBITAL    1   77
  1.60819149729085E-11  1.16670014639615E-10  5.15007873593910E-10  1.16619834603800E-09 -4.97638967438437E-11
 -5.15445148378498E-12  1.41207943059451E-11  2.13840276990966E-10  6.50089592711513E-10  6.08802162173971E-11
  2.42185877551358E-12  5.74321093377493E-04  8.22512507034409E-03  3.30143822212160E-02 -2.63382626942800E-01
  1.62653961590192E-01 -1.11134343144919E-03 -1.59160769481252E-02 -6.38846755955426E-02  5.09660109711482E-01
 -3.14744510173656E-01  9.45032620712152E-03 -2.68447725353816E-02  8.93128677689868E-02  9.88317751603053E-11
 -1.42934718315057E-10  1.05684162216229E-09  1.68716014879430E-10 -3.94956083953089E-10  2.37807696225485E-09
 -1.82869094785228E-02  5.19461357391528E-02 -1.72825392656088E-01  2.29079894718594E-10 -7.00353885354787E-11
  1.45663430864214E-09 -2.75158732374559E-02 -1.43751781531537E-02  1.70019281153416E-10  6.56984441907081E-11
  7.10456622268663E-03  3.71164824476315E-03 -3.36749385129463E-02 -1.75928712629206E-02  3.39686124769306E-10
  1.27001855188889E-10  4.34741581793914E-02  2.27122971245054E-02  2.93843774578973E-10  1.19064027910195E-10
  5.47048829277855E-03  4.97623205590923E-12 -2.06765054534744E-03 -1.88096923141136E-12 -7.72955572110730E-12
  8.48744269498195E-03  6.84493691173799E-12 -7.48522094976841E-03  9.50463652205733E-12 -1.60590252492049E-11
 -1.16714572891994E-10 -5.14955284011987E-10 -1.16623327795326E-09  4.96838504569454E-11  5.27876975321267E-12
  1.41806415270839E-11  2.13819514697907E-10  6.50077724774389E-10  6.07589690407468E-11  2.47668994772699E-12
  5.74321123047458E-04  8.22512597894029E-03  3.30143842353402E-02 -2.63382626620647E-01  1.62653960517818E-01
 -1.11134348880405E-03 -1.59160787053273E-02 -6.38846794893896E-02  5.09660109088375E-01 -3.14744508097721E-01
 -9.45032753415071E-03  2.68447711867941E-02 -8.93128681174599E-02 -9.87773090786180E-11  1.42946495808161E-10
 -1.05686789862324E-09 -1.68696724755829E-10  3.94964887961128E-10 -2.37812520101019E-09  1.82869120449033E-02
 -5.19461331311176E-02  1.72825393329489E-01 -2.29037175799938E-10  6.99914676471764E-11 -1.45657894904603E-09
 -2.75158723581657E-02 -1.43751776321896E-02  1.70022543121029E-10  6.57036822326836E-11  7.10456599563420E-03
  3.71164811020094E-03 -3.36749374374569E-02 -1.75928706257278E-02  3.39672667095911E-10  1.27002551649635E-10
  4.34741567909741E-02  2.27122963018752E-02  2.93862942439878E-10  1.19051860761858E-10 -5.47048826104217E-03
 -4.97441952500897E-12  2.06765053337426E-03  1.88218389508483E-12  7.72908750239489E-12 -8.48744264578933E-03
 -6.84428385674760E-12  7.48522090640427E-03 -9.50200966586963E-12
* ORBITAL    1   78
 -2.51522839344768E-02 -1.77566814668554E-01 -6.58017744168670E-01 -5.28542132583840E-01  5.69979779159678E-01
 -6.70918966633905E-02 -5.28776183815863E-03  7.61015663103761E-02  1.26939194114599E+00  4.50177188407160E-01
  7.32390104756932E-01  4.97354558181148E-11  8.08538482074624E-10  3.36760404140816E-09  1.39372044092354E-09
  1.67199821509739E-10  4.46958683598019E-11  7.25662430249027E-10  3.02228951855725E-09  1.25080701892300E-09
  1.50125381949758E-10  7.64744435594511E-10  1.01374840970877E-09  2.02649670590566E-09 -1.19021692382049E-11
  9.62368835513244E-12 -7.63486840634567E-12 -1.66569955951340E-01 -2.26678796800315E-01 -4.70741936574450E-01
  6.86350417171684E-10  9.09738794275612E-10  1.81870456063339E-09  2.88507626714475E-01  3.92619193051140E-01
  8.15348951404640E-01  3.29883776055615E-10  5.97754310466244E-11  1.88447342592651E-12 -1.32390210887354E-12
 -8.51762825732589E-11 -1.54322158960239E-11 -1.87213330798982E-10 -3.39075882848039E-11 -1.73411764239376E-01
 -7.41136785237952E-02  2.41690500395042E-10  4.37737864607997E-11  2.23873624975553E-01  9.56803475499231E-02
  3.54809351549223E-11 -2.54942668482711E-10 -1.34093460169848E-11 -6.74727966872641E-10 -4.85232904037132E-03
 -2.55342758733576E-11  7.23342406505490E-03  2.25139470491023E-11 -9.56892116251369E-03 -2.51522827483003E-02
 -1.77566806051414E-01 -6.58017705933245E-01 -5.28542062284437E-01  5.69979760273005E-01 -6.70919047194062E-02
  5.28776048035385E-03 -7.61015868343783E-02 -1.26939198998588E+00 -4.50177186214125E-01 -7.32390098008131E-01
 -4.96763814278099E-11 -8.08503247566494E-10 -3.36760524433366E-09 -1.39369699850873E-09 -1.67207036621556E-10
 -4.46350423329896E-11 -7.25628761191349E-10 -3.02229089889417E-09 -1.25077053192171E-09 -1.50161236763232E-10
  7.64743532821611E-10  1.01374982019048E-09  2.02647726346316E-09 -1.22543311363073E-11  9.71508609415174E-12
 -7.98649308130782E-12 -1.66569962511112E-01 -2.26678803958037E-01 -4.70741937637286E-01  6.86433780726460E-10
  9.09717735755836E-10  1.81875755084242E-09  2.88507638076666E-01  3.92619205448471E-01  8.15348953246466E-01
 -3.29883693179083E-10 -5.97774748215642E-11 -1.82347840149747E-12  1.36601291659217E-12  8.51752094789272E-11
  1.54329663553920E-11  1.87220829843495E-10  3.39143579355599E-11  1.73411767133747E-01  7.41136806975055E-02
 -2.41700852740287E-10 -4.37839502709638E-11 -2.23873628712273E-01 -9.56803503561495E-02  3.54728920266300E-11
 -2.54934305644488E-10 -1.34052593420007E-11 -6.74735183128459E-10 -4.85232916501693E-03 -2.55289927678957E-11
  7.23342425085631E-03  2.25148992629180E-11 -9.56892140831426E-03
* ORBITAL    1   79
 -1.67402775348838E-11 -1.18439362729107E-10 -4.36532481358856E-10 -3.35170956159260E-10  3.87199285661204E-10
 -5.46171797688439E-11 -4.34383764453776E-12  4.46693431023999E-11  8.15197807813400E-10  3.02639983194091E-10
  4.34345415934524E-10  1.35568240660197E-02  2.20329791044654E-01  8.80912270085415E-01  3.46645244390979E-01
  2.03214879994623E-02 -2.56023657642830E-02 -4.16097743173845E-01 -1.66362254409000E+00 -6.54647304801903E-01
 -3.83775847151017E-02  2.26539226377633E-01  2.94722800384628E-01  4.95290314089764E-01 -1.70897459668325E-12
  4.64987195870737E-12 -8.48386834708007E-12 -1.13913278917383E-10 -1.44561923750361E-10 -3.21025412537701E-10
 -4.27824400972803E-01 -5.56590606913414E-01 -9.35366846708908E-01  1.87806844654230E-10  2.75746455823777E-10
  5.09806499645445E-10  1.10897560802957E-01  3.18878778436102E-02  2.04867747954195E-12  5.87155819069704E-12
 -2.86336255382259E-02 -8.23341324302053E-03  1.32456759672946E-01  3.80870861757087E-02 -1.15833464274743E-10
 -3.57851258276099E-11 -1.71000941034567E-01 -4.91702164669177E-02  1.58652193349580E-10  7.22777634432241E-11
  8.89987907916841E-03  4.20560479298607E-12 -3.36383903788446E-03 -1.58882244701831E-12 -1.16681981969893E-11
  1.34760772601475E-02  1.33176237778332E-11 -1.18847832354954E-02 -1.44377703267761E-12 -1.66469400352282E-11
 -1.18102651182016E-10 -4.34865545941375E-10 -3.31961722369277E-10  3.86508883039332E-10 -5.48376336578014E-11
  4.37582689386661E-12 -4.54848362992316E-11 -8.17378108671414E-10 -3.02664065623814E-10 -4.34074503231692E-10
 -1.35568240702506E-02 -2.20329790906531E-01 -8.80912269832059E-01 -3.46645244846309E-01 -2.03214877933782E-02
  2.56023657722783E-02  4.16097742912932E-01  1.66362254361154E+00  6.54647305661866E-01  3.83775843258650E-02
  2.26539226532556E-01  2.94722800036195E-01  4.95290314780309E-01 -1.72258082681943E-12  4.66059356131035E-12
 -8.51632467561946E-12 -1.14085498311355E-10 -1.44916692901336E-10 -3.21052513800713E-10 -4.27824401265431E-01
 -5.56590606255366E-01 -9.35366848012857E-01  1.88265457884821E-10  2.76305922691216E-10  5.09855232093371E-10
 -1.10897561058452E-01 -3.18878779818414E-02 -2.05170246367146E-12 -5.87386313372802E-12  2.86336256040800E-02
  8.23341327854994E-03 -1.32456759978108E-01 -3.80870863408597E-02  1.15946076143107E-10  3.58700578020555E-11
  1.71000941428267E-01  4.91702166799141E-02 -1.58790689086139E-10 -7.23903218156115E-11  8.89987902952351E-03
  4.20730351675853E-12 -3.36383901879727E-03 -1.58753673366550E-12 -1.16728709544194E-11  1.34760771850976E-02
  1.33278737697283E-11 -1.18847831687093E-02 -1.45054134658177E-12
* ORBITAL    1   80
 -6.69885811769408E-11 -4.74022713272413E-10 -1.74666412139367E-09 -1.33706182476353E-09  1.55089593718746E-09
 -2.19433605347040E-10 -1.74333936449995E-11  1.80800201354295E-10  3.27293328442524E-09  1.21338738018636E-09
  1.74088613242051E-09 -2.56023657618599E-02 -4.16097743145538E-01 -1.66362254397086E+00 -6.54647304799517E-01
 -3.83775847709211E-02 -1.35568240653218E-02 -2.20329791038782E-01 -8.80912270064698E-01 -3.46645244393573E-01
 -2.03214880497517E-02 -4.27824400962895E-01 -5.56590606829348E-01 -9.35366846701430E-01 -4.73012234585074E-12
  1.26645196816722E-11 -2.31030157890080E-11 -4.39304637320293E-10 -6.28329426929184E-10 -1.19950030955664E-09
 -2.26539226380574E-01 -2.94722800358921E-01 -4.95290314101235E-01  7.64247848863916E-10  1.07900357617274E-09
  2.09458864239620E-09 -2.09432525737491E-01 -6.02209706356559E-02  5.57489499330340E-12  1.59713337323465E-11
  5.40752453686670E-02  1.55489875342280E-02  7.01377767528613E-02  2.01676656022247E-02 -4.83926809723976E-10
 -1.98935996371979E-10 -9.05474779981775E-02 -2.60363421118887E-02  6.21408429756599E-10  2.47238757130601E-10
 -1.68076214174633E-02  1.14355705329556E-11  6.35268393895126E-03 -4.32330362471008E-12 -1.68730573224143E-11
  7.13577787981612E-03  2.66480727890339E-11 -6.29316571790293E-03 -4.11990011291218E-11 -6.70664208636030E-11
 -4.74145504862533E-10 -1.74700122867948E-09 -1.33760418790740E-09  1.55106077181142E-09 -2.19386955783541E-10
  1.75306440210560E-11 -1.80619438917729E-10 -3.27253445470635E-09 -1.21338563862785E-09 -1.74095630514727E-09
  2.56023657698481E-02  4.16097742884571E-01  1.66362254349232E+00  6.54647305659653E-01  3.83775843815696E-02
  1.35568240695518E-02  2.20329790900614E-01  8.80912269811315E-01  3.46645244848980E-01  2.03214878436507E-02
 -4.27824401255386E-01 -5.56590606171461E-01 -9.35366848005434E-01 -4.67935782187255E-12  1.26530875771401E-11
 -2.31124811728192E-11 -4.39124919928276E-10 -6.28292463307006E-10 -1.19952021753151E-09 -2.26539226535546E-01
 -2.94722800010587E-01 -4.95290314791549E-01  7.64099386499411E-10  1.07891601298097E-09  2.09463043574864E-09
  2.09432526219998E-01  6.02209708967228E-02 -5.57656732205917E-12 -1.59753484842881E-11 -5.40752454930561E-02
 -1.55489876015260E-02 -7.01377769144830E-02 -2.01676656896458E-02  4.83914418712189E-10  1.98918765295242E-10
  9.05474782066032E-02  2.60363422247473E-02 -6.21372761358574E-10 -2.47205807218407E-10 -1.68076213236367E-02
  1.14406438951168E-11  6.35268390300463E-03 -4.32306901750914E-12 -1.68697554217003E-11  7.13577784013857E-03
  2.66492315682124E-11 -6.29316568246188E-03 -4.12067029502603E-11
* ORBITAL    1   81
 -1.84207800577899E-01 -1.33614206860806E+00 -5.95199391182574E+00 -1.08683888543694E+01  2.96082472809785E+00
  1.16373461575711E+00 -2.13505064038481E-01 -3.16966521207099E+00 -7.68627678906688E+00  2.48690460290252E-01
  1.10880584804067E+00  3.15675461867503E-13  1.37616472252125E-12  6.21137080481472E-11 -3.53651439662831E-12
 -6.18768691040308E-12  3.53826322705872E-13  1.34051501880093E-12  5.72868403834796E-11 -2.97698962628234E-12
 -3.45302738695484E-12 -1.13436149805406E-11  1.54173728381713E-11 -5.04347645590145E-11 -1.11432748013667E-11
  2.24718519789254E-12 -1.03901576582599E-11  9.47696640373341E-01  1.17902751063854E+00  7.58116826125505E-02
 -1.03273101385751E-11  1.37002590155656E-11 -4.42059391678881E-11 -1.64145873131498E+00 -2.04213555192153E+00
 -1.31309686097911E-01 -4.06996991977804E-11 -1.98453365369774E-11 -1.90693425772724E-12 -1.97844207048097E-12
  1.05076006948029E-11  5.12198526748908E-12  2.32298023657202E-11  1.13487827047946E-11  4.40549799191207E-01
  3.21123388995868E-01 -2.99908868249949E-11 -1.46533268441371E-11 -5.68747345142441E-01 -4.14568512548040E-01
  7.12464045730063E-12 -3.32499867680162E-10 -2.69119724158966E-12 -8.87818459950690E-10  2.23690019394033E-02
 -5.14883708721529E-12 -3.33457405720908E-02  4.53796806230396E-12  4.41122676852406E-02  1.84207800668995E-01
  1.33614206923222E+00  5.95199391427773E+00  1.08683888568390E+01 -2.96082473017856E+00 -1.16373461582243E+00
 -2.13505064017359E-01 -3.16966521145222E+00 -7.68627678349632E+00  2.48690461991823E-01  1.10880585224774E+00
  4.10412536812201E-13  1.42580825740955E-12  6.35444450773024E-11 -3.40303163698748E-12 -4.14788026553130E-12
  3.05553674779885E-13  1.10566804891928E-12  5.54671453024443E-11 -3.13879358658579E-12 -5.89380893747679E-12
  1.15070387620589E-11 -1.52322191902714E-11  4.94051281151093E-11  1.14277879935089E-11 -2.74672376611273E-12
  1.05643790753389E-11 -9.47696639599612E-01 -1.17902751016170E+00 -7.58116802771436E-02  1.02199226960263E-11
 -1.38159614459076E-11  4.54273751682255E-11  1.64145872997474E+00  2.04213555109600E+00  1.31309682052796E-01
 -4.09365575920168E-11 -1.99948552990060E-11 -1.86526419909626E-12 -1.97095079922795E-12  1.05673679360116E-11
  5.16536645514357E-12  2.31027230795801E-11  1.12648501060042E-11  4.40549798778330E-01  3.21123388909910E-01
 -2.98262479175946E-11 -1.45403773527800E-11 -5.68747344609438E-01 -4.14568512437079E-01 -7.15432272226505E-12
  3.32479884945903E-10  2.70309460164913E-12  8.87825597756061E-10 -2.23690019148131E-02  5.12615036093301E-12
  3.33457405353833E-02 -4.52055889294579E-12 -4.41122676366612E-02
* ORBITAL    1   82
  2.31496108658335E-12  1.55460644067155E-11  7.49343921730822E-11 -2.89322843694743E-11 -1.50914359876911E-10
  1.61088431965779E-10  2.58383651713337E-12  7.51236688931272E-12 -8.16036732557001E-11  2.29657257862750E-11
 -4.72467850818263E-11  1.36469358661232E-03  2.99091717722632E-02  5.35236532279060E-01  4.94822719673064E-03
  8.63089575048000E-01  7.20782732351315E-04  1.57969633307294E-02  2.82692944596127E-01  2.61347813967130E-03
  4.55853288199597E-01 -5.02153373020448E-02 -8.38375024980266E-02  3.64473423858208E-01  1.39897272516504E-11
  8.76218451237470E-12 -4.11402298777293E-11  1.50207737609058E-11  2.80852117963633E-11  2.03062955627366E-11
 -2.65219591822266E-02 -4.42799939010896E-02  1.92501929897306E-01 -3.63620677570030E-11 -5.50841977725394E-11
 -4.86371141058057E-12 -8.77559121407879E-02 -5.10272985229357E-02 -6.26220512014349E-12 -1.62820809861513E-11
  2.26584792912694E-02  1.31751911105794E-02  2.93140340341509E-02  1.70451909087368E-02  3.43049177508099E-11
  2.58712746129639E-12 -3.78442570675123E-02 -2.20052404955633E-02 -4.05158147229564E-11  6.46498677950738E-12
  7.82886136215676E-03  8.25798986321798E-13 -2.95903155410124E-03 -3.11399080702472E-13  1.87537185933694E-12
 -3.31531669551019E-03 -2.68499342788092E-12  2.92383513741574E-03  3.12251869077542E-12  2.45292990126387E-12
  1.63699255420713E-11  7.85474946024698E-11 -2.27196452723460E-11 -1.52694535520075E-10  1.60441365582486E-10
 -2.70168585231491E-12 -9.38503813525431E-12  7.69387997582400E-11 -2.27092772542972E-11  4.78626379953744E-11
 -1.36469356486675E-03 -2.99091720795848E-02 -5.35236532374216E-01 -4.94822615267335E-03 -8.63089575651465E-01
 -7.20782720870004E-04 -1.57969634930545E-02 -2.82692944646316E-01 -2.61347758794341E-03 -4.55853288518468E-01
 -5.02153371492468E-02 -8.38375029703625E-02  3.64473424426243E-01  1.40223726406805E-11  8.74233354400509E-12
 -4.11542042458679E-11  1.45006580335734E-11  2.73412179175625E-11  2.03044326533284E-11 -2.65219591015269E-02
 -4.42799941505585E-02  1.92501930197361E-01 -3.54266999396809E-11 -5.38128338351388E-11 -4.77349703513560E-12
  8.77559121813030E-02  5.10272986246745E-02  6.26922701611088E-12  1.62881483257975E-11 -2.26584793019109E-02
 -1.31751911369666E-02 -2.93140340476301E-02 -1.70451909426428E-02 -3.40032484082725E-11 -2.37592219863126E-12
  3.78442570851257E-02  2.20052405395040E-02  4.01158196678994E-11 -6.73341439024803E-12  7.82886138709197E-03
  8.21388995364099E-13 -2.95903156298480E-03 -3.11124377190252E-13  1.85656623307626E-12 -3.31531670624086E-03
 -2.65601617745214E-12  2.92383514638787E-03  3.08000353078138E-12
* ORBITAL    1   83
 -8.44716352483599E-13 -6.01733950831487E-12 -2.81432570670598E-11 -9.50878886625859E-12  4.27523168480919E-11
 -3.84292935385131E-11 -9.49885167450271E-13 -6.94667123520644E-12  8.39614177459918E-12 -5.20651826082458E-12
  1.37443603118516E-11  7.20782734743128E-04  1.57969633613701E-02  2.82692944733862E-01  2.61347816096768E-03
  4.55853288184533E-01 -1.36469359039721E-03 -2.99091718224109E-02 -5.35236532489072E-01 -4.94822721745682E-03
 -8.63089575023745E-01 -2.65219590470123E-02 -4.42799938711343E-02  1.92501929943468E-01 -5.12525349893287E-12
 -3.22820817286114E-12  1.51696884557406E-11 -1.54688082203368E-11 -1.34411904184490E-11  3.38879392179532E-11
  5.02153370828754E-02  8.38375024413572E-02 -3.64473423914561E-01 -1.15192054226450E-12  5.76889059729324E-12
  2.35649888201580E-11 -4.63495585917717E-02 -2.69508093173342E-02  2.30849754898870E-12  6.00186409712892E-12
  1.19674057535977E-02  6.95866502485146E-03 -5.55017119514130E-02 -3.22724976593761E-02 -2.45941619665240E-12
  1.39364783595834E-11  7.16524023514236E-02  4.16636141948440E-02  1.34177141816699E-11  8.61959927874384E-12
  4.13492662781283E-03 -3.05015054149276E-13 -1.56285587412754E-03  1.14244052927756E-13  1.07547706748538E-13
  6.27705359516945E-03  1.38123250740578E-13 -5.53584104650760E-03 -1.34609132805314E-12 -3.65462058642722E-13
 -2.05777742254332E-12 -1.03926449887145E-11  2.24174705898943E-11  3.34082282499576E-11 -4.21969559584180E-11
  3.78495461002146E-13 -2.70939437700098E-12 -3.14786977404390E-11  6.21212917507540E-12 -1.02315779784808E-11
 -7.20782723260528E-04 -1.57969635236516E-02 -2.82692944784078E-01 -2.61347760968813E-03 -4.55853288503163E-01
  1.36469356865358E-03  2.99091721297634E-02  5.35236532584195E-01  4.94822617307379E-03  8.63089575627352E-01
 -2.65219589663274E-02 -4.42799941207243E-02  1.92501930243526E-01 -5.20848498046373E-12 -3.22232477761428E-12
  1.51862006872773E-11 -1.84397444037620E-11 -1.70330191100803E-11  3.37385730199739E-11  5.02153369300758E-02
  8.38375029138404E-02 -3.64473424482719E-01  3.87026390514677E-12  1.20075003571813E-11  2.38742911356392E-11
  4.63495586131396E-02  2.69508093710745E-02 -2.31799611709097E-12 -6.00760433866314E-12 -1.19674057592520E-02
 -6.95866503878036E-03  5.55017119769452E-02  3.22724977236623E-02  3.84371588520140E-12 -1.29347584927496E-11
 -7.16524023846852E-02 -4.16636142780287E-02 -1.51915676999485E-11 -9.88799089991066E-12  4.13492664100706E-03
 -3.06131138217334E-13 -1.56285587875017E-03  1.14797986151422E-13  3.52592056967340E-14  6.27705361535928E-03
  2.42006642380057E-13 -5.53584106364518E-03 -1.48640515684692E-12
* ORBITAL    1   84
  2.07258373584986E-02  1.47090777222886E-01  5.32598696508291E-01  1.07211949695510E-01 -5.59356092568591E-01
  2.43757113756306E-01  1.82720838102449E-02  9.90482972710660E-02 -4.58690974238986E-01 -5.53624554791909E-01
  4.17969445297227E-01 -4.24402804829124E-12 -6.30312331874193E-11 -3.13512906655122E-10 -1.05900802280386E-10
 -8.77460701461986E-11 -3.81033494169982E-12 -5.66322787618396E-11 -2.81415327277993E-10 -9.50867898731375E-11
 -7.87348607468483E-11 -2.21836931902950E-11 -9.04709103979182E-11 -1.88807433021236E-10 -6.99773051787173E-12
 -6.49924299542337E-12  5.20711099284425E-14  1.31402483043742E-01  2.74246715364861E-01  1.24694150559030E-01
 -1.99951461911901E-11 -8.12075659615340E-11 -1.69477486205816E-10 -2.27595776888000E-01 -4.75009244814827E-01
 -2.15976604172186E-01 -3.68269063174384E-11 -5.32320361625300E-12 -8.68080433411670E-12  6.41111376905913E-12
  9.50998457945186E-12  1.37279229335580E-12  2.09162795027688E-11  3.02542045963589E-12  2.93126014654065E-01
  6.31889322153838E-02 -2.69979475425637E-11 -3.90655042700601E-12 -3.78424057688812E-01 -8.15765607169230E-02
  8.77156544487367E-12 -1.05123910608277E-10 -3.31515800984068E-12 -2.77509087304568E-10  1.82608164499008E-02
 -6.31241525560859E-12 -2.72216183513767E-02  5.56452131379087E-12  3.60108159870703E-02  2.07258378972291E-02
  1.47090781109239E-01  5.32598713956063E-01  1.07211981249778E-01 -5.59356101595417E-01  2.43757108600948E-01
 -1.82720843931481E-02 -9.90483065116678E-02  4.58690951687966E-01  5.53624554778828E-01 -4.17969441123700E-01
  4.20393061895837E-12  6.30078438790366E-11  3.13512273584053E-10  1.05976558602968E-10  8.77017574947319E-11
  3.85937699525767E-12  5.65065995726395E-11  2.81409977360475E-10  9.51155480862896E-11  7.87128114907902E-11
 -2.22654982503177E-11 -9.04682405772973E-11 -1.88846521825856E-10 -6.97651317845294E-12 -6.57142047601826E-12
  2.55820486349760E-13  1.31402480544207E-01  2.74246712248400E-01  1.24694149739108E-01 -1.99210417196097E-11
 -8.12058538485350E-11 -1.69497866279082E-10 -2.27595772558713E-01 -4.75009239416977E-01 -2.15976602752215E-01
  3.68547158344580E-11  5.33725360689332E-12  8.64474579556402E-12 -6.45581434162428E-12 -9.51750365041367E-12
 -1.37867239973115E-12 -2.09178358070133E-11 -3.03013266393285E-12 -2.93126013700423E-01 -6.31889319003925E-02
  2.70091993594022E-11  3.90759825426185E-12  3.78424056457727E-01  8.15765603102694E-02  8.77917935922947E-12
 -1.05124691723511E-10 -3.31888785481867E-12 -2.77508945892650E-10  1.82608164415283E-02 -6.31679599214542E-12
 -2.72216183388659E-02  5.57203745511407E-12  3.60108159705388E-02
* ORBITAL    1   85
 -2.69773774617361E-01 -1.95212290687119E+00 -8.71127497733437E+00 -2.12542074168842E+01  2.00967709529860E-01
 -9.19256767892913E-01 -2.15866490217734E-01 -3.23803552428354E+00 -1.06140435951460E+01 -2.04538958419457E+00
 -2.31235932041494E-01  2.17172637693330E-13 -1.37605733491941E-11  4.70711878896468E-11  2.88873068462439E-11
 -1.97295075205670E-11  1.54983253740481E-13 -1.22493995173900E-11  4.22498417753176E-11  2.59764424767318E-11
 -1.77596778760920E-11 -1.37121060679325E-11 -1.99716377168919E-12 -1.34069483788219E-11 -2.19698060082963E-12
  1.46759895241358E-12 -5.86067954788428E-12  6.99782971100489E-01  9.89772869022311E-01  6.35150938452544E-01
 -1.23623457560598E-11 -1.78257279417092E-12 -1.20364116309014E-11 -1.21205966021704E+00 -1.71433689709137E+00
 -1.10011369585922E+00 -3.09763127929472E-12  1.24257725368979E-11  1.17483767894641E-13  5.62999986509146E-12
  7.97476249699997E-13 -3.20363183633880E-12  1.75921917875050E-12 -7.06369638676366E-12  1.94655241340405E-01
 -1.50593886263669E-02 -2.26510767774107E-12  9.10944397069251E-12 -2.51298835986906E-01  1.94415871157726E-02
  1.05027684944675E-11  3.36211771002623E-10 -3.97128192412192E-12  8.95672422062935E-10 -1.07141814156735E-02
 -7.55729510069723E-12  1.59717599801638E-02  6.66502547813711E-12 -2.11286516955848E-02  2.69773774590527E-01
  1.95212290666875E+00  8.71127497679326E+00  2.12542074164567E+01 -2.00967709155050E-01  9.19256768072489E-01
 -2.15866490222318E-01 -3.23803552420819E+00 -1.06140435960348E+01 -2.04538958509707E+00 -2.31235931906733E-01
  2.28178244423722E-13 -1.38266375010286E-11  4.70307803029878E-11  2.88855822804840E-11 -1.97870296025825E-11
  2.00711534519910E-13 -1.23227656430356E-11  4.22102743742279E-11  2.59210436213742E-11 -1.77382625626812E-11
  1.36524481969592E-11  2.02833912665250E-12  1.34330096675891E-11  2.44358020593196E-12 -1.65222463099268E-12
  5.79009111985714E-12 -6.99782971270457E-01 -9.89772869235675E-01 -6.35150938814512E-01  1.22984823572773E-11
  1.83146658260471E-12  1.20514224547948E-11  1.21205966051133E+00  1.71433689746107E+00  1.10011369648638E+00
 -3.09611110751330E-12  1.24199144663937E-11  5.88909808682331E-16  5.80306751405829E-12  7.99939788555511E-13
 -3.21096136520429E-12  1.76466320205792E-12 -7.05089122243512E-12  1.94655241473127E-01 -1.50593883722733E-02
 -2.27938483047109E-12  9.10587844795259E-12 -2.51298836158148E-01  1.94415867876332E-02 -1.05079043965643E-11
 -3.36187764767623E-10  3.97250639090581E-12 -8.95684027436701E-10  1.07141813557527E-02  7.55745662098713E-12
 -1.59717598907532E-02 -6.66518647930133E-12  2.11286515773634E-02
* ORBITAL    1   86
 -1.24363960503328E-01 -9.00351917785302E-01 -3.94835432023363E+00 -5.96620255781259E+00  2.87017650465249E+00
  2.23812518545078E+00 -1.55229096192541E-01 -2.26371234582743E+00 -5.31169284506619E+00  8.55523553215836E-02
  1.62202471368262E+00  4.70503614774424E-13  1.54775224128523E-11 -7.80891455930625E-11 -2.16393769625972E-11
  3.95303078728097E-13  4.21903793193575E-13  1.38930123764752E-11 -7.00772919418536E-11 -1.94245766774207E-11
  3.36079208613918E-13  2.90900874969773E-11 -1.96755242304778E-11 -1.10990294925087E-11 -8.42581565628877E-12
 -4.80157371089160E-13  3.73548894375653E-12  6.22440553973052E-01  7.77097131623866E-01  2.36935277830299E-01
  2.60350778924786E-11 -1.76427981135239E-11 -9.96052373092473E-12 -1.07809866413479E+00 -1.34597171441181E+00
 -4.10383939310381E-01 -4.66751721310386E-12 -3.98106189864997E-12 -8.78939980585613E-12  6.54244443874468E-12
  1.21487320092351E-12  1.01504529030667E-12  2.62980848424030E-12  2.27522542448215E-12  2.21591928710290E-01
  3.88391210496610E-02 -3.43012467441753E-12 -2.89729351840155E-12 -2.86073949842202E-01 -5.01410896766179E-02
  9.06017009018388E-12 -2.35631525690284E-10 -3.42276889415862E-12 -6.18235118460021E-10 -1.15153329089580E-02
 -6.51357448224936E-12  1.71660438365735E-02  5.74265101447334E-12 -2.27085420256246E-02  1.24363960471703E-01
  9.00351917583187E-01  3.94835431928532E+00  5.96620255781380E+00 -2.87017650371441E+00 -2.23812518589731E+00
 -1.55229096191121E-01 -2.26371234553758E+00 -5.31169284569569E+00  8.55523544872037E-02  1.62202471437836E+00
  5.61592032724695E-13  1.55243934561093E-11 -7.82107875631281E-11 -2.16397528391406E-11  3.26523153201269E-13
  3.81818314545730E-13  1.38208696243941E-11 -7.02059103383191E-11 -1.94256802654352E-11  3.05668523691183E-13
 -2.90352030262465E-11  1.96909229792088E-11  1.11401439569559E-11  7.86400851326779E-12  1.07154380134374E-12
 -3.72661134264144E-12 -6.22440554234295E-01 -7.77097132026581E-01 -2.36935278014609E-01 -2.61171009513646E-11
  1.76908332862681E-11  9.99698541396233E-12  1.07809866458748E+00  1.34597171510910E+00  4.10383939629608E-01
 -4.67326266136638E-12 -3.97811371178140E-12 -8.91634803544674E-12  6.59477118915361E-12  1.21100587683881E-12
  1.02659483937476E-12  2.64340193758530E-12  2.27164846141688E-12  2.21591929170906E-01  3.88391210866428E-02
 -3.43443956129267E-12 -2.91382047773141E-12 -2.86073950436839E-01 -5.01410897243463E-02 -9.05677435444083E-12
  2.35641350610953E-10  3.42309488930092E-12  6.18233770109581E-10  1.15153328361583E-02  6.51162403867383E-12
 -1.71660437281171E-02 -5.75047104159468E-12  2.27085418821473E-02
* ORBITAL    1   87
 -1.85940115635193E-14 -2.12166885363612E-14 -1.91595649454931E-13 -1.50545771629387E-13  1.08957523038508E-13
  8.24197350839151E-14  4.85929162385015E-14 -5.66150449127172E-14 -1.44233990392695E-13  2.00109908483683E-14
  5.78621525103071E-14  5.64694899000247E-10 -5.63867522490306E-08 -3.51195922538947E-10 -2.02888979084286E-09
  2.05593095234438E-09 -8.45151676511878E-11  5.48668426729430E-09  1.94716064199516E-11  1.98276256520595E-10
 -1.85819643220219E-10  2.62052247758403E-09  1.31568123635047E-09  4.81929897501836E-09 -1.57587416191719E-11
  2.63649404992763E-11  1.94510846987861E-11 -2.74166329592082E-13  4.98822405638790E-13  3.53360168217848E-13
 -2.42315750206699E-10 -1.00665742285891E-10 -4.06994681031483E-10 -2.09300614845139E-13  2.41297372719762E-13
  1.94555170990592E-13 -8.24592823268211E-02  8.58561393800112E-02  3.82365580503073E-12  2.93704750755399E-12
 -3.19363406438517E-01  3.32519341009253E-01  2.78659962265465E-01 -2.90139150635794E-01  1.04234943700920E-13
  6.18425787243509E-15  2.15849079150178E-01 -2.24740821199104E-01  6.23940828670529E-14  1.22501394378884E-14
  5.67303535664059E-03 -9.68869599447625E-12  1.50094482240513E-02 -8.91952966133683E-13 -3.59777384838366E-11
 -1.13418724532556E-02 -3.23478234496586E-11 -1.28604741866541E-02 -6.22343197992094E-12  3.52077954324752E-14
  4.75899888139093E-15  1.04818552637729E-13  1.10629811099139E-13 -9.55390215892565E-14 -8.53230879661628E-14
  9.67324792175935E-15 -1.20360561452834E-14 -1.68793717423303E-13  3.25118372251245E-15  5.86654745107413E-14
  5.64652849866994E-10 -5.63866727718819E-08 -3.50634510321157E-10 -2.02878372919914E-09  2.05592295302379E-09
 -8.44041558225304E-11  5.48677637072511E-09  2.01250715278450E-11  1.98413623737206E-10 -1.85852940080898E-10
 -2.62039334919517E-09 -1.31598669464889E-09 -4.81948540305890E-09  1.58322151006947E-11 -2.63752984708502E-11
 -1.94552340210484E-11  2.42921543467422E-13 -4.98515950231179E-13 -3.59110181796033E-13  2.42536950307469E-10
  1.00295884970248E-10  4.06771757712823E-10  2.12140145412346E-13 -2.21590947789224E-13 -1.84038019265985E-13
 -8.24592819185576E-02  8.58561387349020E-02  3.81967110934346E-12  2.94146638434854E-12 -3.19363404857644E-01
  3.32519338510027E-01  2.78659960886067E-01 -2.90139148455407E-01  3.72741727882780E-14  9.42029179159903E-14
  2.15849078081808E-01 -2.24740819509897E-01  1.35488983766667E-14  5.54491184514417E-14 -5.67303542837782E-03
  9.69499961881503E-12 -1.50094484139525E-02  8.91478119932824E-13  3.59805774994560E-11  1.13418725967137E-02
  3.23725316499285E-11  1.28604743493861E-02  6.21526230030285E-12
* ORBITAL    1   88
  1.61514397333430E-14  2.17284768493837E-14  9.24847249995563E-14  1.48277699215344E-13 -6.31807434466514E-14
 -4.11077487142504E-14 -6.02962707528898E-15  6.13219047327921E-14  9.83125459518992E-14 -7.27046468970818E-15
 -2.85966770410856E-14 -8.47163229993440E-11  5.48235459255495E-09  2.24947654118549E-11  1.88999604030572E-10
 -1.81613619158432E-10 -5.64866318526661E-10  5.63852041356116E-08  3.48544329009898E-10  2.03232500471358E-09
 -2.05667405539087E-09 -2.39334228846369E-10 -1.05670165199962E-10 -4.05210363988521E-10  3.49625579347157E-13
 -5.47840671976078E-13 -4.03292081542400E-13 -1.36735992294592E-11  2.28198004378416E-11  1.68422941825774E-11
 -2.62168918510788E-09 -1.31566048024083E-09 -4.81684175241865E-09 -7.85416961593041E-12  1.32052975393168E-11
  9.73302156584506E-12 -8.81200170323079E-02  9.17500545364524E-02 -8.41219637604375E-14 -5.26165935608432E-14
 -3.41287360061816E-01  3.55346437912959E-01 -2.60759133665425E-01  2.71500916653996E-01  3.02156823982585E-12
  2.31718815391686E-12 -2.01983149851561E-01  2.10303687724556E-01  2.34840877310675E-12  1.79573780703646E-12
  6.06248595593407E-03  1.74161711847919E-11  1.60398295217244E-02  4.55623067332587E-11  1.74359445460468E-12
  1.06132799738683E-02 -7.18952834599686E-12  1.20343323181751E-02 -6.31710672713753E-12 -3.08733988173294E-14
  2.38928718621744E-14 -1.49759699603615E-13 -1.28810162756315E-13  5.78396883821459E-14  4.56396698020377E-14
 -5.58366109798664E-14  8.00330015083988E-16  1.01027220327135E-13 -3.19043727218411E-15 -3.06753465555501E-14
 -8.47547234685742E-11  5.48214583738305E-09  2.20632548850618E-11  1.88911734490992E-10 -1.81567517808524E-10
 -5.64799707860753E-10  5.63852988506016E-08  3.48350589823321E-10  2.03232737734175E-09 -2.05668989614941E-09
  2.39911733064377E-10  1.05807523093743E-10  4.05334502926121E-10 -3.08189374942996E-13  5.46202151933106E-13
  4.03518830289884E-13  1.37263324691860E-11 -2.28257709842606E-11 -1.68450505218353E-11  2.62145639500455E-09
  1.31582940112720E-09  4.81688343198965E-09  7.86830504752521E-12 -1.32156517134249E-11 -9.73583783928179E-12
 -8.81200165961815E-02  9.17500538468166E-02 -6.72750733912576E-14 -7.23751291714255E-14 -3.41287358372542E-01
  3.55346435242506E-01 -2.60759132374537E-01  2.71500914613382E-01  3.01254708220758E-12  2.32126894857260E-12
 -2.01983148851683E-01  2.10303686143794E-01  2.34163350957260E-12  1.80884300117647E-12 -6.06248603265924E-03
 -1.74240840907068E-11 -1.60398297246282E-02 -4.55772273706001E-11 -1.73261269558939E-12 -1.06132801081384E-02
  7.19361523013242E-12 -1.20343324704374E-02  6.32109318417432E-12
* ORBITAL    1   89
 -5.46118590563799E-15 -1.64844280379806E-13  1.78176958294392E-14 -1.06423469616531E-13  1.22503212238727E-12
  5.72837639652835E-13  2.28073265813994E-13  2.19429804935128E-12  6.09640266002154E-13  5.20370076076184E-13
  3.54500508032579E-13 -3.75213157566444E-13 -7.79092907341936E-12 -2.80465363758504E-11 -8.91424863668734E-12
 -9.46522508495116E-12  9.13978129143935E-13  1.89979443703320E-11  6.82803317821969E-11  2.17215546175217E-11
  2.30716962899806E-11 -2.39226342502449E-12 -1.76539352173263E-11 -1.34639404357132E-11 -1.82333749573503E-02
 -2.60455532711928E-02 -3.02155131338398E-03 -3.27075180148228E-02 -4.67212133464536E-02 -5.42013995485999E-03
  5.74693639966896E-12  4.29904998566829E-11  3.28052320247042E-11 -1.88836943292793E-02 -2.69745051028618E-02
 -3.12931926142055E-03 -1.12334629727899E-11  9.97104156795896E-12 -2.04903398953149E-01  2.28270194222280E-01
 -3.20075476749895E-11  4.26911104602848E-11 -1.19890631566267E-11  8.47249077463021E-12 -3.35535955546774E-01
  3.73799839914667E-01 -4.60354095046635E-13  9.74427970331830E-12 -2.59905033579263E-01  2.89544110963644E-01
  1.70279177256035E-11 -5.18243628801415E-03  3.06721993161429E-11  1.95877679958724E-03  6.41512095075823E-03
  1.59427617804765E-11 -5.73785861112461E-03 -6.60408217478733E-13 -7.59047347388363E-03 -7.24792461787179E-14
 -1.56730347709081E-13  3.56462725694049E-14 -6.42687031093935E-14  1.11391811323675E-12  4.53610519115231E-13
 -2.67407413790510E-13 -2.14194575804241E-12 -5.83735507282126E-13 -5.00432658232273E-13 -2.89183682825700E-13
  4.01204889886873E-13  7.82718251159979E-12  2.80378884464115E-11  8.92031628179112E-12  9.46169441200511E-12
 -9.73689451236973E-13 -1.90192541657685E-11 -6.82834652698198E-11 -2.17179421669968E-11 -2.30687436345775E-11
 -2.34676987079778E-12 -1.76623694085569E-11 -1.34739405475307E-11 -1.82333752070975E-02 -2.60455536682460E-02
 -3.02155162404298E-03 -3.27075184627749E-02 -4.67212140588574E-02 -5.42014051239140E-03  5.75954986167759E-12
  4.29952644217508E-11  3.28004452050868E-11 -1.88836945878913E-02 -2.69745055141843E-02 -3.12931958330778E-03
  1.12095835412344E-11 -9.93564589677555E-12  2.04903398633780E-01 -2.28270193123770E-01  3.19565626093273E-11
 -4.26382037233360E-11  1.20457188695770E-11 -8.54344048727052E-12  3.35535955023775E-01 -3.73799838115311E-01
  4.75831497364472E-13 -9.75000002459011E-12  2.59905033174141E-01 -2.89544109569784E-01  1.70455739531121E-11
 -5.18243609255029E-03  3.06957882666301E-11  1.95877672569908E-03  6.41512070872363E-03  1.59395078724599E-11
 -5.73785839463517E-03 -6.62228925850157E-13 -7.59047318750287E-03
* ORBITAL    1   90
  8.21167351266559E-13  5.80632837252277E-12  2.53821584451798E-11 -5.18321957586791E-13 -1.21881511625109E-11
  3.93968503920405E-12  1.00249159473776E-12  6.24065262760944E-12 -1.83810593707680E-11 -1.68079049527217E-11
  2.37596727384052E-12 -9.58679657590548E-13 -1.90076376651955E-11 -6.82801825627459E-11 -2.17244811977802E-11
 -2.30697114885248E-11 -3.92543686608893E-13 -7.82234149943786E-12 -2.80598124086263E-11 -8.92352876587391E-12
 -9.46212927405451E-12 -5.74804315802944E-12 -4.29887226883139E-11 -3.28060370598207E-11  3.77673884124175E-02
  5.39490105208969E-02  6.25863886476927E-03 -1.57905658976963E-02 -2.25561108930470E-02 -2.61674033764159E-03
 -2.40948865421765E-12 -1.76598292278441E-11 -1.34718121633220E-11 -9.11668748112086E-03 -1.30227767137977E-02
 -1.51077575218252E-03 -4.31317275884802E-12 -5.60004782564730E-12  4.24423144858945E-01 -4.72823551358455E-01
  1.12228699959630E-11 -1.16778423505946E-11 -2.49295185758087E-11  3.52404871628818E-11 -1.61990361156445E-01
  1.80463433168726E-01 -2.29492823776787E-11  2.60009580768326E-11 -1.25477194212812E-01  1.39786374244695E-01
  8.03746168198468E-12  1.07345517510257E-02 -1.37769323734832E-11 -4.05727919592134E-03  3.09709839394344E-03
  1.91490045056535E-11 -2.77012901868523E-03  2.94008350759777E-11 -3.66453623543603E-03  6.81873679175213E-13
  5.03054358624893E-12  2.14132559344428E-11 -9.44850635467195E-12 -1.14256543309907E-11  4.11610303137399E-12
 -8.87660574182325E-13 -4.46704072754197E-12  2.29524381014674E-11  1.74714599646481E-11 -2.63638532276469E-12
  9.35927700403566E-13  1.90088868201412E-11  6.82835230026192E-11  2.17218935149972E-11  2.30653634840560E-11
  3.80126261767725E-13  7.79752554763623E-12  2.80534825999840E-11  8.92136175189372E-12  9.46692244394031E-12
 -5.75784593460534E-12 -4.29953231492363E-11 -3.28058854695385E-11  3.77673889294827E-02  5.39490113434388E-02
  6.25863950840257E-03 -1.57905661135788E-02 -2.25561112365280E-02 -2.61674060648129E-03 -2.34236397026001E-12
 -1.76676844085037E-11 -1.34749345127526E-11 -9.11668760659782E-03 -1.30227769131855E-02 -1.51077590803840E-03
  4.31482095621772E-12  5.58915724835031E-12 -4.24423144197342E-01  4.72823549082658E-01 -1.12624794054247E-11
  1.17223363331635E-11  2.49438436848029E-11 -3.52590175932337E-11  1.61990360903890E-01 -1.80463432300126E-01
  2.29440984439172E-11 -2.59930279331585E-11  1.25477194017327E-01 -1.39786373571788E-01  8.04211408761041E-12
  1.07345513460776E-02 -1.37755932373649E-11 -4.05727904288404E-03  3.09709827709936E-03  1.91599631335692E-11
 -2.77012891419741E-03  2.94252377434799E-11 -3.66453609718194E-03
* ORBITAL    1   91
 -3.97440606936074E-14  4.92135499858619E-14  3.14311435574270E-14  6.95534627323778E-14 -1.40545678415331E-15
  1.12987898585081E-14  3.11743402078987E-14  1.40975074344321E-15  8.25467999282817E-15 -1.57349843858629E-15
  5.48450169489049E-15  5.25107023278711E-10 -1.27277756713525E-08  1.32905705243465E-08  9.23618493052743E-10
  1.11303058346318E-09  1.26781663551872E-09 -3.12869326213847E-08  3.47567129599107E-08  2.46177630299182E-09
  2.79428709057557E-09  6.31767772925595E-09  6.03198708634880E-09  3.42854584035478E-09 -1.90194310682149E-12
  7.37180638309720E-12  3.14708557013962E-13  5.15920677062980E-12 -2.02789647600483E-11 -8.64714574542622E-13
  1.67700379625035E-08  1.57852063313768E-08  8.95980880340535E-09  3.01904502673663E-12 -1.17129703014027E-11
 -5.03597157571566E-13  5.14873383324655E-02 -7.62626561320070E-02  8.86844121118932E-12 -1.30637903976333E-11
  1.99409597683976E-01 -2.95364012957993E-01  2.75157497324482E-01 -4.07561246337611E-01 -2.23527399361821E-11
  3.29034006517304E-11  2.13136086010453E-01 -3.15695570790156E-01 -1.73119667749380E-11  2.54754252549151E-11
  9.85880320372303E-03 -2.04248951105770E-11  2.60839438998142E-02 -4.32899721871148E-11 -1.37965159832168E-11
  3.11701723697663E-02 -2.74002330404457E-13  3.53436499525711E-02  6.79677595979827E-12  1.14317615989629E-14
  7.14317870733455E-15 -2.85605783306817E-14 -4.36838502169490E-14 -1.07643450255146E-14 -9.20185846292712E-15
 -4.26780571677248E-14  8.47821437761053E-14  3.36132951608525E-14  9.36454489199685E-15  5.41971227978274E-15
 -5.25180492272406E-10  1.27277912669689E-08 -1.32904085817700E-08 -9.23716228582853E-10 -1.11306230238700E-09
 -1.26772372231266E-09  3.12871232738968E-08 -3.47566995740009E-08 -2.46179630602293E-09 -2.79430584553632E-09
  6.31735818178481E-09  6.03201041928404E-09  3.42873584434060E-09 -1.86107499040441E-12  7.36856731399847E-12
  3.13434219393026E-13  5.18723067828828E-12 -2.02829724647018E-11 -8.61180079390412E-13  1.67705153881002E-08
  1.57852472937394E-08  8.95991314780781E-09  2.99831597634907E-12 -1.17204664426955E-11 -5.02852582512553E-13
 -5.14873387162434E-02  7.62626565195511E-02 -8.87443635671459E-12  1.30776814712641E-11 -1.99409599171698E-01
  2.95364014461538E-01 -2.75157499377073E-01  4.07561248412227E-01  2.23605928857198E-11 -3.29222416085967E-11
 -2.13136087600193E-01  3.15695572396713E-01  1.73177100052234E-11 -2.54887320593585E-11  9.85880314102742E-03
 -2.04320961799299E-11  2.60839437345550E-02 -4.33124068256006E-11 -1.37948918621599E-11  3.11701721724363E-02
 -2.76654500363450E-13  3.53436497287303E-02  6.79352992552310E-12
* ORBITAL    1   92
 -2.76189599373863E-14  2.84988507512917E-14 -4.94696067312639E-14  2.81996639218645E-14  4.89593412362057E-14
  4.20384341857844E-14  6.01663551018593E-14 -1.26810638261446E-14 -4.77078950154438E-14  1.25162948624517E-14
  3.03144924940297E-14  1.26798199600392E-09 -3.12821349018992E-08  3.47770639150875E-08  2.46424672691890E-09
  2.79288478357756E-09 -5.25237659126738E-10  1.27261916637938E-08 -1.33036142027937E-08 -9.13343471477164E-10
 -1.11766725605219E-09  1.67785260377459E-08  1.57934875795325E-08  8.96562326179406E-09 -5.95274243344823E-12
  2.34181714419161E-11  9.99298649870772E-13 -1.61308573225127E-12  6.39126639865376E-12  2.70057717676264E-13
 -6.34395109793582E-09 -6.03077474487666E-09 -3.42858160736644E-09 -9.35579168235518E-13  3.66138643743823E-12
  1.52969002054419E-13 -8.70124375787168E-02  1.28882190494381E-01  2.82971967118485E-11 -4.16433202258205E-11
 -3.36997737678417E-01  4.99158535844309E-01  1.62817255980717E-01 -2.41163703471824E-01  7.02769970450782E-12
 -1.03431817683394E-11  1.26117702214824E-01 -1.86804606470745E-01  5.43243855650842E-12 -8.01900256977846E-12
 -1.66611591486785E-02 -7.91487108326872E-12 -4.40812773561923E-02  1.31828057494140E-11 -3.31649744778228E-11
  1.84441327606614E-02 -3.34601244780181E-11  2.09136820451553E-02 -8.48175207739644E-12  3.85858995146571E-14
 -1.50794645918313E-15  1.10572984614418E-13  3.72560390218078E-14 -4.93792646693574E-14 -4.15107460627956E-14
  1.82482715012204E-14 -1.96044224176330E-14 -4.39893345051247E-14  1.41657555738789E-14  2.84398069594890E-14
 -1.26800066992351E-09  3.12823660976709E-08 -3.47770288182135E-08 -2.46428634833298E-09 -2.79290439360504E-09
  5.25314243906785E-10 -1.27261004834955E-08  1.33037468041393E-08  9.13236661192933E-10  1.11763508789959E-09
  1.67790083598411E-08  1.57935038325239E-08  8.96575564587376E-09 -6.01217473381950E-12  2.34320519143636E-11
  9.99272123921653E-13 -1.62203345349306E-12  6.37682916754881E-12  2.74640073427306E-13 -6.34364691322553E-09
 -6.03075018132658E-09 -3.42835303647257E-09 -9.87708811435246E-13  3.71078480471270E-12  1.58668960686874E-13
  8.70124382279248E-02 -1.28882191150720E-01 -2.83048398084435E-11  4.16591662537741E-11  3.36997740192046E-01
 -4.99158538384696E-01 -1.62817257195642E-01  2.41163704699846E-01 -7.02064046608023E-12  1.03403922431598E-11
 -1.26117703155428E-01  1.86804607421008E-01 -5.43974197554552E-12  8.00115301496542E-12 -1.66611590432693E-02
 -7.91247053399544E-12 -4.40812770770510E-02  1.31801835281122E-11 -3.31722860810552E-11  1.84441326439288E-02
 -3.34717026017253E-11  2.09136819124211E-02 -8.48261660174287E-12
* ORBITAL    1   93
  9.91851141772353E-14  4.83222700827366E-13  1.19263792662698E-12 -2.33863186458906E-11 -1.35362115031871E-11
 -1.10839115604406E-11  2.08631217632083E-13  3.59828296317865E-12  7.12793114313966E-12 -7.21147315771407E-12
 -7.89137786702254E-12 -3.56845578805626E-03 -4.51083166518058E-02 -5.51762830899452E-02  3.77658429160150E-02
  1.55300773656468E-02  6.24987682006808E-03  7.90037594432915E-02  9.66370310354065E-02 -6.61439794370141E-02
 -2.71997402556146E-02 -1.57224982457489E-03  2.94940914221396E-02  7.92282823402553E-02 -5.72301610507531E-12
 -7.01427363179327E-12 -6.82489046846932E-12 -1.73014617199774E-11 -1.90183087616021E-11 -1.76672075146149E-11
  2.75367507445919E-03 -5.16566406492925E-02 -1.38762264342235E-01 -4.79804584953727E-12 -9.35479762903015E-12
 -1.05539853942542E-11 -1.61529938805319E-01  2.98161992953910E-01  8.37899817575551E-12 -2.56282489191465E-11
  4.17068613725957E-02 -7.69851052598147E-02 -1.78926293543899E-01  3.30273263446342E-01  1.80768384023369E-11
 -6.43389234781691E-11  2.30992854205981E-01 -4.26380952024473E-01  1.78744097142621E-11 -4.30617058176709E-11
 -1.00527024137585E-01 -1.08240874268588E-12  3.79956454391406E-02  4.03732479966584E-13  3.22702987863432E-12
 -1.41166355579827E-01 -3.64225708309382E-12  1.24497023755487E-01  1.91721741808962E-13 -8.06929019443199E-14
 -4.38498161075128E-13 -1.24460111134706E-12  2.33705944552877E-11  1.35362795535131E-11  1.10816885677100E-11
  2.28224350279999E-13  3.60020967338805E-12  7.12308142831653E-12 -7.21214790778570E-12 -7.88978498866489E-12
 -3.56845585300494E-03 -4.51083177161713E-02 -5.51762865610598E-02  3.77658423275557E-02  1.55300774456836E-02
  6.24987693381211E-03  7.90037613074343E-02  9.66370371147938E-02 -6.61439784062946E-02 -2.71997403956347E-02
  1.57225108750178E-03 -2.94940896216219E-02 -7.92282813795044E-02  5.69610852318791E-12  7.01630473780303E-12
  6.82517736695550E-12  1.72896579936368E-11  1.90124536322642E-11  1.76654074187189E-11 -2.75367728643779E-03
  5.16566374959290E-02  1.38762262659512E-01  4.75036721488582E-12  9.35802378716042E-12  1.05503386145135E-11
 -1.61529938878453E-01  2.98161991650448E-01  8.36857739881088E-12 -2.56172387594922E-11  4.17068613911953E-02
 -7.69851049228389E-02 -1.78926293624758E-01  3.30273262002381E-01  1.80873447251836E-11 -6.43552810262313E-11
  2.30992854310583E-01 -4.26380950160606E-01  1.78907461485556E-11 -4.30833559406705E-11  1.00527023653999E-01
  1.09221599146836E-12 -3.79956452564175E-02 -4.10840089233927E-13 -3.22175527597659E-12  1.41166354900715E-01
  3.64156473876248E-12 -1.24497023156680E-01 -2.10495141296158E-13
* ORBITAL    1   94
 -3.04506910145777E-13 -2.11957566263661E-12 -6.50468400568605E-12  1.06913489705401E-10  6.27788432264645E-11
  5.13112287792809E-11 -1.27429278064287E-12 -1.69205020073716E-11 -3.37200904823069E-11  3.32910956931268E-11
  3.65551894848045E-11 -6.24987682077193E-03 -7.90037594488152E-02 -9.66370310344281E-02  6.61439794324817E-02
  2.71997402565685E-02 -3.56845578809861E-03 -4.51083166519951E-02 -5.51762830898926E-02  3.77658429147345E-02
  1.55300773660560E-02 -2.75367507243583E-03  5.16566406531545E-02  1.38762264339577E-01  1.73637483320731E-11
  2.11257054911981E-11  2.05561036388167E-11  5.51263841061852E-12 -2.75199471941955E-12 -6.58109158757796E-12
 -1.57224982401162E-03  2.94940914247870E-02  7.92282823389807E-02 -2.10116521924632E-11 -9.27928931449850E-12
 -2.25953614570517E-12 -2.82907311978017E-01  5.22207882806381E-01 -2.52129502129668E-11  7.71748493005029E-11
  7.30463554480084E-02 -1.34833497051354E-01  1.02160496957611E-01 -1.88574195945680E-01  1.53252009361661E-11
 -5.08854985649090E-12 -1.31888651055504E-01  2.43448255481408E-01 -6.08733572312324E-12 -3.53240183207543E-11
 -1.76065379159333E-01  3.26645660324907E-12  6.65464584897412E-02 -1.23575919879590E-12 -5.25536073323090E-12
  8.06009313421300E-02  8.20665012271074E-12 -7.10833420832486E-02 -1.23886282026799E-11  3.18406050753274E-13
  2.03916351201421E-12  6.47001135554835E-12 -1.06893963641618E-10 -6.27603116615778E-11 -5.13151690329933E-11
 -1.25622289275975E-12 -1.68904031127084E-11 -3.37311100788879E-11  3.32722802463510E-11  3.65564169411789E-11
 -6.24987693451511E-03 -7.90037613130959E-02 -9.66370371144151E-02  6.61439784017113E-02  2.71997403966830E-02
 -3.56845585303687E-03 -4.51083177163915E-02 -5.51762865613460E-02  3.77658423261395E-02  1.55300774459940E-02
  2.75367728480654E-03 -5.16566374995190E-02 -1.38762262656670E-01 -1.73438122040621E-11 -2.11204036433933E-11
 -2.05584552888963E-11 -5.61261721001495E-12  2.75258343690438E-12  6.57526979711154E-12  1.57225108712079E-03
 -2.94940896241977E-02 -7.92282813780764E-02  2.10983675969244E-11  9.28035944661127E-12  2.27247554532727E-12
 -2.82907312105864E-01  5.22207880523099E-01 -2.52281068536587E-11  7.71931423668163E-11  7.30463554811878E-02
 -1.34833496462030E-01  1.02160497003288E-01 -1.88574195120514E-01  1.53124693253271E-11 -5.05193593364335E-12
 -1.31888651115537E-01  2.43448254417602E-01 -6.10446408190597E-12 -3.53278124377564E-11  1.76065378312236E-01
 -3.29274580841879E-12 -6.65464581696493E-02  1.24546943171432E-12  5.23772267670734E-12 -8.06009309542775E-02
 -8.20204967684420E-12  7.10833417413389E-02  1.24090094514998E-11
* ORBITAL    1   95
 -5.43376164763305E-13 -3.84233512622003E-12 -1.65526463733181E-11 -2.21192805009451E-11  9.94893517384077E-12
  6.92585450066175E-12 -4.21222757043331E-13 -7.59580544180623E-12 -2.57459343118203E-11 -2.01538784665748E-13
  5.23488471799700E-12 -3.47749313524263E-13 -4.77750085355584E-12 -2.79795972207554E-12  2.72892338526244E-12
  6.53744463313066E-13  8.69479051872518E-13  1.16111794546048E-11  6.82085864231966E-12 -6.56367332337141E-12
 -1.58574988608562E-12  4.98438156692906E-15 -2.92976445652578E-12  8.91005571141402E-12  6.49603432274163E-02
  1.07294968757808E-01  8.68483172748999E-02  1.17615931450334E-01  1.94266179288859E-01  1.57245870629210E-01
  2.16031332581735E-13  7.09083341628407E-12 -2.14573806262353E-11  6.79055896759698E-02  1.12159630897337E-01
  9.07859457337939E-02 -1.04967599289596E-11  2.69322198905415E-11 -1.17314469772218E-01  3.03528094843946E-01
  4.76692499358918E-12 -1.18718426918000E-11 -1.62830272845150E-11  4.17247706084638E-11 -1.93900442653110E-01
  5.01679221938253E-01  2.19791225681580E-11 -5.61549076931949E-11 -1.50194637044866E-01  3.88599054335836E-01
  1.40035080586442E-11 -7.62040545516995E-02  3.73312480276870E-11  2.88024253162337E-02  9.52108129402483E-02
  7.57557335570960E-12 -8.51591399648117E-02  8.92521519729846E-12 -1.12654953109072E-01  5.65978852637628E-13
  4.26894462460175E-12  1.78300720643504E-11  2.26696898315564E-11 -1.09707346562812E-11 -6.76515849657554E-12
 -4.94380699834651E-13 -7.76725361846242E-12 -2.40381706783603E-11  7.99959423408876E-13  5.40221637900649E-12
 -3.75530819397084E-13 -4.84350740210808E-12 -2.79972416718448E-12  2.72788733119534E-12  6.58905223686738E-13
  8.89519145279488E-13  1.15101398999530E-11  6.68294490594373E-12 -6.58013763719299E-12 -1.58361262416345E-12
  5.35943836756620E-14  2.92526059435308E-12 -8.91734553198615E-12 -6.49603431671920E-02 -1.07294968668916E-01
 -8.68483172785722E-02 -1.17615931340978E-01 -1.94266179127337E-01 -1.57245870635397E-01 -1.04643567081102E-13
 -7.03057017645867E-12  2.14925017559067E-11 -6.79055896135816E-02 -1.12159630805384E-01 -9.07859457382971E-02
 -1.04952857350878E-11  2.69352412132038E-11 -1.17314470481032E-01  3.03528095574991E-01  4.76502835350099E-12
 -1.18656434263038E-11 -1.62881049372111E-11  4.17748967496102E-11 -1.93900443824449E-01  5.01679223145686E-01
  2.19744100976297E-11 -5.61989648122404E-11 -1.50194637952526E-01  3.88599055273013E-01 -1.40079620768199E-11
  7.62040543031591E-02 -3.73415832391666E-11 -2.88024252222864E-02 -9.52108126294132E-02 -7.55609529869189E-12
  8.51591396864839E-02 -8.92875932434665E-12  1.12654952742671E-01
* ORBITAL    1   96
 -1.44906570295317E-11 -1.04438947725433E-10 -4.55655519957175E-10 -8.75365806369310E-10  1.54489755595662E-10
  7.39203644687602E-11 -1.41561949300845E-11 -2.07647398515621E-10 -5.83340151074974E-10 -4.50696847877041E-11
  6.72599958651426E-11 -9.09513185844884E-13 -1.15561382452785E-11 -6.81295856856696E-12  6.56035165204636E-12
  1.58672134023225E-12 -3.38994567239125E-13 -4.78080025399646E-12 -2.76920339226463E-12  2.72774137073119E-12
  6.57341177934244E-13 -1.94189312015385E-13 -7.09155821125982E-12  2.14524509123751E-11 -1.35811180988661E-01
 -2.24319256171619E-01 -1.81571889885466E-01  5.62573081741418E-02  9.29201663076772E-02  7.52128483777204E-02
 -5.28372326372161E-14 -2.91288124642351E-12  8.90921145462431E-12  3.24801718907779E-02  5.36474828637599E-02
  4.34241581840861E-02 -2.66158109087739E-11  6.80555764790146E-11  2.45266820135624E-01 -6.34579592894090E-01
  6.26791205122947E-12 -1.61292634630119E-11  8.51825002165402E-12 -2.15369221115837E-11 -9.27452336588950E-02
  2.39960026257036E-01 -7.72819172894470E-12  2.00038136720074E-11 -7.18401490914121E-02  1.85872237031265E-01
 -4.31792988965342E-12  1.59318166573352E-01 -1.08705192619279E-11 -6.02166068746378E-02  4.55406342407643E-02
  2.64256496022217E-11 -4.07327815652384E-02  2.98448122942516E-11 -5.38844051088452E-02  1.43048344556327E-11
  1.03530686179129E-10  4.52249704338065E-10  8.73912347439184E-10 -1.51863216677730E-10 -7.43535455638585E-11
 -1.40835471305306E-11 -2.07566478012257E-10 -5.87697209811212E-10 -4.76114178068233E-11  6.68983100989642E-11
 -8.55958588795654E-13 -1.15591306517058E-11 -6.68316694764532E-12  6.57575046679106E-12  1.57954299605497E-12
 -3.57858627356001E-13 -4.80999463930273E-12 -2.81564889676727E-12  2.71558806750365E-12  6.53753115623182E-13
  1.25337041973182E-13  7.03276946021809E-12 -2.14898684291372E-11  1.35811180862842E-01  2.24319255985740E-01
  1.81571889893103E-01 -5.62573081226792E-02 -9.29201662321187E-02 -7.52128483819072E-02 -6.97340688425522E-15
  2.95087304975344E-12 -8.89466669732042E-12 -3.24801718593967E-02 -5.36474828168201E-02 -4.34241581841598E-02
 -2.66176142257124E-11  6.81180572377216E-11  2.45266821617361E-01 -6.34579594422382E-01  6.27007892986711E-12
 -1.61496335463354E-11  8.50534001714978E-12 -2.15028004917700E-11 -9.27452342198693E-02  2.39960026837542E-01
 -7.73755969969134E-12  2.00082456535579E-11 -7.18401495248892E-02  1.85872237475868E-01  4.33865499064156E-12
 -1.59318166054066E-01  1.08537100856044E-11  6.02166066783934E-02 -4.55406340934054E-02 -2.64324648590544E-11
  4.07327814341455E-02 -2.98696308093272E-11  5.38844049307505E-02
* ORBITAL    1   97
  1.93204547631298E-02  1.36664783979693E-01  4.91728359034209E-01  2.02985775832985E-01 -3.78467450057172E-01
  6.19703459034151E-02  1.24474119084093E-02  3.23754588681758E-02 -6.33864048156377E-01 -3.67804611568232E-01
 -5.60517576890037E-02 -2.18635256490672E-12 -3.18381144537188E-11 -1.04371334606313E-10 -1.47284807417393E-11
  7.70672918103765E-12 -2.02472263613097E-12 -2.85839465245500E-11 -9.36823673106008E-11 -1.32066988405407E-11
  6.90563841357603E-12 -2.99832759866693E-11 -4.83593181089598E-11 -3.11220987213315E-11 -4.58084793781315E-12
  7.70806074284286E-13 -9.02112417752348E-13  1.11481232383270E-01  2.10832293898938E-01  1.46854122425420E-01
 -2.69622712503783E-11 -4.34017424526363E-11 -2.79393470906820E-11 -1.93091158574050E-01 -3.65172244912505E-01
 -2.54358801340968E-01 -1.59486515675146E-11 -4.18959596058439E-11 -3.42028119106846E-12  1.66639139206082E-13
  4.10817482897923E-12  1.08286091925208E-11  9.04868326324561E-12  2.37894300728663E-11 -7.23321817496887E-02
  3.54815989882308E-01 -1.16759448405919E-11 -3.07183237812079E-11  9.33804451039412E-02 -4.58065473258724E-01
  5.75237648107539E-12 -1.17487997939764E-09 -2.17402584434563E-12 -3.12599137543491E-09  1.71121017234371E-01
 -4.13069067094902E-12 -2.55092155795892E-01  3.64802091543011E-12  3.37455200260601E-01  1.93204564383229E-02
  1.36664796091421E-01  4.91728412464104E-01  2.02985885524637E-01 -3.78467465307699E-01  6.19703400350600E-02
 -1.24474135411820E-02 -3.23754826766836E-02  6.33863982452379E-01  3.67804605721057E-01  5.60517633845338E-02
  2.24593569732348E-12  3.18355934244024E-11  1.04370183528571E-10  1.47240727062622E-11 -7.70437943259781E-12
  1.99755494497300E-12  2.85851361018756E-11  9.36865507777378E-11  1.32100295857117E-11 -6.91054027862452E-12
 -2.99749977852220E-11 -4.83534978214067E-11 -3.11349690040948E-11 -3.29139152835316E-12  2.60613771549245E-12
  5.90836322938828E-13  1.11481226338412E-01  2.10832285794526E-01  1.46854118680084E-01 -2.69703343646962E-11
 -4.33931656086284E-11 -2.79367089594518E-11 -1.93091148104325E-01 -3.65172230875560E-01 -2.54358794854158E-01
  1.59390634588926E-11  4.19193197830325E-11  5.40872897943760E-12 -5.38468630861167E-12 -4.11334348980411E-12
 -1.08260393898549E-11 -9.04084104682984E-12 -2.37993365037473E-11  7.23321817873193E-02 -3.54815986018050E-01
  1.16949398878596E-11  3.07010034781549E-11 -9.33804451528447E-02  4.58065468270692E-01  5.73314879261249E-12
 -1.17612439226360E-09 -2.17481398034879E-12 -3.12552550625754E-09  1.71121016598888E-01 -4.13792117997373E-12
 -2.55092154848423E-01  3.65088875627891E-12  3.37455199007497E-01
* ORBITAL    1   98
  2.10719869840453E-01  1.52427362846780E+00  6.71257283764506E+00  1.35984862327013E+01 -2.05601052506226E+00
 -8.42863499886755E-01  2.08840083736855E-01  3.03118540587536E+00  8.24779431920726E+00  6.54363864370867E-01
 -7.76871911386925E-01 -3.79005737118261E-13 -3.60132665870229E-12 -6.55427097465007E-12  3.34025308168174E-12
  1.71801473212232E-12 -2.94304486145338E-13 -3.16446439145077E-12 -5.75154670642258E-12  2.99397519485276E-12
  1.58447483652061E-12 -7.51185577126116E-13 -2.56169302929111E-12  1.33947404234130E-11 -4.16573595262131E-12
 -1.34194816384226E-11 -7.20861661207357E-12 -7.90742471523054E-01 -1.03938650214721E+00 -4.64833744900312E-01
 -6.05832583375192E-13 -2.24245090502080E-12  1.20591386065321E-11  1.36960613638155E+00  1.80027023043440E+00
  8.05115663245588E-01 -5.02957860027671E-12  1.96754808082912E-11  1.39118549939492E-11 -3.15464816239418E-11
  1.29832412106742E-12 -5.07993659265846E-12  2.85963231774864E-12 -1.11986475367990E-11  2.46786926099636E-03
 -5.23229140613601E-01 -3.68900082832038E-12  1.44526203901350E-11 -3.18600552948176E-03  6.75485915974931E-01
  3.84282017963808E-11  4.12869098748995E-10 -1.45228961913216E-11  1.06403353400775E-09 -6.34760303280493E-02
 -2.76628556372437E-11  9.46244806884143E-02  2.43692940980599E-11 -1.25176421069632E-01 -2.10719869726070E-01
 -1.52427362766128E+00 -6.71257283476366E+00 -1.35984862314441E+01  2.05601052285192E+00  8.42863500168560E-01
  2.08840083675831E-01  3.03118540564531E+00  8.24779432300116E+00  6.54363866590749E-01 -7.76871910995009E-01
 -3.77154483719269E-13 -3.52994981686671E-12 -6.37895216392516E-12  3.35347662501689E-12  1.77285661352642E-12
 -2.91587188470048E-13 -3.20015169493228E-12 -5.85647773738885E-12  2.98980078365881E-12  1.57290800448930E-12
  6.39209540636697E-13  2.49691108339281E-12 -1.34456070369886E-11  4.20187117834992E-12  1.34003404487577E-11
  7.23299302926519E-12  7.90742472203729E-01  1.03938650337899E+00  4.64833745771010E-01  6.38537884193804E-13
  2.29584796108837E-12 -1.20287312555113E-11 -1.36960613756026E+00 -1.80027023256790E+00 -8.05115664753777E-01
 -5.03045730081396E-12  1.97303429790013E-11  1.39676980168317E-11 -3.15868834468423E-11  1.30222683870069E-12
 -5.09718331210753E-12  2.85166881449576E-12 -1.11677185590070E-11  2.46786989220335E-03 -5.23229142946327E-01
 -3.68065878434806E-12  1.44221344196370E-11 -3.18600634447169E-03  6.75485918986553E-01 -3.84184519926070E-11
 -4.12596066367321E-10  1.45223764281902E-11 -1.06414518664721E-09  6.34760318095567E-02  2.76734706808433E-11
 -9.46244828971411E-02 -2.44037297078821E-11  1.25176423990509E-01
* ORBITAL    1   99
  2.89669102528450E-13  2.36731605481466E-12  8.41970916409467E-12  3.05559030979554E-12 -6.29835574440250E-12
  1.15092176307631E-12  3.88392246678645E-13  1.25373913906055E-12 -1.20514284183885E-11 -5.43801437564108E-12
 -8.69215077728079E-13 -1.90257568665080E-02 -3.05482313428470E-01 -1.03171474411389E+00 -1.84425731701708E-01
  7.86921971817257E-03  2.97372136921272E-02  4.77468144742806E-01  1.61256774328399E+00  2.88256989319421E-01
 -1.22995720998642E-02 -3.57671289025704E-01 -5.25692245828170E-01 -2.97505969961210E-01 -1.12424252893311E-12
 -2.20229637170272E-12  2.35707405427632E-12 -1.89715465845301E-12 -4.20035983143591E-12  1.07594205256571E-11
  5.59039392097235E-01  8.21655756450498E-01  4.65001138475484E-01 -4.82680579040474E-12 -8.65712408326447E-12
 -1.65910300096749E-12  3.14544974723209E-02 -4.00818700502472E-01  2.42473339234833E-13 -1.65487070540885E-12
 -8.12152093331827E-03  1.03490947173921E-01  3.10936057980050E-02 -3.96219917434901E-01  1.98155450044772E-12
  4.39881931418852E-13 -4.01416732223554E-02  5.11517714539685E-01 -1.11571997289479E-12 -1.03849366068507E-11
  1.91215317033397E-01  3.54474988508639E-11 -7.22726047397297E-02 -1.33723414751556E-11 -7.60460109489766E-11
  2.39628379752418E-01  6.77065022179770E-11 -2.11332367541630E-01  9.14160117758816E-11  3.62565207502451E-13
  2.52748041254716E-12  8.93384614588043E-12  4.20899986567817E-12 -6.45901063171894E-12  1.09363868339579E-12
 -3.54663166611107E-13 -1.53062938331191E-12  1.13018079157945E-11  5.37760930359075E-12  9.28621681385804E-13
  1.90257568498489E-02  3.05482313186111E-01  1.03171474386474E+00  1.84425731899680E-01 -7.86921967212045E-03
 -2.97372136661179E-02 -4.77468144363974E-01 -1.61256774289458E+00 -2.88256989628865E-01  1.22995720278974E-02
 -3.57671288976683E-01 -5.25692245971771E-01 -2.97505970362840E-01 -1.08560423288806E-12 -2.20596416842637E-12
  2.35242311000325E-12 -1.97738630638330E-12 -4.27330662839592E-12  1.07332395424264E-11  5.59039392020645E-01
  8.21655756674950E-01  4.65001139103218E-01 -4.68471681725800E-12 -8.48827511590224E-12 -1.57994325618443E-12
 -3.14544981724471E-02  4.00818701719320E-01 -2.53049845161237E-13  1.66726717820228E-12  8.12152111406212E-03
 -1.03490947488116E-01 -3.10936064900778E-02  3.96219918637750E-01 -1.96684190158225E-12 -4.41944741389969E-13
  4.01416741158711E-02 -5.11517716092627E-01  1.12739245529027E-12  1.02895883273763E-11  1.91215316693631E-01
  3.54741286613075E-11 -7.22726046120679E-02 -1.33687142387512E-11 -7.60479606312530E-11  2.39628379326432E-01
  6.77105413957010E-11 -2.11332367166497E-01  9.13945301789180E-11
* ORBITAL    1  100
 -2.05805615571800E-12 -1.47910278118547E-11 -5.30798165390994E-11 -2.20482630019056E-11  3.90001043066033E-11
 -6.85222334179851E-12 -1.98924247700766E-12 -8.21975254181031E-12  7.12382284396685E-11  3.30310433441742E-11
  5.50086737263863E-12 -2.97372136909395E-02 -4.77468144729902E-01 -1.61256774326107E+00 -2.88256989315883E-01
  1.22995720970204E-02 -1.90257568662784E-02 -3.05482313426024E-01 -1.03171474410722E+00 -1.84425731701074E-01
  7.86921971747367E-03 -5.59039392076496E-01 -8.21655756441108E-01 -4.65001138470330E-01  4.04863683471074E-12
  7.96558419111713E-12 -8.48678681026320E-12 -1.05764485790962E-11 -1.81065599257383E-11 -1.86586201039798E-11
 -3.57671289015731E-01 -5.25692245827430E-01 -2.97505969959364E-01  1.60879966032762E-11  2.69583813380841E-11
  3.70186680121087E-11  4.91633079575235E-02 -6.26478697097871E-01 -8.84182996757645E-13  6.01097017372156E-12
 -1.26939120052004E-02  1.61756104458394E-01 -1.98935681157239E-02  2.53500002204810E-01 -7.64325766728230E-12
 -3.28786251900546E-11  2.56824932826562E-02 -3.27267101461898E-01  1.02675649154323E-11  3.97460745300885E-11
  2.98869099387782E-01 -1.27957847871024E-10 -1.12961902374744E-01  4.83797050415494E-11 -2.39572642704953E-11
 -1.53313326423500E-01  2.30974171190003E-11  1.35209655002597E-01  1.94843346786489E-11 -2.05843956870335E-12
 -1.48227368664903E-11 -5.28891900841178E-11 -2.18042867788844E-11  3.89605665770337E-11 -6.86480843388865E-12
  1.90673911345947E-12  8.14933574754503E-12 -7.14038283650818E-11 -3.30420116362619E-11 -5.49045899826626E-12
  2.97372136648695E-02  4.77468144351036E-01  1.61256774287156E+00  2.88256989625421E-01 -1.22995720250447E-02
  1.90257568497216E-02  3.05482313183606E-01  1.03171474385801E+00  1.84425731899127E-01 -7.86921967142838E-03
 -5.59039391999866E-01 -8.21655756665649E-01 -4.65001139098256E-01  4.04938103227557E-12  7.94239910245230E-12
 -8.50492238425539E-12 -1.06470443046041E-11 -1.81212516185639E-11 -1.86695185382894E-11 -3.57671288966711E-01
 -5.25692245971073E-01 -2.97505970361073E-01  1.61858389951424E-11  2.69829845619858E-11  3.70394196663231E-11
 -4.91633090520029E-02  6.26478699000234E-01  8.71137267992832E-13 -5.95411396703649E-12  1.26939122878323E-02
 -1.61756104949619E-01  1.98935685584944E-02 -2.53500002974469E-01  7.64886752169983E-12  3.28976680336494E-11
 -2.56824938544867E-02  3.27267102455697E-01 -1.02828195298613E-11 -3.97611131392291E-11  2.98869098856514E-01
 -1.27962753385608E-10 -1.12961902174191E-01  4.83832950258108E-11 -2.39539170991237E-11 -1.53313326150960E-01
  2.31029845228607E-11  1.35209654762102E-01  1.94963113729311E-11
* ORBITAL    1  101
 -1.94318325923025E-13 -1.06656818490450E-12 -4.24736471391385E-12 -4.76583106474657E-12  2.78537340463435E-12
  4.16780061984235E-13 -1.74931852981721E-13 -1.04121872044292E-12 -2.03626584292746E-12 -6.53235542775550E-14
  2.15408730892173E-12 -4.84418159376917E-12 -7.95668320421162E-11 -2.70602456599571E-10 -4.91130132787837E-11
  3.05004053747675E-12 -2.02967008535626E-12 -3.20257446940213E-11 -1.08889074509379E-10 -1.97568249941051E-11
  1.22632119273001E-12 -1.02006782501174E-10 -1.37740539866575E-10 -7.67419777912386E-11 -1.95462632746331E-02
 -1.71056177666744E-02  2.37108987389970E-02  8.31816312591329E-03  7.27951512071361E-03 -1.00904771810153E-02
 -4.10608529135470E-11 -5.54202173546398E-11 -3.08716760254209E-11  4.80249372352232E-03  4.20283001657767E-03
 -5.82573971683442E-03  4.50184689405437E-11 -1.16213403046200E-10 -3.64972468964520E-02 -1.86958788122446E-02
 -1.55646577778250E-11  3.49109765964763E-11 -9.86407594751393E-13  1.65182780033097E-11  1.41785941316283E-02
  7.26304860940392E-03  2.33892475972208E-11 -4.88953443862055E-11  1.09826917893234E-02  5.62593326316178E-03
  7.62305693182035E-11  5.82536239293341E-01 -4.52497097988666E-12 -2.20178002697679E-01  1.71071234464961E-01
 -7.49237853165693E-11 -1.53010763712995E-01 -4.05666793669712E-11 -2.02414214351098E-01  5.05166463431231E-15
  2.47958367913014E-13  1.57554407381177E-12  6.42581263443145E-12  8.94139806584006E-13 -3.85005097216410E-13
 -1.42482267219712E-14 -1.61909901486463E-12 -5.28593404386516E-12 -3.89752188577100E-13 -1.41478920621775E-12
  4.95506898006005E-12  7.96444237752606E-11  2.70607065769690E-10  4.91097870019888E-11 -3.04756495082196E-12
  2.00033624836558E-12  3.20343965540421E-11  1.08878990133859E-10  1.97660256386729E-11 -1.22484865069846E-12
 -1.02049693612209E-10 -1.37743450823111E-10 -7.67393294518730E-11 -1.95462637199054E-02 -1.71056184092987E-02
  2.37108984004223E-02  8.31816331512818E-03  7.27951539318917E-03 -1.00904770373165E-02 -4.10446328965514E-11
 -5.54247640001795E-11 -3.08865339718063E-11  4.80249383461169E-03  4.20283017609449E-03 -5.82573963300571E-03
 -4.50290286423313E-11  1.16217658606186E-10  3.64972467170687E-02  1.86958801304309E-02  1.55668625096788E-11
 -3.49309084968077E-11  1.00105093351114E-12 -1.65433825553190E-11 -1.41785940619380E-02 -7.26304912097662E-03
 -2.34142284136329E-11  4.89259600520848E-11 -1.09826917354772E-02 -5.62593366041168E-03  7.61556539911139E-11
  5.82536237993943E-01 -4.80624875268381E-12 -2.20178002206567E-01  1.71071234083125E-01 -7.49320887596281E-11
 -1.53010763371834E-01 -4.06210848847682E-11 -2.02414213899575E-01
* ORBITAL    1  102
 -1.06799037585874E-13 -8.70578303860462E-13 -2.93192817847916E-12  5.55709383045691E-12  2.24005223155121E-12
 -8.80508162697702E-13 -1.01969419887373E-13  5.18143879352066E-13  8.40865831272053E-12  3.82100259628387E-12
 -5.27342619136111E-13  1.96157324058939E-12  3.20139286145761E-11  1.08852929291078E-10  1.97577314848273E-11
 -1.22278962165845E-12 -4.88569659999264E-12 -7.96602954065598E-11 -2.70797997837680E-10 -4.91497626092814E-11
  3.04832038149733E-12  4.10594857674006E-11  5.54065651493628E-11  3.08726345655124E-11 -9.60498155068511E-03
 -8.40566082353580E-03  1.16514794019129E-02 -1.69275502095590E-02 -1.48139009598423E-02  2.05342405911775E-02
 -1.02090995738018E-10 -1.37838056717995E-10 -7.67995012795909E-11 -9.77312566765363E-03 -8.55280970153918E-03
  1.18554493361460E-02 -2.18854421374628E-11  5.14508611252670E-11 -1.79346600257608E-02 -9.18711086744021E-03
 -8.33793530119956E-12  4.15321385130085E-12 -3.21020653898529E-11  7.80667068011369E-11 -2.88536061499198E-02
 -1.47803905523654E-02  3.52046390971210E-11 -9.30124840764046E-11 -2.23499072204209E-02 -1.14488412852615E-02
  8.47546405071415E-13  2.86256927164671E-01  8.51805785536075E-11 -1.08194948612857E-01 -3.48131989613113E-01
 -3.97605420870464E-11  3.11378717562838E-01  6.52233996057731E-11  4.11915325114625E-01 -2.56834282353684E-13
 -1.94828771839250E-12 -7.76940612219202E-12 -4.50196991151920E-12  3.88053224454255E-12 -1.84249842819992E-13
  2.35421975297160E-13  1.68407399685039E-12 -2.39743736026770E-12 -3.43434203099365E-12 -8.15028276513388E-14
 -1.97741543536545E-12 -3.20264492298055E-11 -1.08850280345703E-10 -1.97531362361673E-11  1.21906144970113E-12
  4.89373099836366E-12  7.96649510195020E-11  2.70801406481915E-10  4.91459417276390E-11 -3.05002002845078E-12
  4.10244151114991E-11  5.54035901992142E-11  3.08662780350163E-11 -9.60498176963162E-03 -8.40566113925751E-03
  1.16514792355698E-02 -1.69275505955927E-02 -1.48139015156532E-02  2.05342402982198E-02 -1.02104538234934E-10
 -1.37842634036678E-10 -7.67962355066750E-11 -9.77312589189945E-03 -8.55281002421688E-03  1.18554491662764E-02
  2.18876164332982E-11 -5.14423528669400E-11  1.79346599376942E-02  9.18711151507810E-03  8.34142776301948E-12
 -4.15368104046855E-12  3.20993800150024E-11 -7.80624453647688E-11  2.88536060080257E-02  1.47803915943276E-02
 -3.52071378591868E-11  9.29999580425757E-11  2.23499071106184E-02  1.14488420930780E-02  8.28288906840552E-13
  2.86256926526156E-01  8.52174873976195E-11 -1.08194948371462E-01 -3.48131988836099E-01 -3.98391406040513E-11
  3.11378716868599E-01  6.51167361872570E-11  4.11915324195802E-01
* ORBITAL    1  103
 -4.32888930030250E-14  3.18640749232896E-15 -6.12236118202106E-14 -7.18882799748110E-14  1.44412705269186E-14
  1.29954208539444E-14  3.64359880126651E-14  3.55194226565024E-14 -4.75636258474939E-14 -2.23017991707439E-15
  8.15525565222882E-15 -3.58619132953012E-10 -4.98905974330463E-09 -4.84681473527246E-09  5.36703944049313E-09
 -3.38626173592095E-10  7.23559941549055E-10  1.01123415995883E-08  9.77782462240840E-09 -1.08429674118516E-08
  6.86824420598314E-10 -6.28802628649839E-09  3.21150926046304E-09  9.23747100555461E-09  6.37279954128781E-13
 -1.42742531385131E-12 -2.70114672392934E-12  9.23618425982609E-13 -2.05531549290191E-12 -3.94428074953367E-12
  1.25236985236951E-08 -6.45664613074698E-09 -1.86469891322853E-08  5.77308210447942E-13 -1.21160778859436E-12
 -2.28626800212990E-12  2.05939624083522E-04  1.06028301151097E-02 -2.34611209942956E-11  3.08316282840568E-12
  7.97638906140516E-04  4.10645181213889E-02  1.29619014568925E-04  6.67377068470174E-03 -3.12766146210348E-11
  4.13923334471527E-12  1.00426798172268E-04  5.16943823475121E-03 -2.42285866574456E-11  3.19389182332314E-12
 -2.42395583646335E-01 -7.69864102922351E-11 -6.41318564385086E-01 -1.40912160486194E-10  1.09102871180907E-10
 -9.02624810263334E-02  5.98775819538909E-11 -1.02348174683242E-01 -1.00642058347553E-11  1.99526889500471E-14
  3.01099147963912E-14  7.63446177898342E-14  4.85288337745413E-14 -2.37279605057091E-14 -1.22283735782707E-14
 -4.26791256713091E-14  8.69174292883742E-15 -3.60630571806689E-14  5.11362913709531E-15  1.02177178762998E-14
 -3.58443876489849E-10 -4.98544026464748E-09 -4.84016170643930E-09  5.36690620761552E-09 -3.38917347265501E-10
  7.23500671774888E-10  1.01109146866733E-08  9.77479441854353E-09 -1.08430648304193E-08  6.86936022346162E-10
  6.25081887754924E-09 -3.20972044371006E-09 -9.23806689646916E-09 -6.63387363627211E-13  1.41864134675650E-12
  2.71013052833595E-12 -9.56406030618678E-13  2.06369996471454E-12  3.94438014761553E-12 -1.25108787638871E-08
  6.45646242548177E-09  1.86474081549882E-08 -5.85724739567575E-13  1.20749368357880E-12  2.27709869919784E-12
  2.05939577858013E-04  1.06028302813143E-02 -2.34511330276804E-11  3.09162344346835E-12  7.97638727303898E-04
  4.10645187624862E-02  1.29618985369483E-04  6.67377078937061E-03 -3.13018398533433E-11  4.14320768651687E-12
  1.00426775603349E-04  5.16943831512188E-03 -2.42508455865343E-11  3.20924504886492E-12  2.42395582124124E-01
  7.71837207589225E-11  6.41318560356613E-01  1.40699758214508E-10 -1.09024588028068E-10  9.02624804594315E-02
 -5.99361807058667E-11  1.02348174039979E-01  9.98032325696653E-12
* ORBITAL    1  104
 -2.73302849122109E-14  3.44704207030349E-14  6.23878838584663E-14  1.84849116824659E-13 -3.17670560446488E-14
 -1.12441109488258E-14 -1.18759016152548E-14  3.93424991158138E-14  1.15337642368058E-13  7.79873791284910E-15
 -9.77330269225196E-15 -7.23282109512052E-10 -1.01095139167988E-08 -9.77313148274342E-09  1.08417051546780E-08
 -6.88135785227863E-10 -3.58831258603145E-10 -4.99310712007454E-09 -4.84822702032107E-09  5.37365241419488E-09
 -3.40763301029716E-10 -1.25270246267749E-08  6.45326997867372E-09  1.86420922061040E-08  1.15282661262622E-12
 -2.38772245832723E-12 -4.55711633136391E-12 -5.41824689209893E-13  1.21690993039742E-12  2.33101708205041E-12
 -6.29328811829777E-09  3.21259571774685E-09  9.24425720269942E-09 -2.37713371482962E-13  7.26928565889148E-13
  1.36004262221564E-12  4.09742316441648E-05  2.11045748966586E-03 -3.95623609462962E-11  5.22564953548555E-12
  1.58769465167098E-04  8.17363297433947E-03 -6.51261643225184E-04 -3.35290521907963E-02  1.85478003920087E-11
 -2.45328385385653E-12 -5.04477180288923E-04 -2.59714711592774E-02  1.43652694498630E-11 -1.88845803909351E-12
 -4.82472755590604E-02  6.83163241860416E-12 -1.27650557159574E-01  1.24587755812964E-10  1.05106028626064E-10
  4.53480659377766E-01  1.16270387723620E-10  5.14198805489256E-01  3.45839081856427E-11 -3.47699872457078E-14
 -6.65649594101098E-14 -7.57220808315070E-14 -2.00479486690529E-13  2.54033626953759E-14  1.36355363267615E-14
  3.40415522305272E-14  4.38169581388901E-14  1.25006780171889E-13  1.33927673333421E-14 -1.29990868079415E-14
 -7.23224911231089E-10 -1.01085457169357E-08 -9.77191848759283E-09  1.08414717299402E-08 -6.88222279099188E-10
 -3.58761498770777E-10 -4.98991846184875E-09 -4.84282460842506E-09  5.37331010105797E-09 -3.41026953749639E-10
  1.25147034871669E-08 -6.45209713861474E-09 -1.86420089861368E-08 -1.09330436932070E-12  2.38918119222695E-12
  4.55590544852629E-12  5.56755423527517E-13 -1.20793849847942E-12 -2.33223853485006E-12  6.25645161856157E-09
 -3.21012809579991E-09 -9.24451710073824E-09  2.98158135976282E-13 -7.32949443987654E-13 -1.36553799284423E-12
  4.09742224275715E-05  2.11045752243166E-03 -3.95906456549532E-11  5.23894609286304E-12  1.58769429434424E-04
  8.17363310216786E-03 -6.51261497170283E-04 -3.35290527144757E-02  1.85428430969106E-11 -2.45812258761475E-12
 -5.04477067196647E-04 -2.59714715647730E-02  1.43609017748532E-11 -1.88593228536339E-12  4.82472752558368E-02
 -6.90865668344085E-12  1.27650556357555E-01 -1.24653321666442E-10 -1.04952168252581E-10 -4.53480656529381E-01
 -1.16250662851482E-10 -5.14198802259185E-01 -3.46601948721463E-11
* ORBITAL    1  105
 -9.73451822672772E-13 -7.19069840976880E-12 -3.15204364382884E-11 -5.95832291288633E-11  1.24810646859851E-11
  6.09638961850654E-12 -1.02582275052743E-12 -1.48729593325273E-11 -3.87900394092076E-11 -1.46258355406571E-12
  5.10290879977406E-12  3.13098703314011E-03  4.13097411821226E-02  3.68167845491491E-02 -4.30896419665636E-02
  3.23113155036456E-03 -4.47866015454426E-03 -5.90907243888189E-02 -5.26638610265786E-02  6.16367492152856E-02
 -4.62190995210592E-03  1.78936078433846E-02 -2.09587517887568E-02 -7.41445443457796E-02  2.12426338674792E-12
  3.25735584365601E-12  1.60992215475184E-12  1.27028194510772E-11  1.71280907808407E-11  8.02296316372385E-12
 -2.55955670334764E-02  2.99800432052901E-02  1.06058636762684E-01 -3.39449242000988E-12 -1.75842669721566E-12
 -7.85556443269126E-14  7.08140331155259E-02 -1.23433186761457E-01 -4.19994545526955E-12  8.22199033751247E-12
 -1.82841061738512E-02  3.18703198865952E-02  6.40643120739554E-02 -1.11668011592970E-01 -1.72573004570773E-11
  3.21721290685022E-11 -8.27066714005845E-02  1.44162783704013E-01 -7.10881136191301E-12  1.60079862212167E-11
 -3.53508781252976E-01  8.32665215500679E-12  1.33613641324430E-01 -3.20685349554918E-12 -2.12107634115770E-11
 -4.05437801770335E-01  1.88180963962387E-11  3.57562524904872E-01  2.58450346319993E-11  9.73344267642749E-13
  7.18175247614989E-12  3.15010484597568E-11  5.95937865115938E-11 -1.24958956050007E-11 -6.09211049663710E-12
 -9.78846224201113E-13 -1.47879620968979E-11 -3.87624781064646E-11 -1.44840785177811E-12  5.10202286331309E-12
  3.13098711269297E-03  4.13097424959609E-02  3.68167886833386E-02 -4.30896413934417E-02  3.23113143513044E-03
 -4.47866026834362E-03 -5.90907262682760E-02 -5.26638669406875E-02  6.16367483953638E-02 -4.62190978732043E-03
 -1.78936095138256E-02  2.09587495556393E-02  7.41445433215358E-02 -2.19816379074312E-12 -3.25426667606878E-12
 -1.61495898850114E-12 -1.27596503487243E-11 -1.71197069261771E-11 -8.01733424735195E-12  2.55955694230769E-02
 -2.99800400107687E-02 -1.06058635297432E-01  3.44247988045053E-12  1.74449156426964E-12  7.10481712192249E-14
  7.08140333141922E-02 -1.23433185233014E-01 -4.20013586830219E-12  8.22120587605033E-12 -1.82841062251645E-02
  3.18703194920235E-02  6.40643122536797E-02 -1.11668010210134E-01 -1.72579589754257E-11  3.21663159248313E-11
 -8.27066716326278E-02  1.44162781918818E-01 -7.11688877378934E-12  1.60290870562238E-11  3.53508781198094E-01
 -8.39127842390446E-12 -1.33613641304036E-01  3.14723292545423E-12  2.11750780589169E-11  4.05437801707617E-01
 -1.88277766494186E-11 -3.57562524849580E-01 -2.58170474622549E-11
* ORBITAL    1  106
  8.09668845716561E-12  5.88038398854301E-11  2.57789311340157E-10  4.87439029907888E-10 -1.02159269749959E-10
 -4.98194085079581E-11  8.24368254634935E-12  1.21257396570363E-10  3.17156229028806E-10  1.18617367237948E-11
 -4.17074380270284E-11  4.47866015497331E-03  5.90907243930762E-02  5.26638610276873E-02 -6.16367492183449E-02
  4.62190995221860E-03  3.13098703314239E-03  4.13097411822512E-02  3.68167845488335E-02 -4.30896419675207E-02
  3.23113155041005E-03  2.55955670335747E-02 -2.99800432071011E-02 -1.06058636767287E-01 -9.28675955145888E-12
 -1.39606954125787E-11 -6.91012256820532E-12 -3.62561207493657E-11 -3.84056238686607E-11 -1.52647833275901E-11
  1.78936078441782E-02 -2.09587517895220E-02 -7.41445443471359E-02  6.71431253512932E-11  7.30331352955583E-11
  2.96691755126586E-11  1.01294571539696E-01 -1.76562629609952E-01  1.79993903347308E-11 -3.52518203090945E-11
 -2.61541460051217E-02  4.55882753359924E-02 -4.47867261075954E-02  7.80659968414803E-02  2.14984609337272E-11
 -2.87925986196020E-11  5.78194170615742E-02 -1.00782781374004E-01 -3.46207842107114E-11  5.06067002672194E-11
 -5.05669779477352E-01 -3.58724761322455E-11  1.91125206186076E-01  1.35142702062487E-11 -6.83678652168020E-12
  2.83437629754156E-01  7.43246059521542E-12 -2.49968345215289E-01  2.13209145250642E-12 -8.05641889642976E-12
 -5.86894763330773E-11 -2.57817286683861E-10 -4.87424651783668E-10  1.02154589575016E-10  4.98220014580794E-11
  8.25653544183806E-12  1.21314963496272E-10  3.17163849978095E-10  1.18636377892236E-11 -4.17124268686000E-11
  4.47866026879527E-03  5.90907262729151E-02  5.26638669430918E-02 -6.16367483982350E-02  4.62190978737700E-03
  3.13098711272154E-03  4.13097424965535E-02  3.68167886846470E-02 -4.30896413940930E-02  3.23113143519427E-03
 -2.55955694236444E-02  2.99800400118938E-02  1.06058635301687E-01  9.35504417689714E-12  1.39581631098638E-11
  6.91215508516578E-12  3.62788352408813E-11  3.84067365023809E-11  1.52652292207004E-11 -1.78936095151668E-02
  2.09587495555838E-02  7.41445433224241E-02 -6.71367972619580E-11 -7.30389100844303E-11 -2.96685424054722E-11
  1.01294571823872E-01 -1.76562627422981E-01  1.80092248415177E-11 -3.52590104150518E-11 -2.61541460785074E-02
  4.55882747713375E-02 -4.47867262331999E-02  7.80659958744235E-02  2.15078612500397E-11 -2.88033654253193E-11
  5.78194172237855E-02 -1.00782780125570E-01 -3.46313971538219E-11  5.06199387963883E-11  5.05669779399252E-01
  3.58486202705216E-11 -1.91125206156567E-01 -1.36226527616283E-11  6.95092725008627E-12 -2.83437629710571E-01
 -7.30278146099864E-12  2.49968345176643E-01 -2.09501980320313E-12
* ORBITAL    1  107
  2.81765301945505E-10  1.46215712457372E-09 -1.30280042508156E-08  4.37822916427266E-09 -5.93534341824341E-09
  1.08037493229115E-09  1.89935492545429E-10  8.38912271433352E-10 -1.01060744124462E-08 -5.72241039879966E-09
 -2.52329284984630E-10 -4.65053233402946E-14 -6.10761250825211E-14 -4.20214453280704E-14  2.80441927773106E-15
  1.31754340563314E-15  1.82845977223219E-14  2.90905645421087E-15  3.09362902116751E-14  1.40554423173391E-14
 -2.44386859371592E-16 -3.28215723723717E-14 -1.20580297073975E-14  1.17890771274103E-15 -6.55820680093043E-13
 -1.94553642980753E-12  1.44002487047738E-12 -3.96195441504485E-09  4.10208909651479E-09  2.19835465796034E-09
 -1.49907570622412E-14  1.88377759229144E-14  2.37343213607048E-14  6.86224310059958E-09 -7.10602740376487E-09
 -3.80734813470367E-09 -7.89879371874238E-12  8.44584189903842E-13 -7.75613146234746E-13 -1.65576129998693E-12
 -3.05423111777234E-11  3.24394098212098E-12  2.90063472888019E-11 -3.10394347094380E-12 -3.60166626770345E-10
  4.17753274690902E-09  2.24439368126138E-11 -2.35857922561214E-12  4.64315721767129E-10 -5.39336190985904E-09
 -3.69922183304568E-11  3.20508953075375E-02 -9.80273937475453E-11  8.47986982566269E-02  5.17373564979089E-01
  8.04994496371674E-11  4.62752985866443E-01  9.13409713533220E-11  8.74520928503596E-02  2.81711989823240E-10
  1.46137372854695E-09 -1.30317071326884E-08  4.37186768593347E-09 -5.93427933847112E-09  1.08072063748709E-09
 -1.89859026685755E-10 -8.36980781353373E-10  1.01102042407194E-08  5.72268060160518E-09  2.52002032692585E-10
 -3.32849146582692E-14  1.41005301645045E-15  3.27835009396882E-14  1.07926839803505E-14 -1.91535411362278E-15
 -3.20444348771897E-14 -2.25479587525198E-14 -4.50258033319536E-14 -1.48636847002941E-15 -8.19597792404374E-16
 -5.66599521877621E-14 -1.72940778523170E-14 -2.27963059229040E-14 -8.05890396992380E-13 -1.94643369174061E-12
  1.45047224056552E-12 -3.95986312155080E-09  4.10239085605218E-09  2.19853138883990E-09  4.78382866284567E-14
  1.36380939424707E-14  1.54148538544029E-15  6.85848553438587E-09 -7.10661674436916E-09 -3.80769165349881E-09
  7.88236856814408E-12 -8.08515196702482E-13  7.73345972303062E-13  1.68512481499423E-12  3.05636743819589E-11
 -3.26238552966130E-12 -2.89972559199362E-11  3.08313089494265E-12  3.60141431626118E-10 -4.17769905670640E-09
 -2.24700860080353E-11  2.39416470246603E-12 -4.64283763906576E-10  5.39370370479790E-09 -3.70902428461497E-11
  3.20508943359979E-02 -9.80035666203993E-11  8.47986956862213E-02  5.17373549291412E-01  8.06533174603680E-11
  4.62752971834933E-01  9.13435668646940E-11  8.74520901985227E-02
* ORBITAL    1  108
  2.82254668826861E-10  1.46758140077564E-09 -1.32044167561892E-08  4.38769339214595E-09 -5.93018615101006E-09
  1.07722820842098E-09  1.89781384589755E-10  8.33332926623164E-10 -1.01390625869498E-08 -5.73172784426920E-09
 -2.56258081129575E-10 -2.31467598295396E-14  7.18279088085212E-14  7.66417896159539E-14  5.92785266680716E-15
  2.94042257359955E-15 -2.12671910174214E-14 -2.91239766991454E-14 -5.39010573291738E-14 -8.89208045254959E-15
  2.02481953415909E-16 -1.59241215327424E-14  3.86720855938771E-14  9.76515954369340E-15 -4.17081781604404E-13
 -5.41462519983182E-13  1.85503255644417E-13 -3.97263315293614E-09  4.10547272542678E-09  2.20622753696438E-09
 -2.63522119906772E-14 -2.98655770527889E-14 -1.57987065633836E-14  6.88219292769701E-09 -7.10700625855015E-09
 -3.82417336200539E-09  9.17729107535893E-12 -9.66653911070479E-13 -4.93103361282784E-13 -1.68364023419410E-13
  3.55053820313101E-11 -3.77376562675661E-12  2.49405230053264E-11 -2.64230501006038E-12 -3.63447731995189E-10
  4.18331175287274E-09  1.93247998331392E-11 -2.07980494861862E-12  4.70463627721472E-10 -5.39793867674394E-09
  4.29444997244092E-11  2.47351874919200E-01  1.13876164228013E-10  6.54431547364060E-01 -6.70392578775837E-02
  6.93154025291606E-11 -5.99617336806626E-02  7.85997296402471E-11 -1.13317038990923E-02  2.82326959758012E-10
  1.46769815975907E-09 -1.32038929329584E-08  4.38861302801611E-09 -5.93029232082779E-09  1.07720321751983E-09
 -1.89821279242315E-10 -8.33528292876947E-10  1.01386109106621E-08  5.73168792611017E-09  2.56282101687267E-10
 -3.18749059367149E-14 -5.54159670835219E-14 -6.06467410140764E-14 -2.18982367134879E-14 -1.32575923622143E-15
  2.94102574842024E-14 -4.48579833022150E-14  5.32454931541146E-14  6.00552919054274E-15  3.71887169489348E-16
 -4.34872759197943E-14  4.38957492871543E-14  3.68268916833189E-14 -4.56435280898999E-13 -5.40261491353138E-13
  1.82303808173834E-13 -3.97259281382410E-09  4.10542804969484E-09  2.20619580789993E-09  4.14394216500915E-15
 -2.70822827381593E-14 -1.31890053959539E-14  6.88243357474274E-09 -7.10692203708435E-09 -3.82413375935873E-09
 -9.15396971254009E-12  9.25257833935691E-13  4.86092657670953E-13  1.86644207251115E-13 -3.55255147791301E-11
  3.79941438281828E-12 -2.49549835199820E-11  2.64514890449897E-12  3.63452630767529E-10 -4.18331851183850E-09
 -1.93291759018918E-11  2.07295283665948E-12 -4.70465424933777E-10  5.39788616154563E-09  4.31262918417934E-11
  2.47351867419065E-01  1.13960592171203E-10  6.54431527520549E-01 -6.70392558455723E-02  6.92563440826698E-11
 -5.99617318631692E-02  7.85519829089603E-11 -1.13317035555936E-02
* ORBITAL    1  109
  1.11547373242237E-09  8.76624563246665E-09  6.18421494401274E-08  5.25159354658711E-08 -1.70196164249525E-08
 -9.35173609943537E-09  1.22470957297529E-09  1.67272984271495E-08  5.36783086811311E-08 -5.08375234150715E-10
 -8.48256815238643E-09  5.18187876549708E-14  6.98081878310418E-14  2.75118140514368E-14  1.48691197179974E-15
 -9.26220974795137E-16  2.44294410458292E-15 -2.53109529194126E-14 -3.82079659594067E-15 -2.96840430173977E-15
 -8.18543451910106E-16  8.11153792799973E-14  5.76141964212551E-15  1.73984051263434E-15  5.03657679584059E-12
  3.09485599453232E-12  7.27702420452583E-13  9.12806215552556E-09 -1.06085861807277E-08 -1.85295660045659E-09
 -8.56731448387792E-16 -7.45952294620856E-15 -4.79478796595607E-15 -1.58147316852772E-08  1.83684752968253E-08
  3.20895753595282E-09 -4.84685785604054E-12  9.10135353720431E-13  3.73228079337474E-13  3.55875654358789E-12
 -1.87953374176922E-11  3.51981085197651E-12 -3.58456973727903E-11  6.72929064616372E-12 -2.19668792724964E-09
 -4.01620684671889E-09 -2.77620197238408E-11  5.19831976985408E-12  2.83610094880776E-09  5.17827165344396E-09
  2.74467501427694E-11 -2.37306573731052E-01  7.26526863504935E-11 -6.27854178556220E-01 -1.68349798714360E-01
  1.19948420647956E-10 -1.50576641783650E-01  1.35973550931074E-10 -2.84563065433035E-02 -1.11555973772507E-09
 -8.76631232515566E-09 -6.18423249679960E-08 -5.25159804870621E-08  1.70196917663709E-08  9.35172345929366E-09
  1.22466083949849E-09  1.67273968624590E-08  5.36781970173478E-08 -5.08452054949688E-10 -8.48257554474072E-09
 -5.54077337460278E-14 -3.82212823821976E-14 -2.27680309870818E-14 -2.62744920678490E-15 -1.39832898059876E-16
  1.03710303094601E-14 -5.49665562845856E-14  4.51473498286084E-15 -1.72063135420739E-15  1.17549440061836E-15
  4.07348154724810E-14  8.08552670297000E-15  6.54114368655152E-15 -4.99730507594051E-12 -3.09417383938882E-12
 -7.22907666970439E-13 -9.12808280870351E-09  1.06085573597599E-08  1.85291010768240E-09  4.51022856258265E-14
 -4.88432626838739E-15  3.46339353580007E-15  1.58149913020477E-08 -1.83684013705557E-08 -3.20891016800455E-09
 -4.85057607782857E-12  8.98329665964504E-13  3.65233546354151E-13  3.57332861960093E-12 -1.88009822545340E-11
  3.53367534697324E-12 -3.58640180195302E-11  6.74387762814979E-12 -2.19669471675918E-09 -4.01617222111056E-09
 -2.77773889450370E-11  5.22170102127785E-12  2.83608914794540E-09  5.17818729192750E-09 -2.74745798790495E-11
  2.37306580859939E-01 -7.27229512574976E-11  6.27854197417512E-01  1.68349803771195E-01 -1.20023199248385E-10
  1.50576646306349E-01 -1.36055063231247E-10  2.84563073978966E-02
* ORBITAL    1  110
  3.73842068656514E-10  2.94378593652374E-09  2.07456870708385E-08  1.66167288753235E-08 -5.70668807640923E-09
 -3.19144743621135E-09  4.12245129230009E-10  5.59513957895925E-09  1.83354404808976E-08 -1.92097127899823E-10
 -2.92355696311811E-09 -9.36905854657743E-15 -7.29276027336942E-15  1.41431369092884E-14  1.26329178712171E-15
  1.62446691683598E-15  4.34781020188096E-14  5.80582751751487E-14  5.85707652609717E-15 -2.79885812839053E-16
 -2.29525958335925E-15 -1.82518610564014E-14  6.41650502785163E-15 -2.39100770857207E-15  2.16588148125404E-12
  3.12446465490554E-12  2.45320648179892E-13  3.11868386588210E-09 -3.63241955630961E-09 -6.22349456691282E-10
  1.41885035132654E-14 -2.90049557258688E-15 -1.17907127246756E-15 -5.39218195249746E-09  6.29805323648220E-09
  1.07950732829654E-09  1.13434411439281E-11 -2.13425385496285E-12 -1.04443587101526E-13  4.14645587407669E-12
  4.39027530013994E-11 -8.23455657217462E-12 -1.53481246202172E-11  2.88005442463708E-12 -7.66465274604078E-10
 -1.36795704508774E-09 -1.18869183025870E-11  2.22463614319805E-12  9.90150337403553E-10  1.77226885918713E-09
 -6.41469145326489E-11  8.04865991615401E-02 -1.69631892083944E-10  2.12947525262744E-01 -4.96362310065788E-01
  5.13120873554380E-11 -4.43959948160550E-01  5.81631194056031E-11 -8.39005425603233E-02 -3.73879935504191E-10
 -2.94386995788611E-09 -2.07459931229840E-08 -1.66167853777380E-08  5.70686685842023E-09  3.19141812495128E-09
  4.12216499987174E-10  5.59514798743979E-09  1.83351799620220E-08 -1.92278302774626E-10 -2.92357176967593E-09
 -2.18126101543733E-14  3.21387490172786E-15 -1.00332393370790E-14 -4.86360531718223E-15 -1.69901147320211E-15
 -2.01876264969373E-15 -4.61821557132804E-14 -1.06908054105175E-14 -1.94736125670787E-15  2.57509778042033E-15
 -1.06453638701583E-15  9.47609742719527E-15  9.33616416564169E-15 -2.16924561879114E-12 -3.13258458942744E-12
 -2.36947161965966E-13 -3.11900730959225E-09  3.63233660662623E-09  6.22266018595942E-10  8.92968701287083E-14
 -2.82023595159319E-15  2.60111694920620E-15  5.39264570629233E-09 -6.29787827370573E-09 -1.07939364332281E-09
  1.13453640776385E-11 -2.14693992319674E-12 -1.05056110202037E-13  4.15780686075977E-12  4.39193340848674E-11
 -8.24977209656695E-12 -1.53530986474024E-11  2.89507295732659E-12 -7.66486007663196E-10 -1.36783540505629E-09
 -1.18888381172694E-11  2.23255690507299E-12  9.90123070436353E-10  1.77209431687346E-09  6.41859469732213E-11
 -8.04866015790590E-02  1.69727753478752E-10 -2.12947531658908E-01  4.96362324977268E-01 -5.14057087959832E-11
  4.43959961497192E-01 -5.82841747823013E-11  8.39005450804192E-02
* ORBITAL    1  111
  6.65137536742977E-14  3.29411504057812E-14  3.95903734466990E-14  4.75970754538032E-14  2.76787939861639E-15
  5.61371006557111E-16 -2.68391400277698E-14 -2.23595330772802E-14  3.99754827934853E-14  1.31186037097192E-14
  4.61662442526365E-15  5.07197462279447E-10  1.03527923353818E-08  3.00593082707379E-08  5.04010700947351E-09
 -9.73988292882868E-10  8.69754248082055E-11  1.73150711586037E-09  5.03318593150947E-09  8.62684530967906E-10
 -1.63818914757995E-10 -8.76639855469687E-09  2.01256688966949E-08  7.97328136995338E-09  1.26411443125600E-12
 -3.16371877397952E-12 -1.04084203491742E-12 -2.69623496977376E-13  6.81832181903384E-13  2.20252874250793E-13
 -1.92731463046266E-09  3.44692055758834E-09  1.34875813039842E-09 -1.84806406290593E-13  4.06370793349849E-13
  1.43004239220125E-13  8.50437243132827E-04 -9.91853799945888E-03 -4.24818568221555E-11  1.63644525321176E-11
  3.29372423645230E-03 -3.84143841389063E-02 -5.07749076766262E-03  5.92182655390281E-02  8.38327741547082E-12
 -3.22922931896412E-12 -3.93300717358993E-03  4.58702740221669E-02  6.48445696793756E-12 -2.48690826159987E-12
 -1.18233345699265E-01  5.45785165697769E-11 -3.12816029992157E-01 -7.78318613124217E-11 -9.68128547938323E-11
  4.17620189403273E-01 -1.06167937860283E-10  4.73536784475662E-01 -3.11738256048734E-11 -9.72357022573321E-15
 -2.75197315907044E-14 -2.39370991815934E-14 -1.28606698995011E-13  7.21402187836401E-15 -3.39713407930786E-15
  2.96426561104493E-14  5.53249304285292E-14  6.32865645262128E-15  3.18543590056343E-16 -3.80479060235943E-16
 -5.07287151285992E-10 -1.03529317563420E-08 -3.00591470338639E-08 -5.04012827099601E-09  9.73972310369147E-10
 -8.69271014927896E-11 -1.73165382443007E-09 -5.03294844069983E-09 -8.62726624859240E-10  1.63797161011199E-10
 -8.76814190454949E-09  2.01256160174782E-08  7.97331333530795E-09  1.35046451848645E-12 -3.15775041514004E-12
 -1.03712376910342E-12 -2.56292085852943E-13  6.74857747732519E-13  2.21282088951844E-13 -1.92977547524706E-09
  3.44685940461454E-09  1.34883117880684E-09 -2.00573313182264E-13  3.96602245623407E-13  1.29628987753121E-13
 -8.50437244874622E-04  9.91853797339677E-03  4.24979214165276E-11 -1.63891064575627E-11 -3.29372424354314E-03
  3.84143840379508E-02  5.07749077846491E-03 -5.92182653833838E-02 -8.37298984092774E-12  3.23784088228535E-12
  3.93300718214112E-03 -4.58702739016526E-02 -6.49100096789496E-12  2.50517078165091E-12 -1.18233346412904E-01
  5.45926926292216E-11 -3.12816031880291E-01 -7.78375391305232E-11 -9.66395221075071E-11  4.17620191924265E-01
 -1.06071045181282E-10  4.73536787334427E-01 -3.11650932519689E-11
* ORBITAL    1  112
 -3.10390138737759E-15 -4.05766381785985E-14 -1.09726200103779E-13 -7.38746354807828E-14  1.23246377121087E-14
  1.94295775575277E-16 -1.38529040589046E-14 -4.19538909838173E-15 -2.55849490600772E-14  8.95043939900421E-16
  2.75578041759111E-15  8.76460371287399E-11  1.74442725675924E-09  5.06956279117291E-09  8.66290798790572E-10
 -1.61317712527230E-10 -5.07810925504065E-10 -1.03636819117951E-08 -3.00916597183200E-08 -5.04444051743984E-09
  9.73865285617182E-10 -1.89622851073190E-09  3.46449260297605E-09  1.35762865594125E-09  2.86701772072837E-13
 -7.87110812545363E-13 -2.57935859661442E-13  1.10742476528501E-12 -2.73307553087167E-12 -9.00037383630148E-13
  8.75119815025195E-09 -2.01437801370607E-08 -7.98095640888668E-09  6.49670721937919E-13 -1.58168120606709E-12
 -5.19706231333875E-13  1.60564372398910E-03 -1.87264581071974E-02 -1.05990940603218E-11  4.08508096628671E-12
  6.21863056909273E-03 -7.25272692101336E-02  2.68931560728876E-03 -3.13652027576285E-02 -3.35855789478433E-11
  1.29462176677197E-11  2.08313331658113E-03 -2.42953979343835E-02 -2.60127438496378E-11  1.00271292919033E-11
 -2.23227380930748E-01  6.98237017893093E-11 -5.90604135823345E-01  1.29306534611481E-10 -8.34795919417121E-11
 -2.21194335867631E-01  3.89239368425820E-12 -2.50810802070738E-01  4.52736534436726E-11  2.26022706790071E-14
 -3.06997758501687E-14  3.85631938604604E-14  2.25202424102043E-14 -3.20490920308008E-15 -4.84974732960146E-15
 -4.94961783865280E-14  1.91781033626972E-14 -3.85274846000459E-14 -5.63666056260700E-15  2.42151519148943E-15
 -8.75950407227024E-11 -1.74460304491562E-09 -5.06936575501239E-09 -8.66304466955817E-10  1.61299406163026E-10
  5.07898284864175E-10  1.03638299909492E-08  3.00915230501538E-08  5.04444929718340E-09 -9.73853022026627E-10
 -1.89863816821945E-09  3.46441678567833E-09  1.35762025855150E-09  3.54185464253223E-13 -7.90220262382841E-13
 -2.58798790259023E-13  1.14480202858423E-12 -2.74541600061692E-12 -9.05005925780995E-13  8.75291351585871E-09
 -2.01437325841858E-08 -7.98094444966053E-09  6.95851242760168E-13 -1.57033012346752E-12 -5.14675444347354E-13
 -1.60564372735508E-03  1.87264580580309E-02  1.05917496954175E-11 -4.08068872698193E-12 -6.21863058245289E-03
  7.25272690195303E-02 -2.68931561302530E-03  3.13652026752165E-02  3.35979787450062E-11 -1.29443119752217E-11
 -2.08313332109754E-03  2.42953978705133E-02  2.60235233275654E-11 -1.00368640719508E-11 -2.23227382278538E-01
  6.98009111930101E-11 -5.90604139388537E-01  1.29189562442569E-10 -8.34902642810601E-11 -2.21194337202916E-01
  3.87375659883154E-12 -2.50810803584486E-01  4.52689173391192E-11
* ORBITAL    1  113
 -8.83699183124066E-13 -6.35948116903654E-12 -2.83939529386536E-11 -4.92925443232790E-11  2.78190736970563E-11
  1.48746403117246E-11 -1.11512968083855E-12 -1.92005591667445E-11 -2.93831691486526E-11  8.79973372922765E-12
  9.74191691662240E-12 -3.00922990982452E-13 -3.65754650834755E-12 -2.56993224586708E-12  2.23611084469263E-12
  1.52877774657313E-13 -1.40324440300468E-13 -1.50639401780996E-12 -1.05382300519891E-12  8.87385758240944E-13
  6.14126185503641E-14  3.22195972222462E-12 -1.57686765313538E-12  4.28259629076562E-12 -1.15906703560250E-01
 -1.74016295631258E-01 -7.92853096723626E-02  4.96843977358926E-02  7.45935703444322E-02  3.39863246859878E-02
  1.28193183663599E-12 -6.38155225775055E-13  1.70196539205236E-12  2.86853003894184E-02  4.30666179064154E-02
  1.96220137070014E-02 -2.79134911028261E-11  2.24211333668544E-11 -3.00435267532233E-02 -3.00833047811766E-01
  9.39084268005512E-12 -7.28081837545719E-12  1.17990800480858E-12 -1.64839292132428E-12  1.17563299279712E-02
  1.17718954386287E-01 -1.39071175339563E-11  1.05834944245757E-11  9.10641400049137E-03  9.11847099727814E-02
  3.39456919959039E-11 -5.94509256857434E-01 -3.48382369834571E-12  2.24703377972552E-01 -1.75857319556691E-01
 -3.05550060317438E-11  1.57291568350253E-01 -1.47431271965704E-11  2.08077186585616E-01  7.65783033629636E-13
  5.83521376828585E-12  2.65844846664695E-11  4.86672666321302E-11 -2.64345461736899E-11 -1.51037188079631E-11
 -1.09245286751137E-12 -1.90089171968565E-11 -3.17024934235587E-11  7.42389157528578E-12  9.67376429024109E-12
 -3.21880440459150E-13 -3.65963974323049E-12 -2.58663589102862E-12  2.23521119284167E-12  1.51324850661459E-13
 -1.03348498428331E-13 -1.46933282347606E-12 -9.93491963031224E-13  8.94597691814326E-13  5.78933256411868E-14
 -3.11489737443698E-12  1.56825427801610E-12 -4.27895274273687E-12  1.15906703490262E-01  1.74016295582598E-01
  7.92853097299773E-02 -4.96843977065186E-02 -7.45935703243695E-02 -3.39863247112730E-02 -1.36988222498774E-12
  6.16641372995402E-13 -1.71324315001863E-12 -2.86853003716139E-02 -4.30666178929670E-02 -1.96220137202421E-02
 -2.79222313501877E-11  2.24275666158460E-11 -3.00435265909546E-02 -3.00833047879959E-01  9.39362048605313E-12
 -7.28574895821199E-12  1.18210243804674E-12 -1.66103118412165E-12  1.17563298644373E-02  1.17718954413870E-01
 -1.39142633046195E-11  1.06052621604454E-11  9.10641395133882E-03  9.11847099923011E-02 -3.39344210730042E-11
  5.94509258271521E-01  3.51438893843459E-12 -2.24703378507019E-01  1.75857319975438E-01  3.05325383788804E-11
 -1.57291568725086E-01  1.47289016813051E-11 -2.08077187079768E-01
* ORBITAL    1  114
 -5.84423003424737E-13 -4.52707320321285E-12 -1.98843480692451E-11 -5.28641709917982E-11  8.12056864857599E-12
  2.75491880899246E-12 -6.67891377263766E-13 -9.74775896770073E-12 -1.78201604790645E-11 -8.04242597691185E-13
  2.11943150286392E-12  1.15791071113732E-13  1.46510306362076E-12  1.00659217883588E-12 -8.92609294537026E-13
 -5.62513430024389E-14 -3.08727192799771E-13 -3.65804520797408E-12 -2.59378267497148E-12  2.23143153030819E-12
  1.51860091763931E-13 -1.36549548954013E-12  6.17739909079117E-13 -1.71059906275972E-12 -5.73706061125544E-02
 -8.61332342933177E-02 -3.92440270197674E-02 -1.00378159090664E-01 -1.50702529898219E-01 -6.86630915943401E-02
  3.16241502309837E-12 -1.58093541620535E-12  4.27425457297574E-12 -5.79533571751269E-02 -8.70081462097435E-02
 -3.96426544171433E-02  1.32398985653677E-11 -1.03942320420615E-11 -1.48707130158687E-02 -1.48904006055968E-01
  4.41356323703347E-12 -2.66658888078324E-12  1.96603307257675E-11 -1.55425156446490E-11 -2.37514953984807E-02
 -2.37829403598651E-01 -2.19299352667536E-11  1.77129545615062E-11 -1.83978292257245E-02 -1.84221863878172E-01
 -1.25740519105289E-12 -2.94265579804680E-01  3.38945832478443E-11  1.11221934794471E-01  3.55287236808933E-01
 -1.89622102834951E-11 -3.17778565210668E-01  2.83768149608668E-11 -4.20381527773342E-01  5.31139521916968E-13
  4.25645841839617E-12  1.90395008892880E-11  5.25599492405923E-11 -7.52678816745575E-12 -2.84899661216757E-12
 -7.02088351178347E-13 -9.72566395225026E-12 -1.88224866823999E-11 -1.40176086223298E-12  2.07447585915180E-12
  1.34064669823063E-13  1.52954411784701E-12  1.04369287747977E-12 -8.89836328524338E-13 -6.63306875363484E-14
 -2.42401158364124E-13 -3.66308462744779E-12 -2.56036152164758E-12  2.23776976401535E-12  1.48939264642651E-13
  1.28803518329542E-12 -6.36236489151931E-13  1.70492957048547E-12  5.73706060779793E-02  8.61332342692208E-02
  3.92440270482840E-02  1.00378159030424E-01  1.50702529855715E-01  6.86630916439838E-02 -3.17709306105428E-12
  1.56373930800741E-12 -4.28361688324106E-12  5.79533571407677E-02  8.70081461860082E-02  3.96426544463993E-02
  1.32515513099888E-11 -1.03860917293808E-11 -1.48707129355474E-02 -1.48904006089724E-01  4.40999985973234E-12
 -2.66545642873357E-12  1.96622606861552E-11 -1.55556940685223E-11 -2.37514952702085E-02 -2.37829403652178E-01
 -2.19317441565913E-11  1.77209721160565E-11 -1.83978291263518E-02 -1.84221863920416E-01  1.24634548180644E-12
  2.94265580504632E-01 -3.39016967376739E-11 -1.11221935059039E-01 -3.55287237653848E-01  1.89781824720228E-11
  3.17778565966424E-01 -2.83554678732915E-11  4.20381528773709E-01
* ORBITAL    1  115
 -3.25182130066021E-02 -2.30589161205061E-01 -8.34908849844397E-01 -3.15480636095815E-01  6.15709662211736E-01
 -1.02800161289298E-01 -2.43043588894796E-02 -9.82421265214711E-02  1.04126887506722E+00  6.15216394425106E-01
  3.68911210643101E-02  1.43172164608829E-12  1.91509496888445E-11  5.70999613172510E-11  2.36670069644625E-12
 -7.60237641357110E-12  1.28553720573656E-12  1.72114789953023E-11  5.12365501803704E-11  2.11336473815572E-12
 -6.81836093957805E-12  2.19713982019885E-11  2.98222452327422E-11  1.34784400911968E-11 -1.55555698558624E-12
  6.18906159890020E-14 -6.08857801934991E-14 -1.64234327255893E-01 -3.62633066926170E-01 -2.65538313383310E-01
  1.97294989774460E-11  2.67666899978100E-11  1.20941350725562E-11  2.84462199155692E-01  6.28098896421081E-01
  4.59925850135757E-01 -7.59043935437775E-12  3.09594552912495E-11  3.60831526146099E-13  6.66820178098007E-13
  1.95920358399901E-12 -7.99325438219476E-12  4.30848913163673E-12 -1.75760973538542E-11  9.82065663427027E-03
 -3.93950602971054E-01 -5.56137440261522E-12  2.26886740802483E-11 -1.26784131975920E-02  5.08588041511020E-01
  1.43496420056553E-11  1.88647689369593E-09 -5.42326604719014E-12  4.98426004442608E-09  1.98906016184030E-01
 -1.03312230574726E-11 -2.96511574966491E-01  9.11377783671818E-12  3.92247948211992E-01 -3.25182133198193E-02
 -2.30589163467996E-01 -8.34908859915754E-01 -3.15480653033605E-01  6.15709667574588E-01 -1.02800159151720E-01
  2.43043592691902E-02  9.82421321549681E-02 -1.04126886269818E+00 -6.15216395273934E-01 -3.68911229089167E-02
 -1.34717979711093E-12 -1.92159706581512E-11 -5.70982428619183E-11 -2.36758770450360E-12  7.59987870606076E-12
 -1.28142690934516E-12 -1.71864856705510E-11 -5.12353565975054E-11 -2.12015721994618E-12  6.82121978738964E-12
  2.20612359482019E-11  2.98257727468359E-11  1.34842661654677E-11 -1.89552204968346E-12 -3.90393929525494E-13
 -2.76321636698220E-13 -1.64234325411329E-01 -3.62633064918918E-01 -2.65538313114583E-01  1.97155460901801E-11
  2.67675303825575E-11  1.20996019212823E-11  2.84462195960833E-01  6.28098892944515E-01  4.59925849670408E-01
  7.59363044062262E-12 -3.09750853783797E-11 -2.76626364515577E-13  1.28311328194134E-13 -1.96095091777723E-12
  7.99901096623423E-12 -4.31187713945544E-12  1.75800619039086E-11 -9.82065749420271E-03  3.93950602054637E-01
  5.56594038330368E-12 -2.26956984648247E-11  1.26784143077739E-02 -5.08588040328026E-01  1.43600116312407E-11
  1.88489042062151E-09 -5.41973204323048E-12  4.98483982927350E-09  1.98906015045520E-01 -1.03363255429122E-11
 -2.96511573269587E-01  9.10811175584399E-12  3.92247945967208E-01
* ORBITAL    1  116
 -1.17005203495328E-01 -8.47611947366922E-01 -3.73149377644131E+00 -6.60393214679430E+00  1.78699748386305E+00
  7.87450345193023E-01 -1.35332382030037E-01 -1.95352891942604E+00 -4.60677631997170E+00  1.06578205740540E-01
  6.58493732664443E-01  5.14708558257973E-14  1.42256676464382E-14 -1.95844759918610E-12 -6.54060557797324E-13
 -8.06205904149860E-13  1.59403380288712E-14  1.26091562666083E-14 -1.78798040194246E-12 -5.78593892633115E-13
 -7.31639383230799E-13 -1.97071436635720E-12  1.16970123504325E-12  1.07570030760892E-12  6.29318532910974E-12
  3.01323955328989E-12  1.35137704691929E-12  5.91711892372886E-01  6.99408949977396E-01  1.63218059692745E-01
 -1.73131483007295E-12  1.03171336033273E-12  9.60607267213095E-13 -1.02487506104174E+00 -1.21141183663238E+00
 -2.82701972101913E-01  1.36200881372360E-11 -7.86091087706930E-12 -1.49252351023476E-14  5.78732089338234E-12
 -3.51531995187921E-12  2.02788438123852E-12 -7.72862616674570E-12  4.46720490732334E-12  2.02326846909437E-01
  3.39838739785409E-01  9.97679132133610E-12 -5.76764636184050E-12 -2.61202836190100E-01 -4.38729926533302E-01
 -2.41646572950233E-12 -1.44366719007481E-09  9.20378774938245E-13 -3.82797359196031E-09 -2.78359656319807E-01
  1.74456802334384E-12  4.14954070259118E-01 -1.54451499967012E-12 -5.48932640858429E-01  1.17005203380198E-01
  8.47611946549808E-01  3.73149377349672E+00  6.60393214568881E+00 -1.78699748171792E+00 -7.87450345529411E-01
 -1.35332381941546E-01 -1.95352891903732E+00 -4.60677632364473E+00  1.06578203579069E-01  6.58493732546543E-01
 -4.03601623464972E-14 -4.94122721603943E-15 -1.86995273954528E-12 -6.36356773668195E-13 -8.34906527129186E-13
  5.22239960561130E-14  1.04162712977842E-13 -1.64982543538543E-12 -5.69222410639761E-13 -7.46641605491791E-13
  1.90400844447316E-12 -1.22572270015535E-12 -1.09801638978589E-12 -6.28599829164124E-12 -3.00552391619809E-12
 -1.34775014687851E-12 -5.91711892966682E-01 -6.99408951253601E-01 -1.63218060630815E-01  1.69771044440698E-12
 -1.12125118312381E-12 -9.92700017619205E-13  1.02487506207014E+00  1.21141183884284E+00  2.82701973726712E-01
  1.36370695643754E-11 -7.83173550509667E-12 -1.30722940596322E-14  5.77335603394488E-12 -3.52134682888861E-12
  2.02386681123261E-12 -7.74402439970210E-12  4.43382560500098E-12  2.02326846900341E-01  3.39838741133246E-01
  9.99811398691295E-12 -5.72530601822364E-12 -2.61202836178338E-01 -4.38729928273361E-01  2.39377273199496E-12
  1.44360266142604E-09 -9.01673315888083E-13  3.82799513153198E-09  2.78359657191795E-01 -1.71323827917851E-12
 -4.14954071558806E-01  1.50473928546944E-12  5.48932642578075E-01
* ORBITAL    1  117
 -1.77330183490635E-13 -1.18556741214670E-12 -3.94200501328737E-12 -1.12425964446045E-12  2.86063100858592E-12
 -6.69278116552588E-13 -1.47697890799638E-13 -7.89458018806223E-13  5.31468397997366E-12  2.04468274295611E-12
  2.59456353105639E-14  2.44050663570297E-02  3.92660230336650E-01  1.19516390236801E+00  1.27616915843314E-01
 -5.47281533779437E-02 -4.20481646632648E-02 -6.76525184576817E-01 -2.05918098443000E+00 -2.19874718334970E-01
  9.42926510118143E-02  4.95958087503478E-01  6.78454073078642E-01  2.60757046123604E-01  8.83058769191691E-14
  7.11020866644080E-13 -2.70907477933558E-13 -8.93582639549394E-13  8.69023478344685E-13 -2.14584750887327E-12
 -8.54499923270566E-01 -1.16892731057285E+00 -4.49265535773476E-01  2.03299482393475E-12  2.88550817799195E-12
  2.05560141760521E-12  1.50524793705275E-01  4.16118925610376E-01  2.45858681907230E-12 -1.98294713078027E-12
 -3.88653334519278E-02 -1.07441444738352E-01  1.64023127042200E-01  4.53434452855070E-01  8.33634011622900E-12
 -8.62345321942545E-12 -2.11752946207743E-01 -5.85381361561402E-01  1.63282889068636E-12  1.13559789528738E-12
  3.08449619227672E-01  7.61009679770703E-13 -1.16582992997766E-01 -2.86122260066453E-13  2.62738915996248E-14
  4.26097047527315E-01 -8.71168491789310E-13 -3.75782273264024E-01  4.45587512732712E-12 -1.39264845463201E-13
 -1.19243424459331E-12 -4.16620771852353E-12 -1.44095349334272E-12  2.94982760725609E-12 -6.26128133011284E-13
  2.10612091803432E-13  9.15157914250748E-13 -5.13919648395736E-12 -2.05393196626476E-12 -5.55775147297155E-14
 -2.44050663523553E-02 -3.92660230266553E-01 -1.19516390231542E+00 -1.27616915896984E-01  5.47281533757801E-02
  4.20481646552137E-02  6.76525184456043E-01  2.05918098433942E+00  2.19874718427446E-01 -9.42926510080997E-02
  4.95958087493053E-01  6.78454073107626E-01  2.60757046222793E-01  9.24699021486819E-14  7.09141176908798E-13
 -2.70663169337295E-13 -8.04806556449590E-13  8.85522096825500E-13 -2.14573800318492E-12 -8.54499923252643E-01
 -1.16892731062276E+00 -4.49265535944315E-01  1.92298984587020E-12  2.84390436718249E-12  2.04412279796641E-12
 -1.50524793594487E-01 -4.16118925822416E-01 -2.45895845782699E-12  1.98495961801735E-12  3.88653334233212E-02
  1.07441444793094E-01 -1.64023126921493E-01 -4.53434453086076E-01 -8.34312627184211E-12  8.61767531413603E-12
  2.11752946051884E-01  5.85381361859636E-01 -1.62679603347705E-12 -1.11128418669244E-12  3.08449619620823E-01
  7.59598753486929E-13 -1.16582993146393E-01 -2.87675617139116E-13  6.86791363279071E-15  4.26097048070368E-01
 -8.57988008833218E-13 -3.75782273743063E-01  4.43395676179660E-12
* ORBITAL    1  118
  7.55327224683265E-13  5.59763589814265E-12  1.95188063752669E-11  5.82486251041967E-12 -1.38734779880631E-11
  3.12840431750127E-12  8.39660883293284E-13  3.95439629328777E-12 -2.51793994216042E-11 -9.81513947381746E-12
 -1.77147918803204E-13  4.20481646633264E-02  6.76525184581377E-01  2.05918098445419E+00  2.19874718338093E-01
 -9.42926510132968E-02  2.44050663572310E-02  3.92660230339795E-01  1.19516390237983E+00  1.27616915845364E-01
 -5.47281533782804E-02  8.54499923276091E-01  1.16892731058767E+00  4.49265535778809E-01 -2.71192368426013E-13
 -2.19365785031034E-12  8.30722641299546E-13  5.25597804489348E-12  5.52459405800202E-12  6.59278184703914E-12
  4.95958087503844E-01  6.78454073086328E-01  2.60757046126671E-01 -8.88693284021569E-12 -8.15289531389645E-12
 -1.19624947283991E-11  2.59343335035924E-01  7.16942820351058E-01 -7.58895718756880E-12  6.12198510540879E-12
 -6.69621609995840E-02 -1.85113840265784E-01 -9.52002391987943E-02 -2.63176716402763E-01 -9.26156015001442E-12
  1.65444762761549E-11  1.22902978487875E-01  3.39759680134366E-01  1.59749587482710E-11 -2.46037110565316E-11
  5.31436388174330E-01 -2.33972197775870E-12 -2.00864073770009E-01  8.89783675130458E-13 -7.25146130601108E-12
 -2.47309886602847E-01  1.05432432309036E-11  2.18106812928020E-01 -1.28679612454621E-11  7.61242055761856E-13
  5.60677343285690E-12  1.97367843038582E-11  6.23422760449983E-12 -1.39877023788196E-11  3.07939980190603E-12
 -9.10716472388442E-13 -4.05366720603499E-12  2.49129710052787E-11  9.82928302692178E-12  2.16544171282498E-13
 -4.20481646552744E-02 -6.76525184460618E-01 -2.05918098436357E+00 -2.19874718430572E-01  9.42926510095656E-02
 -2.44050663525595E-02 -3.92660230269709E-01 -1.19516390232725E+00 -1.27616915899046E-01  5.47281533761225E-02
  8.54499923258119E-01  1.16892731063762E+00  4.49265535949721E-01 -2.39175696235323E-13 -2.19051967352394E-12
  8.35731831614565E-13  5.17327937001965E-12  5.48781417430810E-12  6.59174339357815E-12  4.95958087493430E-01
  6.78454073115303E-01  2.60757046225824E-01 -8.81391324517304E-12 -8.08204117612651E-12 -1.19517543091381E-11
 -2.59343334845056E-01 -7.16942820716403E-01  7.59258655975373E-12 -6.13228678072033E-12  6.69621609502904E-02
  1.85113840360115E-01  9.52002391287597E-02  2.63176716536824E-01  9.28069560976799E-12 -1.65337607822213E-11
 -1.22902978397406E-01 -3.39759680307464E-01 -1.59967451161598E-11  2.45820395313113E-11  5.31436388851767E-01
 -2.33405565578893E-12 -2.00864074026105E-01  8.83921763650906E-13 -7.23248830331081E-12 -2.47309886918057E-01
  1.05139043241551E-11  2.18106813206094E-01 -1.28267000156396E-11
#OCC
* OCCUPATION NUMBERS
  2.00000000000000E+00  2.00000000000000E+00  2.00000000000000E+00  2.00000000000000E+00  2.00000000000000E+00
  2.00000000000000E+00  2.00000000000000E+00  2.00000000000000E+00  2.00000000000000E+00  2.00000000000000E+00
  2.00000000000000E+00  2.00000000000000E+00  2.00000000000000E+00  2.00000000000000E+00  2.00000000000000E+00
  2.00000000000000E+00  2.00000000000000E+00  2.00000000000000E+00  1.39958174901394E+00  6.00431835342876E-01
  1.72672350038209E+00  1.67820113849055E+00  2.73589735447046E-01  1.72672350347804E+00  2.73589732327219E-01
  1.39958419599864E+00  6.00429473243001E-01  3.20177976516434E-01  1.87441282269430E+00  1.26554337065861E-01
  0.00000000000000E+00  0.00000000000000E+00  0.00000000000000E+00  0.00000000000000E+00  0.00000000000000E+00
  0.00000000000000E+00  0.00000000000000E+00  0.00000000000000E+00  0.00000000000000E+00  0.00000000000000E+00
  0.00000000000000E+00  0.00000000000000E+00  0.00000000000000E+00  0.00000000000000E+00  0.00000000000000E+00
  0.00000000000000E+00  0.00000000000000E+00  0.00000000000000E+00  0.00000000000000E+00  0.00000000000000E+00
  0.00000000000000E+00  0.00000000000000E+00  0.00000000000000E+00  0.00000000000000E+00  0.00000000000000E+00
  0.00000000000000E+00  0.00000000000000E+00  0.00000000000000E+00  0.00000000000000E+00  0.00000000000000E+00
  0.00000000000000E+00  0.00000000000000E+00  0.00000000000000E+00  0.00000000000000E+00  0.00000000000000E+00
  0.00000000000000E+00  0.00000000000000E+00  0.00000000000000E+00  0.00000000000000E+00  0.00000000000000E+00
  0.00000000000000E+00  0.00000000000000E+00  0.00000000000000E+00  0.00000000000000E+00  0.00000000000000E+00
  0.00000000000000E+00  0.00000000000000E+00  0.00000000000000E+00  0.00000000000000E+00  0.00000000000000E+00
  0.00000000000000E+00  0.00000000000000E+00  0.00000000000000E+00  0.00000000000000E+00  0.00000000000000E+00
  0.00000000000000E+00  0.00000000000000E+00  0.00000000000000E+00  0.00000000000000E+00  0.00000000000000E+00
  0.00000000000000E+00  0.00000000000000E+00  0.00000000000000E+00  0.00000000000000E+00  0.00000000000000E+00
  0.00000000000000E+00  0.00000000000000E+00  0.00000000000000E+00  0.00000000000000E+00  0.00000000000000E+00
  0.00000000000000E+00  0.00000000000000E+00  0.00000000000000E+00  0.00000000000000E+00  0.00000000000000E+00
  0.00000000000000E+00  0.00000000000000E+00  0.00000000000000E+00  0.00000000000000E+00  0.00000000000000E+00
  0.00000000000000E+00  0.00000000000000E+00  0.00000000000000E+00  0.00000000000000E+00  0.00000000000000E+00
  0.00000000000000E+00  0.00000000000000E+00  0.00000000000000E+00
#OCHR
* OCCUPATION NUMBERS (HUMAN-READABLE)
  2.0000  2.0000  2.0000  2.0000  2.0000  2.0000  2.0000  2.0000  2.0000  2.0000
  2.0000  2.0000  2.0000  2.0000  2.0000  2.0000  2.0000  2.0000  1.3996  0.6004
  1.7267  1.6782  0.2736  1.7267  0.2736  1.3996  0.6004  0.3202  1.8744  0.1266
  0.0000  0.0000  0.0000  0.0000  0.0000  0.0000  0.0000  0.0000  0.0000  0.0000
  0.0000  0.0000  0.0000  0.0000  0.0000  0.0000  0.0000  0.0000  0.0000  0.0000
  0.0000  0.0000  0.0000  0.0000  0.0000  0.0000  0.0000  0.0000  0.0000  0.0000
  0.0000  0.0000  0.0000  0.0000  0.0000  0.0000  0.0000  0.0000  0.0000  0.0000
  0.0000  0.0000  0.0000  0.0000  0.0000  0.0000  0.0000  0.0000  0.0000  0.0000
  0.0000  0.0000  0.0000  0.0000  0.0000  0.0000  0.0000  0.0000  0.0000  0.0000
  0.0000  0.0000  0.0000  0.0000  0.0000  0.0000  0.0000  0.0000  0.0000  0.0000
  0.0000  0.0000  0.0000  0.0000  0.0000  0.0000  0.0000  0.0000  0.0000  0.0000
  0.0000  0.0000  0.0000  0.0000  0.0000  0.0000  0.0000  0.0000
#ONE
* ONE ELECTRON ENERGIES
 -2.2210E+02 -2.2210E+02 -2.6640E+01 -2.6640E+01 -2.2280E+01 -2.2280E+01 -2.2276E+01 -2.2276E+01 -2.2276E+01 -2.2276E+01
 -3.4361E+00 -3.3926E+00 -2.2247E+00 -2.1425E+00 -2.1425E+00 -2.1107E+00 -2.1107E+00 -2.0596E+00  0.0000E+00  0.0000E+00
  0.0000E+00  0.0000E+00  0.0000E+00  0.0000E+00  0.0000E+00  0.0000E+00  0.0000E+00  0.0000E+00  0.0000E+00  0.0000E+00
  5.1355E-02  5.1355E-02  1.5246E-01  1.8532E-01  1.8532E-01  1.8973E-01  2.1681E-01  3.7475E-01  3.7475E-01  5.0562E-01
  5.0562E-01  5.7193E-01  6.2908E-01  6.9158E-01  6.9158E-01  7.3560E-01  7.3560E-01  7.7976E-01  7.7976E-01  1.0107E+00
  1.0849E+00  1.0849E+00  1.2903E+00  1.4469E+00  1.4469E+00  1.4621E+00  1.4621E+00  1.7351E+00  1.7351E+00  1.7955E+00
  1.7955E+00  1.8394E+00  1.9363E+00  2.2875E+00  2.2875E+00  2.6800E+00  2.6800E+00  2.9626E+00  3.0439E+00  3.0439E+00
  3.1578E+00  3.1578E+00  3.1740E+00  3.2175E+00  3.2175E+00  3.2634E+00  3.2634E+00  3.8338E+00  3.8810E+00  3.8810E+00
  4.0582E+00  4.0968E+00  4.0968E+00  4.3909E+00  5.4594E+00  5.7175E+00  6.0153E+00  6.0153E+00  6.1818E+00  6.1818E+00
  6.4346E+00  6.4346E+00  6.7121E+00  6.7121E+00  6.9352E+00  6.9352E+00  6.9728E+00  7.2512E+00  7.5286E+00  7.5286E+00
  7.6036E+00  7.6036E+00  7.6969E+00  7.6969E+00  7.7583E+00  7.7583E+00  7.8189E+00  7.8189E+00  7.8880E+00  7.8880E+00
  8.0525E+00  8.0525E+00  8.5123E+00  8.5123E+00  8.5678E+00  9.0897E+00  9.5013E+00  9.5013E+00
#INDEX
* 1234567890
0 iiiiiiiiii
1 iiiiiiii22
2 2222222222
3 ssssssssss
4 ssssssssss
5 ssssssssss
6 ssssssssss
7 ssssssssss
8 ssssssssss
9 ssssssssss
0 ssssssssss
1 ssssssss
