# Supplementary material for: Toward a Stochastic Complete Active Space Second-Order Perturbation Theory
Source: J Phys Chem A. 2023 Dec 28;128(1):281–91. doi: 10.1021/acs.jpca.3c05109 (PMC10788896; doi:10.1021/acs.jpca.3c05109)
Supplement: Supplementary file 1 — jp3c05109_si_001.zip [file jp3c05109_si_001.zip › supplementary-information/cr2.RasOrb_1.9]

#INPORB 2.2
#INFO
* RASSCF average (pseudo-natural) orbitals
       0       1       0
     118
     118
*BC:HOST pcal036 PID 29463 DATE Wed Jan 25 12:16:41 2023
#EXTRAS
* ACTIVE TWO-EL ENERGY
 0.256416565462E+02
#ORB
* ORBITAL    1    1
  7.05663989871887E-01 -1.76438777974912E-05 -8.18177146829565E-05 -1.69994076011971E-04  2.39042436608799E-05
  1.11156465677072E-05  3.04114624657224E-06 -4.01739458031824E-05 -1.10222192486441E-04 -6.86205129014307E-06
  9.91217140712416E-06 -5.91616038828153E-13  2.16215913113898E-13  1.80072069843773E-13  3.26035291844549E-13
 -1.08686264543215E-13 -5.33307186056690E-13  1.47079200586957E-13 -4.37500277803295E-14  1.99163307619850E-13
 -1.40431326264222E-13  1.46165208353108E-13  6.08860899994940E-14  6.70448584031058E-14 -3.05111443762631E-12
 -1.83352178774894E-12 -8.66612790951561E-14  1.20724590625811E-05  1.56220040128998E-05  4.91339429952462E-06
  4.41345223193010E-15  1.77094428718971E-14 -6.74227150573197E-14 -2.09101034236649E-05 -2.70581150236097E-05
 -8.51024199244417E-06  7.41354720102326E-14  1.36016109728921E-14  7.58542509495052E-12 -4.49091081850661E-12
 -3.44531921310916E-14 -3.01014271786414E-14  1.10670997593915E-14 -7.77860844697506E-15  4.05715129194609E-06
  4.40897358460154E-06  3.14656459925192E-14  4.60232732160856E-14 -5.23774854528631E-06 -5.69197367795448E-06
  1.96898910147778E-14 -6.40190164246731E-12  5.03858803111418E-14 -7.48746881497684E-12 -4.46015275833796E-07
  4.12091108555703E-14  6.64857990343831E-07 -6.12939745166984E-14 -8.79536611490576E-07 -7.08541769389450E-01
  1.76476092615939E-05  8.18376267337375E-05  1.69998670771489E-04 -2.39131559049102E-05 -1.11166110366206E-05
  3.06386360904374E-06 -4.01740466406566E-05 -1.10203351110116E-04 -6.85404352377477E-06  9.92033944383567E-06
 -6.03557246144677E-13  1.17288866779985E-13 -3.27861942783178E-13  2.01566085295171E-13 -1.60582140902729E-13
 -5.38559951393329E-13  1.55141287241897E-13 -3.13725205114845E-14  1.44086984973886E-13 -1.11767895935795E-14
 -7.86261026024776E-15  1.06118184847330E-13  9.38074205008834E-14  2.95807433697983E-12  1.98153191001620E-12
 -3.87615576895267E-14 -1.20681764043666E-05 -1.56152906450409E-05 -4.90872350333463E-06 -1.79454224441443E-14
 -6.98264512046480E-15  1.35120060737075E-14  2.09026856345435E-05  2.70464870968736E-05  8.50215195282799E-06
  3.67428992176944E-14  8.08563024654767E-16  7.52623121269370E-12 -4.41337028153532E-12  4.80711038373257E-14
 -8.88519413130073E-15 -8.68143629359608E-14  1.47809896266430E-14  4.05525290453370E-06  4.40466594247553E-06
 -6.48542557900107E-15  6.65080788618280E-14 -5.23529765050465E-06 -5.68641260913777E-06  1.74063079639383E-14
  6.43204124369117E-12 -5.00716858700644E-14  7.51303495654398E-12  4.45933571425084E-07 -4.30977056589012E-14
 -6.64736116876376E-07 -3.40192066272737E-14  8.79375428108139E-07
* ORBITAL    1    2
  7.08544060817751E-01 -9.52602035994304E-07 -5.05912741671442E-06 -1.47498040767453E-06  2.23836585315931E-06
  2.59680711259554E-07  5.58843310825252E-06 -1.06567432106454E-07  4.40528005617672E-06  1.95354517724696E-06
  2.02726070328169E-06 -5.94265557280458E-13  1.61998517069685E-13 -2.39484455974552E-13  6.25750496714659E-14
 -3.10484892632479E-13 -5.33495423461652E-13  1.50916264830139E-13 -1.42262483509549E-13  4.97419972578146E-14
 -2.66736941076352E-13  3.22024824834761E-14 -4.59317609082632E-14 -5.56810848786275E-14 -2.92460354698940E-12
  3.41607430921735E-13  6.09589324270684E-13 -1.02771741384570E-06 -1.61774953936324E-06 -1.13766176141167E-06
  1.84245327601919E-14 -1.45744551097802E-14 -6.01904576232116E-16  1.78007160683418E-06  2.80201720645989E-06
  1.97049488080476E-06  3.26032355713212E-14 -3.40966361872408E-14  8.41363867814832E-12 -2.76508265592558E-12
  7.79198912554715E-15  6.57665182437327E-15 -2.38499423904900E-14 -1.42663130767630E-14 -4.58195389038514E-07
 -1.04944170199820E-06 -2.06119679570914E-14 -1.93491696338885E-14  5.91540993109653E-07  1.35481331941981E-06
 -6.07943147923652E-15 -5.94457722223871E-12  3.26787768507934E-14 -7.69705195345440E-12  1.91632537071721E-08
 -3.46957735734087E-14 -2.85894662036574E-08 -6.38656078965186E-14  3.78087221940275E-08  7.05666290644926E-01
 -8.80787404555634E-07 -4.72610236941313E-06 -7.83125610701516E-07  2.14106031495172E-06  2.14438421347019E-07
 -5.57600893958063E-06 -5.69345505038829E-08 -4.85382769015858E-06 -1.98145612699672E-06 -1.98690216283040E-06
  5.98993963366182E-13 -1.56243014771343E-13  2.11563623151226E-13 -7.29815980952247E-14  3.09513421708741E-13
  5.35943212233347E-13 -1.56253674401103E-13  1.00446381189313E-13 -8.73994272327227E-14  2.72174485375752E-13
  4.82614443393005E-15 -3.16279086494474E-14 -5.51928073325360E-14 -2.79747091196140E-12  2.68480434344205E-13
  7.97352969393867E-13 -1.07684170093996E-06 -1.68131494293558E-06 -1.15764901235686E-06  1.55306321530803E-14
 -3.26020590329301E-14 -2.01425544961156E-14  1.86515727975627E-06  2.91211579112832E-06  2.00511371094294E-06
 -4.60459645234624E-14  1.05328903462008E-14 -8.30863424927267E-12  2.61990935406515E-12 -1.96674862515373E-14
 -1.64233036319902E-14  9.18174039094334E-16  9.21187169227758E-15  4.74703443118320E-07  1.06737676733356E-06
  5.13901464662474E-15  4.52827854300213E-14 -6.12852777617500E-07 -1.37796739768087E-06 -4.51502424330964E-14
 -5.92190156027672E-12  3.52786453017505E-14 -7.66024338216248E-12  2.09782983518120E-08  4.85829918775363E-14
 -3.12950699243507E-08 -4.15414752793492E-16  4.13879568062894E-08
* ORBITAL    1    3
 -4.72021990716070E-05 -7.07444405646661E-01 -1.49386965402593E-03 -3.47412344129875E-03  3.26308564132270E-04
  6.87354293142330E-05 -1.70231393068707E-03 -7.39410619014156E-04 -2.05620097336582E-03 -2.77728546422481E-04
  1.23751573171225E-04  6.02091054757815E-11  6.33866026616900E-12 -6.07202893972259E-12  1.96764295966568E-12
 -1.76510506945596E-12  5.38897326476264E-11  5.65927994972896E-12 -5.56350955966349E-12  1.74487602307020E-12
 -1.44744443993046E-12 -5.42166179952234E-12 -1.90688342889711E-12  1.11052103288800E-12  2.89859424701658E-09
 -1.11529474024379E-09  1.81347974071315E-09  2.40393957349066E-04  2.35433786801959E-04  1.28927992768422E-04
 -4.91339569915139E-12 -1.73773121666448E-12  9.74152053863351E-13 -4.16379033209965E-04 -4.07782128598294E-04
 -2.23312739952832E-04 -1.85189764221554E-13  2.33104256515003E-13  4.80067407389957E-10  2.16519193348478E-10
  3.09444783866574E-14 -6.68599372457859E-14  1.84625846971024E-13 -1.21945187414470E-13  5.31589445240987E-05
  5.31481225081667E-05 -1.49572539052158E-13  1.10933699897312E-13 -6.86277082882934E-05 -6.86143172404328E-05
 -6.14351752631394E-13  7.84554998341968E-10  2.16109212827358E-13  3.69487251143935E-10 -7.76693673492190E-06
  4.18676126494057E-13  1.15800702798795E-05 -2.93593877970760E-13 -1.53182912051168E-05  4.72021688694063E-05
  7.07451835770042E-01  1.49386805208931E-03  3.47412617049012E-03 -3.26308566226696E-04 -6.87349979460515E-05
 -1.70233116089686E-03 -7.39410585893591E-04 -2.05620107022550E-03 -2.77729288491772E-04  1.23751980027359E-04
  6.09825029330739E-11  6.32489802891243E-12 -6.23233945924352E-12  1.96748920139243E-12 -1.73090276162038E-12
  5.49412626509240E-11  5.71658486720741E-12 -5.50493926003410E-12  1.84768116796824E-12 -1.56818947336544E-12
  5.46556461651069E-12  1.99003951284342E-12 -1.16028262221078E-12 -2.84846371437038E-09  1.07858923650439E-09
 -1.78303783978985E-09 -2.40394569867609E-04 -2.35433671799860E-04 -1.28928343831441E-04  4.85960117034083E-12
  1.73722619097313E-12 -9.99028637995196E-13  4.16380072454083E-04  4.07781944143623E-04  2.23313335996098E-04
 -3.15884175547753E-13  1.62847197738608E-13  4.76579747907581E-10  2.16021218871207E-10  5.55212043393256E-14
 -7.90287715706330E-14  1.44463251436334E-13 -1.11900052475591E-13  5.31590402320128E-05  5.31481712980984E-05
 -1.57856044902235E-13  1.48014831538584E-13 -6.86278306594046E-05 -6.86143800657029E-05  6.35758650697385E-13
 -7.87006552980716E-10 -2.52008927767168E-13 -3.69911472451960E-10  7.76700037548158E-06 -4.44011324826113E-13
 -1.15801637541513E-05  3.76507260269921E-13  1.53184155290145E-05
* ORBITAL    1    4
 -2.94373406298224E-06  7.07087617146692E-01 -1.53224112922531E-04  2.55343192535057E-04  9.53471253256731E-07
  4.07784601081203E-05  1.65769409383209E-03 -2.09971216807729E-06  9.69094910420294E-06  7.20091702481443E-05
 -3.91818799097064E-05 -6.05197176128305E-11 -5.10086597123631E-12  1.31097615284413E-11  4.29309185339256E-13
  4.50993565217989E-12 -5.42430999887321E-11 -4.47650853944464E-12  1.20762864501393E-11  4.81116413692853E-13
  4.07711040250052E-12 -8.01080519984541E-12 -8.85482291303541E-13 -2.44960667085023E-12 -1.93769000572302E-09
  1.92390712816236E-09 -1.19066587886122E-09 -5.79565423384182E-05  1.02092085650210E-05 -3.35869313755351E-05
 -7.12049982274383E-12 -6.21680086826613E-13 -2.00854459014661E-12  1.00385716146311E-04 -1.76855330575835E-05
  5.81758684581850E-05 -6.43137088555237E-14 -4.06639681688474E-13 -1.21330689187190E-10  8.52525753554528E-11
  8.63153481777322E-14  9.99865934906534E-14 -1.92052381793435E-14  1.65102698627265E-13 -9.21308143578830E-06
 -4.90758142160237E-06  2.82459473838660E-14 -2.50132880089795E-13  1.18937047364957E-05  6.33581139374744E-06
  6.89018755290142E-13 -6.70952353920297E-10 -2.61677521329399E-13 -4.16538734495651E-10  5.97238128848781E-06
 -5.10562206284928E-13 -8.90491660026636E-06  4.70329004847324E-13  1.17793875232017E-05 -2.94423308452992E-06
  7.07080183171473E-01 -1.53239922613434E-04  2.55306410518734E-04  9.56921747076104E-07  4.07792007661816E-05
 -1.65767601249420E-03  2.10754686787580E-06 -9.66919851701444E-06 -7.20062306999550E-05  3.91805587588417E-05
  6.13608297504802E-11  5.10661934636673E-12 -1.31305481057796E-11 -4.17329766453361E-13 -4.53143032143891E-12
  5.52620738130070E-11  4.49548762227807E-12 -1.23023843560177E-11 -4.12719651536329E-13 -4.09665318893545E-12
 -8.03275301299864E-12 -9.24229283293311E-13 -2.45500722106891E-12 -1.90225402756996E-09  1.88917565764069E-09
 -1.15192843149198E-09 -5.79540088864872E-05  1.02117071663118E-05 -3.35855692648423E-05 -7.14354208594192E-12
 -6.40241280017288E-13 -2.15282267984391E-12  1.00381312416166E-04 -1.76898466229869E-05  5.81734939708107E-05
  8.22900963229617E-14  4.98712652936305E-13  1.17199939922825E-10 -8.88702237540716E-11 -3.34733182002589E-14
 -1.09558156498327E-13  1.15647061966680E-14 -2.83524241606649E-13  9.21252057796494E-06  4.90701983529198E-06
 -1.66192976983500E-14  3.15949722791043E-13 -1.18929792236153E-05 -6.33508509082139E-06  6.17774198909274E-13
 -6.74074195212044E-10 -2.58817070261191E-13 -4.16700502563489E-10  5.97230070586179E-06 -5.02836614292682E-13
 -8.90479507429144E-06  4.13874724972144E-13  1.17792276152866E-05
* ORBITAL    1    5
 -7.05793702584918E-06 -1.66967117720867E-03 -4.23551438752834E-05 -2.99698884973716E-04  2.98203702994706E-05
  4.75438756591648E-06  7.07105756384535E-01  1.32980898948163E-05  1.81549295057743E-04  1.54608831123334E-05
  7.75601246702318E-05 -6.65604721909718E-09 -3.01443618573355E-12 -2.86142070332068E-11 -5.52765417283768E-12
 -4.47225688537417E-12 -5.93089796588845E-09 -2.79551361986459E-12 -2.59110580614553E-11 -5.03613038115536E-12
 -3.97727484044148E-12 -5.85468893307650E-12 -1.03736083558100E-12 -9.06721767248178E-12 -4.89399835183468E-10
 -1.54940809890147E-10 -2.72262923042852E-10 -5.06608704295755E-05  3.36147549383294E-05 -8.40720124053261E-05
 -5.29851311936447E-12 -1.12484409965255E-12 -8.22135789256162E-12  8.77494051668514E-05 -5.82229606651914E-05
  1.45618332214240E-04  2.12958703203953E-12 -3.01945055995206E-12 -1.47809007639241E-09  1.83078518729252E-09
 -5.01327363078289E-13  7.16776654107171E-13 -1.24657210860793E-12  1.75239661907728E-12 -4.34214680764595E-05
  1.84100605780022E-05  1.51936845985806E-12 -2.18276822150914E-12  5.60581260501882E-05 -2.37684786063949E-05
 -4.91948038769799E-14  3.84846184830589E-10  2.78827819115223E-14 -1.51645835701114E-10 -4.35515706544158E-08
  6.35254784476421E-14  6.48712669743154E-08 -3.40507409293408E-14 -8.58901122658614E-08 -7.05793646058892E-06
 -1.66967245852090E-03 -4.23550326900465E-05 -2.99698479997689E-04  2.98203852104053E-05  4.75439453648732E-06
 -7.07106398182419E-01 -1.32980920051832E-05 -1.81549477146852E-04 -1.54608872887544E-05 -7.75601493948323E-05
  6.78416351059038E-09  2.99226020338581E-12  2.86347368424670E-11  5.50966869313666E-12  4.52234406609720E-12
  6.10139430978527E-09  2.74323831602939E-12  2.59715128267599E-11  4.93082266231319E-12  3.97028504257557E-12
 -5.86440328914696E-12 -9.85327555867457E-13 -9.18592140017076E-12 -4.94669872966030E-10 -1.45012823971228E-10
 -2.78559864550490E-10 -5.06609351067237E-05  3.36147937778065E-05 -8.40720720937907E-05 -5.40440178604894E-12
 -1.04821165001262E-12 -8.42707778466588E-12  8.77495194586076E-05 -5.82230323847521E-05  1.45618438743374E-04
 -2.07277901180166E-12  3.05261910518430E-12  1.48681928550889E-09 -1.81746144211356E-09  5.18508664316543E-13
 -7.85248328354700E-13  1.21343761564426E-12 -1.78099096404892E-12  4.34214950778608E-05 -1.84100917857791E-05
 -1.44418535536674E-12  2.23043985360953E-12 -5.60581613997537E-05  2.37685126477942E-05 -3.19619324922084E-14
  3.83672574694257E-10 -4.94001198045755E-14 -1.51210617492317E-10 -4.35508922270811E-08  4.77313818316826E-14
  6.48701213466067E-08 -9.97606954307882E-14 -8.58882376738915E-08
* ORBITAL    1    6
  4.25854262439438E-06 -1.58425168531388E-03  2.88917182627502E-04  7.94143292489126E-04 -8.22181455666032E-06
 -1.07267732673088E-05  7.07112019042210E-01  5.38624297814234E-05  4.26203833199451E-04  5.11243282369539E-05
  1.60299978162428E-05 -7.57346498341608E-09  1.50512051326519E-12 -1.15083121903738E-12  1.78806981164013E-12
 -5.37401193531107E-13 -6.80098724468369E-09  1.41191699982109E-12 -7.40567434365889E-13  1.66965081649171E-12
 -4.47251682233358E-13 -5.09150076028017E-12  4.45092888259722E-12 -5.63864066202750E-12 -4.75487450484434E-10
  8.03072050930236E-10  4.58112306466140E-10 -9.53241930519402E-05  3.01185343456508E-05 -8.91195324525535E-05
 -4.46188493540508E-12  4.11169916406547E-12 -4.91284273174252E-12  1.65107925061178E-04 -5.21683764753101E-05
  1.54360496434592E-04  2.47223968865436E-12 -2.43915924292667E-12 -2.09359641246835E-09  1.92373252602179E-09
 -6.18765502843550E-13  5.67085577461829E-13 -1.43534048786563E-12  1.35961939790772E-12 -3.04163514571750E-05
  2.82366291601898E-05  1.85975194825012E-12 -1.72725950187823E-12  3.92685274518780E-05 -3.64548197309793E-05
 -1.29335735495408E-13  1.36399990906386E-10  2.35962933222772E-14 -5.54126712530920E-11  7.48754994483821E-07
  7.93233440242518E-14 -1.11622142993151E-06 -6.13349424883847E-14  1.47653618327661E-06 -4.25855030938490E-06
  1.58424997968435E-03 -2.88917212110611E-04 -7.94143679042410E-04  8.22185317127608E-06  1.07267745245409E-05
  7.07111377246200E-01  5.38624221799398E-05  4.26203645927845E-04  5.11242890553755E-05  1.60299253604152E-05
 -7.73735938166641E-09  1.46470279965127E-12 -1.35436546295985E-12  1.61372330685059E-12 -5.40968859466831E-13
 -6.93444400817542E-09  1.24004964644825E-12 -1.56989477643245E-12  1.45284213328978E-12 -5.65722290275013E-13
  5.30661269367724E-12 -4.43200332745292E-12  5.86608518606823E-12  4.71591700857840E-10 -8.08782106876041E-10
 -4.52120588298373E-10  9.53241338246377E-05 -3.01185018721040E-05  8.91194407014691E-05  4.76201838830867E-12
 -3.86363976163972E-12  5.29507755375605E-12 -1.65107820995439E-04  5.21683231050683E-05 -1.54360340339146E-04
  2.50176843524615E-12 -2.37623949497288E-12 -2.09649764933849E-09  1.91644761762665E-09 -6.12711669135768E-13
  6.05100102434689E-13 -1.42204052367194E-12  1.45481749150969E-12 -3.04163118712108E-05  2.82366181509086E-05
  1.66284578046378E-12 -1.73395983317020E-12  3.92684745499226E-05 -3.64548016589705E-05  1.59157051413267E-13
 -1.36423439797689E-10 -9.05271427401776E-14  5.54297999641379E-11 -7.48754715592150E-07 -1.87507767410161E-13
  1.11622104811374E-06  1.25422620003046E-13 -1.47653562093827E-06
* ORBITAL    1    7
  3.21952496100043E-13  1.32724286551433E-11  3.67538325035562E-12  1.65004704001591E-11  7.38245600040727E-13
  1.95385144188809E-12  2.13579908404289E-09  1.82547756305254E-12  6.57531029646776E-12  2.26958954056831E-12
  1.09651084308651E-12 -3.50010888084801E-01  1.47252915501687E-05 -8.46584149833456E-07  2.53523865837989E-05
 -1.25803549983151E-05  6.14404909740276E-01 -2.58489968548152E-05  1.48495130967598E-06 -4.45028306513356E-05
  2.20829598837117E-05 -7.61086526038623E-05  4.89613316980319E-05 -6.02887236097159E-05 -2.67053020732882E-12
  1.30674738183803E-12 -1.63951027975865E-12 -8.01944372057280E-12  3.37396078380519E-12 -5.01923698742499E-12
  1.33601952090674E-04 -8.59454923894973E-05  1.05829895926695E-04 -2.11826453080049E-12  1.98425432730110E-12
 -8.94481001570984E-13 -2.19698899095388E-06 -9.89063682379294E-06 -1.94409707288871E-13  1.48550291432634E-13
  5.62172281847037E-07  2.55666543287522E-06 -2.43962834050180E-06 -1.09810694399943E-05 -9.57530039250023E-13
  5.94514415072884E-13  3.14557679934837E-06  1.41782739212280E-05  9.25027361815526E-14 -6.68520901775952E-15
 -2.96006823132659E-06 -5.64399810406823E-14  1.11863561326117E-06  2.16868900042165E-15 -9.54512323107906E-14
 -4.16636149790215E-06  1.54996405995194E-14  3.67429012608227E-06  1.14031320647572E-14 -3.24400218593681E-13
 -1.35517434996976E-11 -3.67658659801526E-12 -1.64941173460793E-11 -6.83673616348692E-13 -2.04764381857164E-12
  2.22054552324675E-09  1.84148883673996E-12  6.67828361467875E-12  2.22710363002729E-12  1.18114261133329E-12
 -3.50007546982447E-01  1.47253539195838E-05 -8.45274293234514E-07  2.53526964963999E-05 -1.25798213156984E-05
  6.14403078967059E-01 -2.58490267701609E-05  1.48422547505882E-06 -4.45030093757404E-05  2.20826710545340E-05
  7.61076896610368E-05 -4.89612285009180E-05  6.02877734256022E-05  2.65044144096125E-12 -1.36749984886681E-12
  1.67957373954469E-12  8.12085372872779E-12 -3.47211904805988E-12  5.10028285047111E-12 -1.33601415587762E-04
  8.59454315902643E-05 -1.05829362999535E-04  2.08202476353000E-12 -1.95857482575735E-12  9.27943060093427E-13
 -2.19706202787853E-06 -9.89059794942443E-06 -1.51165413284768E-13  1.43379898969820E-13  5.62198778381855E-07
  2.55664211165427E-06 -2.43964653800761E-06 -1.09810622615889E-05 -9.59980113653224E-13  6.10765578461622E-13
  3.14561343084023E-06  1.41782516287809E-05  1.08786680798395E-13 -1.34173275650882E-13  2.96006914154225E-06
 -6.46323568227696E-14 -1.11863515793521E-06  3.84935251755419E-15  1.94446650727907E-14  4.16636211446314E-06
  2.86375686157992E-14 -3.67429032241430E-06  2.43706148702785E-14
* ORBITAL    1    8
 -1.37363762393989E-12 -6.04815219465171E-11 -1.32366603936973E-11 -6.74951325546017E-11 -4.23377286512802E-12
 -9.63183215317576E-12 -9.95392462084873E-09 -6.68242418409966E-12 -2.52003996209069E-11 -9.75979932489725E-12
 -5.30862595275575E-12 -6.14400869875360E-01  2.58476730419084E-05 -1.48230041728050E-06  4.45029317638587E-05
 -2.20829146482803E-05 -3.50006286699127E-01  1.47248912645907E-05 -8.43767627817882E-07  2.53517660020644E-05
 -1.25797400131065E-05 -1.33599421539802E-04  8.59461089408170E-05 -1.05828826827947E-04  8.01506519642178E-12
 -3.85496439360722E-12  4.79724373610079E-12  2.26757652526366E-12  4.24455625953625E-13  2.18101794502896E-12
 -7.61086623003003E-05  4.89606275028481E-05 -6.02874806551026E-05 -9.38392645065347E-12  1.89120208162327E-12
 -7.05245957068845E-12 -3.85344866973882E-06 -1.73650629220678E-05  5.26620479414015E-13 -2.50217831894103E-13
  9.92103126517019E-07  4.48511667761416E-06  1.39229714123939E-06  6.25489427760337E-06  1.45677695851465E-12
 -1.50877385481120E-12 -1.78877298661552E-06 -8.07918783342806E-06 -2.25826249608708E-12  2.05904190179498E-12
 -5.19673088857051E-06 -3.91392882964260E-14  1.96413796570900E-06 -2.55699796750346E-14  8.80766332986768E-14
  2.37380537451485E-06 -2.69106005118749E-14 -2.09342407014184E-06  7.59337707930180E-14  1.36898142820402E-12
  6.11805371103919E-11  1.28947487440633E-11  6.75798363711461E-11  4.41973984290868E-12  9.70944338778293E-12
 -1.01497382132401E-08 -6.66299075717155E-12 -2.56554210293428E-11 -1.00487159820706E-11 -5.51466407405432E-12
 -6.14407118823760E-01  2.58475458768199E-05 -1.48471715104759E-06  4.45023813486544E-05 -2.20839239150858E-05
 -3.50012148304299E-01  1.47247734161457E-05 -8.46042171392492E-07  2.53512439904641E-05 -1.25806847546607E-05
  1.33601192585449E-04 -8.59462949546707E-05  1.05830564972994E-04 -8.15311363098240E-12  3.95920591628430E-12
 -4.95266412675764E-12 -2.46693048193457E-12 -4.81330833860466E-13 -2.35028011150127E-12  7.61103295321471E-05
 -4.89608021065085E-05  6.02891184708428E-05  9.57906831790601E-12 -1.76329323813822E-12  7.29310268282614E-12
 -3.85330711248716E-06 -1.73651399073324E-05  5.16658359740627E-13 -2.89295103894043E-13  9.92068101044567E-07
  4.48513847032409E-06  1.39222088600740E-06  6.25492963550127E-06  1.48884490748582E-12 -1.46943414407730E-12
 -1.78865792467381E-06 -8.07925728326641E-06 -2.34696873793217E-12  2.00754273496971E-12  5.19672997147232E-06
  7.98894397924599E-14 -1.96413783906022E-06 -6.54266356659768E-14  4.60234090317165E-14 -2.37380427293606E-06
  3.08971388351161E-14  2.09342404857192E-06 -3.25793437280599E-14
* ORBITAL    1    9
  3.26756247304485E-14  1.15302540436418E-11 -5.99939438013848E-12  2.52631841227770E-11  1.95625210970879E-13
  8.61511905939412E-13  1.83597022429885E-09 -1.01732271782682E-12  6.73013832171996E-14  4.66178615006107E-13
  3.83713576029470E-13 -3.53357069255329E-01 -7.18454728010492E-06 -1.37092484372173E-04 -3.19105138587430E-05
 -5.79251832563048E-05  6.12487588473827E-01  1.24534739270042E-05  2.37628310105315E-04  5.53127001741922E-05
  1.00403590088528E-04 -1.00326543005430E-04  1.12159955194032E-05 -9.92807775830025E-05 -2.18093622296304E-12
  1.69024602635299E-12 -1.15102362907677E-12 -7.47410154392475E-12  4.73867677314452E-12 -3.56377233533149E-12
  1.73900565399658E-04 -1.94396781761744E-05  1.72087635968468E-04 -4.76545996000580E-13  1.86496447641367E-12
 -9.45018967271756E-13  7.61485774071272E-06 -3.78648051761731E-06 -1.98070589219562E-13  1.78601461118129E-13
 -1.97083535784957E-06  9.81043772522749E-07  8.34768233283594E-06 -4.15145566245005E-06 -9.25265316459057E-13
  8.16428378781910E-13 -1.07805051653671E-05  5.36143772837137E-06 -9.17116276002239E-14 -1.39390145133780E-13
  9.33298778561261E-08 -3.95506836679804E-16 -3.53017125288868E-08 -1.48413867818045E-14 -3.17253564565152E-14
  1.29607630782587E-07  1.47801825890170E-14 -1.14338310194849E-07 -5.54168537712164E-14  9.10267640405360E-15
  1.17984406355897E-11 -6.81296826800328E-12  2.37158011772340E-11  7.23830432715407E-13  1.22921564703214E-12
 -1.86961553209284E-09  1.48216317511273E-12  1.18841718111821E-12 -4.85855219425266E-13 -6.12502894133654E-13
  3.53360378890387E-01  7.18441975852969E-06  1.37092496436648E-04  3.19102654885968E-05  5.79253083001170E-05
 -6.12489449635716E-01 -1.24534093097870E-05 -2.37628320455714E-04 -5.53125549832400E-05 -1.00403663673199E-04
 -1.00327248604919E-04  1.12164504367000E-05 -9.92813410739059E-05 -2.19915259031425E-12  1.72716817976885E-12
 -1.17282825408049E-12 -7.43600805677497E-12  5.06077357283942E-12 -3.63236088276580E-12  1.73900943966722E-04
 -1.94399251860578E-05  1.72087944723159E-04 -7.57001220784462E-13  1.67598156550186E-12 -9.99996702840773E-13
 -7.61483332678980E-06  3.78657354836812E-06  2.18640912761611E-13 -1.24669676875085E-13  1.97082135311006E-06
 -9.81056183826471E-07 -8.34768106385140E-06  4.15149432945594E-06  8.55268202332272E-13 -8.47635456146479E-13
  1.07804899069748E-05 -5.36147596402682E-06  1.02936710351315E-13  1.19758725822777E-13  9.33016541223554E-08
  9.19636072599387E-14 -3.52916374929814E-08  2.17194191925887E-14 -2.43866109018819E-14  1.29595015325051E-07
 -2.71568249408098E-14 -1.14327361557112E-07  2.27940918370656E-14
* ORBITAL    1   10
 -5.96435907810368E-14 -5.42591595640050E-11  3.14257286659602E-11 -1.13480442276489E-10 -2.66969042136510E-12
 -5.13411803744506E-12 -8.72241825057303E-09  6.33897490601005E-12  3.82988940521310E-12 -2.11757789267667E-12
 -2.46505449723657E-12 -6.12491653364646E-01 -1.24543896311438E-05 -2.37629066590253E-04 -5.53137200359709E-05
 -1.00405354680377E-04 -3.53361648509180E-01 -7.18537054586842E-06 -1.37094429062630E-04 -3.19124198970018E-05
 -5.79261188171847E-05 -1.73901444955273E-04  1.94405072450562E-05 -1.72088828533904E-04  6.67380513116180E-12
 -5.08850510772185E-12  3.55353884056731E-12  5.45917322345175E-12 -8.01175572323974E-13  1.29994832470653E-12
 -1.00328437400279E-04  1.12148757122801E-05 -9.92825413811709E-05 -1.38908648796299E-11  4.86430045755485E-12
 -4.55461771331395E-12  1.32034588747206E-05 -6.56669745532906E-06  4.23664049202765E-13 -3.81334999432499E-13
 -3.41180858566725E-06  1.69714721104892E-06 -4.81414252772749E-06  2.39425690481667E-06  1.22957618060902E-12
 -1.67420165761186E-12  6.22323707214847E-06 -3.09560814384810E-06 -1.85341434719451E-12  2.46192389958671E-12
  1.61483493681348E-07 -3.80703532090220E-16 -6.10156929363339E-08 -5.18938335602620E-14  1.10206153263120E-13
 -7.46741797835921E-08 -6.00913590586356E-14  6.57883477358138E-08  1.46170324342884E-13 -1.26393717233980E-13
 -5.54221124572595E-11  2.94103654922028E-11 -1.18005309568092E-10 -2.25950500387264E-12 -4.86181571603464E-12
  8.93101235193959E-09 -5.40014929706782E-12 -1.07328395665937E-12  2.30610176538245E-12  2.24945221102338E-12
  6.12485384756212E-01  1.24546538806800E-05  2.37629055721976E-04  5.53141719002993E-05  1.00405127713417E-04
  3.53355799716772E-01  7.18561310252359E-06  1.37094416536990E-04  3.19128449671711E-05  5.79259054664288E-05
 -1.73900054342334E-04  1.94396193487721E-05 -1.72087735768179E-04  6.81296479461973E-12 -5.16638433778318E-12
  3.67658203193433E-12  5.74849834314525E-12 -5.54041402069766E-13  1.52841328694733E-12 -1.00327148785204E-04
  1.12140516000004E-05 -9.92815262215138E-05 -1.44736038012221E-11  4.28720612229467E-12 -4.95550276289209E-12
 -1.32035093134588E-05  6.56652575767695E-06 -3.98926338032035E-13  4.65325440671582E-13  3.41182004458875E-06
 -1.69710452849897E-06  4.81416481202488E-06 -2.39414635480359E-06 -1.26657630218249E-12  1.64315559807544E-12
 -6.22328241669834E-06  3.09548631351268E-06  1.91386758638209E-12 -2.38897509909573E-12  1.61537090920799E-07
  1.94330978231842E-14 -6.10357573574284E-08  2.52492354088232E-14  2.15547745807298E-14 -7.47144591057647E-08
 -9.55935370003833E-14  6.58231910903039E-08  3.08517196554141E-14
* ORBITAL    1   11
 -1.24553381135720E-04 -9.38519076321696E-04  6.99958441953357E-01  2.39806858894015E-03  3.75416638973637E-05
 -1.74083146536665E-04 -3.34815295461907E-04  1.60674535571767E-02  1.73833094950093E-03 -6.84368707247033E-05
 -5.01975170730214E-04  6.38711296975837E-12 -6.04134762838115E-10  5.25727665232943E-11  1.53202748171372E-10
  2.95052961159194E-12  5.71711944463488E-12 -5.41825045501338E-10  4.69813134947653E-11  1.37374945051553E-10
  2.68711210183179E-12  6.18031725937220E-11 -7.42508437431368E-11 -2.16062054018301E-11  2.18984507609806E-08
 -1.73431706836050E-08  3.33554240606840E-09 -3.61843636211832E-03 -7.03702742102375E-04  2.63562377254853E-04
  5.51996158171312E-11 -6.68107114637321E-11 -1.93398980757476E-11  6.26739178216771E-03  1.21885251752431E-03
 -4.56506809412843E-04  7.64300689160643E-12  3.32674920248454E-13  5.24837960968322E-10  1.29330566104330E-09
 -1.99180558729480E-12  7.11688486636699E-15 -4.38674405019524E-12 -1.26257060885499E-13 -1.10975849927109E-03
 -5.68304742630571E-04  5.57350073023331E-12  1.62619203737013E-13  1.43269016826077E-03  7.33682967415097E-04
  5.11702182638422E-12  9.52441708510636E-10 -1.81100712715547E-12  1.07733701685602E-09  1.60255779290667E-04
 -3.83430327430300E-12 -2.38896445706581E-04  3.08493228165968E-12  3.16030803895352E-04 -1.24553398749911E-04
 -9.38519201669217E-04  6.99958485587020E-01  2.39806664236324E-03  3.75412423089281E-05 -1.74083332901431E-04
  3.34815289808377E-04 -1.60674520360231E-02 -1.73833009308293E-03  6.84368098319905E-05  5.01975253342824E-04
 -6.40256378139713E-12  6.07735113615346E-10 -5.26767475878145E-11 -1.53892937049693E-10 -3.15899241590210E-12
 -5.74625290155641E-12  5.46278456631114E-10 -4.70547986753589E-11 -1.38254418945809E-10 -2.82230533561598E-12
  6.09047835459025E-11 -7.43120546528427E-11 -2.15123745298433E-11  2.23368683748099E-08 -1.75788600107510E-08
  3.14954673411997E-09 -3.61843640910834E-03 -7.03702650485206E-04  2.63562467370389E-04  5.41007370615043E-11
 -6.68375117147882E-11 -1.93300659593386E-11  6.26739167701783E-03  1.21885243635498E-03 -4.56506885698716E-04
 -7.71643946677911E-12 -3.37018533300700E-13 -4.87362107214027E-10 -1.24607906876282E-09  1.98693400688581E-12
  9.92315919151730E-14  4.26119091805223E-12  4.09945624434141E-14  1.10975848930961E-03  5.68304724375235E-04
 -5.53130237983702E-12 -1.88915002282389E-13 -1.43269016780663E-03 -7.33682959568785E-04  5.15269987597352E-12
  9.22920839755745E-10 -1.82791491959088E-12  1.07439736504596E-09  1.60255782903069E-04 -3.81832493896807E-12
 -2.38896452002250E-04  3.04703665913966E-12  3.16030814865199E-04
* ORBITAL    1   12
  6.66576639483359E-06 -7.27315314679841E-05 -7.09328202422393E-01  6.00565501866546E-03  5.86993279703165E-04
  7.65916534837690E-04 -2.09414966987771E-04  3.35899542640598E-03  2.50711578769032E-03 -9.65625798369972E-06
  4.06077754117176E-04 -6.31950241573027E-12  6.41730322367746E-10  3.20499635638771E-11 -1.35877099070130E-10
  1.22307294864528E-11 -5.66672874377349E-12  5.75392684637859E-10  2.85084565474870E-11 -1.21840071196411E-10
  1.08412232112862E-11 -1.96052138198798E-10  6.24339684501030E-11  1.81411704857360E-11 -8.75504064557516E-09
  2.53954457310008E-08 -1.82090354094757E-09  4.87473077732757E-05  1.33388336178087E-04 -2.17231858246434E-04
 -1.75688482056474E-10  5.58614526207630E-11  1.62928215087245E-11 -8.45101998220645E-05 -2.31040075415725E-04
  3.76254918860137E-04 -6.09851481549883E-12 -9.36865886307180E-14  1.30382839625973E-08  6.65620254347280E-09
  1.61257650015840E-12 -1.98424807652309E-14  3.57474638900987E-12  1.15194817814533E-13  9.16371881174575E-05
  2.10734160093818E-05 -4.40938166366258E-12 -6.74398418712477E-14 -1.18301073600976E-04 -2.72102504640556E-05
 -4.09158322556578E-12  3.26650834373832E-09  1.49763648634566E-12 -2.91490765671985E-09 -3.06322378961898E-05
  3.13811604696847E-12  4.56646156114280E-05 -2.52050244509207E-12 -6.04098091267557E-05 -6.66576451584745E-06
  7.27315431418515E-05  7.09328158661095E-01 -6.00565450193874E-03 -5.86993432508965E-04 -7.65916496220450E-04
 -2.09414992190784E-04  3.35899767509675E-03  2.50711589101297E-03 -9.65651880209121E-06  4.06077677284580E-04
 -6.33261217257899E-12  6.45233912504969E-10  3.21766732333993E-11 -1.36567849564729E-10  1.18348894568786E-11
 -5.68483596360078E-12  5.79852506370047E-10  2.91730379543036E-11 -1.22610176980725E-10  1.07515783396476E-11
  1.95992465849172E-10 -6.24183336192868E-11 -1.82265831623117E-11  9.68363696856251E-09 -2.55604855546962E-08
  1.67470603400622E-09 -4.87472767730570E-05 -1.33388327386115E-04  2.17231858086390E-04  1.75621368695997E-10
 -5.61108957414961E-11 -1.63838271463232E-11  8.45097542967097E-05  2.31040110932097E-04 -3.76254851349934E-04
 -6.03672965183500E-12 -5.27166096645096E-14  1.30586695297774E-08  6.70033152887790E-09  1.47893727814065E-12
 -6.56318432700661E-15  3.47544463213769E-12  3.80076288260598E-14  9.16371267915312E-05  2.10733876971055E-05
 -4.30543896210509E-12 -5.21526846316800E-14 -1.18301000942770E-04 -2.72102278777372E-05  4.17707104230367E-12
 -3.29665298442809E-09 -1.37700120284431E-12  2.91199620556629E-09  3.06322310075326E-05 -3.14788024459745E-12
 -4.56646063001146E-05  2.38805662732355E-12  6.04097991131720E-05
* ORBITAL    1   13
 -3.31484451275794E-04 -2.63770007906976E-03 -4.00251531745385E-02 -5.94909105109564E-04 -8.69410245409146E-04
 -6.06857652791267E-04 -1.06485645676445E-03  6.87415435919023E-01  7.49450646550342E-03 -2.94898269013813E-03
 -2.57467996250831E-03 -1.74772935408698E-13  2.68395411712268E-09 -1.06279463698772E-10 -3.28470820835689E-11
  7.48137831562728E-12 -1.52487219222768E-13  2.40509999288316E-09 -9.49878184764699E-11 -2.93655794362031E-11
  6.61327801162961E-12 -4.53637847835830E-10  8.60791733021371E-11  1.31452654227073E-10 -6.33298381101808E-08
 -2.89517077792544E-08 -5.34742959916425E-09 -6.76074801515624E-03 -9.62641998649657E-06  7.20508628614382E-04
 -4.06202175713501E-10  7.72408447703316E-11  1.17923915517328E-10  1.17100019689062E-02  1.67232722211797E-05
 -1.24795927275384E-03  1.05737105335164E-10  2.85909345984804E-11  1.26296324160073E-08  2.16291699017616E-08
 -2.69154873327401E-11 -7.39222668649917E-12 -6.07070931303427E-11 -1.60913611598365E-11 -3.43002555485615E-03
 -1.55778278934035E-03  7.70415307016190E-11  2.09460400174088E-11  4.42815823087220E-03  2.01107884427571E-03
  1.67526475041407E-12  6.91270521041017E-09 -6.88291015003498E-13 -2.86565184114392E-09  3.32392377735655E-04
 -1.18530910804256E-12 -4.95502067422326E-04  1.11477977873849E-12  6.55485561296175E-04 -3.31484394042619E-04
 -2.63769964943905E-03 -4.00251497440571E-02 -5.94904745913688E-04 -8.69409676583516E-04 -6.06857503408499E-04
  1.06485640311283E-03 -6.87415452876714E-01 -7.49450882965239E-03  2.94898265648418E-03  2.57468004424080E-03
  1.53895616522792E-13 -2.68346097025192E-09  1.07620537772778E-10  3.31213455481140E-11 -7.31567676753578E-12
  1.35340005995072E-13 -2.40762199332077E-09  9.66760918781498E-11  2.98004782322006E-11 -6.52092593843886E-12
 -4.59117778610114E-10  8.62285773755753E-11  1.31892579350240E-10 -6.30017762215422E-08 -2.91868465890794E-08
 -5.20668044497565E-09 -6.76074782537512E-03 -9.62665392836649E-06  7.20508386990223E-04 -4.13131896381865E-10
  7.74517196593817E-11  1.18422473257010E-10  1.17100014834357E-02  1.67237745068457E-05 -1.24795892056698E-03
 -1.05355818800885E-10 -2.86398945279743E-11 -1.26290337703721E-08 -2.14845413861798E-08  2.66112661755035E-11
  7.47828025154567E-12  6.05606180520716E-11  1.60403105776732E-11  3.43002563424302E-03  1.55778282208270E-03
 -7.66173888667798E-11 -2.10247451624517E-11 -4.42815830417645E-03 -2.01107893612523E-03  1.68692070501866E-12
  6.88614591026583E-09 -7.27445926484989E-13 -2.85519768093320E-09  3.32392374516364E-04 -1.22912568325825E-12
 -4.95502065359093E-04  1.15147411023996E-12  6.55485566445781E-04
* ORBITAL    1   14
 -2.63541010082899E-11 -2.01344201817475E-10 -1.81826065258212E-09 -2.07574554328689E-09 -5.66797732404146E-10
 -1.45040631535594E-10 -2.44900347370753E-11 -4.13742765589093E-09 -1.09747155311932E-09 -2.39400146996658E-10
 -1.46289763511273E-10  1.31221321018511E-04 -5.12720183584148E-01 -1.89931201695510E-03  3.68312803744032E-04
  4.94566105090195E-04  1.22968194359545E-04 -4.80471991112020E-01 -1.77989370480825E-03  3.45161643670401E-04
  4.63471909703028E-04 -7.25158573730451E-03 -7.58210341558039E-04  2.89293132517175E-04  8.50301132384188E-10
 -1.14694308101018E-10 -1.74057612230427E-10  2.70630659009037E-10  8.13995261233109E-11  6.30549847082539E-12
 -6.79553113343558E-03 -7.10550911690683E-04  2.71093386632057E-04 -6.18122999516360E-10 -1.21764372837227E-10
  1.91658679872482E-11 -1.83255351663077E-03 -1.10779526206349E-03 -6.35889039238342E-11 -3.15290939709262E-11
  4.73136240467226E-04  2.86016855512594E-04  1.08610501535995E-03  6.56548609766198E-04  9.69353325704492E-12
  1.94662966239963E-12 -1.40216783415106E-03 -8.47629339332766E-04 -3.21684478499001E-12  1.91831816932718E-12
 -4.19073575928231E-04 -1.90295791926214E-12  1.58396120104222E-04  7.20806247839791E-13 -1.29477807754039E-13
  3.14872522293585E-04  5.13079851292743E-14 -2.77692319323314E-04  2.03354892404504E-13  2.63507320339922E-11
  2.01377794419679E-10  1.82381154476729E-09  2.07734573975008E-09  5.69157681142497E-10  1.45290859533313E-10
 -2.44669469219845E-11 -4.13673662011730E-09 -1.09593087742986E-09 -2.39102761230615E-10 -1.46321640523833E-10
  1.31221307417515E-04 -5.12720242119106E-01 -1.89931231734592E-03  3.68313391216444E-04  4.94566461734375E-04
  1.22968182472325E-04 -4.80472047756581E-01 -1.77989392448765E-03  3.45162077539167E-04  4.63472181590389E-04
  7.25158514650635E-03  7.58210151387488E-04 -2.89292980741112E-04 -8.58444577925894E-10  1.14052060551569E-10
  1.74794121413211E-10 -2.73595216286339E-10 -8.11757284849724E-11 -5.82097953298611E-12  6.79553054169409E-03
  7.10550796848177E-04 -2.71093241546597E-04  6.22143732620894E-10  1.21407870545099E-10 -1.98957973623415E-11
 -1.83255329446166E-03 -1.10779524641255E-03 -6.35408363504038E-11 -3.11872227302684E-11  4.73135985308989E-04
  2.86016827470822E-04  1.08610523740304E-03  6.56548634320081E-04  9.64390047872724E-12  1.86145338297921E-12
 -1.40216735824392E-03 -8.47629308692136E-04 -3.10516330503254E-12  1.97992143387465E-12  4.19073576898620E-04
  1.76348713200975E-12 -1.58396134146204E-04 -7.28862865560175E-13  8.79993064899695E-14 -3.14872511889641E-04
 -8.32486410541021E-14  2.77692337259787E-04 -6.40325818839679E-14
* ORBITAL    1   15
 -5.96837708306942E-13 -4.56030814174223E-12 -4.05816376894556E-11 -4.70558883862415E-11 -1.21423114252963E-11
 -3.00804973698161E-12 -5.57443553187255E-13 -9.04028634550638E-11 -2.48123756237843E-11 -5.26437701895940E-12
 -2.99599039097560E-12  1.22967367580706E-04 -4.80471994494944E-01 -1.77989739943179E-03  3.45167231659449E-04
  4.63479268731752E-04 -1.31220873957981E-04  5.12720159800284E-01  1.89940394308961E-03 -3.68349547301648E-04
 -4.94599890274097E-04 -6.79547352362977E-03 -7.10564107276539E-04  2.71087508777866E-04 -7.42635983664342E-11
  9.83589414748150E-12  1.51247312357281E-11 -7.28582724626579E-10  1.00788195017684E-10  1.50546971741771E-10
  7.25161707277520E-03  7.58286707226132E-04 -2.89277799487737E-04 -4.38089909385774E-10  5.41014790886034E-11
  8.71375769580505E-11 -1.71727599114532E-03 -1.03809654231755E-03  4.87478741621349E-12  2.70872055557244E-12
  4.43401119447418E-04  2.68054226776624E-04 -1.15901122438908E-03 -7.00628928368489E-04  4.79832614267233E-11
  2.48330544309944E-11  1.49625700481425E-03  9.04488853920140E-04  3.68807828891802E-11  1.91004849608377E-11
 -3.92707531551981E-04  1.68524489684080E-13  1.48426441215083E-04 -6.40594434506166E-14 -1.15868027997752E-12
 -3.35999720143824E-04  9.60762428244155E-13  2.96321606464383E-04  1.26134026671330E-12  6.00711474327710E-13
  4.56317506701146E-12  3.97548134247096E-11  4.66487637878480E-11  1.16927774283445E-11  2.95792825850120E-12
 -5.64283858587433E-13 -9.24385778930301E-11 -2.50603178020201E-11 -5.23513449769876E-12 -3.04253094496523E-12
  1.22967361222424E-04 -4.80472055947068E-01 -1.77989743214160E-03  3.45167057533676E-04  4.63479240808116E-04
 -1.31220868157501E-04  5.12720227362741E-01  1.89940388946799E-03 -3.68349230727953E-04 -4.94599789675939E-04
  6.79547279561754E-03  7.10564406323299E-04 -2.71087342818779E-04  7.36345998364115E-11 -9.88130984007543E-12
 -1.50357245400189E-11  7.34902104297129E-10 -1.01222093326523E-10 -1.51264856765194E-10 -7.25161626100997E-03
 -7.58287092879995E-04  2.89277621824087E-04  4.40995361965581E-10 -5.42928271444197E-11 -8.74712829583712E-11
 -1.71727601508255E-03 -1.03809660051339E-03  4.94877041676635E-12  2.71850906299129E-12  4.43401444985847E-04
  2.68054230434236E-04 -1.15901106892484E-03 -7.00628985029482E-04  4.75927424016695E-11  2.49727346331158E-11
  1.49625729891975E-03  9.04488904492110E-04  3.66033503796516E-11  1.92774726439197E-11  3.92707536418989E-04
 -1.14429323179622E-13 -1.48426420102151E-04  1.05338582282563E-13  1.12707423470290E-12  3.35999724386485E-04
 -9.59434158749391E-13 -2.96321594203681E-04 -1.31118204337715E-12
* ORBITAL    1   16
 -1.24962943589096E-12 -1.24256340567054E-11 -3.78529559227290E-10  1.05558333271338E-10 -1.11810283425248E-10
  2.22077236266858E-11 -1.06805675460555E-12  1.26387280369095E-09  5.34288013677706E-11  2.01865672618544E-11
  9.56537734096158E-13 -1.40527978778249E-04 -6.32505539630682E-01  1.46977600091014E-04 -1.24703821551139E-04
  2.91442421236580E-04  7.16867298310949E-05  3.22650590092477E-01 -7.49277367847028E-05  6.35848760379274E-05
 -1.48694683729797E-04  1.79285725276406E-03 -2.24914451446664E-04 -2.89953245923490E-04  2.37598854544491E-10
 -2.06675109828164E-11 -3.84921862134459E-11 -6.37298832171099E-10  4.51989995120469E-11  9.94051112456772E-11
 -9.14569334622327E-04  1.14786294430634E-04  1.47918845764265E-04 -6.94433733921180E-10  7.87200011880351E-11
  1.18811507072550E-10  2.09482306039874E-04  3.07260577148854E-05 -2.09882461864963E-11 -1.04946732655361E-11
 -5.40909224188839E-05 -7.92060232881471E-06  6.75578348102981E-05  9.89524373962285E-06  4.49126697146463E-11
  1.74821059547912E-11 -8.72448256316105E-05 -1.28053490653231E-05  6.47475955589149E-11  4.29392915893340E-11
 -2.54852764436930E-05 -7.30416534370755E-13  9.63125209616798E-06  1.80770267185166E-13 -8.46241617497663E-13
 -1.04245434724323E-05  3.43386582518479E-13  9.18976102181326E-06  3.49723017580772E-12 -1.29702230161751E-12
 -1.27671526893564E-11 -3.81119141449974E-10  1.01887914775195E-10 -1.12738250876601E-10  2.17751687701356E-11
  1.10017602699610E-12 -1.26537564174736E-09 -5.14994354380294E-11 -1.96574146072565E-11 -7.34492654912496E-13
  1.40527993484979E-04  6.32505462875082E-01 -1.46977920263403E-04  1.24703836988972E-04 -2.91442352462817E-04
 -7.16867295818166E-05 -3.22650546363849E-01  7.49283556914072E-05 -6.35852439421783E-05  1.48694509553879E-04
  1.79286010704761E-03 -2.24914426831113E-04 -2.89953444245654E-04  2.39867341014651E-10 -2.05437513808572E-11
 -3.87984694275611E-11 -6.41744265825576E-10  4.58285457166051E-11  1.00111886948621E-10 -9.14571025751921E-04
  1.14786503172513E-04  1.47918935696860E-04 -6.98102247020215E-10  7.85600809292930E-11  1.19114735987960E-10
 -2.09482610406720E-04 -3.07261705855301E-05  2.12825273686223E-11  1.05527025751118E-11  5.40907756961366E-05
  7.92065789173707E-06 -6.75581205655855E-05 -9.89523981747284E-06 -4.44672799563408E-11 -1.75362865888136E-11
  8.72444873565435E-05  1.28053650224288E-05 -6.43589780705580E-11 -4.30298096693343E-11 -2.54852179795770E-05
 -7.57335802838748E-13  9.63120853133030E-06  2.75193733418876E-13 -8.58472955824326E-13 -1.04245294945428E-05
  2.95739788962605E-13  9.18971692647379E-06  3.54808469821104E-12
* ORBITAL    1   17
 -3.20236972880461E-12 -3.19254682865792E-11 -9.79995334775068E-10  2.76956943494490E-10 -2.89766991484992E-10
  5.76893758017414E-11 -2.73114890471745E-12  3.28539014613363E-09  1.40027039178775E-10  5.25003083223874E-11
  2.36320629761277E-12 -7.16843483843427E-05 -3.22650560336425E-01  7.50132167908735E-05 -6.36450395510644E-05
  1.48639305569171E-04 -1.40528397774841E-04 -6.32505541809679E-01  1.46957123318189E-04 -1.24710736689886E-04
  2.91433790263979E-04  9.14542478027620E-04 -1.14678715883513E-04 -1.47901938644109E-04  8.97386373347765E-10
 -7.80912988194552E-11 -1.45364927917698E-10  5.74188673133694E-10 -7.71967892447966E-11 -1.02282701938618E-10
  1.79282789636436E-03 -2.24915336235759E-04 -2.89956757348763E-04 -5.14860909476442E-10  9.26003714891912E-11
  1.00174104033660E-10  1.06880484629630E-04  1.56720080970502E-05 -7.70061064403459E-11 -3.97827954780735E-11
 -2.76233511383576E-05 -4.06682195092967E-06 -1.32495516688677E-04 -1.94392717886649E-05 -5.29268768789046E-11
 -4.53888993438434E-11  1.71052045507870E-04  2.50829057847238E-05  3.65412222251963E-11  4.11324125202989E-11
 -1.30006658638225E-05 -2.66181888617359E-12  4.91673651274615E-06  9.76705410895514E-13  2.43527005015003E-12
  2.04336379572109E-05 -3.52682437691107E-12 -1.80219129757243E-05  3.47525149690586E-12 -3.39892948833738E-12
 -3.34161509826850E-11 -9.92200155829373E-10  2.62193624359518E-10 -2.93589313604484E-10  5.63512646511575E-11
  2.89693350664287E-12 -3.27193429384020E-09 -1.31740457269358E-10 -5.08799717383136E-11 -1.65710832955358E-12
  7.16843666473044E-05  3.22650526538037E-01 -7.50127914545754E-05  6.36445875425324E-05 -1.48639447980675E-04
  1.40528418553940E-04  6.32505466475660E-01 -1.46957198897372E-04  1.24710552904753E-04 -2.91433791944284E-04
  9.14543666207365E-04 -1.14678415139232E-04 -1.47902056307712E-04  9.02337529249958E-10 -7.76417581799829E-11
 -1.45922622322890E-10  5.78636985170958E-10 -7.63987562847497E-11 -1.02495579907636E-10  1.79283068068742E-03
 -2.24915166076210E-04 -2.89956963488128E-04 -5.17488339708584E-10  9.08370231383366E-11  9.99053215106790E-11
 -1.06880857633870E-04 -1.56721341334547E-05  7.76009151239732E-11  3.96917833791229E-11  2.76237362678920E-05
  4.06686751148542E-06  1.32495534830558E-04  1.94393421426384E-05  5.27838120555147E-11  4.53001377055782E-11
 -1.71052606770219E-04 -2.50830498672897E-05 -3.66025922261354E-11 -4.10306532228816E-11 -1.30006268439940E-05
 -2.75334343375980E-12  4.91674754838561E-06  1.05243418267288E-12  2.48820239173909E-12  2.04335730178000E-05
 -3.44599164930323E-12 -1.80218813090817E-05  3.48649165426755E-12
* ORBITAL    1   18
  3.10399209841121E-04  2.42922249054934E-03  2.48258961300853E-02  8.09902853317556E-03  1.70925795416349E-03
  2.96506285490734E-04  9.95834574191651E-04  7.25257393432111E-01  5.91519543332155E-03  5.18357746930966E-04
 -1.03452187961326E-04 -2.01080656864057E-13 -2.75111200129879E-09 -8.37741430939207E-11  7.55938803279664E-14
  2.75833307548922E-11 -1.73164160007656E-13 -2.46273081444922E-09 -7.52753724534159E-11 -7.75753052824560E-15
  2.47759852960046E-11 -5.18456990334039E-10  4.93053885335966E-11  1.22903576424665E-10 -2.40701042277309E-08
 -2.90722346907817E-08  4.07488371728178E-09  2.85235011532064E-03 -5.39899484849112E-04 -6.64321944690815E-04
 -4.65237070254952E-10  4.40795515460955E-11  1.10123561880118E-10 -4.94035805085139E-03  9.35207724182941E-04
  1.15064336734383E-03  1.17780454244062E-10  3.20193283803137E-11 -2.37895062708668E-08  3.32945234761564E-09
 -2.98051145485965E-11 -8.14446544059092E-12 -6.78579936995288E-11 -1.81772553065075E-11 -1.34637085552439E-05
  1.53734805167658E-04  8.56501622661509E-11  2.32671151428371E-11  1.73966873719365E-05 -1.98479296580853E-04
 -4.45044626051116E-13 -2.02455226928068E-09  1.96864852798616E-13  7.78084144220285E-10 -2.35216689655531E-05
  3.52938516803739E-13  3.50633949264627E-05 -2.83679784829415E-13 -4.63857486782492E-05 -3.10399205222637E-04
 -2.42922247374209E-03 -2.48258977244449E-02 -8.09903142095892E-03 -1.70925863602509E-03 -2.96506364280235E-04
  9.95834581846639E-04  7.25257377947879E-01  5.91519537905106E-03  5.18357499264783E-04 -1.03452294195066E-04
 -2.22169764946994E-13 -2.75456359300941E-09 -8.45251258716773E-11  1.86771576021872E-13  2.77822845005283E-11
 -1.93897208849894E-13 -2.47350601812990E-09 -7.56563911880339E-11  9.30032056473516E-14  2.49490800090389E-11
  5.22098306647016E-10 -4.92527106195922E-11 -1.23177279577032E-10  2.33888732501468E-08  2.95889945026111E-08
 -4.04184750983202E-09 -2.85235090860185E-03  5.39899374573253E-04  6.64322036728336E-04  4.69559384227535E-10
 -4.43320948181394E-11 -1.10683746669314E-10  4.94035970110381E-03 -9.35207765586442E-04 -1.15064354499510E-03
  1.17408084708903E-10  3.20859058594588E-11 -2.37054567589833E-08  3.19236284568319E-09 -2.92187084343776E-11
 -8.20943898487154E-12 -6.78613969351210E-11 -1.82769366389731E-11 -1.34636664276297E-05  1.53734858406015E-04
  8.49828028412709E-11  2.34235725441211E-11  1.73965719062960E-05 -1.98479318837046E-04  5.32548058333508E-13
  2.04840251823940E-09 -2.06987153777460E-13 -7.86459831101184E-10  2.35216786869123E-05 -3.27629717977333E-13
 -3.50634071121543E-05  2.88603449115519E-13  4.63857587727666E-05
* ORBITAL    1   19
  9.06532061328918E-10  7.59881737644065E-09 -7.94531993714019E-09 -2.14631853211731E-06  9.31116517880468E-08
  7.02463769094941E-08 -4.74721741358626E-09 -6.13602402752683E-08  8.84552707837493E-07  5.46249669748472E-08
 -3.26312488508263E-08 -7.20038348006872E-12 -4.06271668571114E-10 -1.10180398117769E-09 -3.35616411735690E-10
 -1.60948120844064E-10  1.91342646514953E-11  1.04526940947606E-09  2.81241488933281E-09  8.45517837700669E-10
  4.03453066120694E-10  1.19446380550920E-09 -2.27310069400564E-10 -4.54811039903252E-11  3.04597762686391E-01
  4.25594970093425E-03 -1.70063351774872E-04  5.33079532550737E-01  7.44827030353473E-03 -2.97577253780746E-04
 -2.82198187186452E-09  5.46250751682748E-10  1.10943360489424E-10  3.07775010696892E-01  4.30004531437099E-03
 -1.71879940153883E-04 -2.20363765262234E-10 -1.38408097668881E-10  2.84124194853912E-03  1.76281155374315E-03
 -5.61221589693931E-10 -3.51246715547778E-10 -2.40208697196119E-10 -1.51294907806882E-10  4.53924503284132E-03
  2.81632978704697E-03  3.87114465799995E-11  2.55096328389778E-11  3.51612018934570E-03  2.18153793484929E-03
  1.14894778067610E-11  3.20907083350946E-04  2.58831175760034E-11 -1.21294202892228E-04 -3.87555224950518E-04
  8.46464190113037E-12  3.46642416304385E-04  2.97896659705665E-12  4.58570478773617E-04  8.90893553238349E-10
  7.48234082522209E-09 -8.24724358800387E-09 -2.12916419135622E-06  8.77449306304935E-08  6.76213951407408E-08
  4.72594444300941E-09  6.05726405977416E-08 -8.75463330435279E-07 -5.34440291646548E-08  3.26772872574546E-08
  7.43290537354925E-12  4.14365352915778E-10  1.10342383617728E-09  3.38262666493810E-10  1.63403760945636E-10
 -1.91579039775082E-11 -1.04996897917467E-09 -2.78143982994784E-09 -8.44022167988502E-10 -4.05025429150744E-10
  1.27717925817958E-09 -2.22957278286027E-10 -4.54165462581392E-11  3.04597763934255E-01  4.25595102535410E-03
 -1.70062982781012E-04  5.33079533698520E-01  7.44827343110689E-03 -2.97576527010771E-04 -2.75292810119199E-09
  5.44173942668435E-10  1.09446206629661E-10  3.07775013586227E-01  4.30004461086115E-03 -1.71879996618993E-04
  2.20498018892252E-10  1.38821825889119E-10 -2.84124177372317E-03 -1.76281142516421E-03  5.67589687425990E-10
  3.55642846420823E-10  2.44147334722595E-10  1.53996841039205E-10 -4.53924494556600E-03 -2.81632972416959E-03
 -3.91907065430460E-11 -2.56087667541025E-11 -3.51611963625896E-03 -2.18153752981847E-03  1.15766975749209E-11
  3.20907085133137E-04  2.58691719058680E-11 -1.21294190533263E-04 -3.87555229293026E-04  8.38444143189830E-12
  3.46642413255014E-04  3.13134151559913E-12  4.58570467999815E-04
* ORBITAL    1   20
 -3.27332954199689E-08 -2.39559628528578E-07 -1.18572621631408E-06 -8.20167328685923E-06 -5.12058150114347E-08
 -6.20769026349217E-08 -2.40534314518762E-08 -4.38792005065888E-07  1.00592237822237E-06 -5.86936933129741E-09
 -1.26968160303605E-07  9.59230646454727E-12 -9.90801790015925E-11 -2.03102822679870E-09 -4.74284935037366E-10
 -8.12845898540769E-11 -2.47736626227571E-11  2.31634702767126E-10  5.14011555136728E-09  1.18986173722625E-09
  1.97609690289955E-10  7.98325491768525E-10 -4.87876106630160E-10 -1.96091640675662E-10  3.22041232616099E-01
 -6.04099942549021E-03 -2.88727834515343E-03  5.62033102787945E-01 -1.05435265192824E-02 -5.03916114462026E-03
 -2.09298370055913E-09  1.21256903781683E-09  4.85633840734886E-10  3.24491525653394E-01 -6.08766020217365E-03
 -2.90945381654325E-03 -1.35963907410069E-10 -4.88020951942982E-11 -3.69413553671751E-04 -2.46622860157303E-04
 -3.19529714579095E-10 -6.83943478532068E-11 -1.56545561758506E-10 -6.42400096184058E-11 -5.88526003064552E-04
 -3.92894198772584E-04  4.74047019843416E-11  4.77612242077164E-11 -4.55876164737432E-04 -3.04346837773897E-04
  2.52022813015457E-11 -1.76492839532771E-04  4.52856523076285E-11  6.67018480699815E-05  2.12552592655428E-04
  2.36317279166879E-11 -1.90107406810852E-04 -1.82980160847238E-12 -2.51492059118011E-04  3.27592646447671E-08
  2.39766404791822E-07  1.18693990700357E-06  8.19131664488702E-06  5.78519438406533E-08  6.52324697502440E-08
 -2.41101385638682E-08 -4.40105853498055E-07  1.00293955468771E-06 -5.78897540941333E-09 -1.26688591541649E-07
  9.89484372145040E-12 -9.33487106874250E-11 -2.03116717347236E-09 -4.77910783589124E-10 -8.44056268958342E-11
 -2.46244935878634E-11  2.38557684052186E-10  5.10949215711465E-09  1.19172548149732E-09  2.01997877589232E-10
 -9.23955038850602E-10  4.91668328562444E-10  1.96806035255446E-10 -3.22041231633863E-01  6.04099843466170E-03
  2.88727800106153E-03 -5.62033099991763E-01  1.05435258131780E-02  5.03916085597851E-03  2.02368374399772E-09
 -1.20696269733693E-09 -4.83814134592200E-10 -3.24491526352342E-01  6.08766066117344E-03  2.90945368948580E-03
 -1.38546041294125E-10 -5.01456147793177E-11 -3.69413793275207E-04 -2.46623002327582E-04 -3.24838357812727E-10
 -7.20585157020201E-11 -1.59448910187874E-10 -6.61529173407762E-11 -5.88526545556811E-04 -3.92894544209997E-04
  4.66839460676819E-11  4.73740926740232E-11 -4.55876588046952E-04 -3.04347083897624E-04 -2.52471125248786E-11
  1.76492833976595E-04 -4.53752912096161E-11 -6.67018874438459E-05 -2.12552588736737E-04 -2.37567405050866E-11
  1.90107439437691E-04  1.94526480368348E-12  2.51492084620102E-04
* ORBITAL    1   21
 -1.31498551691417E-15 -1.61048023534703E-13  1.11748859121785E-12 -1.28162226584398E-10 -1.49288863530199E-11
 -8.21657124905601E-12 -2.09104160023568E-13 -1.79735463899506E-11  6.95353937641961E-11  1.37941829510127E-11
  6.49007655666311E-12  1.86592683887487E-03  4.16500508247943E-02 -3.50605824845670E-02  2.42904921374903E-04
  3.59285807489853E-03 -1.99199005491361E-03 -4.44639857105328E-02  3.74293992431572E-02 -2.59363612211310E-04
 -3.83564028917246E-03 -4.45160362657831E-01 -1.52056060827150E-02  1.19639883503692E-03  5.91245630222325E-11
  4.34197445612314E-11  6.93035170817755E-12  5.67927092729909E-10  4.26467607134703E-10  6.73444307305819E-11
  4.75235151409857E-01  1.62328921376079E-02 -1.27722700003021E-03  3.13802862075105E-10  2.66768291197378E-10
  4.66095915499980E-11 -9.50057636996609E-03 -5.19388729944585E-03 -4.36453391575997E-11 -2.91102125218935E-11
  2.45301804155913E-03  1.34104467861779E-03 -6.41462999678049E-03 -3.50682472067025E-03 -3.88498757074885E-10
 -2.58255954745269E-10  8.28124372111185E-03  4.52728916262884E-03 -3.10645431181828E-10 -2.06419094096012E-10
 -1.27139965754840E-03  3.13776112457156E-12  4.80541261167048E-04 -1.20298247645736E-12 -2.14327922323492E-11
 -1.08825566322804E-03  1.91458378419625E-11  9.59751457966349E-04  2.60651982259369E-11 -1.12396648693644E-13
 -7.23417054771728E-13 -5.36003646555802E-12  1.58595638147235E-10  1.57172627709733E-11  8.20074947310982E-12
 -1.36498844084498E-13 -1.68218744784962E-11  6.32596293318194E-11  1.28430519989871E-11  6.28197493148230E-12
  1.86592677133165E-03  4.16500483359733E-02 -3.50605810831473E-02  2.42904962685868E-04  3.59285804397242E-03
 -1.99198998062613E-03 -4.44639829081185E-02  3.74293967260389E-02 -2.59364048149055E-04 -3.83564052465947E-03
  4.45160374980984E-01  1.52056083027542E-02 -1.19639802728042E-03 -6.50843411848640E-11 -4.42126406742606E-11
 -7.17024427906103E-12 -5.67314319542844E-10 -4.23046962714700E-10 -6.62337757385423E-11 -4.75235166230566E-01
 -1.62328946998285E-02  1.27722605670616E-03 -3.40653161941840E-10 -2.65179958102119E-10 -4.53854549125064E-11
 -9.50057601144691E-03 -5.19388707260427E-03 -4.31547412571453E-11 -2.87337409029823E-11  2.45301781280341E-03
  1.34104449412942E-03 -6.41462979293113E-03 -3.50682460055491E-03 -3.93268230315322E-10 -2.61531066713341E-10
  8.28124332837095E-03  4.52728889087001E-03 -3.12697269743550E-10 -2.07943702539096E-10  1.27139964616122E-03
 -3.25528519214739E-12 -4.80541278245938E-04  1.10944816587729E-12  2.13435555282130E-11  1.08825564927635E-03
 -1.89660753046164E-11 -9.59751465737393E-04 -2.61478218080604E-11
* ORBITAL    1   22
 -1.94856487232372E-03 -1.43586823935655E-02 -7.20654749200480E-02 -4.32211668389869E-02 -2.60063203761425E-03
 -1.79250951580739E-03 -4.01170301923032E-03 -7.22261514574962E-02 -2.90683715050098E-02 -2.97005804838116E-03
  1.57943852047814E-03 -8.99231695197508E-12 -7.94898845889203E-10 -2.78296402798802E-09 -7.51028271063151E-10
 -3.65497022424145E-10 -8.14665600386804E-12 -7.14648350921885E-10 -2.49810326548275E-09 -6.73646879196611E-10
 -3.27736924998510E-10  3.24023550651158E-09 -6.44606929783378E-11  1.26412463056689E-12 -6.43746904888424E-07
  3.98276228988729E-07  1.35185753100064E-07 -3.40669496972889E-01 -6.15328007681783E-04  3.92824684774716E-03
  2.92839318218251E-09 -5.75324623179959E-11  8.25579750787413E-13  5.90054589010208E-01  1.06482437495897E-03
 -6.80421605255961E-03 -4.09264978440771E-10 -2.61191089320348E-10  5.66716292800088E-09  3.73431885337436E-09
  1.05669143764950E-10  6.74024629777976E-11  2.31655981716244E-10  1.47829645381113E-10 -7.83231162889464E-03
 -3.74644405720831E-03 -2.98994034709245E-10 -1.90856481376805E-10  1.01114331481219E-02  4.83661228172038E-03
  3.61344275791250E-11  1.42186148323206E-10 -1.37301977560291E-11 -6.86907908855518E-10  8.16096084709133E-04
 -2.61156292873031E-11 -1.21656483425074E-03  2.31141625891092E-11  1.60936235016910E-03 -1.94856477905550E-03
 -1.43586817025047E-02 -7.20654716076821E-02 -4.32211527274365E-02 -2.60063434625681E-03 -1.79251059709328E-03
  4.01170286416151E-03  7.22261471961931E-02  2.90683757899624E-02  2.97005802956203E-03 -1.57943896863346E-03
  8.55671628731119E-12  7.87220377089278E-10  2.78163282136373E-09  7.52407803977820E-10  3.67080075392278E-10
  7.66863119666779E-12  7.05128936229438E-10  2.49649736529848E-09  6.75440758261435E-10  3.29752980597628E-10
  3.11241089061282E-09 -6.49812674718803E-11  3.14358673008689E-12 -6.53447936383975E-07  3.91356624969482E-07
  1.33265669452976E-07 -3.40669500579990E-01 -6.15327654728452E-04  3.92824686109708E-03  2.77135127501393E-09
 -5.82855020648251E-11  3.11622783101846E-12  5.90054599617885E-01  1.06482683185946E-03 -6.80421525657731E-03
  4.14927383290784E-10  2.64593427972992E-10 -5.78391286570672E-09 -3.85667840455292E-09 -1.07149951343382E-10
 -6.82966553732251E-11 -2.36086566326921E-10 -1.50462599164758E-10  7.83231127523454E-03  3.74644382057584E-03
  3.04729439720669E-10  1.94302302154630E-10 -1.01114326496995E-02 -4.83661193323375E-03  3.56253815847278E-11
  1.66089969949362E-10 -1.35673206712928E-11 -6.91334845333164E-10  8.16096083654959E-04 -2.55560709303333E-11
 -1.21656482896928E-03  2.26828786830413E-11  1.60936233836800E-03
* ORBITAL    1   23
 -3.82512673743783E-12 -2.76143546174535E-11 -1.27486002608885E-10  3.15556437241702E-10  6.15513649076726E-11
  1.33811048675258E-11 -2.38978600089643E-12 -2.04239249952781E-11  2.06013829923213E-10  4.35495855211735E-11
  5.06553850005043E-12  1.65484659826041E-03  3.61815267236870E-02  5.40042216240596E-02 -1.42184081632928E-03
 -5.25805329786742E-03 -1.76700083544030E-03 -3.86336465818785E-02 -5.76648608832405E-02  1.51820292081745E-03
  5.61447219458483E-03  5.23609403204756E-01 -1.23589211209729E-02 -4.76007731043092E-03 -2.55167380708497E-10
 -2.26875679862368E-10 -8.58336947027555E-11 -2.39705538381937E-09 -2.27567961697179E-09 -8.61111421651793E-10
 -5.59094430505034E-01  1.31963216822082E-02  5.08261174128193E-03 -1.38493231524611E-09 -1.31741028520320E-09
 -4.91634182153568E-10 -1.34629768489098E-03 -4.85997236181423E-04 -2.15931636940672E-11 -3.37102483813464E-11
  3.47689123124188E-04  1.25543004148651E-04 -9.09184727652735E-04 -3.28202104478530E-04 -1.96736486611939E-10
 -3.04562278249715E-10  1.17378189442708E-03  4.23725427196002E-04 -1.59575705253297E-10 -2.43873723201733E-10
 -8.28308930176106E-05 -7.89611594996988E-12  3.13232555055905E-05  2.76558080909894E-12  5.32736182599567E-11
 -7.09158608604386E-05 -4.71135812023385E-11  6.25461764380318E-05 -6.54030000996649E-11 -3.62469925252646E-12
 -2.62935118371556E-11 -1.21061069201953E-10  3.63084917049474E-10  5.86937125784400E-11  1.21228914934583E-11
  2.23264147523248E-12  1.94268057498156E-11 -2.09730322853478E-10 -4.29293022944056E-11 -4.27033488997752E-12
 -1.65484665146600E-03 -3.61815283331136E-02 -5.40042187301678E-02  1.42183951662280E-03  5.25805188232195E-03
  1.76700088881478E-03  3.86336483051086E-02  5.76648573674575E-02 -1.51820135459187E-03 -5.61447041069366E-03
  5.23609393383363E-01 -1.23589202462860E-02 -4.76007664690682E-03 -2.62367169551212E-10 -2.27286534580055E-10
 -8.58860411077308E-11 -2.40845713070283E-09 -2.27090126195558E-09 -8.60402661949483E-10 -5.59094418737194E-01
  1.31963197448135E-02  5.08261070788840E-03 -1.42321654584899E-09 -1.31441036601724E-09 -4.90804259264340E-10
  1.34629851386696E-03  4.85997789403410E-04  2.20058528426434E-11  3.40315049571312E-11 -3.47689345500856E-04
 -1.25543212549887E-04  9.09185226336663E-04  3.28202434932971E-04  1.92360947260750E-10  3.01921240486584E-10
 -1.17378257113428E-03 -4.23725937588385E-04  1.57263804715988E-10  2.42491317721444E-10 -8.28309897362317E-05
 -7.98468103262656E-12  3.13232030592742E-05  2.73602849920344E-12  5.32439137556581E-11 -7.09159523078187E-05
 -4.69929239127550E-11  6.25461895617488E-05 -6.53102535931039E-11
* ORBITAL    1   24
 -2.73153756281326E-12 -1.31676838620145E-11  1.95099198047153E-11 -7.21775555990440E-09 -5.75445160779144E-10
 -3.08041200024548E-10 -1.06958367633271E-11 -9.00568079382471E-10  2.97505263935503E-09  5.59683565305372E-10
  2.45647344389629E-10  1.99198163640560E-03  4.44637895816254E-02 -3.74288730894730E-02  2.59139336920399E-04
  3.83538891277674E-03  1.86592278954401E-03  4.16500107409408E-02 -3.50603501393581E-02  2.42788605160875E-04
  3.59272025909613E-03 -4.75235451199407E-01 -1.62321738874817E-02  1.27735065064977E-03 -6.41070215284134E-10
 -4.94180545292507E-10 -8.02013719461061E-11  5.59725194472955E-11 -3.80392580613666E-10 -1.44770368678491E-10
 -4.45160567164707E-01 -1.52049335699428E-02  1.19651589354054E-03 -1.50728528919841E-11  7.08472156953481E-10
  2.46480615908086E-10 -1.01424787248263E-02 -5.54482499923585E-03  4.94954177897622E-10  3.28759536007858E-10
  2.61875842617930E-03  1.43165682663829E-03  6.00871510186242E-03  3.28492144649398E-03  1.62206985747643E-10
  1.07673783190580E-10 -7.75720916256124E-03 -4.24081640002530E-03 -2.79441330694790E-10 -1.85185559482668E-10
 -1.35730103236424E-03 -3.66158421271713E-11  5.13010088484223E-04  1.38255901937535E-11  1.05333928652962E-11
  1.01939032742336E-03 -1.66336916458582E-11 -8.99019990844971E-04  2.65674445853462E-11  3.52331409994767E-12
  1.89305933072073E-11  6.90259668255017E-12  7.00903899584726E-09  5.69221753281351E-10  3.07281842704337E-10
 -1.05775459468496E-11 -9.06015421912576E-10  3.01562790761053E-09  5.66214464608371E-10  2.46487061834102E-10
  1.99198161221533E-03  4.44637883973451E-02 -3.74288743490579E-02  2.59137566577692E-04  3.83538747419767E-03
  1.86592276557841E-03  4.16500095134219E-02 -3.50603503185945E-02  2.42787341059891E-04  3.59271918729904E-03
  4.75235444238987E-01  1.62321758284457E-02 -1.27735027019220E-03  4.20770007722518E-10  4.74317971268583E-10
  7.46007329941793E-11 -1.49483553836084E-10  3.78793887730631E-10  1.46150588507680E-10  4.45160561893614E-01
  1.52049356096233E-02 -1.19651544697486E-03  1.64367333023728E-10 -7.06288870894254E-10 -2.49119266579220E-10
 -1.01424784226325E-02 -5.54482478830318E-03  5.03677831455082E-10  3.34799638538037E-10  2.61875841376351E-03
  1.43165683725391E-03  6.00871483993823E-03  3.28492124182434E-03  1.68332777744332E-10  1.11312424022561E-10
 -7.75720900037134E-03 -4.24081630769861E-03 -2.86647340720470E-10 -1.89254784864038E-10  1.35730102612767E-03
  3.61950145711171E-11 -5.13010071676924E-04 -1.36754723751361E-11 -1.02082394771576E-11 -1.01939033610847E-03
  1.61480210957460E-11  8.99019963801624E-04 -2.60741618030451E-11
* ORBITAL    1   25
 -1.75002173055253E-10 -1.26691201291472E-09 -5.83477520796168E-09  1.59611041099349E-08  2.68774899481983E-09
  5.32063267704247E-10 -1.08852327231177E-10 -9.31349419643267E-10  9.92754174624115E-09  2.14274648131796E-09
  3.06535141185987E-10  1.76697899067940E-03  3.86332234519915E-02  5.76646250675523E-02 -1.51735851794494E-03
 -5.61365551536000E-03  1.65483693533281E-03  3.61813330524229E-02  5.40055084981272E-02 -1.42104687274930E-03
 -5.25743362017316E-03  5.59093780035055E-01 -1.31983950121439E-02 -5.08332412057631E-03  2.60423434656583E-09
  2.63162664145835E-09  9.93126742058103E-10  2.19016841468058E-10 -1.55336580939533E-10 -2.01270718040906E-10
  5.23609075991342E-01 -1.23605670800402E-02 -4.76064401989154E-03 -7.68728573281606E-10 -2.29595040533305E-10
  1.60391301080028E-10 -1.43737891527559E-03 -5.18822743739319E-04  2.56177310102673E-10  3.92113045846033E-10
  3.71179773919001E-04  1.33998734842313E-04  8.51401718271065E-04  3.07312558928386E-04  1.60789393548296E-10
  1.61558208060770E-10 -1.09914209493965E-03 -3.96735134857865E-04 -2.47149034460561E-10 -2.67200508470843E-10
 -8.84232431146857E-05  9.04506354158192E-11  3.34240408741073E-05 -3.41128872259657E-11 -3.13863407429290E-11
  6.63975030063801E-05  4.94891442015151E-11 -5.85573302371118E-05 -7.68274054114683E-11 -1.76206793591966E-10
 -1.27567796282186E-09 -5.87697319307059E-09  1.56284927306938E-08  2.70743887402724E-09  5.41319375939249E-10
  1.09259665339705E-10  9.35554835780468E-10 -9.90216074715417E-09 -2.14412351975309E-09 -3.08457124520343E-10
 -1.76697900764169E-03 -3.86332238788533E-02 -5.76646258732371E-02  1.51735660573471E-03  5.61365415989807E-03
 -1.65483694862690E-03 -3.61813334660835E-02 -5.40055088556964E-02  1.42104490421990E-03  5.25743208104996E-03
  5.59093787590196E-01 -1.31983984899559E-02 -5.08332494644710E-03  2.30978330394626E-09  2.62797138015811E-09
  9.93306062795640E-10  1.06852078407393E-10 -1.53550829615705E-10 -1.99857001592537E-10  5.23609081582887E-01
 -1.23605693454167E-02 -4.76064446833966E-03 -5.89616776859005E-10 -2.31355188599774E-10  1.58473014568381E-10
  1.43738005958797E-03  5.18823343233556E-04 -2.50459396504294E-10 -3.88417247813549E-10 -3.71180107783911E-04
 -1.33998876746081E-04 -8.51402342702410E-04 -3.07312945934749E-04 -1.57042563676528E-10 -1.59090994557977E-10
  1.09914296321613E-03  3.96735558465588E-04  2.42939096045227E-10  2.64467869702711E-10 -8.84232807288651E-05
  9.04159896264368E-11  3.34241054726775E-05 -3.41880942091773E-11 -3.14515158877035E-11  6.63974894618296E-05
  4.94374310185259E-11 -5.85574301291687E-05 -7.67697503294497E-11
* ORBITAL    1   26
  2.93348091448193E-08  2.16911512319057E-07  9.84229080210515E-07 -2.71101992564052E-06  1.37678626586329E-06
  7.40465584930188E-07  3.14773644538152E-08  5.79495903162382E-07 -1.62802050322123E-06 -2.86301377055184E-07
 -1.24651862819150E-07  1.98370001951247E-11  1.05740143974161E-09  2.82914262200773E-09  8.47225320614904E-10
  4.03976653063310E-10  8.41240285426146E-12  4.32426960123688E-10  1.14204895820420E-09  3.39697548898301E-10
  1.61821197695414E-10 -2.67870059197181E-09  5.38808401786791E-10  1.10514832462486E-10  6.15547971835384E-01
  8.60020982381501E-03 -3.43814177528504E-04 -2.63789253443587E-01 -3.68550514400156E-03  1.47327973410176E-04
 -9.89279849126706E-10  2.07620016264184E-10  4.33641219552197E-11 -1.52299228571358E-01 -2.12771862574783E-03
  8.50696779316757E-05  1.28055641066258E-10  8.20462962232435E-11  5.74172213600742E-03  3.56237238802251E-03
 -2.04735199272911E-10 -1.28610835610991E-10  4.31297961209399E-10  2.69454387953579E-10 -2.24621479758189E-03
 -1.39364316495223E-03  4.20608904194828E-10  2.64010863185602E-10 -1.73988137036724E-03 -1.07948388511400E-03
 -1.50340444080036E-12  6.48508159111150E-04  8.95768323819843E-12 -2.45109942203315E-04  1.91784397352692E-04
 -1.71768336382328E-11 -1.71535592694175E-04 -2.25548139939607E-11 -2.26909791630396E-04  2.92699901325769E-08
  2.16431968409924E-07  9.83089131776420E-07 -2.63897533894952E-06  1.35434917423779E-06  7.29511109787939E-07
 -3.15748851388949E-08 -5.83043941067365E-07  1.66658365839770E-06  2.91426812183406E-07  1.24962093377046E-07
 -1.95805791411416E-11 -1.05649597322981E-09 -2.79076921764032E-09 -8.42953367787164E-10 -4.03560947192882E-10
 -7.96307844218734E-12 -4.24709570489769E-10 -1.12734165358720E-09 -3.35723058265518E-10 -1.59345344231879E-10
 -2.52823900767493E-09  5.38994227583989E-10  1.08546606817435E-10  6.15547974219315E-01  8.60021235415332E-03
 -3.43813507584991E-04 -2.63789259720345E-01 -3.68550174379821E-03  1.47328491349119E-04 -8.55113443746741E-10
  2.11277705200110E-10  4.24789871228619E-11 -1.52299220512896E-01 -2.12772743791602E-03  8.50679107852867E-05
 -1.31836986234779E-10 -8.40938147693064E-11 -5.74172176061447E-03 -3.56237210817127E-03  2.08673814480989E-10
  1.31296587680933E-10 -4.34250589253429E-10 -2.71799935152636E-10  2.24621367131248E-03  1.39364233439175E-03
 -4.26925315610155E-10 -2.68159003631595E-10  1.73988257048021E-03  1.07948476006250E-03 -1.17419153786058E-12
  6.48508152563826E-04  8.87224347765291E-12 -2.45109946967539E-04  1.91784370704733E-04 -1.75417858677434E-11
 -1.71535577443886E-04 -2.24002397912729E-11 -2.26909822658130E-04
* ORBITAL    1   27
  3.98020269943423E-08  2.89973033345873E-07  1.51403954056146E-06  9.61034427850417E-06 -2.86445751094062E-06
 -1.34728573497633E-06  5.16874668470444E-08  1.07618287467442E-06 -1.37217490392947E-07 -8.19060235619904E-08
  6.87656662390294E-08  2.51187239378941E-11 -2.24646234273479E-10 -5.13258466720802E-09 -1.18242503109303E-09
 -1.90167272791384E-10  1.02706274031821E-11 -8.41595554730169E-11 -2.04062522716679E-09 -4.66716406670304E-10
 -7.15916231639478E-11  2.09930201503183E-09 -1.22555463743158E-09 -4.87702267231947E-10 -6.48980807715281E-01
  1.21741676324120E-02  5.81852345920449E-03  2.78895213051900E-01 -5.23165298971654E-03 -2.50049819936206E-03
  8.55962117432904E-10 -4.90745309715684E-10 -1.93783003793239E-10  1.61021612413636E-01 -3.02163691783098E-03
 -1.44389216024915E-03 -1.07598124369784E-10 -7.03090625029781E-11  7.44449367134677E-04  4.97000017523593E-04
  1.25733995920906E-10  4.04176304509131E-11 -2.37284814919603E-10 -4.24166997036514E-11 -2.91901694507704E-04
 -1.94862182235719E-04 -2.54449756379524E-10 -7.34268134726269E-11 -2.26400625396179E-04 -1.51159222571947E-04
  1.25347401269624E-11  3.55666453515159E-04 -1.98699277112995E-11 -1.34433573830252E-04  1.05464552515561E-04
  2.83452153424847E-11 -9.43359236743095E-05  4.32950055248517E-11 -1.24806465087996E-04 -3.98980899163577E-08
 -2.90744262143707E-07 -1.51865229392358E-06 -9.56898900124823E-06  2.83682993131218E-06  1.33415893861117E-06
  5.19125809418768E-08  1.08148626833371E-06 -1.25022303637434E-07 -8.22869741778163E-08  6.75761578986334E-08
  2.46883170221248E-11 -2.37379774401558E-10 -5.09678167615247E-09 -1.18187714503676E-09 -1.93076449972035E-10
  9.83255060608908E-12 -9.45423052547658E-11 -2.02893823771645E-09 -4.63565244238268E-10 -7.00283505352682E-11
 -1.91408252793982E-09  1.21459556174956E-09  4.84527877118909E-10  6.48980805741737E-01 -1.21741673110316E-02
 -5.81852317382678E-03 -2.78895216349697E-01  5.23165537693921E-03  2.50049841102720E-03 -6.68849690886063E-10
  4.82135898187788E-10  1.91643317223576E-10 -1.61021605034872E-01  3.02163427332752E-03  1.44389201620582E-03
 -1.07635721176898E-10 -7.04098000788577E-11  7.44450065897479E-04  4.97000460245977E-04  1.28531188059298E-10
  4.23010895017989E-11 -2.42440480827763E-10 -4.56220939729692E-11 -2.91902003135353E-04 -1.94862325810812E-04
 -2.57341022622242E-10 -7.55090791649199E-11 -2.26400848917022E-04 -1.51159433547140E-04 -1.27141411429188E-11
 -3.55666496165161E-04  2.00067740549834E-11  1.34433560040326E-04 -1.05464599292768E-04 -2.82167800014867E-11
  9.43359185939096E-05 -4.34702126298845E-11  1.24806463224733E-04
* ORBITAL    1   28
 -2.31032204993508E-03 -1.69444496866010E-02 -8.35722301499014E-02  2.02810311988542E-02  3.34784153726679E-02
  1.26960148879945E-02 -4.50484657717019E-03 -8.54269585254721E-02 -2.26206653588930E-02  3.67672665647372E-03
  4.14427858133556E-03 -4.93370470280262E-11 -5.28897630051813E-10  9.72771088420905E-09  2.64456867526892E-09
  1.11602699828629E-09 -4.44219454686927E-11 -4.76938339541348E-10  8.73034102998440E-09  2.37224789707527E-09
  1.00055618795847E-09 -2.82874165248698E-09  1.26242555689836E-09  6.75531821314084E-10  4.41167536186953E-07
 -6.90594034117585E-07 -1.94665910448974E-07  3.73921539255979E-01 -1.80469648298105E-02 -5.46284668070882E-03
 -2.56189213498871E-09  1.13499781723885E-09  6.06921798436912E-10 -6.47647418140892E-01  3.12590397563870E-02
  9.46206986344615E-03  1.02872001211596E-10 -1.17433761946280E-13 -4.12340671974659E-08 -1.77318779834088E-08
 -2.65312966475520E-11 -3.09654269772909E-15 -5.82130648543257E-11  2.57603451435819E-13 -3.59907367465500E-03
 -2.05357960447246E-03  7.51201206138786E-11 -1.18274995912636E-13  4.64635879184323E-03  2.65114890157238E-03
 -8.08385901915614E-11 -1.51552070688448E-09  3.05664129057298E-11 -3.36115405742428E-09  8.97352197929611E-07
  5.82827970794358E-11 -1.34528101316821E-06 -5.13214804847830E-11  1.77130818388265E-06  2.31032212643733E-03
  1.69444502439235E-02  8.35722326396516E-02 -2.02810296542695E-02 -3.34784149642094E-02 -1.26960142847819E-02
 -4.50484672570514E-03 -8.54269612645938E-02 -2.26206610252678E-02  3.67672518590916E-03  4.14427713928628E-03
 -4.88468833526000E-11 -5.17116075083472E-10  9.73734523575614E-09  2.65104720474158E-09  1.12115395031301E-09
 -4.38519555155074E-11 -4.62511701869635E-10  8.74197402622957E-09  2.38032307011005E-09  1.00693514030892E-09
  2.67634774366416E-09 -1.25176291230236E-09 -6.72174145322980E-10 -4.43014688951853E-07  6.79993801386525E-07
  1.92401821162774E-07 -3.73921534061793E-01  1.80469676543985E-02  5.46284704368695E-03  2.37616587090138E-09
 -1.12206601392475E-09 -6.02831826334005E-10  6.47647410866183E-01 -3.12590396684308E-02 -9.46206941177687E-03
  1.05066637309333E-10  1.31089296984406E-12 -4.14246916927776E-08 -1.79100902394663E-08 -2.70167238939491E-11
 -4.56865680232196E-13 -5.99575438574524E-11 -6.95476582324271E-13 -3.59907422467619E-03 -2.05357988237245E-03
  7.72333388657056E-11  1.46769332765899E-12  4.64635956477808E-03  2.65114932057706E-03  8.08738002445731E-11
  1.58351913643858E-09 -3.05881896189511E-11  3.34065598697872E-09 -8.97377770760243E-07 -5.81936108976109E-11
  1.34532439724257E-06  5.12846484407173E-11 -1.77138379170365E-06
* ORBITAL    1   29
 -2.90130329029590E-03 -2.15019103487581E-02 -1.02376693090878E-01  5.57523030453008E-01  2.44308083249613E-02
  8.18784302556965E-03 -2.22154902121800E-03 -3.88506247164711E-02 -2.42677107820469E-02 -2.32287486381176E-03
 -3.33836805450422E-04 -3.58967287299779E-11  1.57330157862928E-09  2.66493667446666E-08  6.24001546886164E-09
  3.25143570679566E-09 -3.20834140124408E-11  1.41638331405212E-09  2.38938555807994E-08  5.59366959463728E-09
  2.91394944455945E-09 -1.57200480680645E-08 -3.33242663794661E-10 -1.08446426566563E-10  3.97604754862611E-06
  6.68058139973780E-07  2.93591893736312E-07 -3.29902544010526E-02  5.40629862033094E-04  3.18169807737011E-05
 -1.41249453104833E-08 -3.00079362294372E-10 -9.72996766211596E-11  5.71420335298051E-02 -9.37379316121960E-04
 -5.56138023922190E-05  7.12735204014194E-11  5.32461140890486E-11  4.04777417171142E-08  3.47558228628010E-08
 -1.80987177307445E-11 -1.35805750195877E-11 -4.00802641134014E-11 -3.00119614512802E-11  2.04764679789361E-03
  1.32310618955448E-03  5.17777972162263E-11  3.87564803155157E-11 -2.64357008439568E-03 -1.70819023716236E-03
  3.54214206442245E-12  4.10546622841683E-09 -1.33218655019355E-12 -1.22267949826019E-09 -7.51772526965504E-05
 -2.52348624063085E-12  1.12065113637272E-04  2.20125961836635E-12 -1.48249841211621E-04 -2.90130285732340E-03
 -2.15019072724602E-02 -1.02376680361743E-01  5.57523021684108E-01  2.44308028889800E-02  8.18784050394429E-03
  2.22154883677329E-03  3.88506239509918E-02  2.42676600951405E-02  2.32286334116584E-03  3.33831274555814E-04
  3.72631661429393E-11 -1.55044717335377E-09 -2.67676906284744E-08 -6.26969197142168E-09 -3.26856984017667E-09
  3.36523095472636E-11 -1.38734614500079E-09 -2.40425549773452E-08 -5.63087091056832E-09 -2.93546734342103E-09
 -1.55937057016924E-08 -3.33883964748152E-10 -1.11239612005966E-10  3.92912671134614E-06  6.52164457859758E-07
  2.86637426449607E-07 -3.29902447964316E-02  5.40632791509625E-04  3.18183424874182E-05 -1.39661941370812E-08
 -3.01172808607528E-10 -1.00894623000254E-10  5.71420372615484E-02 -9.37377301014764E-04 -5.56130484654067E-05
 -7.45704501305639E-11 -5.51814339770776E-11 -4.18805780849807E-08 -3.58766774850252E-08  1.94303122005703E-11
  1.44359930888152E-11  4.23259169086430E-11  3.14272163861222E-11 -2.04764648456737E-03 -1.32310592321192E-03
 -5.56274943878028E-11 -4.11459621137188E-11  2.64357019397931E-03  1.70819030376279E-03  3.96036914532235E-12
  4.09349070035173E-09 -1.45310137110497E-12 -1.21666750401010E-09 -7.51772568662141E-05 -2.94234104663433E-12
  1.12065117357146E-04  2.55677576529787E-12 -1.48249842451877E-04
* ORBITAL    1   30
  4.14425412585010E-03  3.04299940698215E-02  1.52881484041676E-01  1.00774334805405E+00 -9.43425896471981E-02
 -4.16333490033552E-02  4.42834571621212E-03  8.87010902165311E-02 -8.91345171364361E-02 -1.85982850412017E-02
 -2.14703382917188E-03 -5.21823102505140E-10 -9.43533489439281E-09  1.05288942844156E-07  2.35406589930096E-08
  9.04810854621047E-09 -4.68744718137718E-10 -8.47510871501015E-09  9.44482679880293E-08  2.11147904113310E-08
  8.11255156215935E-09 -3.26369046154876E-08  1.07248157174481E-08  5.02942575235414E-09  8.90673766574562E-06
 -9.78953302882036E-07 -1.77363103230248E-07 -3.74497562770754E-02  2.01664891671158E-02  4.85482993797845E-03
 -2.93249573785886E-08  9.62134547490290E-09  4.51193920580963E-09  6.48687567821015E-02 -3.49245977553695E-02
 -8.40648173751237E-03  1.21169626488114E-10 -7.71355747637595E-11 -2.06437345940790E-07 -1.22439937111775E-07
 -3.01325534005874E-11  2.04874948956235E-11 -6.99298744091206E-11  4.28828541087196E-11  8.18562586906090E-03
  5.53016176528289E-03  8.78207411447507E-11 -5.71388958460475E-11 -1.05677491837887E-02 -7.13957095291100E-03
 -1.48804713817578E-10  1.30797980518632E-08  5.56242106115651E-11 -2.39454702964608E-09 -2.23612170744190E-05
  1.07369773265816E-10  3.33220989774393E-05 -9.36402344163227E-11 -4.40902075648040E-05 -4.14425302075465E-03
 -3.04299860831720E-02 -1.52881448851637E-01 -1.00774336521576E+00  9.43426026177149E-02  4.16333600649707E-02
  4.42834490843760E-03  8.87010790182628E-02 -8.91344049426614E-02 -1.85982571619837E-02 -2.14702043722536E-03
 -5.19800563784898E-10 -9.39310190522838E-09  1.05659873031854E-07  2.36255478640373E-08  9.09128722086643E-09
 -4.66136354992568E-10 -8.42286224325133E-09  9.49088944617215E-08  2.12198970293220E-08  8.16583500337527E-09
  3.24810785153561E-08 -1.07095072716212E-08 -5.02289259694399E-09 -8.82418851089004E-06  1.01845367911727E-06
  1.88637697438623E-07  3.74497425477882E-02 -2.01664999072643E-02 -4.85483320248441E-03  2.91306734765550E-08
 -9.60125794980258E-09 -4.50330000217746E-09 -6.48687709884306E-02  3.49245974749035E-02  8.40648205848227E-03
  1.21749098201445E-10 -7.64390065654498E-11 -2.03305064198760E-07 -1.19132240597914E-07 -3.17232556405049E-11
  1.94758155521651E-11 -6.95191749279075E-11  4.27707745476549E-11  8.18562649073644E-03  5.53016216827819E-03
  8.99219857918147E-11 -5.54399567334967E-11 -1.05677509927433E-02 -7.13957257960777E-03  1.48761550598530E-10
 -1.28451714055511E-08 -5.56228699766662E-11  2.29748951049895E-09  2.23613491996162E-05 -1.07375010575563E-10
 -3.33222639313030E-05  9.37726341080461E-11  4.40903414896107E-05
* ORBITAL    1   37
 -6.50526341725336E-03 -4.64610907024151E-02 -1.87183286556855E-01 -3.31229249382170E-01  5.51328985200362E-01
  3.43440833565010E-01  6.18343314133024E-04  4.50441368520125E-02  6.36542624296813E-01  2.86233765211126E-01
  2.07559180028222E-01  5.12759513176045E-11  7.54718428557667E-10  1.59691918443933E-08  5.68216076276144E-09
  3.94407858784363E-09  4.62191631598326E-11  6.80056137624647E-10  1.43395616789859E-08  5.10663662549785E-09
  3.54693520555125E-09 -1.73841826846318E-09 -2.05379878033609E-09 -9.41011087046224E-10 -1.21395814657008E-06
 -4.69550337560301E-07 -2.12434385066632E-07 -7.55704600134496E-02 -4.32593611255818E-02 -1.96206000214214E-02
 -1.55272642189480E-09 -1.84044733097400E-09 -8.43358339973849E-10  1.30892181220709E-01  7.49274970874276E-02
  3.39839189522313E-02  2.05752952411464E-11  6.92466401752108E-11 -2.75408917232390E-08 -1.54258878443055E-08
 -5.32710834850722E-12 -1.78754325241869E-11 -1.16986266672881E-11 -3.93316432972613E-11 -1.63427696424532E-02
 -1.75932390195339E-02  1.50708307239074E-11  5.07400046365997E-11  2.10984176700941E-02  2.27127709239162E-02
 -1.63070362549532E-12 -2.48282691394507E-09  6.11910060982491E-13  8.64332701961665E-10  8.55357002538635E-04
  1.16873956481843E-12 -1.27509091091913E-03 -1.01969224785705E-12  1.68678764613794E-03 -6.50526008967237E-03
 -4.64610665520465E-02 -1.87183176323836E-01 -3.31228962129275E-01  5.51328978694843E-01  3.43440832986759E-01
 -6.18345966280845E-04 -4.50441785224100E-02 -6.36542784362588E-01 -2.86233808455416E-01 -2.07559205692374E-01
 -5.11216825287067E-11 -7.50540484376742E-10 -1.60249860979478E-08 -5.68354476277144E-09 -3.93489049080465E-09
 -4.59758800206570E-11 -6.74856426189989E-10 -1.44084077975576E-08 -5.10753892273746E-09 -3.53460096118626E-09
 -1.74926119036352E-09 -2.06306651806385E-09 -9.46179487907208E-10 -1.18077830052610E-06 -4.61658943499841E-07
 -2.09421119402282E-07 -7.55704753431803E-02 -4.32593709342929E-02 -1.96206033869815E-02 -1.56635845700426E-09
 -1.85197250849969E-09 -8.49759390690113E-10  1.30892192745784E-01  7.49275104697154E-02  3.39839234098001E-02
 -2.05932298849298E-11 -6.94188973461842E-11  2.78533922056943E-08  1.57528174974223E-08  5.27645534008338E-12
  1.78951604085329E-11  1.17215866808797E-11  3.94579751019795E-11  1.63427705343403E-02  1.75932399064712E-02
 -1.50063676714048E-11 -5.08603068918066E-11 -2.10984189394492E-02 -2.27127721919019E-02 -1.70283134756505E-12
 -2.46757111817254E-09  6.38988936212868E-13  8.58523559105841E-10  8.55357023173077E-04  1.24089564158134E-12
 -1.27509094050015E-03 -1.08339647739639E-12  1.68678768138737E-03
* ORBITAL    1   40
  1.50127204144625E-08  1.06938713543400E-07  4.78607029617415E-07 -4.72919659467078E-07  4.79445405929322E-07
  4.02463645784209E-07  4.22721510329281E-09  8.55523505619053E-08 -7.88843064560279E-07 -1.07757517533381E-06
 -1.13377603401602E-06 -2.24977049243414E-11 -5.65933587524049E-10  1.64628670445868E-09  1.41047623112103E-09
  1.62693158687031E-09 -2.17019156010155E-12 -5.40182433567510E-11  1.53655358004082E-10  1.27957491651636E-10
  1.47565043505153E-10 -3.91479205173594E-09 -1.71079052160037E-09 -6.61236132624289E-10 -6.51801404651414E-02
  3.82414260003026E-01  2.20951914028224E-01  5.22004053115226E-02 -3.06258464784622E-01 -1.76950543106145E-01
 -3.84736472764685E-10 -1.63099354270989E-10 -6.35146440737231E-11  3.01368068303250E-02 -1.76818622979934E-01
 -1.02162451716751E-01  1.22938454938879E-10  1.43957386352075E-10 -1.52124421613904E-03 -2.62006786468121E-03
 -2.73295709907054E-11 -3.01861103921101E-11  1.94243296011662E-10  3.21899573126687E-10  1.11217592686197E-03
  1.91549572675445E-03  1.65626158126716E-10  2.66981944939994E-10  8.61432090725641E-04  1.48369269635099E-03
 -2.85545468751921E-12 -9.15877706233645E-04  1.22400487799107E-12  3.46167469250737E-04 -5.06154479220169E-04
  5.94473577359282E-12  4.52719639350347E-04  6.28506138525886E-12  5.98884781926143E-04  1.69535370316207E-08
  1.21011802013593E-07  5.42026495198325E-07 -2.98681580895993E-07  4.59104381759910E-07  3.90884040911964E-07
 -5.96468881486001E-09 -1.12867416910885E-07  7.39634509923037E-07  1.05969899252655E-06  1.11757329389802E-06
  2.25641963680624E-11  5.67842467927986E-10 -1.64435434421764E-09 -1.41730182607639E-09 -1.63893007746225E-09
  2.24876264309615E-12  5.42849646161794E-11 -1.44273896320358E-10 -1.29818261276136E-10 -1.51727930758221E-10
 -3.90014232145657E-09 -1.70883304367098E-09 -6.62000550783309E-10 -6.51801383242519E-02  3.82414272530602E-01
  2.20951920634061E-01  5.22003894469274E-02 -3.06258492540838E-01 -1.76950555861407E-01 -3.76373347633380E-10
 -1.56599630643157E-10 -6.06459389680745E-11  3.01368290728633E-02 -1.76818598679651E-01 -1.02162442093698E-01
 -1.24403577489075E-10 -1.45327453892608E-10  1.52124474911353E-03  2.62006848990349E-03  2.85470028811311E-11
  3.15158932426305E-11 -1.98526288563531E-10 -3.26976781332909E-10 -1.11217569671965E-03 -1.91549560605180E-03
 -1.68936180483088E-10 -2.70708308311876E-10 -8.61433220502301E-04 -1.48369382092028E-03 -2.77006523322305E-12
 -9.15877666362220E-04  1.18167976529910E-12  3.46167489467407E-04 -5.06154404752975E-04  5.95430198618233E-12
  4.52719583792344E-04  6.35844469012295E-12  5.98884844168221E-04
* ORBITAL    1   41
 -6.25781754002704E-09 -4.45386133799888E-08 -1.64026161669599E-07 -4.13000788556470E-07  2.75926284807737E-07
  1.70344107452746E-07  3.03170301864724E-09  8.23274175607647E-08  4.19566539763236E-07  5.43386585800569E-07
  5.45002772498476E-07  2.36351008275269E-12  5.72120759370395E-11 -1.30792135425336E-10 -1.24699344618611E-10
 -1.48182730490181E-10 -2.21676951613114E-11 -5.59645736897347E-10  1.67171946636677E-09  1.42551838139983E-09
  1.64022438184655E-09  3.70486401305588E-10  1.64099107504288E-10  6.27067471122658E-11 -6.02755444578413E-02
  3.53636904739602E-01  2.04324912708641E-01 -5.64481020560286E-02  3.31180388958382E-01  1.91349961017358E-01
 -3.87843096071263E-09 -1.70142083184190E-09 -6.57948960153837E-10 -3.25901022821684E-02  1.91207235766948E-01
  1.10475996208410E-01 -7.55838142267664E-11 -1.18044715811428E-10 -1.40677324751227E-03 -2.42290715647470E-03
 -2.43836753138595E-10 -4.01205436219979E-10 -7.33938630382072E-11 -8.44680657062768E-11 -1.20268126912241E-03
 -2.07137824592347E-03  1.01722792139967E-10  1.20083161320958E-10 -9.31539427180145E-04 -1.60442561413410E-03
 -2.81136148189583E-12 -8.46956563095806E-04 -8.18095867957208E-12  3.20119265517409E-04  5.47341576670646E-04
  2.40849743767716E-12 -4.89560001665712E-04 -1.94362191350983E-12 -6.47621599170090E-04 -5.14859578055071E-09
 -3.64943806798617E-08 -1.27738053040687E-07 -3.13180360325836E-07  2.64795933152995E-07  1.64032056548689E-07
 -4.02170149402763E-09 -9.79137845620717E-08 -4.48268491006821E-07 -5.53644461024976E-07 -5.54174189788461E-07
 -2.32198999807516E-12 -5.68780602583049E-11  1.41073347306346E-10  1.21591766705728E-10  1.41802683007742E-10
  2.22488440295561E-11  5.61457099029381E-10 -1.67201973545874E-09 -1.43177083754614E-09 -1.65103427745269E-09
  3.80393177078640E-10  1.70174457197963E-10  6.51228250416479E-11 -6.02755439865391E-02  3.53636915493258E-01
  2.04324918454809E-01 -5.64481085181554E-02  3.31180389812383E-01  1.91349962536853E-01 -3.86575268456773E-09
 -1.70111947744214E-09 -6.59448182971168E-10 -3.25900882353946E-02  1.91207258748734E-01  1.10476006536795E-01
  7.66607822418973E-11  1.19486727987288E-10  1.40677369724240E-03  2.42290769615833E-03  2.49148058582130E-10
  4.07334411045126E-10  7.51106296371995E-11  8.62583506221199E-11  1.20268203740169E-03  2.07137906465651E-03
 -1.02603565818914E-10 -1.20847359563160E-10  9.31539273892235E-04  1.60442555139080E-03 -2.77712462618366E-12
 -8.46956546917111E-04 -8.25566014040216E-12  3.20119231524597E-04  5.47341606034225E-04  2.33679432668873E-12
 -4.89559997151372E-04 -1.89400941520079E-12 -6.47621532712421E-04
* ORBITAL    1   42
 -3.52448934130614E-02 -2.56694954304030E-01 -1.20222198247741E+00 -3.76796063978908E+00 -6.29049403868853E-01
 -4.15251348852493E-01 -2.50394892952863E-02 -4.23102862674072E-01 -1.98555710285314E+00 -3.98817720896590E-01
 -1.12118247368283E-01 -2.81083445963031E-11 -3.85694763893571E-10  9.98407246685755E-10 -4.81478593219351E-10
 -1.09235739092107E-09 -2.52694680566376E-11 -3.47216522945424E-10  8.92195135255945E-10 -4.34628625462691E-10
 -9.82425503267447E-10 -5.74732225862386E-10  3.09722493920201E-09  1.64089056553916E-09 -1.38358778393401E-07
 -4.57975360310783E-07 -2.20312704599045E-07  5.85755949899211E-02 -1.52658064021161E-01 -8.67050663664158E-02
 -5.17616291633316E-10  2.77541217936452E-09  1.47080020145016E-09 -1.01454728449781E-01  2.64412465101543E-01
  1.50177989224771E-01 -6.87650418057356E-10 -7.30272662167994E-10  2.64918855008420E-08  2.20981969118571E-08
  1.77506558329186E-10  1.88524121063742E-10  3.90360145387393E-10  4.14486324360468E-10  9.44105555173613E-03
  1.00929260005015E-02 -5.03893092886582E-10 -5.35047806687637E-10 -1.21883738821035E-02 -1.30299369621873E-02
 -1.11252167228028E-11 -1.91008519416610E-10  4.20481675499708E-12 -1.10811299390164E-10  4.28414886946741E-04
  8.03146939810979E-12 -6.38643015131950E-04 -7.08627129818967E-12  8.44844477475281E-04  3.52448939831695E-02
  2.56694958345974E-01  1.20222199831622E+00  3.76796065721890E+00  6.29049395485032E-01  4.15251346228345E-01
 -2.50394891398748E-02 -4.23102856956867E-01 -1.98555706763479E+00 -3.98817676404661E-01 -1.12118202102828E-01
 -2.76772347296434E-11 -3.78835633781079E-10  1.02168883792653E-09 -4.66696372455423E-10 -1.08025913485578E-09
 -2.48140076010547E-11 -3.38602868506748E-10  9.21149952814424E-10 -4.16390590475826E-10 -9.67607281230330E-10
  5.72469296336558E-10 -3.12263214066528E-09 -1.65250967970837E-09  1.38254729935041E-07  4.81645238854604E-07
  2.34069629545902E-07 -5.85755910862831E-02  1.52658068181244E-01  8.67050673035988E-02  5.15158222873029E-10
 -2.80705563950940E-09 -1.48527861083244E-09  1.01454721918387E-01 -2.64412484072076E-01 -1.50177997693308E-01
 -6.88081678781431E-10 -7.31099989066873E-10  2.61660647492571E-08  2.19851024225447E-08  1.77673264784602E-10
  1.88735644031862E-10  3.90677331528497E-10  4.15154753598887E-10  9.44105499411389E-03  1.00929253482916E-02
 -5.04392913336868E-10 -5.35900418983975E-10 -1.21883730457705E-02 -1.30299360873328E-02  1.09628631222829E-11
  1.59935184746008E-10 -4.14459855068548E-12  1.23053619844701E-10 -4.28414958886003E-04 -7.86835816278419E-12
  6.38643118806944E-04  6.94480046874076E-12 -8.44844601541771E-04
* ORBITAL    1   44
  1.15685771998152E-09  8.39722062864135E-09  3.81711782587021E-08  1.17919545086168E-07 -9.02815188561087E-10
  1.49064142684048E-10  9.56250523220555E-10  1.51512759037409E-08  3.79993606139651E-08  1.03583535175688E-08
  6.67268718691884E-09  3.77326833683385E-03  5.81232754189603E-02  1.46367965543109E-01 -2.83206242513595E-02
 -5.34651505702393E-02  3.56786255472624E-03  5.49592312527792E-02  1.38400078371022E-01 -2.67789195632086E-02
 -5.05546428313013E-02  3.41754859011003E-02 -4.57003128919958E-01 -2.51817980292151E-01 -5.53006544544652E-10
 -1.37044515979999E-08 -7.03907230479027E-09 -2.82530848607374E-09 -4.90323352324459E-09 -1.83758374853400E-09
  3.23150866701533E-02 -4.32125148539728E-01 -2.38109707015223E-01  4.96840633137077E-09  1.07535313681596E-08
  4.34420668440399E-09  5.29693446193244E-02  4.86287591950698E-02  1.03746489573721E-09  1.09204721862595E-09
 -1.36766368859954E-02 -1.25558972641286E-02 -3.16770781028224E-02 -2.90812901965759E-02 -3.57589577233791E-10
 -2.54508431397135E-10  4.08949182319641E-02  3.75437745086780E-02  3.21358976888427E-10  1.80928084315251E-10
  2.09759586281619E-03 -2.97021628636159E-11 -7.92816672733054E-04  1.12231003281662E-11  1.71438949885053E-11
 -1.59026324703135E-03 -2.64639388435652E-11  1.40248269095794E-03  3.84620196461296E-11 -1.15657132042257E-09
 -8.39518519221322E-09 -3.81638500438066E-08 -1.17912060519959E-07  9.02272825304982E-10 -1.47217262781904E-10
  9.56276097357639E-10  1.51540451533824E-08  3.79978577685393E-08  1.03763162896260E-08  6.69028454884655E-09
  3.77326795416373E-03  5.81232685760071E-02  1.46367931577308E-01 -2.83206413859962E-02 -5.34651650540772E-02
  3.56786220650421E-03  5.49592250676660E-02  1.38400047272733E-01 -2.67789344052648E-02 -5.05546551249699E-02
 -3.41754748117169E-02  4.57003146618842E-01  2.51817987919910E-01  5.62120260605339E-10  1.37020268782794E-08
  7.03602647269245E-09  2.83127009659252E-09  4.91545669527838E-09  1.84335879989211E-09 -3.23150773723783E-02
  4.32125164919642E-01  2.38109714142545E-01 -4.97874421890673E-09 -1.07733654485334E-08 -4.35352287735660E-09
  5.29693452308744E-02  4.86287598279267E-02  1.04284381335959E-09  1.09791094145551E-09 -1.36766368977220E-02
 -1.25558973354471E-02 -3.16770786685097E-02 -2.90812907056895E-02 -3.55031088468286E-10 -2.51770415685799E-10
  4.08949185667277E-02  3.75437749185387E-02  3.18839233476504E-10  1.78241527776760E-10 -2.09759576943043E-03
  2.99092903140267E-11  7.92816621356124E-04 -1.12999274582057E-11 -1.72411355338191E-11  1.59026318762053E-03
  2.66226990420702E-11 -1.40248260805179E-03 -3.86447572780056E-11
* ORBITAL    1   45
 -3.04729484767389E-11 -2.21312310983853E-10 -1.00626945205982E-09 -3.10835266313807E-09  2.18200176100655E-11
 -4.93766495902987E-12 -2.51856888926388E-11 -3.99618250433047E-10 -1.00436072334096E-09 -2.74889666833964E-10
 -1.77264356729492E-10 -3.56786035765514E-03 -5.49592083388169E-02 -1.38400078739851E-01  2.67789058355317E-02
  5.05546290261219E-02  3.77326698360898E-03  5.81233050524702E-02  1.46367918793905E-01 -2.83205919273610E-02
 -5.34651079145373E-02 -3.23157143872841E-02  4.32125137163166E-01  2.38109719483195E-01 -4.50852926365194E-11
 -1.11621188885797E-09 -5.73536938605873E-10 -3.84211348305858E-10 -1.16163137112976E-08 -5.98685350542155E-09
  3.41761860316183E-02 -4.57003114324491E-01 -2.51817987264417E-01 -3.97705954789398E-10 -7.06535526659845E-09
 -3.59918430960461E-09 -5.00858178727379E-02 -4.59815292178373E-02  8.52852036159434E-11  8.98032226645014E-11
  1.29321058025547E-02  1.18723817448508E-02 -3.35007537994096E-02 -3.07555259906028E-02  8.23679892283176E-10
  8.64174659401165E-10  4.32492649104362E-02  3.97052010027248E-02  6.22481477276573E-10  6.59628704345484E-10
 -1.98340767662897E-03 -2.43907805682006E-12  7.49655566403451E-04  9.40675554234906E-13  1.72048947202058E-11
 -1.68181642400471E-03 -1.50983848451064E-11  1.48322291724995E-03 -2.19157354965793E-11  3.05256792186910E-11
  2.21581018553076E-10  1.00715864156992E-09  3.10935544337526E-09 -2.18837866545518E-11  5.16897754245762E-12
 -2.51876247235598E-11 -3.99321864562617E-10 -1.00461921587438E-09 -2.72931240498279E-10 -1.75442858577008E-10
 -3.56786002776648E-03 -5.49592027056321E-02 -1.38400048774392E-01  2.67789178902056E-02  5.05546382896314E-02
  3.77326665008675E-03  5.81232994048984E-02  1.46367888251953E-01 -2.83206031143324E-02 -5.34651160983811E-02
  3.23157085925968E-02 -4.32125153728830E-01 -2.38109726744684E-01  4.42682472191065E-11  1.11611963641291E-09
  5.73593301848309E-10  3.90475426757192E-10  1.16232267166316E-08  5.99002428014387E-09 -3.41761812452355E-02
  4.57003131437661E-01  2.51817994845749E-01  3.99654712394044E-10  7.06573258721915E-09  3.59928507522844E-09
 -5.00858186008300E-02 -4.59815299396925E-02  8.48264352276972E-11  8.93062344253477E-11  1.29321062369736E-02
  1.18723820851922E-02 -3.35007542472634E-02 -3.07555264548528E-02  8.28526933758646E-10  8.69466762180397E-10
  4.32492657222797E-02  3.97052017497459E-02  6.25552387859180E-10  6.63003919877259E-10  1.98340758304516E-03
  2.42062422513262E-12 -7.49655554993131E-04 -9.46653168506460E-13 -1.73196792731064E-11  1.68181634124144E-03
  1.52091095260565E-11 -1.48322286529979E-03  2.20132968314518E-11
* ORBITAL    1   46
  4.28777949560557E-08  3.10991881601054E-07  1.42943055915879E-06  5.45400224116007E-06 -2.88343333135774E-07
 -1.59039455360480E-07  3.63474678309017E-08  6.21362506890154E-07  6.68323450584954E-07  2.55641790277420E-07
  2.68255543330706E-07  6.46229218767413E-11  9.26057929218606E-10  5.39362544816264E-09 -1.02777637514891E-09
 -1.95690311614312E-09 -4.17734504003217E-11 -5.97643030288077E-10 -3.48311382713563E-09  6.73173697187223E-10
  1.27502554338288E-09 -5.27430479734822E-10 -9.27216171716695E-09 -4.98943438800756E-09  2.07087782817952E-02
  1.24652478003705E-01  6.22637897428889E-02 -1.13507169690817E-01 -6.83233733420314E-01 -3.41274579573061E-01
  3.62313711189933E-10  5.97802819860225E-09  3.21496536350027E-09 -6.55334106579962E-02 -3.94464516970203E-01
 -1.97034663014679E-01  1.36375075457226E-09  1.30742584186079E-09 -6.40326979056095E-03 -5.97842471607965E-03
  2.94669571107545E-10  3.65409562258055E-10  1.09972592321523E-09  1.12436091777199E-09  3.20390235884299E-02
  2.99132937234523E-02 -1.63419535354271E-10 -8.59743845954419E-11  2.48173571332344E-02  2.31707678093682E-02
  1.81907828859340E-11  1.28052423567311E-04 -2.21906988893670E-11 -4.84002971953720E-05  4.84338331841538E-04
  2.83670784115171E-13 -4.33203944203587E-04 -2.37118671725897E-11 -5.73073320558394E-04 -4.28282245299786E-08
 -3.10640874173787E-07 -1.42792858041891E-06 -5.45756244246560E-06  2.90170625323176E-07  1.60648775404234E-07
  3.63283819219115E-08  6.21218177272093E-07  6.68497704173143E-07  2.58801592643003E-07  2.72078985853633E-07
  6.48206967594468E-11  9.29201733335683E-10  5.42029819601335E-09 -9.51438283899170E-10 -1.87136610460115E-09
 -4.18083248532784E-11 -5.99532514311788E-10 -3.50441742463928E-09  6.03824280169328E-10  1.19684837838312E-09
  5.28113122696076E-10  9.27247115974355E-09  4.99235058967860E-09 -2.07087780919259E-02 -1.24652476101120E-01
 -6.22637886320674E-02  1.13507171095906E-01  6.83233724789320E-01  3.41274574360696E-01 -3.65688043022793E-10
 -5.98062828970350E-09 -3.21849239207079E-09  6.55334081172130E-02  3.94464510529246E-01  1.97034659670410E-01
  1.36872306297162E-09  1.31214757570674E-09 -6.40327013822050E-03 -5.97842505117399E-03  2.96630854265258E-10
  3.67638358410412E-10  1.10659681889562E-09  1.13131626924215E-09  3.20390253791294E-02  2.99132954526343E-02
 -1.63293902056798E-10 -8.53889897134726E-11  2.48173585920270E-02  2.31707691985267E-02 -1.80327517188113E-11
 -1.28052440987751E-04  2.22471209510618E-11  4.84002768349793E-05 -4.84338365771917E-04 -6.70398787555142E-14
  4.33203976310928E-04  2.37704357575236E-11  5.73073347239127E-04
* ORBITAL    1   47
 -7.85951488421469E-08 -5.71285665284529E-07 -2.59347190458885E-06 -6.85549708960273E-06 -5.94197718787469E-07
 -4.06714472228100E-07 -6.23251654908904E-08 -9.66992620214962E-07 -3.66149241750469E-06 -8.58170314166136E-07
 -4.20486954164607E-07  4.22464050930854E-11  6.05572870584718E-10  3.50693584341091E-09 -6.63574038743920E-10
 -1.26701428469043E-09  6.50213234068676E-11  9.31327667254306E-10  5.40736602121498E-09 -1.01922203673535E-09
 -1.94896784819289E-09 -3.39164818197699E-10 -6.05322434288566E-09 -3.25911637815915E-09  1.31066078485837E-01
  7.88930031746089E-01  3.94069824862316E-01  1.79347006311711E-02  1.07952391707389E-01  5.39220701584000E-02
 -5.30932991629426E-10 -9.31116141908979E-09 -5.01182903862240E-09  1.03535968110448E-02  6.23259217379658E-02
  3.11318334921109E-02  5.96369641555908E-10  5.33625361455687E-10 -4.05265398431064E-02 -3.78376775606445E-02
 -9.48541524356296E-10 -1.00144015249647E-09 -2.71994379141404E-10 -1.84409587030782E-10 -5.06220688780245E-03
 -4.72633872419748E-03  1.37378025376944E-09  1.34956869536473E-09 -3.92122112316925E-03 -3.66105459072701E-03
  2.15525106211517E-11  8.10450020579130E-04  1.06655624890071E-11 -3.06322800388255E-04 -7.65272974242652E-05
 -2.82736182549540E-11  6.84470878202947E-05  5.82906077889265E-12  9.05459068028438E-05  7.87129231404541E-08
  5.72118672112150E-07  2.59703537993135E-06  6.84626262886463E-06  5.98845820474329E-07  4.10767265819420E-07
 -6.23724589920928E-08 -9.67386397791322E-07 -3.66142978562404E-06 -8.50583590314187E-07 -4.11215956572560E-07
  4.24144333308271E-11  6.08470706451971E-10  3.52554294624386E-09 -6.25439517863725E-10 -1.22435544205744E-09
  6.51436389499499E-11  9.34654390312513E-10  5.43023766000775E-09 -9.65509326359470E-10 -1.88886921936418E-09
  3.36147979509205E-10  6.05222635878457E-09  3.26058617355052E-09 -1.31066078314845E-01 -7.88930021502616E-01
 -3.94069818972829E-01 -1.79346968870880E-02 -1.07952389182282E-01 -5.39220692425446E-02  5.28816637278844E-10
  9.31013849046044E-09  5.01374862180593E-09 -1.03536030426320E-02 -6.23259235267266E-02 -3.11318336369885E-02
  5.97076758654723E-10  5.34171209564322E-10 -4.05265421747182E-02 -3.78376797981803E-02 -9.54417567751041E-10
 -1.00762755689183E-09 -2.71369940240920E-10 -1.83524289414236E-10 -5.06220729273157E-03 -4.72633908632888E-03
  1.37810392369891E-09  1.35387964334880E-09 -3.92122122239525E-03 -3.66105471965159E-03 -2.15314909852325E-11
 -8.10450067695883E-04 -1.08724491760864E-11  3.06322818749392E-04  7.65272727289131E-05  2.82610534413833E-11
 -6.84470933099061E-05 -5.67646428721679E-12 -9.05459332314803E-05
* ORBITAL    1   50
 -1.97530781691707E-02 -1.40583675145420E-01 -5.49326886175440E-01 -4.64088954291726E-01  3.50546281551526E-01
  1.64951985395734E-01 -7.27174310081281E-03  1.38710471584377E-05  9.27434778949527E-01  5.91752146265970E-01
  4.65175826609427E-01  2.71332781430671E-10  4.71329096686039E-09  2.01780557982985E-08  7.61305476555126E-09
  5.29071045514896E-09  2.43474727580820E-10  4.22920859465036E-09  1.81060230301015E-08  6.83164706143841E-09
  4.74805137861090E-09  6.04431928129531E-09  1.56654431514483E-08  6.66401929034695E-09  1.12110208171242E-07
  3.58024647354986E-08  2.29526940764067E-08 -1.34906515688054E-01 -5.03492633992926E-01 -2.38837189295956E-01
  5.42233108510483E-09  1.40555182281539E-08  5.97893252570432E-09  2.33665080851685E-01  8.72074699307802E-01
  4.13678032763697E-01 -1.36412097012302E-09 -1.21989213588496E-09  4.51631963916410E-08  3.50517451858216E-08
  3.52218333133776E-10  3.14991191999887E-10  7.73412223023788E-10  6.91662533724750E-10  8.65339883752829E-02
  6.93187725828962E-02 -9.98534568910714E-10 -8.92935259358665E-10 -1.11714861819400E-01 -8.94901244309761E-02
  9.74984534166482E-11  2.69953570991482E-09 -3.68547397486280E-11 -1.13889687370401E-09 -5.33740626446799E-04
 -7.01164539807632E-11  7.95653933303386E-04  6.18367178078822E-11 -1.05255232971878E-03 -1.97530756832592E-02
 -1.40583657097280E-01 -5.49326803708803E-01 -4.64088730561811E-01  3.50546298138390E-01  1.64951997632350E-01
  7.27174111939510E-03 -1.39025330366487E-05 -9.27434894797108E-01 -5.91752168067743E-01 -4.65175834197020E-01
 -2.71335244330081E-10 -4.71355464245150E-09 -2.01744400736588E-08 -7.61470620206063E-09 -5.29172361377760E-09
 -2.43455904515402E-10 -4.22962429690303E-09 -1.81016123057065E-08 -6.83372708018976E-09 -4.74930494069646E-09
  6.04688613501667E-09  1.56729053783074E-08  6.66876501662352E-09  1.11902694840407E-07  3.35048187275904E-08
  2.17380315716269E-08 -1.34906522575234E-01 -5.03492641083821E-01 -2.38837191187474E-01  5.42557581140331E-09
  1.40648261439439E-08  5.98482556554768E-09  2.33665092793017E-01  8.72074712828402E-01  4.13678036706127E-01
  1.37070704225236E-09  1.22598540700638E-09 -4.50301501171490E-08 -3.50211302909917E-08 -3.53752886686303E-10
 -3.16381342993467E-10 -7.78690794595852E-10 -6.96573019838438E-10 -8.65339893713570E-02 -6.93187734475179E-02
  1.00506259420376E-09  8.98952208393711E-10  1.11714863067439E-01  8.94901255448361E-02  9.77829554650975E-11
  2.68038855722493E-09 -3.69692078009488E-11 -1.13210470597776E-09 -5.33740564464568E-04 -7.03988080520005E-11
  7.95653839869601E-04  6.20911454776536E-11 -1.05255220159778E-03
* ORBITAL    1   51
  2.77447189342223E-10  1.96923580676542E-09  7.66256960816351E-09  7.33434248104130E-09 -4.57334677497060E-09
 -1.89729343401094E-09  6.76101174480216E-11 -5.42389955006050E-10 -1.15387078183383E-08 -1.02397867950885E-08
 -8.72502993822916E-09  1.78684998676833E-02  3.09442317638698E-01  1.37901083988003E+00  3.81565855262355E-01
  2.16779501865940E-01  1.54760364815182E-02  2.68010215291046E-01  1.19437130770218E+00  3.30476889218350E-01
  1.87754221458416E-01  4.14230077156923E-01  9.92031222884043E-01  4.20551776613598E-01  8.99332690599216E-11
  1.01496917132106E-09  6.74018533669141E-10  2.20762500901226E-09  7.80417827559340E-09  3.69540622526349E-09
  3.58767666135383E-01  8.59205389425539E-01  3.64242925598537E-01 -3.84383388958118E-09 -1.37813040531319E-08
 -6.57603611189979E-09 -6.98519630007777E-02 -5.73530090004570E-02 -1.86278102783030E-09 -1.69848481751054E-09
  1.80356973589495E-02  1.48084798174282E-02  3.82631241978341E-02  3.14165145010279E-02 -1.58534249522859E-09
 -1.30537205658908E-09 -4.93974618937834E-02 -4.05585330151478E-02  2.43316832859941E-09  2.03754526867465E-09
  3.35216815125462E-03  4.85697012205541E-11 -1.26700106412837E-03 -1.83574650001234E-11 -1.67771458756621E-11
 -2.32785007684135E-03  2.72193763629027E-11  2.05296877611357E-03 -4.46772682829990E-11  2.78086120880828E-10
  1.97362028405235E-09  7.68328119764586E-09  7.43355747926216E-09 -4.53914936941417E-09 -1.87746956136177E-09
 -6.77344677448439E-11  5.40235507660566E-10  1.15145607520854E-08  1.02232822862328E-08  8.70974158467744E-09
 -1.78684999634617E-02 -3.09442319206422E-01 -1.37901084386409E+00 -3.81565854322460E-01 -2.16779500253910E-01
 -1.54760365640504E-02 -2.68010216640957E-01 -1.19437131112099E+00 -3.30476888426445E-01 -1.87754220087065E-01
  4.14230076866264E-01  9.92031213880829E-01  4.20551771741021E-01  9.39237689845227E-11  1.01502294711659E-09
  6.73582730992277E-10  2.21281315888825E-09  7.81279353795120E-09  3.69981936588194E-09  3.58767665821274E-01
  8.59205381723483E-01  3.64242921459504E-01 -3.85312966895995E-09 -1.37952572587252E-08 -6.58315609530405E-09
  6.98519640670751E-02  5.73530099531826E-02  1.86886960881947E-09  1.70434380112217E-09 -1.80356975342201E-02
 -1.48084799926370E-02 -3.82631249736746E-02 -3.14165151648885E-02  1.59045262432835E-09  1.31011707544520E-09
  4.93974625569385E-02  4.05585336273271E-02 -2.43933002303365E-09 -2.04325759816683E-09  3.35216828653567E-03
  4.89831966808758E-11 -1.26700112578313E-03 -1.85126171980524E-11 -1.69649495638131E-11 -2.32785016148797E-03
  2.74940843980813E-11  2.05296887346235E-03 -4.50195347173512E-11
* ORBITAL    1   52
 -4.77626536754137E-12 -3.39287500700030E-11 -1.31434508971265E-10 -1.17692765174920E-10  8.35654282035110E-11
  3.53270243862628E-11 -1.19836853754188E-12  1.02132731042990E-11  2.05562929305881E-10  1.81309720991019E-10
  1.54460723136240E-10  1.54760319545817E-02  2.68010099894563E-01  1.19437073869476E+00  3.30476955088857E-01
  1.87754384649311E-01 -1.78684939660317E-02 -3.09442159871559E-01 -1.37901031959379E+00 -3.81565806667767E-01
 -2.16779526667482E-01  3.58766535442040E-01  8.59205444587962E-01  3.64242970491002E-01 -1.14610934354754E-11
 -1.28129982715161E-10 -8.52162300840363E-11 -1.13580835197935E-10 -1.01618618259144E-09 -6.50301162792891E-10
 -4.14228786335317E-01 -9.92031248681662E-01 -4.20551816769781E-01  2.35204883002243E-11 -2.66842107235524E-10
 -2.23172546547023E-10 -6.04992856010247E-02 -4.96738508757926E-02  2.35316967282063E-10  2.14645605523736E-10
  1.56208491268562E-02  1.28257325306469E-02 -4.41782672983319E-02 -3.62732310776037E-02  1.50097420475041E-09
  1.36639709891048E-09  5.70338894362097E-02  4.68285363846399E-02  1.09917620903793E-09  1.00561844501109E-09
  2.90333763471427E-03 -6.17298173450058E-12 -1.09736033328973E-03  2.34832317756353E-12  2.94030091137196E-11
  2.68771604851948E-03 -2.65100102514877E-11 -2.37034187562246E-03 -3.36866453815660E-11 -4.94764124541840E-12
 -3.51912046414475E-11 -1.37609833896030E-10 -1.42322850705653E-10  7.69665602161479E-11  3.14549476042324E-11
  1.25394340395501E-12 -8.98293841855448E-12 -1.98346955998314E-10 -1.77624502906627E-10 -1.51298699387897E-10
 -1.54760320453161E-02 -2.68010101350396E-01 -1.19437074201421E+00 -3.30476954224539E-01 -1.87754383079377E-01
  1.78684940704948E-02  3.09442161544452E-01  1.37901032338810E+00  3.81565805693386E-01  2.16779524882144E-01
  3.58766534920556E-01  8.59205436578891E-01  3.64242966140453E-01 -1.13288589113939E-11 -1.27963608548108E-10
 -8.51240856247924E-11 -1.16360291990874E-10 -1.02167184779369E-09 -6.53253626186354E-10 -4.14228785637922E-01
 -9.92031239535328E-01 -4.20551811835072E-01  2.35648993919155E-11 -2.67195244037882E-10 -2.23322455468644E-10
  6.04992867946582E-02  4.96738518771049E-02 -2.35074809479466E-10 -2.14409257061146E-10 -1.56208496368123E-02
 -1.28257329340394E-02  4.41782681796397E-02  3.62732318202653E-02 -1.50710023937218E-09 -1.37233462693185E-09
 -5.70338907250780E-02 -4.68285374501039E-02 -1.10204552827170E-09 -1.00847062942139E-09  2.90333775347925E-03
 -6.15674960782081E-12 -1.09736036035952E-03  2.34328516497683E-12  2.96912250655337E-11  2.68771615937759E-03
 -2.67897775839121E-11 -2.37034195963242E-03 -3.39316505393611E-11
* ORBITAL    1   60
 -1.16147960247436E-01 -8.43359225257982E-01 -3.84456986873673E+00 -9.32764272136354E+00  4.81814716164037E-01
  1.48953185118526E-01 -1.07363765290515E-01 -1.69465404052907E+00 -5.56380586261718E+00 -4.91364921954613E-01
  1.40324814639153E-01  8.53407653195958E-12  1.19707610101853E-10  2.94341895631459E-09  4.46521277747908E-10
 -4.97923547135008E-10  7.68206082467767E-12  1.07596791733898E-10  2.64263301755646E-09  4.01407171664202E-10
 -4.46331242855458E-10 -7.94041866198542E-10 -4.78792985763450E-10 -2.35090849514416E-10 -7.55146106203941E-08
  1.92855939260436E-08 -9.61835863436132E-09  4.29961591725681E-01  6.39699288215036E-01  2.44547967616129E-01
 -7.11604731102383E-10 -4.28862205163717E-10 -2.10373053210406E-10 -7.44714876783280E-01 -1.10799155767499E+00
 -4.23569484693234E-01 -1.34098596921219E-09 -1.00491573773389E-09  6.63577009069204E-08  4.37004273262255E-08
  3.48735446050120E-10  2.61608680464972E-10  7.59642667715217E-10  5.68995533844324E-10 -2.20833862782361E-01
 -1.69061687492691E-01 -9.86041855616090E-10 -7.39293795770306E-10  2.85095303833014E-01  2.18257710315012E-01
 -1.16048145595593E-10 -2.97647793441239E-10  4.38693521397046E-11  9.56063244203986E-11 -4.41976928106503E-03
  8.34269311553978E-11  6.58860286441581E-03 -7.35805831993369E-11 -8.71590097451746E-03  1.16147960945380E-01
  8.43359230248939E-01  3.84456988856555E+00  9.32764273066129E+00 -4.81814722263469E-01 -1.48953192855581E-01
 -1.07363765822189E-01 -1.69465404470315E+00 -5.56380583288195E+00 -4.91364909887998E-01  1.40324825617334E-01
  8.59435328587542E-12  1.18839993509326E-10  2.94106308540550E-09  4.42817555321915E-10 -5.01593248845915E-10
  7.60207093888388E-12  1.06541607572433E-10  2.63964765416712E-09  3.96773711331597E-10 -4.50918522415859E-10
  7.99650210777194E-10  4.85606171915242E-10  2.39823081526710E-10  7.66697568420446E-08 -1.86602546895774E-08
  9.98833575337706E-09 -4.29961589869250E-01 -6.39699275403108E-01 -2.44547963251060E-01  7.18769288344982E-10
  4.37345233708529E-10  2.16239383423268E-10  7.44714873052088E-01  1.10799153519568E+00  4.23569476971567E-01
 -1.33607040583058E-09 -1.00074589193874E-09  6.62876200172390E-08  4.36238303725534E-08  3.45030465846897E-10
  2.58631545291839E-10  7.57176052375834E-10  5.66808303803706E-10 -2.20833872307167E-01 -1.69061694844431E-01
 -9.79030742049720E-10 -7.33493686218315E-10  2.85095316230288E-01  2.18257719889309E-01  1.16648068562755E-10
  2.98043470296977E-10 -4.40960754045395E-11 -9.56337509316038E-11  4.41976942917532E-03 -8.40272194880784E-11
 -6.58860308512200E-03  7.41052574997230E-11  8.71590126470950E-03
* ORBITAL    1   31
  4.58551708531875E-09  3.31837330842249E-08  1.48126116217633E-07  2.15105132719494E-07 -4.97573109961648E-08
 -2.47628697132839E-08  3.69307424126464E-09  5.56186367186697E-08  2.98374576333416E-07  8.39964258962717E-08
  5.23622775940961E-08 -1.45748921555225E-03 -2.82520282834564E-02  3.97593889338790E-01  1.85239889234801E-01
  1.57245067220418E-01 -8.63479663511358E-04 -1.67377345866290E-02  2.35551800783016E-01  1.09744120080451E-01
  9.31587775649648E-02 -7.95400367230822E-02 -2.28885287451209E-02 -1.02867074880843E-02 -7.26241988875871E-09
 -2.39346290248951E-09 -1.11685471413081E-09 -1.53146752324308E-08 -1.69566180510817E-08 -6.62129083307068E-09
 -4.71229155581034E-02 -1.35601468011074E-02 -6.09428725850660E-03  3.10585051134374E-08  3.08704277339739E-08
  1.21695979770081E-08  6.00327306444219E-04  1.43721800689709E-03  1.36812299369435E-10  1.46343479018166E-10
 -1.54999664179091E-04 -3.71084396576082E-04 -2.24938842796623E-04 -5.38520479540510E-04 -1.64428139484196E-09
 -1.54483959829380E-09  2.90385139109897E-04  6.95212276741443E-04  2.05247130821062E-09  1.91922641479341E-09
 -1.86405838041077E-05 -9.38373346954739E-12  7.04582360625053E-06  3.55067829262535E-12  5.40719894735488E-11
  8.85437903771831E-06 -8.16423830542252E-11 -7.80977774444176E-06  1.12153760339132E-10 -4.58652428759758E-09
 -3.31914726160026E-08 -1.48160845504003E-07 -2.14961534173220E-07  4.98355009419194E-08  2.48100715711580E-08
  3.69356850425343E-09  5.56254517691685E-08  2.98373555932741E-07  8.39928342510868E-08  5.23600529122123E-08
 -1.45748904644106E-03 -2.82520253516808E-02  3.97593924333906E-01  1.85239903602956E-01  1.57245078135098E-01
 -8.63479570416814E-04 -1.67377330523264E-02  2.35551820957004E-01  1.09744128417250E-01  9.31587839344093E-02
  7.95400349952136E-02  2.28885294205010E-02  1.02867080343406E-02  7.19554103991086E-09  2.39312483627677E-09
  1.12050813079303E-09  1.52950776067313E-08  1.69504553506218E-08  6.61839240645890E-09  4.71229154516947E-02
  1.35601474081642E-02  6.09428764610778E-03 -3.10202751522213E-08 -3.08628940365586E-08 -1.21669162030713E-08
  6.00327523590989E-04  1.43721824928744E-03  1.38496996384904E-10  1.47600105160216E-10 -1.54999751714749E-04
 -3.71084493992591E-04 -2.24938842019754E-04 -5.38520481322816E-04 -1.64293187765325E-09 -1.54337860102861E-09
  2.90385316243293E-04  6.95212472540588E-04  2.05045516059924E-09  1.91711363157117E-09  1.86405864147090E-05
  9.21117736366690E-12 -7.04582143021258E-06 -3.49085445682988E-12 -5.39968015537150E-11 -8.85438376460525E-06
  8.15013828349670E-11  7.80977105883095E-06 -1.11958719635710E-10
* ORBITAL    1   32
 -9.13389300030688E-10 -6.61002102766856E-09 -2.95055236507830E-08 -4.28637532054166E-08  9.90641177051789E-09
  4.92959165993112E-09 -7.35689806760699E-10 -1.10792508477544E-08 -5.94435142040545E-08 -1.67346315675883E-08
 -1.04322722417091E-08 -8.63478768342375E-04 -1.67377241865647E-02  2.35551764071536E-01  1.09744130199835E-01
  9.31588088127523E-02  1.45748794817630E-03  2.82520527714188E-02 -3.97593820717968E-01 -1.85239919909096E-01
 -1.57245133069626E-01 -4.71231777814768E-02 -1.35601918978294E-02 -6.09430622804573E-03  2.28076900165759E-09
  7.52945736871169E-10  3.51561262975469E-10  9.73938586123387E-09  5.58152038429767E-09  2.34690402141619E-09
  7.95403371988557E-02  2.28885811067882E-02  1.02867298512281E-02 -2.32986292006831E-09 -4.87856924055535E-09
 -1.83122456243893E-09  3.55664492970938E-04  8.51474503731709E-04 -4.31260917159870E-11 -4.61068075657165E-11
 -9.18421501590761E-05 -2.19862006529322E-04  3.79679484098838E-04  9.08977598489179E-04  2.12603162509704E-10
  1.84826129874969E-10 -4.90165942816791E-04 -1.17348783643170E-03 -4.98162511293845E-10 -4.77835458595846E-10
 -1.10434359953428E-05  2.93875021414417E-12  4.17313169566731E-06 -1.10732706886455E-12 -1.67266243806351E-11
 -1.49460015315112E-05  2.15901556086799E-11  1.31806238502932E-05 -1.53244983945357E-11  9.13790804591325E-10
  6.61303256225983E-09  2.95195547408156E-08  4.28095618804383E-08 -9.93430009874070E-09 -4.94628861562461E-09
 -7.35867306132470E-10 -1.10821327279711E-08 -5.94402015887534E-08 -1.67320626896161E-08 -1.04304501410076E-08
 -8.63478643425641E-04 -1.67377217504688E-02  2.35551787742719E-01  1.09744139697141E-01  9.31588158856906E-02
  1.45748774899609E-03  2.82520489841032E-02 -3.97593859797181E-01 -1.85239935666304E-01 -1.57245144859870E-01
  4.71231745413766E-02  1.35601917579962E-02  6.09430638235755E-03 -2.27124522296045E-09 -7.52875290462559E-10
 -3.52067615755694E-10 -9.70825437309046E-09 -5.58724901065445E-09 -2.35248989762379E-09 -7.95403333477613E-02
 -2.28885812260054E-02 -1.02867302211777E-02  2.32907381376344E-09  4.87123527471672E-09  1.82652174200852E-09
  3.55664664332566E-04  8.51474685982663E-04 -4.33623434064640E-11 -4.62850544343624E-11 -9.18420883793807E-05
 -2.19861934800374E-04  3.79679673061227E-04  9.08977795622170E-04  2.10997980400947E-10  1.83408299528089E-10
 -4.90166123656857E-04 -1.17348802848750E-03 -4.98279007145774E-10 -4.77731286103376E-10  1.10434391994906E-05
 -2.91865998773499E-12 -4.17314142782173E-06  1.08566860309163E-12  1.66254887211876E-11  1.49460052607357E-05
 -2.14738668748981E-11 -1.31806313214553E-05  1.53409477502804E-11
* ORBITAL    1   33
 -6.37787060443250E-03 -4.58284908267439E-02 -1.95661241218386E-01 -2.07015178987031E-01 -1.43205457709537E-01
 -1.10565657396998E-01 -2.83062785956329E-03 -3.44891865072883E-02  7.60652517987572E-01  3.41136130586769E-01
  2.72434628945256E-01  1.83476360246027E-10  3.50943922004701E-09  4.20587816835647E-08  1.74935617977322E-08
  1.34832470541705E-08  1.64729819324814E-10  3.15068933884426E-09  3.77663143742203E-08  1.57079638853425E-08
  1.21068409085865E-08 -2.28417079455560E-09 -1.64264272496136E-09 -1.01671879289033E-09  1.85034992083790E-06
  5.44910741190793E-07  2.26956032735884E-07 -4.63229886623023E-02  1.22499493076355E-02  1.00385342255407E-02
 -2.05832395815602E-09 -1.47412913435553E-09 -9.11988557146662E-10  8.02306690925654E-02 -2.12185268169843E-02
 -1.73876802372306E-02  1.67372473533460E-10  2.77273116619998E-10  4.55150211337175E-08  3.00415611605926E-08
 -4.32781896583140E-11 -7.16137624840351E-11 -9.48465705931156E-11 -1.57273440745718E-10 -6.50412530082693E-04
 -1.32826610093736E-03  1.22671478098872E-10  2.03179991632385E-10  8.39632677092066E-04  1.71475249009628E-03
 -3.13337833710382E-12  4.81860061156189E-09  1.19004231986350E-12 -1.70631448863844E-09  1.20253325382857E-05
  2.26908891207381E-12 -1.79256757288544E-05 -2.01357142656702E-12  2.37103193454337E-05 -6.37785426121375E-03
 -4.58283723017320E-02 -1.95660703510468E-01 -2.07013875226881E-01 -1.43205545560257E-01 -1.10565695070100E-01
  2.83061468863340E-03  3.44889793261520E-02 -7.60653331678608E-01 -3.41136359309371E-01 -2.72434772535799E-01
 -1.83530646094551E-10 -3.51138164000036E-09 -4.20356966015638E-08 -1.74827424597080E-08 -1.34747090512251E-08
 -1.64708047711062E-10 -3.15289063514040E-09 -3.77410263014956E-08 -1.56961862444983E-08 -1.20976430197211E-08
 -2.25725034394315E-09 -1.64678846317811E-09 -1.02093679509745E-09  1.83566199515499E-06  5.41678226539189E-07
  2.25785243788224E-07 -4.63230318833384E-02  1.22498997690806E-02  1.00385154537826E-02 -2.02472065463832E-09
 -1.47936366501214E-09 -9.17309564300363E-10  8.02307507603920E-02 -2.12184394987286E-02 -1.73876471807631E-02
 -1.68671526796110E-10 -2.78365055945505E-10 -4.56058961255562E-08 -3.01158778442318E-08  4.38583764981464E-11
  7.20436259995211E-11  9.57344508610090E-11  1.58065951652819E-10  6.50417591823034E-04  1.32827102691833E-03
 -1.24249202956814E-10 -2.04465638407164E-10 -8.39639172444721E-04 -1.71475882079341E-03 -3.00640373146771E-12
  4.82087617405613E-09  1.12081751670209E-12 -1.70670874308216E-09  1.20254791444372E-05  2.14766820285653E-12
 -1.79258945083098E-05 -1.87700045656337E-12  2.37106081682306E-05
* ORBITAL    1   34
  4.01286116742853E-10  2.87995411088870E-09  1.21830206246810E-08 -1.06411643881509E-08 -4.29744011139441E-09
 -1.40939142713873E-09  9.61249478956229E-11  6.21948606273834E-10 -5.39086985155532E-08 -2.34085669654989E-08
 -1.83589372861259E-08  4.46446733232400E-03  8.31268120032525E-02  8.23863770534343E-01  3.30642125036245E-01
  2.49599637146210E-01  5.01810585568174E-03  9.34353658416947E-02  9.26031016918554E-01  3.71644971907373E-01
  2.80552413335751E-01  8.40560533864102E-02  1.35915104989247E-02 -8.87969396293512E-05 -1.33358850927342E-09
 -1.91155937081399E-09 -1.14086256868889E-09  3.88128659822992E-09 -2.91188170279598E-10 -4.66672560422022E-10
  9.44798310190852E-02  1.52770246828749E-02 -9.97933434727993E-05 -6.74147408644714E-09  4.81888088347560E-10
  7.95425507421065E-10  2.56159922799869E-03  3.87084488977053E-03  2.65646614469993E-10  3.45460616585092E-10
 -6.61408440163014E-04 -9.99449735758435E-04 -1.82099946079483E-03 -2.75172734511555E-03  4.04250449274216E-10
  5.17949689002007E-10  2.35090783687584E-03  3.55246633561987E-03 -5.20314834746924E-10 -6.66508493750669E-10
 -2.73311972567560E-05  1.08883216778454E-11  1.03301617980305E-05 -4.11327938413399E-12 -1.51797265156752E-11
  2.46316373061435E-05  2.26019369969796E-11 -2.17222989831474E-05 -2.98325832942195E-11  6.10193968563339E-10
  4.39462259273676E-09  1.90650859195001E-08  6.86903150400169E-09 -5.33733738026666E-09 -1.85034924681565E-09
 -2.65321031702034E-10 -3.29011491709873E-09  4.40784447564076E-08  2.06391581184357E-08  1.65978555763320E-08
 -4.46446740750746E-03 -8.31268130393411E-02 -8.23863761636639E-01 -3.30642119865670E-01 -2.49599632202631E-01
 -5.01810593229310E-03 -9.34353670185779E-02 -9.26031006390239E-01 -3.71644965835999E-01 -2.80552407504664E-01
  8.40560553486077E-02  1.35915072592900E-02 -8.87990673604109E-05 -1.29904170751239E-09 -1.92760014661252E-09
 -1.15103402507590E-09  3.28534284253539E-09 -9.67976031575528E-10 -7.27953032449501E-10  9.44798347678162E-02
  1.52770214638264E-02 -9.97955721077201E-05 -5.70188875113964E-09  1.64831751413821E-09  1.24438549960806E-09
 -2.56159940759050E-03 -3.87084511274685E-03 -2.65634141034594E-10 -3.45785622912725E-10  6.61408337701485E-04
  9.99449708317436E-04  1.82099976452678E-03  2.75172759176250E-03 -3.39060176955250E-10 -4.54991184411068E-10
 -2.35090791279423E-03 -3.55246648045359E-03  4.36145420936301E-10  5.85124102396833E-10 -2.73311842722003E-05
  1.08630894882418E-11  1.03301662024613E-05 -4.10407932984424E-12 -1.32333004168045E-11  2.46316166636775E-05
  1.97084803361453E-11 -2.17222965189165E-05 -2.60093219318376E-11
* ORBITAL    1   35
  6.23355982295990E-11  4.48761112054032E-10  1.93730845915073E-09  2.37504073925786E-10 -5.66875144678168E-10
 -1.93377667150503E-10  2.48169974556559E-11  2.90163324552875E-10 -5.25487632782243E-09 -2.40521541296988E-09
 -1.92036179908837E-09  5.01812109649495E-03  9.34356808880352E-02  9.26031936976964E-01  3.71645331297350E-01
  2.80552690013585E-01 -4.46448199026238E-03 -8.31271107959832E-02 -8.23864657951683E-01 -3.30642395801274E-01
 -2.49599824666233E-01  9.44820524320522E-02  1.52775177866641E-02 -9.96317743398164E-05 -7.51903881928015E-12
 -6.78240415884499E-12 -3.99992609200711E-12  1.52898981168636E-09  1.56376376273971E-09  9.12986763625901E-10
 -8.40580047922261E-02 -1.35920044058060E-02  8.86271643838416E-05 -1.36151194950226E-11  1.10481517831995E-09
  6.96683414014346E-10  2.87922656207159E-03  4.35084345757758E-03  1.18334845794517E-12  1.49273927320382E-12
 -7.43404681072932E-04 -1.12337896741976E-03  1.62008383669262E-03  2.44812639701687E-03 -1.69806636754842E-10
 -2.19969142230252E-10 -2.09149721299199E-03 -3.16050635190473E-03 -2.14034048155082E-10 -2.79674749320092E-10
 -3.07200124242552E-05  4.97642097187250E-14  1.16118078257495E-05 -2.42095352165664E-14  4.96733409331076E-12
 -2.19135595949578E-05 -3.52366741722144E-12  1.93259320270888E-05 -1.07370662079466E-11  5.15017413657746E-11
  3.69850953757472E-10  1.57901912495317E-09 -6.74429711669023E-10 -5.12940625858002E-10 -1.70548260789429E-10
 -1.59481064654454E-11 -1.51265624832913E-10  5.76626998163494E-09  2.54923700955013E-09  2.01192628823973E-09
 -5.01812116102304E-03 -9.34356821232244E-02 -9.26031926151942E-01 -3.71645325028701E-01 -2.80552683903607E-01
  4.46448204055599E-03  8.31271118921307E-02  8.23864647870839E-01  3.30642390008749E-01  2.49599819001783E-01
  9.44820582290589E-02  1.52775150043307E-02 -9.96338276259789E-05 -1.60603363281232E-12 -9.43366968772104E-12
 -5.69594770695716E-12  1.55297785250063E-09  1.61661112616802E-09  9.36801477812362E-10 -8.40580113484285E-02
 -1.35920022995449E-02  8.86288504331104E-05 -7.17240832603225E-11  1.05429077569259E-09  6.79201508628298E-10
 -2.87922689962363E-03 -4.35084375785212E-03 -1.17454679336882E-12 -1.54199948773053E-12  7.43404967480163E-04
  1.12337915404377E-03 -1.62008399244138E-03 -2.44812653891607E-03  1.66509939166032E-10  2.17053117844695E-10
  2.09149763297030E-03  3.16050665828743E-03  2.18523641302221E-10  2.84210318312106E-10 -3.07199920752525E-05
  4.63350177711387E-14  1.16117876468819E-05 -1.95415916832278E-14  4.84363073496916E-12 -2.19135444530863E-05
 -3.35429058901378E-12  1.93259068307632E-05 -1.09115744217495E-11
* ORBITAL    1   36
  5.56785320426448E-02  4.03938749662857E-01  1.83701350169954E+00  4.76698662583650E+00 -2.49951040861195E-01
 -1.01894296603654E-01  4.51204613333576E-02  7.13055931235360E-01  2.57321508465995E+00  7.22428373898456E-01
  4.58339025462638E-01  1.52249863590871E-10  3.07561351441861E-09 -4.41560882898640E-08 -3.26838298978986E-08
 -3.29831471679083E-08  1.39521456211134E-10  2.81583658110615E-09 -3.90933154376199E-08 -2.91204758003600E-08
 -2.94427110734925E-08  7.94592652169908E-09  5.87531128951742E-09  2.84439597079739E-09  1.17993445327881E-06
  2.08214365405119E-07  7.65172730219492E-08 -1.61768829261867E-01 -1.77446772980583E-01 -6.78635066896640E-02
  7.18430487997602E-09  5.28120374178248E-09  2.55251293789911E-09  2.80189720723908E-01  3.07347164968643E-01
  1.17543269063438E-01 -3.65581703185548E-10 -5.29096202472588E-10 -2.17195994863400E-08 -1.80629747222166E-08
  9.44697638677922E-11  1.36643974905624E-10  2.06398915696383E-10  2.98690481420410E-10 -1.72550674806753E-02
 -1.67387825128074E-02 -2.66576835242009E-10 -3.85665156959327E-10  2.22761841397221E-02  2.16096607046254E-02
 -4.85618166244286E-11  2.28367129082632E-10  1.83489353215700E-11  7.01256449082495E-11  5.05428162990352E-04
  3.49638915152529E-11 -7.53448237311260E-04 -3.08271685515427E-11  9.96718704485381E-04 -5.56785346421954E-02
 -4.03938768334235E-01 -1.83701358088673E+00 -4.76698669982779E+00  2.49951022389442E-01  1.01894277728069E-01
  4.51204623566742E-02  7.13055942450490E-01  2.57321479113740E+00  7.22428243946886E-01  4.58338923784836E-01
  1.35552049369957E-10  2.76535780860786E-09 -4.72334176586503E-08 -3.39192878885205E-08 -3.39147163071296E-08
  1.18753499372605E-10  2.42818250352146E-09 -4.29370561984908E-08 -3.06635742674331E-08 -3.06062998105080E-08
 -7.63376476291779E-09 -5.82057643832251E-09 -2.84252674510619E-09 -1.17624069017011E-06 -1.94409059923412E-07
 -6.93330697254518E-08  1.61768808172659E-01  1.77446772015075E-01  6.78635074518341E-02 -6.79319199342021E-09
 -5.21253656689416E-09 -2.55007481800892E-09 -2.80189685729410E-01 -3.07347169853497E-01 -1.17543273791358E-01
 -3.75253061021450E-10 -5.43513400574148E-10 -2.14477689273197E-08 -1.77695273669607E-08  9.68580048306965E-11
  1.40311548407537E-10  2.14088757967524E-10  3.10096833714131E-10 -1.72550666291544E-02 -1.67387813805928E-02
 -2.76310078370280E-10 -4.00296752283746E-10  2.22761829455911E-02  2.16096591382577E-02  4.84961109082154E-11
 -2.45979174749301E-10 -1.83253192223737E-11 -6.38458480887078E-11 -5.05428119785415E-04 -3.48997292737553E-11
  7.53448171769583E-04  3.07735068989392E-11 -9.96718611802517E-04
* ORBITAL    1   38
  3.30628165125027E-09  2.40094007932958E-08  1.09777296936971E-07  3.38224340446242E-07 -4.55941457959475E-09
 -7.13507972109079E-10  2.67603874115184E-09  4.29879660458833E-08  1.22084056972421E-07  3.52744274626097E-08
  2.34886999909465E-08  9.94226422922121E-04  2.14755979251048E-02 -3.51799271896096E-01  2.60296934811321E-01
  4.04552044832794E-01  2.78933159096307E-04  6.02503111023995E-03 -9.86979354782101E-02  7.30267912094047E-02
  1.13497834565614E-01  1.26998210138136E-01  8.70017592366482E-03 -4.73791476252391E-03  2.95002923142954E-09
  2.73763925468463E-09  1.07213191990063E-09 -1.02528237988680E-08 -1.22719453630117E-08 -4.70651234486197E-09
  3.56292748738850E-02  2.44079915704151E-03 -1.32925294641687E-03  1.40333468226372E-08  1.77889842617322E-08
  6.79622778733495E-09  7.31382774850768E-03  8.91269644167438E-03 -2.35687247547245E-10 -2.22624305020201E-10
 -1.88842728938842E-03 -2.30125162788937E-03 -1.29774958112322E-03 -1.58144205101955E-03 -1.09213135762847E-09
 -1.03159598967656E-09  1.67537155512161E-03  2.04163237906033E-03  1.65401816729952E-09  1.56239119652097E-09
  1.43129380327545E-03  8.90685694114072E-12 -5.40978162457977E-04 -3.37392336304596E-12  2.80780655861877E-11
 -3.21957176880232E-04 -3.98496251545214E-11  2.83940415367047E-04  4.46942457655666E-11 -3.30583109482887E-09
 -2.40059941974668E-08 -1.09761927810029E-07 -3.38237121247791E-07  4.52083296509373E-09  6.90876323268253E-10
  2.67590097904814E-09  4.29873620814036E-08  1.22114011226840E-07  3.52859448338538E-08  2.34957487226270E-08
  9.94226491860274E-04  2.14755994857731E-02 -3.51799265864170E-01  2.60296944653506E-01  4.04552055528345E-01
  2.78933180641153E-04  6.02503194051039E-03 -9.86979339058071E-02  7.30267940505131E-02  1.13497837629065E-01
 -1.26998206563175E-01 -8.70017926917232E-03  4.73791362342515E-03 -2.92293572179661E-09 -2.72145801044564E-09
 -1.06174106109624E-09  1.02594327502747E-08  1.22719994483768E-08  4.70562908221719E-09 -3.56292736232467E-02
 -2.44080021499150E-03  1.32925258771109E-03 -1.40576035759021E-08 -1.77892151688041E-08 -6.79651423332559E-09
  7.31382800955659E-03  8.91269671959517E-03 -2.36065890247734E-10 -2.22684740706128E-10 -1.88842736680273E-03
 -2.30125170759139E-03 -1.29774964955232E-03 -1.58144214576488E-03 -1.09303047180256E-09 -1.03253103753475E-09
  1.67537170040043E-03  2.04163246312401E-03  1.65561842764992E-09  1.56377385989727E-09 -1.43129380184613E-03
 -8.89657589236423E-12  5.40978160453575E-04  3.37499492506263E-12 -2.81304512343799E-11  3.21957181848958E-04
  3.99447947534540E-11 -2.83940400095604E-04 -4.48381029516641E-11
* ORBITAL    1   39
  1.62989939031012E-09  1.18358026319362E-08  5.41163040030421E-08  1.66725921062471E-07 -2.25208709042146E-09
 -3.54353989583360E-10  1.31920527189741E-09  2.11909473846603E-08  6.01774407925610E-08  1.73869398722708E-08
  1.15776708648979E-08 -2.78930562401658E-04 -6.02501893279469E-03  9.86979573142402E-02 -7.30267819254723E-02
 -1.13497816008022E-01  9.94224857718243E-04  2.14756408219525E-02 -3.51799321408875E-01  2.60296917945905E-01
  4.04552024354793E-01 -3.56300217145761E-02 -2.44092878009001E-03  1.32919829618518E-03  1.86999347000188E-09
  1.73722802318825E-09  6.79878359687268E-10 -1.71719062890265E-09 -2.94382670043180E-09 -1.10505856233390E-09
  1.26998675061322E-01  8.70027478010276E-03 -4.73787659366299E-03  8.84078893505513E-09  1.05618831377621E-08
  4.05165150349959E-09 -2.05190974059107E-03 -2.50047074248461E-03 -1.49677648545601E-10 -1.41381166799011E-10
  5.29805637769074E-04  6.45615510379209E-04 -4.62568188888241E-03 -5.63688841239431E-03 -7.82485671114502E-10
 -7.39187543134172E-10  5.97172866932868E-03  7.27719056249993E-03  6.25996709523680E-10  5.91244048525157E-10
 -4.01553198716065E-04  5.66369488092444E-12  1.51772015440398E-04 -2.13423788227812E-12  6.82323543886764E-12
 -1.14758909765287E-03 -1.33674613109018E-11  1.01207841674484E-03  3.03090483134578E-11 -1.62955290310722E-09
 -1.18334093565617E-08 -5.41051431972921E-08 -1.66734951525009E-07  2.22400157960065E-09  3.37824759561668E-10
  1.31901105933941E-09  2.11905087884179E-08  6.01993926949314E-08  1.73954847999814E-08  1.15829906821147E-08
 -2.78930577998875E-04 -6.02501882042534E-03  9.86979555205793E-02 -7.30267845690778E-02 -1.13497818921472E-01
  9.94224921147048E-04  2.14756418038607E-02 -3.51799315371215E-01  2.60296927701787E-01  4.04552035008042E-01
  3.56300209006112E-02  2.44092954212278E-03 -1.32919803567365E-03 -1.85881836623411E-09 -1.73054426693387E-09
 -6.75563625645370E-10  1.74045639337806E-09  2.94586013517219E-09  1.10779300178213E-09 -1.26998671320007E-01
 -8.70027792339091E-03  4.73787552694879E-03 -8.84751684396457E-09 -1.05610612093078E-08 -4.04996999679714E-09
 -2.05190972478367E-03 -2.50047076311884E-03 -1.49825332626511E-10 -1.41400361773707E-10  5.29805583847646E-04
  6.45615532900656E-04 -4.62568200137547E-03 -5.63688856573754E-03 -7.83787731358142E-10 -7.40133611190576E-10
  5.97172881380468E-03  7.27719075515807E-03  6.26665265972425E-10  5.92053314551263E-10  4.01553200146288E-04
 -5.66290743947521E-12 -1.51772031402123E-04  2.12712985278735E-12 -6.89203197470028E-12  1.14758909972804E-03
  1.34634451948445E-11 -1.01207842072971E-03 -3.03764852824219E-11
* ORBITAL    1   43
  2.59724568545107E-03  1.79208418538323E-02  6.10151923829358E-02  2.25276524505259E-01  2.00499147945603E-02
  3.74941677462416E-02 -6.39342592211643E-03 -1.18860521739506E-01 -1.29318432047399E-01 -6.23182526542766E-01
 -7.07605238943698E-01 -8.59150121808694E-11 -1.51322942892455E-09 -6.39081109463221E-09 -5.66172847929608E-09
 -5.59166854829884E-09 -7.70149351305833E-11 -1.35782258067486E-09 -5.73492490675863E-09 -5.08011442193694E-09
 -5.01717794830519E-09 -4.13233365037991E-09 -4.05197490077277E-09 -1.36429069781438E-09  4.31893432311276E-07
 -2.42608574791438E-07 -1.59552413592780E-07  4.08908965642372E-02  4.06645304509623E-02  5.05602245743582E-03
 -3.70863365803692E-09 -3.63453721643905E-09 -1.22369265989903E-09 -7.08265071727207E-02 -7.04317591478976E-02
 -8.75647575586013E-03  3.23642682529363E-12  1.33813903394666E-11  2.91221964203348E-08  2.46985531883981E-08
 -9.63297931824615E-13 -3.49270792522772E-12 -1.66288034000274E-12 -7.48701799035121E-12  3.25882050080939E-02
  3.12569153798236E-02  2.44678066359939E-12  9.81905599976482E-12 -4.20712185031973E-02 -4.03525288548554E-02
  5.93823700577403E-13  4.17723596823581E-09 -2.25752707438602E-13 -1.58177104622448E-09 -1.14676853016093E-03
 -4.12360028324292E-13  1.70950277010725E-03  3.61899283215069E-13 -2.26146430129164E-03  2.59724301382918E-03
  1.79208224091431E-02  6.10151020950112E-02  2.25276226556487E-01  2.00498745128823E-02  3.74941415182713E-02
  6.39342786469142E-03  1.18860554148813E-01  1.29318554335607E-01  6.23182554376001E-01  7.07605250451128E-01
  8.58044340644087E-11  1.51230005334822E-09  6.38686394293793E-09  5.66317914488867E-09  5.59441755386513E-09
  7.69779372980942E-11  1.35677904230577E-09  5.73018352205965E-09  5.08180480351532E-09  5.02035410006323E-09
 -4.12275993002211E-09 -4.06220137493669E-09 -1.36831586835729E-09  4.38800263123543E-07 -2.32133381726657E-07
 -1.54593820345095E-07  4.08908991641092E-02  4.06645245864149E-02  5.05601822585502E-03 -3.69642859960540E-09
 -3.64638785248879E-09 -1.22824595341767E-09 -7.08265148583739E-02 -7.04317538585484E-02 -8.75647073306451E-03
 -3.96185466138423E-12 -1.38325581598930E-11 -2.85660701635502E-08 -2.41716574826249E-08  1.42093351115240E-12
  3.80158707603956E-12  2.00985332752651E-12  7.67238775314064E-12 -3.25882062646929E-02 -3.12569166011147E-02
 -3.36296516427778E-12 -1.03968453168490E-11  4.20712199119761E-02  4.03525302236901E-02  7.31972617708675E-13
  4.18489710347977E-09 -2.96202717624206E-13 -1.58456186811078E-09 -1.14676850378831E-03 -5.42951712382319E-13
  1.70950273141047E-03  5.01950474191934E-13 -2.26146425321193E-03
* ORBITAL    1   48
  1.18018099647950E-11  8.12841781327730E-11  2.04595619047350E-10  2.36257487826057E-09  1.68767862683595E-10
  1.96672331043811E-10 -1.53049068871256E-11 -3.68281220254255E-10 -8.12064271152782E-10 -1.83395156761100E-09
 -1.94191141028681E-09 -1.05933199903299E-03 -1.71654429406180E-02 -7.18610528432612E-02 -3.10813083435342E-01
 -3.47401825191033E-01  2.34906995995071E-03  3.80644155105982E-02  1.59352359942880E-01  6.89225459781751E-01
  7.70360529821309E-01  7.21298061614506E-03 -3.85606648561499E-02 -7.04595641728152E-03  1.85189482861573E-10
  5.28726603891216E-11 -2.04444654737930E-10  5.22371562368389E-10  7.47836066246089E-10 -1.55324937416318E-10
 -1.59943071319807E-02  8.55084751769623E-02  1.56245632012262E-02 -5.92572806490120E-11 -9.98112091179046E-10
 -6.26614778191820E-10 -1.53779525090258E-02 -1.33311924241573E-02 -1.85631262014516E-10 -1.83893801692940E-10
  3.97059381128379E-03  3.44211044613199E-03 -2.15670089825162E-02 -1.86965075630872E-02 -3.71984745353641E-10
 -3.63174357669468E-10  2.78429093590393E-02  2.41370976607690E-02 -2.09130248894561E-10 -2.13786819076485E-10
  8.63142856380584E-05 -7.63792553665249E-12 -3.26226936678995E-05  2.88550880348153E-12  1.04883555984852E-11
  1.53461163290647E-04 -9.48235367474246E-12 -1.35339657670425E-04 -1.18728803031109E-11  1.34046702766383E-11
  9.28757517275408E-11  2.58025152869402E-10  2.54969633234000E-09  1.80264077590391E-10  2.03659722679694E-10
  1.40701391469197E-11  3.47184097112870E-10  7.59121418290383E-10  1.82006374485729E-09  1.93378920519455E-09
  1.05933199823884E-03  1.71654425741467E-02  7.18610545969723E-02  3.10813082186730E-01  3.47401823268923E-01
 -2.34906997753126E-03 -3.80644156316023E-02 -1.59352364659289E-01 -6.89225456896547E-01 -7.70360525126833E-01
  7.21298211148822E-03 -3.85606645220015E-02 -7.04595598536877E-03  1.76508110699585E-10  3.58820796501385E-11
 -2.13453473551575E-10  4.89114843071559E-10  6.62816512319295E-10 -1.99516714077047E-10 -1.59943101511282E-02
  8.55084722362125E-02  1.56245610325969E-02 -5.97657748014052E-11 -1.04404594370196E-09 -6.51531638655693E-10
  1.53779526534066E-02  1.33311925699509E-02  1.84502826596876E-10  1.82861245178190E-10 -3.97059336010828E-03
 -3.44211017427879E-03  2.15670094238389E-02  1.86965079640321E-02  3.67592175802753E-10  3.59148340619842E-10
 -2.78429097737169E-02 -2.41370980698961E-02  2.04859136393670E-10  2.09809340542221E-10  8.63142998802165E-05
 -7.68317501824229E-12 -3.26227154360937E-05  2.89367572594538E-12  1.06180937517909E-11  1.53461185430918E-04
 -9.60075721603730E-12 -1.35339681408102E-04 -1.19799262361197E-11
* ORBITAL    1   49
 -3.80379501427668E-11 -2.62459715989808E-10 -6.75151305044704E-10 -7.54338562819266E-09 -5.39202698570056E-10
 -6.23839388616017E-10  4.73528573930216E-11  1.14616665916856E-09  2.52211604657509E-09  5.76178122165004E-09
  6.10523880271140E-09 -2.34906856961008E-03 -3.80643561189473E-02 -1.59352408141974E-01 -6.89225487682111E-01
 -7.70360569222780E-01 -1.05934142017323E-03 -1.71656018295380E-02 -7.18621097795426E-02 -3.10813411711341E-01
 -3.47402047389465E-01  1.59947978728539E-02 -8.55085390552370E-02 -1.56246005367794E-02 -4.24001183922496E-10
 -1.30521400875184E-10  4.57294247693411E-10 -3.29031443669548E-10 -1.88992696123497E-09 -9.02003936203503E-10
  7.21283482086603E-03 -3.85611987156425E-02 -7.04617194911398E-03  9.33282567027423E-10  3.40318793652958E-09
  1.16699044867505E-09 -3.41004460849069E-02 -2.95617796945458E-02  4.21278903901531E-10  4.17268527678984E-10
  8.80469920561303E-03  7.63282265570750E-03  9.72587671284108E-03  8.43138569390645E-03 -2.68966708305804E-11
 -4.28939204455658E-11 -1.25560135632816E-02 -1.08848542009319E-02 -2.69392008873359E-10 -2.45840058501753E-10
  1.91399285676402E-04  1.72782212907444E-11 -7.23425004355930E-05 -6.52938770432179E-12  4.03350646590989E-12
 -6.92038488222015E-05 -3.28426078544933E-12  6.10332660694031E-05 -6.47541069083041E-12 -4.10976221420647E-11
 -2.84998755360336E-10 -7.78999905008403E-10 -7.90843439543213E-09 -5.61798952265687E-10 -6.37575663669361E-10
 -4.48794645922189E-11 -1.10528346681922E-09 -2.41915345390275E-09 -5.73476813635957E-09 -6.08951348146453E-09
  2.34906861641396E-03  3.80643573409672E-02  1.59352413979830E-01  6.89225484583260E-01  7.70360563963659E-01
  1.05934144949565E-03  1.71656027829918E-02  7.18621127682182E-02  3.10813410265307E-01  3.47402044828434E-01
  1.59948003120670E-02 -8.55085327349970E-02 -1.56245964719290E-02 -3.90707960509467E-10 -7.21823002190541E-11
  4.88425884422900E-10 -3.19868762079410E-10 -1.91427899177325E-09 -9.15576548270908E-10  7.21283580712400E-03
 -3.85611949421710E-02 -7.04616960942973E-03  9.02079941270368E-10  3.38348866014931E-09  1.15825093753949E-09
  3.41004473177932E-02  2.95617807549567E-02 -4.17269313806791E-10 -4.13621815805342E-10 -8.80469964625859E-03
 -7.63282301500220E-03 -9.72587685426114E-03 -8.43138588064056E-03  2.46080529983697E-11  4.07142954652090E-11
  1.25560144933148E-02  1.08848549146796E-02  2.69253601709400E-10  2.45781505170438E-10  1.91399296923759E-04
  1.74281319474548E-11 -7.23425011731598E-05 -6.59217519143053E-12  4.03670688108769E-12 -6.92038581133530E-05
 -3.28386849070690E-12  6.10332538003154E-05 -6.56318949568637E-12
* ORBITAL    1   53
 -1.53423541263641E-01 -1.11289149843103E+00 -5.04372283614659E+00 -1.35954122501200E+01 -1.30022184816987E+00
 -8.50371797523056E-01 -1.18370632408652E-01 -1.81328318704479E+00 -6.40466563015109E+00 -1.51802339069399E+00
 -8.28013275950129E-01  4.11311062494191E-11  1.04440702197069E-09 -1.16965458754788E-08 -1.74589262894270E-09
 -1.45123155701036E-10  3.68883589708489E-11  9.37179670583843E-10 -1.04938205510255E-08 -1.56576655228995E-09
 -1.29269368139178E-10  3.11433668139547E-09 -1.57336790996094E-09 -1.63952116849466E-09  5.35426781309370E-07
 -2.12206265601458E-07 -1.41892836916775E-07  3.94931424581703E-01  7.03826273137260E-01  2.29352767861809E-01
  2.79437251901621E-09 -1.41240170708679E-09 -1.47124226497248E-09 -6.84042978227052E-01 -1.21906348279482E+00
 -3.97250858053886E-01  2.00186528180482E-09  1.65756463916528E-09 -3.89588522098079E-08 -2.31826635197723E-08
 -5.16316275841856E-10 -4.27563490051597E-10 -1.13672280358348E-09 -9.41185309637276E-10  6.83278904579694E-02
  5.87388370867179E-02  1.46588636644405E-09  1.21378873989061E-09 -8.82109128130423E-02 -7.58315011464477E-02
  2.69380529545229E-11 -8.82268725992782E-10 -1.01923408512405E-11  6.57383472188803E-10 -1.19620682559060E-03
 -1.93740456652093E-11  1.78319926641028E-03  1.70942569856337E-11 -2.35895058744522E-03  1.53423541323730E-01
  1.11289149884308E+00  5.04372283734263E+00  1.35954122573401E+01  1.30022184349818E+00  8.50371793815517E-01
 -1.18370632342733E-01 -1.81328318482014E+00 -6.40466563508434E+00 -1.51802338545838E+00 -8.28013270784894E-01
  4.10642498930192E-11  1.04427159409239E-09 -1.17337053760249E-08 -1.75408057528508E-09 -1.50332261063921E-10
  3.68666506678734E-11  9.37258682092631E-10 -1.05389529369134E-08 -1.57554839513816E-09 -1.35439575095002E-10
 -3.11644510332457E-09  1.56427406663920E-09  1.63519573987107E-09 -5.30056801118950E-07  2.05848652554657E-07
  1.36463746834297E-07 -3.94931424661882E-01 -7.03826267039160E-01 -2.29352764190502E-01 -2.79742792585657E-09
  1.40027072642795E-09  1.46553860526241E-09  6.84042975925937E-01  1.21906347527525E+00  3.97250854362382E-01
  2.00226530685930E-09  1.65790896928183E-09 -3.59266191508857E-08 -2.07180085916660E-08 -5.16761695490017E-10
 -4.27879250313616E-10 -1.13678506076714E-09 -9.41290919982373E-10  6.83278901549687E-02  5.87388367311741E-02
  1.46659311094164E-09  1.21434063346708E-09 -8.82109134156834E-02 -7.58315014891411E-02 -2.69688848250051E-11
  8.84795933545105E-10  1.01950315552621E-11 -6.59311167407534E-10  1.19620682113625E-03  1.94085393632818E-11
 -1.78319925822643E-03 -1.71108448179072E-11  2.35895057384289E-03
* ORBITAL    1   54
  2.28558679199742E-09  1.62669606954462E-08  6.39204312611553E-08  2.11451114730143E-08 -2.21904212316167E-08
 -3.73181393228399E-09  1.33652910506119E-09 -1.59381921590758E-08 -1.42823569338924E-07 -5.43040824364229E-08
 -3.49470260458647E-08  2.95742323885152E-11  4.74179228874456E-10  2.23763424527391E-09  8.90385686344363E-10
  6.54969822517734E-10  7.62771865190318E-11  1.22249845343343E-09  5.75584901736356E-09  2.29189467408252E-09
  1.68590276788969E-09  4.60637914008762E-10  1.77327786089365E-09  8.53907718987791E-10 -7.69746244997450E-02
 -6.23050993518366E-02 -6.11070389463045E-02 -2.51920100770544E-02 -2.03909483340542E-02 -1.99988807493957E-02
  1.19374051701114E-09  4.56261072298654E-09  2.19819319087978E-09 -1.45446608081335E-02 -1.17728561112614E-02
 -1.15464251196951E-02  2.13594861815324E-10  1.72417368967130E-10  4.64204768226523E-01  3.84440829004506E-01
  1.66580333586931E-09  1.38834105589907E-09 -3.49592226833729E-10 -2.82525775276444E-10  1.38686474919744E-01
  1.14856084054633E-01 -9.57478663439864E-10 -8.08111339177032E-10  1.07426072644403E-01  8.89671400238048E-02
 -2.62171620869163E-11  3.79680304079430E-03 -1.53666904391645E-10 -1.43505662085470E-03 -8.57479279061049E-04
 -5.12436810497779E-12  7.66954055769458E-04  1.10358073750923E-10  1.01458161835839E-03  3.02064104824202E-09
  2.15973629057505E-08  8.80067339929674E-08  8.19503897677670E-08 -1.52048767079769E-08  7.15967173469138E-10
 -1.90535162743777E-09  7.41772919026042E-09  1.11010302795961E-07  4.69195120555033E-08  3.08483483727978E-08
 -2.95303894952058E-11 -4.74242153249433E-10 -2.23681638221039E-09 -8.90276755282423E-10 -6.54341313575624E-10
 -7.62195879640699E-11 -1.22251179161889E-09 -5.75419306908159E-09 -2.29176617360402E-09 -1.68510056418358E-09
  4.66212794855499E-10  1.77558138315401E-09  8.56679350534855E-10 -7.69746217282780E-02 -6.23050929376645E-02
 -6.11070358386280E-02 -2.51920110453501E-02 -2.03909500455084E-02 -1.99988810004866E-02  1.20183195077149E-09
  4.56679037107579E-09  2.20305738560069E-09 -1.45446572387244E-02 -1.17728482573223E-02 -1.15464223015904E-02
 -2.06900412347403E-10 -1.66795359536775E-10 -4.64204772746980E-01 -3.84440832560688E-01 -1.65644336946970E-09
 -1.38022996371893E-09  3.42146278909001E-10  2.76274300516319E-10 -1.38686475793458E-01 -1.14856084742617E-01
  9.60433047729277E-10  8.10456605062872E-10 -1.07426074303249E-01 -8.89671413280560E-02 -2.64363057367069E-11
  3.79680280823635E-03 -1.54789956393982E-10 -1.43505653701431E-03 -8.57479202824885E-04 -5.12746283458268E-12
  7.66954015906636E-04  1.10855673991359E-10  1.01458157161980E-03
* ORBITAL    1   55
 -8.34865113212190E-10 -5.85595905992407E-09 -2.85204984964620E-08  7.46999096039840E-08 -3.69073737711837E-09
 -9.38082917320829E-10 -1.06697972061030E-09 -1.07593944866522E-08  5.53725109699429E-08 -1.56454988645330E-09
 -4.13294786179784E-09 -7.62225920215906E-11 -1.22265143243055E-09 -5.75651122643276E-09 -2.29238934222988E-09
 -1.68638028878667E-09  2.95595321107833E-11  4.73888936970089E-10  2.22638398832430E-09  8.87018209712522E-10
  6.52588585159654E-10 -1.19237813917160E-09 -4.56320604564558E-09 -2.19849599057246E-09  2.90891988568631E-02
  2.35455107449839E-02  2.30927578296356E-02 -6.66620355020748E-02 -5.39578033346587E-02 -5.29202483255718E-02
  4.67076630075065E-10  1.76372336897256E-09  8.49641708379722E-10 -3.84872935390733E-02 -3.11525410743254E-02
 -3.05535216791900E-02  7.41611138348030E-10  6.30758744460112E-10 -1.75426051705132E-01 -1.45282731224502E-01
  6.99458016089222E-10  5.78860562364389E-10  1.44604780367107E-09  1.20711483132177E-09  3.66986079655654E-01
  3.03927152956452E-01  8.54162394894453E-10  7.07113079847566E-10  2.84266219971817E-01  2.35420976989182E-01
 -9.99356350879849E-11 -1.43483726755038E-03 -4.70886758620822E-11  5.42316818059308E-04 -2.26902318522829E-03
 -1.23517869764354E-10  2.02947573734674E-03 -9.50842968684466E-11  2.68474630773577E-03 -1.28035139103826E-09
 -9.08630728157638E-09 -4.31117658065774E-08  3.78360868058179E-08 -8.08236379102526E-09 -3.71646437369860E-09
  1.40921203132160E-09  1.58703621059099E-08 -3.61611953986669E-08  6.10483901038258E-09  6.69939587589142E-09
  7.62463623623078E-11  1.22271406756136E-09  5.75468093710477E-09  2.29229664781467E-09  1.68573890328076E-09
 -2.96020574063724E-11 -4.73891791445756E-10 -2.22510440357222E-09 -8.86992835297962E-10 -6.52379771474912E-10
 -1.19964595132780E-09 -4.56757844673505E-09 -2.20346120917524E-09  2.90891977314907E-02  2.35455083490574E-02
  2.30927566757259E-02 -6.66620318946852E-02 -5.39577954983684E-02 -5.29202448896070E-02  4.70505056845750E-10
  1.76652870935002E-09  8.52695109572064E-10 -3.84872939326910E-02 -3.11525419157586E-02 -3.05535214875123E-02
 -7.47193780536491E-10 -6.35322864053483E-10  1.75426053412203E-01  1.45282732567312E-01 -6.93920448510406E-10
 -5.74156847333062E-10 -1.44001908701486E-09 -1.20182594349481E-09 -3.66986083548642E-01 -3.03927156019601E-01
 -8.44550348917373E-10 -6.98939543021036E-10 -2.84266222326000E-01 -2.35420978840449E-01 -1.00379476451393E-10
 -1.43483718855324E-03 -4.73180801898621E-11  5.42316762364573E-04 -2.26902305310022E-03 -1.24411244285599E-10
  2.02947561612853E-03 -9.57970322214109E-11  2.68474613710394E-03
* ORBITAL    1   56
  1.96258716000772E-13  1.34318810235180E-12  6.28903778771478E-12  1.53517346604763E-11 -1.21837913713469E-13
  1.33279259738510E-13  1.77625713088265E-13  2.26477720914289E-12  8.69072708892994E-12  1.07211670912927E-12
  1.55154317589624E-13 -1.13134987535304E-09 -1.26534883771124E-08  2.98361989973177E-09 -3.56765658447737E-09
  9.36900093478983E-09  1.83625334936002E-09 -2.42048504892579E-08 -4.20881024781029E-09 -2.99067881142819E-10
 -1.24477396411502E-08 -2.62814628191687E-08 -1.05902353779968E-08 -7.21979081225966E-09  3.22161538809810E-10
  7.88408031142790E-10  6.32983286578203E-10  5.24107692330153E-10  1.28215872573210E-09  1.03010531395478E-09
  1.09659166305294E-08 -1.76653400402252E-08 -4.84600631021833E-09  3.04047705297139E-10  7.42507983243110E-10
  5.95521776536422E-10  1.24014703895691E-01  1.05166649039101E-01 -7.30716679907598E-13 -1.44372753836086E-11
  4.80306899934954E-01  4.07308691707418E-01  9.68772014625936E-02  8.21535685336686E-02  5.56571204768763E-13
 -2.01753830351549E-11  7.50407295885269E-02  6.36358584571180E-02 -2.40334641445463E-13 -1.60058771818930E-11
  1.27963057670984E-03 -4.05943988101276E-11  3.38558468568522E-03 -1.55509472672505E-10  6.25717649647723E-11
  5.91380005332445E-04  8.79482521069744E-11  6.70562912333394E-04  3.47599665519118E-11 -1.65304180815590E-13
 -1.34387313630075E-12 -6.13158022482070E-12 -1.56242175784967E-11  9.22633769598673E-14 -1.23340768033360E-13
  1.63617887873423E-13  2.11266164991063E-12  8.99392882521404E-12  1.07022125886209E-12  7.33064159107070E-14
 -1.13557665458312E-09 -1.26069874300600E-08  2.73169518336422E-09 -3.82669214414291E-09  9.05110735433476E-09
  1.84684029079661E-09 -2.43079573882234E-08 -3.83690444393652E-09  2.59667068403526E-10 -1.17204410287161E-08
  2.64270615782778E-08  1.08771181889184E-08  7.35027238536717E-09 -3.25563277898189E-10 -7.90387638507503E-10
 -6.36083495666685E-10 -5.27788110795140E-10 -1.28421912135530E-09 -1.03350228637454E-09 -1.11222546515342E-08
  1.71588473820508E-08  4.61445759045759E-09 -3.06258137427344E-10 -7.43896576077726E-10 -5.97583286432848E-10
  1.24014706851644E-01  1.05166651447650E-01  5.91833530352497E-12 -9.03527020156978E-12  4.80306911367803E-01
  4.07308701033249E-01  9.68772037762186E-02  8.21535704144642E-02  8.05836949727520E-12 -1.40762622640197E-11
  7.50407313599190E-02  6.36358599092806E-02  5.44085942472366E-12 -1.13754453219615E-11 -1.27963049084984E-03
  4.08192916776347E-11 -3.38558446505138E-03  1.56600677874723E-10 -6.28219458863668E-11 -5.91379963116249E-04
 -8.83959248488562E-11 -6.70562871439463E-04 -3.49873537130081E-11
* ORBITAL    1   57
  7.53192898206244E-13  5.39312304409574E-12  2.45291723008414E-11  6.10520955069078E-11  3.54593071226868E-13
  9.68736539519617E-13  6.62808995027728E-13  8.84732697778799E-12  3.43777000101143E-11  4.64092721193137E-12
  9.43619109091321E-13 -1.47940029125659E-09  2.74511508685257E-08  3.64197930797213E-10 -4.53717860750402E-10
 -1.38614076337282E-08 -1.70980878159857E-09 -7.02463626673393E-09 -8.23239319500453E-09  2.52316752096422E-09
 -7.68769430275434E-09 -1.04700943871952E-09 -1.31915437547441E-08 -2.45320994849191E-09  6.06025075209416E-10
  1.48161480702514E-09  1.18985335522280E-09 -2.81296872022995E-10 -6.86666497091099E-10 -5.49541239589145E-10
 -2.29345759421467E-09  8.66863969464660E-09  1.22425488518439E-08 -1.57052453156216E-10 -3.87473548898395E-10
 -3.14123011273720E-10  3.06352383114462E-02  2.59792216815345E-02  2.45115482774159E-13 -2.57928231600791E-11
  1.18649843800350E-01  1.00617152341646E-01 -3.92168932136119E-01 -3.32566146726364E-01  1.59124628749982E-12
  1.20012977125206E-11 -3.03772766344851E-01 -2.57604643715183E-01 -9.40780467600871E-13  8.02243863325139E-12
  3.16106767571940E-04  6.83842148870113E-11  8.36338114478565E-04  9.04539862007055E-11  1.27706266950073E-10
 -2.39396990658504E-03  9.71892088539308E-11 -2.71450661505940E-03  8.74682020039579E-12 -7.53754380993029E-13
 -5.36251955204876E-12 -2.43195844664753E-11 -6.15957755609872E-11 -4.03127534297868E-13 -9.44569278153489E-13
  6.25490722983260E-13  8.65867180758852E-12  3.49239087966740E-11  4.63278384936511E-12  7.85996191682397E-13
 -1.47037991751816E-09  2.71951563047175E-08  7.71672648998659E-10  9.44592845810881E-11 -1.31581634227520E-08
 -1.70232775391240E-09 -7.10187516988418E-09 -7.96712439666903E-09  2.81141494809815E-09 -7.33460460355876E-09
  8.85871799762795E-10  1.26657415370345E-08  2.21140642763663E-09 -6.10348349350603E-10 -1.48408283059250E-09
 -1.19380288672665E-09  2.84309121445900E-10  6.88542993692677E-10  5.52319725352883E-10  2.23379814060465E-09
 -8.98429361272181E-09 -1.23865242471638E-08  1.58627472526444E-10  3.88209039700285E-10  3.15546364439020E-10
  3.06352390204116E-02  2.59792222697271E-02  9.75187045786551E-12 -1.80549939565823E-11  1.18649846626737E-01
  1.00617154643906E-01 -3.92168941469901E-01 -3.32566154340516E-01 -3.46428535889535E-12  7.88052620979319E-12
 -3.03772773579024E-01 -2.57604649614315E-01 -5.11217231118842E-12  4.64707533902937E-12 -3.16106751403791E-04
 -6.87858526956918E-11 -8.36338057949230E-04 -9.08495149370397E-11 -1.28625890303028E-10  2.39396975170568E-03
 -9.78186410196148E-11  2.71450643599378E-03 -8.78387415499871E-12
* ORBITAL    1   58
 -1.42168360403556E-10 -1.02211576380071E-09 -4.46402557837815E-09 -1.16690729612463E-08 -8.41725457607784E-09
 -4.59100623818280E-09 -2.00026445308401E-11  1.69190065624803E-10 -4.50717050921857E-09 -4.20410990841619E-09
 -4.05415269423528E-09  5.57256992571119E-03  8.83332868106682E-02  7.68084960657458E-02 -3.11064988658165E-03
 -8.67030106220468E-02  3.43631651600080E-03  5.44705915742155E-02  4.73638208670216E-02 -1.91817695443837E-03
 -5.34652626530257E-02  9.74808705685114E-02 -1.73744684795488E-01  1.68052897559731E-02  3.64060163206376E-10
 -9.75465864220363E-11  7.75232436416394E-11 -2.11133760822871E-10  7.44445780128861E-10  2.62325927411541E-10
  6.01113720050048E-02 -1.07139383383327E-01  1.03629381880879E-02  1.46396737880178E-10 -1.23151148122998E-09
 -4.99445954946736E-10 -4.19712425767410E-01 -3.21678326153278E-01 -8.05874530887831E-10 -6.05022791320851E-10
  1.08369259698812E-01  8.30569698706602E-02  1.63688966235457E-01  1.25455407999959E-01  1.14980439621735E-09
  9.01063942467527E-10 -2.11321516179489E-01 -1.61962202814919E-01 -1.09525120908540E-09 -8.71161661022343E-10
  2.73100629747799E-04  1.32472849447942E-10 -1.03222813278472E-04 -5.00744608684375E-11 -1.06017622674719E-11
 -1.35024411581004E-04  2.97284984448417E-11  1.19083254030998E-04 -9.46532335480243E-11  1.42135585974152E-10
  1.02202793820953E-09  4.46351677738696E-09  1.16646145735787E-08  8.42134479526888E-09  4.59127195997174E-09
 -2.01746304305343E-11  1.67133463459144E-10 -4.51022332526009E-09 -4.20765832756480E-09 -4.05516967439320E-09
  5.57256971625992E-03  8.83332829123463E-02  7.68084815360999E-02 -3.11065196163016E-03 -8.67030109746247E-02
  3.43631638787316E-03  5.44705891091039E-02  4.73638121451814E-02 -1.91817813977382E-03 -5.34652627738523E-02
 -9.74808628544316E-02  1.73744694067186E-01 -1.68052858837538E-02 -3.64309509392426E-10  9.51453617036218E-11
 -8.14262938645578E-11  2.07743024260106E-10 -7.47110416313515E-10 -2.65094842974282E-10 -6.01113669987167E-02
  1.07139388851909E-01 -1.03629358818088E-02 -1.40348385786953E-10  1.23653507977042E-09  5.04749512401601E-10
 -4.19712427297395E-01 -3.21678327236694E-01 -8.13503698443548E-10 -6.10921867631026E-10  1.08369260618374E-01
  8.30569705529360E-02  1.63688965924994E-01  1.25455407742985E-01  1.14261864373486E-09  8.95533014801384E-10
 -2.11321517657048E-01 -1.61962203910490E-01 -1.08447293536149E-09 -8.62884362148467E-10 -2.73100807802697E-04
 -1.33213494652203E-10  1.03222872016862E-04  5.03620617039083E-11  1.08519506555340E-11  1.35024511391029E-04
 -3.00983021495776E-11 -1.19083309567608E-04  9.52964101062884E-11
* ORBITAL    1   59
  2.55821740107713E-11  1.84245864697330E-10  8.04394987665032E-10  2.10326666541487E-09  1.52091210663188E-09
  8.29588923013480E-10  3.58079399856196E-12 -3.18372850885432E-11  8.10840854202404E-10  7.59093867254677E-10
  7.32608849637887E-10  3.43631505263967E-03  5.44705513118831E-02  4.73638317921027E-02 -1.91817372882936E-03
 -5.34652570074109E-02 -5.57256977175581E-03 -8.83332844381924E-02 -7.68084860770096E-02  3.11064458803589E-03
  8.67029937011052E-02  6.01115236644417E-02 -1.07139331789841E-01  1.03629964933819E-02 -1.06964771767915E-10
  2.89292020868349E-11 -2.27182380106809E-11 -2.91370524629914E-10 -4.28310274470559E-11 -1.15553159216942E-10
 -9.74809781231958E-02  1.73744655986203E-01 -1.68053344582239E-02 -2.17846026527541E-10  2.74028550280334E-10
  5.00420703154688E-11 -2.58814943654540E-01 -1.98362391915317E-01  2.38246576293223E-10  1.78885270307613E-10
  6.68257490635794E-02  5.12169679762142E-02 -2.65449432851200E-01 -2.03447233098501E-01  4.62376277503490E-10
  3.40290554716947E-10  3.42693751924991E-01  2.62649251754958E-01  7.18594309656235E-10  5.48340364761522E-10
  1.68410145184413E-04 -3.91307082351447E-11 -6.36506930660260E-05  1.47803395530591E-11  8.52606853246481E-11
  2.18970365767789E-04 -7.99022955169404E-11 -1.93113501415500E-04 -8.15791267192231E-11 -2.55977233829429E-11
 -1.84158811708278E-10 -8.04224813126052E-10 -2.10161587367858E-09 -1.52241083375147E-09 -8.29748987598232E-10
  3.63595957572412E-12 -3.12016568644281E-11  8.12063141533369E-10  7.60411809308579E-10  7.33054986580318E-10
  3.43631491205685E-03  5.44705489858451E-02  4.73638215461264E-02 -1.91817551233236E-03 -5.34652577033235E-02
 -5.57256954537059E-03 -8.83332805643735E-02 -7.68084698383975E-02  3.11064732986593E-03  8.67029946761973E-02
 -6.01115199492571E-02  1.07139338763022E-01 -1.03629936161764E-02  1.07073791572812E-10 -2.86056929027622E-11
  2.32652443753586E-11  2.93276483752762E-10  4.54404406430298E-11  1.18571766219915E-10  9.74809716813162E-02
 -1.73744666894260E-01  1.68053299235841E-02  2.16063950924614E-10 -2.75014588488679E-10 -5.07766135255690E-11
 -2.58814945227956E-01 -1.98362393019800E-01  2.39220450051393E-10  1.79646364551525E-10  6.68257483035944E-02
  5.12169673734462E-02 -2.65449434490035E-01 -2.03447234265126E-01  4.70934000837350E-10  3.46810081342776E-10
  3.42693753235406E-01  2.62649252648339E-01  7.19602968287416E-10  5.49076881779156E-10 -1.68410256852673E-04
  3.92303399919938E-11  6.36507611333036E-05 -1.47963483485014E-11 -8.58130636122858E-11 -2.18970511424402E-04
  8.04489287168377E-11  1.93113641389153E-04  8.19010547435657E-11
* ORBITAL    1   61
 -2.12109703248388E-13 -1.44832709978254E-12 -6.51618388201620E-12 -1.34312431673576E-11  6.15352470361741E-13
  4.68726415316985E-13 -1.90949731499305E-13 -2.58669114711602E-12 -6.66347463145440E-12 -2.53037671498994E-13
  7.48490308960994E-13  1.30774549188884E-09  1.88526845742831E-08 -5.19983140069258E-09 -1.79973863301172E-08
 -3.18392022903552E-08 -9.33895480568251E-10  3.65860260511771E-08  3.13727519244864E-08  1.71180206812970E-08
  2.13322348725962E-08  1.05427869273988E-07 -1.74365033531783E-08 -7.04592164616015E-09 -3.31292946595889E-10
  3.41625905670809E-11 -4.83547840286436E-10 -6.94595846697433E-10  7.05150736490986E-11 -1.01311916491801E-09
 -1.16298650333062E-08  3.47018466949293E-08  1.12352756134555E-08 -4.02214859391070E-10  4.00196554386759E-11
 -5.85361331893245E-10 -1.38072547400556E-01 -1.10186909330125E-01  5.98281014256195E-10  4.77565813677834E-10
 -5.34752633531575E-01 -4.26752038544269E-01 -1.54013665130122E-01 -1.22908502028936E-01  1.14305297939757E-09
  9.12491756469800E-10 -1.19298447750412E-01 -9.52044981742994E-02  8.87472918135433E-10  7.08325870220375E-10
  1.70765601213518E-03  6.01192762170566E-11  4.51803248366669E-03  1.88280549726163E-10 -6.58881344498860E-11
  1.12690309592058E-03 -8.39363897659169E-11  1.27778645922774E-03 -3.00741266428887E-11  1.59285457076678E-13
  9.90474671998192E-13  4.53346490594354E-12  1.27207555187664E-11 -1.24393170190268E-13  4.09747190400809E-13
 -1.28929835434558E-13 -2.33775546623710E-12 -9.26765513897099E-12 -1.39982600662061E-12 -6.03349020073690E-13
 -1.29818127534029E-09 -1.85380933273495E-08  5.26252009285501E-09  1.80500008663974E-08  3.16450125438273E-08
  9.20556667508508E-10 -3.70571724217629E-08 -3.15182361539178E-08 -1.72187083168952E-08 -2.09617006935370E-08
  1.05399386003117E-07 -1.71081088890537E-08 -6.94190035402977E-09 -3.35525094170621E-10  3.08589001461779E-11
 -4.87131594392150E-10 -7.01616515920049E-10  6.40867136388184E-11 -1.01881259297813E-09 -1.15435815117967E-08
  3.41091198741040E-08  1.10831254774836E-08 -4.03621711171620E-10  4.06114593564515E-11 -5.87027358070987E-10
  1.38072544430005E-01  1.10186906853937E-01 -6.00918438029320E-10 -4.79793799590659E-10  5.34752623855219E-01
  4.26752030383251E-01  1.54013661759725E-01  1.22908499221848E-01 -1.14692290333615E-09 -9.15740423664770E-10
  1.19298446272266E-01  9.52044968851472E-02 -8.89482416261338E-10 -7.10047529903939E-10  1.70765611142845E-03
  6.03862487719456E-11  4.51803274953977E-03  1.89492199917104E-10 -6.60339183622213E-11  1.12690316142630E-03
 -8.43829257067428E-11  1.27778653507623E-03 -3.03001107691773E-11
* ORBITAL    1   62
  4.93625377974013E-13  3.50670697245945E-12  1.54248608880747E-11  2.99157167759833E-11 -1.64221566178793E-12
 -1.69295583465461E-12  4.30390866130386E-13  5.38477806672065E-12  1.20275714469841E-11 -3.55015736198883E-13
 -2.63633695801650E-12 -2.52546086195756E-09  9.94997893716780E-09 -8.68261455022161E-09 -1.11381201149622E-08
 -1.91970508216108E-08 -1.66502514582008E-09 -1.56007835988660E-08  7.88989304514611E-09  3.98556844577041E-09
 -6.32180884379258E-09 -2.62781838675342E-08 -1.60501156710495E-08 -1.01950934507209E-09  8.02719980121263E-10
 -8.10771633566154E-11  1.17006872647998E-09 -2.87950455485895E-10  3.00106518348886E-11 -4.18865060150488E-10
  6.23213349094433E-10  9.75380651387165E-09  8.77107902883313E-09 -1.63833651329626E-10  1.63416636418968E-11
 -2.41604519756722E-10  4.87033739296829E-02  3.88670635070753E-02 -1.44712148150194E-09 -1.15514675199738E-09
  1.88627437161549E-01  1.50531550573945E-01 -4.36623691630380E-01 -3.48441576650610E-01  4.76269978140578E-10
  3.79929143395738E-10 -3.38207272718984E-01 -2.69901695164711E-01  3.62129749441170E-10  2.89378742096809E-10
 -6.02353536499895E-04  6.15954829899308E-11 -1.59368097190555E-03  9.21797100318861E-11  1.51763803343129E-10
  3.19473108801956E-03  1.25345113919613E-10  3.62248531467095E-03  1.78936816476915E-11 -2.98602109277141E-13
 -1.64691918449661E-12 -7.99097077323654E-12 -2.57357225129987E-11 -3.24516003379777E-13 -1.71396344905441E-12
  2.66063826794251E-13  5.02173292595719E-12  2.20466850887374E-11  4.00146309531522E-12  2.43103353141413E-12
  2.54091551101351E-09 -9.31328516467603E-09  8.82270776833445E-09  1.12355364399495E-08  1.88317675677770E-08
  1.67080457008315E-09  1.59144450750780E-08 -7.81279161398051E-09 -3.93101357155822E-09  6.11738405439565E-09
 -2.63907782445970E-08 -1.54492829250293E-08 -8.64531081030221E-10  8.09503716390857E-10 -7.58146148021453E-11
  1.17582402523253E-09 -2.89138769231536E-10  3.11370925473784E-11 -4.20472301089442E-10  5.69484872269723E-10
  1.00884374508065E-08  8.87498815303345E-09 -1.70242811991456E-10  7.78519097495642E-12 -2.45979142751487E-10
 -4.87033739167278E-02 -3.88670634434103E-02  1.45142944010706E-09  1.15877946042736E-09 -1.88627433478093E-01
 -1.50531547483051E-01  4.36623683926491E-01  3.48441570140258E-01 -4.77388135453051E-10 -3.80907499514951E-10
  3.38207266152000E-01  2.69901689654664E-01 -3.64991686235020E-10 -2.91754621260439E-10 -6.02353573266717E-04
  6.20216646141534E-11 -1.59368106514366E-03  9.24796999678057E-11  1.52751503573251E-10  3.19473127667821E-03
  1.26100728024486E-10  3.62248552670224E-03  1.78850243053411E-11
* ORBITAL    1   63
 -1.47933719978307E-02 -1.05973495279987E-01 -4.18723100086568E-01 -2.01666883780670E-01  9.56117516478709E-02
  1.88867458705012E-01 -1.26697814272654E-02 -1.07002998345538E-01  5.86523811491485E-01  2.15957307066973E-01
  2.55307117225117E-01 -1.32421852496994E-11 -9.92310358896357E-11 -1.52717319415394E-09 -6.16777753762502E-10
 -6.60112010841429E-10 -1.18900209661250E-11 -8.89659868207557E-11 -1.37021223118566E-09 -5.53874156936927E-10
 -5.92557713986194E-10  1.02688697416370E-10 -9.18872005242347E-10 -6.60874056808092E-10  1.93558214578768E-07
  1.48642397122376E-08 -2.50048484926085E-08 -2.24197872904049E-02 -2.70615862665204E-01 -6.87551123585106E-02
  9.25215860383683E-11 -8.24697556102748E-10 -5.92806705457033E-10  3.88320974472796E-02  4.68720407647064E-01
  1.19087340631349E-01  4.78478583659190E-10  3.54479241074210E-10  2.36626904855341E-08  1.81387928645873E-08
 -1.20417240046913E-10 -8.89026329265627E-11 -2.73877289977576E-10 -2.03252808964862E-10 -2.93584815894044E-01
 -2.23666758609473E-01  3.46425961318942E-10  2.56311355131170E-10  3.79016348955992E-01  2.88752524063339E-01
 -1.04471344885657E-10  2.35626539325700E-09  3.94544758989799E-11 -9.29297296639927E-10 -1.06280871890206E-03
  7.51328051512621E-11  1.58434210909980E-03 -6.61990090936042E-11 -2.09588906018619E-03 -1.47933677161838E-02
 -1.05973464202843E-01 -4.18722958514671E-01 -2.01666542263490E-01  9.56117338570382E-02  1.88867453239003E-01
  1.26697774685823E-02  1.07002935639418E-01 -5.86524015375201E-01 -2.15957324887728E-01 -2.55307112205468E-01
  1.33209278732297E-11  9.98363163307595E-11  1.52887587681469E-09  6.15035791890933E-10  6.59106354809760E-10
  1.20036623458648E-11  8.96928062202958E-11  1.37217788807347E-09  5.51626317608943E-10  5.91382107740239E-10
  9.93775347960833E-11 -9.17639214244413E-10 -6.62097067641941E-10  1.91614393971480E-07  1.49444921193608E-08
 -2.50675467533713E-08 -2.24198038296226E-02 -2.70615886240161E-01 -6.87551214058778E-02  8.84780032251765E-11
 -8.23257309071124E-10 -5.94361084916397E-10  3.88321269111013E-02  4.68720448441212E-01  1.19087356333485E-01
 -4.85979506590524E-10 -3.59921941875438E-10 -2.39606255429258E-08 -1.84007530920267E-08  1.22328521265291E-10
  9.02111622944869E-11  2.79663136865189E-10  2.07494351687501E-10  2.93584808936342E-01  2.23666753246926E-01
 -3.53838203107976E-10 -2.61613811576525E-10 -3.79016339835561E-01 -2.88752517018229E-01 -1.04957780681938E-10
  2.31778680375025E-09  3.96328153465700E-11 -9.15030696533846E-10 -1.06280863799249E-03  7.56230535846597E-11
  1.58434198575892E-03 -6.66235143325554E-11 -2.09588888523390E-03
* ORBITAL    1   64
 -2.98694358005084E-10 -2.40889659509018E-09 -3.25798631553165E-08 -2.68408448796926E-07  1.14623060011914E-07
  6.42163244537520E-08 -1.96542222274338E-09 -4.48163321887337E-08  1.53148761428197E-08  3.73976279853855E-08
  4.98150898188963E-08  2.77782829399628E-12  6.01360477141057E-11  1.34026577563719E-10 -1.31752070126176E-11
 -2.04557425477375E-11  3.78230749382145E-12  7.94285086387710E-11  1.78216542013790E-10 -1.81298019989757E-11
 -2.77125051475520E-11 -3.42726197376010E-10  8.67091220392882E-11 -7.14389902589303E-10 -1.78396820550208E-01
 -3.79548197002847E-01 -1.00499438279552E-01 -1.39476642872832E-02 -2.96743152702978E-02 -7.85737230655465E-03
 -4.59763412608772E-10  1.15163856979625E-10 -9.57773819018125E-10 -8.05261475950558E-03 -1.71324544579161E-02
 -4.53646172861214E-03  2.09234200584682E-10  1.85621136776145E-10 -6.92534601255743E-01 -5.13005032770607E-01
 -6.17966233105604E-11 -2.19125794470268E-11 -1.73232214084858E-10 -1.70414164277716E-10 -4.94270618435055E-02
 -3.66138153281457E-02  2.35757673760729E-10  1.82157148364309E-10 -3.82859614436394E-02 -2.83608756956221E-02
  1.66344163451393E-11  1.59044320861130E-02  1.60009645381612E-10 -6.01130991525123E-03 -8.58070592587707E-04
 -5.45558568651722E-11  7.67481465276984E-04 -1.45019024046907E-10  1.01527823465962E-03  2.98560498914621E-10
  2.41155710206440E-09  3.26109080929923E-08  2.68084790038066E-07 -1.14663727946615E-07 -6.45493387468721E-08
 -1.97427291600491E-09 -4.48932678823181E-08  1.52368172664380E-08  3.73780313319305E-08  4.96131310757816E-08
  2.79121902802805E-12  5.93435510265188E-11  1.27308100198966E-10 -1.55966762904781E-11 -2.20147467823329E-11
  3.73927222053958E-12  7.85483006670549E-11  1.71837250312860E-10 -2.04752172375038E-11 -2.92207812295360E-11
  3.48581669149623E-10 -8.30971147647404E-11  7.17606384672985E-10  1.78396821301110E-01  3.79548196288902E-01
  1.00499440394748E-01  1.39476641173589E-02  2.96743151639163E-02  7.85737243067333E-03  4.65207714955018E-10
 -1.11766986834419E-10  9.60885385016180E-10  8.05261516551059E-03  1.71324545095491E-02  4.53646191791163E-03
  2.11892694152705E-10  1.87774994981169E-10 -6.92534597827121E-01 -5.13005029873121E-01 -6.63074013216200E-11
 -2.50986958717968E-11 -1.73508309033972E-10 -1.70804318742885E-10 -4.94270617264405E-02 -3.66138152413116E-02
  2.40184046559186E-10  1.85463207045036E-10 -3.82859610871459E-02 -2.83608753813623E-02 -1.65882538076730E-11
 -1.59044324493097E-02 -1.61115883040726E-10  6.01131005571369E-03  8.58070630420895E-04  5.46846311197659E-11
 -7.67481467880761E-04  1.45804819770468E-10 -1.01527825426687E-03
* ORBITAL    1   65
 -1.36278682981821E-09 -9.58073272425630E-09 -4.54492073358713E-08 -1.59981061951446E-07  2.25237264202280E-11
  5.89986470580058E-09 -1.36508382627907E-09 -2.76512549097033E-08 -2.13958071819491E-08 -4.48070075636936E-09
 -6.77451840930119E-09  3.65982805635140E-12  7.85832741989437E-11  1.78048149555205E-10 -1.80971517187569E-11
 -2.77624303436824E-11 -2.74253015072197E-12 -5.81794850107582E-11 -1.33802974898734E-10  1.31955921402886E-11
  2.05010680486464E-11 -4.59872896998068E-10  1.14608733730740E-10 -9.58399919160345E-10 -1.61053573139175E-02
 -3.42649319066619E-02 -9.07290480175727E-03  1.54496204669853E-01  3.28698383488353E-01  8.70350640620316E-02
  3.42496441293870E-10 -8.59537139634511E-11  7.15402334915984E-10  8.91984503535563E-02  1.89774076532016E-01
  5.02496994381881E-02  2.84484331736299E-10  2.34250299337455E-10 -6.25207903437375E-02 -4.63131805332965E-02
 -6.57860229474348E-11 -8.44139254981690E-11  1.38943759979644E-10  9.30855813097673E-11  5.47496678861244E-01
  4.05566091490890E-01 -1.67076442387928E-10 -1.61304733486886E-10  4.24089094204586E-01  3.14150136989682E-01
 -1.02656068830944E-10  1.43582353511701E-03 -1.16051499782541E-10 -5.42691043156674E-04  9.50471591100916E-03
 -1.33652071960334E-10 -8.50127691544034E-03 -8.95414490295814E-11 -1.12461313705457E-02  1.36306206104324E-09
  9.58379526548189E-09  4.54674185859924E-08  1.59882803684419E-07 -3.47303343291394E-11 -6.01467657666259E-09
 -1.36702407304390E-09 -2.76622999377498E-08 -2.14028633749870E-08 -4.48270486248160E-09 -6.82202066860004E-09
  3.65590194450939E-12  7.75246155039326E-11  1.72242300730074E-10 -2.05199456959224E-11 -2.92938870756924E-11
 -2.77613476870885E-12 -5.70985886035394E-11 -1.27776589889492E-10  1.57562196042868E-11  2.21383737530381E-11
  4.64069732050989E-10 -1.11701782702519E-10  9.61576037027529E-10  1.61053573301812E-02  3.42649318420450E-02
  9.07290498906321E-03 -1.54496205409413E-01 -3.28698382882369E-01 -8.70350658928040E-02 -3.46588287019133E-10
  8.29196744819713E-11 -7.18750843663460E-10 -8.91984506188981E-02 -1.89774076160596E-01 -5.02497004629095E-02
  2.89310804526289E-10  2.37870146650810E-10 -6.25207900339418E-02 -4.63131802696647E-02 -6.44710198600072E-11
 -8.35861247945926E-11  1.44676269790151E-10  9.72259334761434E-11  5.47496676103695E-01  4.05566089157981E-01
 -1.68442021275190E-10 -1.62498653057993E-10  4.24089092167737E-01  3.14150135268900E-01  1.03315366536152E-10
 -1.43582355959345E-03  1.16522866153561E-10  5.42691077852794E-04 -9.50471613101921E-03  1.34677482256403E-10
  8.50127710843206E-03  8.99911005937337E-11  1.12461316270774E-02
* ORBITAL    1   66
 -1.93258296694903E-10 -3.16642772381349E-09  9.76899573876914E-09 -6.07727667980977E-08  2.54616313445953E-08
  6.73395715962853E-08  9.17505462277819E-10  5.16410731456593E-08  2.31212039951113E-08  4.83609606450440E-08
  4.72668574887210E-08  2.47317273311943E-11  5.94876727361000E-10  1.61713573507866E-09 -1.70286150978714E-10
 -1.08153292935465E-09 -7.61841983242514E-12 -1.83433101570411E-10 -4.98962364654208E-10  5.23248861014780E-11
  3.32869188786934E-10  3.73425435620557E-10  1.18607556959082E-09  4.53834671268036E-10  4.18346205867458E-03
  1.67203674229823E-01 -2.35940644050724E-01 -7.86508504391058E-03 -3.14351899737566E-01  4.43581024580590E-01
 -1.18523246740648E-10 -3.64580478103421E-10 -1.40457822638284E-10 -4.54104119012204E-03 -1.81491123588711E-01
  2.56101714159008E-01  6.42973269017918E-10  4.43383883412676E-10 -2.00776125491678E-02 -1.36902280455079E-02
 -5.54876042856587E-10 -3.87765011187839E-10 -5.46758002768516E-10 -3.85859741548527E-10  3.44581333982446E-02
  2.34958044311333E-02 -7.16985673822632E-10 -5.01751203014771E-10  2.66911419975274E-02  1.81997683502171E-02
 -4.30756743768489E-11  3.02039323606760E-03  2.39631112197618E-13 -1.14160631987766E-03  3.91854070190584E-03
 -3.21741587544097E-11 -3.50484872790927E-03 -1.78822563966931E-11 -4.63647936810453E-03 -2.98956944866549E-10
 -3.90192178781044E-09  6.41926506200737E-09 -6.69583835482718E-08  2.14915649199525E-08  6.47601072530620E-08
 -8.74562098139793E-10 -5.14531454264998E-08 -1.65872848104684E-08 -4.58205840548696E-08 -4.59626043495940E-08
 -2.46217913851319E-11 -5.95069319806622E-10 -1.61555349900860E-09  1.64669715624706E-10  1.08724564738078E-09
  7.54653996652071E-12  1.83027642425236E-10  4.97767953176356E-10 -4.87416650432364E-11 -3.35977937189760E-10
  3.74749967468868E-10  1.18438334759082E-09  4.55120898370078E-10  4.18346222376135E-03  1.67203674963884E-01
 -2.35940646108131E-01 -7.86508650796914E-03 -3.14351900254066E-01  4.43581028538819E-01 -1.17915045101849E-10
 -3.63473258988574E-10 -1.43468643626546E-10 -4.54103908721933E-03 -1.81491125917278E-01  2.56101716127414E-01
 -6.43900697039716E-10 -4.43908395749570E-10  2.00776119969064E-02  1.36902276101606E-02  5.55779139813688E-10
  3.88395945894026E-10  5.47762405189430E-10  3.86707369445970E-10 -3.44581323933325E-02 -2.34958036447939E-02
  7.19895096331968E-10  5.03711586140061E-10 -2.66911413137848E-02 -1.81997678090503E-02 -4.32854796963039E-11
  3.02039324219294E-03  2.66516254540191E-13 -1.14160625568969E-03  3.91854068393552E-03 -3.24299542361660E-11
 -3.50484869011171E-03 -1.79028962590680E-11 -4.63647935597411E-03
* ORBITAL    1   67
 -3.77466347577495E-10 -1.55254673034080E-09 -2.49737414798628E-08  3.27218884702143E-08  7.74226623208775E-09
 -9.29486676286454E-08 -1.28448643584445E-09 -2.37819218602157E-08  1.54740054690525E-09 -3.85657593983808E-08
  3.07448584291279E-08 -7.69648694870395E-12 -1.84231625648500E-10 -4.99886500344572E-10  5.46696496436548E-11
  3.35526633859960E-10 -2.47590807476889E-11 -5.94896264870371E-10 -1.61600525091087E-09  1.71118857490858E-10
  1.08263043439459E-09 -1.16308534531673E-10 -3.67956565763149E-10 -1.39057978117046E-10 -9.08176092013090E-03
 -3.62982304671762E-01  5.12203285190383E-01 -3.62295926098237E-03 -1.44802656556679E-01  2.04330605755302E-01
 -3.76716825381180E-10 -1.18538762533759E-09 -4.53105381179077E-10 -2.09168202046126E-03 -8.36018205982252E-02
  1.17970279510036E-01 -4.48918028642578E-10 -3.12904370709620E-10  4.35864661499901E-02  2.97201001992351E-02
 -7.83979159821352E-10 -5.51598299194229E-10  7.64477435725064E-10  5.31919295352387E-10  1.58727315374154E-02
  1.08230690636898E-02 -3.72085899717855E-10 -2.54601664033273E-10  1.22949921298315E-02  8.38352437198922E-03
 -4.27678694759357E-13 -6.55697171417948E-03 -3.69278527136924E-11  2.47830287331322E-03  1.80503449926828E-03
 -2.04128460236455E-11 -1.61446572865391E-03  3.80101325838050E-11 -2.13574119246752E-03 -2.65819906314957E-10
 -7.85181203653796E-10 -2.14678198945101E-08  3.87923376095653E-08  1.27576675343388E-08 -8.97102864757002E-08
  1.24938994142929E-09  2.38483580356311E-08 -8.87983009230357E-09  3.54636594688453E-08 -3.23395218110151E-08
  7.60377503550277E-12  1.85003930615753E-10  4.99522709273255E-10 -5.28704434516345E-11 -3.38022727987969E-10
  2.45610132789992E-11  5.95390513302154E-10  1.61467040104844E-09 -1.66029288146647E-10 -1.08816084795889E-09
 -1.18451880995873E-10 -3.67480339285084E-10 -1.36693884401145E-10 -9.08176078761508E-03 -3.62982306316642E-01
  5.12203289411243E-01 -3.62295742998835E-03 -1.44802658217260E-01  2.04330607320665E-01 -3.78796621000700E-10
 -1.18388964767830E-09 -4.52846602865753E-10 -2.09168493153192E-03 -8.36018192239739E-02  1.17970280651294E-01
  4.48698758080356E-10  3.12826881004901E-10 -4.35864648930533E-02 -2.97200992222006E-02  7.86692829422269E-10
  5.53550618784544E-10 -7.65205322010395E-10 -5.32406389656301E-10 -1.58727311695371E-02 -1.08230687723891E-02
  3.71981912070277E-10  2.54463120409313E-10 -1.22949916631793E-02 -8.38352401795338E-03 -4.93135201342516E-13
 -6.55697167453994E-03 -3.71009585181698E-11  2.47830287244975E-03  1.80503445312614E-03 -2.04982321842631E-11
 -1.61446577532166E-03  3.81471247293082E-11 -2.13574117028814E-03
* ORBITAL    1   68
  9.45650109362620E-12  6.71689559730568E-11  2.45650970214526E-10  3.14094086638680E-10 -1.44241412027592E-10
 -1.47595649367300E-10  2.52100201183953E-12 -4.26617021171429E-12 -4.80241304426333E-10 -2.92955109206691E-10
 -1.99269096269947E-10 -2.81741879031140E-02 -4.80214460574764E-01 -1.64263610083149E+00 -1.22146362272379E-01
 -2.67402405505661E-02  1.84608789322470E-02  3.14656130228587E-01  1.07632234772990E+00  8.00352871938686E-02
  1.75213046039298E-02 -6.83359145010894E-01 -1.07304231091206E+00 -3.06579057655551E-01  2.83414151088900E-11
  4.73734943847789E-11 -6.40898377330682E-11 -4.50845865788612E-11 -1.81510187015245E-10  5.71749978504533E-10
  4.47764819152059E-01  7.03101214145739E-01  2.00883132546492E-01 -3.00529575509554E-10 -2.93728213571186E-10
 -1.72022817235200E-10 -7.05630061724610E-01 -4.71945616072856E-01 -4.06974357835613E-11 -1.88826108201124E-11
  1.82192906076319E-01  1.21855845792660E-01 -2.92420662380735E-01 -1.95579318596781E-01  1.91048236304558E-10
  8.14318296611026E-11  3.77513466682662E-01  2.52491830017718E-01  1.90661376400628E-10  9.92627379814681E-11
  3.00503559885783E-02  2.67322130354157E-11 -1.13579663223384E-02 -1.00983882740730E-11  9.07894250053037E-11
  1.57872986802998E-02 -7.27352302038115E-11 -1.39230897223472E-02 -1.52235560072621E-10  8.85077988479710E-12
  6.30512867979228E-11  2.26812089551732E-10  2.73570637356862E-10 -1.39993941076344E-10 -1.44243226597777E-10
 -2.03697399970000E-12  1.31754869377913E-11  5.06061088896012E-10  2.92405593036313E-10  1.98827396484640E-10
  2.81741877237642E-02  4.80214458318761E-01  1.64263609499633E+00  1.22146367021023E-01  2.67402388842505E-02
 -1.84608788074060E-02 -3.14656128614609E-01 -1.07632234371301E+00 -8.00352904181437E-02 -1.75213034950889E-02
 -6.83359146886186E-01 -1.07304230326538E+00 -3.06579081955461E-01  2.78687737499366E-11  4.67974385438968E-11
 -6.27621244990668E-11 -4.20598157070661E-11 -1.76674636067875E-10  5.73321753472464E-10  4.47764820465778E-01
  7.03101208901678E-01  2.00883149195682E-01 -3.04885821203791E-10 -2.97960643451446E-10 -1.77029211985270E-10
  7.05630069064674E-01  4.71945619487719E-01  4.16745969750582E-11  1.95038056053107E-11 -1.82192907960508E-01
 -1.21855846675960E-01  2.92420665521632E-01  1.95579320025836E-01 -1.95568611696681E-10 -8.43976668235019E-11
 -3.77513470719538E-01 -2.52491831884765E-01 -1.91673118852795E-10 -9.98053673031389E-11  3.00503568289323E-02
  2.70463358122935E-11 -1.13579666580043E-02 -1.02231161526006E-11  9.13782741483385E-11  1.57872991278401E-02
 -7.32496152111957E-11 -1.39230901381229E-02 -1.53009531822359E-10
* ORBITAL    1   69
  3.79663466734617E-11  2.71324165525008E-10  1.00601821091163E-09  1.35535949529266E-09 -5.62608306516360E-10
 -5.70280615659802E-10  1.22002286830120E-11  2.21033314939674E-11 -1.69993403563466E-09 -1.10636198447092E-09
 -7.53350839361364E-10 -1.84608826102252E-02 -3.14656199354947E-01 -1.07632240597587E+00 -8.00353047006990E-02
 -1.75212898893108E-02 -2.81741893688796E-02 -4.80214486623070E-01 -1.64263615160960E+00 -1.22146372477616E-01
 -2.67402340548299E-02 -4.47764928976815E-01 -7.03101216323659E-01 -2.00883160064045E-01  1.87733825580143E-10
  3.06772908260241E-10 -4.14566913476509E-10  4.62048801786724E-10  3.35112958882402E-10  7.55012039662078E-10
 -6.83359180818842E-01 -1.07304232199082E+00 -3.06579082159491E-01 -7.41688629756473E-10 -4.88191705815901E-10
 -1.43174407246154E-09 -4.62357689204092E-01 -3.09238085052288E-01 -2.68461184055722E-10 -1.25255821054701E-10
  1.19380231189283E-01  7.98449211869171E-02  4.46279646955821E-01  2.98484630826670E-01 -1.15516930297596E-10
 -8.49567610290749E-11 -5.76144533784812E-01 -3.85341981332032E-01  8.29816601345760E-11  7.87658227053613E-11
  1.96902250440655E-02  1.75750164907560E-10 -7.44220489557839E-03 -6.64266443902066E-11 -6.94467963021131E-11
 -2.40938881432161E-02  9.40171227602522E-11  2.12488128890797E-02 -8.65876773693755E-11  3.08581163113873E-11
  2.19791995442850E-10  7.73983245664339E-10  8.59645046654371E-10 -5.08989175760496E-10 -5.29028029939176E-10
 -5.05823563642592E-12  8.73176826052527E-11  2.01714738629431E-09  1.09960934285134E-09  7.47177539435836E-10
  1.84608825044273E-02  3.14656198110439E-01  1.07632240241069E+00  8.00353076445517E-02  1.75212888320515E-02
  2.81741891963719E-02  4.80214484517548E-01  1.64263614587729E+00  1.22146377139226E-01  2.67402324164418E-02
 -4.47764930057865E-01 -7.03101211634169E-01 -2.00883175047305E-01  1.85782504844611E-10  3.05005277195800E-10
 -4.09890243578610E-10  4.94275814101811E-10  3.72416026167679E-10  7.86420996776054E-10 -6.83359182595055E-01
 -1.07304231448223E+00 -3.06579106117771E-01 -7.97994300388674E-10 -5.54115297642348E-10 -1.48515151345900E-09
  4.62357693859542E-01  3.09238087282027E-01  2.71323700501280E-10  1.27091678396170E-10 -1.19380232400384E-01
 -7.98449217534917E-02 -4.46279651577697E-01 -2.98484633013502E-01  1.00802015507386E-10  7.45481361102295E-11
  5.76144539769046E-01  3.85341984150720E-01 -6.18516750985767E-11 -6.39674708023645E-11  1.96902255833240E-02
  1.76718952836283E-10 -7.44220508301083E-03 -6.67920481607417E-11 -6.98610518945116E-11 -2.40938888277069E-02
  9.45036755551201E-11  2.12488134702201E-02 -8.67705265962203E-11
* ORBITAL    1   70
  9.59384769553599E-02  6.95918016584484E-01  3.12376218485789E+00  6.51094049830883E+00 -8.85971642237474E-01
 -6.29331573621816E-01  9.98446405557695E-02  1.51581181316777E+00  4.24641470469374E+00 -1.60502442635637E-01
 -1.53549143395978E-01 -1.59302073615645E-10 -2.10999593458204E-09 -4.54132895373353E-09  3.29808163111181E-09
 -7.39123568919276E-10 -1.42773977299767E-10 -1.88881365134848E-09 -4.05933830585557E-09  2.96115411097150E-09
 -6.63452888505585E-10  1.02716549584474E-09 -5.99504826061598E-09  2.06213774629382E-08  1.18843823440461E-08
 -5.84986574214994E-09 -4.21705909132988E-08 -4.62014400854587E-01 -5.37933859003344E-01 -4.00370700045783E-01
  9.28723752381496E-10 -5.36905346665110E-09  1.85089898472982E-08  8.00232303067128E-01  9.31728769026440E-01
  6.93462890776778E-01  7.10147358035700E-09  3.69974412848998E-09  5.80290931606284E-09  5.84271001705857E-09
 -1.83362889757218E-09 -9.55158866066575E-10 -4.03528905952386E-09 -2.10310983799282E-09 -2.81947066573476E-01
 -1.96057018677579E-01  5.20961412341518E-09  2.71481596797567E-09  3.63992167965757E-01  2.53108560233154E-01
 -5.07500906586482E-10 -2.46903556113064E-09  1.91821550498191E-10  1.06902915771409E-09 -3.65912738008656E-03
  3.65387344838623E-10  5.45470489371082E-03 -3.22251134429790E-10 -7.21589498765007E-03 -9.59384768542171E-02
 -6.95918015864612E-01 -3.12376218217305E+00 -6.51094049532098E+00  8.85971637040391E-01  6.29331577947251E-01
  9.98446405282924E-02  1.51581181289886E+00  4.24641471092677E+00 -1.60502442352172E-01 -1.53549137267398E-01
 -1.60872704631974E-10 -2.13485241924852E-09 -4.62484745675897E-09  3.29272009867202E-09 -7.39233077469173E-10
 -1.44698374999471E-10 -1.92078169686773E-09 -4.16662076150191E-09  2.95414491912368E-09 -6.63585882331451E-10
 -9.92373073579516E-10  6.05306655809695E-09 -2.06082818909948E-08 -1.24170821099465E-08  6.39738456546583E-09
  4.13236194435246E-08  4.62014401967409E-01  5.37933860342969E-01  4.00370701659406E-01 -8.84097029523793E-10
  5.44345237991169E-09 -1.84920893784363E-08 -8.00232304758212E-01 -9.31728771551304E-01 -6.93462893236958E-01
  7.06400335432137E-09  3.67478447720028E-09  5.80297189317590E-09  5.76102756707765E-09 -1.82394928107112E-09
 -9.48637854368695E-10 -4.00486842575944E-09 -2.08290844163539E-09 -2.81947067233249E-01 -1.96057018768375E-01
  5.17033865744204E-09  2.68860850469659E-09  3.63992168817846E-01  2.53108560381247E-01  5.06127378600869E-10
  2.46183650417155E-09 -1.91304214585469E-10 -1.06662833276582E-09  3.65912746656916E-03 -3.63967822502365E-10
 -5.45470502335408E-03  3.21002244049569E-10  7.21589516241684E-03
* ORBITAL    1   71
  8.49168833013046E-10  6.15971671252261E-09  2.76738404045569E-08  5.75241770031083E-08 -7.74943483880621E-09
 -5.34241581311129E-09  8.82986018174739E-10  1.34511160862774E-08  3.78211454719596E-08 -1.22017049171385E-09
 -1.47644138270168E-09 -2.68099862818960E-03 -3.51418724429425E-02 -8.53009616813012E-02  6.90427317996304E-02
 -2.07520795905048E-02  4.64271532088098E-03  6.08555694263443E-02  1.47716659026388E-01 -1.19562033982378E-01
  3.59365761736016E-02  1.88425043879091E-02 -9.76449555423730E-02  3.38067854077593E-01  4.89165766708517E-11
  1.73370136959658E-10  9.53742603218803E-11 -3.94150725643816E-09 -4.36582264498551E-09 -3.13243268930219E-09
 -3.26296679213985E-02  1.69092897463677E-01 -5.85436018710669E-01  7.12962789860111E-09  8.61669453241098E-09
  6.05032438300192E-09  1.20455425919155E-01  6.25489721370209E-02  2.99716674898589E-10  1.98609689065705E-10
 -3.11014558458005E-02 -1.61500719828584E-02  1.31926447629319E-01  6.85055324509904E-02 -1.70157806222757E-09
 -1.20779367555024E-09 -1.70316313375456E-01 -8.84402663985955E-02  3.70041907814750E-09  2.55453725869822E-09
 -7.40727619414873E-03  1.95433421786604E-11  2.79969127894571E-03 -7.43096861003363E-12 -7.57008017907904E-11
 -1.02846932373438E-02  9.15855191996807E-11  9.07024648630337E-03 -3.66351256518898E-11 -8.49135195968332E-10
 -6.15936711989444E-09 -2.76730127148710E-08 -5.75244255759855E-08  7.74878366703624E-09  5.34220294040974E-09
  8.82849726434850E-10  1.34508271161169E-08  3.78209519000212E-08 -1.21933329620157E-09 -1.47902983071233E-09
 -2.68099929572023E-03 -3.51418840305252E-02 -8.53009999071152E-02  6.90427305227813E-02 -2.07520789362895E-02
  4.64271646618375E-03  6.08555893226983E-02  1.47716724721914E-01 -1.19562031732092E-01  3.59365752043291E-02
 -1.88424877812464E-02  9.76449819572141E-02 -3.38067848516473E-01 -4.90782094304847E-11 -1.73132720817508E-10
 -9.53256401278577E-11  3.93970656597347E-09  4.36379947333193E-09  3.13753723696194E-09  3.26296391451707E-02
 -1.69092942822041E-01  5.85436009100419E-01 -7.13017018580115E-09 -8.61876611574662E-09 -6.04854959603230E-09
  1.20455407686318E-01  6.25489599384300E-02  2.99819535257717E-10  1.98707264340098E-10 -3.11014511521773E-02
 -1.61500687900388E-02  1.31926427860527E-01  6.85055192382295E-02 -1.70201771774033E-09 -1.20798428559939E-09
 -1.70316287868244E-01 -8.84402493263380E-02  3.70145824397062E-09  2.55515336047160E-09  7.40727542025377E-03
 -1.96146095684993E-11 -2.79969094160737E-03  7.45904309526535E-12  7.61492008643516E-11  1.02846921728030E-02
 -9.20426699924978E-11 -9.07024553068801E-03  3.63948179075588E-11
* ORBITAL    1   72
 -4.02940644839562E-09 -2.92266989008171E-08 -1.31309169880999E-07 -2.72949444837402E-07  3.67671830751053E-08
  2.53470255538242E-08 -4.18929021867516E-09 -6.38233305094800E-08 -1.79457573982002E-07  5.78738432230307E-09
  7.00741717884579E-09 -4.64271419454450E-03 -6.08555725115866E-02 -1.47716672247060E-01  1.19562027255255E-01
 -3.59365737126666E-02 -2.68099698370376E-03 -3.51418561735701E-02 -8.53009712989816E-02  6.90426590584298E-02
 -2.07520330062295E-02  3.26294993212981E-02 -1.69092909908790E-01  5.85436023421227E-01 -1.46910934856013E-10
 -5.31839209899628E-10 -2.81699158569246E-10  1.93644829132125E-08  2.30325108952520E-08  1.62327897041801E-08
  1.88422759649916E-02 -9.76449672865281E-02  3.38067885012896E-01 -3.34456254603667E-08 -3.95483451464730E-08
 -2.79182363952354E-08  2.08594007555181E-01  1.08316745406711E-01 -9.15585513924910E-10 -6.07092387287343E-10
 -5.38587396856029E-02 -2.79672609833955E-02 -7.61826783667363E-02 -3.95594248527996E-02  1.17660613500507E-08
  8.17473522426883E-09  9.83514175835530E-02  5.10710036982913E-02 -1.46995255628269E-08 -1.02287449702093E-08
 -1.28272634321286E-02 -5.97017968329786E-11  4.84824998709922E-03  2.25455919338444E-11  1.78195397555253E-10
  5.93903411361817E-03 -2.72681936816121E-10 -5.23773095003193E-03  3.88335189483970E-10  4.02931986686282E-09
  2.92260311252026E-08  1.31307203112513E-07  2.72950011125553E-07 -3.67654138014950E-08 -2.53465633342629E-08
 -4.18901629735306E-09 -6.38226700555473E-08 -1.79457218735400E-07  5.78528311279151E-09  7.01397273873271E-09
 -4.64271527621507E-03 -6.08555913334963E-02 -1.47716734243340E-01  1.19562025251924E-01 -3.59365728479474E-02
 -2.68099760270904E-03 -3.51418669525551E-02 -8.53010068427776E-02  6.90426578779029E-02 -2.07520325986844E-02
 -3.26294713063140E-02  1.69092952820126E-01 -5.85436014555893E-01  1.48728857828984E-10  5.31015624490646E-10
  2.80592470691083E-10 -1.93642242785026E-08 -2.30339510906091E-08 -1.62333831359846E-08 -1.88422597501817E-02
  9.76449918647552E-02 -3.38067879900311E-01  3.34444451377303E-08  3.95499164924171E-08  2.79209794263468E-08
  2.08593977951948E-01  1.08316725633704E-01 -9.16206461539547E-10 -6.07618882435123E-10 -5.38587320327033E-02
 -2.79672558862242E-02 -7.61826676724473E-02 -3.95594176788347E-02  1.17678414610276E-08  8.17571210097759E-09
  9.83514037571817E-02  5.10709945085924E-02 -1.47017592320926E-08 -1.02299499021441E-08  1.28272621858586E-02
  6.02041320333420E-11 -4.84824952863543E-03 -2.27347697452010E-11 -1.78375007022026E-10 -5.93903352260653E-03
  2.72986909584818E-10  5.23773048570494E-03 -3.88870751625987E-10
* ORBITAL    1   73
 -6.54903875251492E-03 -4.62237285349808E-02 -1.67071025492022E-01 -1.48169340143165E-01 -1.69609892543446E-01
  4.73312926385796E-01 -2.37947102840518E-04  3.92257916143687E-02  2.67201860939865E-01  4.01890438969711E-01
 -8.33105645676896E-02 -3.97608119107866E-11 -4.49819439219895E-10 -3.09207255022681E-09 -2.82967252462351E-10
 -1.79520381574984E-09 -3.56305575393204E-11 -4.03258500205932E-10 -2.77227655409265E-09 -2.63099343818231E-10
 -1.60522018090035E-09 -4.71415555009758E-10 -9.88596273360736E-10 -1.05748868714483E-09  1.22165852198472E-07
 -8.69898497644422E-08  6.41286435832531E-08 -4.87730411393286E-02  2.04866153278200E-03 -2.10387544263643E-01
 -4.23058371119860E-10 -8.87185953845024E-10 -9.45933584064750E-10  8.44772749467779E-02 -3.54835594037867E-03
  3.64401923185805E-01 -6.63843670503254E-10 -4.29431067758008E-10  2.04589773254744E-09  4.46775742282149E-09
  1.71435847314290E-10  1.10830770661497E-10  3.77068390498696E-10  2.43919791883356E-10 -1.47762454420870E-02
 -2.03771877508580E-02 -4.86866761306768E-10 -3.14824370330077E-10  1.90760536507406E-02  2.63068365404606E-02
  1.04922721121691E-11 -2.51425669680437E-09 -3.97430057631686E-12  1.22798952042909E-09 -6.20972375264184E-04
 -7.67990329562289E-12  9.25690282296396E-04  6.79464586384489E-12 -1.22457199409303E-03 -6.54903731381342E-03
 -4.62237180943066E-02 -1.67070978623069E-01 -1.48169231869454E-01 -1.69609898226660E-01  4.73312923447561E-01
  2.37945728264595E-04 -3.92258125826808E-02 -2.67201924074109E-01 -4.01890442871417E-01  8.33105640486877E-02
  3.98999961141060E-11  4.50348548565432E-10  3.10007194586004E-09  2.29916372153216E-10  1.82786286597010E-09
  3.58210200657516E-11  4.03979318385615E-10  2.78236229125637E-09  1.96392180204239E-10  1.64630888158933E-09
 -4.72580346950931E-10 -9.84729902054477E-10 -1.07180199485259E-09  1.21864302356733E-07 -9.38318449770338E-08
  1.09107144650562E-07 -4.87730466781415E-02  2.04865578309422E-03 -2.10387560667320E-01 -4.24582419980720E-10
 -8.82326347993969E-10 -9.63874756740583E-10  8.44772840602416E-02 -3.54834173503665E-03  3.64401924535373E-01
  6.59618900870060E-10  4.27170053065757E-10 -9.20649097324488E-09 -7.35137174648948E-09 -1.70357652125768E-10
 -1.10246301710976E-10 -3.73680955890112E-10 -2.42112923683188E-10  1.47762497194182E-02  2.03771901901242E-02
  4.82514601612862E-10  3.12488139956332E-10 -1.90760556730895E-02 -2.63068382836546E-02  9.52412351426470E-12
 -2.35418753013341E-09 -3.61717605014276E-12  1.16850303532538E-09 -6.20972380772516E-04 -6.69975351962273E-12
  9.25690306634970E-04  5.93815776483209E-12 -1.22457209338127E-03
* ORBITAL    1   74
  2.37178217967284E-08  1.74158216838852E-07  7.67602305225905E-07  1.33555587136634E-06 -3.74487550502606E-07
 -2.47605660771359E-07  2.81967129246661E-08  4.02038715607704E-07  1.14546766093087E-06 -9.43320280779876E-08
 -1.00315631807011E-07  2.24358412952504E-11  1.54884282407411E-10  1.32596069084276E-09 -1.21134816134532E-08
  7.71480542694022E-09 -7.94330187945018E-12 -5.53054701539541E-11 -4.73570264818712E-10  4.32326268244673E-09
 -2.75344024441683E-09  6.70406804267766E-10 -1.12081181786105E-09  3.88055960661822E-09  2.79334571470174E-02
 -5.03176693089632E-02  2.90498487417312E-01 -5.91658422808183E-02  1.06577371144221E-01 -6.15302993057123E-01
 -2.42728437295528E-10  4.02283432438518E-10 -1.39727219040842E-09 -3.41589519223134E-02  6.15327748161133E-02
 -3.55245093694136E-01 -8.27009742422416E-10 -4.05081232103155E-10  4.53981666280847E-02  1.80357686087900E-02
  3.39531859129934E-10  2.38821952852129E-10  7.73795691268180E-12  1.14325958651102E-10 -8.77795112662982E-02
 -3.48730378775973E-02  4.00517794516966E-10  2.89932926350615E-10 -6.79935492080147E-02 -2.70124243831441E-02
  2.52130505501823E-10  9.62584389798923E-04 -5.45582975578368E-11 -3.63817167267825E-04  1.40693151019672E-03
  1.20151724126965E-10 -1.25839744029722E-03 -1.17696092344683E-12 -1.66470854943414E-03 -2.39730023557028E-08
 -1.75934873467719E-07 -7.74202734088777E-07 -1.34085242857725E-06  3.67698526657474E-07  2.65407988016255E-07
  2.82163753662163E-08  4.00506028717815E-07  1.13525304636060E-06 -1.09719890028338E-07 -9.74458747142388E-08
  2.25391528796910E-11  1.54864594547731E-10  1.33096576047081E-09 -1.21135040822786E-08  7.72342570517989E-09
 -7.94651216230815E-12 -5.37726042665340E-11 -4.69870740709826E-10  4.32463821058182E-09 -2.75811004576783E-09
 -6.69810574346631E-10  1.11934222493008E-09 -3.87960176787496E-09 -2.79334574248885E-02  5.03176683888123E-02
 -2.90498485953831E-01  5.91658406209390E-02 -1.06577369121433E-01  6.15302981867039E-01  2.40405732324784E-10
 -4.04864016059620E-10  1.39442047824845E-09  3.41589561416793E-02 -6.15327739241660E-02  3.55245105998509E-01
 -8.26129663847714E-10 -4.04333593788202E-10  4.53981664172983E-02  1.80357684177897E-02  3.39972767081793E-10
  2.39090618724672E-10  8.61408529475299E-12  1.15041858369614E-10 -8.77795102709632E-02 -3.48730367192567E-02
  4.02948298557732E-10  2.91399789487956E-10 -6.79935496437967E-02 -2.70124251078656E-02 -2.52099792363935E-10
 -9.62584367091960E-04  5.44804675313389E-11  3.63817224701169E-04 -1.40693152720978E-03 -1.20311099019823E-10
  1.25839748283798E-03  1.03390159446638E-12  1.66470849929843E-03
* ORBITAL    1   75
 -1.74790631344743E-08 -1.25512875766874E-07 -5.85385854727234E-07 -1.55333151079138E-06  6.46367847723507E-08
  3.13686480591753E-08 -1.62343869001727E-08 -2.58096434603473E-07 -6.83814869271676E-07 -3.63844152653762E-08
 -1.98222984765054E-09  8.00044473581731E-12  5.54401143190605E-11  4.72627510138416E-10 -4.34124755192816E-09
  2.76263630210189E-09  2.24412213645952E-11  1.54768870557893E-10  1.32458045654749E-09 -1.21193129680255E-08
  7.71775562326882E-09  2.35195038851602E-10 -3.98989211122113E-10  1.37505280204802E-09  6.83187008229540E-02
 -1.23065140033095E-01  7.10490549949713E-01  2.41911411975081E-02 -4.35763018629413E-02  2.51579109003421E-01
  6.67883752388022E-10 -1.12035423961730E-09  3.87508245334928E-09  1.39666741581218E-02 -2.51589790507742E-02
  1.45249172065665E-01 -3.75550391755493E-10 -2.26558986454830E-10  1.11033166135145E-01  4.41112166284329E-02
 -1.62658868990946E-10 -2.18219184325596E-10  6.40692783308329E-10  3.80478186768198E-10  3.58904207920650E-02
  1.42585386482536E-02 -6.27909882853633E-10 -2.78956482463921E-10  2.78005560567566E-02  1.10445880219108E-02
  5.79411253117576E-11  2.35424985724557E-03 -1.05916900549085E-10 -8.89822422085296E-04 -5.75249438979469E-04
 -1.66305982959757E-10  5.14525566594748E-04  1.97479926173199E-10  6.80649634091360E-04  1.71617305888006E-08
  1.23310121372582E-07  5.77165451869406E-07  1.54683216264921E-06 -7.30421402052079E-08 -9.43577140679437E-09
 -1.62078686700603E-08 -2.60000798608189E-07 -6.96506008526126E-07 -5.54047139218776E-08  1.42893301149282E-09
  8.23220042413415E-12  5.76666172272206E-11  4.84938811116598E-10 -4.33927901479123E-09  2.76749482823171E-09
  2.26981581510174E-11  1.56213729924117E-10  1.33557482474670E-09 -1.21180985655098E-08  7.72639700805280E-09
 -2.38152546293555E-10  3.93288096382423E-10 -1.37782707823292E-09 -6.83187015080779E-02  1.23065137953934E-01
 -7.10490546506539E-01 -2.41911442817059E-02  4.35763012884068E-02 -2.51579117879180E-01 -6.69482017495077E-10
  1.11577537956447E-09 -3.87614813596568E-09 -1.39666693686250E-02  2.51589783961285E-02 -1.45249153906788E-01
 -3.73124967303973E-10 -2.25011126682607E-10  1.11033165617859E-01  4.41112161571526E-02 -1.65543006472820E-10
 -2.20130095839466E-10  6.39696226935401E-10  3.79778828256695E-10  3.58904213530002E-02  1.42585394686420E-02
 -6.25569125276536E-10 -2.77333335022933E-10  2.78005549881385E-02  1.10445866492397E-02 -5.77557920575959E-11
 -2.35424985741911E-03  1.06071226539490E-10  8.89822412219996E-04  5.75249452245853E-04  1.66179797389375E-10
 -5.14525477934995E-04 -1.97449795168088E-10 -6.80649687780996E-04
* ORBITAL    1   76
  2.84417641791556E-10  2.06638298831354E-09  9.23854845435977E-09  2.22479437115616E-08 -3.68845701627805E-10
  9.30376527064988E-11  2.55475468881927E-10  3.96541251973726E-09  1.25487987526105E-08  1.30918204327653E-09
  3.19623790344584E-10  1.02169624076016E-04  1.54372488171089E-03  8.95471110424932E-03 -7.27948674485003E-02
  4.51802159348376E-02 -8.02158897466955E-04 -1.21201433004384E-02 -7.03052806931333E-02  5.71526488439714E-01
 -3.54718512057472E-01  2.57866010188352E-03 -5.89289865586661E-03  2.27460729249611E-02  9.88212869561253E-10
 -1.76289965872450E-09  1.13845736872646E-08 -1.27606200408815E-10 -3.14439680444264E-09  1.05598578397904E-08
 -2.02455539782545E-02  4.62661622182320E-02 -1.78583434018140E-01  2.50521726544045E-09  1.37209720158941E-09
  8.03475869719651E-09 -5.58640210074727E-03 -2.87964047587259E-03  1.93873335328503E-09  7.93611600578063E-10
  1.44239845064281E-03  7.43513246693433E-04 -2.77395251884537E-02 -1.42990023165216E-02  1.40502537519735E-09
  4.88327963440546E-10  3.58115800309752E-02  1.84599311334523E-02  1.84676944869908E-09  8.68314074652997E-10
  1.27643104314667E-03  2.35572027525756E-11 -4.82443262709092E-04 -8.89450489691647E-12 -1.64317973696512E-11
  8.03509343618617E-03  1.47681714757585E-11 -7.08628623418325E-03  1.90050288305001E-11 -2.85092549237139E-10
 -2.07141947149500E-09 -9.25605532142910E-09 -2.22639200039739E-08  3.51913312628430E-10 -4.43348667297725E-11
  2.55449512997914E-10  3.96201505955234E-09  1.25208325023150E-08  1.26631409062579E-09  3.29710439326442E-10
  1.02169629265522E-04  1.54372541002006E-03  8.95471221799898E-03 -7.27948670304987E-02  4.51802160419806E-02
 -8.02158927677136E-04 -1.21201439167596E-02 -7.03052855077774E-02  5.71526487200319E-01 -3.54718516710639E-01
 -2.57866049791653E-03  5.89289839089278E-03 -2.27460735256554E-02 -9.86789954309237E-10  1.76473480931950E-09
 -1.13881057092026E-08  1.24441989016307E-10  3.14627959810875E-09 -1.05863614551235E-08  2.02455548517462E-02
 -4.62661624046798E-02  1.78583437071761E-01 -2.49662489598253E-09 -1.36861533098672E-09 -8.00150913364586E-09
 -5.58640198123408E-03 -2.87964043489324E-03  1.93915673618787E-09  7.93837041156845E-10  1.44239861697891E-03
  7.43513418223682E-04 -2.77395253239727E-02 -1.42990024726027E-02  1.40811494155007E-09  4.91321413257538E-10
  3.58115801937767E-02  1.84599313114565E-02  1.84403602095927E-09  8.65346536701244E-10 -1.27643105329141E-03
 -2.34621651012016E-11  4.82443284003009E-04  8.88040396761154E-12  1.61923343901053E-11 -8.03509350420979E-03
 -1.45037701486627E-11  7.08628629163441E-03 -1.91162754107115E-11
* ORBITAL    1   77
  4.11618117260062E-10  2.99131487923069E-09  1.33725713373233E-08  3.21967282063600E-08 -5.30915602172307E-10
  1.23826232908996E-10  3.69727800541306E-10  5.73773645916635E-09  1.81533087360930E-08  1.88481326453177E-09
  4.64282207716298E-10 -8.02158062021771E-04 -1.21201486546824E-02 -7.03052841279036E-02  5.71526484211635E-01
 -3.54718506513180E-01 -1.02170948068047E-04 -1.54374178754629E-03 -8.95474527298266E-03  7.27948852558472E-02
 -4.51802158117892E-02 -2.02455871570502E-02  4.62661685431689E-02 -1.78583461169620E-01  1.14393996220943E-09
 -2.04018159647389E-09  1.31762113509685E-08 -2.46907641944775E-09 -4.72183715086332E-10 -1.10612932928590E-08
 -2.57866503727608E-03  5.89287120313338E-03 -2.27459921879722E-02  2.30454212051817E-09  4.33965997561964E-09
 -3.59196626547641E-09  4.38600403213246E-02  2.26087081848792E-02  2.24383913090101E-09  9.18429099644364E-10
 -1.13246082342385E-02 -5.83754090888674E-03 -3.53316976532804E-03 -1.82125533709464E-03 -2.06252322334688E-09
 -9.69939732387070E-10  4.56130874642382E-03  2.35124339510042E-03 -5.00942827627084E-10 -4.30641419103346E-11
 -1.00215225341567E-02  2.72808261420330E-11  3.78777964514982E-03 -1.03180451042326E-11  1.38795525923311E-11
  1.02342463952688E-03 -1.23171300715085E-11 -9.02578419814116E-04 -1.69976272127301E-11 -4.12324545693256E-10
 -2.99642934426653E-09 -1.33905296945616E-08 -3.22129965850989E-08  5.13454412861543E-10 -7.37973603085027E-11
  3.69735050283839E-10  5.73414127741106E-09  1.81247914050427E-08  1.84095987400705E-09  4.74718479108997E-10
 -8.02158096411888E-04 -1.21201490270105E-02 -7.03052889110815E-02  5.71526483061900E-01 -3.54718511473599E-01
 -1.02170951008808E-04 -1.54374138577377E-03 -8.95474537582951E-03  7.27948853720489E-02 -4.51802169286171E-02
  2.02455878793411E-02 -4.62661687377821E-02  1.78583464209889E-01 -1.14159492345243E-09  2.04319299818477E-09
 -1.31820243868665E-08  2.46375429209077E-09  4.69376685142357E-10  1.10431329472576E-08  2.57866484330403E-03
 -5.89287151930842E-03  2.27459923597942E-02 -2.29695979697782E-09 -4.33896811538328E-09  3.63119073887133E-09
  4.38600405029000E-02  2.26087083702177E-02  2.24453900371762E-09  9.18803393874229E-10 -1.13246082882138E-02
 -5.83754096639591E-03 -3.53316999229640E-03 -1.82125550042456E-03 -2.06040379336999E-09 -9.67612154412843E-10
  4.56130873038195E-03  2.35124333425468E-03 -5.04443909103768E-10 -4.66289609175428E-11  1.00215226104334E-02
 -2.71372077143156E-11 -3.78777967591181E-03  1.02445614494059E-11 -1.39479645584443E-11 -1.02342465390449E-03
  1.24293640122858E-11  9.02578410680189E-04  1.66688198598307E-11
* ORBITAL    1   78
 -2.18641359203669E-02 -1.55192437043964E-01 -5.92034372596625E-01 -5.13565519533041E-01  5.27696156193935E-01
 -4.74526401258369E-02 -5.99673661077145E-03  3.93812865651797E-02  1.09184099876553E+00  4.21170644796131E-01
  6.94139083855245E-01  7.27812739300669E-10  1.22026490455449E-08  5.11329912645432E-08  2.08349445533783E-08
  2.38369014914561E-09  6.53250873188020E-10  1.09513272655072E-08  4.58896827896969E-08  1.86988499346421E-08
  2.13863091198394E-09  1.35224961609562E-08  1.73959997143235E-08  3.16124829841274E-08 -1.89789785808981E-08
 -1.60623578159635E-09 -8.67257597499945E-10 -1.44257181147848E-01 -1.94946038377802E-01 -4.70129343513572E-01
  1.21361810537493E-08  1.56123219565334E-08  2.83708393867941E-08  2.49860709385436E-01  3.37656489419262E-01
  8.14287875124983E-01  7.76543547365357E-09  2.56914543828633E-09  4.76348161075500E-09  2.97160618612026E-09
 -2.00502563186383E-09 -6.63232492608402E-10 -4.40777032370556E-09 -1.45843389657194E-09 -1.71885157847863E-01
 -7.03253723760115E-02  5.69041229129403E-09  1.88253371589746E-09  2.21902779169767E-01  9.07896684836158E-02
  2.62820901702328E-10 -3.52335937184391E-09 -9.93338045698721E-11  1.48488525683237E-09 -5.72496317315859E-03
 -1.89158315914546E-10  8.53427072382573E-03  1.66817191434745E-10 -1.12897770417970E-02 -2.18641371862188E-02
 -1.55192446234415E-01 -5.92034414003629E-01 -5.13565601245499E-01  5.27696173759972E-01 -4.74526312278472E-02
  5.99673804662922E-03 -3.93812641337194E-02 -1.09184094120457E+00 -4.21170647745196E-01 -6.94139089400946E-01
 -7.27746671652736E-10 -1.22028083576067E-08 -5.11332762384596E-08 -2.08334039702686E-08 -2.38445527730351E-09
 -6.53183926583110E-10 -1.09514999442513E-08 -4.58900339313168E-08 -1.86969497311481E-08 -2.13956492798159E-09
  1.35227941692253E-08  1.73958402900359E-08  3.16125619548831E-08 -1.83933728341036E-08 -1.82621494810377E-09
 -4.56594747697410E-10 -1.44257174079016E-01 -1.94946029198244E-01 -4.70129340982113E-01  1.21367142479047E-08
  1.56121477923276E-08  2.83708685605598E-08  2.49860696902117E-01  3.37656473596922E-01  8.14287870616570E-01
 -7.76515982212864E-09 -2.56895520584115E-09 -4.72687710290927E-09 -2.86303511878089E-09  2.00498334631241E-09
  6.63132880130537E-10  4.40751868152299E-09  1.45832505416578E-09  1.71885153480735E-01  7.03253693361472E-02
 -5.69014123725112E-09 -1.88230026741815E-09 -2.21902773548900E-01 -9.07896645984329E-02  2.62531726346119E-10
 -3.48016379266459E-09 -9.92235117923152E-11  1.46909061866622E-09 -5.72496304513270E-03 -1.88870359670970E-10
  8.53427053654382E-03  1.66559936463830E-10 -1.12897768093027E-02
* ORBITAL    1   79
 -1.72889727021662E-10 -1.22814386791832E-09 -4.66959953475676E-09 -3.96453658682007E-09  4.24309782403943E-09
 -4.54310244336725E-10 -5.25778255599648E-11  2.76320280009138E-10  8.43840765278615E-09  3.38619553744214E-09
  5.12064553865696E-09  1.29545999886895E-02  2.17181440043128E-01  9.00936859938220E-01  3.61851907978799E-01
  3.73792420599278E-02 -2.16056875003528E-02 -3.62215300430726E-01 -1.50258289847617E+00 -6.03496783429584E-01
 -6.23411524110680E-02  2.46369445792795E-01  3.16652952092407E-01  5.44593116688951E-01 -1.13777024329841E-11
  3.30995631526765E-11 -6.55619336098612E-11 -1.16244673276089E-09 -1.48002064941435E-09 -3.82244588656716E-09
 -4.10895001698670E-01 -5.28113938889606E-01 -9.08272678582644E-01  1.93716507274164E-09  2.78018285319079E-09
  6.19718934232079E-09  1.45301624131766E-01  5.06380076289649E-02  1.05092503364063E-11  4.35080894102342E-11
 -3.75167171082797E-02 -1.30746757503645E-02  1.53265541088171E-01  5.34134496217633E-02 -1.37384163519126E-09
 -4.40751206455026E-10 -1.97864964359585E-01 -6.89564688609811E-02  1.82895938681810E-09  7.98458211720231E-10
  5.11613583020526E-03  3.30610803583617E-11 -1.93371438574249E-03 -1.25494771989102E-11 -1.20993597729187E-10
  6.84137489205294E-03  1.42191549532003E-10 -6.03352602324450E-03 -3.64533314204314E-11 -1.72471829919890E-10
 -1.22545876534538E-09 -4.65724368662154E-09 -3.94210558107828E-09  4.23647073413395E-09 -4.58813108683659E-10
  5.22328462880835E-11 -2.82973932457392E-10 -8.45555806377272E-09 -3.38577713785544E-09 -5.11735136700766E-09
 -1.29546000119646E-02 -2.17181440141764E-01 -9.00936860216309E-01 -3.61851908365656E-01 -3.73792417415835E-02
  2.16056875396747E-02  3.62215300635331E-01  1.50258289896640E+00  6.03496783900006E-01  6.23411519697870E-02
  2.46369445783590E-01  3.16652952289690E-01  5.44593115147437E-01 -1.09900873887206E-11  3.29811767011851E-11
 -6.58061093186777E-11 -1.16350327204623E-09 -1.48251643171429E-09 -3.82839517750353E-09 -4.10895001779811E-01
 -5.28113939169678E-01 -9.08272676085870E-01  1.94016911979078E-09  2.78516457657224E-09  6.19724725523040E-09
 -1.45301623678514E-01 -5.06380072904758E-02 -1.06219201503325E-11 -4.36016838863992E-11  3.75167170362026E-02
  1.30746756332072E-02 -1.53265540598375E-01 -5.34134492749943E-02  1.37434770569826E-09  4.40787202065423E-10
  1.97864963753061E-01  6.89564684023714E-02 -1.83029405930129E-09 -7.99335799345428E-10  5.11613580670672E-03
  3.31031440177656E-11 -1.93371441869060E-03 -1.25599952790066E-11 -1.21221694127607E-10  6.84137486645218E-03
  1.42429643544690E-10 -6.03352601586358E-03 -3.63277640837188E-11
* ORBITAL    1   80
 -8.92100304348696E-10 -6.33803457703635E-09 -2.40945963026666E-08 -2.04403829265304E-08  2.19011471022668E-08
 -2.35172432421767E-09 -2.70770910183310E-10  1.43563182565858E-09  4.35948952458430E-08  1.74831664904192E-08
  2.64381386460847E-08 -2.16056871307687E-02 -3.62215270211957E-01 -1.50258284319852E+00 -6.03496778578046E-01
 -6.23411380642247E-02 -1.29545989797935E-02 -2.17181409026158E-01 -9.00936785582144E-01 -3.61851899573693E-01
 -3.73792749479791E-02 -4.10894827942259E-01 -5.28113944235223E-01 -9.08272680095930E-01 -3.65515384183727E-11
  1.06457601021398E-10 -2.10759380036258E-10 -5.82380480093172E-09 -8.15915363213011E-09 -1.87357196080517E-08
 -2.46369245872058E-01 -3.16652945192428E-01 -5.44593134594670E-01  1.01102771907639E-08  1.40649271896701E-08
  3.25820738027079E-08 -2.42334082447300E-01 -8.44540705087014E-02  3.39742116709883E-11  1.41043042610926E-10
  6.25703913961518E-02  2.18059477497545E-02  9.18967928547705E-02  3.20262718866670E-02 -7.24137718118546E-09
 -2.88428288260018E-09 -1.18638253188664E-01 -4.13457447898723E-02  9.33135897013952E-09  3.65257109078006E-09
 -8.53269711050369E-03  1.07072176859739E-10  3.22505595260232E-03 -4.04491086719286E-11 -2.74198595119277E-10
  4.10203523902682E-03  4.20628572410791E-10 -3.61765832376337E-03 -6.03178739464198E-10 -8.91232951873774E-10
 -6.33131560045953E-09 -2.40642381332896E-08 -2.03860092131738E-08  2.18836767389875E-08 -2.36390177861674E-09
  2.69913824515629E-10 -1.45226868272383E-09 -4.36375441826710E-08 -1.74815185408244E-08 -2.64293371960171E-08
  2.16056871692717E-02  3.62215270497834E-01  1.50258284375240E+00  6.03496778784574E-01  6.23411377632836E-02
  1.29545990032009E-02  2.17181409221226E-01  9.00936785929082E-01  3.61851899594841E-01  3.73792748199780E-02
 -4.10894828119307E-01 -5.28113944523161E-01 -9.08272677628414E-01 -3.41676163338782E-11  1.05812868979129E-10
 -2.13227804911241E-10 -5.82774619486214E-09 -8.16623975779647E-09 -1.87389972007418E-08 -2.46369246032672E-01
 -3.16652945335384E-01 -5.44593133158963E-01  1.01169284523666E-08  1.40770954394512E-08  3.25892831349760E-08
  2.42334081645558E-01  8.44540699911067E-02 -3.46861412086943E-11 -1.41654303847078E-10 -6.25703911735315E-02
 -2.18059476220044E-02 -9.18967925774519E-02 -3.20262716733625E-02  7.24354816601494E-09  2.88543405151448E-09
  1.18638252759781E-01  4.13457445663471E-02 -9.33408320337694E-09 -3.65393723543833E-09 -8.53269707115482E-03
  1.07390099376698E-10  3.22505592668174E-03 -4.05675971481038E-11 -2.74298470637718E-10  4.10203524161010E-03
  4.20778563130982E-10 -3.61765827291051E-03 -6.03445109321810E-10
* ORBITAL    1   81
 -1.22743331147678E-01 -8.92505938501201E-01 -4.05343800317946E+00 -8.09319114758605E+00  1.76155036389292E+00
  5.77693214678353E-01 -1.43004047350372E-01 -2.20867358604612E+00 -5.74486762586413E+00  8.71384580148992E-02
  6.59197454203553E-01  3.10950808723872E-12  1.07691930038234E-11  5.44869412329953E-10 -6.12425328062130E-11
 -1.66126117839467E-11  2.86473248464240E-12  9.95387559895690E-12  4.89812366235771E-10 -5.48206510739543E-11
 -1.52218403112563E-11 -9.38207946824251E-11  1.49561910712409E-10 -4.39784509868209E-10 -4.51746294943202E-08
 -1.04977680168914E-08 -9.34877267590469E-09  7.13823058917094E-01  9.51998638201532E-01  3.00519759339422E-02
 -8.36513299759749E-11  1.35013998620177E-10 -3.94637220624839E-10 -1.23637777104508E+00 -1.64890998206416E+00
 -5.20515485959944E-02 -3.61255935845725E-10 -1.84051871255478E-10 -1.32913077405113E-08 -8.90997660967703E-09
  9.33594184453308E-11  4.74188489418557E-11  2.04538995578591E-10  1.04342627294706E-10  3.95660747066234E-01
  2.71436880632325E-01 -2.64264737519721E-10 -1.34450999695361E-10 -5.10795827107934E-01 -3.50423502164718E-01
  7.04093706943298E-11  1.10483822493263E-10 -2.66114277587430E-11  9.32757612264670E-11  2.14952671499010E-02
 -5.05890721179542E-11 -3.20432529670720E-02  4.46171902196032E-11  4.23892413916140E-02  1.22743330960011E-01
  8.92505937156078E-01  4.05343799811417E+00  8.09319114418703E+00 -1.76155035854739E+00 -5.77693216102284E-01
 -1.43004047238021E-01 -2.20867358600863E+00 -5.74486763303948E+00  8.71384534090964E-02  6.59197452066848E-01
  2.96186810165182E-12  8.90388340660497E-12  5.40099676834018E-10 -6.19892308898863E-11 -1.59266175328879E-11
  2.60554807588636E-12  7.62099975808793E-12  4.84036804181121E-10 -5.58632393825872E-11 -1.39208610963173E-11
  9.63250890820849E-11 -1.44969186719212E-10  4.40036661625971E-10  4.52669145924401E-08  1.05044627247149E-08
  9.37435326401524E-09 -7.13823060189135E-01 -9.51998640213358E-01 -3.00519792905275E-02  8.67855622823824E-11
 -1.29234868080635E-10  3.94866673497288E-10  1.23637777320135E+00  1.64890998555380E+00  5.20515543896636E-02
 -3.65066691408963E-10 -1.86141347341912E-10 -1.32304035211289E-08 -8.92584854536588E-09  9.43260741539616E-11
  4.78888216605027E-11  2.07576086572364E-10  1.06037647554965E-10  3.95660749091753E-01  2.71436881156845E-01
 -2.68156141456409E-10 -1.36516628215964E-10 -5.10795829742352E-01 -3.50423502835808E-01 -7.09985105539729E-11
 -1.39156789199662E-10  2.68379164555568E-11 -8.28859615015578E-11 -2.14952673806168E-02  5.11755152303117E-11
  3.20432533079192E-02 -4.51367788423275E-11 -4.23892418288714E-02
* ORBITAL    1   82
 -7.51848612297356E-12 -5.09725959625501E-11 -2.77285489846709E-10  1.57798393555409E-10  7.08522389788048E-10
 -8.51231576545731E-10 -1.41765924904539E-11 -9.96371266995612E-11  7.59857520915485E-12 -6.10339677072201E-11
 -1.38848817206792E-10  3.47175958799430E-04  6.63339993772996E-03  9.01139059835708E-02 -9.07809942327200E-03
  1.48190718717621E-01 -2.15445786274560E-03 -4.11646370682916E-02 -5.59216556455321E-01  5.63357495747998E-02
 -9.19621896766984E-01 -4.74509219827487E-03 -1.15308706987938E-02  6.01389626865722E-02 -8.69440500340547E-11
 -6.41083342659937E-11  2.45342328373354E-10 -1.54507490623564E-10 -1.94811411128468E-10  3.36388633794325E-10
  2.94464054188578E-02  7.15566794527271E-02 -3.73202181056993E-01  5.07970595585109E-11  1.79319302917734E-10
  2.16918824796965E-11 -1.32218955266036E-02 -6.92482080582472E-03  2.46398280032663E-11  8.22308828220456E-11
  3.41387490607593E-03  1.78797982186794E-03 -5.18933976419851E-02 -2.71785965996411E-02 -1.52214021620023E-10
  8.20723642637252E-11  6.69940941597559E-02  3.50874141387020E-02  2.45378178039205E-10  6.01960841538040E-11
  1.20119340984200E-03 -5.71498792622864E-12 -4.54005045388553E-04  2.16288649159912E-12 -6.34795059459104E-12
  5.97665889357019E-03  1.19648325888568E-11 -5.27091791552174E-03 -2.57663214075828E-11 -6.15950508609898E-12
 -4.18946055251531E-11 -2.37145507748834E-10  2.68548548310093E-10  7.15061344199983E-10 -8.43174315655042E-10
  1.33195873720880E-11  8.51094657612897E-11 -5.91161765829956E-11  4.92593142037884E-11  1.32870595298679E-10
 -3.47175951251046E-04 -6.63340018070516E-03 -9.01139061154685E-02  9.07809934736782E-03 -1.48190718609177E-01
  2.15445786335717E-03  4.11646370794862E-02  5.59216556639241E-01 -5.63357473015409E-02  9.19621895100505E-01
 -4.74509223962618E-03 -1.15308707108932E-02  6.01389624169697E-02 -8.73841871623666E-11 -6.39355841878509E-11
  2.48248599238759E-10 -1.58650495955436E-10 -1.98535646768771E-10  3.37060668631124E-10  2.94464052958101E-02
  7.15566793147568E-02 -3.73202179291742E-01  5.66808654503718E-11  1.86703187718401E-10  3.12026346052606E-11
  1.32218955946087E-02  6.92482083283719E-03 -2.54769038325752E-11 -8.24685240296832E-11 -3.41387498444404E-03
 -1.78797989877428E-03  5.18933977290906E-02  2.71785966243589E-02  1.51246474620688E-10 -8.24987700214914E-11
 -6.69940942733752E-02 -3.50874141628563E-02 -2.46629702319078E-10 -6.04817445807582E-11  1.20119342422055E-03
 -5.76094976716237E-12 -4.54005070830175E-04  2.15873285583791E-12 -6.21561605236283E-12  5.97665892331439E-03
  1.18286177308778E-11 -5.27091793833318E-03 -2.56819741131288E-11
* ORBITAL    1   83
  1.13995699369297E-11  7.75867369717020E-11  4.24017838581576E-10 -2.66450705107902E-10 -1.10368941227305E-09
  1.32132313155432E-09  2.19606151377193E-11  1.52226247520132E-10 -2.20470419986483E-11  9.21558817984024E-11
  2.13939653225226E-10  2.15445827937443E-03  4.11646603134867E-02  5.59216630397741E-01 -5.63357391193350E-02
  9.19621888021853E-01  3.47176091685812E-04  6.63339728886449E-03  9.01138706207393E-02 -9.07813196834732E-03
  1.48190702502949E-01 -2.94463468715958E-02 -7.15566485124201E-02  3.73202211928644E-01  1.07389303398157E-10
  7.95345210635700E-11 -3.03043444931643E-10  1.90209476014209E-11  1.42194874706678E-10  9.71382678000806E-11
 -4.74506726907162E-03 -1.15308526080384E-02  6.01389457217344E-02 -2.08434873065111E-10 -3.73224327286610E-10
  3.21515715906803E-10 -8.20506614191357E-02 -4.29731291710614E-02 -3.03874165624929E-11 -1.01697178063515E-10
  2.11853838670365E-02  1.10956128642662E-02  8.36226158263774E-03  4.37964206801987E-03  2.92822294042536E-10
  6.25095059063749E-11 -1.07956382960919E-02 -5.65409769590321E-03 -3.38045521765852E-10  5.37052589958515E-11
  7.45420445006497E-03  7.09244769011943E-12 -2.81742417790303E-03 -2.67837307243070E-12  1.97831164979878E-11
 -9.63096243306976E-04 -2.74604346122643E-11  8.49375111327285E-04  2.82799375240738E-11  9.94480468944006E-12
  6.70440078446496E-11  3.76514005032181E-10 -3.95507729406138E-10 -1.11012446942225E-09  1.31251923159162E-09
 -2.08124558782095E-11 -1.34773205022051E-10  8.30973175320072E-11 -7.88081187769265E-11 -2.07592417998519E-10
 -2.15445828611112E-03 -4.11646601254230E-02 -5.59216630506670E-01  5.63357366473589E-02 -9.19621886256021E-01
 -3.47176100444609E-04 -6.63339702025846E-03 -9.01138705358334E-02  9.07813127949116E-03 -1.48190702058034E-01
 -2.94463467266023E-02 -7.15566483154306E-02  3.73202210130802E-01  1.08275264035484E-10  7.92223308410240E-11
 -3.08211404242391E-10  2.31576428429621E-11  1.47553363827037E-10  1.04247351941736E-10 -4.74506718380910E-03
 -1.15308525430875E-02  6.01389454178903E-02 -2.16153359043339E-10 -3.82038828071794E-10  3.15328713112414E-10
  8.20506615253011E-02  4.29731291710896E-02  3.18732049198121E-11  1.02109066099040E-10 -2.11853838949977E-02
 -1.10956128638779E-02 -8.36226160432691E-03 -4.37964209105429E-03 -2.93967414690085E-10 -6.28333274426509E-11
  1.07956382224466E-02  5.65409762748701E-03  3.38102866850386E-10 -5.37681274254342E-11  7.45420447205656E-03
  7.14992593266647E-12 -2.81742418916119E-03 -2.71758122278501E-12  1.97313279935565E-11 -9.63096246619220E-04
 -2.73980193195542E-11  8.49375088738620E-04  2.81172203186486E-11
* ORBITAL    1   84
  1.53611055650012E-02  1.09653187691971E-01  4.12515505490128E-01  8.69282990466378E-02 -4.92712981198770E-01
  2.17620010609186E-01  1.49457162969340E-02  1.05873024807188E-01 -2.87877082419263E-01 -5.50599379658583E-01
  4.21776600885007E-01 -3.75377046074767E-11 -5.86177066645622E-10 -3.06761589600039E-09 -9.43794310839368E-10
 -1.12294259348803E-09 -3.36646337908937E-11 -5.26408375252532E-10 -2.75399113511551E-09 -8.46979574262966E-10
 -1.00804497832568E-09 -3.05287014700409E-10 -8.51253833029069E-10 -1.96088394460866E-09  5.62215554698730E-08
 -1.62248112198991E-08  8.92493658944054E-09  9.54986202987376E-02  2.14788410267808E-01  1.16836250202928E-01
 -2.74372660555601E-10 -7.64156781071758E-10 -1.75983642905933E-09 -1.65408559074941E-01 -3.72024415165621E-01
 -2.02366340299971E-01 -3.86318529859402E-10 -8.25791661341287E-11 -3.55735162487997E-09 -6.07218705948275E-10
  9.96979188677481E-11  2.11844033280567E-11  2.19169941058483E-10  4.69884220423818E-11  2.60041316712581E-01
  5.54851248632657E-02 -2.82881794796109E-10 -6.03075924268166E-11 -3.35711905235049E-01 -7.16309858450542E-02
  7.76959098385875E-11  1.31387678264969E-09 -2.93998410659261E-11 -4.01538927375840E-10  1.70415329467729E-02
 -5.57950218048637E-11 -2.54040177446707E-02  4.92593785759974E-11  3.36063564105108E-02  1.53611057989294E-02
  1.09653189383503E-01  4.12515513320281E-01  8.69283105420206E-02 -4.92712988157657E-01  2.17620008183556E-01
 -1.49457166396659E-02 -1.05873030278105E-01  2.87877071111232E-01  5.50599382153580E-01 -4.21776598213518E-01
  3.74568665328518E-11  5.85660491015891E-10  3.06673096052608E-09  9.45506110064178E-10  1.12187399026706E-09
  3.36771468125683E-11  5.25669051037377E-10  2.75285931757757E-09  8.49201877143210E-10  1.00667989345404E-09
 -3.04532272664059E-10 -8.51308158855757E-10 -1.96358587878274E-09  5.54006184951850E-08 -1.62149617659564E-08
  9.12934483742700E-09  9.54986183417444E-02  2.14788407581339E-01  1.16836250808823E-01 -2.73414888348603E-10
 -7.64230416128119E-10 -1.76317634386215E-09 -1.65408555311813E-01 -3.72024410528640E-01 -2.02366341413185E-01
  3.87991566107407E-10  8.30571571217653E-11  3.54920264970000E-09  5.87617759141946E-10 -1.00182125811747E-10
 -2.12458800562880E-11 -2.20463279764619E-10 -4.74033728586917E-11 -2.60041315106575E-01 -5.54851235386176E-02
  2.84652455553466E-10  6.07271915911960E-11  3.35711903170888E-01  7.16309841479533E-02  7.84000510081790E-11
  1.31172156975163E-09 -2.96658020176679E-11 -4.00243880504467E-10  1.70415329197725E-02 -5.65011281571110E-11
 -2.54040177053555E-02  4.98817014671386E-11  3.36063563596296E-02
* ORBITAL    1   85
 -2.43928482884708E-01 -1.76889751873971E+00 -7.99252114841757E+00 -2.00342065996753E+01  2.41906010768058E-02
 -8.94654267411238E-01 -2.06893803661677E-01 -3.17627964658952E+00 -1.05752541603953E+01 -2.05975768865175E+00
 -2.36500266504897E-01  2.17945546773774E-12 -1.04159745905669E-10  3.83823026224730E-10  2.61852564497441E-10
 -1.71521041365629E-10  1.96278637853868E-12 -9.32330117055988E-11  3.45198799020536E-10  2.35279797402862E-10
 -1.53277447604059E-10 -1.02322918250164E-10 -3.56452856996328E-11 -1.44004546176526E-10 -4.64996441494744E-08
  5.98751818889708E-09 -8.20080113588276E-09  7.67780000878278E-01  1.08276158566966E+00  6.70716206122531E-01
 -9.17634507604197E-11 -3.17645055892794E-11 -1.28715234528697E-10 -1.32983390164829E+00 -1.87539806746999E+00
 -1.16171454728037E+00 -6.33726701447835E-11  1.03328455886249E-10 -2.14369149492622E-10  1.74805114762518E-09
  1.65865311587786E-11 -2.70096535291233E-11  3.56974706992632E-11 -5.82626613544214E-11  2.60250710582208E-01
  1.42833774315303E-02 -4.66680547785059E-11  7.60753761210207E-11 -3.35982224044341E-01 -1.84397609497896E-02
  1.08888132690769E-10  2.69646591882227E-10 -4.11336258681878E-11 -5.11477322521656E-10 -5.85702434466191E-03
 -7.83256602878965E-11  8.73113640403561E-03  6.90270194935379E-11 -1.15502081930415E-02  2.43928482943143E-01
  1.76889751916187E+00  7.99252114994293E+00  2.00342066005112E+01 -2.41906021137088E-02  8.94654267064407E-01
 -2.06893803708569E-01 -3.17627964678437E+00 -1.05752541579997E+01 -2.05975768708520E+00 -2.36500266349729E-01
  2.15669277224259E-12 -1.05156774465150E-10  3.79724593496480E-10  2.60876163479585E-10 -1.75934465256625E-10
  1.95124211005634E-12 -9.46381298140520E-11  3.40084420951967E-10  2.34003480743987E-10 -1.58629305381382E-10
  1.02483634936158E-10  3.71353502175382E-11  1.46873434955244E-10  4.58660054408700E-08 -5.65605358612183E-09
  8.20173672654186E-09 -7.67780000400150E-01 -1.08276158506534E+00 -6.70716205348533E-01  9.20723718040224E-11
  3.36606338303844E-11  1.32328922414393E-10  1.32983390111086E+00  1.87539806625237E+00  1.16171454595929E+00
 -6.33954800305599E-11  1.03478549409843E-10 -2.42815093047961E-10  1.83043035091698E-09  1.66078833377596E-11
 -2.71636387824577E-11  3.57099544438127E-11 -5.83014564433747E-11  2.60250710359284E-01  1.42833770055189E-02
 -4.67175104250844E-11  7.63361555220912E-11 -3.35982223736711E-01 -1.84397604394481E-02 -1.09248953889961E-10
 -2.26866033521025E-10  4.12518644374318E-11  4.96631230900987E-10  5.85702435843233E-03  7.86973507782784E-11
 -8.73113642113689E-03 -6.93303347239946E-11  1.15502081989708E-02
* ORBITAL    1   86
 -7.51324127286430E-02 -5.45688345177839E-01 -2.43599750419658E+00 -3.30653677380066E+00  2.24380369679758E+00
  1.99378798328161E+00 -1.07449833244546E-01 -1.62319652657580E+00 -3.75776978937571E+00  1.74064310785169E-01
  1.46012157469928E+00  3.18834137081923E-12  1.25610150465373E-10 -5.59811324290501E-10 -1.87413468663994E-10
  1.17877094452711E-11  2.92696846042060E-12  1.12877199183553E-10 -5.01544905128187E-10 -1.67865712275602E-10
  1.03382152718284E-11  2.29134724058958E-10 -1.34262682103891E-10 -1.03436689441144E-10  5.22327166149904E-08
 -1.34122578747793E-09  6.63912263095587E-09  5.05116330515421E-01  6.45244636156895E-01  1.60731018977367E-01
  2.05838167117867E-10 -1.20070255027014E-10 -9.25065590695611E-11 -8.74887265916409E-01 -1.11759651056361E+00
 -2.78394310145697E-01 -4.29233232552388E-11 -4.02353464588531E-11  1.71490288715529E-09  1.28265044141367E-08
  1.14984473958346E-11  9.86296896860798E-12  2.38335840576574E-11  2.34172778127764E-11  2.44957400003161E-01
  1.21692557236048E-02 -3.17361996766481E-11 -2.89692457709487E-11 -3.16238648151771E-01 -1.57104388823537E-02
  9.70215036425432E-11 -3.41019967735797E-09 -3.67606355915601E-11  1.59435376274353E-09 -3.50368447571866E-04
 -6.97364623929512E-11  5.22297762537596E-04  6.16427540161963E-11 -6.90934358688341E-04  7.51324127421350E-02
  5.45688345288452E-01  2.43599750452681E+00  3.30653677402846E+00 -2.24380369736399E+00 -1.99378798307195E+00
 -1.07449833269880E-01 -1.62319652663841E+00 -3.75776978955862E+00  1.74064311133633E-01  1.46012157433211E+00
  3.21601435502621E-12  1.24715538421263E-10 -5.65531532828980E-10 -1.89488223844171E-10  1.32895083859869E-11
  2.79771799483182E-12  1.11746011678993E-10 -5.08632218005282E-10 -1.70456973037434E-10  1.22043071095672E-11
 -2.28022650666862E-10  1.36410072353409E-10  1.05383008387607E-10 -5.20225444540971E-08  1.05847525208609E-09
 -6.72808388251250E-09 -5.05116330479721E-01 -6.45244635761798E-01 -1.60731018868702E-01 -2.04484754664966E-10
  1.22712714534847E-10  9.49232893008417E-11  8.74887265755631E-01  1.11759651001689E+00  2.78394309987383E-01
 -4.40677258805199E-11 -3.99579355072198E-11  1.66143152175683E-09  1.28248395972394E-08  1.19360187680588E-11
  9.58144858717489E-12  2.46426346716641E-11  2.33237255444237E-11  2.44957400013152E-01  1.21692553866079E-02
 -3.30286574459236E-11 -2.84781738328379E-11 -3.16238648122069E-01 -1.57104384706144E-02 -9.73745507809787E-11
  3.42282394847511E-09  3.69029718149527E-11 -1.60035070463247E-09  3.50368411444733E-04  7.00916917329091E-11
 -5.22297706669416E-04 -6.19682366381523E-11  6.90934282057547E-04
* ORBITAL    1   87
 -2.03304053379545E-13 -1.51776360575216E-12 -6.89599460692138E-12 -1.39878484950659E-11  2.19573891423134E-12
  1.22586948082309E-12 -1.73404768085519E-13 -3.19229787568089E-12 -9.24510813504000E-12 -7.03918843628400E-13
  1.11323163016642E-12  3.72330206583266E-09  7.77088388463035E-09  1.60913598247105E-09  1.57615066460494E-10
 -6.69014519763202E-10 -4.56183176469066E-09 -5.96349143524572E-09 -4.71189297608252E-09  3.82844145111417E-09
  6.91503202738959E-10  2.43741970565283E-09  3.73690863112193E-09  1.56364463980862E-09 -5.36828577239502E-11
  8.82301900656704E-11  6.74119006968641E-11 -1.03114125511228E-10  1.71845666270519E-10  1.30803749704042E-10
 -1.03204345907538E-09  2.11501277150540E-09  6.22622519370581E-10 -6.16798258430178E-11  9.64123289108621E-11
  7.44354975979673E-11 -1.14225438272152E-01  1.20527191261148E-01  1.20793195750229E-11  8.92197338273641E-12
 -4.42393204408733E-01  4.66799762407531E-01 -1.15756522687982E-01  1.22142738644968E-01  2.14704661652889E-11
  1.61568400649754E-11 -8.96646172624029E-02  9.46113585569383E-02  1.59748765814083E-11  1.21051978134714E-11
  7.69385433070765E-03  9.49448646595737E-11  2.03560245195331E-02  3.39208508049159E-10 -1.13059144731932E-10
  4.61275808274017E-03 -1.70668417725374E-10  5.23037481805645E-03 -7.16162660449312E-11  1.91170290094516E-13
  1.50302698333955E-12  6.61988673420374E-12  1.39032658108350E-11 -2.04610027696667E-12 -1.26337646208559E-12
 -2.27889301354293E-13 -3.03203913226636E-12 -9.49959739121251E-12 -8.61954512836521E-13  1.09650483856028E-12
  3.71252656213264E-09  7.62610529709096E-09  1.66416156566206E-09  1.84454416966455E-10 -6.37639365360704E-10
 -4.55380381506097E-09 -5.81613780958511E-09 -4.86614151890035E-09  3.77137023987095E-09  6.49669583181174E-10
 -2.45161681670192E-09 -3.81774771584872E-09 -1.56866116946236E-09  5.41890876661196E-11 -8.87669292746684E-11
 -6.75851951657045E-11  1.03801424311898E-10 -1.72633558068989E-10 -1.31114526881612E-10  1.07392163483088E-09
 -1.94345276277067E-09 -5.95426165772072E-10  6.21528909662269E-11 -9.66858926734174E-11 -7.44422279403585E-11
 -1.14225438917589E-01  1.20527192239118E-01  1.15085232796242E-11  9.67232761707279E-12 -4.42393206902402E-01
  4.66799765965067E-01 -1.15756523337696E-01  1.22142739653521E-01  2.09112412699351E-11  1.70548943224404E-11
 -8.96646177728607E-02  9.46113591861135E-02  1.55041785367466E-11  1.25646427940167E-11 -7.69385439231116E-03
 -9.55750391968092E-11 -2.03560246724286E-02 -3.41815378876108E-10  1.13497982889670E-10 -4.61275811962542E-03
  1.71601016584293E-10 -5.23037485639791E-03  7.20450755060454E-11
* ORBITAL    1   88
 -6.72116042743449E-13 -5.30683763301626E-12 -2.38337762812488E-11 -4.99049393113043E-11  7.35529935295823E-12
  3.98059773374862E-12 -6.72586247424932E-13 -1.07207906004724E-11 -3.23099944861631E-11 -2.71118327589296E-12
  3.65661007083240E-12  5.00838836364609E-09  1.14717916353171E-08 -3.56949209470840E-09  3.92585669616428E-09
 -3.00571987367195E-11  3.63112085166101E-09  4.04285241970887E-09 -1.35132971340820E-09 -1.09664752953710E-09
  1.52407156768344E-09  4.35644124414557E-09  1.65888276758040E-09 -1.43838426452127E-09 -1.20161695912967E-10
  1.97036551291218E-10  1.50500760925103E-10  4.98194156350812E-11 -7.21984497612309E-11 -5.66822549391589E-11
  5.44795944322707E-09 -3.68605562096451E-09  1.14781287642751E-09  2.10774142167017E-11 -5.14134433127828E-11
 -3.66541192293390E-11 -3.66054229256844E-02  3.86249184390081E-02  2.67784575014307E-11  2.01664771931783E-11
 -1.41772208652462E-01  1.49593694543270E-01  3.61212539920629E-01 -3.81140410615735E-01 -8.42567680473415E-12
 -6.28722564385315E-12  2.79794029709995E-01 -2.95230095706865E-01 -8.85602515091184E-12 -6.44975496957373E-12
  2.46562283787755E-03 -1.37652243303060E-10  6.52342409228314E-03 -1.67596347193934E-10 -2.76796019183854E-10
 -1.43938821370684E-02 -2.16619149051146E-10 -1.63211300387756E-02 -2.31441359584600E-11  6.77101925243395E-13
  5.15766311558061E-12  2.33436692561333E-11  4.98078592268829E-11 -7.01475521992525E-12 -4.07004164601647E-12
 -6.75416250068247E-13 -1.04327129066337E-11 -3.28643555459458E-11 -3.06289278125319E-12  3.62253332899298E-12
  5.02128194422705E-09  1.17186593808223E-08 -3.75045972298191E-09  3.86980956751407E-09 -7.91124129576324E-11
  3.63253415520185E-09  4.13126920150228E-09 -1.37355600010901E-09 -1.12274859858629E-09  1.49777039620714E-09
 -4.31863526303055E-09 -1.47397999634677E-09  1.47305654245915E-09  1.20995676481312E-10 -1.97852291031702E-10
 -1.50770118987344E-10 -5.03256301877511E-11  7.24890295579567E-11  5.66659746596208E-11 -5.45939732557924E-09
  3.75336318097384E-09 -1.15182880493945E-09 -2.11594930429703E-11  5.19836548198044E-11  3.70222205191567E-11
 -3.66054231402207E-02  3.86249186087678E-02  2.59968544756162E-11  2.12119418613227E-11 -1.41772209450495E-01
  1.49593695720988E-01  3.61212541954390E-01 -3.81140413503624E-01 -7.92487625764457E-12 -6.63501440210962E-12
  2.79794031290735E-01 -2.95230098002849E-01 -8.55708628807995E-12 -7.24386949702717E-12 -2.46562285645457E-03
  1.38476577507581E-10 -6.52342414208352E-03  1.68358568058855E-10  2.78914344577378E-10  1.43938822419745E-02
  2.18278611147915E-10  1.63211301660027E-02  2.31811026381104E-11
* ORBITAL    1   89
  5.16035073727509E-10  3.49826139510047E-09  1.05924892626824E-08  1.43966188749890E-08 -1.20650392073933E-08
  3.24060576558702E-09  2.44143441631127E-09  1.39405015814652E-08 -2.11464445842727E-08 -1.13310030309574E-08
 -6.41635251873631E-09 -7.02336984146508E-12 -1.47763810963246E-10 -5.37670096945619E-10 -1.81236536544202E-10
 -1.99387246860988E-10  1.05195251582453E-12  2.55789755870432E-11  9.66241705459682E-11  3.27160015762676E-11
  3.65485023876247E-11 -7.85602219543288E-12 -3.64373389543403E-10 -2.93194626181250E-10  2.00622049784600E-02
  2.99145396663423E-02  5.36539042550900E-03 -2.82697342300569E-02 -4.21526855391924E-02 -7.56038577481303E-03
  5.84214307097149E-13  6.55852810627448E-11  5.30315265700620E-11 -1.63215455136893E-02 -2.43368769284580E-02
 -4.36500547030176E-03 -8.89757144783583E-11  1.19890924515841E-12  2.49494240583910E-01 -2.71234906025425E-01
 -6.34719561699651E-11  1.06565243800469E-10 -2.30943581976485E-10  2.73461110166370E-10 -3.20931903344290E-01
  3.48897578437534E-01 -1.63140638657457E-10  2.17242033666946E-10 -2.48592776713781E-01  2.70254879696463E-01
  1.41002633502083E-10 -1.78062725144006E-03  4.22353108665470E-11  6.73013549410523E-04 -1.73143424034512E-03
  2.14776384638598E-10  1.54864149760422E-03  2.11621330297498E-10  2.04866437070685E-03  5.30492329844414E-10
  3.60165427845514E-09  1.10475746326628E-08  1.54608401561685E-08 -1.23934423597600E-08  3.08606739241871E-09
 -2.45557058027103E-09 -1.40995258585716E-08  2.06399770144802E-08  1.13792416550761E-08  6.52316289738599E-09
  7.02083285989197E-12  1.47663175362123E-10  5.37611352935726E-10  1.81096681708246E-10  1.99419738938065E-10
 -1.09933618008446E-12 -2.52053693936221E-11 -9.66673848381007E-11 -3.25849685668472E-11 -3.65704013446106E-11
 -7.27136628435646E-12 -3.65345408237095E-10 -2.93277075232269E-10  2.00622047879901E-02  2.99145391415414E-02
  5.36539001360878E-03 -2.82697340815252E-02 -4.21526849167740E-02 -7.56038519869805E-03  4.49264565582551E-13
  6.59610921480818E-11  5.29972100090433E-11 -1.63215451802258E-02 -2.43368762952428E-02 -4.36500512687331E-03
  8.98094103171090E-11 -2.23515977020473E-12 -2.49494240962570E-01  2.71234907104387E-01  6.31995309775639E-11
 -1.06233638778270E-10  2.30316273423840E-10 -2.72847807771028E-10  3.20931903817886E-01 -3.48897579735719E-01
  1.62085994373466E-10 -2.16004380051375E-10  2.48592777110804E-01 -2.70254880891269E-01  1.41983585029217E-10
 -1.78062732067474E-03  4.21957871610293E-11  6.73013584505939E-04 -1.73143430092638E-03  2.16684071140699E-10
  1.54864155249966E-03  2.13312726392900E-10  2.04866446693854E-03
* ORBITAL    1   90
 -2.32943114149430E-10 -1.95436624557847E-09 -8.67114303058556E-09 -4.89475668261149E-09  3.25166664182868E-09
 -3.52514116641586E-09 -1.69683070385597E-09 -3.56926461535303E-09  8.11834272559225E-09  7.19516681969128E-09
 -8.88738828648113E-10  1.49559292185029E-12  2.84561598543016E-11  9.96216075386243E-11  3.33884553331038E-11
  3.61062267547305E-11  6.98106656624278E-12  1.47668539119855E-10  5.37815216603738E-10  1.81254053011666E-10
  1.99360577793981E-10  2.61692086770404E-12  6.71937121934739E-11  5.38834622049543E-11 -3.26430725833367E-02
 -4.86737354397067E-02 -8.72998874282882E-03 -1.73743859607624E-02 -2.59067557794935E-02 -4.64656635689813E-03
  7.99313051095048E-12  3.64432309194191E-10  2.93225864673370E-10 -1.00311030830855E-02 -1.49572612550987E-02
 -2.68269205460038E-03 -5.79975572437358E-11  9.23662171243206E-11 -4.05950311321905E-01  4.41324393379278E-01
 -2.76786281886063E-10  3.36854403759769E-10  2.31105817617333E-11 -9.73828441018653E-11 -1.97242517766543E-01
  2.14430018557242E-01  1.06833674570582E-10 -4.32349209135511E-11 -1.52783393984800E-01  1.66096782665274E-01
  8.63028573923662E-11  2.89724613912433E-03  2.88928809578622E-10 -1.09505586791349E-03 -1.06412609625943E-03
  2.86184044445552E-11  9.51782472965597E-04 -1.44394677951592E-10  1.25909761553270E-03 -2.55346083896540E-10
 -2.11534082138834E-09 -9.38461357407432E-09 -6.48167266204156E-09  3.68662989711345E-09 -3.29787424363041E-09
  1.72202521157792E-09  3.87371819884298E-09 -7.24240132014460E-09 -7.21916342344467E-09  7.20353880523120E-10
 -1.45962077196317E-12 -2.87174774259145E-11 -9.95266312226037E-11 -3.34435813501592E-11 -3.61119250295276E-11
 -7.02813281262245E-12 -1.47686543986796E-10 -5.37729516238152E-10 -1.81153872419545E-10 -1.99392989149711E-10
  2.44334655473901E-12  6.75232959743982E-11  5.39918729383877E-11 -3.26430722780603E-02 -4.86737345932694E-02
 -8.72998807859480E-03 -1.73743856522564E-02 -2.59067551598108E-02 -4.64656597988571E-03  7.44302262095518E-12
  3.65399626495887E-10  2.93343970019737E-10 -1.00311032419384E-02 -1.49572612872113E-02 -2.68269189005991E-03
  5.76048852888021E-11 -9.19895969602398E-11  4.05950311933130E-01 -4.41324395113969E-01  2.75730732758201E-10
 -3.35694243279519E-10 -2.25374388237821E-11  9.66976736103791E-11  1.97242518065477E-01 -2.14430019494824E-01
 -1.07406748935836E-10  4.39360602123590E-11  1.52783394213397E-01 -1.66096783197572E-01  8.68470993097037E-11
  2.89724626034526E-03  2.91423386402244E-10 -1.09505590992581E-03 -1.06412615362465E-03  2.91177434229937E-11
  9.51782517411176E-04 -1.45242259713120E-10  1.25909765285585E-03
* ORBITAL    1   91
 -7.34207433439197E-14 -4.64455973103910E-13 -1.77711258969489E-12 -3.31529982728385E-12  8.58330067256421E-13
  2.36142337465159E-13 -1.05806436069843E-13 -7.62089055836025E-13 -1.42961637186523E-12  1.75329384451972E-13
  3.19415370393276E-13 -4.09082014182713E-09 -1.41140101497461E-08 -2.14364101363294E-08 -7.21493461680705E-10
  4.94326315420025E-09  4.41495956743669E-09  4.98247879708344E-09  5.27836917377637E-10 -5.30394792397825E-09
 -4.63351508168800E-09 -1.26443455579409E-08 -1.35743199115501E-08 -3.58160636242104E-09  2.53136104014560E-11
 -8.09024590588410E-11 -8.03032437990552E-12  5.07657424732670E-11 -1.61414233834554E-10 -1.61023754949956E-11
  9.72910905022143E-10 -2.86701970315060E-09 -1.78871671835250E-09  2.89430706790374E-11 -9.33676614199753E-11
 -9.18851053744285E-12  9.74847854788366E-02 -1.40513166056794E-01 -9.73092784784937E-11  1.39922153906393E-10
  3.77556971680646E-01 -5.44205127093347E-01  1.02698841845961E-01 -1.48028618091777E-01 -1.77189958567192E-10
  2.54621271734767E-10  7.95501829018837E-02 -1.14662476712365E-01 -1.37398855914193E-10  1.97603055026515E-10
  1.56360718237515E-02 -8.25300048120559E-11  4.13691566957479E-02 -3.39636569531421E-10  9.10327270115996E-11
  9.74519111368913E-03  1.80296082781102E-10  1.10500079962979E-02  9.00021336110632E-11  1.54375986638201E-14
  1.85194534611390E-13  1.05002014983280E-12  2.81964830543716E-12 -1.68658935211372E-13 -3.57290286566255E-13
 -5.41981573900723E-14 -4.65495495420989E-13 -2.54266642072041E-12 -4.63383999652612E-13  1.83203447444046E-13
  4.07621896519874E-09  1.39296548782495E-08  2.13793030678425E-08  7.52072701858836E-10 -4.92297427129794E-09
 -4.39869217026719E-09 -4.74021160149133E-09 -4.19652888303968E-10  5.24316605568430E-09  4.59726988755375E-09
 -1.26295523206110E-08 -1.36170189671573E-08 -3.61390231504861E-09  2.55959913939423E-11 -8.16367238706303E-11
 -8.17383724252781E-12  5.07403428599026E-11 -1.62928484130961E-10 -1.65355502940915E-11  9.44478676314647E-10
 -2.79227855554017E-09 -1.71107142408484E-09  2.99403891857749E-11 -9.30253462007263E-11 -8.94037721858100E-12
 -9.74847848741861E-02  1.40513165429471E-01  9.75262012213479E-11 -1.40323443333336E-10 -3.77556968904504E-01
  5.44205123915089E-01 -1.02698841240837E-01  1.48028617484959E-01  1.77581752065898E-10 -2.54949677409463E-10
 -7.95501821400453E-02  1.14662475736909E-01  1.37451748351983E-10 -1.98175730950152E-10  1.56360718157193E-02
 -8.33438759579680E-11  4.13691566371469E-02 -3.42497523227480E-10  9.15904400506373E-11  9.74519113090729E-03
  1.81222581454877E-10  1.10500079546682E-02  9.03584817603903E-11
* ORBITAL    1   92
  1.18277644565103E-13  1.23421230572227E-12  5.05436258048762E-12  8.01893639317073E-12 -2.50725780679299E-12
 -4.66445357516847E-13  1.89400388809618E-13  2.48755445492666E-12  2.68460619517654E-12 -9.24783998763540E-13
 -8.47266232921417E-13  4.64585037424978E-09  6.18141559428172E-09 -1.37954664341082E-08  4.46985343660285E-09
  3.93718894369087E-09  3.30022357372174E-09  1.42369605759270E-09 -2.22077174852795E-09  1.65237829260526E-09
  5.91885275008066E-09 -7.40200340719354E-09 -3.91457382685311E-09 -1.64055060903474E-09 -5.84379208804556E-11
  1.86470311181918E-10  1.85386069244176E-11  2.16373500509247E-11 -6.99786235531537E-11 -6.61370778065544E-12
 -3.03039786594833E-09 -4.71785124790234E-09  2.53273776955169E-09  1.30530706808395E-11 -4.05845370327187E-11
 -4.59068261732482E-12 -3.24762279866913E-02  4.68107563441358E-02  2.24180509297663E-10 -3.22263619553980E-10
 -1.25779880474591E-01  1.81297292947912E-01  3.08273978158767E-01 -4.44341627325894E-01 -7.70617549133623E-11
  1.11450032907888E-10  2.38787991022287E-01 -3.44185543585484E-01 -5.93908455602387E-11  8.45913838286232E-11
 -5.20902266154930E-03 -1.62336875187323E-10 -1.37817817961515E-02 -1.50122577686552E-10 -2.80310535304292E-10
  2.92524123037425E-02 -2.08276959264282E-10  3.31691157896635E-02 -1.46549671945693E-11 -1.06847150082808E-14
 -3.60133249846533E-13 -1.80177431173710E-12 -6.55525494003421E-12 -1.08507672580087E-13  9.02184574864594E-13
 -6.55119775801620E-14  6.10094362121242E-13  6.74632322968140E-12  1.63194613427625E-12 -3.17965657626348E-13
 -4.66735535987110E-09 -6.52091517170095E-09  1.36847682286476E-08 -4.41111069683380E-09 -3.89740064534769E-09
 -3.30473124819525E-09 -1.54001591709951E-09  2.16756787331249E-09 -1.62168380099927E-09 -5.90191269601444E-09
 -7.36951755166847E-09 -3.99172487300206E-09 -1.72624499596709E-09 -5.89381029960025E-11  1.87610923094896E-10
  1.87853504506470E-11  2.30974283382332E-11 -6.93846687523863E-11 -6.23527182597421E-12 -3.01471324317040E-09
 -4.75820748009036E-09  2.51055526579438E-09  1.13168431817140E-11 -4.31023568300843E-11 -5.56108192636704E-12
  3.24762275097376E-02 -4.68107556595946E-02 -2.24515962120297E-10  3.22864257877174E-10  1.25779879621717E-01
 -1.81297292012144E-01 -3.08273975860868E-01  4.44341624677061E-01  7.69427944267204E-11 -1.12108333735258E-10
 -2.38787989352525E-01  3.44185541723763E-01  5.98788868979660E-11 -8.43554117207979E-11 -5.20902261291193E-03
 -1.63091326818753E-10 -1.37817817933531E-02 -1.50977783443684E-10 -2.82599574200680E-10  2.92524122596071E-02
 -2.10160887815545E-10  3.31691157516993E-02 -1.47622657631779E-11
* ORBITAL    1   93
 -1.64725640938445E-11 -1.19888587384350E-10 -5.43114399893588E-10 -1.59187142921112E-09 -1.72551177463651E-10
 -2.09080986785567E-10 -1.24728625325935E-11 -1.86799194391698E-10 -6.46574855688466E-10 -2.35729021440155E-10
 -1.28607686966155E-10 -1.07791501969153E-03 -1.45721174767983E-02 -1.94262274291425E-02  1.27066456899283E-02
  5.64394513876971E-03  5.85567053905824E-03  7.91615666144808E-02  1.05531020663275E-01 -6.90275510854397E-02
 -3.06601713234531E-02 -2.71232955541891E-03  6.75990344573716E-03  2.81100179284795E-02 -6.72613025233062E-11
 -7.47270347713351E-11 -8.31578536054685E-11 -5.71332773038895E-11  1.93149219763995E-12 -4.04657143982134E-11
  1.47344775347263E-02 -3.67224832331976E-02 -1.52704838224696E-01 -7.41192593422820E-11 -1.95897223619539E-10
 -1.44537370941817E-10 -6.54933330435776E-02  1.08149777770086E-01  1.37798232159911E-10 -3.55468725440909E-10
  1.69103063726358E-02 -2.79241538007507E-02 -2.25018778368750E-01  3.71575722320857E-01  1.25169645833253E-10
 -3.92048557395763E-10  2.90497993967670E-01 -4.79702195416201E-01  1.28551635724047E-10 -2.42704103320686E-10
 -2.37533779506684E-02 -5.65085519259853E-11  8.97793645187831E-03  2.14164639203980E-11  7.71629235938006E-11
 -1.03460520752684E-01 -8.90624429193160E-11  9.12435975740528E-02  1.42321852954948E-11  1.64963521454364E-11
  1.20024448995326E-10  5.43301731928878E-10  1.59177995450605E-09  1.72388505178689E-10  2.09185346311275E-10
 -1.24781633069572E-11 -1.86732421435492E-10 -6.46503748388224E-10 -2.35607485919887E-10 -1.28766888401558E-10
 -1.07791500108167E-03 -1.45721172187689E-02 -1.94262268309197E-02  1.27066458146351E-02  5.64394513687213E-03
  5.85567046282192E-03  7.91615653452947E-02  1.05531015883655E-01 -6.90275520716709E-02 -3.06601713633450E-02
  2.71232924290320E-03 -6.75990374159399E-03 -2.81100181385882E-02  6.71867709029539E-11  7.45812807875592E-11
  8.32175407821592E-11  5.72506140359862E-11 -2.58706983644918E-12  4.06921327705548E-11 -1.47344759743643E-02
  3.67224859707801E-02  1.52704839754359E-01  7.38070242788935E-11  1.96179116981175E-10  1.44402928805377E-10
 -6.54933329530907E-02  1.08149777806871E-01  1.38015441746356E-10 -3.55748283898721E-10  1.69103066418509E-02
 -2.79241542055312E-02 -2.25018778381346E-01  3.71575723315714E-01  1.25800486247749E-10 -3.93220361012282E-10
  2.90497994058059E-01 -4.79702196805202E-01  1.28926199602601E-10 -2.42672098546931E-10  2.37533779690537E-02
  5.77485945053007E-11 -8.97793649703562E-03 -2.19504963438649E-11 -7.89874289380466E-11  1.03460520948978E-01
  9.10725219675765E-11 -9.12435977530042E-02 -1.37964768351733E-11
* ORBITAL    1   94
  2.69649713240528E-11  1.95824867814915E-10  8.86790637962586E-10  2.59933493891136E-09  2.81895442898917E-10
  3.41581214100672E-10  2.03784551771533E-11  3.04733815517238E-10  1.05559465379077E-09  3.84988175764987E-10
  2.10145893379485E-10 -5.85567183156071E-03 -7.91615713347347E-02 -1.05531017965649E-01  6.90275471847983E-02
  3.06601720237142E-02 -1.07791725676021E-03 -1.45721189211757E-02 -1.94262235219214E-02  1.27066354929603E-02
  5.64394750263206E-03 -1.47344774748787E-02  3.67224814312012E-02  1.52704836709491E-01  8.73444008699624E-11
  9.70790876072970E-11  1.07868293667382E-10 -8.70326653649025E-11 -2.03819822108581E-10 -1.57511455859916E-10
 -2.71233669979602E-03  6.75989815443918E-03  2.81100133582963E-02  1.66280036128305E-11  2.04139599462245E-10
  1.06869783568519E-10 -3.55785925617283E-01  5.87512802033020E-01 -1.78669763218724E-10  4.61054978442159E-10
  9.18635363181433E-02 -1.51695158393658E-01  4.14216195438609E-02 -6.83999297613688E-02  1.33609080976021E-10
 -2.31931858081075E-10 -5.34750698429982E-02  8.83039174148814E-02  5.19205409196122E-11 -2.79492176206232E-10
 -1.29037939764658E-01  7.29055765840468E-11  4.87717598312657E-02 -2.74847860485759E-11 -2.08866087478615E-11
  1.90451019321104E-02  5.14041293252429E-11 -1.67961972373507E-02 -1.48071360353724E-10 -2.69598265647580E-11
 -1.95965939059251E-10 -8.87073492006897E-10 -2.59930371918286E-09 -2.81695461676102E-10 -3.41706618648787E-10
  2.04119503744791E-11  3.04535246401269E-10  1.05550978546653E-09  3.84829203461638E-10  2.10348300051136E-10
 -5.85567175546728E-03 -7.91615700499541E-02 -1.05531012918238E-01  6.90275482289960E-02  3.06601720646876E-02
 -1.07791724736944E-03 -1.45721187099340E-02 -1.94262223127629E-02  1.27066357414779E-02  5.64394751929647E-03
  1.47344759194985E-02 -3.67224843702878E-02 -1.52704838305377E-01 -8.73427601502966E-11 -9.67924202224869E-11
 -1.07980957378595E-10  8.68428972787774E-11  2.03937433597677E-10  1.57439299098788E-10  2.71233643826400E-03
 -6.75989890270871E-03 -2.81100137227961E-02 -1.63313867324112E-11 -2.04817557702883E-10 -1.06611076733062E-10
 -3.55785925717794E-01  5.87512803856696E-01 -1.79059379229480E-10  4.61567948115621E-10  9.18635363194520E-02
 -1.51695158829059E-01  4.14216198183096E-02 -6.83999304076076E-02  1.33886391604763E-10 -2.31816818912122E-10
 -5.34750696971843E-02  8.83039175742604E-02  5.22736234252785E-11 -2.80521332712647E-10  1.29037940021889E-01
 -7.52778956506799E-11 -4.87717599272168E-02  2.83365080557922E-11  2.08015213088770E-11 -1.90451020079610E-02
 -5.17781965919548E-11  1.67961972508705E-02  1.50107358167643E-10
* ORBITAL    1   95
 -1.08371517275751E-08 -7.87663895304942E-08 -3.52510360401448E-07 -7.41291384254669E-07  9.13855371283476E-08
  4.37927099304813E-08 -9.09752091908837E-09 -1.50986462181654E-07 -4.81863076117361E-07 -4.57577112398615E-08
  4.05530118015579E-08 -4.80207974918931E-12 -7.57130995469752E-11 -3.96488127208460E-11  3.92995204897707E-11
  1.08016740442648E-11  1.41057957396725E-12  2.33735594889312E-11  1.29631483889856E-11 -1.24030648013108E-11
 -3.36484524460566E-12 -6.72746304925351E-12 -9.39109256034498E-11  1.46364891767284E-10 -5.17954422701592E-02
 -8.78482356447252E-02 -7.61292446239672E-02  9.94192104800908E-02  1.68621042438120E-01  1.46126899166565E-01
  2.40455168977096E-12  3.00650417937732E-11 -4.61030442598862E-11  5.73995980555682E-02  9.73532576879844E-02
  8.43663387084617E-02 -2.12906770992231E-10  4.86770366068623E-10  1.20118456896054E-01 -2.83708813773176E-01
  6.27871963618815E-11 -1.41283143282561E-10 -2.91341933654456E-11  7.05027758055352E-11 -2.10473621223166E-01
  4.97119491652664E-01  6.58042717157197E-11 -1.47326483789503E-10 -1.63032177116929E-01  3.85067045468434E-01
  1.30825908038642E-10  6.65046054463653E-02  9.06362973756193E-11 -2.51363817328730E-02  8.80887960960553E-02
  2.18055356799009E-10 -7.87890177558142E-02  2.03204783987279E-10 -1.04228051193800E-01  1.08508231912610E-08
  7.88625635079729E-08  3.52882263726313E-07  7.41460892156676E-07 -9.16521475375993E-08 -4.37431539690180E-08
 -9.11200123738514E-09 -1.51100067519216E-07 -4.81436104266404E-07 -4.54453401059509E-08  4.06104831331962E-08
 -4.72659239531992E-12 -7.46233420386826E-11 -3.69297217011527E-11  3.95781373586051E-11  1.07247829441556E-11
  1.37244196373447E-12  2.23969850247864E-11  1.10755460056804E-11 -1.26516592423367E-11 -3.28547634748738E-12
  5.10221604837565E-12  9.31366519408026E-11 -1.47269947206785E-10  5.17954423257952E-02  8.78482357838139E-02
  7.61292446056283E-02 -9.94192105025053E-02 -1.68621042530320E-01 -1.46126899012546E-01 -1.41053915531539E-12
 -2.94111105641513E-11  4.67231892605385E-11 -5.73995982450290E-02 -9.73532581439858E-02 -8.43663388933871E-02
 -2.12777585470777E-10  4.89013053092068E-10  1.20118456456457E-01 -2.83708813155946E-01  6.27031241265237E-11
 -1.41604243164778E-10 -2.92079642250604E-11  7.20929163224169E-11 -2.10473620376055E-01  4.97119490281426E-01
  6.56440418006628E-11 -1.47882177814156E-10 -1.63032176625949E-01  3.85067045010056E-01 -1.31249981478515E-10
 -6.65046055379007E-02 -9.12339109183253E-11  2.51363817251294E-02 -8.80887961304067E-02 -2.19904439720615E-10
  7.87890177265096E-02 -2.05318564570239E-10  1.04228051468458E-01
* ORBITAL    1   96
  9.15685594060492E-09  6.60684341463268E-08  2.92159810725843E-07  5.90748297914395E-07 -9.67793120431807E-08
 -5.48368390083714E-08  7.89076438836477E-09  1.34960227047397E-07  4.10619970700281E-07  3.54514822388564E-08
 -4.79425701891316E-08  1.66613859974367E-12  2.48742397154865E-11  1.25641490775535E-11 -1.25498490920559E-11
 -3.52464944708716E-12  4.78146493813069E-12  7.56632637551376E-11  3.94433266643845E-11 -3.93257944690451E-11
 -1.08265358825228E-11  2.01347590761551E-12  2.96791813322712E-11 -4.67728523350198E-11  1.14799363367880E-01
  1.94706733821054E-01  1.68732776084907E-01  4.48561218687079E-02  7.60787457154537E-02  6.59298370755976E-02
  6.66152194583191E-12  9.38063889091497E-11 -1.46472442215061E-10  2.58978020575131E-02  4.39242169935966E-02
  3.80646617143602E-02  7.31387806215336E-11 -1.65392256134273E-10 -2.66230419486279E-01  6.28811909376572E-01
 -1.04692930216968E-12  7.08025691877099E-12 -1.41886600739736E-10  3.22379053718615E-10 -9.49619872063387E-02
  2.24291487832387E-01  1.70816444238653E-10 -3.91528368225002E-10 -7.35572207871161E-02  1.73735486081344E-01
  7.85120164925210E-11 -1.47400740546492E-01  2.87447909530289E-10  5.57122432851730E-02  3.97441045580695E-02
 -1.90466449646533E-11 -3.55482016862304E-02 -1.57933207146789E-10 -4.70258642257186E-02 -9.17734636806571E-09
 -6.62124655458652E-08 -2.92715163420077E-07 -5.91002458218540E-07  9.71850749084784E-08  5.47630719694111E-08
  7.90921174925832E-09  1.35105829853301E-07  4.09974182775519E-07  3.49867795903082E-08 -4.80257247522183E-08
  1.59837611027763E-12  2.50631184282580E-11  1.20609532305028E-11 -1.25039662369039E-11 -3.53304198301880E-12
  4.75972083352571E-12  7.50422809072621E-11  3.71718360104722E-11 -3.95090220977352E-11 -1.07685950514135E-11
 -1.59600418327683E-12 -2.97383858110444E-11  4.69735424375061E-11 -1.14799363480921E-01 -1.94706734126039E-01
 -1.68732776043746E-01 -4.48561220257642E-02 -7.60787460927647E-02 -6.59298372389623E-02 -5.24562113774883E-12
 -9.32587787581189E-11  1.47243663281736E-10 -2.58978018840491E-02 -4.39242166148427E-02 -3.80646613940615E-02
  7.30156712259648E-11 -1.65812012540217E-10 -2.66230418529651E-01  6.28811908025949E-01 -1.19717316384329E-12
  8.16218453698890E-12 -1.41765392346909E-10  3.23424553763440E-10 -9.49619869885255E-02  2.24291487790663E-01
  1.70725147984090E-10 -3.93264111276523E-10 -7.35572203655624E-02  1.73735485142111E-01 -7.92156023649692E-11
  1.47400740719764E-01 -2.90165666585379E-10 -5.57122433618058E-02 -3.97441047040416E-02  1.92909451376982E-11
  3.55482019449155E-02  1.58634004510665E-10  4.70258640372904E-02
* ORBITAL    1   97
  1.67135314609050E-02  1.18899854308549E-01  4.44908403214258E-01  2.11914133494466E-01 -3.62226188051691E-01
  4.81671841271722E-02  1.14872950175602E-02  5.19716725614575E-02 -5.50406614081597E-01 -3.77282796711266E-01
 -7.14441871839440E-02 -1.49318355041142E-11 -2.16539758155876E-10 -7.53005924968874E-10 -1.18259185191100E-10
  4.95802408070200E-11 -1.33508409251226E-11 -1.94396959801541E-10 -6.75921392163028E-10 -1.06136106836855E-10
  4.44937347216956E-11 -2.35031614024571E-10 -3.51239512033183E-10 -2.47035783460097E-10  4.04676564404596E-09
  1.21349290719807E-09 -6.77746894442065E-10  9.10608586000409E-02  1.90428605426426E-01  1.57460568804111E-01
 -2.10937975227222E-10 -3.15344234484080E-10 -2.21665379969895E-10 -1.57722038114284E-01 -3.29832016881753E-01
 -2.72729705944526E-01 -9.22585219005808E-11 -3.70085451780076E-10 -1.60480174422113E-09  7.64206848845721E-09
  2.42599220128537E-11  9.50370084895087E-11  5.18459789568034E-11  2.10656777269795E-10 -1.01503660139628E-01
  3.65554809877193E-01 -6.80703407570697E-11 -2.70589838867240E-10  1.31040676697869E-01 -4.71929246614923E-01
  4.65521206640537E-11 -1.91237594317448E-08 -1.73922273610363E-11  7.53494071426278E-09  1.56195205702520E-01
 -3.39176936597211E-11 -2.32842059489375E-01  2.94587704588287E-11  3.08021075463836E-01  1.67135308420785E-02
  1.18899849815863E-01  4.44908383042888E-01  2.11914088399587E-01 -3.62226183965496E-01  4.81671858526380E-02
 -1.14872944093208E-02 -5.19716634336129E-02  5.50406641444843E-01  3.77282800087416E-01  7.14441853084969E-02
  1.49016213306960E-11  2.16409023098745E-10  7.52865769445307E-10  1.18412946509482E-10 -4.96251713181100E-11
  1.34352985754451E-11  1.94219802595195E-10  6.75748402554229E-10  1.06331786626210E-10 -4.45470902457030E-11
 -2.35063798711822E-10 -3.50919072898696E-10 -2.47437409618993E-10  3.83669757798723E-09  9.41145220136969E-10
 -9.13694010021538E-10  9.10608610033216E-02  1.90428608904613E-01  1.57460570470764E-01 -2.11024310132577E-10
 -3.14937194103503E-10 -2.22173379293981E-10 -1.57722042215618E-01 -3.29832022828799E-01 -2.72729708760760E-01
  9.26628132526155E-11  3.70413078205078E-10  1.25068239222290E-09 -6.78006333946360E-09 -2.45190773295237E-11
 -9.49392778578601E-11 -5.20665033509637E-11 -2.11023379990132E-10  1.01503660152145E-01 -3.65554810897455E-01
  6.86344308201512E-11  2.70739974351734E-10 -1.31040676621731E-01  4.71929247729069E-01  4.48705109377936E-11
 -1.89345532305667E-08 -1.65495118314993E-11  7.46634630148047E-09  1.56195206066362E-01 -3.22354531787539E-11
 -2.32842060017973E-01  2.77048767296267E-11  3.08021076108013E-01
* ORBITAL    1   98
  3.51712446715023E-12  2.56482794143988E-11  9.77581745100680E-11  7.06428353530152E-11 -6.98349351271537E-11
  9.30496389818006E-12  3.53874274299453E-12  2.47564760058957E-11 -8.90478600636304E-11 -5.96255181131503E-11
 -1.25308851167000E-11 -1.32560416639547E-02 -2.20180902624579E-01 -7.87908732337635E-01 -1.59582078740671E-01
 -2.03410181111252E-03  2.24580341173659E-02  3.73024652305661E-01  1.33485411428001E+00  2.70359733994635E-01
  3.44612269029892E-03 -2.77063098819017E-01 -4.19182682919606E-01 -2.52916072484283E-01 -1.40630684857338E-12
 -1.40193612664684E-11  1.17061833448568E-11  7.94802983028542E-12 -1.64051375471711E-11  6.78733986977246E-11
  4.69392969306077E-01  7.10168201774193E-01  4.28483716207267E-01 -2.31404281234070E-11 -6.09821466030892E-11
 -4.38710690736058E-11  4.59891105500190E-02 -3.64095340247155E-01  2.02119713515138E-11 -1.03952092283900E-11
 -1.18743361303907E-02  9.40090104631073E-02  4.92768481550473E-02 -3.90124299635228E-01  5.74563617965634E-11
  3.18534083527181E-11 -6.36161393253376E-02  5.03648311272797E-01  2.98990953046684E-11 -9.58555922848269E-11
  1.78707482041854E-01  1.11575349023913E-10 -6.75450884083818E-02 -4.25700503362931E-11 -2.09968912008328E-10
  2.42749241977728E-01  1.87279759254644E-10 -2.14084703104693E-01  2.52937973456638E-10  2.72558736418383E-12
  1.95304272535346E-11  7.01399376837238E-11  1.17194753891274E-11 -6.26320075604182E-11  1.22653226178029E-11
 -2.62021034072230E-12 -1.16417014257822E-11  1.25998039444968E-10  6.30524566532812E-11  9.56378989427545E-12
  1.32560416822088E-02  2.20180902824162E-01  7.87908732541148E-01  1.59582078552135E-01  2.03410178946253E-03
 -2.24580341419513E-02 -3.73024652598719E-01 -1.33485411464380E+00 -2.70359733658896E-01 -3.44612265342592E-03
 -2.77063098871319E-01 -4.19182682907475E-01 -2.52916072108055E-01 -1.46530430993290E-12 -1.39008520974758E-11
  1.18076151566967E-11  1.22731947998806E-11 -1.08524364864668E-11  7.08725625521662E-11  4.69392969405785E-01
  7.10168201759690E-01  4.28483715532860E-01 -2.92451033367424E-11 -6.89286051793751E-11 -4.73105966582899E-11
 -4.59891101946226E-02  3.64095339449730E-01 -2.02204916867512E-11  1.00910605064856E-11  1.18743360834019E-02
 -9.40090102992317E-02 -4.92768477436095E-02  3.90124298718445E-01 -5.78322359487517E-11 -3.62342225137436E-11
  6.36161388353021E-02 -5.03648310125929E-01 -2.91126476515868E-11  9.73737916098509E-11  1.78707483165438E-01
  1.11750219194505E-10 -6.75450887444200E-02 -4.28233928755760E-11 -2.10455149437715E-10  2.42749243510217E-01
  1.87600100309546E-10 -2.14084704386676E-01  2.54532686270767E-10
* ORBITAL    1   99
 -1.67019507423597E-11 -1.20340875049136E-10 -4.53833169175826E-10 -2.81996263902656E-10  3.39112716931836E-10
 -4.98277957242914E-11 -1.65785685609813E-11 -1.07343398166770E-10  4.86843865946825E-10  3.00729214712266E-10
  5.88608723840132E-11 -2.24580318007687E-02 -3.73024633693582E-01 -1.33485409084209E+00 -2.70359729377394E-01
 -3.44612427576395E-03 -1.32560392383096E-02 -2.20180883837942E-01 -7.87908705691014E-01 -1.59582074794793E-01
 -2.03410419375754E-03 -4.69392982319717E-01 -7.10168182622570E-01 -4.28483711494724E-01  4.84636734277323E-12
  4.45209962558546E-11 -3.68444025367305E-11 -6.56248373224087E-11 -1.28844650580477E-10 -1.71525333141939E-10
 -2.77063104995903E-01 -4.19182662823563E-01 -2.52916068200144E-01  1.10516185732464E-10  1.95120949556858E-10
  3.20469529178051E-10  7.79135485607766E-02 -6.16840672321058E-01 -6.42328344646485E-11  3.37350799328876E-11
 -2.01171940102548E-02  1.59267577510371E-01 -2.90860753345903E-02  2.30274102394078E-01 -1.98563446605089E-11
 -3.01513959367281E-10  3.75499614014746E-02 -2.97282588608399E-01  5.86165059534644E-11  3.72226227210617E-10
  3.02761497709977E-01 -3.53923025297432E-10 -1.14433094299687E-01  1.33526956716875E-10 -7.42531721426760E-11
 -1.43284764327187E-01  7.01879845376766E-11  1.26365270822516E-01  6.47796557263645E-11 -1.44863561474830E-11
 -1.04318767326965E-10 -3.81721953613567E-10 -1.28038427395507E-10  3.20273765249521E-10 -5.75802135278141E-11
  1.42440229680640E-11  7.29281896355005E-11 -5.83635354275777E-10 -3.09725987589228E-10 -5.10675131667665E-11
  2.24580318160800E-02  3.73024633916307E-01  1.33485409122302E+00  2.70359729040839E-01  3.44612423251692E-03
  1.32560392436211E-02  2.20180883943264E-01  7.87908705927386E-01  1.59582074586200E-01  2.03410416812263E-03
 -4.69392982426771E-01 -7.10168182634132E-01 -4.28483710770394E-01  4.66283863244283E-12  4.37483712075015E-11
 -3.75437136025905E-11 -7.51172329060576E-11 -1.41399060821026E-10 -1.77271128464380E-10 -2.77063105066168E-01
 -4.19182662833944E-01 -2.52916067750268E-01  1.27382749160038E-10  2.17118080234634E-10  3.30695008320263E-10
 -7.79135478895429E-02  6.16840670761087E-01  6.43325905595949E-11 -3.17099129810881E-11  2.01171938165621E-02
 -1.59267577090126E-01  2.90860751052934E-02 -2.30274101811719E-01  2.12627457663337E-11  3.07434257587895E-10
 -3.75499610293215E-02  2.97282587784622E-01 -6.03509372965392E-11 -3.80538985298289E-10  3.02761499332394E-01
 -3.55744227418732E-10 -1.14433094976734E-01  1.34161157982973E-10 -7.53007094309657E-11 -1.43284765064947E-01
  7.13790071684145E-11  1.26365271569293E-01  6.32577780256710E-11
* ORBITAL    1  100
  1.98773513244262E-01  1.44148091849847E+00  6.46350402419219E+00  1.39799134474692E+01 -1.63549454979412E+00
 -7.18825885332351E-01  2.00637320191169E-01  3.02525265689461E+00  8.71856588695154E+00  8.71487059678582E-01
 -7.08014944681632E-01 -2.88464857815674E-12 -4.27316651787037E-11 -4.17885528617142E-11  4.82030156456966E-11
  1.05225556477838E-11 -2.72239927448579E-12 -3.90232918887816E-11 -4.00440093636788E-11  4.27688335767212E-11
  9.39921272348370E-12 -4.36948752430833E-11 -1.89437850774957E-11  1.41296582454440E-10 -5.02277103756254E-09
 -9.23845666119924E-09 -8.96790123366651E-09 -8.41718920591371E-01 -1.14014257596516E+00 -5.13866226071586E-01
 -4.02128485674857E-11 -1.82854615931057E-11  1.26038844602188E-10  1.45789995106781E+00  1.97478488344434E+00
  8.90042426112970E-01  6.57353361846621E-12  1.16435170057109E-10  1.80402263415212E-08 -3.26991631434027E-08
 -1.98134578647652E-12 -2.98431126930860E-11 -3.38819828583644E-12 -6.57013147485775E-11 -5.10023359597711E-02
 -4.93770372246187E-01  5.08797255066106E-12  8.42481344375546E-11  6.58437193988039E-02  6.37454848046056E-01
  6.27540895501438E-10  1.20184766535355E-08 -2.37655069770525E-10 -4.75362478157479E-09 -1.30177533415123E-01
 -4.51723889767920E-10  1.94057207458940E-01  3.99398626972327E-10 -2.56713559221390E-01 -1.98773513303584E-01
 -1.44148091892947E+00 -6.46350402576760E+00 -1.39799134481914E+01  1.63549455107042E+00  7.18825885197484E-01
  2.00637320243604E-01  3.02525265709911E+00  8.71856588503934E+00  8.71487058352526E-01 -7.08014944825964E-01
 -2.68050728324603E-12 -3.88534736953122E-11 -2.78770094528960E-11  5.10627040882621E-11  1.08412596522287E-11
 -2.40588849947404E-12 -3.41268133741869E-11 -2.25292516508288E-11  4.63824529402066E-11  9.77172650319792E-12
  3.86974764308293E-11  1.18683468123848E-11 -1.45844188113662E-10  5.11751321939463E-09  9.25333069472149E-09
  8.96925700420707E-09  8.41718920256479E-01  1.14014257535227E+00  5.13866225469223E-01  3.38465839917127E-11
  9.37599710007314E-12 -1.31769217088731E-10 -1.45789995052556E+00 -1.97478488238030E+00 -8.90042425081536E-01
  6.67603877193321E-12  1.22337494388323E-10  1.79774782164055E-08 -3.26196494762568E-08 -2.17707335559041E-12
 -3.11749729812599E-11 -3.36325301961898E-12 -7.05218033503269E-11 -5.10023361036830E-02 -4.93770371072022E-01
  5.36298945278032E-12  9.01217937788058E-11  6.58437196010178E-02  6.37454846490114E-01 -6.25728495172297E-10
 -1.22225637738391E-08  2.37201656957438E-10  4.83617427872172E-09  1.30177533252592E-01  4.49839148455638E-10
 -1.94057207180286E-01 -3.98074854371276E-10  2.56713558713180E-01
* ORBITAL    1  101
  7.20970431963047E-10  5.26635754856089E-09  1.87761876841709E-08  1.16363525926392E-08 -1.37299872823901E-08
  1.97224951321241E-09  3.28782732759099E-10 -4.09961131615676E-12 -2.01247349461924E-08 -1.40763744598933E-08
 -1.48349773552228E-09  4.58559235091328E-13  8.30660319436291E-12  3.08274612151356E-11  6.97424973605162E-12
 -6.19313499408439E-13 -2.56236050215455E-12 -4.69684165578908E-11 -1.75101953084202E-10 -3.96759120691843E-11
  3.29441713543411E-12  2.27877254636408E-11  1.70403685027117E-11  7.60916321573473E-12 -1.02240882571740E-02
 -1.01729222759519E-02  1.28006651582370E-02 -1.14160589176398E-02 -1.13589215000306E-02  1.42930320831749E-02
 -1.28360359439472E-10 -9.62994528429886E-11 -4.40469913773279E-11 -6.59107334547103E-03 -6.55809379817541E-03
  8.25207275653549E-03 -9.09807745921995E-11  6.76012279750562E-11 -1.51281711854929E-02 -2.00964984658244E-02
 -9.68230813182028E-11  1.21115142195818E-10 -2.21517347864783E-10  1.27261990708516E-10 -1.54201141050881E-02
 -2.04842999483028E-02  2.72383451515434E-10 -1.48611915465459E-10 -1.19443601948965E-02 -1.58670996523974E-02
  2.47227220665550E-10  3.99355205123598E-01  7.75620881552538E-10 -1.50942095749767E-01 -3.07709843842194E-01
 -1.36866752879608E-10  2.75224010334879E-01  1.98493233099072E-10  3.64087179063870E-01  6.26433510779613E-10
  4.58185824352300E-09  1.57172704589445E-08  5.11014072983115E-09 -1.29199567665890E-08  2.32496134943982E-09
 -2.32042198745127E-10  1.45235178882673E-09  2.43036604075189E-08  1.44559640646391E-08  1.13207498922992E-09
 -4.52806873302262E-13 -8.29940200974820E-12 -3.08593732041683E-11 -6.93487387036610E-12  6.22456209106818E-13
  2.58411418684413E-12  4.72688336041492E-11  1.75339715788949E-10  3.92357644122299E-11 -3.14461025658759E-12
  2.28899521754245E-11  1.70473952678991E-11  7.56723481584470E-12 -1.02240879137029E-02 -1.01729217606910E-02
  1.28006654455843E-02 -1.14160581009703E-02 -1.13589203790552E-02  1.42930326427100E-02 -1.28556767504540E-10
 -9.64294956050036E-11 -4.33976903763155E-11 -6.59107387078056E-03 -6.55809441558085E-03  8.25207252663010E-03
  9.10916948344894E-11 -6.76038786936014E-11  1.51281709997599E-02  2.00964974111566E-02  9.74006454347874E-11
 -1.21511896756646E-10  2.22506003759662E-10 -1.27657861048230E-10  1.54201138578523E-02  2.04842986496089E-02
 -2.73431165032800E-10  1.48993976311300E-10  1.19443601218964E-02  1.58670991145301E-02  2.46656837848005E-10
  3.99355206812676E-01  7.73996564641159E-10 -1.50942096577790E-01 -3.07709845065628E-01 -1.42241683855090E-10
  2.75224011643830E-01  2.02997046875239E-10  3.64087180684601E-01
* ORBITAL    1  102
 -4.62480674429670E-11  2.07595318149471E-10 -5.49171473327877E-10  6.96850568781633E-12  4.38351380229050E-09
  3.85662031243060E-11 -2.90340416800938E-10 -5.09464708934380E-09  4.12268836130903E-09  4.71547445258609E-09
  1.87270550088871E-09 -2.50937020382919E-12 -4.70748185937984E-11 -1.75424355924121E-10 -3.97424871978383E-11
  3.27326935663706E-12 -3.95128258088659E-13 -8.54326969310318E-12 -3.16845529548164E-11 -7.11555533974496E-12
  5.63265220056394E-13 -1.28685890465965E-10 -9.64126756500632E-11 -4.41734160333353E-11 -1.31821296363693E-02
 -1.31161615498826E-02  1.65041651728945E-02  8.85432085170350E-03  8.81000938139449E-03 -1.10857043562299E-02
 -2.35574934982920E-11 -1.73361772061171E-11 -7.87619005070037E-12  5.11204629804713E-03  5.08646114144694E-03
 -6.40032716320428E-03  3.37729647243489E-10 -1.86925027424391E-10 -1.95050675061450E-02 -2.59108354739213E-02
 -9.57985836417224E-11  5.81794537203845E-11  5.30655192028275E-11 -8.44429693583433E-11  1.19598678269266E-02
  1.58876768622580E-02  1.21722952986905E-10 -1.10082094673857E-10  9.26407751362669E-03  1.23065415832417E-02
  2.39433928217000E-10  5.14897011462533E-01 -2.79762650938127E-11 -1.94612808971877E-01  2.38660401857468E-01
 -5.70012759044033E-10 -2.13464335517783E-01 -5.81176678076955E-10 -2.82386767003725E-01 -1.35872318793727E-10
 -4.41233887037450E-10 -3.43955689522456E-09 -6.08136609145380E-09  5.13556508034267E-09  3.55299877474255E-10
  3.82342759606841E-10  6.45979286820099E-09 -1.23246204497101E-10 -4.36107437933391E-09 -2.20084122403849E-09
  2.52607412078953E-12  4.72988673869948E-11  1.75667204515142E-10  3.92995090336733E-11 -3.12109902134073E-12
  5.60821830254229E-13  8.37421036412299E-12  3.16438587589964E-11  7.17441537951688E-12 -5.63316775421299E-13
 -1.28896356824222E-10 -9.65380464373003E-11 -4.35088838327163E-11 -1.31821291865169E-02 -1.31161608898907E-02
  1.65041655416793E-02  8.85432098039953E-03  8.81000945565744E-03 -1.10857043734491E-02 -2.35692551187382E-11
 -1.73446957172930E-11 -7.95590551351115E-12  5.11204537265660E-03  5.08645999182293E-03 -6.40032770445689E-03
 -3.39078171720946E-10  1.87426632029148E-10  1.95050672653879E-02  2.59108341216612E-02  9.62908152680140E-11
 -5.84004319739870E-11 -5.34478242434990E-11  8.46372183014732E-11 -1.19598677586798E-02 -1.58876762342593E-02
 -1.22182844039137E-10  1.10448436992034E-10 -9.26407729557462E-03 -1.23065406857551E-02  2.46005136123603E-10
  5.14897013770588E-01 -3.08817164558096E-11 -1.94612809669180E-01  2.38660402984081E-01 -5.68764882718704E-10
 -2.13464336263131E-01 -5.80113852229473E-10 -2.82386768305005E-01
* ORBITAL    1  103
 -1.31241499002870E-10 -9.52248666475790E-10 -4.26970661769157E-09 -9.12616179709860E-09  1.15341288840437E-09
  5.38697177446027E-10 -1.32880357411534E-10 -2.00956538063170E-09 -5.76279326435383E-09 -5.33370172462987E-10
  5.10891336677149E-10 -1.76855194946982E-04 -2.52261577902143E-03 -2.39345704670598E-03  2.96862221730693E-03
 -2.96422989656024E-04 -3.22739428802734E-03 -4.60347313112723E-02 -4.36778515668846E-02  5.41739705153132E-02
 -5.40938836344810E-03 -1.58744414792444E-03  6.62642738434465E-04  5.16431428036089E-03  5.27827925043035E-11
  8.04388912782282E-11  4.27805662423799E-11  6.30260889038535E-10  8.13700550140903E-10  3.63841118941321E-10
 -2.89689529471611E-02  1.20924324560750E-02  9.42428878005328E-02 -1.00709085310273E-09 -1.27992858082654E-09
 -5.61300523247171E-10 -5.00671376280558E-03  6.87926511994817E-03 -1.37386336644809E-10  2.22339449922410E-10
  1.29272685015545E-03 -1.77622101929018E-03  5.77853683167949E-02 -7.93975822164757E-02 -2.12973839439357E-10
  5.42823562520065E-10 -7.46005893942309E-02  1.02501863926366E-01  9.46625128088404E-11 -4.08893705373738E-10
  3.48889457852214E-02  2.46936731601203E-10 -1.31867309947499E-02 -9.25737072612707E-11 -1.56105383120498E-11
 -5.10482962225135E-01 -5.02253110040506E-11  4.50203252708003E-01  3.46622917947805E-10  1.31217167286937E-10
  9.52186637716525E-10  4.26975633392805E-09  9.12619544614283E-09 -1.15352177469224E-09 -5.38602758780809E-10
 -1.32857108870502E-10 -2.00980651918853E-09 -5.76283422345950E-09 -5.33197508847888E-10  5.10761644643150E-10
 -1.76855180191212E-04 -2.52261551732943E-03 -2.39345610642789E-03  2.96862236061990E-03 -2.96423003364499E-04
 -3.22739410839431E-03 -4.60347283278029E-02 -4.36778412408037E-02  5.41739723199578E-02 -5.40938851570856E-03
  1.58744377417608E-03 -6.62643272475261E-04 -5.16431453863340E-03 -5.29292106719648E-11 -8.04710566311960E-11
 -4.26803649257877E-11 -6.30344198802822E-10 -8.13714876812323E-10 -3.63681267009829E-10  2.89689489847686E-02
 -1.20924382439975E-02 -9.42428907829295E-02  1.00694795595121E-09  1.27982428820426E-09  5.61272068847081E-10
 -5.00671366468889E-03  6.87926548857012E-03 -1.37952923844291E-10  2.22978705809362E-10  1.29272679993131E-03
 -1.77622111951078E-03  5.77853679441102E-02 -7.93975849852069E-02 -2.14599019274687E-10  5.44102708444111E-10
 -7.46005889042348E-02  1.02501867496599E-01  9.56909509103161E-11 -4.09284984016328E-10 -3.48889458293100E-02
 -2.43196402256441E-10  1.31867315543150E-02  9.07884517214672E-11  1.22406116306099E-11  5.10482962028202E-01
  5.40196146417531E-11 -4.50203252638248E-01 -3.44543032208145E-10
* ORBITAL    1  104
  1.30949388061858E-10  9.49992164907736E-10  4.25924892059207E-09  9.10381826580949E-09 -1.15073410961063E-09
 -5.37493342835444E-10  1.32543865386790E-10  2.00475623094439E-09  5.74889000524741E-09  5.32010961016739E-10
 -5.09712869914434E-10  3.22739438779356E-03  4.60347320870308E-02  4.36778506874424E-02 -5.41739697108856E-02
  5.40938846500201E-03 -1.76853605211597E-04 -2.52259655263046E-03 -2.39345112190341E-03  2.96861629914287E-03
 -2.96423152584673E-04  2.89689532547620E-02 -1.20924325750734E-02 -9.42428860617731E-02 -4.22942135939528E-11
 -6.45691143177902E-11 -3.43775237943735E-11 -5.46629799679888E-10 -6.86070088474019E-10 -2.96097572524706E-10
 -1.58743084557707E-03  6.62636834682653E-04  5.16430843525906E-03  1.05209093169801E-09  1.34941702477679E-09
  5.98510096124005E-10  9.13666879966671E-02 -1.25538618856825E-01  1.10243213962314E-10 -1.78404169874889E-10
 -2.35907779708289E-02  3.24139160605959E-02  3.16650759948652E-03 -4.35081407051786E-03  1.69649741579929E-11
 -2.24743482111700E-10 -4.08794622974982E-03  5.61687153779560E-03 -2.46444290528021E-10  6.53608978427063E-10
 -6.36683761214404E-01 -1.98425372962473E-10  2.40644162640455E-01  7.65037393444172E-11 -2.51366026552420E-10
 -2.79733326918854E-02  2.87987684835025E-10  2.46702583467234E-02 -3.10130067869692E-11 -1.30918063603285E-10
 -9.49928631626274E-10 -4.25937351706566E-09 -9.10384134000132E-09  1.15084049034686E-09  5.37420755706975E-10
  1.32590062321517E-10  2.00493304915631E-09  5.74887531519718E-09  5.31863791547802E-10 -5.09630104166694E-10
  3.22739421082171E-03  4.60347291486184E-02  4.36778405272007E-02 -5.41739714787817E-02  5.40938861696049E-03
 -1.76853600431065E-04 -2.52259648987117E-03 -2.39345093691476E-03  2.96861635217776E-03 -2.96423155529988E-04
 -2.89689493481629E-02  1.20924382766489E-02  9.42428889891754E-02  4.25964167784896E-11  6.46160004696503E-11
  3.42518929739533E-11  5.46607502149484E-10  6.85979540843573E-10  2.96137910175292E-10  1.58743078713473E-03
 -6.62636931713248E-04 -5.16430850169749E-03 -1.05205561359956E-09 -1.34937041351151E-09 -5.98373153617183E-10
  9.13666873722555E-02 -1.25538623142519E-01  1.10864843568984E-10 -1.79157040918125E-10 -2.35907778165697E-02
  3.24139171716621E-02  3.16650760213142E-03 -4.35081413735406E-03  1.72707168522730E-11 -2.24651644654700E-10
 -4.08794627669815E-03  5.61687162444587E-03 -2.47824247165673E-10  6.54609750270029E-10  6.36683761158519E-01
  1.93519249692254E-10 -2.40644162539661E-01 -7.49226666791286E-11  2.49226395523016E-10  2.79733328195715E-02
 -2.86617242456878E-10 -2.46702578163298E-02  3.48621855183837E-11
* ORBITAL    1  105
 -5.52740783737130E-14 -7.04625243426857E-13 -3.15224400045504E-12 -7.29538491321265E-12  7.61891831424806E-13
  2.36022308310440E-13 -4.72617799027230E-14 -1.42853971673403E-12 -4.01614826835869E-12 -3.90867482746236E-13
  2.64018283210247E-13  1.61369939735283E-09  2.16088920067194E-08  1.87028810663547E-08 -2.36809040271599E-08
  2.56011361228400E-09 -1.63595101792665E-10 -1.81693800122585E-09  2.00570905165946E-09 -6.48571849458471E-10
 -6.22899506289325E-10  1.60760710664327E-08 -7.57831016511585E-09 -3.87811517884966E-08  1.74919013168228E-12
 -1.56913622502519E-11 -2.35792515978608E-11  3.65664167878484E-12 -2.82369079250696E-11 -4.29644138440711E-11
 -3.32568586894630E-10  1.47365934993308E-09 -6.08528786292863E-09  1.15685806358501E-12 -1.74563825667839E-11
 -2.53190216629759E-11 -5.00221625809473E-04  9.30474393346842E-03 -1.56534275277820E-10  3.32864799310967E-12
 -1.93750943330631E-03  3.60373333045302E-02 -4.70390414753571E-04  8.74917586604087E-03 -2.61484986265130E-10
  5.78364120229760E-12 -3.64357576508734E-04  6.77707576759691E-03 -2.02619641776486E-10  4.08306067889056E-12
 -2.37532481045982E-01 -7.94138110590926E-10 -6.28451018802873E-01 -1.56569419639481E-09  1.01540822724762E-09
 -1.32134608884784E-01  5.08315761629644E-10 -1.49826597902055E-01 -1.30587394569467E-10  3.41485557886018E-14
  7.13155729999846E-13  3.06344745926819E-12  7.22233360724851E-12 -6.94200953830258E-13 -2.41839848243798E-13
 -1.28468105924959E-13 -1.44172849951325E-12 -4.14826947522968E-12 -4.71053484810639E-13  2.51435937057160E-13
  1.61064530315042E-09  2.15700181909554E-08  1.85244476823352E-08 -2.37144828668732E-08  2.55670099498740E-09
 -1.55016417735846E-10 -1.69296405256663E-09  2.52087016291795E-09 -5.54929564228712E-10 -6.23229093063324E-10
 -1.59650922716731E-08  7.64477067506994E-09  3.88490971404394E-08 -1.79307082056207E-12  1.56605866790949E-11
  2.36488224796365E-11 -3.74103099922372E-12  2.81550830702210E-11  4.30159516636626E-11  6.36958145110914E-11
 -1.70434561916948E-09  5.91003192800056E-09 -1.14758866001375E-12  1.75021440620183E-11  2.54297845868764E-11
 -5.00221679270517E-04  9.30474367578208E-03 -1.57959592340607E-10  4.10302226697277E-12 -1.93750961985578E-03
  3.60373325408738E-02 -4.70390463927482E-04  8.74917555202708E-03 -2.63117502156867E-10  6.72751331157569E-12
 -3.64357606588475E-04  6.77707578203876E-03 -2.03852186935213E-10  4.66994721507788E-12  2.37532484081104E-01
  7.93374145234892E-10  6.28451026735994E-01  1.56091281694667E-09 -1.01465468793000E-09  1.32134610587879E-01
 -5.06179357693216E-10  1.49826599766799E-01  1.31716193099956E-10
* ORBITAL    1  106
 -3.18744610101826E-13 -2.65248792660308E-12 -1.17353891769248E-11 -2.69776436302272E-11  2.89474314484723E-12
  1.02387984715144E-12 -4.00643056194758E-13 -5.53612887128352E-12 -1.55261830527639E-11 -1.55316824374464E-12
  1.08980516472435E-12  1.91068466560621E-10 -9.12922242066524E-10  4.23110788389041E-10  1.25307983000389E-09
 -7.89124156703090E-10 -1.19324200143881E-09 -1.94006891916988E-08 -1.81559351798526E-08  2.30879824335545E-08
 -2.52048096964864E-09 -1.01198895887095E-09  1.64751286156610E-09 -2.61975215525687E-09  3.60271985800719E-12
 -3.31814795544175E-11 -4.98679201085876E-11  4.07411353103435E-14  1.55671997102945E-11  2.13072852450322E-11
 -1.43140587111912E-08  7.60781529565675E-09  3.76302818047555E-08 -3.48116209703362E-12  4.41220753783398E-12
  1.02607257741365E-11 -1.48748853506569E-04  2.76673060925883E-03 -3.30803716580021E-10  7.06905340868011E-12
 -5.76105341356731E-04  1.07155044692426E-02  1.58198520760354E-03 -2.94243802013819E-02  1.23906034655885E-10
 -1.82888221838115E-12  1.22535190178247E-03 -2.27919613274440E-02  9.56537319085690E-11 -3.08366152045147E-12
 -7.06289270915368E-02  4.59552855831434E-12 -1.86866580645021E-01  1.14294392543136E-09  1.18490561966832E-09
  4.44381830472462E-01  1.24899665476197E-09  5.03882080780808E-01  3.43603816565345E-10  4.16724618473398E-13
  2.57973014589852E-12  1.15585917734545E-11  2.68843768774275E-11 -2.78364397626023E-12 -1.03515810602938E-12
 -3.56767632736695E-13 -5.51055290816971E-12 -1.57385246875618E-11 -1.67592650933452E-12  1.07382449706506E-12
  1.99228598553322E-10 -7.96165684878263E-10  9.01165443866842E-10  1.34040469760402E-09 -7.89065981948642E-10
 -1.19024108872954E-09 -1.93588702588963E-08 -1.79611781889253E-08  2.31239199126572E-08 -2.51732967829435E-09
  7.54571509771304E-10 -1.85653246020347E-09  2.45497908944936E-09 -3.73771793815157E-12  3.31281604706541E-11
  4.99697560759235E-11  1.52463558975157E-14 -1.56095609395596E-11 -2.14127845136504E-11  1.41996903156755E-08
 -7.68438467729133E-09 -3.77024521198550E-08  3.64170663688720E-12 -4.28717822314042E-12 -1.02006202122158E-11
 -1.48748861309161E-04  2.76673072949051E-03 -3.32844358904754E-10  8.17882449948976E-12 -5.76105398511261E-04
  1.07155041909388E-02  1.58198535770560E-03 -2.94243796066236E-02  1.25007984041135E-10 -2.31334061976236E-12
  1.22535202479477E-03 -2.27919607826037E-02  9.65733231473006E-11 -3.71461798517862E-12  7.06289279402846E-02
 -2.43273301042309E-12  1.86866583023507E-01 -1.14149934026050E-09 -1.18097940108798E-09 -4.44381836065420E-01
 -1.24609765024247E-09 -5.03882087173702E-01 -3.43642576715540E-10
* ORBITAL    1  107
 -8.97833513508539E-12  5.81805416261705E-10 -1.83450227757784E-09 -3.96436104314670E-10  5.39769355593419E-10
 -1.53004940197636E-10 -8.87342080626997E-12  8.57472693319141E-11  3.96966607545041E-10  3.39444495425251E-10
 -2.93733773428852E-11 -5.91543424477357E-14 -4.32674386187084E-13 -1.35563218908646E-12 -2.34533614349922E-13
  1.48686779733109E-14 -5.88728448591327E-15  1.34411957984574E-13  6.19186749718383E-13  1.13985251489369E-13
 -6.61932734171205E-15 -4.06868104177717E-13 -7.84264056902010E-13 -3.95136543697064E-13 -2.62921699260001E-09
  1.88650331626291E-09 -5.93307646717935E-10  2.57289480360191E-09 -2.61237674009253E-09  2.13252910315138E-09
  8.87572306219789E-14  3.78558184545270E-13  1.95063618725110E-13  2.35270618989313E-09 -8.32511079757145E-10
  1.39859539720075E-09  5.90495576522844E-11 -3.68547406011353E-12 -1.34811190512810E-09 -2.11974613687190E-09
  2.28521662317528E-10 -1.16193365112160E-11  2.53865539115506E-10 -1.33619083404771E-11  6.53592751727672E-10
  2.64116967363280E-10  1.96604825479151E-10 -9.94091088212272E-12  3.44391854063768E-10  8.90364318375297E-10
  3.58659795804199E-10  2.48410051196448E-01  9.48995494024156E-10  6.57231126935897E-01  5.06044999586054E-02
  9.12393205590810E-10  4.52620379432585E-02  1.03473778884831E-09  8.55371965948425E-03 -7.22502846728048E-12
  5.95743130187340E-10 -1.76416196839684E-09 -2.86935178759462E-10  5.20728193891349E-10 -1.64108569988419E-10
  6.96626414655231E-12 -1.14410413900033E-10 -4.77868074915638E-10 -3.44633140937772E-10  3.90464460849415E-11
 -1.29574617675678E-14  4.39258518320950E-13  1.36017115774190E-12  2.39189015046817E-13 -1.78367368531568E-14
  9.36616663938308E-15 -2.35362783575010E-13 -6.29478691004518E-13 -1.06940461090628E-13  8.20918717777158E-15
 -3.23000533118448E-13 -7.94756403872080E-13 -3.69899189346317E-13 -2.61251131360934E-09  1.87976596470435E-09
 -5.70166072914094E-10  2.51139846111473E-09 -2.60911689349935E-09  2.06915671591187E-09  2.19986210506948E-14
  3.84563882067347E-13  1.58969333221149E-13  2.33035734916074E-09 -8.02517627760173E-10  1.37162310385406E-09
 -5.95422337480681E-11  3.97985897338016E-12  1.35567364639045E-09  2.10394998697962E-09 -2.30489862222438E-10
  1.27143698962674E-11 -2.55405286715793E-10  1.42230160868025E-11 -6.72958777601988E-10 -2.03567105961438E-10
 -1.97832620744584E-10  1.06284760601307E-11 -3.62069084266745E-10 -8.54204439732765E-10  3.60142809603648E-10
  2.48410068798147E-01  9.52184629402101E-10  6.57231173449534E-01  5.06045035934327E-02  9.15067608370710E-10
  4.52620410988679E-02  1.03726947203992E-09  8.55372020086605E-03
* ORBITAL    1  108
  1.00805160736981E-11  9.12449185638937E-10  5.48458947761790E-10  1.19585486096089E-09 -3.15647811652223E-10
  1.31163408542289E-10  3.52168110722217E-11  5.47088870498707E-10 -1.97275985510993E-10 -1.46117988977744E-10
  7.72159269405156E-11  2.63604036148474E-14 -2.20183424544592E-13 -6.78370153036746E-13 -1.15851891654137E-13
  9.07032869943673E-15  4.24041787287387E-14 -4.38747320102699E-13 -1.36389153457725E-12 -2.41443005993147E-13
  1.87986550161634E-14 -2.38017318416074E-13 -3.90780578063252E-13 -1.99264115815288E-13 -3.39082960489640E-09
  2.67972653329400E-09 -2.54606360166913E-09 -2.41769300493006E-09  1.77320822792744E-09 -4.97362483725100E-10
 -3.67629961517018E-13 -7.95036712296090E-13 -4.02912081307366E-13 -7.67426154839596E-10  6.97085907030724E-10
 -3.24007875832537E-10 -8.02514998446512E-11  3.84351125445138E-12 -7.27424017370891E-10 -7.54562238508435E-10
 -3.10908758944852E-10  1.62120994344085E-11  1.86563853621145E-10 -9.20591743639198E-12 -9.31498794756275E-10
 -1.76095827054277E-09  1.44572010520715E-10 -7.98628377475684E-12 -9.95730560173550E-10 -1.18528863581815E-09
 -4.87766733576233E-10 -2.41935751187451E-02 -1.29040092500945E-09 -6.40101908903897E-02  5.19586818199235E-01
  6.71037141278702E-10  4.64732611443542E-01  7.60806501534032E-10  8.78262259420326E-02  9.98617962839924E-12
  9.10915798939723E-10  5.44713150546903E-10  1.19973230078646E-09 -3.13011862143365E-10  1.33860177217147E-10
 -3.50892710498318E-11 -5.45439278962701E-10  2.03657606196437E-10  1.45494780050195E-10 -7.93265413339189E-11
  6.27926710000981E-14  1.78223802361561E-13  6.89404280466186E-13  1.17770178930786E-13 -1.17728918958261E-14
  3.04075708591097E-14  4.58593598874882E-13  1.37520855559471E-12  2.39009931750653E-13 -1.94285365001988E-14
 -2.61012862782325E-13 -3.99338122540016E-13 -1.80235732187898E-13 -3.32710464554284E-09  2.66191652197443E-09
 -2.47769987565956E-09 -2.40262262805204E-09  1.76888951772623E-09 -4.77251546222893E-10 -3.23081267944814E-13
 -8.05394146347996E-13 -3.71000729310157E-13 -7.60026156734682E-10  6.91053264901729E-10 -3.12589533197574E-10
  8.07496006709283E-11 -4.10882964041751E-12  7.53566584160688E-10  6.84570455946853E-10  3.12807353911839E-10
 -1.72790926624128E-11 -1.88190932599722E-10  1.01115565818059E-11  9.36921596516971E-10  1.74795002300603E-09
 -1.45798891850786E-10  8.68391295511181E-12  1.00105689794247E-09  1.17637830257142E-09 -4.88892028616675E-10
 -2.41935767412007E-02 -1.29390721175364E-09 -6.40101954544404E-02  5.19586854965846E-01  6.73180922720943E-10
  4.64732644348927E-01  7.63689676742204E-10  8.78262321712457E-02
* ORBITAL    1  109
 -3.23249805350098E-10 -3.21279264007688E-09 -1.05409345549442E-08 -3.03858080914472E-08  3.30731884693815E-09
  1.19306493846193E-09 -3.34363470196783E-10 -5.10247089119959E-09 -1.14040422741087E-08 -1.14949114089112E-09
  9.21513994245318E-10 -2.85341694064062E-14  6.63284391069454E-14 -1.13858357315007E-13 -1.01663362861489E-13
  1.39732050576270E-14 -5.99158547616718E-14  7.37057871506336E-14 -8.09753839055010E-14 -1.57273213988384E-13
  2.84025759028715E-14 -1.36911463383049E-13 -7.69975900554637E-14 -1.70553348200571E-13  8.36398800545231E-09
 -5.15796347911357E-10  5.33969593616545E-09  1.92910804296728E-09  2.35545208449572E-09  3.94268267818381E-09
 -1.71722917103911E-15 -9.36837100590057E-14 -2.64992453591108E-13  3.15911075385377E-09 -2.06975618892282E-09
  4.98495606542896E-10  7.89137639324018E-11 -1.17395512477670E-11  3.19207234941270E-10  3.67214264012757E-09
  3.05316075602080E-10 -4.47467425035486E-11 -2.05764427279008E-10  3.02687175255657E-11 -3.43195755232056E-10
  6.45439829373220E-09 -1.59190768790389E-10  2.30845814936682E-11  1.01005992234934E-10  3.35998165396619E-09
 -5.55593156186390E-10  1.03019366666263E-02 -1.46771533090755E-09  2.72563654708915E-02 -5.23340653338828E-01
  8.58131616995935E-10 -4.68090097761588E-01  9.70767385793529E-10 -8.84607054359214E-02  3.23313212276618E-10
  3.21245848913055E-09  1.05424154114346E-08  3.03872852033979E-08 -3.30915450094632E-09 -1.19258419415758E-09
 -3.34447724040331E-10 -5.10327375063008E-09 -1.14020184690768E-08 -1.14786718233551E-09  9.21503835258419E-10
  7.60901146542581E-14  1.45158095695862E-13  1.99970547689130E-13 -2.57065244581003E-14  8.32849662105693E-15
 -1.42517196694458E-14  7.02730671401389E-14  2.64582749324649E-13 -7.60197267011583E-14  9.20308901400057E-15
  2.67371479273252E-14 -9.27807838284567E-14  7.17619613463396E-14 -8.33724981968066E-09  4.58119492314126E-10
 -5.31334239141466E-09 -1.92607197159513E-09 -2.36681062773006E-09 -3.93404969195315E-09 -2.29035151029051E-14
 -1.12217006406595E-13  1.62736441385991E-13 -3.15921363357256E-09  2.06094211604283E-09 -4.94805506347294E-10
  7.93914672202243E-11 -1.19236402558442E-11  3.29060258011715E-10  3.66517455580617E-09  3.07168648763174E-10
 -4.60249534891589E-11 -2.07506878790109E-10  3.13133486054593E-11 -3.40704676003642E-10  6.45329999042190E-09
 -1.60544075182107E-10  2.41090301854887E-11  1.02917127615754E-10  3.36137251080971E-09  5.56086658684944E-10
 -1.03019361629433E-02  1.46886236378750E-09 -2.72563634701858E-02  5.23340616557080E-01 -8.58810000686961E-10
  4.68090064834276E-01 -9.71444500000227E-10  8.84606991948664E-02
* ORBITAL    1  110
 -3.61797538721241E-11 -8.51518471958201E-10  8.26662936331021E-10  1.11859672626094E-09  1.09959949419414E-09
  1.22326426471134E-09 -4.91056461700963E-11 -4.73695098002180E-10 -2.42321982070626E-09  3.21683163947788E-10
  9.52041180722092E-10  5.44216358424885E-14  8.62792067763857E-14 -7.55249206979624E-14 -1.52299952859355E-13
  2.42752422138664E-14 -1.18408208350281E-14 -5.13117762401775E-14  1.00205545120012E-13  1.02572532175126E-13
 -1.76369540619101E-14  1.06765133270166E-14 -8.97477091161581E-14 -2.60199361065666E-13  3.38509998474800E-09
  1.00017321351060E-09  3.66536057981749E-09 -8.75283155552369E-09  1.25331964779261E-09 -4.58736465806670E-09
  6.89697781849621E-14  7.37298157933714E-14  1.70177308728712E-13 -1.03024289735021E-09 -1.15910365263708E-09
 -2.73188919831791E-09 -6.48950697621177E-11  9.25319993793020E-12 -2.09979782474050E-10  7.16498520106381E-09
 -2.51927331354233E-10  3.69185131436036E-11 -2.49251546531903E-10  3.64695299913243E-11 -1.44444688900006E-10
 -2.56732094052919E-09 -1.93179101916112E-10  2.84754760496127E-11 -3.34748613072307E-10 -2.67649923737458E-09
  4.56756571215118E-10 -2.50204672592398E-01  1.21257445578910E-09 -6.61979378288046E-01 -2.15480492064396E-02
  1.03741888881884E-09 -1.92731600526702E-02  1.17761408503255E-09 -3.64228427594464E-03  3.59266197118495E-11
  8.50982052007399E-10 -8.20039817498052E-10 -1.12229949359603E-09 -1.09347445375647E-09 -1.22456770070030E-09
 -4.89308962914438E-11 -4.72919237310035E-10 -2.43140557059913E-09  3.15822815448098E-10  9.51656832803757E-10
 -3.70807302903592E-14  8.97079871087526E-14  2.58938894241669E-13 -7.09510859292003E-14  9.78597997586280E-15
  4.60073418139451E-15 -1.39550880879717E-13 -2.00486844428405E-13  3.03013397884045E-14 -4.99014877645213E-15
 -3.07631634509732E-14 -1.10231286439893E-13  1.57295232898791E-13 -3.38173790804166E-09 -1.01442152847967E-09
 -3.65604029502155E-09  8.73139777997202E-09 -1.20683411973831E-09  4.56225982674242E-09  5.73474282730241E-14
  9.14184803887759E-14 -7.78408263811065E-14  1.01593102445029E-09  1.19392198909425E-09  2.72267607269632E-09
 -6.54530137092186E-11  9.77646632757292E-12 -2.06867698821051E-10  7.16497370059727E-09 -2.54067262923272E-10
  3.82904896896185E-11 -2.50765026398723E-10  3.75547635149108E-11 -1.52970381586143E-10 -2.55750613007452E-09
 -1.94346811064419E-10  2.91419003509383E-11 -3.39854750651698E-10 -2.67780049756572E-09 -4.57027024794306E-10
  2.50204654971329E-01 -1.21346416197816E-09  6.61979331752676E-01  2.15480475600157E-02 -1.03809218894067E-09
  1.92731588131996E-02 -1.17846285104726E-09  3.64228417849907E-03
* ORBITAL    1  111
  3.43804503578465E-14  1.68767610266327E-13  7.31068979306638E-13  1.17599311146244E-12 -2.94541104684658E-13
  1.84534598280509E-15 -3.82253397184703E-14  2.20061742514246E-13  2.56882307879911E-13 -1.54050738702804E-13
 -6.37316369936392E-14  4.68602789749162E-10  1.20056727569732E-08  3.96947601499155E-08  7.22394132193335E-09
  9.98042293542936E-10  7.32840541607990E-11 -5.62673635145908E-09 -1.20318902773035E-08 -1.60776927677144E-09
 -2.72922905246137E-09  2.72704041433948E-08  1.73186502158563E-08  1.33673541812146E-08  4.56267109510372E-12
 -1.01508297834534E-11 -3.62200944883009E-12  9.33703972443918E-12 -2.03165972138031E-11 -7.16552764008858E-12
 -1.27864412492216E-08 -3.11462470349202E-09 -5.23240281944411E-09  5.33874901558159E-12 -1.18338236396388E-11
 -4.29240169570581E-12  2.06595108871826E-03 -1.65463836328933E-02 -1.44382698001533E-10  4.79722060359838E-11
  8.00139267653401E-03 -6.40839340915212E-02  2.19720517297336E-03 -1.75976258355450E-02 -2.65173408677585E-10
  8.83005383845432E-11  1.70194733859274E-03 -1.36310654993509E-02 -2.05315010597667E-10  6.81114047523018E-11
 -2.38780088443996E-01  8.13367081463629E-10 -6.31752734907311E-01  1.25119281756442E-09 -1.02317904371596E-09
 -1.50239021173356E-01 -1.76347955576550E-10 -1.70355035056374E-01  3.85293426538039E-10  1.52299003258994E-14
 -4.53984653806777E-14 -8.61135398842694E-14 -8.94227868532468E-13 -1.34812647827563E-13  4.21339658502993E-14
  2.64246503266858E-15  2.26943902419805E-13  9.45777269467346E-13  3.12235479403692E-13  4.41963614840900E-15
 -4.68835708818771E-10 -1.20124151628638E-08 -3.96881224853864E-08 -7.24024540940970E-09 -9.94593283014894E-10
 -7.41227933115445E-11  5.62490785132649E-09  1.20121398123137E-08  1.64487070052864E-09  2.72269309262860E-09
  2.72446208593341E-08  1.73443482976725E-08  1.33771713390128E-08  4.70702594500391E-12 -1.00302508149975E-11
 -3.44905484308832E-12  9.60240395473334E-12 -1.99708658917670E-11 -6.83824038987228E-12 -1.27388230290777E-08
 -3.16092213889139E-09 -5.27024478831741E-09  5.24651776145194E-12 -1.19819658059606E-11 -4.27794225920214E-12
 -2.06595097329981E-03  1.65463836426280E-02  1.45694944953938E-10 -4.88958210125120E-11 -8.00139233010961E-03
  6.40839343045086E-02 -2.19720504159278E-03  1.75976258326727E-02  2.66779057594846E-10 -8.95604701794246E-11
 -1.70194730878043E-03  1.36310656179980E-02  2.06563292988420E-10 -6.89376493208346E-11 -2.38780085346311E-01
  8.12199139199313E-10 -6.31752727243584E-01  1.25009904734567E-09 -1.02199045585940E-09 -1.50239019001225E-01
 -1.76250903802192E-10 -1.70355033265355E-01  3.84852330155508E-10
* ORBITAL    1  112
  1.44254156644789E-13  5.87903015871899E-13  2.49447861238427E-12  3.02667996956188E-12 -1.12377849426189E-12
  4.49803840576481E-14  7.27889736032920E-14  5.91537925115655E-13  5.94331853410603E-14 -8.05455556608236E-13
 -2.12378465187091E-13 -5.50972570651846E-10 -6.78733414997362E-09 -1.36328829297539E-08 -2.12728834993049E-09
 -2.68345995737447E-09 -8.79347881561489E-10 -1.14707808022661E-08 -3.92909160417558E-08 -7.42873562633774E-09
 -1.17750701843378E-09 -1.42516371436517E-09 -5.58845821324885E-09 -5.91927373500242E-09  1.07999823586565E-11
 -2.34955164238880E-11 -8.33840348909104E-12 -3.89279562099958E-12  9.11250246016274E-12  3.48845417304397E-12
 -1.41583005088820E-08 -1.82116024313246E-08 -1.38109722189513E-08 -2.53659088574175E-12  4.52643309979061E-12
  1.20651300544808E-12  6.94817119489631E-04 -5.56486239905629E-03 -3.35370774264859E-10  1.11554500173032E-10
  2.69101551213898E-03 -2.15526028168588E-02 -6.53310972285104E-03  5.23243201133508E-02  1.13977988105520E-10
 -3.72748923998390E-11 -5.06052527142811E-03  4.05302226087639E-02  8.86219966462227E-11 -3.01972661847099E-11
 -8.03061322626760E-02  3.99326976262773E-10 -2.12470060415972E-01 -1.03297995854095E-09 -9.00427874847022E-10
  4.46716643194062E-01 -1.12316947137648E-09  5.06529060759312E-01 -3.93454287798127E-10 -2.25268421568052E-15
  4.27664985757175E-14  3.98105703264149E-13 -1.88967461439841E-12 -7.23012760673172E-13  1.55809735385929E-13
  6.45153378986245E-15  4.15787378404386E-13  2.94661344919683E-12  1.19221648697070E-12  5.48845738725075E-14
  5.50527246337613E-10  6.79081252394912E-09  1.36139450264142E-08  2.16306727251470E-09  2.67705995145836E-09
  8.78867565562484E-10  1.14730730745031E-08  3.92834470547833E-08  7.44583934165108E-09  1.17400232203279E-09
 -1.37261934065721E-09 -5.63525208743067E-09 -5.95397467697929E-09  1.09733419677005E-11 -2.33049320098250E-11
 -8.06947163086701E-12 -3.67478402837159E-12  9.37876852799298E-12  3.52036023670036E-12 -1.41311740919909E-08
 -1.82367364103050E-08 -1.38226911974094E-08 -3.04796954280539E-12  3.80672930556915E-12  7.93641233059866E-13
 -6.94817142200418E-04  5.56486250648551E-03  3.37398225462756E-10 -1.12981068873949E-10 -2.69101538014348E-03
  2.15526028618043E-02  6.53310945095295E-03 -5.23243203060042E-02 -1.15027313351714E-10  3.78382149143223E-11
  5.06052502757150E-03 -4.05302227007934E-02 -8.94184276036784E-11  3.10082877622620E-11 -8.03061316749889E-02
  3.98621045901443E-10 -2.12470057666275E-01 -1.03192542004763E-09 -8.99647912400006E-10  4.46716637878239E-01
 -1.12190623771668E-09  5.06529054428516E-01 -3.92672012041610E-10
* ORBITAL    1  113
 -2.21988952149035E-02 -1.58246227309532E-01 -5.96271997649559E-01 -2.62852676036702E-01  4.73191721774414E-01
 -7.04653701691752E-02 -1.72888542424061E-02 -9.87580943895434E-02  7.12741048946241E-01  5.06819271710168E-01
  5.06267089034790E-02  8.73958407068894E-12  1.22514452054101E-10  3.94363608017915E-10  2.77009843890325E-11
 -4.36478022051083E-11  7.79753654548009E-12  1.10057016598548E-10  3.54165293417835E-10  2.48951144387205E-11
 -3.91682281354542E-11  1.61288535955194E-10  2.06966425675126E-10  1.07239020514625E-10 -6.89355226520398E-09
  1.61647680303663E-09  2.81310785112342E-12 -1.05021031847777E-01 -2.56869602767975E-01 -2.24867996596780E-01
  1.44831097860475E-10  1.85865228415860E-10  9.62604543400263E-11  1.81901772731877E-01  4.44911201035840E-01
  3.89482795820812E-01 -1.13777445407387E-10  2.58476310808981E-10  7.14055730868976E-09 -4.41687329855537E-09
  2.92352800846635E-11 -6.66550666444851E-11  6.46381724785158E-11 -1.46732415049149E-10  4.35026310453302E-02
 -3.24356226254599E-01 -8.31041472071687E-11  1.89248677379501E-10 -5.61616593495094E-02  4.18742090305534E-01
  9.23802150591337E-11 -1.42946966130337E-09 -3.56035523320567E-11  1.13373304407594E-10  2.10491787522380E-01
 -6.60366619911090E-11 -3.13782632433680E-01  5.96344319551087E-11  4.15095417879426E-01 -2.21988943718713E-02
 -1.58246221187776E-01 -5.96271970175498E-01 -2.62852618415789E-01  4.73191713382814E-01 -7.04653740431034E-02
  1.72888533435659E-02  9.87580809066539E-02 -7.12741086326470E-01 -5.06819274303961E-01 -5.06267052884930E-02
 -8.63915630447217E-12 -1.22387486376146E-10 -3.94212761710589E-10 -2.77307147768878E-11  4.36101093038211E-11
 -7.78458433970351E-12 -1.09818235978619E-10 -3.53959942543051E-10 -2.49484373447352E-11  3.91195672860797E-11
  1.61447981096527E-10  2.06908846109255E-10  1.07560754231481E-10 -7.39047303722121E-09  7.90818822364128E-10
 -4.19935622975560E-10 -1.05021035750077E-01 -2.56869607864895E-01 -2.24867998413242E-01  1.44907351677158E-10
  1.85784256773442E-10  9.66682426972851E-11  1.81901779621025E-01  4.44911210091083E-01  3.89482799080446E-01
  1.14639349517209E-10 -2.59449392928247E-10 -7.02792822959810E-09  5.94818547925357E-09 -2.93827596545679E-11
  6.68539813579261E-11 -6.53654713848034E-11  1.47538107114345E-10 -4.35026299800995E-02  3.24356227925222E-01
  8.39224074030140E-11 -1.90205477511402E-10  5.61616579363632E-02 -4.18742092795168E-01  9.17416425579983E-11
 -5.32296816319413E-09 -3.53510265347305E-11  1.57809270271977E-09  2.10491787767063E-01 -6.54049002921613E-11
 -3.13782632993290E-01  5.90354223067936E-11  4.15095419407662E-01
* ORBITAL    1  114
  3.97369302266685E-09  2.91298321771963E-08  1.30898966437595E-07  2.65122648408747E-07 -3.63209358267230E-08
 -1.52035307807094E-08  3.83323923276273E-09  5.97127936777334E-08  1.73668847923316E-07  1.20304588835826E-08
 -1.49926444469900E-08  1.36995327579510E-12  1.95320606189473E-11  1.44390656864314E-11 -1.07586723736026E-11
 -1.98730617865413E-12 -1.08866238736005E-12 -1.51995839057045E-11 -1.13641080877168E-11  8.42262442857250E-12
  1.54203097251785E-12 -2.24463651274705E-11  1.58712774965592E-11 -2.28023888795476E-11  6.37140116633417E-03
  1.00040131351597E-02  5.13732103937733E-03 -8.24787273370649E-02 -1.29503445411473E-01 -6.65033855747457E-02
  1.74941136159011E-11 -1.24058907007298E-11  1.78356019806436E-11 -4.76190728209119E-02 -7.47687945146076E-02
 -3.83957250809882E-02  2.24232610913544E-10 -1.54164224364411E-10  5.95014110641332E-04  1.91932377492056E-02
 -5.72104992263412E-12  4.29980100308714E-12  1.45685965584691E-10 -9.99333461302587E-11 -7.03142928353828E-03
 -2.26811270714118E-01 -1.03517339101813E-10  7.14676454204787E-11 -5.44651300925960E-03 -1.75687231203157E-01
 -1.52232555058407E-10  4.40878428538064E-02  3.28114594481448E-10 -1.66636368954147E-02  3.93836681947363E-01
  1.96638911315980E-11 -3.52258257712580E-01  3.28709597925295E-10 -4.65993847212302E-01 -3.94659662648666E-09
 -2.89368430709007E-08 -1.30175240201925E-07 -2.64811440893139E-07  3.57497550298876E-08  1.52919434096372E-08
  3.81307195435085E-09  5.96061429948111E-08  1.74533540348346E-07  1.26463084356288E-08 -1.49370170471712E-08
  1.38566346249423E-12  1.92988926540974E-11  1.38639071081257E-11 -1.09399412182581E-11 -2.03492835618304E-12
 -1.04055802295248E-12 -1.50339445945821E-11 -1.08547360845544E-11  8.60393142192600E-12  1.60016693094723E-12
  2.24384091655345E-11 -1.57298936663779E-11  2.31118044981446E-11 -6.37140117225468E-03 -1.00040131425527E-02
 -5.13732103294830E-03  8.24787275542951E-02  1.29503445832218E-01  6.65033857579938E-02 -1.75080682725417E-11
  1.23348825396585E-11 -1.81457960212987E-11  4.76190726568852E-02  7.47687940274868E-02  3.83957245640249E-02
  2.25394064777953E-10 -1.54997890044742E-10  5.95014148944892E-04  1.91932377320818E-02 -5.74857120873779E-12
  4.29083872095777E-12  1.46755179793797E-10 -1.00682256947845E-10 -7.03142967920187E-03 -2.26811270919197E-01
 -1.04269149444803E-10  7.19350909722668E-11 -5.44651342851465E-03 -1.75687230536817E-01  1.51651261641593E-10
 -4.40878426295764E-02 -3.28111289545519E-10  1.66636369252462E-02 -3.93836680496447E-01 -2.04707623405731E-11
  3.52258256560301E-01 -3.28642645606746E-10  4.65993844688170E-01
* ORBITAL    1  115
 -3.25405523898703E-09 -2.41011652862485E-08 -1.08479105261910E-07 -1.92788473533478E-07  3.69196178630913E-08
  1.47096634556927E-08 -2.84513660248390E-09 -5.14564477267007E-08 -1.45048542450103E-07 -3.16546168047555E-09
  1.44941049863978E-08 -1.07916803232031E-12 -1.55754419523987E-11 -1.14755420366902E-11  8.36006025374850E-12
  1.57288983164707E-12 -1.42136618254406E-12 -1.96995986062174E-11 -1.45183033672256E-11  1.07268953651101E-11
  2.00375293705039E-12  1.76489384086709E-11 -1.24806367666549E-11  1.78542248488586E-11 -9.52382139296758E-02
 -1.49537671310378E-01 -7.67914841886884E-02 -5.51777770846800E-03 -8.66370939871664E-03 -4.44904384653231E-03
  2.24514925486141E-11 -1.58966388733117E-11  2.28150251364838E-11 -3.18572717838495E-03 -5.00204294917023E-03
 -2.56867263931295E-03 -1.52775906540916E-10  1.05269079853242E-10 -8.89412705255973E-03 -2.86896072061507E-01
  9.29331526435713E-11 -6.35823215131126E-11  9.39278136137710E-11 -6.49349134317477E-11 -4.70393330364862E-04
 -1.51735796965393E-02 -2.03755849524572E-10  1.39972832551195E-10 -3.64377586118085E-04 -1.17534211749401E-02
  2.81135291431861E-10 -6.59014832338609E-01  1.71188243571277E-10  2.49084179148594E-01  2.63475180601760E-02
 -3.61126274153763E-10 -2.35659346996425E-02 -1.89031162293542E-11 -3.11748241573680E-02  3.12634347804164E-09
  2.31932066522045E-08  1.05074995135618E-07  1.91307173939184E-07 -3.42210071368620E-08 -1.51215966531691E-08
 -2.74765155257252E-09 -5.09305382689715E-08 -1.49132543266526E-07 -6.07253315397945E-09  1.42187552523816E-08
 -1.08011741538574E-12 -1.53828658972255E-11 -1.07327218118906E-11  8.59809278533656E-12  1.64326051691229E-12
 -1.34664523367502E-12 -1.95269593830389E-11 -1.38024175104587E-11  1.09423004607138E-11  2.06164310122713E-12
 -1.75598311732896E-11  1.22859446535263E-11 -1.82447293021616E-11  9.52382140345995E-02  1.49537671431738E-01
  7.67914840887574E-02  5.51777712180695E-03  8.66370791729309E-03  4.44904256080083E-03 -2.24950192811606E-11
  1.57030585320313E-11 -2.31756476156296E-11  3.18572820832374E-03  5.00204553259623E-03  2.56867485253552E-03
 -1.53925327481065E-10  1.06091386033693E-10 -8.89412762113388E-03 -2.86896071816628E-01  9.36202537229740E-11
 -6.41015169643612E-11  9.44255085364839E-11 -6.52862239093934E-11 -4.70393607860332E-04 -1.51735778162689E-02
 -2.04838603287173E-10  1.40779301454394E-10 -3.64377289023534E-04 -1.17534235769082E-02 -2.80458202052085E-10
  6.59014829474708E-01 -1.71995158399523E-10 -2.49084178071248E-01 -2.63475168039246E-02  3.60770932186470E-10
  2.35659327081563E-02  1.96561439846229E-11  3.11748264062787E-02
* ORBITAL    1  116
 -1.08824757195068E-12 -7.65525870813222E-12 -3.14616416403653E-11 -4.64341576555639E-11  1.51750145039467E-11
  1.18260047492226E-12 -1.29252064203048E-12 -1.39322201717588E-11 -1.45024293235386E-11  3.65646127636363E-12
  3.26804455555322E-12  1.94737527334114E-02  3.25200711406777E-01  1.06397566019045E+00  1.46688511463387E-01
 -3.61425270466376E-02 -2.69562472556536E-02 -4.50154160598290E-01 -1.47279220074029E+00 -2.03051351279036E-01
  5.00297462296204E-02  4.39039876778390E-01  6.28061959467662E-01  2.71632772707198E-01  3.62836955024120E-13
  4.01585221760686E-12 -1.40474474130364E-12  1.40657736764052E-12  1.87331700471526E-11 -8.58511064379422E-12
 -6.07734292304574E-01 -8.69385260877420E-01 -3.76003553680413E-01  1.08799391441089E-12  4.72507598797866E-12
  2.21824687745471E-12  1.16257778470547E-01  4.31531409265298E-01  1.60178329544862E-11 -1.22386362647660E-11
 -3.00176294835914E-02 -1.11420930087027E-01  1.01779848307259E-01  3.77791506159003E-01  7.11793601493711E-11
 -5.70699362323715E-11 -1.31397219439477E-01 -4.87726738072061E-01  2.83380946595581E-11 -1.78823276987039E-11
  3.52842545035813E-01  7.64691713670919E-12 -1.33361940915872E-01 -2.71612942598689E-12 -1.58698591702204E-11
  3.91604756528521E-01  1.10828170090674E-11 -3.45362937769767E-01  3.46640520161505E-11  2.32275374970366E-13
  1.62868570045406E-12  9.99014952167740E-12  3.83924046312762E-11  1.26098660777539E-12 -5.06545721747028E-12
 -3.62881811766913E-14 -6.95774590181128E-12 -4.15916796632148E-11 -6.61874984459683E-12  2.47273137847918E-12
 -1.94737527409133E-02 -3.25200711484460E-01 -1.06397566027396E+00 -1.46688511393386E-01  3.61425270563328E-02
  2.69562472641103E-02  4.50154160696827E-01  1.47279220086150E+00  2.03051351174272E-01 -5.00297462420231E-02
  4.39039876805248E-01  6.28061959464747E-01  2.71632772542813E-01  2.85617537375192E-13  4.00163125772130E-12
 -1.41976369706695E-12 -5.05533492677993E-12  1.04775864361824E-11 -1.17258658745560E-11 -6.07734292348414E-01
 -8.69385260869251E-01 -3.76003553442612E-01  1.16797354561500E-11  1.85676662941617E-11  6.93367269716906E-12
 -1.16257778682161E-01 -4.31531408963274E-01 -1.60393828492322E-11  1.22852989431274E-11  3.00176295062754E-02
  1.11420930032601E-01 -1.01779848505545E-01 -3.77791505876537E-01 -7.01852624924372E-11  6.14777805901697E-11
  1.31397219668424E-01  4.87726737727303E-01 -3.05060595567424E-11  1.37152428829313E-11  3.52842544469921E-01
  7.64086582748987E-12 -1.33361940810148E-01 -2.69861893463932E-12 -1.41958384659445E-11  3.91604755862524E-01
  8.53082740253273E-12 -3.45362937250022E-01  3.82150218178668E-11
* ORBITAL    1  117
  6.60915463388794E-12  4.66643507209487E-11  1.82051063209959E-10  2.04412286596825E-10 -1.04529370824490E-10
  5.96670286346695E-12  8.25049666715601E-12  7.33000599137154E-11 -1.70521754414305E-11 -4.22634377084938E-11
 -1.48925879329400E-11  2.69562460133903E-02  4.50154154147873E-01  1.47279220373899E+00  2.03051350951872E-01
 -5.00297477111865E-02  1.94737517300702E-02  3.25200707285365E-01  1.06397566954378E+00  1.46688512091568E-01
 -3.61425288043850E-02  6.07734279694132E-01  8.69385265439277E-01  3.76003553872236E-01 -1.64200864741105E-12
 -1.85712020669820E-11  6.35436402347475E-12  1.81469939031048E-11  6.44215186464273E-13  3.56673037359308E-11
  4.39039855066576E-01  6.28061968937803E-01  2.71632774888859E-01 -3.05874592563012E-11  6.92876347278096E-12
 -6.45774168778603E-11  1.60928066730004E-01  5.97340824840443E-01 -7.35400644901211E-11  5.60810284683894E-11
 -4.15514471262068E-02 -1.54232738286347E-01 -7.35278741945167E-02 -2.72924430731231E-01 -1.05553450534807E-10
  1.20223320696497E-10  9.49240776770047E-02  3.52343925642069E-01  1.62422617615350E-10 -1.75174401048637E-10
  4.88416945093719E-01 -3.47525106438403E-11 -1.84604249022472E-01  1.32065267959255E-11 -5.68468147296893E-11
 -2.82903402642867E-01  8.23300226515518E-11  2.49497356960486E-01 -9.80094208067959E-11  1.59850021166945E-12
  1.02908940430565E-11  1.91182724273940E-11 -1.28558530003006E-10 -4.97901462899854E-11  3.06097759298269E-11
 -2.89943990969368E-12  8.49190683348599E-12  2.37205585502905E-10  5.38500024140336E-11 -7.71911887510900E-12
 -2.69562460167031E-02 -4.50154154228450E-01 -1.47279220388492E+00 -2.03051350814988E-01  5.00297477209551E-02
 -1.94737517311062E-02 -3.25200707337457E-01 -1.06397566965331E+00 -1.46688511986972E-01  3.61425288107154E-02
  6.07734279766158E-01  8.69385265418027E-01  3.76003553578711E-01 -1.35022805019808E-12 -1.83912061918295E-11
  6.68554362785572E-12  4.25486948323302E-11  3.22600794454029E-11  4.67034993584973E-11  4.39039855123519E-01
  6.28061968919435E-01  2.71632774669382E-01 -7.31109852205649E-11 -4.78697354148315E-11 -8.37347803831512E-11
 -1.60928067110563E-01 -5.97340824268313E-01  7.40669823121090E-11 -5.69074662730013E-11  4.15514472397520E-02
  1.54232738127522E-01  7.35278743499312E-02  2.72924430477333E-01  9.98637270583206E-11 -1.34486946328375E-10
 -9.49240779292639E-02 -3.52343925276232E-01 -1.55119992366752E-10  1.93697431901473E-10  4.88416944067370E-01
 -3.50677090934546E-11 -1.84604248576658E-01  1.33333475813821E-11 -6.37368572900028E-11 -2.82903402070332E-01
  9.26442867691330E-11  2.49497356324621E-01 -1.11695467952758E-10
* ORBITAL    1  118
 -1.81931307780419E-01 -1.32026515032933E+00 -5.92486067018902E+00 -1.21204894583206E+01  1.99561441889304E+00
  9.09832358945469E-01 -1.97330258394526E-01 -2.97463338133285E+00 -8.02783043030355E+00 -4.18632632284262E-01
  8.31236101200825E-01  2.94374357435522E-13  6.76658364045780E-12 -3.47592682626391E-12 -5.51869626257774E-12
 -1.35207724644869E-11  3.59032852465605E-13  7.61720658782526E-12  2.26583721967863E-12 -4.16231878918325E-12
 -1.22765259395758E-11 -1.03436278016236E-12  1.92277941361591E-11 -7.01632327499364E-12  1.10472748823594E-08
  5.04563247935438E-09  2.24922605388640E-09  8.94189858877125E-01  1.15421187330445E+00  3.92100648673457E-01
  1.20535692187782E-12  2.03723349007967E-11 -4.89450596839512E-12 -1.54878228408184E+00 -1.99915361216315E+00
 -6.79138248631919E-01  1.00719148143431E-10 -6.34234000378384E-11 -2.54229748974938E-09  1.25727881184757E-08
 -2.59438015017129E-11  1.63363257968550E-11 -5.75383991098613E-11  3.46713442164045E-11  2.33150892154447E-01
  4.88120487283175E-01  7.41233429263331E-11 -4.46492996485839E-11 -3.00996507259933E-01 -6.30160847490778E-01
 -1.05242774283104E-11  1.51720081158367E-08  4.09657320665320E-12 -5.58045751423285E-09 -2.49663732027926E-01
  6.16971239627798E-12  3.72176721666796E-01 -5.69008626395485E-12 -4.92343541061440E-01  1.81931307829081E-01
  1.32026515067850E+00  5.92486067147985E+00  1.21204894588948E+01 -1.99561441992968E+00 -9.09832358808119E-01
 -1.97330258435681E-01 -2.97463338154579E+00 -8.02783042877835E+00 -4.18632631211173E-01  8.31236101286313E-01
 -2.95803988473223E-13 -4.06820795689150E-12 -3.90827332734460E-11 -1.07111600874208E-11 -1.25708553967104E-11
 -3.09950890739789E-13 -5.27921080962789E-12 -4.04683532216871E-11 -1.04080138278477E-11 -1.11457304510273E-11
  1.54715697974096E-11  1.43722442840309E-12  1.62992376611383E-11 -1.10562719795840E-08 -5.05836404525420E-09
 -2.25292624623335E-09 -8.94189858662200E-01 -1.15421187276052E+00 -3.92100648171236E-01  1.61356542827929E-11
  4.40507408565049E-12  1.60541940115820E-11  1.54878228370945E+00  1.99915361122732E+00  6.79138247764985E-01
  9.75400210967886E-11 -7.79674397770945E-11 -2.48048993727145E-09  1.25157698075381E-08 -2.50826803531686E-11
  2.00494868426961E-11 -5.51775073693490E-11  4.57430878082792E-11  2.33150892358211E-01  4.88120486515290E-01
  7.10077629492396E-11 -5.88708540069856E-11 -3.00996507545379E-01 -6.30160846477755E-01  2.14559064790345E-11
 -1.49778470651286E-08 -8.21186701649952E-12  5.50482443371534E-09  2.49663731443835E-01 -1.66446330342970E-11
 -3.72176720785535E-01  1.49025122546941E-11  4.92343539857274E-01
#OCC
* OCCUPATION NUMBERS
  2.00000000000000E+00  2.00000000000000E+00  2.00000000000000E+00  2.00000000000000E+00  2.00000000000000E+00
  2.00000000000000E+00  2.00000000000000E+00  2.00000000000000E+00  2.00000000000000E+00  2.00000000000000E+00
  2.00000000000000E+00  2.00000000000000E+00  2.00000000000000E+00  2.00000000000000E+00  2.00000000000000E+00
  2.00000000000000E+00  2.00000000000000E+00  2.00000000000000E+00  1.26405337596280E+00  7.35828623931605E-01
  1.62387508018901E+00  1.57135739943987E+00  3.76368806010685E-01  1.62389564150053E+00  3.76348263086234E-01
  1.26405417111702E+00  7.35827822335910E-01  4.27668368369969E-01  1.84890191833721E+00  1.51820529719165E-01
  0.00000000000000E+00  0.00000000000000E+00  0.00000000000000E+00  0.00000000000000E+00  0.00000000000000E+00
  0.00000000000000E+00  0.00000000000000E+00  0.00000000000000E+00  0.00000000000000E+00  0.00000000000000E+00
  0.00000000000000E+00  0.00000000000000E+00  0.00000000000000E+00  0.00000000000000E+00  0.00000000000000E+00
  0.00000000000000E+00  0.00000000000000E+00  0.00000000000000E+00  0.00000000000000E+00  0.00000000000000E+00
  0.00000000000000E+00  0.00000000000000E+00  0.00000000000000E+00  0.00000000000000E+00  0.00000000000000E+00
  0.00000000000000E+00  0.00000000000000E+00  0.00000000000000E+00  0.00000000000000E+00  0.00000000000000E+00
  0.00000000000000E+00  0.00000000000000E+00  0.00000000000000E+00  0.00000000000000E+00  0.00000000000000E+00
  0.00000000000000E+00  0.00000000000000E+00  0.00000000000000E+00  0.00000000000000E+00  0.00000000000000E+00
  0.00000000000000E+00  0.00000000000000E+00  0.00000000000000E+00  0.00000000000000E+00  0.00000000000000E+00
  0.00000000000000E+00  0.00000000000000E+00  0.00000000000000E+00  0.00000000000000E+00  0.00000000000000E+00
  0.00000000000000E+00  0.00000000000000E+00  0.00000000000000E+00  0.00000000000000E+00  0.00000000000000E+00
  0.00000000000000E+00  0.00000000000000E+00  0.00000000000000E+00  0.00000000000000E+00  0.00000000000000E+00
  0.00000000000000E+00  0.00000000000000E+00  0.00000000000000E+00  0.00000000000000E+00  0.00000000000000E+00
  0.00000000000000E+00  0.00000000000000E+00  0.00000000000000E+00  0.00000000000000E+00  0.00000000000000E+00
  0.00000000000000E+00  0.00000000000000E+00  0.00000000000000E+00  0.00000000000000E+00  0.00000000000000E+00
  0.00000000000000E+00  0.00000000000000E+00  0.00000000000000E+00  0.00000000000000E+00  0.00000000000000E+00
  0.00000000000000E+00  0.00000000000000E+00  0.00000000000000E+00  0.00000000000000E+00  0.00000000000000E+00
  0.00000000000000E+00  0.00000000000000E+00  0.00000000000000E+00
#OCHR
* OCCUPATION NUMBERS (HUMAN-READABLE)
  2.0000  2.0000  2.0000  2.0000  2.0000  2.0000  2.0000  2.0000  2.0000  2.0000
  2.0000  2.0000  2.0000  2.0000  2.0000  2.0000  2.0000  2.0000  1.2641  0.7358
  1.6239  1.5714  0.3764  1.6239  0.3763  1.2641  0.7358  0.4277  1.8489  0.1518
  0.0000  0.0000  0.0000  0.0000  0.0000  0.0000  0.0000  0.0000  0.0000  0.0000
  0.0000  0.0000  0.0000  0.0000  0.0000  0.0000  0.0000  0.0000  0.0000  0.0000
  0.0000  0.0000  0.0000  0.0000  0.0000  0.0000  0.0000  0.0000  0.0000  0.0000
  0.0000  0.0000  0.0000  0.0000  0.0000  0.0000  0.0000  0.0000  0.0000  0.0000
  0.0000  0.0000  0.0000  0.0000  0.0000  0.0000  0.0000  0.0000  0.0000  0.0000
  0.0000  0.0000  0.0000  0.0000  0.0000  0.0000  0.0000  0.0000  0.0000  0.0000
  0.0000  0.0000  0.0000  0.0000  0.0000  0.0000  0.0000  0.0000  0.0000  0.0000
  0.0000  0.0000  0.0000  0.0000  0.0000  0.0000  0.0000  0.0000  0.0000  0.0000
  0.0000  0.0000  0.0000  0.0000  0.0000  0.0000  0.0000  0.0000
#ONE
* ONE ELECTRON ENERGIES
 -2.2208E+02 -2.2208E+02 -2.6620E+01 -2.6620E+01 -2.2260E+01 -2.2260E+01 -2.2256E+01 -2.2256E+01 -2.2256E+01 -2.2256E+01
 -3.4099E+00 -3.3818E+00 -2.1827E+00 -2.1209E+00 -2.1209E+00 -2.0994E+00 -2.0994E+00 -2.0633E+00  0.0000E+00  0.0000E+00
  0.0000E+00  0.0000E+00  0.0000E+00  0.0000E+00  0.0000E+00  0.0000E+00  0.0000E+00  0.0000E+00  0.0000E+00  0.0000E+00
  5.3369E-02  5.3369E-02  1.4192E-01  1.8394E-01  1.8394E-01  1.9623E-01  2.2285E-01  3.7923E-01  3.7923E-01  5.0702E-01
  5.0702E-01  5.6069E-01  6.0478E-01  6.8985E-01  6.8985E-01  7.3157E-01  7.3157E-01  7.6254E-01  7.6254E-01  1.0149E+00
  1.0676E+00  1.0676E+00  1.2850E+00  1.4498E+00  1.4498E+00  1.4865E+00  1.4865E+00  1.6784E+00  1.6784E+00  1.7276E+00
  1.7754E+00  1.7754E+00  1.8438E+00  2.2082E+00  2.2082E+00  2.7005E+00  2.7005E+00  2.9778E+00  2.9778E+00  3.0116E+00
  3.0389E+00  3.0389E+00  3.1849E+00  3.2033E+00  3.2033E+00  3.2692E+00  3.2692E+00  3.8089E+00  3.8349E+00  3.8349E+00
  3.9114E+00  4.0678E+00  4.0678E+00  4.2876E+00  5.3011E+00  5.7332E+00  6.0403E+00  6.0403E+00  6.1633E+00  6.1633E+00
  6.4221E+00  6.4221E+00  6.6820E+00  6.6820E+00  6.8925E+00  6.8925E+00  7.0435E+00  7.4425E+00  7.4425E+00  7.5528E+00
  7.6596E+00  7.6596E+00  7.7227E+00  7.7227E+00  7.7452E+00  7.7452E+00  7.8414E+00  7.8414E+00  7.8913E+00  7.8913E+00
  8.0140E+00  8.0140E+00  8.2715E+00  8.3673E+00  8.3673E+00  9.1881E+00  9.1881E+00  9.2118E+00
#INDEX
* 1234567890
0 iiiiiiiiii
1 iiiiiiii22
2 2222222222
3 ssssssssss
4 ssssssssss
5 ssssssssss
6 ssssssssss
7 ssssssssss
8 ssssssssss
9 ssssssssss
0 ssssssssss
1 ssssssss
