# Supplementary material for: Toward a Stochastic Complete Active Space Second-Order Perturbation Theory
Source: J Phys Chem A. 2023 Dec 28;128(1):281–91. doi: 10.1021/acs.jpca.3c05109 (PMC10788896; doi:10.1021/acs.jpca.3c05109)
Supplement: Supplementary file 1 — jp3c05109_si_001.zip [file jp3c05109_si_001.zip › supplementary-information/cr2.RasOrb_1.7]

#INPORB 2.2
#INFO
* RASSCF average (pseudo-natural) orbitals
       0       1       0
     118
     118
*BC:HOST pcal036 PID 30384 DATE Wed Jan 25 17:01:15 2023
#EXTRAS
* ACTIVE TWO-EL ENERGY
 0.265125065632E+02
#ORB
* ORBITAL    1    1
  7.00107161784622E-01 -2.40505257745648E-05 -1.17571697125312E-04 -2.04932972262326E-04  5.15054011663938E-05
  2.51400341526417E-05  5.72771768661303E-06 -5.67424866487082E-05 -1.33031961102374E-04  1.29880644417801E-07
  1.89583886743268E-05  6.01137301207101E-12 -1.44686129694309E-12  6.53772689089873E-13 -1.89187103063866E-12
  9.23803614385868E-13 -1.51748794522731E-12  3.40801559398162E-13 -2.71455491259136E-13  4.69745104696094E-13
 -2.39686629976173E-13 -2.17002055672567E-13  1.53412517928867E-13 -2.63338889354894E-14  1.79035126780379E-14
 -5.97968613469592E-14 -3.78978236774457E-14  1.48421727086349E-05  1.73850944380095E-05  4.38232845722584E-06
 -1.90779355273418E-15 -9.46247836430520E-14  4.33491702332688E-14 -2.57073972349917E-05 -3.01118668644171E-05
 -7.59041561776379E-06 -7.30484912158022E-14 -9.92678658931125E-14 -4.55262419793084E-14 -3.41845963659470E-14
  5.98473195079826E-14  1.70655636232636E-14 -3.26909999773453E-14 -9.17700472137822E-14  4.51345024558569E-06
  3.95178049369953E-06 -1.83262151799398E-14  2.85967337253439E-14 -5.82683925069866E-06 -5.10172675838777E-06
 -9.68540196531300E-14  2.04375570970703E-14  2.00536081952373E-14  3.51766770695328E-15 -3.31338518029562E-07
  3.17744144031466E-14  4.93930233809574E-07  1.20396165412298E-14 -6.53408309163007E-07 -7.14030601869010E-01
  2.40212000961920E-05  1.17664365030160E-04  2.04954912955961E-04 -5.15194370378174E-05 -2.51626849143843E-05
  5.92161978746317E-06 -5.67264646443464E-05 -1.32932909727635E-04  1.46477168091811E-07  1.90164912702374E-05
  6.14026007714202E-12 -1.56902245473191E-12  4.94675510659686E-13 -1.91809688545440E-12  1.11008824868458E-12
 -1.54839425150635E-12  4.11223897948753E-13  2.12706052900449E-14  5.17185701720987E-13 -2.84676455450461E-13
  3.48791553332025E-13 -2.32711408296984E-14  2.66824774177462E-14  8.13267178809598E-14  2.58774059068073E-14
 -2.99699730766555E-14 -1.48250571138912E-05 -1.73614878191834E-05 -4.36351944174564E-06 -1.41455492281200E-13
 -3.93473304148380E-14 -5.08205511892722E-14  2.56777522819984E-05  3.00709790114197E-05  7.55783724917753E-06
 -1.50925545245501E-13 -1.88324362122671E-13  6.35120005282536E-14 -5.42809670447472E-14  2.79418359480804E-14
  5.97780157740356E-14 -3.07973340383306E-14 -1.35423013026722E-14  4.51592824405713E-06  3.94332246688104E-06
  6.79884221314361E-14  4.78647752999664E-15 -5.83003831642414E-06 -5.09080729678325E-06  5.61479625559335E-14
  7.66569042840391E-15 -9.00663647409216E-14 -4.57386599390360E-14  3.35516853972216E-07 -4.80249556064525E-14
 -5.00158955007902E-07  4.63686185899940E-14  6.61648168216464E-07
* ORBITAL    1    2
  7.14034082169626E-01  1.25264547295532E-06 -5.86391928393998E-06 -3.13207115403975E-06  1.21985504531386E-06
  1.39796806319075E-06  9.90431740416499E-06  2.55034187693727E-07  3.72071681026913E-06  8.44132156607069E-07
  3.13757744229490E-06  6.08081727251646E-12 -2.17369850644396E-12 -1.05127932775443E-13 -1.22719475759329E-12
  2.75568954400533E-12 -1.53162960777586E-12  6.00832901038118E-13  2.12234980579844E-13  3.12475083471743E-13
 -7.15227135880601E-13 -7.91606234669254E-13 -9.05274110438857E-13 -2.56052952616673E-13  7.16517273851213E-14
  1.16306260297597E-14 -1.98619658183282E-14 -7.23105490872704E-07 -1.02772389770739E-06 -9.12107178413638E-07
  3.55581063372309E-13  3.81507688050831E-13  1.14324066003037E-13  1.25245534977754E-06  1.78007012837523E-06
  1.57981593881288E-06 -2.57149340537814E-13 -4.09195652417069E-13  7.63508590914054E-15  3.12137591464050E-15
  5.80593403480623E-14  1.04733658781286E-13 -6.21707011481539E-14 -5.48652531115614E-14  1.70301414090034E-07
 -3.90640087983564E-07  1.42312230745791E-13  9.49871362595945E-14 -2.19858276401992E-07  5.04314063745702E-07
 -1.75221692248499E-14  6.04510154691253E-14  7.27925926830724E-15 -2.25049233575795E-14 -2.15474226842160E-07
 -4.67676872892231E-14  3.21210066071912E-07  2.05967704603920E-14 -4.24920939662430E-07  7.00110711299410E-01
  1.72594994243464E-06 -3.54782898159244E-06  9.03599314155259E-07  2.05486927558578E-07  9.02691314251451E-07
 -9.78961868668601E-06 -1.37223003870459E-06 -6.33935739402222E-06 -8.41409067729602E-07 -2.76368077027030E-06
 -5.97564366375947E-12  2.15463884389819E-12  1.36558812799204E-13  1.16650535938110E-12 -2.76457155341442E-12
  1.50433075080625E-12 -6.22988428944000E-13 -1.87672902811488E-13 -2.67985137658021E-13  7.35059331377123E-13
 -7.76466460168716E-13 -8.94198018550749E-13 -2.95572661258852E-13 -3.93443844926737E-14 -3.82774841117626E-14
 -4.01851012927535E-14 -1.01520396293209E-06 -1.36983280541388E-06 -9.98217121593712E-07  2.91630260752223E-13
  3.17660887784092E-13  1.00666642389455E-13  1.75838494573749E-06  2.37262009103805E-06  1.72896275108300E-06
  2.96246231763498E-13  3.32240964683922E-13  5.03812547563901E-14  3.47686506929501E-14 -5.90984072590259E-14
 -5.45402399100485E-14  5.91321758794322E-14  7.92639271006203E-14 -8.13996870483301E-08  4.68373886932354E-07
 -9.35493758308927E-14 -7.66351665459239E-14  1.05086549272080E-07 -6.04668165491700E-07 -2.20904906836037E-14
 -7.05622776185686E-15  6.47522079370276E-14  2.73002393007843E-14 -2.08908455644717E-07  5.67132347060644E-15
  3.11422406580679E-07  4.99383871326934E-14 -4.11973165004802E-07
* ORBITAL    1    3
 -6.70273293988743E-05 -7.06675138416017E-01 -2.11959474423598E-03 -4.37327797853260E-03  6.84554414901680E-04
  2.18862283433578E-04 -2.67124719435580E-03 -9.96941727911048E-04 -2.46505043319436E-03 -2.64139876486256E-04
  2.42989882057597E-04 -7.50433059897476E-10 -5.87952601990690E-11  4.06941419749481E-11 -3.14111919178696E-11
  1.70980690491258E-11  1.89672631154204E-10  1.48917997757288E-11 -1.01127130907968E-11  8.06306785486709E-12
 -4.25715468514431E-12  5.62563140768726E-11  1.71251701754139E-11 -2.08917182919516E-11 -2.61114000223376E-13
  3.06526209909290E-13 -3.19135723356566E-13  2.57195538966116E-04  2.51835076486069E-04  1.28239043587037E-04
 -1.41398915790657E-11 -4.34066007569913E-12  5.48196574427817E-12 -4.45475743440948E-04 -4.36191144835642E-04
 -2.22116541143860E-04 -8.31906244728150E-14 -3.46704278868787E-12 -1.16127151297941E-14 -1.49115837059697E-14
 -4.20515213880399E-14  9.21335719258624E-13 -4.64596100698409E-14 -5.95068677631635E-13  5.18917318022803E-05
  3.95064476675041E-05  1.02952150359782E-13  8.12847623792699E-13 -6.69919379831415E-05 -5.10026047303838E-05
  9.49268587233960E-13  6.95561857616043E-13 -4.12316883874173E-13  1.40566424294661E-12 -6.04415806064655E-06
  1.74162574139255E-13  9.01009730602039E-06 -1.32763640467985E-13 -1.19192383707363E-05  6.70102345053550E-05
  7.08529589524907E-01  2.11906594855724E-03  4.37376550709071E-03 -6.84535084345693E-04 -2.18759044408181E-04
 -2.67810451136442E-03 -9.97000024219495E-04 -2.46504193845038E-03 -2.64395765490348E-04  2.43218392924804E-04
 -7.55029815936848E-10 -5.93684901651197E-11  3.99926327361471E-11 -3.16154016325115E-11  1.74444964351846E-11
  1.91066166254364E-10  1.49097471590295E-11 -1.03330179731803E-11  8.00745161203461E-12 -4.49095173364218E-12
 -5.56220120050950E-11 -1.66221585576404E-11  2.12974152443043E-11 -3.90607080694956E-13  4.05152035288253E-13
 -3.30006927495838E-13 -2.57492201436490E-04 -2.51828732448862E-04 -1.28320943988119E-04  1.41284340226364E-11
  4.43918592060392E-12 -5.55078971350695E-12  4.45989572947571E-04  4.36180162097478E-04  2.22258392401100E-04
 -2.21032451375504E-13 -3.62258279759299E-12  7.41542870410543E-14  3.78030498216080E-14  7.80299409577592E-14
  9.32320987341940E-13 -8.04119975480144E-14 -5.98848029216103E-13  5.19547545832817E-05  3.95345890844907E-05
 -2.50040965440768E-14  7.08891220594713E-13 -6.70732993496228E-05 -5.10389350337336E-05 -9.74968042498578E-13
 -4.41837620903576E-13  3.09395316742412E-13 -1.65347192100544E-12  6.06762879421650E-06 -1.62165709258119E-13
 -9.04508577418967E-06  1.47111737260719E-13  1.19655252268072E-05
* ORBITAL    1    4
 -6.43072479699103E-06  7.07998335401408E-01 -1.98845806829929E-04  1.91578657540924E-04  6.49542263434571E-06
  3.90654723990551E-05  2.61815855678708E-03  2.35421264807099E-05  1.44457788124705E-08  9.79230552666759E-05
 -8.74440426782321E-05  7.55866773896836E-10  7.02520911736331E-11 -6.11826662860572E-11  1.23959580745570E-11
 -4.95357016305803E-11 -1.91047782256042E-10 -1.78161004498625E-11  1.48262957863462E-11 -3.37909228301548E-12
  1.24385019057200E-11  8.66311228616586E-11  2.29587039003736E-11  3.98292306234927E-11 -2.52456645242343E-13
 -3.45145917067636E-13  4.04537858654436E-13 -1.13454539167987E-04  2.08352525974001E-06 -3.14011742965263E-05
 -2.20320243152341E-11 -5.89690009632337E-12 -1.03917696043312E-11  1.96509025591162E-04 -3.60877397704971E-06
  5.43884321701859E-05  4.78784835130680E-12  7.24875805239751E-12  7.41181234750149E-14 -1.05686909753300E-14
 -1.20702448573823E-12 -1.85509366387987E-12  8.30710121414980E-13  1.16710015492191E-12 -2.40996288409232E-05
 -1.07849886314270E-05 -1.02917393525372E-12 -1.61251737426048E-12  3.11124873654986E-05  1.39233604450332E-05
 -2.31288020655651E-12 -1.07418960023850E-12  8.88823762017702E-13 -2.40404970302491E-12  8.95737060342976E-06
 -4.66090030322778E-13 -1.33528577310453E-05  3.61440849530405E-13  1.76641706553043E-05 -6.60649466845972E-06
  7.06142489147525E-01 -2.04404191473731E-04  1.80108258407314E-04  8.29079791887683E-06  3.96394221539450E-05
 -2.61114342448324E-03 -2.09273354589530E-05  6.45062168566924E-06 -9.72299747674190E-05  8.68064161150926E-05
 -7.56484780625031E-10 -7.01733572570027E-11  6.13535704776722E-11 -1.24633895159795E-11  4.94861128060020E-11
  1.91454744327232E-10  1.78534653298306E-11 -1.48832234607494E-11  3.37160664006208E-12 -1.24757114332798E-11
  8.68976061445091E-11  2.30101363862958E-11  3.98875142956065E-11  8.05827792846100E-14  3.20479322979241E-13
 -3.72312073397411E-13 -1.12779589786450E-04  2.74400545332891E-06 -3.10647252635232E-05 -2.21292724502328E-11
 -5.83178250879640E-12 -1.03689217361375E-11  1.95339980326984E-04 -4.75275463939726E-06  5.38056796958657E-05
 -4.81469402219417E-12 -7.28612680794680E-12  4.22047462807633E-14 -4.97219263808613E-14  1.29516126051445E-12
  1.88762624114715E-12 -7.93649824558969E-13 -1.12485797583119E-12  2.39634510864201E-05  1.06813381302796E-05
  9.99569071789777E-13  1.49023531184309E-12 -3.09366821262487E-05 -1.37895481616758E-05 -2.28107962311918E-12
 -7.92676443991937E-13  8.22721170980780E-13 -2.56308854192571E-12  8.94148779652916E-06 -4.08023626348145E-13
 -1.33291812953941E-05  3.76596105322029E-13  1.76328512990360E-05
* ORBITAL    1    5
 -1.55797723127771E-05 -2.66126097958211E-03 -1.51582253597291E-04 -2.99436354800733E-04  9.69292968397087E-05
  9.06320428653419E-06  7.07089185632779E-01  6.55444304132002E-06  3.59196413211162E-04  7.54093496218729E-05
  1.37287148485346E-04  1.31555883066996E-07  2.74344088802335E-11  3.60720313853629E-10  8.37614859572729E-11
  7.34654643404953E-11 -3.38718207623966E-08 -6.79718389979214E-12 -9.11599298940503E-11 -2.13449290661024E-11
 -1.87428394749488E-11  1.07325053896267E-10 -4.64005147631220E-12  1.50851178542615E-10  8.98326310831637E-14
  2.55346639170904E-13 -4.55100498314764E-14 -2.40832288737404E-04  4.07741360965886E-05 -1.41060475288163E-04
 -2.73045605582140E-11  1.47946340305059E-12 -3.84948841330851E-11  4.17133760997611E-04 -7.06228739583756E-05
  2.44323909784213E-04 -4.95011562153609E-12  1.42056366806216E-11 -5.86990087930641E-13  2.78634949993389E-13
  1.24547023795286E-12 -3.60930376339201E-12 -7.14066918883284E-13  2.09497468044760E-12 -6.23689713513080E-05
  9.51366290138819E-06  9.68642221324882E-13 -2.75252440073356E-12  8.05179930211714E-05 -1.22820848078667E-05
 -1.70549763055866E-12  3.47765451394869E-13  6.99795807397224E-13  9.15363030218840E-13  2.85872669377343E-06
 -4.38558724773639E-13 -4.26153855253519E-06  3.25310135852479E-13  5.63748534309753E-06 -1.55794979923380E-05
 -2.66134058852675E-03 -1.51564432994819E-04 -2.99393887791946E-04  9.69265615697487E-05  9.06113676170571E-06
 -7.07111968679109E-01 -6.55784044527703E-06 -3.59217951071270E-04 -7.54114257443047E-05 -1.37287076968641E-04
 -1.32009222230658E-07 -2.73121875092957E-11 -3.60934261813234E-10 -8.37605299492020E-11 -7.34989623197712E-11
  3.40023182700874E-08  6.75900718234777E-12  9.13060736854755E-11  2.13424148179732E-11  1.87202050218049E-11
  1.08064410713459E-10 -5.02797450919801E-12  1.51081599722206E-10 -1.22100021640147E-13 -1.55823499335772E-13
  3.81767512841533E-14 -2.40836562879333E-04  4.07756664478623E-05 -1.41064849940954E-04 -2.75269659892857E-11
  1.62344524910202E-12 -3.85769976872189E-11  4.17141162449072E-04 -7.06255275677453E-05  2.44331487608500E-04
  4.77835112949126E-12 -1.40985104152291E-11 -5.25713548681087E-13  1.65882061137453E-13 -1.14664427656052E-12
  3.66198293278014E-12  7.77997937168824E-13 -2.07470093517774E-12  6.23700828660603E-05 -9.51460604126566E-06
 -9.17906927570254E-13  2.72014526770195E-12 -8.05194336218198E-05  1.22833046840227E-05 -1.71145300292322E-12
  3.65552981380386E-13  6.73688629978983E-13  9.23159899237522E-13  2.85875830445240E-06 -3.02170212264187E-13
 -4.26158567315818E-06  3.20742105008417E-13  5.63754763270304E-06
* ORBITAL    1    6
  8.81634692512722E-06 -2.47441577196677E-03  5.64022394725450E-04  1.33884733087989E-03 -8.82744213175929E-05
 -6.59207414669436E-05  7.07125873285409E-01  1.09238665125783E-04  6.80619622633069E-04  6.73388398786997E-05
 -3.93986879319175E-06  1.58912651150284E-07 -4.59349155957203E-11  2.12878790413999E-11 -2.62150078393204E-11
  8.23836802956747E-12 -4.09226279842631E-08  1.17540318179203E-11 -5.24986562422156E-12  6.64809197573851E-12
 -2.13044216098048E-12  2.08242577330105E-10 -7.74753061336229E-11  1.00143710637766E-10  8.53141704301665E-14
  1.52783594509796E-13 -5.52231564323372E-14 -1.33956278195514E-04  4.64544584734765E-05 -1.36458216351653E-04
 -5.32687337354861E-11  1.99199452865493E-11 -2.55777180117437E-11  2.32019081082488E-04 -8.04614812960278E-05
  2.36352562986812E-04  2.55321041319814E-12  1.79855578512470E-11 -5.58625932552681E-13  2.11887448995571E-13
 -6.79231063422611E-13 -4.64198605869392E-12  5.16841987080029E-13  2.81717990317561E-12 -3.46350504820578E-05
  2.92757777503646E-05 -7.04008714145230E-13 -3.61204949454506E-12  4.47136548473473E-05 -3.77948655299821E-05
  2.74597597206848E-12  5.19018509028382E-13 -1.00997956816011E-12  1.46159990499664E-12  9.64481393316594E-07
  5.42897142206995E-13 -1.43776471960599E-06 -5.21784493791625E-13  1.90198345849946E-06 -8.81685010414387E-06
  2.47432983117083E-03 -5.64027255526191E-04 -1.33885712049421E-03  8.82775532451879E-05  6.59210305580815E-05
  7.07103090678957E-01  1.09238453316991E-04  6.80608047246738E-04  6.73363519629233E-05 -3.94425867571794E-06
  1.59393535695572E-07 -4.60670182254620E-11  2.15445720761160E-11 -2.59998764819056E-11  8.51518687389644E-12
 -4.10293383740030E-08  1.17347953081605E-11 -5.53539516642933E-12  6.64056610063786E-12 -2.08296621055664E-12
 -2.08557112492768E-10  7.79225981334012E-11 -1.00483030354576E-10  1.49566017669365E-13  1.80816540381481E-13
 -1.37944267665007E-13  1.33948501561000E-04 -4.64531486248196E-05  1.36453664678628E-04  5.33888053732377E-11
 -1.99061749051029E-11  2.57380005943138E-11 -2.32005608856636E-04  8.04592149101496E-05 -2.36344680662871E-04
  2.57061373362512E-12  1.77977615739560E-11  4.48116448519079E-13 -2.04141947857931E-13 -6.53957955989605E-13
 -4.61182090144737E-12  5.86134290524416E-13  2.73331840594099E-12 -3.46330342503180E-05  2.92754737947952E-05
 -6.27573534037903E-13 -3.58118912994894E-12  4.47110578011472E-05 -3.77944753222046E-05 -2.78888659021504E-12
 -4.66254924862342E-13  1.01285243215397E-12 -1.43022656504294E-12 -9.64388906738917E-07 -5.53573772972650E-13
  1.43762678555377E-06  5.06755545385932E-13 -1.90180117778880E-06
* ORBITAL    1    7
  1.35900819353730E-11  2.12444817338427E-10  2.83624329203349E-10  9.00137503351964E-10  2.59859060053864E-11
  6.55358540242744E-11  1.31380132506518E-07  9.05919005286328E-11  3.46209395590078E-10  9.46153081257914E-11
  4.12117461534569E-11 -6.53808017244141E-01  8.27047272560672E-05 -1.20126582136146E-05  6.26141758404827E-05
 -2.87273423639577E-05 -2.69266984317714E-01  3.40614358603165E-05 -4.94744417132050E-06  2.57872436061757E-05
 -1.18312097762031E-05 -4.10662066238022E-04  1.35160195043556E-04 -1.79742723705365E-04 -1.09049448987400E-11
  5.45575010124513E-12 -7.98314411789484E-12  1.21962139004249E-11 -2.50744540865855E-11 -2.72501620161503E-12
 -1.69128718006551E-04  5.56648943101706E-05 -7.40260017887928E-05  1.31507593763813E-10 -3.39849784552304E-11
  1.17626593341500E-10 -2.20143347673290E-05 -3.22377580144864E-05 -1.67704161678269E-13 -1.15389146514211E-15
  5.68408271115524E-06  8.32375007707228E-06  5.73414213231897E-06  8.39706486882136E-06 -5.31880153484586E-12
  9.05842667152494E-12 -7.40273680026579E-06 -1.08405700654338E-05  8.41589818177904E-12 -1.16512252539486E-11
 -8.37341183337996E-06  1.42599293158085E-13  3.16485329103508E-06 -2.49306830777685E-14  2.14532193690803E-13
  2.76498338280007E-06 -1.08557459115896E-14 -2.43848434110782E-06 -1.09515933526452E-12 -1.35981396809279E-11
 -2.13172426210763E-10 -2.83617023658796E-10 -9.00507730743243E-10 -2.58386758194281E-11 -6.57012837261446E-11
  1.31751103234818E-07  9.06347737711912E-11  3.46134919167795E-10  9.45957594411660E-11  4.14800168294719E-11
 -6.53842225067413E-01  8.27031860074703E-05 -1.20402252428276E-05  6.26071617415578E-05 -2.87359066255567E-05
 -2.69280836976070E-01  3.40608122719870E-05 -4.95860427513501E-06  2.57844050860431E-05 -1.18346795058878E-05
  4.10676338917676E-04 -1.35159757612715E-04  1.79758939793144E-04  1.09533026467470E-11 -5.52529788344964E-12
  8.03415336169677E-12 -1.23910187001072E-11  2.52122495102279E-11  2.59762540587471E-12  1.69134499518275E-04
 -5.56647204746840E-05  7.40325680897961E-05 -1.32107253482507E-10  3.43961930307283E-11 -1.17853060190045E-10
 -2.20139157160455E-05 -3.22387746942833E-05 -1.43616632196634E-13 -3.78435108860779E-14  5.68397579440091E-06
  8.32401069191242E-06  5.73403613969834E-06  8.39732275920851E-06 -5.28753775854649E-12  9.08296804418575E-12
 -7.40259935905793E-06 -1.08409035818449E-05  8.40672361410698E-12 -1.17935102415587E-11  8.37344404298705E-06
 -1.61041578890828E-13 -3.16486554686472E-06  4.59855296733153E-14 -2.11807782089770E-13 -2.76499376483777E-06
 -1.93177885974758E-14  2.43849350496446E-06  1.10423386929681E-12
* ORBITAL    1    8
  1.00867154575751E-11  1.54437458323535E-10  2.11095063197817E-10  6.69514373536391E-10  1.95418816425377E-11
  4.89225221106816E-11  9.83551261124626E-08  6.71243833801411E-11  2.57127595230392E-10  7.02618383449996E-11
  3.08193518827594E-11 -2.69266838731034E-01  3.40614433194387E-05 -4.94732227905568E-06  2.57872744691987E-05
 -1.18311745305594E-05  6.53808220797373E-01 -8.27047169829351E-05  1.20128281281730E-05 -6.26141327811414E-05
  2.87273917543477E-05 -1.69128655618712E-04  5.56648982721975E-05 -7.40259316963671E-05  7.63437319314413E-11
 -3.87456645428425E-11  5.64448378186197E-11 -3.05398398461154E-11  1.72920355295482E-12 -3.15467188711448E-11
  4.10662153217380E-04 -1.35160189722322E-04  1.79742821572578E-04  7.48581111780768E-11 -1.39519907153123E-11
  7.05754127104422E-11 -9.06647247198246E-06 -1.32769224434566E-05  9.42757680745141E-13  1.99908930010897E-14
  2.34094734904745E-06  3.42809060887469E-06 -1.39230805606357E-05 -2.03889573288426E-05 -4.27390392902090E-12
  6.85820787258508E-12  1.79746310811065E-05  2.63220227849086E-05  5.82926570930825E-12 -8.73621277155514E-12
 -3.44853937451594E-06 -7.46156947193909E-13  1.30342390215919E-06  3.36804094281845E-13 -1.43353831519064E-13
 -6.71366518572649E-06  2.86997894877318E-13  5.92089760818599E-06 -4.70777168501428E-13 -1.00820270413772E-11
 -1.55111055222018E-10 -2.10745360571041E-10 -6.69743691346105E-10 -1.97645612985866E-11 -4.89392727751330E-11
  9.86495153436224E-08  6.71474610228812E-11  2.57523258704411E-10  7.04309283113295E-11  3.10144858281525E-11
 -2.69280982555152E-01  3.40608048181472E-05 -4.95872616922819E-06  2.57843742076662E-05 -1.18347147414355E-05
  6.53842021524794E-01 -8.27031962719017E-05  1.20400553262594E-05 -6.26072047847550E-05  2.87358572240083E-05
  1.69134561873561E-04 -5.56647165097368E-05  7.40326381712984E-05 -7.67639583445343E-11  3.89934048790179E-11
 -5.66843663487978E-11  3.08687695057893E-11 -1.75933440049275E-12  3.16410852063282E-11 -4.10676251931906E-04
  1.35159762937645E-04 -1.79758841922952E-04 -7.52803670471393E-11  1.39955613737956E-11 -7.09135918422193E-11
 -9.06629829313428E-06 -1.32773435809610E-05  9.81311893901256E-13 -3.32862085686691E-14  2.34090232770260E-06
  3.42819928399692E-06 -1.39228220059213E-05 -2.03895875931285E-05 -4.35913936043481E-12  6.74976624054206E-12
  1.79742952676583E-05  2.63228390835765E-05  5.85964440903924E-12 -8.71492834607016E-12  3.44855264317538E-06
  7.89628682335910E-13 -1.30342897487859E-06 -3.40679555798660E-13  1.23263543261349E-13  6.71369050784821E-06
 -2.36825785088643E-13 -5.92091987480917E-06  4.90939814584742E-13
* ORBITAL    1    9
 -4.29153469048123E-13  2.15568796818000E-10 -1.96024256585528E-10  5.76207166671975E-10  2.75174513412873E-11
  3.54328465118110E-11  1.21679957077210E-07 -5.61608508148419E-12  1.24605996035124E-11  2.64285106428529E-11
  4.16630275325775E-11 -6.91822781957385E-01 -3.13623483858612E-05 -5.56719743766736E-04 -1.42693066957571E-04
 -1.72511410619436E-04 -1.46349350592762E-01 -6.63445255619613E-06 -1.17769476268052E-04 -3.01855491190829E-05
 -3.64933650111595E-05 -2.88978676349827E-04 -8.60102555683469E-06 -3.28042180899284E-04  3.70402166978166E-12
 -2.10889648291643E-12  1.63915959139540E-12  1.60770494321306E-12 -2.16246353545260E-11 -7.29882104504347E-12
 -6.11310033514348E-05 -1.81949701609460E-06 -6.93945986969243E-05  1.82259341145720E-10 -6.49592409045177E-11
  9.37087076707766E-11  8.43170361326635E-06 -2.03827180720226E-05  5.26363481473155E-14 -1.25908421970903E-13
 -2.17705317790860E-06  5.26279214397812E-06 -1.12808256975570E-06  2.72701387668395E-06 -4.55953142567248E-12
  9.34193648558760E-12  1.45635514380952E-06 -3.52056780598691E-06  8.09536376487849E-12 -1.50917871002754E-11
 -6.28049467928671E-07  7.25173218686997E-14  2.37382884541031E-07 -7.03318202012006E-15 -7.32606123924532E-13
  1.06526261144040E-07  6.25683456143718E-13 -9.39415442128024E-08  7.51428879742542E-13 -3.54241023945193E-13
  2.16737411008871E-10 -1.93898134573761E-10  5.81768676247502E-10  2.77593649279129E-11  3.57364208387786E-11
 -1.22124608534092E-07  5.03016236002601E-12 -1.47922066484713E-11 -2.69398328770582E-11 -4.18415756007508E-11
  6.91786580463468E-01  3.13669126271746E-05  5.56719105746911E-04  1.42696482275898E-04  1.72509838365768E-04
  1.46341840806165E-01  6.63540237036249E-06  1.17769343335552E-04  3.01862570587679E-05  3.64930393518609E-05
 -2.88955923317914E-04 -8.60851445948604E-06 -3.28032224925298E-04  3.80671730958572E-12 -2.13624149706467E-12
  1.76059317828393E-12  1.72436299890548E-12 -2.18974177375548E-11 -7.36531691805894E-12 -6.11262770385748E-05
 -1.82104893937282E-06 -6.93925339668730E-05  1.82837585076867E-10 -6.50406881552485E-11  9.44027888391206E-11
 -8.43292921776552E-06  2.03809379739487E-05 -5.10148529146499E-14  6.85180684450500E-14  2.17736808604550E-06
 -5.26233109423194E-06  1.12824212970014E-06 -2.72677899938483E-06  4.42880207781340E-12 -9.29845393334562E-12
 -1.45656143132797E-06  3.52026464711394E-06 -8.08202400914919E-12  1.50941325234025E-11 -6.27585497871240E-07
  1.44368622895250E-13  2.37207423439045E-07 -9.27007862598244E-15 -6.85798819847676E-13  1.06449181166589E-07
  6.48122715100265E-13 -9.38735835842854E-08  7.15647545767713E-13
* ORBITAL    1   10
  2.09112260900720E-13 -1.03300996667209E-10  9.55915706748701E-11 -2.83094701982254E-10 -1.34359965232832E-11
 -1.72915203319547E-11 -6.03735601597660E-08  2.44395784340121E-12 -7.29603298524896E-12 -1.30697364160268E-11
 -2.06882874256791E-11  1.46349456878413E-01  6.63443982026500E-06  1.17769478664467E-04  3.01855383991613E-05
  3.64933698185240E-05 -6.91822555408761E-01 -3.13623755546036E-05 -5.56719738791503E-04 -1.42693089663051E-04
 -1.72511400349671E-04  6.11310692923852E-05  1.81947528084898E-06  6.93946277242332E-05 -9.25422840331142E-11
  5.11822383624923E-11 -4.05383974150937E-11  4.21381532832474E-11 -1.29507664095928E-11  2.24908721471054E-11
 -2.88978535869466E-04 -8.60107197554324E-06 -3.28042118989474E-04 -6.54991042619219E-11  1.81838764163476E-11
 -3.56284315692176E-11 -1.78365432947491E-06  4.31179658157653E-06 -1.42217430754868E-12  1.83626267472137E-12
  4.60541761180796E-07 -1.11330610815894E-06 -5.33268731775218E-06  1.28911600469307E-05  2.74543642887247E-12
 -5.36056542181935E-12  6.88446211163174E-06 -1.66424090200595E-05 -3.54332488734606E-12  6.73207073125062E-12
  1.32860898796922E-07 -1.09693894348309E-12 -5.02120182675374E-08  3.80012132841013E-13 -3.80644794071814E-14
  5.03556739194644E-07  6.70124450987375E-14 -4.44098328445362E-07  1.53440018635579E-13  2.09987256250261E-13
 -1.03910082889672E-10  9.57768082536575E-11 -2.83378066436024E-10 -1.39106406383937E-11 -1.76861564197401E-11
  6.05756076643199E-08 -2.65461650004987E-12  7.11784303641670E-12  1.33131390499418E-11  2.08494284156074E-11
 -1.46341734514968E-01 -6.63541510945382E-06 -1.17769340949231E-04 -3.01862677774239E-05 -3.64930345096007E-05
  6.91786807023896E-01  3.13668854707880E-05  5.56719110724244E-04  1.42696459573951E-04  1.72509848601756E-04
  6.11262111321382E-05  1.82107068773828E-06  6.93925049289271E-05 -9.28986086626946E-11  5.15089795178882E-11
 -4.08176166898202E-11  4.21202908107069E-11 -1.31162868121255E-11  2.25950130866932E-11 -2.88956063813735E-04
 -8.60846805184382E-06 -3.28032286840047E-04 -6.54857078356655E-11  1.84731302149510E-11 -3.56544251312819E-11
  1.78391676938944E-06 -4.31141697427757E-06  1.38314926041182E-12 -1.91542974954994E-12 -4.60609946643242E-07
  1.11320827579160E-06  5.33344802838840E-06 -1.28900443062842E-05 -2.81078695970612E-12  5.37482521266847E-12
 -6.88544643048969E-06  1.66409708462847E-05  3.49713263940806E-12 -6.81663170082949E-12  1.32762066045503E-07
 -1.17602680000111E-12 -5.01747593587447E-08  3.91383325477211E-13 -1.32744007533275E-14  5.03189205511092E-07
  1.82595035588874E-14 -4.43774261009032E-07  7.17717395897802E-14
* ORBITAL    1   11
 -2.70186638707453E-04 -2.11616705276599E-03  6.91657621432106E-01  5.77547913549918E-03  7.12693714208699E-04
 -4.25778773818673E-04 -9.00083411173942E-04  3.53541890234919E-02  1.91748430060197E-03 -8.11930554164995E-04
 -9.11408079780914E-04 -5.72627305288180E-11  5.58512003610227E-09 -2.36989224587342E-09 -1.67255696441914E-09
 -2.91411774077005E-10  1.44150413584714E-11 -1.40661002738679E-09  5.98699033939254E-10  4.21014140553146E-10
  7.29830502782611E-11  1.46288017455290E-10  6.66268358068081E-10  2.45921295707473E-10 -1.64715198614134E-11
 -4.12434156388380E-12 -1.49118270666538E-12 -5.42391887389061E-03 -5.25369340320932E-04  6.96747595992126E-04
 -3.87427752120822E-11 -1.67900390186635E-10 -6.12540670043072E-11  9.39450295881056E-03  9.09966361974263E-04
 -1.20680224473227E-03 -5.81014023258005E-11 -4.10204825366724E-11 -3.46465487420020E-13 -8.06728489184454E-14
  1.50528795413371E-11  1.06144466681213E-11 -9.18060490976244E-12 -6.69687687381686E-12 -2.01143679170198E-03
 -7.52018094050095E-04  1.18216932397262E-11  8.72164153108392E-12  2.59675373048991E-03  9.70851184243790E-04
 -1.30933015304250E-11  4.73134735512196E-12  4.90254428837540E-12  1.59873309714750E-11  3.10890004605943E-04
 -2.59053515937054E-12 -4.63447463176904E-04  2.26126646346159E-12  6.13083356039836E-04 -2.70186701687151E-04
 -2.11616746955738E-03  6.91657705543525E-01  5.77547216393530E-03  7.12693124241244E-04 -4.25779462066631E-04
  9.00083385447788E-04 -3.53541852436094E-02 -1.91748218887821E-03  8.11930704062728E-04  9.11408237497353E-04
  5.72807522827864E-11 -5.59544811613643E-09  2.37249228663587E-09  1.67455174116927E-09  2.92256928988105E-10
 -1.44296607305648E-11  1.41010515655645E-09 -5.99575251730828E-10 -4.21657931746531E-10 -7.32496182049023E-11
  1.46244883234013E-10  6.66725902196553E-10  2.46333822224524E-10  1.69051933653007E-11  3.87462561561681E-12
  9.19259883533239E-13 -5.42391843033481E-03 -5.25369208796672E-04  6.96747764384349E-04 -3.87235150490576E-11
 -1.68055640607898E-10 -6.14272867059636E-11  9.39450240467713E-03  9.09966190536508E-04 -1.20680251956923E-03
  5.79799422855607E-11  4.11647030740486E-11 -2.38557312664954E-13 -8.63332170591882E-14 -1.49529606295461E-11
 -1.06558987272222E-11  9.11929581913407E-12  6.74153564159479E-12  2.01143677555602E-03  7.52018062950196E-04
 -1.18468579137987E-11 -8.69225117000913E-12 -2.59675371284260E-03 -9.70851145058373E-04 -1.30248628335770E-11
  6.87317534981224E-12  4.95629786297406E-12  1.47670055010527E-11  3.10889996064680E-04 -2.50334932413408E-12
 -4.63447453387435E-04  2.19521598991055E-12  6.13083354349520E-04
* ORBITAL    1   12
 -7.67451162704198E-05 -7.99202707011511E-04 -7.14109096070548E-01  2.90195450929874E-03 -1.03626011972827E-03
  4.45336870687057E-04 -5.54070390795894E-04  8.09387772543295E-03  1.22888917449658E-03 -5.14313709048725E-04
 -3.15927486928669E-05  3.38689784834355E-11 -6.31817620243130E-09  4.47997290884203E-10  1.15600137834166E-09
 -1.03039251089825E-10 -8.50182639291926E-12  1.59276556970575E-09 -1.14217728824567E-10 -2.90486446091866E-10
  2.64624914184519E-11  3.98232538448740E-09 -4.56789354991530E-10 -2.44798705366451E-10 -1.76319407137223E-12
  6.50287831604334E-13  1.39891992533140E-13 -7.79328988674086E-04  5.65996773061291E-04 -1.69182699501106E-04
 -1.00596106479045E-09  1.16531994281580E-10  6.09646328779879E-11  1.34983738178366E-03 -9.80335162082957E-04
  2.93033032023106E-04  8.59412633990328E-11  4.78931716571937E-11  5.50982627018357E-15  1.71232791162427E-13
 -2.22294403713116E-11 -1.23877349440991E-11  1.35103324428452E-11  7.61736437953877E-12 -1.90541250355275E-05
  3.61365388751418E-06 -1.74570835020702E-11 -9.78285057072933E-12  2.45987690675572E-05 -4.66520606119596E-06
  8.90151400266416E-12 -1.36113984462136E-11 -3.34912351281431E-12 -3.98184355621605E-11  3.90140905195687E-06
  1.71382569325178E-12 -5.81585479475897E-06 -1.49732543892816E-12  7.69367247520811E-06  7.67451095672582E-05
  7.99202692819308E-04  7.14109011308857E-01 -2.90195167709992E-03  1.03626010588765E-03 -4.45336913835916E-04
 -5.54070491049657E-04  8.09388479567790E-03  1.22888895884728E-03 -5.14314201731112E-04 -3.15929596906081E-05
  3.38759403800028E-11 -6.32817033905305E-09  4.47052655311794E-10  1.15715103064904E-09 -1.02643032897730E-10
 -8.51876690906788E-12  1.59605388230492E-09 -1.14034996065059E-10 -2.90838741193512E-10  2.65138901343321E-11
 -3.98244518391767E-09  4.57295238449804E-10  2.45209731475892E-10 -3.26589329207541E-12  1.26718015449277E-12
  1.54302042864823E-13  7.79329477876549E-04 -5.65997037037920E-04  1.69182531048557E-04  1.00611831795784E-09
 -1.16481274091009E-10 -6.11304657862726E-11 -1.34983827364291E-03  9.80335631143414E-04 -2.93032738650436E-04
  8.59609645173367E-11  4.79728707912720E-11  1.16672890342577E-13 -2.35272966475847E-13 -2.21773427509060E-11
 -1.23460319413850E-11  1.35912093144990E-11  7.65684557436184E-12 -1.90542910068447E-05  3.61364178227208E-06
 -1.75450966884620E-11 -9.95615264862065E-12  2.45989844414388E-05 -4.66519258582269E-06 -8.71968861645974E-12
  1.59423158894514E-11  3.31698911257976E-12  3.84942868967531E-11 -3.90145036690236E-06 -1.72328112643621E-12
  5.81591331403655E-06  1.52185439652433E-12 -7.69373759338455E-06
* ORBITAL    1   13
 -5.70336640427640E-04 -4.61446191850279E-03 -7.64492635106016E-02 -1.90714383483550E-03 -2.09349725303228E-03
 -9.42572410288789E-04 -2.08570272819693E-03  6.74936148966588E-01  6.04599579946207E-03 -3.07111345770465E-03
 -2.72613666673516E-03  3.51643345281294E-12 -1.79921018026062E-08  2.24732846121930E-09  8.09450576868009E-10
  2.02866086480721E-10 -8.30368534881056E-13  4.52369566515571E-09 -5.66801891688059E-10 -2.01733672972420E-10
 -4.93690328636535E-11  2.99929989120443E-09 -1.40686074821823E-09 -1.23824937269049E-09  1.47740835751304E-11
  9.07784255265602E-13  1.39255500559818E-12 -9.85298329040892E-03  1.84600299217878E-03  1.71191791942141E-03
 -7.49335205098166E-10  3.59801345513391E-10  3.12944281419438E-10  1.70658677679118E-02 -3.19737096973241E-03
 -2.96512880509349E-03 -6.63111744109142E-10 -3.02781768140409E-10 -5.96336849051274E-12 -1.12159600103081E-12
  1.71202484762972E-10  7.81126994695888E-11 -1.04510105658335E-10 -4.88506398641786E-11 -4.71529032518574E-03
 -1.74563708087603E-03  1.34868795509855E-10  6.30551177638712E-11  6.08741359886081E-03  2.25360777341728E-03
 -9.23301606352124E-12 -1.01657085231517E-11  3.49338068072497E-12 -2.59243114322789E-11  5.44907112834679E-04
 -1.83455980528178E-12 -8.12299548755653E-04  1.58845353509941E-12  1.07457130477463E-03 -5.70336471959943E-04
 -4.61446066866665E-03 -7.64492541467731E-02 -1.90713225087502E-03 -2.09349753421025E-03 -9.42572564991296E-04
  2.08570251916359E-03 -6.74936184035200E-01 -6.04600100283815E-03  3.07111349023965E-03  2.72613732427832E-03
 -3.43463649506563E-12  1.80110021259665E-08 -2.25334697245255E-09 -8.11280422581406E-10 -2.03406080996098E-10
  8.03412316527407E-13 -4.53069825889165E-09  5.68855420457203E-10  2.02321613249993E-10  4.95163492153220E-11
  3.01909372824678E-09 -1.40838297706079E-09 -1.23922308697208E-09 -1.60095431970073E-11 -6.84376842989075E-14
 -1.30272885288154E-12 -9.85298306264770E-03  1.84600250012024E-03  1.71191762449612E-03 -7.56022634105998E-10
  3.60331153763864E-10  3.13320441013623E-10  1.70658671659668E-02 -3.19737012423958E-03 -2.96512831357238E-03
  6.61990927862699E-10  3.03044699673720E-10 -6.20385991775316E-12 -1.44876994974291E-12 -1.70920452818001E-10
 -7.81743780013801E-11  1.04248493919621E-10  4.88998929907152E-11  4.71529027828234E-03  1.74563714931751E-03
 -1.34531179188040E-10 -6.32559632893588E-11 -6.08741360846011E-03 -2.25360787690427E-03 -9.34638053033170E-12
 -9.46214833612443E-12  3.44320773399649E-12 -2.60532033767472E-11  5.44907115590076E-04 -1.84902865370383E-12
 -8.12299553533140E-04  1.55603626712844E-12  1.07457131437321E-03
* ORBITAL    1   14
  1.41923406020740E-10  1.06856142164279E-09  8.41759099342192E-09  1.07543943748154E-08  1.61192864370209E-09
  3.87687847846593E-10  1.23906824845056E-10  8.98249153522781E-09  4.66287653995894E-09  7.75572532229108E-10
  4.14273046540430E-10  3.31531799337585E-04 -5.28560983974586E-01 -1.55771655977774E-03 -1.97344263199054E-04
  3.87698060654312E-04  2.85712718737216E-04 -4.55511682833592E-01 -1.34243322268419E-03 -1.70070480389181E-04
  3.34116551107200E-04 -1.57406304392234E-02 -4.80428854496908E-04  1.08701597600643E-03 -2.56839132046251E-09
  4.12145888342221E-10  5.05123394435589E-10  3.18904092751484E-09 -1.04286172251350E-09 -8.37620951060832E-10
 -1.35652070953080E-02 -4.14031317461138E-04  9.36785817602043E-04  4.72363067438114E-09  1.61203330662245E-10
 -5.65939843919094E-10 -3.38081057668076E-03 -1.71398542762674E-03  2.09671878620994E-10  1.11256934658163E-10
  8.72921607943043E-04  4.42549172160555E-04  1.84270256411408E-03  9.34203606950943E-04 -2.77505504567934E-10
 -1.57236853954065E-10 -2.37891873225056E-03 -1.20605165244018E-03 -3.22642236998184E-10 -1.60506792685781E-10
 -7.86547631400822E-04  2.05975264414518E-12  2.97287130843140E-04 -8.15959028216626E-13  4.90434652377785E-12
  5.43483929449680E-04 -5.89351470936251E-12 -4.79307719221431E-04  2.07314956297927E-12 -1.41934421688954E-10
 -1.06869139583128E-09 -8.42371944818357E-09 -1.07573381721415E-08 -1.61396134246432E-09 -3.88118082222034E-10
  1.23871924035391E-10  8.97418953413766E-09  4.65914765122351E-09  7.74849850582840E-10  4.14260288381671E-10
  3.31531731767487E-04 -5.28561092145854E-01 -1.55771653107263E-03 -1.97344247631073E-04  3.87698542454372E-04
  2.85712657425047E-04 -4.55511775008469E-01 -1.34243350774555E-03 -1.70070395061880E-04  3.34117041170041E-04
  1.57406291607834E-02  4.80429077612430E-04 -1.08701579427284E-03  2.57533944214286E-09 -4.11974293615395E-10
 -5.05404350969133E-10 -3.20037959215622E-09  1.04222849930652E-09  8.37948765297157E-10  1.35652060983351E-02
  4.14031647196808E-04 -9.36785647011859E-04 -4.73799524102800E-09 -1.60913282706638E-10  5.67365791831265E-10
 -3.38081048387169E-03 -1.71398551489797E-03  2.09658214347360E-10  1.11126134286540E-10  8.72921617809103E-04
  4.42549187150040E-04  1.84270255845894E-03  9.34203646622442E-04 -2.77195933507966E-10 -1.56964484879897E-10
 -2.37891869731674E-03 -1.20605170944311E-03 -3.22812943327392E-10 -1.60535410434551E-10  7.86547643622355E-04
 -2.02542222108177E-12 -2.97287133617004E-04  8.10662195431570E-13 -4.82095443065899E-12 -5.43483934578843E-04
  5.91039229045059E-12  4.79307724726938E-04 -2.04570430842933E-12
* ORBITAL    1   15
 -2.01786325168989E-10 -1.51933583223796E-09 -1.19722844073755E-08 -1.53017655630485E-08 -2.29207069149381E-09
 -5.50704856433480E-10 -1.76075654473753E-10 -1.27728004702050E-08 -6.62547011279254E-09 -1.10488991721920E-09
 -5.90342945337592E-10 -2.85712718821349E-04  4.55511683301857E-01  1.34243323178093E-03  1.70070499688345E-04
 -3.34116539296633E-04  3.31531799221899E-04 -5.28560983709897E-01 -1.55771655246787E-03 -1.97344250910406E-04
  3.87698068599407E-04  1.35652071200166E-02  4.14031334821826E-04 -9.36785810584825E-04 -5.12402433533363E-09
  8.22542656070097E-10  1.00830898726959E-09 -4.50598906501581E-10  8.26270315836432E-10  3.85951333834649E-10
 -1.57406304238375E-02 -4.80428842510085E-04  1.08701598084274E-03 -4.35764274320296E-09 -6.07126814406507E-10
  3.41502293364678E-10  2.91356859590458E-03  1.47710558747231E-03  4.17024259514556E-10  2.22551148348846E-10
 -7.52280131280247E-04 -3.81387014965625E-04  2.13821226513618E-03  1.08401954746544E-03  9.16766165390279E-11
  6.11324721652239E-11 -2.76042032715068E-03 -1.39946326624838E-03  2.24092653489135E-10  1.02649905988128E-10
  6.77843534256417E-04  4.05264925531133E-12 -2.56200731988577E-04 -1.57348760436843E-12 -4.83555186343455E-12
  6.30641066639920E-04  6.45416592939735E-12 -5.56173227715518E-04 -5.62917554480715E-12  2.01802450648255E-10
  1.51955013301306E-09  1.19827391411905E-08  1.53066590746412E-08  2.29549933161191E-09  5.51519252213262E-10
 -1.76027890395055E-10 -1.27576417772785E-08 -6.61938985471210E-09 -1.10372775910283E-09 -5.90564131706871E-10
 -2.85712657343964E-04  4.55511774539936E-01  1.34243349808375E-03  1.70070375986990E-04 -3.34117053091922E-04
  3.31531731901172E-04 -5.28561092410196E-01 -1.55771653799733E-03 -1.97344260209548E-04  3.87698534683091E-04
 -1.35652060764900E-02 -4.14031629200481E-04  9.36785654384226E-04  5.14110260932472E-09 -8.22095294794799E-10
 -1.00930869574471E-09  4.50732326443130E-10 -8.25870192393777E-10 -3.85431897261609E-10  1.57406291797517E-02
  4.80429089125618E-04 -1.08701578952784E-03  4.37091304530705E-09  6.06417080775428E-10 -3.43136361667233E-10
  2.91356847183264E-03  1.47710565300651E-03  4.16858603776680E-10  2.22460757060331E-10 -7.52280111456267E-04
 -3.81387028512663E-04  2.13821227272014E-03  1.08401959691352E-03  9.13053222971658E-11  6.09396228351903E-11
 -2.76042028913713E-03 -1.39946334170212E-03  2.24658289151700E-10  1.02868478903443E-10 -6.77843540797489E-04
 -3.99980438861214E-12  2.56200733499141E-04  1.47553981641068E-12  4.77508795498331E-12 -6.30641075154919E-04
 -6.37916637408672E-12  5.56173237698051E-04  5.65203959381862E-12
* ORBITAL    1   16
 -2.09821266810203E-11 -1.05396354672662E-10  4.24407861043357E-09  8.55622711254039E-09  1.85947659666819E-09
 -7.40172773135512E-11 -1.86520258796709E-11 -1.31691128958426E-08 -2.06057433882903E-09 -6.91500534433714E-10
 -1.50868996903860E-10 -2.99934470514735E-04 -6.17496658514500E-01  2.09652225809933E-03 -1.52818136733846E-03
 -3.97121989679777E-04 -1.72683112889814E-04 -3.55515149965235E-01  1.20704379486422E-03 -8.79829232035102E-04
 -2.28637477853529E-04  3.35116343370868E-03 -2.72715864171228E-04 -2.31649613647885E-04 -2.13094423233420E-09
  1.31239658554587E-10  2.46862771514574E-10  4.68931839664004E-09 -4.37793489585310E-11 -3.65611522112517E-10
  1.92938580405031E-03 -1.57012097631081E-04 -1.33368993403796E-04  6.98283497358968E-09 -8.57440536819873E-10
 -1.11300047808406E-09  5.35264132806938E-04  8.74704735776439E-05  1.65571548651063E-10  8.59464043794510E-11
 -1.38204803000862E-04 -2.25848877244576E-05 -1.94904539429394E-04 -3.18504721174564E-05 -6.20735167747395E-11
  4.47034980894768E-11  2.51620414248705E-04  4.11186220280894E-05 -8.73246019030254E-10 -5.56456940977855E-10
 -2.25903549466124E-05  2.68588024050460E-13  8.53841651297062E-06 -3.89349821791057E-14 -1.14650926983458E-11
  1.04281127388745E-05  1.73772020587593E-11 -9.19665231227714E-06 -2.42559132158246E-11 -2.05377573098057E-11
 -1.02087770432692E-10  4.26570639733120E-09  8.58503113999106E-09  1.86083765406548E-09 -7.32888269415554E-11
  1.82548362777942E-11  1.31481831144260E-08  2.04538887527321E-09  6.90068637520866E-10  1.50824744024387E-10
  2.99934546301252E-04  6.17496538904246E-01 -2.09652188885331E-03  1.52818114234694E-03  3.97121730934619E-04
  1.72683157910768E-04  3.55515079017353E-01 -1.20704360015595E-03  8.79829145914261E-04  2.28637333762242E-04
  3.35116702917490E-03 -2.72715926085436E-04 -2.31649974733256E-04 -2.13291365487066E-09  1.31142173337657E-10
  2.47004678528701E-10  4.69483242182727E-09 -4.60056251601809E-11 -3.66843381117242E-10  1.92938830918448E-03
 -1.57012154562215E-04 -1.33369217091785E-04  6.99334745662467E-09 -8.54319351967918E-10 -1.11301069076248E-09
 -5.35264823102515E-04 -8.74706559584616E-05 -1.65649762075051E-10 -8.59866000993813E-11  1.38204938636491E-04
  2.25849404487649E-05  1.94904738545462E-04  3.18505498841217E-05  6.25363970267268E-11 -4.42260918614386E-11
 -2.51620692170016E-04 -4.11187195532671E-05  8.73786948082759E-10  5.56346700147003E-10 -2.25901967865182E-05
  2.56179515495832E-13  8.53835518821616E-06 -1.20642631288940E-13 -1.13003857282546E-11  1.04280447582062E-05
  1.72829626392875E-11 -9.19659287903584E-06 -2.43384200422885E-11
* ORBITAL    1   17
  2.01989139162041E-11  1.01213710823611E-10 -4.11153833450049E-09 -8.24530685201796E-09 -1.79861450752907E-09
  7.11440274106491E-11  1.80282640318003E-11  1.27362413189574E-08  1.98790086190615E-09  6.64276253877242E-10
  1.42967561053403E-10  1.72683113164025E-04  3.55515149592498E-01 -1.20704381616804E-03  8.79829239988934E-04
  2.28637481411804E-04 -2.99934470287795E-04 -6.17496658824878E-01  2.09652223432667E-03 -1.52818136080616E-03
 -3.97121986484557E-04 -1.92938598042993E-03  1.57012098414962E-04  1.33368997596638E-04 -7.55269250101074E-09
  4.66839141000177E-10  8.73062676588818E-10 -4.84386851656143E-11 -2.34023029891976E-10 -1.64236904104999E-10
  3.35116324736903E-03 -2.72715864042940E-04 -2.31649609844175E-04 -4.17863040076231E-09  6.68168203615305E-10
  7.77844828219282E-10 -3.08170938312360E-04 -5.03599228013744E-05  5.83723576268192E-10  3.05286846071462E-10
  7.95692371630736E-05  1.30027728739522E-05 -3.38530692293547E-04 -5.53211126537195E-05 -2.55562731868236E-10
 -2.09010993571298E-10  4.37041492166798E-04  7.14194293044873E-05  5.99947320983181E-10  4.09747918878307E-10
  1.30061132857135E-05  9.90602862220039E-13 -4.91578601002005E-06 -3.84133754192784E-13  1.13113053571356E-11
  1.81125572951904E-05 -1.71229938569506E-11 -1.59738532471440E-05  2.29601083609480E-11  1.98148060103917E-11
  9.83235925712594E-11 -4.13236014313759E-09 -8.27169796622693E-09 -1.80221996400379E-09  6.92992665859987E-11
 -1.77083913702796E-11 -1.27148968510022E-08 -1.97502809992980E-09 -6.62472152789824E-10 -1.42172720680239E-10
 -1.72683157653087E-04 -3.55515079390271E-01  1.20704357719981E-03 -8.79829138976379E-04 -2.28637330479877E-04
  2.99934546583306E-04  6.17496538594828E-01 -2.09652190894662E-03  1.52818114994124E-03  3.97121734391582E-04
 -1.92938813116550E-03  1.57012153050618E-04  1.33369212824076E-04 -7.56274428797348E-09  4.67095946546205E-10
  8.74099891241640E-10 -4.70772048829996E-11 -2.32351863336325E-10 -1.63914372891608E-10  3.35116721379955E-03
 -2.72715927338662E-04 -2.31649979259102E-04 -4.18504544530298E-09  6.65465525333852E-10  7.77606533852639E-10
  3.08171336791940E-04  5.03600383911164E-05 -5.84342269971137E-10 -3.05585623006687E-10 -7.95693324237384E-05
 -1.30028036625127E-05  3.38531051423796E-04  5.53212361866917E-05  2.55848831238393E-10  2.08846446219582E-10
 -4.37042019244154E-04 -7.14195804011363E-05 -6.00322459685330E-10 -4.09608821243959E-10  1.30060299332140E-05
  9.79466777131125E-13 -4.91575423331549E-06 -3.45844725967765E-13  1.13568340372034E-11  1.81124284385258E-05
 -1.70674708076673E-11 -1.59737412956674E-05  2.29140622365205E-11
* ORBITAL    1   18
  5.22508255729912E-04  4.17087468984007E-03  4.56886326946209E-02  7.73838766225846E-03  1.67468988491770E-03
  2.66334757813213E-04  1.94630327117717E-03  7.37160968485916E-01  4.34492108667896E-03  1.13559010674410E-03
 -1.06513432887945E-04  2.16927944437684E-11  1.18636261365157E-08  5.02194672938985E-10  2.80284698358924E-11
 -2.74791059149977E-10 -5.74524637073239E-12 -2.98943757875371E-09 -1.27779419384038E-10 -6.73164824997410E-12
  6.93268115833707E-11  2.66758288666128E-09 -9.12047215323254E-10 -1.10614257531138E-09  6.39946390241896E-13
 -4.90183412216187E-12 -8.52483497616105E-13  6.49254151348632E-03 -9.00517874401177E-04 -8.39002553458122E-04
 -6.44967254435925E-10  2.36636273923770E-10  2.79928172622577E-10 -1.12454117654606E-02  1.55974267513227E-03
  1.45319504363862E-03 -9.28727789773178E-10 -4.04833304634977E-10 -5.89831418493023E-12 -1.48587794018078E-12
  2.39809028526678E-10  1.04539941428868E-10 -1.47615260210137E-10 -6.55437971602066E-11  5.34873785408944E-04
  1.95053503787820E-04  1.90529619608269E-10  8.46700457438068E-11 -6.90519121337307E-04 -2.51812999844564E-04
  1.17144448340873E-12  3.32402989637977E-12 -4.59389195625101E-13  1.05236044202501E-11 -3.48446951400496E-05
  6.05266065252303E-14  5.19433981202486E-05 -1.04113620190270E-13 -6.87146635042882E-05 -5.22508183540011E-04
 -4.17087420770548E-03 -4.56886348290706E-02 -7.73840291273243E-03 -1.67469119865824E-03 -2.66335043047431E-04
  1.94630327939010E-03  7.37160937357688E-01  4.34492076970345E-03  1.13558921666372E-03 -1.06514393346642E-04
  2.17471343071033E-11  1.18853324684677E-08  5.02344211940110E-10  2.80548114185908E-11 -2.75178056352703E-10
 -5.77269803391267E-12 -2.99649713163073E-09 -1.28063301609038E-10 -6.76498398379289E-12  6.95322971830611E-11
 -2.67751049981965E-09  9.13887348662541E-10  1.10697902368525E-09 -9.67582753547583E-14 -5.77083431443056E-12
 -1.01842254406196E-12 -6.49254223885506E-03  9.00518044740331E-04  8.39002693917140E-04  6.48446466102153E-10
 -2.37115204294554E-10 -2.80186177628761E-10  1.12454130352556E-02 -1.55974304339579E-03 -1.45319530020601E-03
 -9.28333682042549E-10 -4.05573587962565E-10  5.91514758823622E-12  1.84320898867459E-12  2.39666503064507E-10
  1.04672257817568E-10 -1.47461168428613E-10 -6.56685615905670E-11  5.34874077737106E-04  1.95053524417742E-04
  1.90429629591781E-10  8.48495011043714E-11 -6.90519431572682E-04 -2.51813007710490E-04 -1.12847931352635E-12
 -4.42425374353328E-12  3.47912494070964E-13 -1.01676938560272E-11  3.48447169848304E-05 -3.36142895567868E-14
 -5.19434293846793E-05  1.29399115440003E-13  6.87146996611754E-05
* ORBITAL    1   19
  3.87713412809763E-11  2.81769752355633E-10  1.34470269628358E-09  8.20242687948507E-09 -2.01011726473135E-10
 -6.85747341471635E-11  2.94026465486918E-11  5.50473325572855E-10 -1.21188589613263E-09 -7.12687006972977E-11
  8.99152333837368E-11  1.01935210604394E-10  5.68158078328842E-09  4.85763028542566E-09  2.49016418767353E-09
  1.56332692077593E-09  1.19688361279169E-10  6.66387667511516E-09  5.61220612422276E-09  2.90585023327554E-09
  1.82613258644366E-09 -4.36341453055233E-09  1.50629079048712E-09  1.15128053922502E-10 -3.91537913610606E-01
 -9.58748565483164E-03 -7.55975578369106E-04  4.77639763125928E-01  1.16958407831613E-02  9.22220165225945E-04
 -5.01163817254922E-09  1.76357223029280E-09  1.36673315287396E-10  2.75765445465754E-01  6.75259702484705E-03
  5.32444154439779E-04  1.74062499735915E-09  1.12336273299506E-09 -7.51436334120444E-03 -4.33876815926238E-03
  3.57763848293626E-09  2.26929507959476E-09  6.29497233204798E-10  3.88107869151925E-10  8.36812628834130E-03
  4.83172802314023E-03  1.65897492812410E-09  1.07101469401507E-09  6.48192272755622E-03  3.74264042089630E-03
 -1.06099652433156E-10 -8.54443534115312E-04 -1.76905324330763E-10  3.22949297445352E-04 -7.19283987706398E-04
 -2.02801269040636E-11  6.43347162690078E-04 -8.78746546851410E-11  8.51068302333074E-04 -3.92696791525710E-11
 -2.85683460955748E-10 -1.36383518766577E-09 -8.09529245866692E-09  2.04343166066983E-10  6.82788868273942E-11
  2.98884924216115E-11  5.57780210083282E-10 -1.20250221172508E-09 -6.54749063042620E-11  9.43285420501853E-11
 -1.01859349977592E-10 -5.68468689868415E-09 -4.80281567318276E-09 -2.48594489468656E-09 -1.56585927075711E-09
 -1.19666958894381E-10 -6.66797648833610E-09 -5.53429030322100E-09 -2.89966250880719E-09 -1.82921984661251E-09
 -4.24736022939225E-09  1.50049353318352E-09  1.11256432746029E-10 -3.91537905934331E-01 -9.58749008919038E-03
 -7.55977721605077E-04  4.77639770565854E-01  1.16958431436675E-02  9.22221773182389E-04 -4.84501361486996E-09
  1.75498151766825E-09  1.30753579658287E-10  2.75765450482533E-01  6.75259797640270E-03  5.32444891019596E-04
 -1.74891659872390E-09 -1.12833002414374E-09  7.51436301947060E-03  4.33876802567678E-03 -3.58785599526334E-09
 -2.27647425667767E-09 -6.27322995658977E-10 -3.87392831988304E-10 -8.36812587533077E-03 -4.83172780744252E-03
 -1.66755022737047E-09 -1.07588628572196E-09 -6.48192245260454E-03 -3.74264027776836E-03 -1.05775186253471E-10
 -8.54443508245522E-04 -1.77190968374993E-10  3.22949293098163E-04 -7.19283985715574E-04 -2.07073225244235E-11
  6.43347148869740E-04 -8.75675552050169E-11  8.51068278421098E-04
* ORBITAL    1   20
 -7.33475076379535E-12 -5.38350879633417E-11 -2.12857894160342E-10  2.07870905423712E-09 -1.46415614636538E-10
  2.26606748853248E-11 -4.07805603616069E-12 -6.15742655678581E-11 -1.08939464455648E-09  1.17699441635152E-11
  7.03682018969806E-11 -1.22369665218110E-10  1.13444038204274E-09  2.02840265664996E-08  4.57043314296694E-09
 -1.47838010774916E-10 -1.41707955389564E-10  1.34238154553600E-09  2.35677568613119E-08  5.33750635820216E-09
 -1.60450610407370E-10 -8.58113211439429E-09  5.92723234965095E-09  2.32482100980897E-09 -4.20025147324777E-01
  2.44591416212440E-02  7.41744714217261E-03  5.13819551501111E-01 -2.99210283849877E-02 -9.07381141250425E-03
 -1.00561969900493E-08  6.91617350919476E-09  2.71913684191597E-09  2.96653856450197E-01 -1.72749133974019E-02
 -5.23876728473993E-03  4.06407960849773E-10 -4.81437465384508E-11  6.70976753105256E-04  1.11545965176268E-04
  4.05875026485572E-10 -1.07421239578659E-09 -6.00755398095210E-11 -4.80282796207258E-10 -7.49294472532330E-04
 -1.24566095231642E-04  3.83904818600868E-10 -4.60542531505179E-11 -5.80401003827644E-04 -9.64884612040573E-05
 -3.16889208170446E-10  4.93702676689710E-04 -3.71283258697322E-10 -1.86602077063397E-04  4.16765010481193E-04
  2.66384657823311E-11 -3.72765941767360E-04 -2.61482579664007E-10 -4.93122989519646E-04 -6.64102647229559E-12
 -4.85795326045281E-11 -1.94176140474937E-10  1.96655173597311E-09 -1.40672869402226E-10  2.67310751846318E-11
  3.47699612998539E-12  5.90320985006584E-11  1.01160025365190E-09 -2.40043491214189E-11 -7.34630086406495E-11
 -1.21905311191028E-10  1.14618521564603E-09  2.02356694348057E-08  4.57414143160598E-09 -1.40478655560184E-10
 -1.41091440838197E-10  1.35930992408711E-09  2.35012941613555E-08  5.34378275564224E-09 -1.49081855286436E-10
  8.44048298661788E-09 -5.91392955410867E-09 -2.32122873952449E-09  4.20025132973871E-01 -2.44591212334477E-02
 -7.41744199853517E-03 -5.13819550995817E-01  2.99210050353882E-02  9.07380558869600E-03  9.85429788151429E-09
 -6.89750111049625E-09 -2.71398813987135E-09 -2.96653855979951E-01  1.72749007404654E-02  5.23876428788103E-03
  4.10367004813975E-10 -4.51827803832074E-11  6.70974680658103E-04  1.11544671770905E-04  4.16304807655343E-10
 -1.06754333908516E-09 -5.87839997746253E-11 -4.79721143475479E-10 -7.49291779932182E-04 -1.24564347685560E-04
  3.87546876334260E-10 -4.32969178249864E-11 -5.80398920299019E-04 -9.64871535196894E-05  3.17582579413427E-10
 -4.93702531238365E-04  3.71863495897128E-10  1.86602011520986E-04 -4.16764866646612E-04 -2.70291006088799E-11
  3.72765844634237E-04  2.62136579198229E-10  4.93122861642744E-04
* ORBITAL    1   21
  6.80065005827726E-11  4.41393746728848E-10 -1.16673748985395E-09  3.58416694775591E-08  1.02697335349475E-10
  1.18890739151626E-10  2.34591998676898E-10  4.90006684361976E-09 -1.74004748630037E-08 -1.76653869176394E-09
  1.88629457636497E-10  3.37550640309389E-03  7.12742645912170E-02 -3.67000442582675E-02  2.17617071378008E-03
  4.33956576888964E-03 -2.69884110652342E-03 -5.69863844173396E-02  2.93430195969813E-02 -1.73992849930812E-03
 -3.46964093331295E-03 -5.04500848491131E-01 -5.70018309660654E-03  6.67352899515030E-03 -4.17658103923372E-09
 -1.85604807723324E-09 -2.13264831219713E-10 -5.89847823445460E-09 -2.29473698107829E-10  2.31776694976114E-10
  4.03366941048070E-01  4.55750188913757E-03 -5.33573278352870E-03  3.97903799197281E-09 -2.43600280754984E-09
 -7.28192384193262E-10 -1.59086047497541E-02 -7.62518639716404E-03  2.83617202259772E-09  1.79343759084960E-09
  4.10758413144239E-03  1.96881450214910E-03 -8.04452670352928E-03 -3.85583852475272E-03  2.79592931511840E-10
  1.43937936137287E-10  1.03854391857923E-02  4.97786673775404E-03  3.15899074559742E-09  2.04201024890051E-09
 -2.13532493821872E-03 -1.77981939906603E-10  8.07076148037646E-04  6.72496880101716E-11  1.37335642941408E-11
 -1.36886047551990E-03  2.79984726733115E-11  1.20722390610740E-03 -2.28998281416482E-10 -6.73617414694215E-11
 -4.35925206417045E-10  1.19650289119488E-09 -3.54553947089356E-08 -1.01688696440134E-10 -1.23420157502184E-10
  2.28679640168870E-10  4.82210116494555E-09 -1.75266086139730E-08 -1.77276132831823E-09  2.00901981075087E-10
  3.37550628782851E-03  7.12742629938833E-02 -3.67000453235014E-02  2.17617031308086E-03  4.33956540719550E-03
 -2.69884100219933E-03 -5.69863826600457E-02  2.93430194755103E-02 -1.73992826351583E-03 -3.46964058306585E-03
  5.04500857534210E-01  5.70018812731445E-03 -6.67352688702101E-03  4.02767435449352E-09  1.84256081063689E-09
  2.09645251924300E-10  6.27331750062322E-09  2.10808738465244E-10 -2.44919373487565E-10 -4.03366950377578E-01
 -4.55750581998604E-03  5.33573113083002E-03 -4.81050468106630E-09  2.45314922058391E-09  7.47409931480062E-10
 -1.59086042631616E-02 -7.62518607756491E-03  2.84679063549654E-09  1.80004392980364E-09  4.10758397421921E-03
  1.96881440095290E-03 -8.04452639103756E-03 -3.85583832893615E-03  2.62062459732301E-10  1.37014778511697E-10
  1.03854388516599E-02  4.97786652581468E-03  3.19268991721284E-09  2.05781580427791E-09  2.13532488811386E-03
  1.77562894160891E-10 -8.07076133877523E-04 -6.70754303046096E-11 -1.54924070057909E-11  1.36886045333482E-03
 -2.51932374021059E-11 -1.20722387684842E-03  2.24900733417100E-10
* ORBITAL    1   22
 -2.73764710256190E-03 -2.02440144447721E-02 -9.56955721662993E-02  5.36990570960925E-02  1.34083955931407E-02
  5.77750803764681E-03 -5.92962010639356E-03 -8.90153884973926E-02 -7.66062105461476E-02 -2.17258613809892E-03
  7.90328920998009E-03 -6.39403481317805E-11  2.98520194821302E-09 -5.47966069488720E-08 -1.12711060823612E-08
 -5.41170164638185E-09  1.55487472889470E-11 -7.64879223279512E-10  1.38150258907308E-08  2.83233844510375E-09
  1.35648399541518E-09  1.59667709910950E-08  6.25792482460020E-10 -3.78090036536133E-11 -1.36311789576844E-10
  1.04623995749696E-11 -4.37473547766465E-12 -3.38623218370740E-01  9.09501126206465E-03  7.28250641679308E-03
 -4.05991780365413E-09 -1.46607375392849E-10  1.35794245404689E-11  5.86512617723181E-01 -1.57530215582592E-02
 -1.26136711590953E-02  3.04654333199490E-09  1.86267295010562E-09 -1.33366498776612E-12 -2.84498156586633E-13
 -7.86538555887454E-10 -4.80936047873787E-10  4.84632243882795E-10  2.95968815210669E-10 -1.07883459603353E-02
 -4.08166822890452E-03 -6.25669434683267E-10 -3.82066854377736E-10  1.39276947347854E-02  5.26941102116180E-03
 -2.81571479774925E-10  1.10417139218498E-10  1.06510613125600E-10  2.90628314266452E-10  1.22386259819008E-03
 -5.66030054735759E-11 -1.82442680687545E-03  4.98844931428908E-11  2.41348971936096E-03 -2.73764689744668E-03
 -2.02440129775641E-02 -9.56955666353162E-02  5.36990404964889E-02  1.34083911940667E-02  5.77750614270098E-03
  5.92961985752325E-03  8.90153853159456E-02  7.66061975419515E-02  2.17258265032773E-03 -7.90329126887380E-03
  6.86834826777617E-11 -2.88960088299881E-09  5.48556589297377E-08  1.12914083060759E-08  5.42230891089824E-09
 -1.71587578930977E-11  7.32233346459751E-10 -1.38351735236730E-08 -2.83925808479867E-09 -1.36013115752758E-09
  1.68501082068487E-08  6.27147127521322E-10 -5.24692587217061E-11  1.84747249117363E-10 -4.24026047220142E-12
  5.20504945895586E-12 -3.38623227258448E-01  9.09500887545588E-03  7.28250538795025E-03 -4.36086383105229E-09
 -1.47041817298036E-10  1.85635668087566E-11  5.86512635362394E-01 -1.57530175099374E-02 -1.26136692996058E-02
 -3.08132232321801E-09 -1.87972725564094E-09 -2.64120484548545E-12 -1.14141462026056E-12  7.95571010671934E-10
  4.85357217427807E-10 -4.92113758846576E-10 -2.99656939248696E-10  1.07883453839932E-02  4.08166786004279E-03
  6.35360354677009E-10  3.86884694807841E-10 -1.39276940129942E-02 -5.26941055297580E-03 -2.77690391714066E-10
  1.09340213562325E-10  1.05008802553064E-10  2.90307189015558E-10  1.22386255978277E-03 -5.54655669180482E-11
 -1.82442674728168E-03  4.88858055091822E-11  2.41348963361665E-03
* ORBITAL    1   23
  1.20603240745668E-09  8.67576355639114E-09  3.87243516143812E-08 -9.96503846495099E-08 -1.49944601100223E-08
 -1.73260021763453E-09  7.69680660949365E-10  5.88363769522246E-09 -4.45346655001033E-08 -6.31543581430161E-09
  2.96605315357389E-09  2.73200146371867E-03  5.68757717089734E-02  7.75875223631281E-02 -1.21971867717092E-02
 -1.50278552705340E-02 -2.24700291844354E-03 -4.67789007536238E-02 -6.38137779792980E-02  1.00318797990272E-02
  1.23600331723478E-02  5.97323209554438E-01 -4.74004915242914E-02 -1.01533339520098E-02  2.77625497855316E-09
  1.12147368254953E-08  3.41718413850322E-09  1.26950599096109E-08  7.06868171328568E-09  3.01403412171268E-09
 -4.91283452399847E-01  3.89857218400533E-02  8.35086376155505E-03 -1.77503435135995E-08  4.34234227926833E-09
 -1.71814762171318E-10 -3.75898404249493E-03 -8.29543689774289E-04  2.65447682265880E-09  2.92568738465990E-09
  9.70565833628637E-04  2.14188191774384E-04 -1.95534612645625E-03 -4.31513504549180E-04 -2.42573186106217E-10
  2.10323553693884E-10  2.52433960248260E-03  5.57077973853557E-04  3.50481338379970E-09  3.24367921091920E-09
 -3.94167162520037E-04  5.24848284060487E-10  1.48984791177222E-04 -1.98923202072889E-10  7.17839611083651E-12
 -2.59938256291002E-04 -1.49506669530398E-10  2.29233470155875E-04  7.48348585604503E-10  1.20630178504207E-09
  8.67690378286894E-09  3.87249438241642E-08 -9.88996980761755E-08 -1.50117850881155E-08 -1.74562988860467E-09
 -7.64264982007561E-10 -5.78077250278723E-09  4.45792000986215E-08  6.31626693123734E-09 -2.97441347126822E-09
 -2.73200125819677E-03 -5.68757693515973E-02 -7.75875266177281E-02  1.21971859212712E-02  1.50278559650110E-02
  2.24700279549027E-03  4.67788997642949E-02  6.38137792758653E-02 -1.00318790039666E-02 -1.23600334540610E-02
  5.97323200677946E-01 -4.74004737178848E-02 -1.01533304731109E-02  2.56922183911236E-09  1.12256748239729E-08
  3.42050409205309E-09  1.31102470006045E-08  7.01927577023428E-09  3.00299539871658E-09 -4.91283441552676E-01
  3.89857081780239E-02  8.35086095966068E-03 -1.87150998195292E-08  4.44097669617726E-09 -1.48306008270189E-10
  3.75898252480230E-03  8.29542861146087E-04 -2.64863506717676E-09 -2.92186316389573E-09 -9.70565436970116E-04
 -2.14187961975750E-04  1.95534547549504E-03  4.31513178550648E-04  2.46092275139795E-10 -2.09875266249702E-10
 -2.52433877467965E-03 -5.57077591776130E-04 -3.50297005651252E-09 -3.24016662101039E-09 -3.94166970183321E-04
  5.24783990248520E-10  1.48984724386515E-04 -1.98890984066687E-10  7.61282780581773E-12 -2.59938148045402E-04
 -1.50063477695904E-10  2.29233351499460E-04  7.49004882051583E-10
* ORBITAL    1   24
  2.81881940795889E-11  1.80551472935700E-10 -6.23324740199503E-10  1.59513421301978E-08 -6.36652560265774E-12
  2.00080280214763E-11  1.04310644410777E-10  2.22715565834548E-09 -7.98365735234083E-09 -8.00958923403181E-10
  9.76868331328382E-11  2.69884110163583E-03  5.69863842173614E-02 -2.93430193011240E-02  1.73992855223341E-03
  3.46964095746576E-03  3.37550641268758E-03  7.12742649964482E-02 -3.67000450276091E-02  2.17617057204843E-03
  4.33956570324253E-03 -4.03366942344755E-01 -4.55750187294415E-03  5.33573277672273E-03  3.12646918727232E-09
  1.42015965100072E-09  1.66421905612964E-10 -5.09176156464965E-09 -1.15401735017561E-09 -1.81233211263036E-11
 -5.04500845728850E-01 -5.70018314588530E-03  6.67352900460012E-03  4.57931894705719E-10 -1.71914294276122E-09
 -4.01242171727659E-10 -1.27195134373072E-02 -6.09661637298358E-03 -2.15405282020879E-09 -1.36293044519091E-09
  3.28416420735372E-03  1.57413998889578E-03  1.00614850916204E-02  4.82259143987908E-03  1.59049295791361E-09
  9.89695584090702E-10 -1.29893214259861E-02 -6.22593849551440E-03  2.57543993538987E-09  1.64841935718340E-09
 -1.70726983513336E-03  1.35763876281596E-10  6.45289296756860E-04 -5.12737159859733E-11  7.56316670782965E-11
  1.71206906916590E-03 -4.92918287342307E-11 -1.50990197963113E-03 -1.86547773655016E-10 -2.78766082400001E-11
 -1.78612723060686E-10  6.33974075579320E-10 -1.58122493722004E-08  6.81979056451604E-12 -2.16149186447399E-11
  1.02181618658498E-10  2.19908093341401E-09 -8.02933191363135E-09 -8.03244557858761E-10  1.02121762398989E-10
  2.69884100720660E-03  5.69863828573116E-02 -2.93430197774350E-02  1.73992820825396E-03  3.46964055741690E-03
  3.37550627834898E-03  7.12742625878780E-02 -3.67000445572370E-02  2.17617045153112E-03  4.33956546982234E-03
  4.03366949079083E-01  4.55750584000730E-03 -5.33573113695319E-03 -3.02705418407237E-09 -1.41090396157836E-09
 -1.63922932507040E-10  5.12678250817615E-09  1.13798328249312E-09  1.08409847200903E-11  5.04500860295995E-01
  5.70018808609177E-03 -6.67352687206647E-03 -8.15518566601436E-10  1.72009022550703E-09  4.06773299636589E-10
 -1.27195130325125E-02 -6.09661611466254E-03 -2.16091028718931E-09 -1.36714828173826E-09  3.28416406099823E-03
  1.57413989544517E-03  1.00614847217733E-02  4.82259120335241E-03  1.59063661794445E-09  9.91232976754982E-10
 -1.29893209957010E-02 -6.22593821930299E-03  2.59258309196389E-09  1.65719858619866E-09  1.70726979899736E-03
 -1.35472673719787E-10 -6.45289281608150E-04  5.11918028774068E-11 -7.60284024869140E-11 -1.71206903581466E-03
  5.00031011589517E-11  1.50990194852959E-03  1.84789868416249E-10
* ORBITAL    1   25
  5.67765133060111E-10  4.08449250381386E-09  1.82368747970434E-08 -4.69505456226906E-08 -7.06895556098090E-09
 -8.07949916904289E-10  3.62426644224257E-10  2.76100219611909E-09 -2.09960602532607E-08 -2.94873413461681E-09
  1.43629316490027E-09  2.24700293237912E-03  4.67789010102450E-02  6.38137774314225E-02 -1.00318797228548E-02
 -1.23600330726589E-02  2.73200143557922E-03  5.68757711883463E-02  7.75875235607783E-02 -1.21971869542678E-02
 -1.50278555061613E-02  4.91283451450749E-01 -3.89857221336519E-02 -8.35086376215021E-03 -2.12192840372471E-09
 -8.28709724844372E-09 -2.52573501323421E-09  7.51502487328975E-09  9.63014799740782E-09  3.34392716119873E-09
  5.97323211508242E-01 -4.74004910014650E-02 -1.01533339584443E-02 -7.47315390404616E-09  5.73711601908531E-09
  1.04598283683132E-09 -3.09167293881984E-03 -6.82280633684450E-04 -1.96558831880719E-09 -2.16170780152014E-09
  7.98265640771302E-04  1.76161865741674E-04  2.37738992512069E-03  5.24648855574595E-04  1.26261580299823E-09
  1.61712320802904E-09 -3.06919771361438E-03 -6.77320215112501E-04  2.72600192416544E-09  2.70771454945469E-09
 -3.24196240229800E-04 -3.89716220480191E-10  1.22526244241435E-04  1.47163082884292E-10 -1.99883524184045E-10
  3.16035547756812E-04  1.11338873271439E-10 -2.78721637157497E-04  5.96334537672568E-10  5.67824568590318E-10
  4.08501545219494E-09  1.82375749679008E-08 -4.66670033202773E-08 -7.07516526304358E-09 -8.12666959508836E-10
 -3.60342362790217E-10 -2.72236308922632E-09  2.10120292608223E-08  2.94884967651842E-09 -1.43951386633610E-09
 -2.24700278169071E-03 -4.67788995107367E-02 -6.38137798230411E-02  1.00318790834627E-02  1.23600335574850E-02
 -2.73200128599442E-03 -5.68757698675480E-02 -7.75875253882109E-02  1.21971857574608E-02  1.50278557469167E-02
  4.91283442504906E-01 -3.89857078784972E-02 -8.35086095938796E-03 -1.98777392659815E-09 -8.29425387167794E-09
 -2.52791768538118E-09  7.53270104143257E-09  9.61882446286305E-09  3.34196775253561E-09  5.97323198718754E-01
 -4.74004742485034E-02 -1.01533304676600E-02 -7.91628459942723E-09  5.77840408205545E-09  1.05609392420033E-09
  3.09167170529239E-03  6.82280021797582E-04  1.96205229278003E-09  2.15952894172588E-09 -7.98265330247350E-04
 -1.76161697875180E-04 -2.37738922346695E-03 -5.24648479886382E-04 -1.25783653976430E-09 -1.61469212880090E-09
  3.06919680164557E-03  6.77319745060095E-04 -2.72260651174838E-09 -2.70457955388482E-09 -3.24196106409975E-04
 -3.89785386363872E-10  1.22526133460398E-04  1.47144573849248E-10 -1.99724368125685E-10  3.16035377220711E-04
  1.11124157008244E-10 -2.78721528677523E-04  5.96403733894651E-10
* ORBITAL    1   26
  4.95769369550757E-11  3.61116125785282E-10  1.72542420414066E-09  1.01664786014353E-08 -2.57508175658003E-10
 -8.59742127566815E-11  3.80064756968065E-11  7.08744912210398E-10 -1.50587936030721E-09 -8.02532551598544E-11
  1.19769702233187E-10  1.19753331970608E-10  6.66401307174814E-09  5.61018376452491E-09  2.90537748241228E-09
  1.82586166192649E-09 -1.01980755608008E-10 -5.68183875176245E-09 -4.85774561365790E-09 -2.49005743307063E-09
 -1.56318727416197E-09 -5.00828076656290E-09  1.76373814814789E-09  1.36374954529496E-10  5.51530890925519E-01
  1.35051993693291E-02  1.06488855931508E-03  3.39081779593787E-01  8.30301001711240E-03  6.54694319872615E-04
  4.36635399530468E-09 -1.50682767307363E-09 -1.15257072433176E-10  1.95768956275223E-01  4.79374533450543E-03
  3.77988065787341E-04  1.27536046358389E-09  8.30450777268701E-10  1.05849339867191E-02  6.11170517414916E-03
  1.23390862257354E-09  7.79839835658906E-10 -2.59825151144638E-09 -1.64047072923501E-09  5.94062483073754E-03
  3.43009669809446E-03 -3.01300190628729E-09 -1.92885404652843E-09  4.60158817919448E-03  2.65694146313596E-03
 -6.82378539187330E-11  1.20359222955859E-03 -5.89618241440248E-11 -4.54915096854732E-04 -5.10627627697427E-04
  1.06680912104959E-10  4.56719236728306E-04  1.76455397422803E-10  6.04182766038836E-04 -4.87671784427246E-11
 -3.54913904069797E-10 -1.69429122954736E-09 -1.03510519119161E-08  2.51939950497115E-10  8.63870557709385E-11
  3.72128235517441E-11  6.94721388860301E-10 -1.52651766615209E-09 -9.12499707903894E-11  1.11787067147426E-10
 -1.19629865798803E-10 -6.66850392263865E-09 -5.53497551663415E-09 -2.89976087710318E-09 -1.82922907642085E-09
  1.01829562040313E-10  5.68480178923994E-09  4.80202280879035E-09  2.48572590094411E-09  1.56571333932481E-09
 -4.85023301811119E-09  1.75595940947574E-09  1.31132617165349E-10  5.51530899774041E-01  1.35052019080044E-02
  1.06489031649658E-03  3.39081772414159E-01  8.30301411019370E-03  6.54696274209778E-04  4.24733696000643E-09
 -1.50078738695612E-09 -1.11212154373371E-10  1.95768952996153E-01  4.79374718424836E-03  3.77988953557969E-04
 -1.28356583730110E-09 -8.35029259060659E-10 -1.05849334927856E-02 -6.11170491620899E-03 -1.23543978419153E-09
 -7.81156492831774E-10  2.60425595975680E-09  1.64505968257824E-09 -5.94062454922791E-03 -3.43009657785592E-03
  3.02479931687698E-09  1.93631030954755E-09 -4.60158801908304E-03 -2.65694140064710E-03 -6.76851471813366E-11
  1.20359220304925E-03 -5.92263000778270E-11 -4.54915098608971E-04 -5.10627621213929E-04  1.07062765839303E-10
  4.56719226728019E-04  1.76322258141103E-10  6.04182740353529E-04
* ORBITAL    1   27
  7.72116911814237E-12  5.63578320420158E-11  2.24120507541553E-10 -2.46141378508719E-09  1.72055522841671E-10
 -3.71184861557047E-11  3.81317449368252E-12  6.88188946634767E-11  1.25358968666156E-09 -2.90975154337522E-11
 -8.91665693927047E-11  1.41710093872343E-10 -1.34348934282378E-09 -2.35681068472299E-08 -5.33748170223384E-09
  1.60545885605130E-10 -1.22371066627633E-10  1.13485237850026E-09  2.02851859021367E-08  4.56987609736300E-09
 -1.48559845927566E-10  1.00476426325297E-08 -6.91288302437975E-09 -2.71745571249458E-09 -5.93307716701570E-01
  3.45498079269816E-02  1.04775270567982E-02 -3.63752450730677E-01  2.11822233893668E-02  6.42369198001123E-03
 -8.58105865370224E-09  5.92553938416022E-09  2.32392710990522E-09 -2.10012575475214E-01  1.22295618344057E-02
  3.70872005556430E-03 -3.76540311959745E-10 -1.47457097947100E-10  9.47793491340414E-04  1.57566786444806E-04
 -9.65492670666520E-11  4.59329275011373E-10  2.12202938500251E-10 -9.67641013908170E-10  5.30455367251528E-04
  8.81860017958737E-05  5.33758522899543E-10 -4.68860942382893E-10  4.10888956868230E-04  6.83085518898760E-05
  2.43620764585957E-10  6.97381571445198E-04  9.89536271952167E-11 -2.63585472795943E-04 -2.95043959109865E-04
 -1.80304443373616E-10  2.63895335212214E-04 -4.54003641504828E-10  3.49100705424323E-04  9.51946747452142E-12
  6.87516052493730E-11  2.70682172868471E-10 -2.62348866349643E-09  1.79420235479264E-10 -3.09811312707124E-11
 -5.28365991300586E-12 -8.01869869353627E-11 -1.40783386108708E-09  6.52902880747089E-12  8.45979592362005E-11
  1.41034109327270E-10 -1.35967154295474E-09 -2.35025704966336E-08 -5.34283026763543E-09  1.50309134562877E-10
 -1.21871159504985E-10  1.14672034362559E-09  2.02361363053200E-08  4.57399104083507E-09 -1.40704804506396E-10
 -9.85694464609170E-09  6.89498192632889E-09  2.71265300673336E-09  5.93307716115235E-01 -3.45497813252498E-02
 -1.04775204918786E-02  3.63752438525475E-01 -2.11822052087419E-02 -6.42368729249477E-03  8.43669460828992E-09
 -5.91172579795946E-09 -2.32013341187286E-09  2.10012568217163E-01 -1.22295523594233E-02 -3.70871780453337E-03
 -3.79165537849934E-10 -1.49663659037979E-10  9.47790084378492E-04  1.57564600060934E-04 -9.92261047911936E-11
  4.57698591374821E-10  2.20188910263203E-10 -9.62618689167195E-10  5.30453725026933E-04  8.81849460014403E-05
  5.41561994106749E-10 -4.63594958256778E-10  4.10887684555593E-04  6.83077902308544E-05 -2.44439896482864E-10
 -6.97381378883888E-04 -9.88921043882524E-11  2.63585370882398E-04  2.95043854857015E-04  1.80366071987812E-10
 -2.63895251217442E-04  4.54999330730985E-10 -3.49100611649358E-04
* ORBITAL    1   28
 -1.84338076678587E-03 -1.38706179622084E-02 -7.58244760209405E-02  1.58877577698478E-02  4.35498483682783E-02
  1.65248233215318E-02 -5.55806051400916E-03 -1.07327841624006E-01  5.08231250887907E-02  1.25624686004902E-02
  2.87041135566385E-03  4.23531929838500E-12 -2.47963854499041E-09  1.70325008177488E-08 -1.44692289384860E-09
  2.59020642199225E-10 -6.03986324284976E-13  6.28325976517993E-10 -4.33196182858046E-09  3.74820705193921E-10
 -5.42004817695252E-11 -1.17713570083382E-08 -7.99345774729352E-09 -4.46739477038332E-09 -6.23675012910840E-12
 -1.02689280513580E-10 -1.14403425135717E-11  3.72221898215607E-01 -4.81094331028075E-02 -1.07686680929541E-02
  2.94718367856769E-09  1.98800063927715E-09  1.11367747242193E-09 -6.44707239524085E-01  8.33279818289739E-02
  1.86518802119028E-02  1.28957003255201E-09  1.04183407188959E-09 -6.54647654595182E-12 -4.65968813729461E-12
 -3.33017844188012E-10 -2.69035378782502E-10  2.06197019442540E-10  1.67615125058690E-10 -8.50140574134140E-03
 -4.49845757100658E-03 -2.66063517034622E-10 -2.16324337567702E-10  1.09752675810184E-02  5.80748372604498E-03
  6.51589191194801E-10 -3.67033857512968E-10 -2.46277744798059E-10 -9.58669204544493E-10  2.55539621637356E-04
  1.30710705616888E-10 -3.80935511408576E-04 -1.15213331266948E-10  5.03930555559824E-04  1.84338051920277E-03
  1.38706162531836E-02  7.58244703668055E-02 -1.58877568000504E-02 -4.35498452191506E-02 -1.65248218735025E-02
 -5.55806047748728E-03 -1.07327843645406E-01  5.08231170222978E-02  1.25624650170747E-02  2.87040883245299E-03
 -1.28212146164775E-13 -2.57359092512562E-09  1.70177836094110E-08 -1.43926586510062E-09  2.65069952116067E-10
  8.84181633310690E-13  6.60515039498454E-10 -4.32646008774150E-09  3.72171347765274E-10 -5.63596880483168E-11
  1.28268816340075E-08  7.91037930776472E-09  4.44932081860782E-09 -8.42307008182183E-12 -8.02005214892123E-11
 -4.59521617727581E-12 -3.72221891832643E-01  4.81094242041731E-02  1.07686665817436E-02 -3.30695426484907E-09
 -1.95993381719654E-09 -1.10759604756357E-09  6.44707228222442E-01 -8.33279676688649E-02 -1.86518777030254E-02
  1.28950930479763E-09  1.03966727044241E-09  5.53062518694755E-12  3.54303872539685E-12 -3.32896001790534E-10
 -2.68436980618373E-10  2.06063133359010E-10  1.67016210283587E-10 -8.50140515862836E-03 -4.49845739726320E-03
 -2.65837847737886E-10 -2.15631020334342E-10  1.09752669038448E-02  5.80748355338878E-03 -6.51749288017021E-10
  3.61556790474250E-10  2.46334941121334E-10  9.68266025528445E-10 -2.55539507551429E-04 -1.30722683388467E-10
  3.80935349572528E-04  1.15081348663333E-10 -5.03930382225821E-04
* ORBITAL    1   29
 -2.73112103090789E-03 -2.00382946186830E-02 -9.62900035674319E-02  5.57121752829116E-01  2.29974647734135E-02
  6.90181448287813E-03 -1.31030587628708E-03 -1.57413055786311E-02 -4.55448834966783E-02 -7.70936085073151E-03
 -3.93722546663512E-03  1.50734941332110E-11 -7.49183811348799E-10 -2.68693646241669E-07 -6.51512067283616E-08
 -3.50075426199884E-08 -3.22564089789009E-12  2.33541137241034E-10  6.77489401871032E-08  1.64282052820554E-08
  8.82488973825927E-09  1.41717492868163E-07  9.27092111127746E-09  2.88577232596596E-09 -1.00381719352550E-09
 -1.71554597087429E-10 -1.10636908543349E-10  1.76086060640997E-02 -1.17359407072424E-03 -1.76852309077781E-03
 -3.58715454229737E-08 -2.28242553460734E-09 -6.80421066624952E-10 -3.04990081382389E-02  2.03272345344724E-03
  3.06317115842023E-03 -2.36158685269152E-09 -1.51460750677440E-09  2.67218713753864E-11  2.23647117092214E-11
  6.09659860026061E-10  3.91052398075854E-10 -3.70505518992168E-10 -2.37459296510584E-10  5.31420553000803E-03
  2.89490482502548E-03  4.78744846836067E-10  3.07018657117786E-10 -6.86060970836331E-03 -3.73730594431611E-03
 -8.44299679669030E-12 -2.63050798940958E-11  3.23246894199869E-12 -6.97614816047408E-11 -3.36249901228803E-04
 -1.82834247871750E-12  5.01251802863832E-04  1.55190291767575E-12 -6.63093783818636E-04 -2.73112008917618E-03
 -2.00382879532016E-02 -9.62899795365803E-02  5.57121761291931E-01  2.29974550797989E-02  6.90181095231637E-03
  1.31030547612628E-03  1.57413165629649E-02  4.55448004241208E-02  7.70934223847626E-03  3.93721637951538E-03
 -2.07593288952187E-11  6.43865134325917E-10  2.69037822610275E-07  6.52351766473919E-08  3.50558735050267E-08
  5.17773833476288E-12 -1.97608394678885E-10 -6.78662440519695E-08 -1.64568665426284E-08 -8.84135099666080E-09
  1.41234292614428E-07  9.28506677638375E-09  2.90272350022485E-09  1.26031540781549E-09  1.41091935387559E-10
  8.27126014798441E-11  1.76086115139848E-02 -1.17359216377418E-03 -1.76852197981647E-03 -3.57067563997058E-08
 -2.28716659082285E-09 -6.86126824993401E-10 -3.04990019622467E-02  2.03272235289865E-03  3.06317060659877E-03
  2.38246538272859E-09  1.52586872939256E-09  1.89026211738776E-11  1.74963251558389E-11 -6.15183652944265E-10
 -3.94045222144507E-10  3.75020283262903E-10  2.39974843636264E-10 -5.31420526300621E-03 -2.89490460628477E-03
 -4.84510444102049E-10 -3.10137355780668E-10  6.86060962297564E-03  3.73730588971428E-03 -1.05416324513849E-11
 -2.56635090824420E-11  3.98699757655434E-12 -6.99609085598558E-11 -3.36249922798267E-04 -2.38142867703157E-12
  5.01251834314955E-04  2.16125338544568E-12 -6.63093821570696E-04
* ORBITAL    1   30
  1.19088466048679E-03  9.07825440790986E-03  5.83693407574105E-02  7.79623589053405E-01 -9.51124124118174E-02
 -4.53686179987415E-02  1.15432868504661E-03  3.80325472478713E-02 -2.56877322247354E-01 -2.31562459889255E-02
  1.27004179979217E-02  6.28323146064733E-09  1.05211145191447E-07 -1.02878308795617E-06 -1.96874659864685E-07
 -4.81989063010722E-08 -1.57791010228076E-09 -2.64319363860051E-08  2.58946751539749E-07  4.94363248390159E-08
  1.19199847534414E-08  2.83484523483803E-07 -9.67978982943491E-08 -3.85998983192315E-08 -2.29606014464885E-09
  2.50941959579092E-10  1.74474090762697E-10  2.36133584985553E-02  1.79578324977501E-02  3.41108990364356E-03
 -7.14477344593363E-08  2.42873170253214E-08  9.93503314994857E-09 -4.08995534629365E-02 -3.11038761840812E-02
 -5.90817992751038E-03 -5.98413463461658E-09 -1.49070294405824E-09  1.77306849401536E-10  1.70741992857828E-10
  1.54484081947914E-09  3.84687962867223E-10 -7.93430065199353E-10 -1.07632656524283E-10  1.07331039992252E-02
  7.41863752373430E-03  1.03157167590744E-09  1.44995923687976E-10 -1.38563766539727E-02 -9.57741888237984E-03
  1.84919732577196E-09 -1.49929235963329E-10 -6.99269621579637E-10 -3.87678791850943E-10  7.50303356804869E-07
  3.73914324438908E-10 -1.11829038931167E-06 -3.33525119629062E-10  1.47945860709597E-06 -1.19088177300351E-03
 -9.07823367977227E-03 -5.83692550653978E-02 -7.79623603423313E-01  9.51124032645722E-02  4.53686217789811E-02
  1.15432690451354E-03  3.80325286458588E-02 -2.56877092071078E-01 -2.31561895956087E-02  1.27004459706115E-02
  6.27560490913074E-09  1.05055855444238E-07 -1.02988140941435E-06 -1.97075873530281E-07 -4.82835695231981E-08
 -1.57525533623576E-09 -2.63792121907235E-08  2.59320110286197E-07  4.95048610378953E-08  1.19488671181277E-08
 -2.82840735433992E-07  9.66212080148105E-08  3.85574109093256E-08 -2.58273518321972E-09  3.96122975187585E-10
  1.56902576360875E-10 -2.36133396431043E-02 -1.79578316981578E-02 -3.41108950022756E-03  7.12282063948158E-08
 -2.42266581931508E-08 -9.92036279889067E-09  4.08994871366322E-02  3.11038790138979E-02  5.90818141364504E-03
 -5.98984811449696E-09 -1.49789548351174E-09 -1.79877966712650E-10 -1.68897310132403E-10  1.54649910126194E-09
  3.86688280388044E-10 -7.94845868840847E-10 -1.09228525051968E-10  1.07331028693603E-02  7.41863695707617E-03
  1.03294955262808E-09  1.46823446623717E-10 -1.38563772494090E-02 -9.57742010650154E-03 -1.85055806853795E-09
  1.45241308846460E-10  6.99915997043282E-10  3.86427020746027E-10 -7.50171547599214E-07 -3.74342285849292E-10
  1.11809957182469E-06  3.33892379159801E-10 -1.47922567924173E-06
* ORBITAL    1   37
 -9.81092910377311E-03 -6.94043260141196E-02 -2.63888524628459E-01 -3.51516174274838E-01  5.69405558600830E-01
  3.35775981136690E-01  6.79428434888178E-04  6.95427119892060E-02  8.62788240661919E-01  3.60726195945419E-01
  2.46890751135342E-01 -1.17373469009839E-09 -2.00919891490652E-08 -2.43829777380857E-07 -9.02787726746615E-08
 -6.44402670560421E-08  2.95420215652964E-10  5.05585000603672E-09  6.13772224017397E-08  2.27296382543133E-08
  1.62265374097960E-08  8.58429138566579E-09  1.64668603548313E-08  8.02713124526613E-09  2.73576504146316E-10
  7.17365707044188E-11  2.73280387102166E-11 -9.01810951061677E-02 -7.08070343326738E-02 -3.06325639227530E-02
 -2.17062051178522E-09 -4.14643227540929E-09 -2.02173367620354E-09  1.56198240504215E-01  1.22641381463743E-01
  5.30571572533102E-02 -3.57924872887995E-10 -9.54163380786206E-10 -3.04146049177407E-13 -1.97213698423705E-12
  9.24204918144904E-11  2.46365852739991E-10 -5.73586727879914E-11 -1.52196130459827E-10 -2.46598019316756E-02
 -2.46339157261445E-02  7.40515532155525E-11  1.96489886968600E-10  3.18356673990863E-02  3.18022484421430E-02
  8.23064360704797E-11 -3.00844777986952E-13 -3.11097711127299E-11 -1.24785808706101E-12  1.27077797647534E-03
  1.66604837082185E-11 -1.89436395960673E-03 -1.46918980653064E-11  2.50600796620437E-03 -9.81093949331285E-03
 -6.94044011201082E-02 -2.63888858701302E-01 -3.51517015884022E-01  5.69405623697893E-01  3.35776008219631E-01
 -6.79420622289819E-04 -6.95425927174117E-02 -8.62787876104196E-01 -3.60726102222517E-01 -2.46890691974547E-01
  1.17329397981692E-09  2.00800847198622E-08  2.43977222217555E-07  9.02812656923841E-08  6.44148920717914E-08
 -2.95224425458124E-10 -5.05180232521328E-09 -6.14277677155899E-08 -2.27303904545542E-08 -1.62177221455019E-08
  8.60819796932522E-09  1.64943585061632E-08  8.04231545818305E-09 -2.69123788241448E-10 -6.33702926456941E-11
 -2.23134727414249E-11 -9.01810779277177E-02 -7.08070075372286E-02 -3.06325535819534E-02 -2.17889284052847E-09
 -4.15583114563342E-09 -2.02690733272793E-09  1.56198206954159E-01  1.22641334120927E-01  5.30571389970270E-02
  3.57153929783740E-10  9.54023696965291E-10 -1.95429900641759E-13 -1.89616270885838E-12 -9.22159905997255E-11
 -2.46326171302970E-10  5.71873968226548E-11  1.52161526851233E-10  2.46597996749510E-02  2.46339137812060E-02
 -7.38305864293228E-11 -1.96444566976854E-10 -3.18356644889133E-02 -3.18022459530940E-02  8.25970716340503E-11
 -6.19209194285054E-13 -3.12186077290116E-11 -1.10383751165082E-12  1.27077789265903E-03  1.67402774794967E-11
 -1.89436383412485E-03 -1.47623171675666E-11  2.50600779810396E-03
* ORBITAL    1   40
 -6.00828719058273E-11 -4.32852098344484E-10 -1.89890788077197E-09 -4.93459397187299E-09  5.84037251040608E-10
  2.83555127000456E-10 -4.92671564177667E-11 -7.10329108240180E-10 -1.29655972033203E-09 -3.80436510861457E-10
 -3.11694622347953E-10 -1.49453406620595E-10 -3.06937163955601E-09  4.54806333340512E-09  3.82806694658648E-09
  4.60620918548576E-09 -1.89047358164137E-10 -3.88265066993066E-09  5.73556482872719E-09  4.82183974095351E-09
  5.80570850660418E-09 -1.40938375954042E-08 -6.64120176973725E-09 -2.42686509222983E-09  6.61385868380951E-02
 -3.12477733973823E-01 -1.81882738200906E-01 -7.45500774522038E-02  3.52218588554068E-01  2.05014547692259E-01
 -1.78086177102701E-08 -8.39355652348960E-09 -3.06750860139290E-09 -4.30415078353192E-02  2.03353496037701E-01
  1.18365203953974E-01  6.63186700667399E-10  9.69371789417871E-10  7.87757496376571E-03  7.74070676854571E-03
  1.30682411174388E-09  2.24617929380172E-09  2.46858554028271E-10  5.36195196187104E-10 -8.10578535588971E-03
 -7.96495224965318E-03  6.93748981237478E-10  1.01692529446279E-09 -6.27871437724109E-03 -6.16962551421685E-03
 -6.84777962040210E-12  1.24922549025432E-03  4.69788859925517E-11 -4.72162852651765E-04  9.71682498155452E-04
  3.39192585653751E-11 -8.69099250190865E-04 -5.68047410245853E-12 -1.14971024345073E-03  5.98550083809241E-11
  4.32039517172364E-10  1.89611815506536E-09  4.90547097203272E-09 -5.78593090070790E-10 -2.80095236407347E-10
 -4.94342598867176E-11 -7.12393147183946E-10 -1.31343890418413E-09 -3.90602073799110E-10 -3.20151485639270E-10
  1.49609568417229E-10  3.07063254451790E-09 -4.54087230729350E-09 -3.83716079901849E-09 -4.62223221831829E-09
  1.89283815861267E-10  3.88465251447560E-09 -5.72382255466942E-09 -4.83564896180228E-09 -5.83014666493036E-09
 -1.40833311573142E-08 -6.63973413643051E-09 -2.42777160498808E-09  6.61386091378840E-02 -3.12477738170475E-01
 -1.81882741185227E-01 -7.45501059516115E-02  3.52218592104268E-01  2.05014550587175E-01 -1.77910497864417E-08
 -8.39028276985135E-09 -3.06839199304035E-09 -4.30415231798198E-02  2.03353499849467E-01  1.18365206315805E-01
 -6.67699383998272E-10 -9.74070904499197E-10 -7.87757486605557E-03 -7.74070690972965E-03 -1.31601038159182E-09
 -2.25668023236179E-09 -2.47656692432798E-10 -5.37487079121767E-10  8.10578527575438E-03  7.96495240245108E-03
 -6.98278331238614E-10 -1.02153776362099E-09  6.27871423585002E-03  6.16962556952478E-03 -6.72328820643778E-12
  1.24922543327629E-03  4.70360431926648E-11 -4.72162833991614E-04  9.71682462880927E-04  3.38262507645599E-11
 -8.69099213014232E-04 -5.55404859746704E-12 -1.14971018785627E-03
* ORBITAL    1   41
 -8.49547411048153E-11 -6.13283231788023E-10 -2.69564286035391E-09 -7.01787006827715E-09  7.69444466078819E-10
  3.67360194435021E-10 -6.96370701325724E-11 -1.00870202341608E-09 -1.91672859221605E-09 -5.60489397022177E-10
 -4.48667942652285E-10 -1.89149967788992E-10 -3.88390566553069E-09  5.73024644615455E-09  4.81988211475478E-09
  5.80432832928357E-09  1.49549295004550E-10  3.07019639014501E-09 -4.54521067888480E-09 -3.82658824970730E-09
 -4.60491632652377E-09 -1.78114501690862E-08 -8.39428154082923E-09 -3.06763771315832E-09 -8.60830202748277E-02
  4.06706992998401E-01  2.36730408848387E-01 -5.72776996045899E-02  2.70613656020164E-01  1.57515072283700E-01
  1.40968271485750E-08  6.64236705049253E-09  2.42724537474150E-09 -3.30692960565915E-02  1.56238865951989E-01
  9.09413689170457E-02  5.39720395473492E-10  7.22160506171207E-10 -1.02530977305895E-02 -1.00749563220023E-02
  5.00972565530215E-10  8.94500285890379E-10 -9.38225795128486E-10 -1.68005919251577E-09 -6.22776987565599E-03
 -6.11956604328811E-03 -1.12577965862669E-09 -1.77832084069895E-09 -4.82400985891988E-03 -4.74019551943096E-03
 -2.08796940094652E-11 -1.62593583214928E-03  2.73216117280840E-11  6.14545977026552E-04  7.46555027036805E-04
 -4.47274218939017E-11 -6.67739116487366E-04 -1.59176703115363E-11 -8.83335827421032E-04  8.51734807466928E-11
  6.14689317946262E-10  2.70005774069348E-09  7.06432716000251E-09 -7.78186516641838E-10 -3.72835335983618E-10
 -6.95647338624675E-11 -1.00527341484323E-09 -1.89098753130927E-09 -5.46328075196428E-10 -4.37510785859433E-10
  1.89308064984257E-10  3.88582598526284E-09 -5.72004957185836E-09 -4.83330758862042E-09 -5.82797299539532E-09
 -1.49602040546460E-10 -3.07150928505167E-09  4.53751833071297E-09  3.83585420690218E-09  4.62126230037526E-09
 -1.77959023724781E-08 -8.39237460765894E-09 -3.06912726697046E-09 -8.60830527142860E-02  4.06706997917530E-01
  2.36730412511118E-01 -5.72777197025927E-02  2.70613658534048E-01  1.57515074429101E-01  1.40856712454949E-08
  6.64054240589597E-09  2.42799917638369E-09 -3.30693061316658E-02  1.56238869786639E-01  9.09413710855648E-02
 -5.43576659157578E-10 -7.25917416930218E-10  1.02530975777116E-02  1.00749564741642E-02 -5.03489880155899E-10
 -8.97500525307417E-10  9.44871041585319E-10  1.68784636173070E-09  6.22776984824261E-03  6.11956619446851E-03
  1.13355963171637E-09  1.78678741302647E-09  4.82400972677141E-03  4.74019554799051E-03 -2.07348625514288E-11
 -1.62593576006183E-03  2.73026090710861E-11  6.14545955621446E-04  7.46554999101432E-04 -4.47160568084236E-11
 -6.67739090021393E-04 -1.60584695023441E-11 -8.83335780689587E-04
* ORBITAL    1   42
 -3.98227973118348E-02 -2.89615442566264E-01 -1.34578353154155E+00 -4.16113109883370E+00 -6.24270665689872E-01
 -4.12114306016639E-01 -2.41653146318553E-02 -4.08627648547048E-01 -1.90157817774366E+00 -3.97445122412173E-01
 -1.17118459911755E-01  3.80918988200769E-10  4.05315888526165E-09  7.24223027959033E-08 -4.57692446421953E-09
 -1.59976656120588E-08 -9.58881295606639E-11 -1.02177743382387E-09 -1.82082271279061E-08  1.15120958562985E-09
  4.02056429595464E-09 -1.39845346251681E-08 -6.77073370215811E-08 -3.51846599186745E-08 -1.13939534542634E-10
  1.21294612020835E-10  8.71072332152414E-11  7.24598713979475E-03 -2.10444998622379E-01 -1.05685258627550E-01
  3.53682636925971E-09  1.70208206519618E-08  8.84836814669572E-09 -1.25504185024313E-02  3.64501430987169E-01
  1.83052238322705E-01  9.82201556491807E-09  9.28946853478557E-09 -1.17124924513252E-11 -8.26077762630032E-12
 -2.53604419138482E-09 -2.39854200335336E-09  1.56557307191754E-09  1.48040616843696E-09  1.60491442668025E-03
  3.50776016433785E-03 -2.02096868114349E-09 -1.91104191251433E-09 -2.07193569127445E-03 -4.52849895558576E-03
 -1.08091874777976E-11 -1.00080496442242E-11  4.08539593905767E-12 -2.29078145119140E-11  1.30993052823314E-03
 -2.40232030084635E-12 -1.95272912518825E-03  2.10796385223062E-12  2.58321782176553E-03  3.98227981020089E-02
  2.89615448125610E-01  1.34578355200096E+00  4.16113111305796E+00  6.24270649186072E-01  4.12114299287679E-01
 -2.41653145345862E-02 -4.08627641841391E-01 -1.90157813569177E+00 -3.97445089925096E-01 -1.17118431472174E-01
  3.79449505474632E-10  4.03263367069489E-09  7.23935932922047E-08 -4.58615405956313E-09 -1.60006847697136E-08
 -9.53312854190422E-11 -1.01473360004428E-09 -1.81982499734302E-08  1.15442200497213E-09  4.02161893747730E-09
  1.40031992139697E-08  6.77860544137469E-08  3.52190727321784E-08 -6.07190118707225E-11  1.96665022452672E-10
  1.21988755964436E-10 -7.24598479282848E-03  2.10445014724206E-01  1.05685266231041E-01 -3.54335448505970E-09
 -1.70476736371789E-08 -8.86010499735304E-09  1.25504131938816E-02 -3.64501456516871E-01 -1.83052249949990E-01
  9.82289688183798E-09  9.29158415001709E-09  1.44716072418006E-11  1.07728683612706E-11 -2.53626012045080E-09
 -2.39907551418122E-09  1.56575491275906E-09  1.48085419706847E-09  1.60491513153067E-03  3.50776062300737E-03
 -2.02120564951535E-09 -1.91162884013972E-09 -2.07193644958209E-03 -4.52849943577849E-03  1.14306989893892E-11
  7.82008797561165E-12 -4.31962077462521E-12  2.39069601176946E-11 -1.30993059600074E-03  2.57220493517639E-12
  1.95272922927395E-03 -2.25901136981872E-12 -2.58321797176128E-03
* ORBITAL    1   44
 -3.81004479993889E-09 -2.74533105114639E-08 -1.18566042971062E-07 -3.12771433693732E-07  6.05440611872180E-08
  3.20622417145372E-08 -3.28332960136611E-09 -4.74195396783877E-08 -5.63321836001076E-08 -1.46455386187008E-08
 -1.58084203700971E-08  6.00595346495801E-03  8.34913125399533E-02  1.85444828273504E-01 -4.17078662886872E-02
 -6.57966065628098E-02  3.03151510046185E-03  4.21423807536564E-02  9.36035866365806E-02 -2.10521144818864E-02
 -3.32109458469145E-02 -2.21879263176764E-03 -5.84711482421848E-01 -3.19755364344859E-01  2.40658885413597E-09
  2.10481870041264E-08  1.05270775171737E-08 -2.78489796699158E-09 -4.54579486299066E-08 -2.52581530890239E-08
 -1.11994154109963E-03 -2.95134098982472E-01 -1.61397055196100E-01 -1.67962765262801E-08 -1.09279688232978E-07
 -5.02727830120155E-08  7.37670320250143E-02  6.28440894240117E-02 -1.50290516197731E-09 -1.55157832308527E-09
 -1.90465657723628E-02 -1.62262741336945E-02 -2.35488701649116E-02 -2.00619065655843E-02  5.85097910843214E-09
  5.35341073735084E-09  3.04014606086430E-02  2.58998099508062E-02  3.39587833740785E-09  4.39092758782565E-09
  2.38970426031320E-03  7.63970848134580E-11 -9.03223342517046E-04 -2.88763258650676E-11  3.17433656843839E-11
 -9.67117343140998E-04  7.44393024041326E-11  8.52917283485333E-04 -5.81701402851149E-10  3.80940568214040E-09
  2.74486055811250E-08  1.18549847943340E-07  3.12737822672443E-07 -6.05399743958011E-08 -3.20649375569280E-08
 -3.28425546869605E-09 -4.74362412470068E-08 -5.63547951091718E-08 -1.47210077857802E-08 -1.58878493976102E-08
  6.00595276575641E-03  8.34913015048363E-02  1.85444773790446E-01 -4.17078764051599E-02 -6.57966102094022E-02
  3.03151471762386E-03  4.21423746219898E-02  9.36035570834006E-02 -2.10521205363315E-02 -3.32109484712741E-02
  2.21878768060371E-03  5.84711510585500E-01  3.19755376709049E-01 -2.40985484024347E-09 -2.10482606064820E-08
 -1.05267856717183E-08  2.79116421791363E-09  4.54388789426527E-08  2.52497315476893E-08  1.11994030753191E-03
  2.95134114228106E-01  1.61397061786905E-01  1.68231579622673E-08  1.09319354765629E-07  5.02870620197759E-08
  7.37670330010742E-02  6.28440905320608E-02 -1.50432371037791E-09 -1.55308406661359E-09 -1.90465660929194E-02
 -1.62262744641418E-02 -2.35488705200403E-02 -2.00619069431972E-02  5.86051049898171E-09  5.36285268200848E-09
  3.04014610469975E-02  2.58998104250748E-02  3.40031976011500E-09  4.39654548719357E-09 -2.38970399659140E-03
 -7.64677424456135E-11  9.03223244789146E-04  2.89014733941453E-11 -3.17330456456615E-11  9.67117235979254E-04
 -7.46252479874647E-11 -8.52917188112549E-04  5.82609704364878E-10
* ORBITAL    1   45
  3.31831411691539E-09  2.39103778993344E-08  1.03281977300285E-07  2.72497103248181E-07 -5.24523317609004E-08
 -2.77598941282328E-08  2.85764560000955E-09  4.12879772723498E-08  4.93459511693488E-08  1.28016003046100E-08
  1.37533530077459E-08 -3.03151508487658E-03 -4.21423804813631E-02 -9.36035856194963E-02  2.10521148253818E-02
  3.32109460938715E-02  6.00595348402561E-03  8.34913128719323E-02  1.85444829520784E-01 -4.17078658097115E-02
 -6.57966061960858E-02  1.11994212242000E-03  2.95134099522816E-01  1.61397055381379E-01  1.08121174524693E-08
  9.40118582278821E-08  4.70127179247824E-08 -3.65382063393739E-09 -1.29566718288377E-08 -4.28174868560887E-09
 -2.21879190182854E-03 -5.84711481774520E-01 -3.19755364124903E-01  1.11537976458216E-08  6.45555295328628E-08
  2.84787604786849E-08 -3.72340330276983E-02 -3.17206594615305E-02 -6.70529174995003E-09 -6.92126552526404E-09
  9.61378594489796E-03  8.19023901064551E-03 -4.66543674095709E-02 -3.97460919557740E-02 -1.66858311052971E-09
 -1.12746553763477E-09  6.02305294486842E-02  5.13119841709366E-02 -3.00600301552837E-10 -1.07862888105872E-09
 -1.20620723458011E-03  3.41699913997290E-10  4.55903446795162E-04 -1.29148925573769E-10  1.03860979564943E-10
 -1.91602597362743E-03 -1.82056679942101E-10  1.68977611849555E-03  3.48909857513430E-10 -3.31758231976459E-09
 -2.39055904992646E-08 -1.03265381293890E-07 -2.72462772342512E-07  5.24481604148800E-08  2.77626592578063E-08
  2.85859475338387E-09  4.13050832587683E-08  4.93691464391679E-08  1.28789403272388E-08  1.38347602554516E-08
 -3.03151473326323E-03 -4.21423748945836E-02 -9.36035581015790E-02  2.10521201929608E-02  3.32109482248545E-02
  6.00595274668508E-03  8.34913011725122E-02  1.85444772543150E-01 -4.17078768843331E-02 -6.57966105765709E-02
 -1.11993973621782E-03 -2.95134113688169E-01 -1.61397061600958E-01 -1.08315620124526E-08 -9.40147813402121E-08
 -4.70123062640953E-08  3.66237848958685E-09  1.29783263751684E-08  4.28998397954824E-09  2.21878840950242E-03
  5.84711511232967E-01  3.19755376928832E-01 -1.11727032087598E-08 -6.45948622010054E-08 -2.84935774319450E-08
 -3.72340335068767E-02 -3.17206600109671E-02 -6.71553886454306E-09 -6.93215733685622E-09  9.61378608145222E-03
  8.19023916090155E-03 -4.66543681335944E-02 -3.97460927206963E-02 -1.67120158106274E-09 -1.12954356380037E-09
  6.02305302749287E-02  5.13119850882553E-02 -2.99592785703846E-10 -1.07847291937774E-09  1.20620710179978E-03
 -3.42169065906892E-10 -4.55903397292705E-04  1.29329344546220E-10 -1.04121614239363E-10  1.91602576274179E-03
  1.82467611831078E-10 -1.68977593003800E-03 -3.49540639526357E-10
* ORBITAL    1   46
  4.90481890037849E-13  4.84213387339511E-12  2.63022053448347E-11  7.47202411149453E-11 -6.77893545928271E-11
 -8.03336555086357E-11  1.31087185717950E-11  1.80827942438690E-10 -1.33740625640988E-10  7.59059651318529E-10
  9.34971185925477E-10  4.06980780283345E-10  5.49161201174557E-09  2.53031147956879E-08 -5.14137550613219E-09
 -8.89894595993135E-09  5.27815244128434E-10  7.12369004477601E-09  3.27603967467754E-08 -6.65811263851663E-09
 -1.15182432132733E-08 -5.43113004456429E-09 -4.65433208796232E-08 -2.49419165710527E-08 -1.20256609794712E-01
 -5.22724998813488E-01 -2.54466889322766E-01  1.32344740266570E-01  5.75269035395210E-01  2.80045764599882E-01
 -7.01976192697058E-09 -6.03445392885461E-08 -3.23412829411910E-08  7.64092713461378E-02  3.32131732497830E-01
  1.61684497553314E-01  8.22954960112349E-09  7.48901432446515E-09  2.39851757979672E-02  2.19176801160166E-02
  4.98852498729518E-09  5.49209977988203E-09 -2.90532922139594E-09 -2.12891522932686E-09 -2.40962804224268E-02
 -2.20192077018292E-02  8.77498259140660E-09  7.99320701695221E-09 -1.86648984354047E-02 -1.70560048384525E-02
  1.30597449515437E-11 -1.05620336093120E-03 -1.86716250831621E-10  3.99207347265770E-04 -8.02113126981987E-04
 -1.26403165296614E-10  7.17431789249596E-04  1.04280672863695E-11  9.49073053796339E-04  1.27266069391302E-12
  1.02357238643924E-11  4.81422692872643E-11  1.33364217411843E-10 -1.02377090569568E-10 -1.00884140958661E-10
 -1.38121298440264E-11 -1.90196674567409E-10  1.51742478605777E-10 -7.58815226631309E-10 -9.42280290799973E-10
  4.06716749814327E-10  5.48899357007642E-09  2.53067822842512E-08 -5.12971635441852E-09 -8.88411967128977E-09
  5.27394656320857E-10  7.11960357394084E-09  3.27649759348687E-08 -6.64399276840501E-09 -1.14996072016329E-08
  5.43779608204139E-09  4.65554998976955E-08  2.49476901483300E-08  1.20256609345155E-01  5.22724997658761E-01
  2.54466888841020E-01 -1.32344738222263E-01 -5.75269033855207E-01 -2.80045763877172E-01  7.02958197128407E-09
  6.03636455804883E-08  3.23502203992349E-08 -7.64092703141987E-02 -3.32131731454288E-01 -1.61684497164467E-01
  8.23343540943723E-09  7.49307365596832E-09  2.39851789858049E-02  2.19176830222064E-02  4.99894909658506E-09
  5.50292120604751E-09 -2.90319901807894E-09 -2.12676238027280E-09 -2.40962835212892E-02 -2.20192105248593E-02
  8.77860251701876E-09  7.99703502106747E-09 -1.86649010794868E-02 -1.70560072398077E-02 -1.27441225219503E-11
  1.05620340214844E-03  1.87019577135400E-10 -3.99207361736771E-04  8.02113158923592E-04  1.26285291596223E-10
 -7.17431821436375E-04 -1.01368372273126E-11 -9.49073085484227E-04
* ORBITAL    1   47
  2.03390486272610E-12  1.61506916561834E-11  7.68128825452921E-11  2.15061243405855E-10 -1.41905296016909E-10
 -1.40018972021627E-10  1.97462757419755E-11  2.73305515246291E-10 -1.78013480879737E-10  1.06774751268595E-09
  1.31940591054040E-09  5.27865903994567E-10  7.12440907362652E-09  3.27615815119705E-08 -6.66118063162820E-09
 -1.15218018830189E-08 -4.07022116834754E-10 -5.49217188379897E-09 -2.53050770321002E-08  5.14074494007964E-09
  8.89847232198968E-09 -7.01780646831695E-09 -6.03511632700951E-08 -3.23448569990076E-08  1.52818524871811E-01
  6.64263465821866E-01  3.23368996417902E-01  1.04145266836734E-01  4.52693128698937E-01  2.20374791435329E-01
  5.42994055204596E-09  4.65477316746192E-08  2.49443917335306E-08  6.01282977438431E-02  2.61362499873603E-01
  1.27233445160081E-01  9.20954814308103E-09  8.18439719068265E-09 -3.04796514845713E-02 -2.78523393193938E-02
  7.99697987288438E-10  1.20388941233165E-09 -1.32880677249104E-09 -2.08416614659641E-09 -1.89619463989756E-02
 -1.73274475897285E-02 -9.53177000227122E-09 -9.05050154767920E-09 -1.46878603519915E-02 -1.34217830391467E-02
  6.83783106495151E-11  1.34219200384293E-03 -1.06859409849645E-10 -5.07300894288665E-04 -6.31202246373293E-04
  1.71155791439866E-10  5.64564450404338E-04  7.57622029900536E-11  7.46848574947006E-04 -1.69430096874445E-13
  5.86540172052907E-13  1.16999218870084E-11  5.62487145141393E-11 -8.60373872316704E-11 -1.08566011335423E-10
 -1.76674787958657E-11 -2.46300207728129E-10  1.88717692964585E-10 -1.06486674602228E-09 -1.30981742930248E-09
  5.27453734313109E-10  7.12036356731226E-09  3.27679970231295E-08 -6.64194403763172E-09 -1.14976289239788E-08
 -4.06750528199937E-10 -5.48947050916066E-09 -2.53079397025703E-08  5.13107724370050E-09  8.88577632578750E-09
  7.02806319330674E-09  6.03697900291899E-08  3.23537246232257E-08 -1.52818522568641E-01 -6.64263464004523E-01
 -3.23368995623288E-01 -1.04145266336308E-01 -4.52693127858913E-01 -2.20374791042603E-01 -5.43654775611678E-09
 -4.65601766489224E-08 -2.49502234461415E-08 -6.01282976546078E-02 -2.61362499142861E-01 -1.27233444960293E-01
  9.21229001425690E-09  8.18727712849698E-09 -3.04796555559546E-02 -2.78523430239210E-02  8.03018378877906E-10
  1.20732697816187E-09 -1.33690370481464E-09 -2.09255141353673E-09 -1.89619487587396E-02 -1.73274497460270E-02
 -9.53938078936744E-09 -9.05844265979968E-09 -1.46878625177527E-02 -1.34217850071459E-02 -6.80571882880895E-11
 -1.34219205551569E-03  1.06888501573453E-10  5.07300912052766E-04  6.31202273248806E-04 -1.71279346385453E-10
 -5.64564477882725E-04 -7.61821225051392E-11 -7.46848596803986E-04
* ORBITAL    1   50
 -2.90744589893960E-02 -2.04872967746244E-01 -7.51599682081701E-01 -5.08742543406165E-01  4.31709425232350E-01
  1.75553704089140E-01 -7.03515301128740E-03  7.33787769709545E-02  1.36281498497581E+00  7.04954469138733E-01
  4.91266172621098E-01 -2.11930275057891E-09 -3.46626052109788E-08 -1.31618807137048E-07 -4.61432872158632E-08
 -3.06114276668152E-08  5.31472676746259E-10  8.69185379746168E-09  3.30112011721030E-08  1.15994071533625E-08
  7.70531365445328E-09 -3.90241947683410E-08 -8.85464489628490E-08 -3.60902235614641E-08 -8.81856664809040E-11
  2.92991604436747E-11  2.27570940522448E-11 -2.11194565614073E-01 -5.75694408792623E-01 -2.65559944469168E-01
  9.76232112854093E-09  2.22187110211900E-08  9.05763064450878E-09  3.65799717346798E-01  9.97131965893386E-01
  4.59963316444876E-01  6.66764711802214E-09  6.15849641124814E-09 -1.08983979412692E-11 -6.78867925766820E-12
 -1.72159302174668E-09 -1.59013052833676E-09  1.05840196854209E-09  9.78170632922734E-10  7.34402766483729E-02
  5.18802465729297E-02 -1.36630602822963E-09 -1.26274291589878E-09 -9.48109895338863E-02 -6.69771103675712E-02
 -8.18381175451839E-10 -2.30799150946305E-12  3.09318074756262E-10 -6.46614553066357E-12  1.91864964993920E-04
 -1.65080996758025E-10 -2.86015399621588E-04  1.45590324573648E-10  3.78362811257023E-04 -2.90744567663815E-02
 -2.04872951648356E-01 -7.51599609206631E-01 -5.08742340261130E-01  4.31709442241657E-01  1.75553716905850E-01
  7.03515158396886E-03 -7.33787997623469E-02 -1.36281508090108E+00 -7.04954486534124E-01 -4.91266177493591E-01
  2.11937838746093E-09  3.46632029464706E-08  1.31608765143247E-07  4.61487467399747E-08  3.06144895848538E-08
 -5.31575228923779E-10 -8.69199558980215E-09 -3.30077766372057E-08 -1.16013107239515E-08 -7.70639046248681E-09
 -3.90329325736175E-08 -8.85664084942653E-08 -3.61021454393871E-08  7.78012520178329E-11 -2.64527825446342E-11
 -2.02727973093857E-11 -2.11194563301729E-01 -5.75694409279101E-01 -2.65559943878321E-01  9.76527171582367E-09
  2.22255214518931E-08  9.06169855727780E-09  3.65799714497859E-01  9.97131966274616E-01  4.59963315083843E-01
 -6.68303106067028E-09 -6.17259713226283E-09 -1.20104710899026E-11 -7.79007914542082E-12  1.72554224538878E-09
  1.59374772696866E-09 -1.06171578451916E-09 -9.81205565545566E-10 -7.34402793060550E-02 -5.18802488914955E-02
  1.37058667220916E-09  1.26666674210685E-09  9.48109928301033E-02  6.69771132747282E-02 -8.19329223188353E-10
 -2.55334482182738E-12  3.09677004029951E-10 -6.39929060220298E-12  1.91865021729848E-04 -1.65341402162773E-10
 -2.86015484138421E-04  1.45819080345084E-10  3.78362922755899E-04
* ORBITAL    1   51
 -5.32242428499663E-10 -3.73020535747013E-09 -1.35467952966743E-08 -1.40227071457300E-08  7.49756725935575E-09
  2.55991850831742E-09  1.34081149054095E-11  3.31354194452156E-09  2.35836754561702E-08  1.92764973474986E-08
  1.59918529821054E-08  2.40237051751190E-02  3.92574922511410E-01  1.52342265434272E+00  3.20629042266467E-01
  1.36268398791313E-01  3.15889515225461E-02  5.16199732656640E-01  2.00315996548149E+00  4.21597547163640E-01
  1.79180342290318E-01  4.63903209647597E-01  9.26211115419189E-01  3.73383703815063E-01 -1.73645272921751E-09
 -3.55454754569050E-09 -2.60571698559912E-09 -2.67025670221682E-09 -9.26552886263237E-09 -3.10873355721374E-09
  6.09989835945832E-01  1.21788199608720E+00  4.90965054513678E-01  8.97310576883011E-09  2.49422565819627E-08
  1.19035090556970E-08 -4.67367097707155E-02 -3.69347646519265E-02  8.77990213039711E-09  7.73946513347443E-09
  1.20673667699064E-02  9.53651541042200E-03  3.88672091849935E-02  3.07157099994776E-02 -6.34019800178371E-09
 -5.81405638984876E-09 -5.01773512006690E-02 -3.96538110058165E-02 -9.76889215534744E-09 -8.32048873027958E-09
  4.54187009693515E-03 -2.57373112597336E-10 -1.71666538305180E-03  9.72797069739302E-11 -9.70410000600969E-11
 -4.78836404487268E-03  2.97383012002059E-11  4.22294022367545E-03  4.16665434370062E-10 -5.37041048650547E-10
 -3.76434293210412E-09 -1.36987708362295E-08 -1.44259893043812E-08  7.47538829957885E-09  2.54263492629119E-09
 -1.01250193220460E-11 -3.26344116026960E-09 -2.34221804620392E-08 -1.92426272688862E-08 -1.59741591162864E-08
 -2.40237053392983E-02 -3.92574924809781E-01 -1.52342265941434E+00 -3.20629040772852E-01 -1.36268396275043E-01
 -3.15889517435157E-02 -5.16199735873917E-01 -2.00315997208441E+00 -4.21597545218650E-01 -1.79180339075870E-01
  4.63903207867676E-01  9.26211105772027E-01  3.73383698757282E-01 -1.73986758201473E-09 -3.55771474431451E-09
 -2.60743519799364E-09 -2.65923632199988E-09 -9.25068133727589E-09 -3.10376272968078E-09  6.09989833598233E-01
  1.21788198302162E+00  4.90965047546281E-01  8.96398671062720E-09  2.49264089877114E-08  1.19002795913156E-08
  4.67367122723538E-02  3.69347667113124E-02 -8.78631386351344E-09 -7.74558470698938E-09 -1.20673674753775E-02
 -9.53651598980846E-03 -3.88672112352990E-02 -3.07157116833216E-02  6.34381251727410E-09  5.81778020026748E-09
  5.01773537803252E-02  3.96538131258319E-02  9.77982547548295E-09  8.33058050474524E-09  4.54187030351052E-03
 -2.57818713350138E-10 -1.71666545995205E-03  9.74483995739188E-11 -9.73491024199374E-11 -4.78836426413724E-03
  2.99636218238300E-11  4.22294041813131E-03  4.17311358948643E-10
* ORBITAL    1   52
 -1.24147025497665E-09 -8.69992823988122E-09 -3.15886641438249E-08 -3.26032501845140E-08  1.75107196499376E-08
  5.97816521221505E-09  3.33277660956753E-11  7.76856208677820E-09  5.51018504619928E-08  4.50555877003255E-08
  3.73851345609577E-08  3.15889515269028E-02  5.16199732736877E-01  2.00315996540233E+00  4.21597547168734E-01
  1.79180342343731E-01 -2.40237051733278E-02 -3.92574922478810E-01 -1.52342265437471E+00 -3.20629042265734E-01
 -1.36268398770832E-01  6.09989835921912E-01  1.21788199579156E+00  4.90965054284057E-01  2.17268366595784E-09
  4.44669665354501E-09  3.25958428074674E-09 -9.13736656919737E-09 -2.75717066763571E-08 -1.16014854285435E-08
 -4.63903209663185E-01 -9.26211115546997E-01 -3.73383703915687E-01  1.92973080973715E-08  5.48639272320210E-08
  2.53056682205217E-08 -6.14544535503582E-02 -4.85658016671136E-02 -1.09900809240509E-08 -9.68801223775448E-09
  1.58674715728102E-02  1.25396359765430E-02 -2.95588904954398E-02 -2.33595960959090E-02 -1.44103515003084E-09
 -1.79606097972112E-09  3.81603639489343E-02  3.01571092539162E-02 -1.24713336330920E-08 -1.03150555478306E-08
  5.97213926058185E-03  3.22485977578540E-10 -2.25725652807883E-03 -1.21879720652329E-10  7.02873885632920E-11
  3.64159758258201E-03 -1.96497515957868E-10 -3.21158699947430E-03  6.23959193825509E-10 -1.25559889605891E-09
 -8.80232842014440E-09 -3.20444009481115E-08 -3.38126803626007E-08  1.74442683057441E-08  5.92639255297383E-09
 -2.32177809893989E-11 -7.61825548831770E-09 -5.46177186627363E-08 -4.49540570643909E-08 -3.73320858802782E-08
 -3.15889517391219E-02 -5.16199735793418E-01 -2.00315997216464E+00 -4.21597545217430E-01 -1.79180339026437E-01
  2.40237053411302E-02  3.92574924843165E-01  1.52342265938553E+00  3.20629040774763E-01  1.36268396296818E-01
  6.09989833621024E-01  1.21788198331623E+00  4.90965047775395E-01  2.17769251227772E-09  4.45162770189238E-09
  3.26226633060858E-09 -9.11456633796156E-09 -2.75369196470680E-08 -1.15918840751385E-08 -4.63903207853957E-01
 -9.26211105644941E-01 -3.73383698656555E-01  1.92643260112387E-08  5.48108151686399E-08  2.52929206137713E-08
  6.14544568534624E-02  4.85658043971533E-02  1.09996347980693E-08  9.69713765299777E-09 -1.58674724706897E-02
 -1.25396367174220E-02  2.95588920969979E-02  2.33595974091641E-02  1.43428799804232E-09  1.79043994234183E-09
 -3.81603659139732E-02 -3.01571108670275E-02  1.24905216892131E-08  1.03323423507902E-08  5.97213953150326E-03
  3.23151373875963E-10 -2.25725663028458E-03 -1.22132011022490E-10  7.02804971619141E-11  3.64159774902070E-03
 -1.96650693205957E-10 -3.21158714590841E-03  6.24792715347727E-10
* ORBITAL    1   62
 -1.19285299181563E-01 -8.63456453258991E-01 -3.85945665195439E+00 -8.45921144270919E+00  1.03044250716154E+00
  4.26610334117345E-01 -1.03983906258819E-01 -1.60192843288787E+00 -4.85555533254223E+00 -1.91122285612722E-01
  3.07766319526260E-01  2.12192382147491E-10  3.30642308672934E-09 -2.60521855665561E-08 -4.08524368889585E-09
  1.14610355666199E-09 -5.12916586729892E-11 -8.04975371886272E-10  6.57567823947081E-09  1.02741522730913E-09
 -3.11805386288607E-10  1.16393494544244E-08 -3.78659068823401E-09  3.14547415349841E-09 -6.22942865917655E-11
  2.42246836915034E-12  1.99598768276245E-11  3.25925330712169E-01  4.45886445629777E-01  1.72027619890597E-01
 -2.91026972976883E-09  9.08963004628489E-10 -7.97674807265287E-10 -5.64519232693955E-01 -7.72297978207281E-01
 -2.97960577804424E-01 -4.76613368863605E-09 -3.73714687017877E-09  1.10352765614359E-11  8.76123415696290E-12
  1.23061361628200E-09  9.64932053497743E-10 -6.99037197229076E-10 -5.51519825991321E-10 -2.87900370230132E-01
 -2.17527986389206E-01  9.03116693443706E-10  7.12579240382079E-10  3.71677779832231E-01  2.80827422931279E-01
  1.17193043609600E-09  2.84342845034653E-13 -4.42948613201625E-10  3.40283971124167E-12 -6.13472359438658E-03
  2.35885072087396E-10  9.14510598626787E-03 -2.07998130002385E-10 -1.20978380813818E-02  1.19285301470272E-01
  8.63456469451638E-01  3.85945671091916E+00  8.45921146236010E+00 -1.03044252155418E+00 -4.26610354408061E-01
 -1.03983907924829E-01 -1.60192844045178E+00 -4.85555524337068E+00 -1.91122257513373E-01  3.07766337905010E-01
  2.12305549423763E-10  3.30889383497703E-09 -2.60460493184377E-08 -4.07398175095975E-09  1.15745149502510E-09
 -5.13987340354928E-11 -8.05832294088409E-10  6.57358512019583E-09  1.02356558670179E-09 -3.15680415662723E-10
 -1.16524632982683E-08  3.76799864512821E-09 -3.15892726047462E-09 -6.07372533071542E-11  7.92277884409854E-12
  2.53826621809954E-11 -3.25925322014224E-01 -4.45886415281380E-01 -1.72027607550938E-01  2.91471703532837E-09
 -9.02632413876178E-10  8.02263019118854E-10  5.64519216776356E-01  7.72297925705297E-01  2.97960556736217E-01
 -4.77811414809046E-09 -3.74716961142135E-09 -1.39909215869589E-11 -1.09266635556041E-11  1.23368061443030E-09
  9.67496039560299E-10 -7.01657589190414E-10 -5.53710323694172E-10 -2.87900394391840E-01 -2.17528004601395E-01
  9.06428542463679E-10  7.15349442506826E-10  3.71677810868401E-01  2.80827446323488E-01 -1.17358074828315E-09
 -2.07775757481791E-12  4.43566450929519E-10 -2.69166596090796E-12  6.13472409566718E-03 -2.36333667464497E-10
 -9.14510673150834E-03  2.08396955644434E-10  1.20978390591583E-02
* ORBITAL    1   31
 -4.36894170566177E-08 -3.15101593060768E-07 -1.37547458797070E-06 -2.07677640258780E-06  4.63076000188610E-07
  2.14608389979186E-07 -3.21235769558832E-08 -4.66559432166529E-07 -2.30176355244348E-06 -6.02921403783705E-07
 -3.63575722937510E-07 -1.67830826129965E-03 -3.09712259401064E-02  3.99330084568347E-01  1.81622287387403E-01
  1.52448131003436E-01  9.59659690746921E-04  1.77094023755953E-02 -2.28337681085272E-01 -1.03851960226887E-01
 -8.71701236562434E-02 -7.05948941821232E-02 -1.69980119093531E-02 -7.76498715309607E-03 -3.10084052202072E-08
 -1.02708084425747E-08 -4.79038580366181E-09  1.02710286335199E-07  1.09336925949308E-07  4.00644330758462E-08
  4.03663029200795E-02  9.71949593724427E-03  4.44003425798355E-03 -2.42601219597821E-07 -2.10770680760310E-07
 -7.93677263886271E-08  1.99958611574943E-04  1.76122251103391E-03  4.63419072297900E-10  5.24965253869605E-10
 -5.16291222177378E-05 -4.54745720638996E-04  7.23127469083938E-05  6.36927147036567E-04  8.99692048319862E-09
  7.66194094289911E-09 -9.33551915594162E-05 -8.22269287534251E-04 -1.08243068836283E-08 -8.99741136557973E-09
 -1.59439524622246E-04 -3.65055873330434E-11  6.02624731292986E-05  1.37990262107969E-11 -2.48050175019449E-10
 -7.30969028391098E-05  3.83289807731097E-10  6.44654213627754E-05 -5.60696880500352E-10  4.36924410949325E-08
  3.15123034359031E-07  1.37556540551346E-06  2.07648041018473E-06 -4.63234167976050E-07 -2.14700518069716E-07
 -3.21253279988164E-08 -4.66576111423142E-07 -2.30175124599263E-06 -6.02908219936524E-07 -3.63568539427532E-07
 -1.67830792380296E-03 -3.09712201371701E-02  3.99330150091286E-01  1.81622312602395E-01  1.52448149575549E-01
  9.59659495121688E-04  1.77093990636769E-02 -2.28337718496067E-01 -1.03851974582097E-01 -8.71701342198100E-02
  7.05948988150837E-02  1.69980135127108E-02  7.76498814266326E-03  3.09222540122380E-08  1.02723018259826E-08
  4.79617433235064E-09 -1.02706625767458E-07 -1.09320566670433E-07 -4.00540168923462E-08 -4.03663052886775E-02
 -9.71949675568585E-03 -4.44003479341051E-03  2.42446506493853E-07  2.10745689624188E-07  7.93601988186799E-08
  1.99959085831546E-04  1.76122297948566E-03  4.66650344067579E-10  5.27241161755892E-10 -5.16292313961811E-05
 -4.54745830010458E-04  7.23129008235504E-05  6.36927303235850E-04  8.99444766440998E-09  7.65917040615524E-09
 -9.33554126734329E-05 -8.22269509173880E-04 -1.08165024504892E-08 -8.99057373495165E-09  1.59439535596150E-04
  3.61775340399947E-11 -6.02624784594515E-05 -1.36736479342187E-11  2.47881047876065E-10  7.30969093237137E-05
 -3.82936704471874E-10 -6.44654256903838E-05  5.59824600649310E-10
* ORBITAL    1   32
 -1.22268740666791E-08 -8.81834358543528E-08 -3.84935943796658E-07 -5.81111712468759E-07  1.29609950333260E-07
  6.00681323489897E-08 -8.99040035555699E-09 -1.30571936915730E-07 -6.44162091425473E-07 -1.68729328943056E-07
 -1.01747915250257E-07 -9.59659689493282E-04 -1.77094023493880E-02  2.28337680930743E-01  1.03851960165810E-01
  8.71701236109577E-02 -1.67830826608086E-03 -3.09712260435234E-02  3.99330085123388E-01  1.81622287614090E-01
  1.52448131173846E-01 -4.03663026063881E-02 -9.71949587938460E-03 -4.44003424019720E-03  3.23534554084069E-08
  1.06972691902103E-08  4.98724701196391E-09  9.75291571665045E-09  2.42999933187018E-08  8.27346517462616E-09
 -7.05948953974329E-02 -1.69980121337059E-02 -7.76498722238198E-03 -7.89108175937470E-08 -6.26306783349875E-08
 -2.39109688531521E-08  1.14336383673662E-04  1.00707016238369E-03 -4.84150665763713E-10 -5.47515825124716E-10
 -2.95214378133428E-05 -2.60024331942110E-04 -1.26464933596045E-04 -1.11389492232314E-03  2.77609549749514E-09
  2.43745913602683E-09  1.63265554420695E-04  1.43803218007133E-03 -2.82718507815365E-09 -2.28949410028698E-09
 -9.11678605709103E-05  3.79409417327501E-11  3.44582213093284E-05 -1.43408020429167E-11 -5.39370563129032E-11
  1.27836015579896E-04  9.34142405496837E-11 -1.12740766641678E-04 -1.75200407515768E-10  1.22273963251002E-08
  8.81876575179293E-08  3.84953532236103E-07  5.81054565746915E-07 -1.29640238492664E-07 -6.00857502157726E-08
 -8.99068323926000E-09 -1.30575217323154E-07 -6.44159330581001E-07 -1.68726520273228E-07 -1.01746335867608E-07
 -9.59659496297627E-04 -1.77093990892966E-02  2.28337718649660E-01  1.03851974643536E-01  8.71701342653288E-02
 -1.67830791896148E-03 -3.09712200332695E-02  3.99330149535948E-01  1.81622312378364E-01  1.52448149408932E-01
  4.03663056118731E-02  9.71949681431569E-03  4.44003481114137E-03 -3.22752562152358E-08 -1.06981578917894E-08
 -4.99219269416642E-09 -9.81484174466971E-09 -2.42959663450371E-08 -8.26736693823245E-09  7.05948976062592E-02
  1.69980132893736E-02  7.76498807379390E-03  7.88446995840388E-08  6.26264827590044E-08  2.39119143419096E-08
  1.14336657368231E-04  1.00707043371854E-03 -4.87031562511494E-10 -5.49537365246388E-10 -2.95214942129917E-05
 -2.60024389365625E-04 -1.26465197378638E-04 -1.11389519290533E-03  2.77774741186057E-09  2.43842051353013E-09
  1.63265916090688E-04  1.43803254772524E-03 -2.82402922528266E-09 -2.28701257139685E-09  9.11678668817787E-05
 -3.76472065752170E-11 -3.44582248239780E-05  1.42282322429472E-11  5.40690554682898E-11 -1.27836026932163E-04
 -9.34920201678994E-11  1.12740775161073E-04  1.74836852653810E-10
* ORBITAL    1   33
 -7.21701768547885E-03 -5.17169717433615E-02 -2.15695022832463E-01 -1.69060231938136E-01 -1.72099252663112E-01
 -1.31468414255438E-01 -2.27345979297427E-03 -2.20605442307127E-02  7.71186554265474E-01  3.53019948119777E-01
  2.87540268375030E-01 -5.63536160096087E-09 -1.03008009864497E-07 -9.23077701493629E-07 -3.59490062091070E-07
 -2.67090933366744E-07  1.42026742049910E-09  2.59605474693902E-08  2.32645345000913E-07  9.05991084381961E-08
  6.73105248257557E-08 -3.01924263010068E-08 -2.50706633390800E-10  5.67307945314249E-09  3.38509503181827E-10
  6.47827600162246E-11  2.21906255180751E-11 -7.30448733279582E-02  1.97896834074557E-02  1.49718807076453E-02
  7.59679744733273E-09  6.78592605331448E-11 -1.42659877804447E-09  1.26517434084276E-01 -3.42767366830763E-02
 -2.59320579187085E-02 -2.73121696907852E-09 -4.52212285869278E-09 -4.92002620029111E-12 -4.13524553850415E-12
  7.05182303637079E-10  1.16759677616900E-09 -4.34964275416881E-10 -7.20428827667282E-10  1.72426403702490E-03
  1.17266766460363E-03  5.61582260893434E-10  9.30097658087040E-10 -2.22601533060348E-03 -1.51390747003757E-03
  1.65333704456071E-10  1.73039676645414E-12 -6.24896644332135E-11  4.86669038194470E-12 -7.49608774801397E-05
  3.35201714856940E-11  1.11745075943774E-04 -2.95570636103977E-11 -1.47824842457005E-04 -7.21692491131903E-03
 -5.17163011009852E-02 -2.15692042139110E-01 -1.69053225268354E-01 -1.72099825820887E-01 -1.31468643355785E-01
  2.27339095809174E-03  2.20595009653996E-02 -7.71190173584557E-01 -3.53020883067924E-01 -2.87540838760532E-01
  5.63557197831835E-09  1.03014718527425E-07  9.23016168284487E-07  3.59460320727954E-07  2.67067810724143E-07
 -1.42032842790436E-09 -2.59628570699726E-08 -2.32623960193282E-07 -9.05889179313832E-08 -6.73026662830809E-08
 -3.02501145399305E-08 -2.35487475024338E-10  5.68633700616314E-09 -3.25913412722997E-10 -6.33926697644313E-11
 -2.21363384345363E-11 -7.30450739568680E-02  1.97894712319103E-02  1.49718030185806E-02  7.61655934330421E-09
  6.27055266701304E-11 -1.43110912685610E-09  1.26517777087760E-01 -3.42763700736672E-02 -2.59319236613822E-02
  2.73554818708257E-09  4.52545420431075E-09 -5.93463567179053E-12 -4.88469842015997E-12 -7.06329680716805E-10
 -1.16847635360354E-09  4.35915219230956E-10  7.21157794628803E-10 -1.72424787834957E-03 -1.17265317209827E-03
 -5.62775684578604E-10 -9.31017915966574E-10  2.22599440839070E-03  1.51388871050707E-03  1.64946624253361E-10
  1.98984101870427E-12 -6.23436307424569E-11  4.78360433029076E-12 -7.49604331434069E-05  3.34128743385395E-11
  1.11744413383385E-04 -2.94640369897058E-11 -1.47823965199995E-04
* ORBITAL    1   34
  7.12985262607019E-02  5.15466612048614E-01  2.29316508145810E+00  5.50841116508983E+00 -4.18194859610219E-01
 -1.63972138550549E-01  5.29759252031421E-02  8.04354011978008E-01  2.71354747346131E+00  6.96719792240305E-01
  4.24916564426521E-01 -5.33827308637458E-10 -1.25016041507944E-08  5.81318183548920E-07  3.79033432964635E-07
  3.67417733228111E-07  4.78478390183789E-11  1.58669395295984E-09 -1.59090813244511E-07 -1.00361530805697E-07
 -9.61678254726738E-08 -4.51265022660785E-08 -3.63744018421397E-08 -1.98700983342357E-08  1.40073975352832E-10
  1.16485117211573E-10  6.12455621691734E-11 -1.46344082882223E-01 -1.64050943462459E-01 -6.02574005572747E-02
  1.02927273321328E-08  8.90033002444870E-09  4.98450780764465E-09  2.53475387975184E-01  2.84144569949761E-01
  1.04368879726268E-01  5.75499156598032E-09  8.15864368355252E-09  2.21372344582491E-11  1.67631257482764E-11
 -1.48594965635241E-09 -2.10656567008792E-09  9.54174524544093E-10  1.34663131952449E-09 -1.29069563562640E-02
 -1.14797813254299E-02 -1.23134526123141E-09 -1.73808862185455E-09  1.66628091308860E-02  1.48203340580658E-02
  5.01652164305734E-10  1.47038420949959E-12 -1.89610966088231E-10  3.01443112478736E-12  3.57188224247822E-04
  9.96768950875819E-11 -5.32464768599775E-04 -8.79482544629462E-11  7.04384680564411E-04 -7.12985350585706E-02
 -5.15466675218452E-01 -2.29316534844761E+00 -5.50841132962892E+00  4.18194546945549E-01  1.63971912499378E-01
  5.29759285572236E-02  8.04354054072243E-01  2.71354652326077E+00  6.96719353055388E-01  4.24916201220653E-01
 -2.47005042798713E-09 -4.73552310845381E-08  2.91321551620778E-07  2.68221481461526E-07  2.85997528621639E-07
  7.06861451256755E-10  1.34498666336795E-08 -6.03843347890938E-08 -6.26443703598848E-08 -6.84547880437874E-08
  6.96991165643272E-08  4.24128872855603E-08  2.06358421949739E-08  1.59764804681035E-10  1.35112376003623E-10
  6.76593584079427E-11  1.46343992971967E-01  1.64050981607987E-01  6.02574258246252E-02 -1.86565205113521E-08
 -1.09556210007088E-08 -5.24513219976744E-09 -2.53475230170164E-01 -2.84144634332083E-01 -1.04368922632485E-01
  4.78865532738802E-09  6.78290912379723E-09 -2.16065526872431E-11 -1.62339818576795E-11 -1.23643239452160E-09
 -1.75134732375364E-09  7.46141625983030E-10  1.05047372212188E-09 -1.29069623664374E-02 -1.14797865417225E-02
 -9.62802660218164E-10 -1.35576421544188E-09  1.66628166406782E-02  1.48203406043481E-02 -5.51358632510269E-10
 -8.90256344962890E-13  2.08399282891824E-10 -3.30529253973731E-12 -3.57188491962718E-04 -1.13243016992926E-10
  5.32465166922676E-04  9.99134816010149E-11 -7.04385204388637E-04
* ORBITAL    1   35
 -1.53778096487052E-08 -1.10604267394070E-07 -4.74578654686307E-07 -6.43410455220102E-07  4.44852261719280E-08
 -5.69363363788664E-09 -7.75870907675757E-09 -9.90301767780488E-08  4.09983385918528E-07  2.44004880635650E-07
  2.08463564609223E-07  9.14329978157528E-03  1.64577155768499E-01  1.36920909445066E+00  5.23214833228098E-01
  3.84430318786931E-01 -5.79298225792190E-04 -1.04272260150154E-02 -8.67499196356612E-02 -3.31496819353750E-02
 -2.43566162737762E-02  1.16080632276358E-01  2.86153203111110E-02  3.65898721162179E-03 -3.90671105998584E-10
 -3.40145880985031E-09 -2.13432498528145E-09 -6.58250898042647E-08  1.43506758111518E-08  8.62176455128459E-09
 -7.35458673740121E-03 -1.81299849013476E-03 -2.31824368360603E-04  1.11346463159660E-07 -4.61665084703588E-08
 -2.82930825201670E-08  4.56264919469608E-03  6.49476578144159E-03  6.98718856280042E-10  8.18097550638988E-10
 -1.17807092185008E-03 -1.67694129555395E-03  1.82829669849592E-04  2.60251296672717E-04 -6.55650910454755E-10
 -1.17045330158674E-09 -2.36032091008278E-04 -3.35983018951214E-04  4.40498542464652E-09  5.68050623236394E-09
 -2.33846002199625E-04  2.07182570437232E-11  8.83854619819024E-05 -7.83659260177364E-12  9.66560112323839E-11
 -1.18792343062421E-05 -1.67078063952025E-10  1.04763845168263E-05  3.12292171542802E-10  1.84664820121946E-11
  7.06521418192564E-10  2.06271036757188E-08  5.46795003322141E-07 -4.56208620104519E-08 -4.09891774114233E-08
 -3.68124229268832E-09 -7.46799309197798E-08 -9.95597895653052E-07 -3.94335754935330E-07 -3.00135372239404E-07
 -9.14329990355814E-03 -1.64577157547891E-01 -1.36920907353550E+00 -5.23214816502263E-01 -3.84430301556142E-01
  5.79298232113231E-04  1.04272260413740E-02  8.67499184800242E-02  3.31496809492059E-02  2.43566152531280E-02
  1.16080641103390E-01  2.86153149362640E-02  3.65898322299020E-03 -3.69855871310228E-10 -3.41334078809225E-09
 -2.14162436034712E-09 -9.73912682833847E-08 -2.10815810580393E-08 -4.39540014220732E-09 -7.35458729739277E-03
 -1.81299812370914E-03 -2.31824100753491E-04  1.66123637670684E-07  1.51469265296237E-08 -5.78182210483587E-09
 -4.56264985011928E-03 -6.49476622939914E-03 -6.98734887582981E-10 -8.18344293169319E-10  1.17807116423079E-03
  1.67694146173935E-03 -1.82829718792321E-04 -2.60251330889324E-04  3.44243929396269E-09  3.64918495173532E-09
  2.36032112559081E-04  3.35983034722087E-04 -8.00275041296780E-09 -8.88149260687155E-09 -2.33845989278960E-04
  2.06752594734344E-11  8.83854538652325E-05 -7.81891612327418E-12  1.73734313026948E-10 -1.18792328213811E-05
 -2.81945363594517E-10  1.04763840112313E-05  4.64096932238754E-10
* ORBITAL    1   36
  3.51311503305280E-09  2.52921018153196E-08  1.09275074796896E-07  1.70336837137450E-07 -1.20815163358872E-08
 -4.33657880798583E-10  1.92969788861363E-09  2.58216709117491E-08 -5.10665696914469E-08 -3.88692049179728E-08
 -3.47810202741876E-08  5.79298226831872E-04  1.04272260358036E-02  8.67499196107218E-02  3.31496818468892E-02
  2.43566161694308E-02  9.14329978582686E-03  1.64577155854444E-01  1.36920909429618E+00  5.23214832771000E-01
  3.84430318251633E-01  7.35458657660610E-03  1.81299849593729E-03  2.31824376256656E-04  1.33382213307980E-09
  1.06554535101892E-08  6.67997624831287E-09  1.03173580983492E-08 -8.84169104285142E-09 -5.08097687304477E-09
  1.16080631480219E-01  2.86153203664669E-02  3.65898726026762E-03 -1.86538235891424E-08  8.50929298657796E-09
  4.53110795021337E-09  2.89079087326580E-04  4.11493452563179E-04 -2.17924598003981E-09 -2.55333608835775E-09
 -7.46398746799091E-05 -1.06247159787761E-04 -2.88567265705605E-03 -4.10765049888516E-03  8.74655165608732E-10
  1.13242992087746E-09  3.72538744235800E-03  5.30295404238604E-03  1.35525346722303E-11 -1.24600606495991E-10
 -1.48159683156113E-05 -6.45324458404766E-11  5.59981821456580E-06  2.43927890960812E-11 -3.41446663702014E-11
  1.87493932364700E-04  4.35178925107340E-11 -1.65354078136942E-04 -2.82437336488776E-11 -6.61895196901412E-10
 -4.89152527670382E-09 -2.50075058348512E-08 -1.52405737011254E-07  1.23521967614642E-08  9.13731308938703E-09
  1.17242127785555E-09  2.12824837847755E-08  2.09864834412144E-07  7.96337223004561E-08  5.96392548987591E-08
 -5.79298231229589E-04 -1.04272260246868E-02 -8.67499185133215E-02 -3.31496810413127E-02 -2.43566153600694E-02
 -9.14329989938954E-03 -1.64577157463489E-01 -1.36920907369372E+00 -5.23214816958136E-01 -3.84430302089601E-01
  7.35458747014883E-03  1.81299812130450E-03  2.31824094021977E-04  1.28098317131014E-09  1.06837097381331E-08
  6.69743899075214E-09  1.89078962779933E-08  7.49465171618257E-10 -1.56156201513681E-09  1.16080641906608E-01
  2.86153148819975E-02  3.65898317469136E-03 -3.34896577692200E-08 -8.12653317004067E-09 -1.57917729767485E-09
 -2.89079147833827E-04 -4.11493494325443E-04  2.17926490512271E-09  2.55391758118431E-09  7.46399156868629E-05
  1.06247187788365E-04  2.88567320271639E-03  4.10765087143677E-03 -1.63034909549354E-09 -1.80489256555692E-09
 -3.72538803095573E-03 -5.30295444325726E-03  9.62022510340996E-10  9.92351184515150E-10 -1.48159650496527E-05
 -6.44310181194930E-11  5.59981545897821E-06  2.43546154890469E-11 -5.50032510881456E-11  1.87493909637080E-04
  7.46279318478954E-11 -1.65354061953688E-04 -6.94610094677302E-11
* ORBITAL    1   38
 -1.37026105493849E-08 -9.91759651607167E-08 -4.44595042576316E-07 -1.24123356970975E-06  3.47295781179068E-08
  6.66122700264628E-09 -1.01536724658472E-08 -1.56845391031145E-07 -4.36310969592645E-07 -1.08139372080528E-07
 -6.51189271122337E-08  8.29283312367656E-04  1.50336054059656E-02 -1.94264909944342E-01  1.50275443036038E-01
  2.31480268876598E-01  1.25195588485859E-03  2.26959964131080E-02 -2.93278626749856E-01  2.26868434343508E-01
  3.49462061440422E-01  7.37192451959772E-02  1.20178481011785E-02 -3.11418911122828E-04 -1.54217277695342E-08
 -1.32185881565160E-08 -4.99925368197754E-09  3.68482413982543E-08  4.01047310857665E-08  1.43855666033331E-08
  1.11292755131296E-01  1.81431502115962E-02 -4.70145273122954E-04 -3.01622710192161E-08 -4.05239478207238E-08
 -1.39732296624338E-08  8.96637352264644E-03  8.88414863635121E-03  1.10699957542313E-09  1.04980605943319E-09
 -2.31510783235490E-03 -2.29387741815998E-03 -8.56116521650084E-03 -8.48265631368362E-03  2.08907280858621E-09
  1.79561079934667E-09  1.10524167025133E-02  1.09510621636888E-02 -4.67498877453970E-09 -4.19454156581284E-09
  1.18389310544527E-03 -4.41598373020168E-11 -4.47469544058515E-04  1.66904732583855E-11 -6.75026467141406E-11
 -1.43303162959615E-03  8.33948841991925E-11  1.26381510118744E-03 -4.19325112436385E-11  1.37022406357129E-08
  9.91732507385761E-08  4.44583247613673E-07  1.24124130037816E-06 -3.47082859908537E-08 -6.64929150608868E-09
 -1.01536009760206E-08 -1.56845012463788E-07 -4.36332406544150E-07 -1.08148370679469E-07 -6.51249661036737E-08
  8.29283591266062E-04  1.50336105392382E-02 -1.94264887156528E-01  1.50275458826956E-01  2.31480283478132E-01
  1.25195626162351E-03  2.26960032936237E-02 -2.93278596312118E-01  2.26868456410047E-01  3.49462082094890E-01
 -7.37192545330774E-02 -1.20178547188279E-02  3.11416714327499E-04  1.53857289898706E-08  1.31993766235698E-08
  4.98680839901701E-09 -3.68186062813502E-08 -4.00849133375633E-08 -1.43722193658609E-08 -1.11292766402521E-01
 -1.81431594471726E-02  4.70142179948025E-04  3.02018317990208E-08  4.05371077088341E-08  1.39812003393202E-08
  8.96637365090185E-03  8.88414886505772E-03  1.10792780968590E-09  1.05016444584013E-09 -2.31510787929784E-03
 -2.29387748868464E-03 -8.56116535193975E-03 -8.48265653573305E-03  2.08912846589061E-09  1.79606943853540E-09
  1.10524168606934E-02  1.09510624375341E-02 -4.67706588095617E-09 -4.19593169528157E-09 -1.18389309728396E-03
  4.40919006628529E-11  4.47469542639397E-04 -1.66644888798878E-11  6.75188496020975E-11  1.43303162264276E-03
 -8.34507907287920E-11 -1.26381509308207E-03  4.21279015383847E-11
* ORBITAL    1   39
  3.90027867154092E-08  2.82291533746840E-07  1.26547658359703E-06  3.53265393857942E-06 -9.89528103805694E-08
 -1.90145491985270E-08  2.89027787847424E-08  4.46453926435300E-07  1.24187726314412E-06  3.07787639860726E-07
  1.85345610738103E-07 -1.25195585984413E-03 -2.26959959486624E-02  2.93278628925755E-01 -2.26868433429825E-01
 -3.49462060735556E-01  8.29283320937057E-04  1.50336055636182E-02 -1.94264909202276E-01  1.50275443352792E-01
  2.31480269122748E-01 -1.11292753660780E-01 -1.81431497868921E-02  4.70145398075224E-04 -1.68307321513624E-08
 -1.44698675142407E-08 -5.47166239409887E-09 -7.68317333115344E-08 -8.99750345273584E-08 -3.18047829706476E-08
  7.37192456971188E-02  1.20178482453122E-02 -3.11418869174338E-04  1.02234499913445E-07  1.29405369538632E-07
  4.50896702781246E-08 -1.35363907263030E-02 -1.34122572519102E-02  1.21132453344683E-09  1.14909261363448E-09
  3.49508100370657E-03  3.46302989281036E-03 -5.67083243683908E-03 -5.61882888095105E-03 -7.79249188383105E-09
 -6.86331019880298E-09  7.32101344355406E-03  7.25387707524378E-03  1.18678077559352E-08  1.05748239331136E-08
 -1.78730446148446E-03 -4.83609519936211E-11  6.75537584843646E-04  1.82793962505151E-11  1.36435024828468E-10
 -9.49226219905532E-04 -1.87646692221386E-10  8.37138853555826E-04  1.85779852621160E-10 -3.90013471172044E-08
 -2.82281075160344E-07 -1.26543159433261E-06 -3.53268288734182E-06  9.88704863257375E-08  1.89683075156376E-08
  2.89022621919397E-08  4.46452661207033E-07  1.24195962169243E-06  3.07822636087232E-07  1.85369220052792E-07
 -1.25195628663078E-03 -2.26960037574033E-02  2.93278594131651E-01 -2.26868457325341E-01 -3.49462082800908E-01
  8.29283582726251E-04  1.50336103813803E-02 -1.94264887898280E-01  1.50275458510080E-01  2.31480283231998E-01
  1.11292767872323E-01  1.81431598706807E-02 -4.70142055583315E-04  1.67852863621787E-08  1.44460631432514E-08
  5.45609400931420E-09  7.68389581587430E-08  8.99623439005251E-08  3.17950330960679E-08 -7.37192540299181E-02
 -1.20178545734968E-02  3.11416756813959E-04 -1.02315925235945E-07 -1.29419375717168E-07 -4.50964191947734E-08
 -1.35363909053750E-02 -1.34122575926498E-02  1.21254459362278E-09  1.14957836789153E-09  3.49508106029077E-03
  3.46302998887643E-03 -5.67083253423282E-03 -5.61882903525537E-03 -7.79572835172717E-09 -6.86631200242414E-09
  7.32101354772799E-03  7.25387725629677E-03  1.18735434817526E-08  1.05793320766593E-08  1.78730444854294E-03
  4.82741811823692E-11 -6.75537581507892E-04 -1.82463394767927E-11 -1.36655475705386E-10  9.49226215573633E-04
  1.88002851037527E-10 -8.37138847702111E-04 -1.86343996113048E-10
* ORBITAL    1   43
  2.56126707578218E-03  1.73931518258459E-02  5.72882729347315E-02  2.52075145261666E-01 -8.45740981792159E-03
  2.11224722545795E-02 -9.17757845049159E-03 -1.47688085268604E-01 -2.29612938010543E-01 -6.71749524073145E-01
 -7.46310600812487E-01  1.44903260565350E-09  2.42543685053142E-08  9.61672610141603E-08  7.19585393585059E-08
  6.81329843140326E-08 -3.64625839022753E-10 -6.10111765356174E-09 -2.41954853008655E-08 -1.80970387072604E-08
 -1.71344678389819E-08  4.66837013193712E-08  5.00417821333342E-08  1.66855714116969E-08  3.40281317494013E-10
  5.72498237242268E-10  2.68159249083776E-10  1.82069367056437E-02  6.81928364840011E-02  1.23862857235863E-02
 -1.17492204482678E-08 -1.25855926528849E-08 -4.19538664197079E-09 -3.15353371129159E-02 -1.18113453536629E-01
 -2.14536743301570E-02  1.05639681446502E-09  7.25027180356149E-10 -2.80437887415507E-11 -2.55775360930787E-11
 -2.72770953221429E-10 -1.87208871892025E-10  1.69044806198428E-10  1.16183958714066E-10  4.42396849175581E-02
  3.90528576072502E-02 -2.18182056885424E-10 -1.49948364545678E-10 -5.71131878041496E-02 -5.04170225234315E-02
 -3.93499175817178E-11  7.58960385049570E-13  1.48734421956549E-11 -1.22991717299050E-12 -1.26012572173938E-03
 -7.88408322736589E-12  1.87848451490972E-03  6.96032139772065E-12 -2.48500142885270E-03  2.56126327282809E-03
  1.73931242728490E-02  5.72881485443124E-02  2.52074765564897E-01 -8.45743174989451E-03  2.11224560691745E-02
  9.17758113620048E-03  1.47688127899094E-01  2.29613053803801E-01  6.71749551141931E-01  7.46310614663180E-01
 -1.44813329680242E-09 -2.42423052272454E-08 -9.61364593193685E-08 -7.19663094270473E-08 -6.81454599019511E-08
  3.64353114653360E-10  6.09697394008879E-09  2.41849561500913E-08  1.80996209835663E-08  1.71386320489450E-08
  4.66607079742613E-08  5.01373828757927E-08  1.67337750029690E-08 -3.30777045770845E-10 -5.76042731328086E-10
 -2.70840608853654E-10  1.82069379918261E-02  6.81928374954057E-02  1.23862843439587E-02 -1.17414124382135E-08
 -1.26183525249793E-08 -4.21190880844859E-09 -3.15353439632714E-02 -1.18113463219488E-01 -2.14536756604506E-02
 -1.04460216270240E-09 -7.15475232455609E-10 -2.98040533746386E-11 -2.69400169258974E-11  2.69703331468426E-10
  1.84725390247876E-10 -1.66470796394502E-10 -1.14096340932792E-10 -4.42396866349147E-02 -3.90528590895984E-02
  2.14888125908179E-10  1.47277708726685E-10  5.71131896974671E-02  5.04170241465236E-02 -4.01620248674252E-11
 -1.31396028209902E-12  1.51795318067677E-11 -4.37769417667694E-13 -1.26012568342760E-03 -8.10624814386989E-12
  1.87848446037772E-03  7.15609399673525E-12 -2.48500136693682E-03
* ORBITAL    1   48
  1.57709118773091E-10  1.06641363179016E-09  2.57556196535219E-09  2.90584698108309E-08  1.11679885353279E-10
  1.47732130554494E-09 -3.46846033534064E-10 -6.47096049103197E-09 -1.50892162547451E-08 -2.54829397298539E-08
 -2.63615290250548E-08 -3.09455483651191E-03 -4.87328775791904E-02 -2.58441532246345E-01 -5.50824641355074E-01
 -5.88112487707573E-01 -3.63424715064969E-03 -5.72319217439038E-02 -3.03513908387197E-01 -6.46888857938506E-01
 -6.90679733665548E-01 -1.60309223165833E-02 -1.22198398675690E-01 -3.45684439767145E-02 -5.17606884633938E-11
  1.84877776479842E-09 -1.00760426906825E-09 -2.76317538697956E-11  5.36229386887526E-09  3.89693249610372E-09
 -1.88267086257893E-02 -1.43509879318667E-01 -4.05972024818861E-02  2.50477506262930E-10 -1.44958628589977E-08
 -3.93113233938552E-09 -2.38549390620026E-02 -2.00105210223915E-02 -2.56219586461354E-09 -2.39794335806547E-09
  6.15931885104230E-03  5.16669432594475E-03  1.77184051663440E-02  1.48629395677023E-02  2.99179280535240E-09
  2.82179152544789E-09 -2.28743626274330E-02 -1.91879724390199E-02  2.01433318076433E-09  1.85662405505025E-09
  4.75872096146516E-04 -6.48093003584759E-11 -1.79862865543221E-04  2.44923002984132E-11 -7.51629647383422E-11
 -4.48088579270837E-04  7.96037718297735E-11  3.95176915674965E-04  2.34763495005322E-11  1.62542208594485E-10
  1.10165117021350E-09  2.73355152345874E-09  2.95214059768303E-08  1.21094100450486E-10  1.48610664769765E-09
  3.43123782741059E-10  6.41416104870307E-09  1.49522991530335E-08  2.54515525464831E-08  2.63434509289707E-08
  3.09455481556963E-03  4.87328775096700E-02  2.58441537086578E-01  5.50824638298553E-01  5.88112481874292E-01
  3.63424712733873E-03  5.72319215243293E-02  3.03513913867321E-01  6.46888854398336E-01  6.90679726986905E-01
 -1.60309186664642E-02 -1.22198401063818E-01 -3.45684448178929E-02 -8.00918889734388E-11  1.84660287423580E-09
 -1.01032308668279E-09 -4.60189651299006E-12  5.36107891904411E-09  3.90035818524537E-09 -1.88267038971754E-02
 -1.43509882143456E-01 -4.05972034470270E-02  3.04309947638253E-10 -1.44761016215001E-08 -3.92271845605563E-09
  2.38549384170061E-02  2.00105204831441E-02  2.56179869891067E-09  2.39766528389380E-09 -6.15931860263299E-03
 -5.16669412765873E-03 -1.77184046405327E-02 -1.48629391383498E-02 -2.98990587291848E-09 -2.82018830969368E-09
  2.28743620392162E-02  1.91879719518681E-02 -2.01526890970505E-09 -1.85754944780683E-09  4.75872172630909E-04
 -6.48816076350994E-11 -1.79862899135178E-04  2.45190202790672E-11 -7.52373004192988E-11 -4.48088655639771E-04
  7.96705013221546E-11  3.95176979198992E-04  2.35671466694906E-11
* ORBITAL    1   49
  3.18355062743904E-10  2.15228928918573E-09  5.18191382842942E-09  5.87665589123826E-08  2.12080473276627E-10
  2.98164110318460E-09 -7.02960938763698E-10 -1.31263734698674E-08 -3.06087431165953E-08 -5.15924129772917E-08
 -5.33585065121932E-08 -3.63424715490486E-03 -5.72319217995206E-02 -3.03513908193716E-01 -6.46888857968334E-01
 -6.90679733785696E-01  3.09455483397748E-03  4.87328775447818E-02  2.58441532326968E-01  5.50824641342497E-01
  5.88112487651546E-01 -1.88267083531503E-02 -1.43509879157362E-01 -4.05972023704849E-02  1.01876900193219E-10
 -2.60382346793621E-09  1.40917815867988E-09 -1.94695054395396E-10  1.38344546599915E-08  6.29766585262030E-09
  1.60309224427806E-02  1.22198398794771E-01  3.45684440549724E-02  4.43080460394088E-10 -2.76655876079056E-08
 -8.89614789759663E-09 -2.80152583885158E-02 -2.35003708847070E-02  3.59679524727648E-09  3.36618132962692E-09
  7.23350861698685E-03  6.06776969155929E-03 -1.50871881810078E-02 -1.26557647419556E-02  2.31910600722415E-09
  2.21567058464315E-09  1.94774761674618E-02  1.63385219538385E-02  1.18753311300937E-09  1.05335220804199E-09
  5.58864625344873E-04  9.10387481012792E-11 -2.11230917617836E-04 -3.44179789412858E-11 -8.06738981814008E-11
  3.81546457493714E-04  9.71753178153341E-11 -3.36492500905583E-04 -3.69269534285823E-11  3.30620902734569E-10
  2.24079165090428E-09  5.57985019230926E-09  5.99327572813779E-08  2.35523793818553E-10  3.00363281082840E-09
  6.93863052524351E-10  1.29832773389337E-08  3.02638525353017E-08  5.15133320230182E-08  5.33130197794213E-08
  3.63424712291545E-03  5.72319214657234E-02  3.03513914052018E-01  6.46888854367382E-01  6.90679726866604E-01
 -3.09455481808894E-03 -4.87328775437582E-02 -2.58441537007953E-01 -5.50824638312383E-01 -5.88112481931508E-01
 -1.88267041566013E-02 -1.43509882300526E-01 -4.05972035572523E-02  1.48774880526128E-10 -2.59593296034298E-09
  1.41586610367634E-09 -2.15215020762647E-10  1.38188008169851E-08  6.29540783001646E-09  1.60309185399801E-02
  1.22198400943251E-01  3.45684447386980E-02  5.33368055779077E-10 -2.76231928100323E-08 -8.88129517331501E-09
  2.80152575662058E-02  2.35003701948130E-02 -3.59592098785954E-09 -3.36551967646383E-09 -7.23350834599716E-03
 -6.06776946996841E-03  1.50871877283170E-02  1.26557643749588E-02 -2.31563925706772E-09 -2.21259337084880E-09
 -1.94774757161018E-02 -1.63385215763086E-02 -1.19091739411692E-09 -1.05646161456885E-09  5.58864716676012E-04
  9.11669531719490E-11 -2.11230954628098E-04 -3.44660323885946E-11 -8.07175097942467E-11  3.81546522154146E-04
  9.72124782686959E-11 -3.36492553450514E-04 -3.68589126638926E-11
* ORBITAL    1   53
 -2.12903880527436E-01 -1.53828655895387E+00 -6.79852959418005E+00 -1.65647874592594E+01 -5.67995175822228E-01
 -5.39306845685981E-01 -1.58585909905199E-01 -2.31690739839589E+00 -7.49535132599188E+00 -1.33567244179645E+00
 -5.67354223362960E-01 -3.36222843747340E-10 -8.91258031647206E-09  1.09569654546955E-07  1.31198104117920E-08
 -3.75633747110407E-09  8.60514915248300E-11  2.26249488040594E-09 -2.75800244744684E-08 -3.28687067799011E-09
  9.53642718644007E-10 -2.48456700191150E-08  5.81251587787516E-09  1.17090320385220E-08  1.05989080148732E-10
 -8.06752003537669E-11 -7.85510511870139E-11  4.49641743027132E-01  7.48781523569838E-01  2.33385747484157E-01
  6.29574260687789E-09 -1.53346622412675E-09 -2.95721008455180E-09 -7.78802343443571E-01 -1.29692764318411E+00
 -4.04235972992775E-01 -1.74931598111734E-08 -1.36082901168291E-08  2.50785561198575E-10  2.02100432440837E-10
  4.51653535195358E-09  3.51349735463576E-09 -2.74965416754153E-09 -2.14010731218526E-09  5.84510535215346E-02
  4.77701694635859E-02  3.55539458307326E-09  2.76760303298491E-09 -7.54599841854718E-02 -6.16710224370344E-02
 -1.39293995059322E-10  1.00315307941419E-11  5.26414024723963E-11  1.73057653497299E-11 -9.07951471007535E-04
 -2.86177032136541E-11  1.35349412721873E-03  2.52080951270942E-11 -1.79050442068304E-03  2.12903880550167E-01
  1.53828655909085E+00  6.79852959357102E+00  1.65647874675090E+01  5.67995172957556E-01  5.39306841453375E-01
 -1.58585909786328E-01 -2.31690739506982E+00 -7.49535133742650E+00 -1.33567243585495E+00 -5.67354217310931E-01
 -3.38188328416885E-10 -8.94641089637602E-09  1.09541057241951E-07  1.30991298372496E-08 -3.77270266043432E-09
  8.66510390116125E-11  2.27401115977039E-09 -2.75703516677265E-08 -3.27990318891450E-09  9.59131542763258E-10
  2.48866439038313E-08 -5.69804718918620E-09 -1.16629287457644E-08  9.47878956822638E-11 -9.68100912696378E-11
 -9.01920640168467E-11 -4.49641743121571E-01 -7.48781518660702E-01 -2.33385745176382E-01 -6.30969711647480E-09
  1.49454012160863E-09  2.94152102468731E-09  7.78802344972505E-01  1.29692763349397E+00  4.04235967818521E-01
 -1.74927684355903E-08 -1.36081142973603E-08 -2.52445777681221E-10 -2.03476858441211E-10  4.51647229821266E-09
  3.51347798606865E-09 -2.74960652136608E-09 -2.14009487088697E-09  5.84510500202792E-02  4.77701664730411E-02
  3.55522748691767E-09  2.76751604876288E-09 -7.54599825349872E-02 -6.16710208899250E-02  1.39745443580178E-10
 -4.03857267690749E-12 -5.28074352056806E-11 -1.98071451410555E-11  9.07951458101984E-04  2.87388810861674E-11
 -1.35349411552023E-03 -2.53146894767525E-11  1.79050443532359E-03
* ORBITAL    1   54
  1.45015369433351E-13  1.17960902847061E-12  5.39453792270181E-12  1.26514178733719E-11  5.09952488189961E-13
  4.68769944417285E-13  7.78898695483662E-14  1.86962008479131E-12  6.39506512392645E-12  1.05673742751773E-12
  3.85697134366113E-13  4.61782663804483E-12  8.86854654439788E-11  6.46327219373131E-11  6.62598880847246E-11
  1.05380945995572E-10  5.03240706111719E-12  1.08414247845048E-10 -4.03988384648148E-11  1.82180490730297E-11
  1.01112423573123E-10  2.16761189072008E-10  5.45221824929915E-11  1.53945289048743E-11  1.27395761409335E-09
  5.51877267953420E-09  3.92807560251023E-09 -2.55620935909892E-09 -1.11053490611101E-08 -7.90438122698400E-09
  4.05574946763040E-10 -6.36738320604793E-11 -3.69158708372320E-11 -1.47495094592955E-09 -6.41022418165792E-09
 -4.56315374962800E-09  1.23614612662846E-01  1.04817895050734E-01  5.01024159494198E-11 -4.87742732453715E-11
  4.78757336392198E-01  4.05957962041599E-01  6.30049291131464E-02  5.34244609218389E-02 -9.02801138363444E-11
  9.04132807670351E-11  4.88034081013058E-02  4.13824093942454E-02 -6.99036661728020E-11  7.00637925998908E-11
  1.75564619322132E-03  4.82823116188477E-11  4.64500320727411E-03 -1.28933250835608E-10 -7.61212978437638E-10
  5.29389986380542E-04 -8.91687392325867E-10  6.00271832228680E-04 -2.88043755122456E-10 -1.78709120459596E-13
 -1.26428897284040E-12 -5.47479125851412E-12 -1.25574424027642E-11 -5.04016604125077E-13 -4.73572084016566E-13
  1.85711671951321E-13  1.86218841966010E-12  6.33694741234335E-12  1.04320918107406E-12  3.82022886778602E-13
  2.04754846385695E-13  4.30492097800016E-11 -1.48430833270113E-10 -7.86707903417595E-11 -3.74758607606643E-11
  3.05134429378368E-12  8.73303806555460E-11 -1.42819228710950E-10 -4.43966102342889E-11  4.21011326236973E-11
 -1.46595140040343E-10  1.62903092793431E-10  7.50293096296399E-11 -1.28160946391836E-09 -5.52391768061526E-09
 -3.93463210424259E-09  2.56872156079321E-09  1.11137542259762E-08  7.91511210929753E-09 -3.62202102445943E-10
  1.65406106217437E-10  7.91251222266984E-11  1.48212368436011E-09  6.41511607991158E-09  4.56936796196700E-09
  1.23614616544302E-01  1.04817898160357E-01  4.32852217585320E-11 -5.45216344093694E-11  4.78757351379090E-01
  4.05957974074932E-01  6.30049309084538E-02  5.34244623916068E-02 -7.98699508066628E-11  9.91794748317752E-11
  4.88034094984579E-02  4.13824105339894E-02 -6.18108882075968E-11  7.68732086156394E-11 -1.75564605447286E-03
 -4.82635100007503E-11 -4.64500284366248E-03  1.29305478773958E-10  7.62641921416500E-10 -5.29389944376846E-04
  8.93176509819341E-10 -6.00271783746683E-04  2.88444731433712E-10
* ORBITAL    1   55
 -1.48822197865053E-12 -1.06467655891974E-11 -4.69716831044209E-11 -1.09050680136935E-10 -4.51334439010930E-12
 -4.14213670621728E-12 -1.06675901836053E-12 -1.59824889057705E-11 -5.48302538981787E-11 -9.14291028822541E-12
 -3.39861461743482E-12 -2.68855530446123E-12 -8.25924547675736E-11  1.55531259642168E-10  4.93052699712695E-11
 -3.81397532207097E-11  1.00152518143982E-13  4.18394530495777E-11 -1.53533803520025E-10 -8.04947397412668E-11
 -3.88130147704917E-11 -3.67924587660548E-10  1.74542988226020E-10  8.30409810882752E-11 -2.95123195452029E-09
 -1.28226287714230E-08 -9.12697092390262E-09 -1.09991233297094E-09 -4.77405032892264E-09 -3.40019575341209E-09
  1.49263230528847E-10 -1.66752266676642E-10 -7.66680251305051E-11 -6.42845765444877E-10 -2.76863259436656E-09
 -1.96683114241614E-09  1.99239080593951E-02  1.68942979829029E-02 -1.14183871826701E-10  1.14378530637927E-10
  7.71649636978644E-02  6.54313344486063E-02 -3.90903728224206E-01 -3.31463287983249E-01 -3.94230025420389E-11
  3.87257188762944E-11 -3.02792725925652E-01 -2.56750358884117E-01 -3.09951714252417E-11  2.95958868168171E-11
  2.82970847280018E-04 -6.17496919647490E-10  7.48670508192545E-04 -1.03741029525112E-09  1.27289879870092E-10
 -3.28451326916351E-03  2.31170164254492E-11 -3.72428797706122E-03 -4.70962472623213E-11  1.52319877100560E-12
  1.06019829398448E-11  4.69344940792301E-11  1.09139075957224E-10  4.51250951380014E-12  4.13726678810176E-12
 -1.10383610330051E-12 -1.59107735760399E-11 -5.48467619718839E-11 -9.13160414027050E-12 -3.38524640012582E-12
 -5.35619379080652E-12 -1.13438909871253E-10  2.62576684193003E-11 -2.30584183833205E-11 -1.04270307641366E-10
  4.72213072853454E-12  8.98545927800836E-11  6.96694738473760E-11  6.81254422992843E-11  1.06746250879653E-10
  3.99471535420635E-10 -5.31044526151844E-11 -3.23479379483559E-11  2.96565926396757E-09  1.28323517100346E-08
  9.13937375723834E-09  1.10654217837290E-09  4.77851200749633E-09  3.40587856570555E-09 -2.14233637828876E-10
 -5.82602403671355E-11 -1.70231905383204E-11  6.46707632182491E-10  2.77121054915936E-09  1.97010895530664E-09
  1.99239086326941E-02  1.68942984490946E-02 -1.00994254645081E-10  1.25485155094031E-10  7.71649658993772E-02
  6.54313362491600E-02 -3.90903740456316E-01 -3.31463297807372E-01 -3.39780632592641E-11  4.33144195931130E-11
 -3.02792735415247E-01 -2.56750366497268E-01 -2.67622496702005E-11  3.31602662357834E-11 -2.82970823974841E-04
  6.18432568228756E-10 -7.48670448427892E-04  1.03929145412148E-09 -1.27615941843558E-10  3.28451301270438E-03
 -2.32959101051405E-11  3.72428768432342E-03  4.71254661213642E-11
* ORBITAL    1   56
  2.42068147234005E-10  1.74837891415046E-09  7.70590408634710E-09  1.79881276711811E-08  7.18939008268873E-10
  6.59153131257229E-10  1.81531274052302E-10  2.63368131784712E-09  8.86695160050964E-09  1.48704874263389E-09
  5.76710463446993E-10  6.82592416768284E-10  1.05796962825407E-08  4.40900054147671E-08  1.39313083827278E-08
  9.16537477375382E-09  7.96222626117607E-10  1.23421995730413E-08  5.14397376141768E-08  1.62534061676865E-08
  1.06917345838124E-08  8.86380452552368E-09  2.90195850525550E-08  1.29335890866873E-08  6.68451691032986E-02
  2.67305525578575E-02  3.82314831148633E-02 -8.18769428433568E-02 -3.27415726060991E-02 -4.68287683466217E-02
  1.03286926792847E-08  3.38595008417838E-08  1.50907636055126E-08 -4.72716737676883E-02 -1.89033536731322E-02
 -2.70366013606741E-02 -5.00736812889699E-09 -4.14166651011226E-09 -2.84706525756561E-01 -2.30709065419544E-01
 -1.05261381061334E-08 -8.59023524101358E-09 -1.91244607189056E-09 -1.52701042733067E-09  3.18345260591681E-01
  2.57967875317459E-01 -4.75280451697878E-09 -3.93156044166808E-09  2.46589178653035E-01  1.99821057095354E-01
  7.63575730642087E-10 -1.94427829453492E-03  8.56428857748480E-10  7.34868122068136E-04 -1.64338899416941E-03
 -8.62501705351951E-11  1.46989179748418E-03  6.27951897521747E-10  1.94448408189677E-03 -2.42098083482036E-10
 -1.74873042495348E-09 -7.70740754852127E-09 -1.79872641917165E-08 -7.18548031704499E-10 -6.58880928630086E-10
  1.81610524118356E-10  2.63373032623543E-09  8.86495658119231E-09  1.48692112750640E-09  5.76971346825905E-10
 -6.82444193696088E-10 -1.05786147565495E-08 -4.40865661171356E-08 -1.39313809759836E-08 -9.16552642536833E-09
 -7.96160809893227E-10 -1.23408571472956E-08 -5.14349977519062E-08 -1.62534879842487E-08 -1.06919384700516E-08
  8.87205676411640E-09  2.90263708841012E-08  1.29394083609001E-08  6.68451707119110E-02  2.67305440318612E-02
  3.82314788233958E-02 -8.18769437443990E-02 -3.27415603132905E-02 -4.68287625057886E-02  1.03399981951414E-08
  3.38688881504090E-08  1.50988044672726E-08 -4.72716767334436E-02 -1.89033507437392E-02 -2.70365992879457E-02
  5.01580758548142E-09  4.14866897565375E-09  2.84706530103047E-01  2.30709068685574E-01  1.05398841293640E-08
  8.60150656791030E-09  1.91214284049431E-09  1.52670468297936E-09 -3.18345265632241E-01 -2.57967879097971E-01
  4.76080231815036E-09  3.93821252011237E-09 -2.46589182297615E-01 -1.99821059817420E-01  7.64607706696699E-10
 -1.94427807669724E-03  8.57864866948529E-10  7.34868037557106E-04 -1.64338880758277E-03 -8.63911848851930E-11
  1.46989163919849E-03  6.28746728638241E-10  1.94448385900574E-03
* ORBITAL    1   57
 -3.01022125157694E-10 -2.17368956678324E-09 -9.58019787858467E-09 -2.23574328122883E-08 -8.97680931654120E-10
 -8.21488243018429E-10 -2.25591017938881E-10 -3.27253478979371E-09 -1.10150621332046E-08 -1.84964419123565E-09
 -7.18763441611907E-10 -7.95957992679890E-10 -1.23378557267620E-08 -5.14166038470648E-08 -1.62444844370576E-08
 -1.06849246025190E-08  6.82375791366275E-10  1.05767217467686E-08  4.40743376165080E-08  1.39252765629590E-08
  9.16076638792498E-09 -1.03425872952696E-08 -3.38417442772762E-08 -1.50830276064022E-08  9.45433479349128E-02
  3.78067104227669E-02  5.40732035792087E-02  5.78896141463135E-02  2.31493386625807E-02  3.31094358733871E-02
  8.87321231369404E-09  2.90075606518638E-08  1.29283537312528E-08  3.34225827920444E-02  1.33652743203307E-02
  1.91157409080943E-02  3.60947179090844E-09  3.00741585567211E-09 -4.02678442396994E-01 -3.26306419788023E-01
  3.63545375651298E-09  2.95680052533015E-09 -7.68963531764033E-09 -6.25362251551112E-09 -2.25080271449621E-01
 -1.82391530871477E-01 -8.76022849341943E-09 -7.19976371681416E-09 -1.74346428739870E-01 -1.41279872440721E-01
 -5.95269861755204E-10 -2.74991575311701E-03 -2.17503288287822E-10  1.03937046134054E-03  1.16192851879151E-03
  3.99910926178407E-10 -1.03926045897479E-03  1.07541832561908E-09 -1.37481236752543E-03  3.00813221587046E-10
  2.17280560964861E-09  9.57649780817809E-09  2.23587760576880E-08  8.98810372021048E-10  8.22161085387508E-10
 -2.25578505692026E-10 -3.27238940211036E-09 -1.10201369265788E-08 -1.85051036625686E-09 -7.18714553239158E-10
  7.95794443236781E-10  1.23363732220534E-08  5.14118518307029E-08  1.62445824935928E-08  1.06851404872676E-08
 -6.82236384599058E-10 -1.05755972545378E-08 -4.40709007557716E-08 -1.39253393761664E-08 -9.16091933227177E-09
 -1.03539514563903E-08 -3.38511293162866E-08 -1.50910703511607E-08  9.45433502032803E-02  3.78066983099871E-02
  5.40731974824636E-02  5.78896142320714E-02  2.31493290320499E-02  3.31094314545316E-02  8.88143198815633E-09
  2.90143715473214E-08  1.29341785146599E-08  3.34225858811557E-02  1.33652739403852E-02  1.91157399708510E-02
 -3.61697190185822E-09 -3.01367500768340E-09  4.02678448612820E-01  3.26306424443244E-01 -3.63839855049089E-09
 -2.95920141294293E-09  7.69897437838806E-09  6.26124686550495E-09  2.25080275042462E-01  1.82391533578701E-01
  8.77341999963282E-09  7.21065991599434E-09  1.74346431196484E-01  1.41279874277808E-01 -5.96037990383600E-10
 -2.74991544555801E-03 -2.17749526310071E-10  1.03937033929261E-03  1.16192838964579E-03  4.00699019317950E-10
 -1.03926034791240E-03  1.07700412437841E-09 -1.37481220746703E-03
* ORBITAL    1   58
  2.84721363021124E-09  2.05462123263796E-08  9.04594259563817E-08  1.96431452454512E-07  7.39261834330968E-09
  6.97190312596288E-09  2.11467162629425E-09  3.01687579361915E-08  1.11773937328648E-07  1.59526747075710E-08
  4.92195265606813E-09  7.02378797538094E-03  9.70257523884370E-02  5.58376849963143E-02  1.00653664297874E-02
 -7.14702656205519E-02  8.59616030506680E-03  1.18746312669883E-01  6.83377244947248E-02  1.23186380671876E-02
 -8.74698755068247E-02  7.81179534495837E-02 -1.78160783565363E-01 -5.91640455497443E-03 -9.93518377963800E-10
  6.82162902917673E-10  1.49903799446173E-11 -5.46128939655691E-09 -1.23270447925843E-08 -4.28668793609958E-09
  9.56057397343445E-02 -2.18044545229710E-01 -7.24087338155617E-03  1.21181288815098E-08  1.95265707912587E-08
  7.39207034662687E-09 -3.17948764815189E-01 -2.33618989734625E-01  3.51954753195793E-09  2.56989871809436E-09
  8.20940186517902E-02  6.03201642112935E-02  2.46104894744485E-01  1.80830320038815E-01 -2.99507882949556E-09
 -2.22556954061625E-09 -3.17720052138354E-01 -2.33450938732612E-01 -3.86149689851320E-09 -2.76961685746127E-09
  2.84494119514526E-03 -5.49703546900725E-10 -1.07528673385880E-03  2.07765504581721E-10 -2.85206548828252E-10
 -2.79166722406571E-03  1.61614450274478E-10  2.46201905167037E-03  8.32091865314959E-10 -2.84710796973270E-09
 -2.05457100541251E-08 -9.04573548114452E-08 -1.96426604856656E-07 -7.39591124061195E-09 -6.97273302498669E-09
  2.11476845466440E-09  3.01700078326078E-08  1.11779889221012E-07  1.59564651203205E-08  4.92409045475807E-09
  7.02378750336181E-03  9.70257449698803E-02  5.58376571849331E-02  1.00653619203812E-02 -7.14702674760680E-02
  8.59615973052921E-03  1.18746303588547E-01  6.83376905577046E-02  1.23186327326017E-02 -8.74698776012816E-02
 -7.81179499244599E-02  1.78160800545741E-01  5.91641132062920E-03  9.92423372624302E-10 -6.80835122800606E-10
 -1.23461560449783E-11  5.46461020455749E-09  1.23280447970895E-08  4.28509416913069E-09 -9.56057347088974E-02
  2.18044565890559E-01  7.24088153642632E-03 -1.21206211704064E-08 -1.95325606286792E-08 -7.39754956393080E-09
 -3.17948768052827E-01 -2.33618991866959E-01  3.52330539252963E-09  2.57245430751876E-09  8.20940181218475E-02
  6.03201636996408E-02  2.46104896207076E-01  1.80830320867808E-01 -2.99675148227338E-09 -2.22657321708450E-09
 -3.17720055745728E-01 -2.33450941141671E-01 -3.86924652887068E-09 -2.77505573262800E-09 -2.84494137643670E-03
  5.50382949612294E-10  1.07528679100576E-03 -2.08022480701273E-10  2.85661516472262E-10  2.79166739711516E-03
 -1.61903229958118E-10 -2.46201921588551E-03 -8.33257916802413E-10
* ORBITAL    1   59
  5.97177941328447E-09  4.30928878326827E-08  1.89717153220727E-07  4.12207370847647E-07  1.58059271971056E-08
  1.47641113955417E-08  4.43026818232127E-09  6.31653572258066E-08  2.34195343083662E-07  3.35585124997648E-08
  1.04811756910560E-08  8.59616030681491E-03  1.18746312701576E-01  6.83377246153545E-02  1.23186381913864E-02
 -8.74698753938332E-02 -7.02378797419651E-03 -9.70257523687698E-02 -5.58376849113407E-02 -1.00653663633390E-02
  7.14702656796315E-02  9.56057393262637E-02 -2.18044545124683E-01 -7.24087328574433E-03  1.32880288911172E-09
 -9.12250621677877E-10 -1.64908494303330E-11 -1.29593006915957E-08 -2.48108523596794E-08 -9.00461105659159E-09
 -7.81179536561772E-02  1.78160783635676E-01  5.91640460898468E-03  2.44320818836722E-08  4.16093786188974E-08
  1.55664161256811E-08 -3.89126004661854E-01 -2.85917840129896E-01 -4.73266530161688E-09 -3.45564257025995E-09
  1.00471902938211E-01  7.38236693247156E-02 -2.01088455865039E-01 -1.47753622964566E-01 -1.28689048199985E-09
 -1.02346029070252E-09  2.59604079033673E-01  1.90749106079521E-01 -4.08623889163348E-09 -2.87551070376228E-09
  3.48182075774685E-03  7.39562516661532E-10 -1.31600453989654E-03 -2.79533208247144E-10  3.49868666230310E-12
  2.28102754380525E-03 -2.01099181252391E-10 -2.01167723382942E-03  1.04343502161726E-09 -5.97159346315828E-09
 -4.30912035948818E-08 -1.89711549365375E-07 -4.12194399602880E-07 -1.58147673205492E-08 -1.47663254642175E-08
  4.43036673294854E-09  6.31687123559962E-08  2.34211329932491E-07  3.35686702695812E-08  1.04869646890103E-08
  8.59615972876606E-03  1.18746303556711E-01  6.83376904371847E-02  1.23186326085048E-02 -8.74698777143724E-02
 -7.02378750454878E-03 -9.70257449894948E-02 -5.58376572697723E-02 -1.00653619870111E-02  7.14702674168200E-02
 -9.56057351190185E-02  2.18044565995406E-01  7.24088163187018E-03 -1.32715014954502E-09  9.10130831466541E-10
  1.23551943460926E-11  1.29653881381957E-08  2.48173465785662E-08  9.00772935961368E-09  7.81179497158768E-02
 -1.78160800475183E-01 -5.91641126595543E-03 -2.44404391123494E-08 -4.16232451463780E-08 -1.55768513031361E-08
 -3.89126008452240E-01 -2.85917842604698E-01 -4.73871399517345E-09 -3.45974543038519E-09  1.00471902888114E-01
  7.38236691626077E-02 -2.01088456729505E-01 -1.47753623389276E-01 -1.28149534256359E-09 -1.01943549773278E-09
  2.59604082211047E-01  1.90749108230641E-01 -4.09939885468898E-09 -2.88491935642184E-09 -3.48182097418009E-03
 -7.40655344452112E-10  1.31600461304579E-03  2.79945630858974E-10 -3.62556467857784E-12 -2.28102768324143E-03
  2.01534121611943E-10  2.01167737014818E-03 -1.04497178702618E-09
* ORBITAL    1   60
  3.50578313657441E-15  5.87100073996275E-14  2.31663993789956E-13  2.83438240981317E-13  5.68594491100533E-14
  4.50840033586159E-14 -3.71852029778563E-14  4.94218374722478E-14  2.13115437178307E-13  4.26031374238149E-14
  1.80683305712010E-14  1.81245909530035E-11  3.38009308756324E-10  3.81873284822601E-10  1.02923653248837E-10
 -1.14240392106675E-10  1.73751885394482E-11  5.13539305134090E-10  1.15296256010676E-09  2.66835349077929E-10
  8.56986290388819E-11 -1.22919158476897E-10 -2.03191739297019E-10  5.33114008523222E-11 -1.13536723286966E-09
  2.83329963742888E-10 -1.55609617520125E-09  5.36304133876630E-09 -1.33685439996628E-09  7.36111744178003E-09
 -9.49342088928970E-10  7.65715880951343E-10  3.63860826367686E-10  3.09647605660184E-09 -7.71800484535724E-10
  4.24993854009330E-09 -1.50309103109917E-01 -1.18771651342647E-01  1.71826094492907E-09  1.34806741326822E-09
 -5.82144650403309E-01 -4.60000625625461E-01  3.12106850147037E-02  2.46621430357070E-02 -7.41920873186772E-09
 -5.81961970662236E-09  2.41756925619119E-02  1.91032137677285E-02 -5.74686070919955E-09 -4.50783480991891E-09
  2.50818210016870E-03  1.33577000168544E-10  6.63602605956130E-03  4.28548351827639E-10  9.45414663192865E-10
 -3.08113762086544E-04  9.90671085439718E-10 -3.49368162977383E-04  2.69462965865047E-10 -4.42967172456316E-14
 -6.70068506845137E-14 -1.77923908633728E-13 -3.26201415921154E-13 -6.09727399117618E-14 -4.14231639638002E-14
  3.81869039681698E-14  1.28947129486180E-13  2.20917747157231E-13  5.09766733799305E-14  2.07028994203734E-14
  1.29088132529124E-11  1.14783930738265E-10 -1.50139191973697E-10 -4.73771091903585E-11 -2.02174090211763E-10
 -1.17616404003824E-11 -4.29453728720455E-10 -1.11274029162726E-09 -2.58053224223475E-10 -1.40309093427665E-10
 -4.09272676747501E-10  6.15485474556650E-10  1.32209356202246E-10 -1.13952540292372E-09  2.79848172319415E-10
 -1.55934238257737E-09  5.37642010183871E-09 -1.32560367528945E-09  7.37158803021640E-09 -9.99748507138368E-10
  9.12997806630823E-10  3.80424297534475E-10  3.10401966165516E-09 -7.65374616187092E-10  4.25597910417608E-09
  1.50309098528154E-01  1.18771647564462E-01 -1.71958370153460E-09 -1.34926316258379E-09  5.82144638188366E-01
  4.60000615083519E-01 -3.12106843316510E-02 -2.46621424549399E-02  7.42310142373833E-09  5.82313680950757E-09
 -2.41756923416607E-02 -1.91032135467172E-02  5.74991558119280E-09  4.51058663130967E-09  2.50818228496973E-03
  1.33750363070829E-10  6.63602658611170E-03  4.29417478417158E-10  9.46664120074091E-10 -3.08113787307094E-04
  9.92333815146104E-10 -3.49368195299851E-04  2.70086181515704E-10
* ORBITAL    1   61
 -3.83693130660453E-14 -2.20173037874569E-13 -6.61236707166230E-13 -8.24720143348112E-13  4.47152866464434E-14
  3.96673261827443E-14 -6.62876043303788E-14 -2.10754287878042E-13 -3.39334706135823E-13  1.85170057518990E-14
  5.20490247134142E-14  1.25206690079719E-11  4.40783103687931E-10  1.11635244953383E-09  2.59845195313315E-10
  1.33902862643433E-10  1.31003008491832E-11  1.16668793238815E-10 -1.48989035436483E-10 -4.71647556564628E-11
 -2.03225614575693E-10 -9.92687795518102E-10  8.92992406896611E-10  3.79578223683168E-10 -6.19276338142165E-09
  1.54364735501706E-09 -8.49989155488945E-09 -9.83233032722410E-10  2.45338727504438E-10 -1.34766095694332E-09
  4.10910379400699E-10 -6.17887108190894E-10 -1.32279557412446E-10 -5.67712667337870E-10  1.41720489542471E-10
 -7.77991820374788E-10 -9.86968505382828E-03 -7.79885429883311E-03  9.38461418069782E-09  7.36128153863148E-09
 -3.82251263813674E-02 -3.02048331727395E-02 -4.75319116366190E-01 -3.75588937832838E-01  1.35836716108374E-09
  1.06571799880697E-09 -3.68180605257553E-01 -2.90929940906952E-01  1.05226443745051E-09  8.25556926297826E-10
  1.64693732901342E-04 -6.26461584238743E-10  4.35738657949459E-04 -1.24715418152761E-09  3.46224443288043E-10
  4.69237902402964E-03  2.83105169446552E-10  5.32065770423671E-03  3.84455044323416E-11  5.79502968716422E-14
  1.04171622648764E-13  3.04249327027809E-13  1.14676284847598E-12  6.91797045794288E-14  9.25419108236779E-14
 -9.42177693553068E-15 -1.73745007310293E-13 -8.60806602972654E-13 -1.68829469811371E-13 -7.31629574189053E-14
 -1.65305097392795E-11 -4.99900475155186E-10 -1.14466231366170E-09 -2.66380133882131E-10 -9.45556992950396E-11
  1.83120127545762E-11  3.39725135112431E-10  3.82336145088907E-10  1.03003750758823E-10 -1.15245943126175E-10
 -9.61285306520406E-10  7.83792773712914E-10  3.64083982122763E-10 -6.20812076155092E-09  1.53070008811940E-09
 -8.51197220866418E-09 -9.86908088582226E-10  2.42212676661906E-10 -1.35050914291861E-09  1.21852943610868E-10
  2.06007494180728E-10 -5.32137165381203E-11 -5.69656061626342E-10  1.40180548134915E-10 -7.79551928361312E-10
  9.86968505389943E-03  7.79885427515019E-03 -9.38956851003808E-09 -7.36575415624662E-09  3.82251256843904E-02
  3.02048325649336E-02  4.75319106962914E-01  3.75588929647167E-01 -1.35942814072113E-09 -1.06667423151783E-09
  3.68180596212963E-01  2.90929933263732E-01 -1.05306501177671E-09 -8.26278678656995E-10  1.64693749026659E-04
 -6.27715243914351E-10  4.35738695603371E-04 -1.24892656785428E-09  3.46952475919063E-10  4.69237940307934E-03
  2.83607868533172E-10  5.32065811378694E-03  3.84588447667966E-11
* ORBITAL    1   63
 -2.43878729803510E-02 -1.72648542624703E-01 -6.24896555297503E-01 -2.13717497425025E-01  1.16961246907352E-01
  2.41170006918702E-01 -1.92855439124661E-02 -9.55835610635522E-02  9.07882717643946E-01  2.70075742930217E-01
  2.20734535866236E-01  5.01613815315606E-11 -4.57440303717425E-10  1.06018687339015E-08  5.56795617058242E-09
  7.77061224678725E-09 -1.26060470589669E-11  1.15041484331649E-10 -2.66662535013535E-09 -1.39864206976130E-09
 -1.95367290055873E-09 -3.16273787505250E-09  5.16242768936599E-09  4.68167287536684E-09 -3.73580275349922E-11
  1.83064765214297E-11  1.32651383202911E-11 -7.48720710179836E-02 -3.24660849198205E-01 -1.18506520975520E-01
  7.87013693127189E-10 -1.29880321821761E-09 -1.17530779134387E-09  1.29682230808207E-01  5.62329086166502E-01
  2.05259315440748E-01 -3.92515944070912E-09 -2.90976343824486E-09  1.51915054267369E-11  1.15126638171723E-11
  1.01349116783603E-09  7.51318621223205E-10 -6.23665037382067E-10 -4.62177738537689E-10 -3.11539742601003E-01
 -2.33258037659396E-01  8.05277534764884E-10  5.96780093087007E-10  4.02196078337393E-01  3.01134831800889E-01
  8.90283068134041E-10 -1.06162386382551E-12 -3.36495356171120E-10 -3.50044306563089E-13 -3.77163776253617E-03
  1.79563761620943E-10  5.62242561722227E-03 -1.58362076874422E-10 -7.43776997822113E-03 -2.43878617607562E-02
 -1.72648461482860E-01 -6.24896194100751E-01 -2.13716709627511E-01  1.16961158766376E-01  2.41169972114056E-01
  1.92855341789225E-02  9.55834129490265E-02 -9.07883166132729E-01 -2.70075763383319E-01 -2.20734511640607E-01
 -5.03545654607927E-11  4.56645220507166E-10 -1.06049630926475E-08 -5.56091914932070E-09 -7.77144461055649E-09
  1.26115937053049E-11 -1.14743573369983E-10  2.66767837343879E-09  1.39620344771511E-09  1.95395813771852E-09
 -3.15684076343516E-09  5.16028686362370E-09  4.68325253812289E-09  3.46079909146883E-11 -1.78484174048785E-11
 -1.24318914944347E-11 -7.48720996893695E-02 -3.24660892458776E-01 -1.18506537619786E-01  7.84988263925891E-10
 -1.29807168542121E-09 -1.17583733673558E-09  1.29682280993646E-01  5.62329160842953E-01  2.05259344103407E-01
  3.93766904449967E-09  2.91811022753229E-09  1.43786823135198E-11  1.09353832322115E-11 -1.01671382478594E-09
 -7.53462724750450E-10  6.26368277618548E-10  4.63978377198373E-10  3.11539722471841E-01  2.33258022287250E-01
 -8.08766714772016E-10 -5.99108543115176E-10 -4.02196052193288E-01 -3.01134811836571E-01  8.91661029560904E-10
  5.93553391637176E-13 -3.37017739172982E-10 -9.82897022176377E-13 -3.77163737438762E-03  1.79941609181557E-10
  5.62242503638610E-03 -1.58694562949997E-10 -7.43776920104546E-03
* ORBITAL    1   64
  3.80384804706261E-13  2.48144106146543E-12  1.16140757234605E-11 -9.71990896154718E-12  2.13906329326121E-12
 -1.19782996129699E-11  1.68061434813563E-12  2.44566499763363E-11  3.46468912048887E-11  1.28199860791520E-11
  1.13015675358327E-11 -3.19605759329209E-11 -5.54814080180951E-10 -1.15909957222456E-09  2.39553293111690E-10
  2.57240985941030E-10 -3.89050856802405E-11 -6.73120020313263E-10 -1.40736126814268E-09  2.91799300558365E-10
  3.10260183257014E-10  2.82089045905953E-09 -7.96733864680300E-10  6.06343498898161E-09 -1.63822591064701E-01
 -2.89628836996363E-01 -8.76904004159067E-02  1.92757059177143E-01  3.40783298475123E-01  1.03178344718277E-01
  3.41874790700511E-09 -9.65456093178060E-10  7.35109759179128E-09  1.11288340026470E-01  1.96751329132196E-01
  5.95700451218670E-02 -9.21759734547331E-10 -7.38424610122392E-10 -4.50342444171837E-01 -3.27178884896898E-01
  1.88727686419277E-10  5.37603666500047E-10  6.80370917367732E-10  7.37417472173392E-10  4.83714113515513E-01
  3.51423780508092E-01 -9.10483134330024E-10 -7.28680739538901E-10  3.74683341171314E-01  2.72211689853446E-01
  7.57679875425012E-10  1.28674187718253E-02  1.16929649691498E-09 -4.86342715429207E-03  1.04476421588793E-02
  9.94304650342983E-11 -9.34465523129153E-03  6.54023696217332E-10 -1.23618169129826E-02 -5.33040172395541E-13
 -4.01473955581728E-12 -1.64442672988912E-11 -5.06076735829823E-11  1.55210206945794E-11 -6.30006600083968E-12
 -6.29809132552720E-13 -1.04561974453772E-11  1.04852375476529E-12 -1.40103435928250E-11 -1.68253050856080E-11
 -3.17735646093187E-11 -5.52163625452710E-10 -1.14455745971181E-09  2.44195169329791E-10  2.60447372609435E-10
 -3.86714101893625E-11 -6.69371846039209E-10 -1.38623457755555E-09  2.98545818722160E-10  3.14926143238261E-10
 -2.82741621099040E-09  7.89776151915051E-10 -6.06868177676237E-09  1.63822592034365E-01  2.89628834903406E-01
  8.76904041734341E-02 -1.92757060188577E-01 -3.40783296022387E-01 -1.03178349133362E-01 -3.42784637140294E-09
  9.55271722390753E-10 -7.35871793795060E-09 -1.11288340576565E-01 -1.96751327681521E-01 -5.95700476255885E-02
 -9.26745638590777E-10 -7.42074338719970E-10 -4.50342441688550E-01 -3.27178882598997E-01  1.85786858832629E-10
  5.36030781894389E-10  6.82915661591346E-10  7.39544906963632E-10  4.83714110855101E-01  3.51423778041641E-01
 -9.15887252847713E-10 -7.32696043309715E-10  3.74683339160259E-01  2.72211687986824E-01 -7.58950391591763E-10
 -1.28674192128532E-02 -1.17096095653943E-09  4.86342732254046E-03 -1.04476425218713E-02 -9.92041476908369E-11
  9.34465555084684E-03 -6.55067358075509E-10  1.23618173393472E-02
* ORBITAL    1   65
 -1.81320043454358E-13 -1.31328768955619E-12 -4.86978847447161E-12 -4.62328068824735E-11  5.14591145136965E-12
 -1.63060584908814E-11  1.69044900130949E-12  2.31570107808585E-11  1.47281640096180E-11  1.43459935319676E-11
  1.41598678675168E-11 -3.88902848899961E-11 -6.73320088262750E-10 -1.40710359156757E-09  2.91786664325760E-10
  3.10265920470340E-10  3.18818678306970E-11  5.54965378410186E-10  1.15899715317514E-09 -2.39519325429055E-10
 -2.57216192064127E-10  3.42016388642481E-09 -9.65492760497412E-10  7.35097046264162E-09  2.22576681313596E-01
  3.93502658199219E-01  1.19140090142260E-01  1.41874526361485E-01  2.50825930492888E-01  7.59421143906187E-02
 -2.82198381161478E-09  7.96825640560701E-10 -6.06332179556235E-09  8.19112960077595E-02  1.44814418512298E-01
  4.38452002163928E-02 -1.10532931285442E-09 -9.60881243032468E-10  6.11855333983778E-01  4.44519828197799E-01
  2.65078653597054E-10  3.89340674785597E-10 -5.37760252374818E-10 -7.85745604826421E-10  3.56026962652337E-01
  2.58657619701833E-01  7.72136902334118E-10  4.65817984284739E-10  2.75777299400822E-01  2.00355330668631E-01
  5.31581341596989E-10 -1.74822491443430E-02  3.93772871454192E-10  6.60766908284919E-03  7.68975352595243E-03
 -6.79144827418865E-10 -6.87792464672270E-03 -1.21659294535724E-09 -9.09863907486975E-03 -9.50028875561654E-14
 -5.75680488111350E-13 -8.09453091275778E-13 -3.06335494299966E-11  1.83366259260319E-11 -8.53588576950798E-12
 -1.41572153923421E-12 -2.17484414270619E-11 -2.62859206928041E-11 -2.03266199986315E-11 -1.82860823591394E-11
 -3.86893091746786E-11 -6.69589278273298E-10 -1.38616534360462E-09  2.98469516868049E-10  3.14886305409697E-10
  3.18558122946384E-11  5.52288402440474E-10  1.14443684955344E-09 -2.44177634087187E-10 -2.60445165905915E-10
 -3.42950937189558E-09  9.55471218754919E-10 -7.35852677481825E-09 -2.22576682461963E-01 -3.93502655348188E-01
 -1.19140095220529E-01 -1.41874527216670E-01 -2.50825928696725E-01 -7.59421176744948E-02  2.82842545736166E-09
 -7.89840293606266E-10  6.06857806042991E-09 -8.19112964575898E-02 -1.44814417431649E-01 -4.38452020540287E-02
 -1.11136596506916E-09 -9.65454701467975E-10  6.11855330649638E-01  4.44519825105823E-01  2.65293240431599E-10
  3.89718831292643E-10 -5.37017499897551E-10 -7.85735031920310E-10  3.56026960658303E-01  2.58657617858922E-01
  7.77877487945860E-10  4.69793114675393E-10  2.75777297921840E-01  2.00355329298197E-01 -5.32615415929947E-10
  1.74822497461273E-02 -3.94061587641429E-10 -6.60766931434118E-03 -7.68975379079719E-03  6.80020246353067E-10
  6.87792488159303E-03  1.21849678613720E-09  9.09863938729768E-03
* ORBITAL    1   66
 -4.28404480868405E-11 -3.10397029352057E-10 -1.33241983210386E-09 -2.28384429876850E-09  5.67534667538756E-10
  3.04043652550297E-10 -4.39067480220899E-11 -6.17824760953507E-10 -1.51028468595529E-09  1.10163002356301E-10
  1.41827431310844E-10 -1.01133417551408E-10 -2.44323489612093E-09 -5.08595045969488E-09  1.54346623496800E-09
  5.21208832030503E-09 -1.26881347376027E-10 -3.07419051221573E-09 -6.39629347530068E-09  1.94405889691745E-09
  6.56065812478347E-09 -9.29575422637277E-10 -3.80572715776263E-09 -1.29907272891379E-09  4.14012644837875E-03
  2.43275199257640E-01 -3.39197385328069E-01 -4.68955256026018E-03 -2.75559646176525E-01  3.84211427565695E-01
 -1.17578366807623E-09 -4.78743229448096E-09 -1.63396551443626E-09 -2.70751474154812E-03 -1.59094436372858E-01
  2.21824570833920E-01 -4.82598454385181E-10 -4.10312061849687E-10 -4.59605220834172E-02 -3.19311892972005E-02
  6.79076987375865E-09  4.62806541833748E-09  3.86253057862561E-09  2.68659803553460E-09  4.75239044296576E-02
  3.30173532586491E-02 -4.54776417596405E-10 -3.93604478557769E-10  3.68118578434863E-02  2.55751316842086E-02
  2.06505198602941E-10  5.39701919655193E-03  2.14136469391281E-10 -2.03988151808217E-03  4.21853928872552E-03
 -3.32323176603434E-11 -3.77317624160773E-03  1.85923173686956E-10 -4.99144299499289E-03  4.28343692920601E-11
  3.10081646890330E-10  1.33135750302555E-09  2.28020887831610E-09 -5.66975905081630E-10 -3.03270650800804E-10
 -4.38346147102555E-11 -6.18099452049585E-10 -1.51313448375427E-09  1.08609501590303E-10  1.40875184879678E-10
  1.00852730599032E-10  2.44342733612412E-09  5.08424268975621E-09 -1.53800276858139E-09 -5.21792087349158E-09
  1.26583925013135E-10  3.07472713486135E-09  6.39377623978259E-09 -1.93594035541013E-09 -6.56938385695602E-09
 -9.30801207012026E-10 -3.80435386980234E-09 -1.29854532493082E-09  4.14012175831959E-03  2.43275203281368E-01
 -3.39197391237643E-01 -4.68954690165041E-03 -2.75559651201267E-01  3.84211433935428E-01 -1.17761264869007E-09
 -4.78536446812399E-09 -1.63292938848622E-09 -2.70751085772719E-03 -1.59094438322100E-01  2.21824575107015E-01
  4.82498731508699E-10  4.10176546233693E-10  4.59605182466588E-02  3.19311864013051E-02 -6.79512309067292E-09
 -4.63110508696009E-09 -3.86448344945183E-09 -2.68792344974513E-09 -4.75239002060389E-02 -3.30173500707777E-02
  4.54958435631544E-10  3.93671584194217E-10 -3.68118550465789E-02 -2.55751295695287E-02  2.06886800007188E-10
  5.39701906819907E-03  2.14529805513367E-10 -2.03988146636891E-03  4.21853917954427E-03 -3.33599294817309E-11
 -3.77317615310332E-03  1.86258460845616E-10 -4.99144287599471E-03
* ORBITAL    1   67
  5.46441805613756E-11  3.96268183567676E-10  1.69943028318081E-09  2.87134375979714E-09 -7.42645583249163E-10
 -4.00704712585945E-10  5.64201923535322E-11  7.94067218096578E-10  1.93564658732941E-09 -1.50608454326436E-10
 -1.86973548783277E-10  1.26898502105736E-10  3.07404408872618E-09  6.39849470464687E-09 -1.94284244498811E-09
 -6.55940593895672E-09 -1.01129178203633E-10 -2.44308516384749E-09 -5.08758740292639E-09  1.54250014053822E-09
  5.21117578354618E-09  1.17002160141832E-09  4.78935985641276E-09  1.63519657309451E-09  5.41502631636550E-03
  3.18188872338983E-01 -4.43649141915796E-01  3.58545274731124E-03  2.10682502603142E-01 -2.93753552634952E-01
 -9.25264238532290E-10 -3.80717747343460E-09 -1.30017919307013E-09  2.07006250204047E-03  1.21637600207713E-01
 -1.69598692301166E-01  1.94444165734984E-09  1.42341626451616E-09 -6.01135123730215E-02 -4.17640153183684E-02
 -3.36817699612123E-09 -2.31219066977642E-09  6.42850836696293E-09  4.41333503430340E-09 -3.63349832115337E-02
 -2.52438217494709E-02  2.24097298084499E-09  1.45252796181587E-09 -2.81449566594273E-02 -1.95537800119872E-02
 -1.79842326732859E-10  7.05896637107343E-03 -5.75954229531638E-11 -2.66803850831487E-03 -3.22533587249577E-03
  9.27017421335361E-11  2.88482810280069E-03  2.82665632614041E-10  3.81626886636878E-03 -5.47920754176707E-11
 -3.96659595748184E-10 -1.70110816209029E-09 -2.87728122963020E-09  7.43729708208331E-10  4.01877186368127E-10
  5.64278987901773E-11  7.93622872833517E-10  1.93101721873114E-09 -1.53346730935988E-10 -1.88151566476241E-10
 -1.26599107936979E-10 -3.07451408512594E-09 -6.39592912469182E-09  1.93463628160906E-09  6.56813955798256E-09
  1.00878486609927E-10  2.44333256023511E-09  5.08589546328230E-09 -1.53710470285031E-09 -5.21696690886145E-09
  1.17172463481794E-09  4.78732570342713E-09  1.63451676502104E-09  5.41501947165694E-03  3.18188877669406E-01
 -4.43649149551205E-01  3.58544902269724E-03  2.10682506626836E-01 -2.93753557392945E-01 -9.26486726941936E-10
 -3.80579165746704E-09 -1.29956493774753E-09  2.07005956518889E-03  1.21637601300701E-01 -1.69598695820903E-01
 -1.94557556298693E-09 -1.42411973161702E-09  6.01135073156724E-02  4.17640114999150E-02  3.36993958305722E-09
  2.31340980234355E-09 -6.43241901945692E-09 -4.41604266991442E-09  3.63349798678749E-02  2.52438192292162E-02
 -2.24285221319997E-09 -1.45388810183845E-09  2.81449546950151E-02  1.95537785273444E-02 -1.80209738684672E-10
  7.05896620153532E-03 -5.76381183623906E-11 -2.66803843639428E-03 -3.22533579171104E-03  9.28751745046154E-11
  2.88482803378390E-03  2.83183297435285E-10  3.81626877757148E-03
* ORBITAL    1   68
  1.64922419949355E-01  1.19088087549653E+00  5.15757525467771E+00  8.72119583683781E+00 -2.60615130717314E+00
 -1.39803463373184E+00  1.78353748218088E-01  2.52137428339064E+00  5.91749582355990E+00 -5.20155952723932E-01
 -7.57290212423511E-01  3.73368647096174E-10  4.33000506945837E-09 -1.13066832377442E-09 -5.06170385950308E-09
  4.46993987223448E-10 -9.35958355871961E-11 -1.08325224932445E-09  2.90923146836239E-10  1.26898626544134E-09
 -1.15339749228795E-10 -5.64764190328123E-10  5.97828779368255E-09 -3.12777986520098E-08  3.68701563865081E-12
 -5.73525938088613E-11  6.45155025760113E-11 -6.93952614789293E-01 -7.49047066970047E-01 -4.25931767272036E-01
  1.38995452908954E-10 -1.50312053823323E-09  7.83547126593685E-09  1.20196118688285E+00  1.29738757683957E+00
  7.37735461982082E-01 -1.08886250712016E-08 -6.08232290088745E-09  9.48119746433534E-12  4.51068074140597E-12
  2.81142279094562E-09  1.57044561390283E-09 -1.71993996167265E-09 -9.60108956214022E-10 -3.59652315652755E-01
 -2.66652800265221E-01  2.22055691954990E-09  1.23961217179566E-09  4.64309143042513E-01  3.44247284912026E-01
  1.23413478375645E-09  8.01641688153976E-12 -4.66457854506478E-10  2.43734794849921E-11  1.11163696571729E-04
  2.48652558280269E-10 -1.65713065171340E-04 -2.19268212274133E-10  2.19217767867800E-04 -1.64922419670998E-01
 -1.19088087355681E+00 -5.15757524754810E+00 -8.72119583016057E+00  2.60615129946568E+00  1.39803463704759E+00
  1.78353748200346E-01  2.52137428462034E+00  5.91749584113579E+00 -5.20155947363486E-01 -7.57290201296374E-01
  3.72345883544120E-10  4.31142312139144E-09 -1.19084334609793E-09 -5.06797921250283E-09  4.44991794033007E-10
 -9.31422812683215E-11 -1.07682610878867E-09  3.11419664648044E-10  1.27113401698358E-09 -1.14612343091625E-10
  5.87964531963282E-10 -5.95459298915563E-09  3.12919392413111E-08  2.97847765601092E-12 -5.49673330549258E-11
  7.48241875169453E-11  6.93952617470769E-01  7.49047069376418E-01  4.25931771820784E-01 -1.46877278262881E-10
  1.49507019050369E-09 -7.84029951207161E-09 -1.20196119148034E+00 -1.29738758182872E+00 -7.37735468842940E-01
 -1.09046449106627E-08 -6.09356996130140E-09 -1.19349713197260E-11 -5.91914375006253E-12  2.81556667339645E-09
  1.57335346059782E-09 -1.72338773848233E-09 -9.62532021518484E-10 -3.59652316299177E-01 -2.66652800131292E-01
  2.22500198968328E-09  1.24274067131746E-09  4.64309143752558E-01  3.44247284676757E-01 -1.23545981229916E-09
 -1.01360736481616E-11  4.66958017285969E-10 -2.37628898049465E-11 -1.11163545155196E-04 -2.49013576399241E-10
  1.65712842156811E-04  2.19590266431971E-10 -2.19217483455704E-04
* ORBITAL    1   69
  3.66245013393833E-09  2.64417306983949E-08  1.14989916691840E-07  1.96253123084038E-07 -5.33474232699002E-08
 -2.70516851127413E-08  3.88475687104141E-09  5.56278410624819E-08  1.35214055086561E-07 -8.12916214173631E-09
 -1.69444121050008E-08 -4.72240564133863E-03 -5.52810937871633E-02 -1.10861847754760E-01  1.00680180078037E-01
 -2.78037018085949E-02 -6.55670843434962E-03 -7.67536801931254E-02 -1.53923417350977E-01  1.39786927845109E-01
 -3.86033677004643E-02  3.77934604958140E-02 -7.27054148934437E-02  4.07196123218413E-01  1.71527958723213E-09
  3.54147571472634E-09  2.19885536258529E-09 -1.67039367208352E-08 -2.05033439017421E-08 -9.89073846352529E-09
  5.24734038460626E-02 -1.00946052814344E-01  5.65361482507251E-01  2.48432529661975E-08  2.71068633367511E-08
  1.19132028686260E-08  1.70384775619877E-01  9.17277665725822E-02  5.50660568021394E-09  3.54608330616986E-09
 -4.39931598656198E-02 -2.36840074765106E-02 -1.49617834181272E-01 -8.05477467748907E-02 -1.18180211647052E-08
 -8.33300715413968E-09  1.93155793375809E-01  1.03986693947129E-01  4.57934430372607E-09  3.88286471838591E-09
 -8.28771682239411E-03  2.46571065536379E-10  3.13246248128690E-03 -9.31931505980620E-11  8.22329452763064E-11
  9.22602697268808E-03 -1.82170261069213E-11 -8.13659100333941E-03 -3.90063560309222E-10 -3.66232252440694E-09
 -2.64405982237524E-08 -1.14986393645486E-07 -1.96252259481525E-07  5.33464373988722E-08  2.70490857489411E-08
  3.88458721796680E-09  5.56278710371413E-08  1.35217505672732E-07 -8.12513853261099E-09 -1.69489457770087E-08
 -4.72240455500702E-03 -5.52810767198167E-02 -1.10861792452277E-01  1.00680188323339E-01 -2.78037000403807E-02
 -6.55670690524959E-03 -7.67536562206447E-02 -1.53923339382817E-01  1.39786939620604E-01 -3.86033650511417E-02
 -3.77934829484501E-02  7.27053883417528E-02 -4.07196137278927E-01 -1.71764582137926E-09 -3.54198001968802E-09
 -2.19649286233295E-09  1.67070865578238E-08  2.05051795753827E-08  9.88996979430087E-09 -5.24734349371802E-02
  1.00946015374821E-01 -5.65361502492904E-01 -2.48421878798579E-08 -2.71082929250305E-08 -1.19188856827881E-08
  1.70384788119622E-01  9.17277745726934E-02  5.50702497146455E-09  3.54628471590434E-09 -4.39931630891557E-02
 -2.36840095324669E-02 -1.49617845249576E-01 -8.05477538358349E-02 -1.18197737889756E-08 -8.33414568132445E-09
  1.93155807667999E-01  1.03986703073106E-01  4.58067413260067E-09  3.88391192728853E-09  8.28771733738761E-03
 -2.47236148167102E-10 -3.13246267347401E-03  9.34441482663254E-11 -8.26580199746070E-11 -9.22602753887630E-03
  1.85188370165594E-11  8.13659150501637E-03  3.91001089999789E-10
* ORBITAL    1   70
  9.20532228538840E-09  6.64580995489915E-08  2.89028508575434E-07  4.93527042637883E-07 -1.34218286399673E-07
 -6.80742900648055E-08  9.76423902154478E-09  1.39840879507623E-07  3.39725829150676E-07 -2.04739445695007E-08
 -4.26229012038504E-08 -6.55670842034193E-03 -7.67536799877150E-02 -1.53923416495642E-01  1.39786928060221E-01
 -3.86033675800644E-02  4.72240564645767E-03  5.52810938621330E-02  1.10861848074281E-01 -1.00680179993882E-01
  2.78037018596632E-02  5.24734038918568E-02 -1.00946052404023E-01  5.65361482822312E-01 -2.04451073648058E-09
 -4.20277987889503E-09 -2.61026101100823E-09 -3.90034891795469E-08 -4.54439101153288E-08 -2.10843048614583E-08
 -3.77934604980638E-02  7.27054150476959E-02 -4.07196123097543E-01  6.41252479105274E-08  7.16287475095296E-08
  3.21195309622766E-08  2.36566567432612E-01  1.27357170162394E-01 -6.53876747680791E-09 -4.21005685361526E-09
 -6.10812250744563E-02 -3.28834799455858E-02  1.07760793907802E-01  5.80137334111971E-02 -2.10456331469077E-08
 -1.53684214863942E-08 -1.39118586673804E-01 -7.48954077507700E-02  1.81774689470574E-08  1.40498083776081E-08
 -1.15068773261259E-02 -2.92874292135724E-10  4.34919084007722E-03  1.10699927792202E-10 -8.60979448602258E-11
 -6.64495648856402E-03  2.16207964808082E-10  5.86030072776594E-03 -6.34731014794022E-10 -9.20485691927288E-09
 -6.64544302119900E-08 -2.89016914417653E-07 -4.93524261049999E-07  1.34215069965354E-07  6.80657155991327E-08
  9.76371493430410E-09  1.39841024190903E-07  3.39737124030146E-07 -2.04607569707120E-08 -4.26378256251782E-08
 -6.55670691926190E-03 -7.67536564263492E-02 -1.53923340238174E-01  1.39786939405624E-01 -3.86033651715521E-02
  4.72240454989106E-03  5.52810766451807E-02  1.10861792132621E-01 -1.00680188406050E-01  2.78036999882236E-02
 -5.24734348917140E-02  1.00946015784698E-01 -5.65361502177951E-01  2.04779810927267E-09  4.20365551541996E-09
  2.60675697195583E-09  3.90065240538196E-08  4.54481001050427E-08  2.10894671267549E-08  3.77934829454707E-02
 -7.27053881871695E-02  4.07196137400568E-01 -6.41259103983439E-08 -7.16345307968186E-08 -3.21336986705831E-08
  2.36566584683702E-01  1.27357181214576E-01 -6.53933728947612E-09 -4.21031561314138E-09 -6.10812295265996E-02
 -3.28834827925026E-02  1.07760801866173E-01  5.80137384882527E-02 -2.10502137513184E-08 -1.53716293210627E-08
 -1.39118596954441E-01 -7.48954143208755E-02  1.81827512375320E-08  1.40536756544015E-08  1.15068780415403E-02
  2.93815417318540E-10 -4.34919110868609E-03 -1.11056741328183E-10  8.61463204188948E-11  6.64495689681388E-03
 -2.16516891955785E-10 -5.86030109079475E-03  6.36095021765515E-10
* ORBITAL    1   71
 -1.05904940224434E-02 -7.36286417498152E-02 -2.46301921959538E-01 -1.81254531591136E-01 -3.68285043681511E-02
  3.88573057817864E-01  1.39327937808109E-03  9.00243841298493E-02  4.25840220905157E-01  5.01805223945618E-01
 -1.12272274664083E-01 -5.95788267409971E-10 -1.12180441007118E-08 -1.99076410152803E-08  9.57868558107901E-10
  1.52306495983688E-08  1.50653190743842E-10  2.83500067483944E-09  5.04530970491741E-09 -2.46134202256844E-10
 -3.83062015086766E-09 -1.51020397238868E-08 -1.92994412623226E-08  4.36277983990577E-10 -3.64550075241095E-11
 -9.52490022310022E-12  1.23109381847731E-10 -8.35348068510149E-02 -1.49080754751552E-02 -2.55330786419179E-01
  3.81703845911790E-09  4.87612015923906E-09 -1.03687208629013E-10  1.44686529368325E-01  2.58215441721475E-02
  4.42245895115559E-01 -1.03352800745462E-08 -7.10729241511356E-09  1.53726110440786E-11  4.13066341933662E-12
  2.66855731352294E-09  1.83509458340192E-09 -1.65147241239490E-09 -1.13603247457854E-09 -2.21545669015673E-02
 -3.11992367092522E-02  2.13207829784967E-09  1.46663546406329E-09  2.86014229135091E-02  4.02780414005296E-02
  6.22988449675518E-10  7.48379910515200E-12 -2.35467028758408E-10  1.54204394931107E-11  1.08729647912981E-03
  1.26084438953567E-10 -1.62084590200442E-03 -1.11204682823331E-10  2.14417758439370E-03 -1.05904912849799E-02
 -7.36286219876977E-02 -2.46301834941806E-01 -1.81254341467534E-01 -3.68285198498964E-02  3.88573054086369E-01
 -1.39328179777907E-03 -9.00244191563374E-02 -4.25840317730372E-01 -5.01805232416421E-01  1.12272276333768E-01
  5.95018913093889E-10  1.12116393829217E-08  1.98826184220725E-08 -8.21738941789697E-10 -1.53125651151473E-08
 -1.50403898938538E-10 -2.83278966246767E-09 -5.03670421490524E-09  1.99311769822541E-10  3.85883530565579E-09
 -1.51002632510863E-08 -1.93133135324721E-08  4.65304155457574E-10  3.50545400071574E-11  8.61170988798906E-12
 -1.21498974326889E-10 -8.35348158049343E-02 -1.49080853108045E-02 -2.55330791659946E-01  3.81642048436614E-09
  4.88091500426522E-09 -1.13744504804685E-10  1.44686545472903E-01  2.58215611953520E-02  4.42245903591503E-01
  1.03591103242826E-08  7.12054604185851E-09  1.52931666371159E-11  4.00377869740767E-12 -2.67470919472489E-09
 -1.83851483758802E-09  1.65665005688690E-09  1.13891144072717E-09  2.21545685830151E-02  3.11992379708035E-02
 -2.13876656782959E-09 -1.47035622757681E-09 -2.86014250253988E-02 -4.02780430210189E-02  6.26554133909850E-10
  4.56280713253159E-12 -2.36814933974569E-10  1.66487582753655E-11  1.08729648315190E-03  1.27067207134514E-10
 -1.62084590597168E-03 -1.12069141692248E-10  2.14417758169831E-03
* ORBITAL    1   72
  1.79370442336430E-12  1.12331830566648E-11  3.63830663758025E-11  4.34239311326599E-11 -2.89053151110447E-11
 -1.73555028441204E-11 -8.10461177387401E-13 -3.41871286439376E-11 -1.65499201413296E-10 -6.78908367745092E-11
 -8.97743154644209E-11  4.92739759643767E-10  5.64601450549611E-09  1.66145859446723E-08 -1.37118241000557E-07
  8.50860730100593E-08  6.38871931571891E-10  7.31726077328142E-09  2.15377613880306E-08 -1.77681549183630E-07
  1.10255136996951E-07  5.96462873992632E-09 -1.84924402103770E-08  5.20390133406143E-08 -4.85904663862633E-02
  6.29295665148616E-02 -4.89368711687623E-01  5.34604651490757E-02 -6.92367067287266E-02  5.38415881961481E-01
  7.72804847930420E-09 -2.39586354629175E-08  6.74341099060651E-08  3.08654139096534E-02 -3.99738313453182E-02
  3.10854554253747E-01 -1.76209155734378E-08 -9.20119886296067E-09 -6.54726626488565E-02 -2.12315807291188E-02
  6.17054323846701E-09  4.03324578735841E-09  1.53158030403555E-08  8.43608650711359E-09  6.57583707646702E-02
  2.13242307572015E-02 -1.86279298538448E-08 -9.71943529937647E-09  5.09362149438547E-02  1.65176780973847E-02
  3.57381609730061E-09 -4.33590093237521E-03 -7.55603893054420E-10  1.63881650938690E-03 -3.29193586050739E-03
 -3.34396643146298E-09  2.94439694900300E-03  3.28071195842122E-09  3.89507104362449E-03  3.37974346596803E-12
  2.27125100065428E-11  8.55639315195688E-11  1.00307002060516E-10 -3.99544570998150E-11 -2.21763599122186E-11
 -7.03284774887990E-13  1.24688302755839E-11  9.34798508844093E-11  6.84754765998161E-11  9.46256076943625E-11
  4.91964919233258E-10  5.63108604142497E-09  1.65760248307773E-08 -1.37120658760373E-07  8.50958480921125E-08
  6.37780396855230E-10  7.29450848912571E-09  2.14793880799781E-08 -1.77685171040112E-07  1.10270047045187E-07
 -5.94696784859192E-09  1.85167446053685E-08 -5.20301873746555E-08  4.85904664299605E-02 -6.29295637587135E-02
  4.89368706429101E-01 -5.34604653894485E-02  6.92367037030588E-02 -5.38415876061895E-01 -7.70142542326042E-09
  2.39956002882780E-08 -6.74207852352846E-08 -3.08654140994850E-02  3.99738294609800E-02 -3.10854551105009E-01
 -1.76331968269971E-08 -9.20916497677743E-09 -6.54726616618201E-02 -2.12315798016602E-02  6.17773200070995E-09
  4.03778209993978E-09  1.53296584600747E-08  8.44502156061443E-09  6.57583697535327E-02  2.13242298145123E-02
 -1.86435817137026E-08 -9.72958898710592E-09  5.09362142022607E-02  1.65176774031573E-02 -3.57446155434738E-09
  4.33590098739606E-03  7.55459677678324E-10 -1.63881653318580E-03  3.29193590816049E-03  3.34451475223180E-09
 -2.94439698280170E-03 -3.28136721443651E-09 -3.89507108950288E-03
* ORBITAL    1   73
  6.62919556341702E-12  4.52634106963424E-11  1.65840864667438E-10  1.72639967386927E-10 -5.25107229656189E-11
 -9.50179243046858E-11  1.13453501413974E-12 -2.79287671428143E-11 -1.90384559150813E-10 -1.77472963202576E-10
 -1.11214654551084E-10  6.38818611894964E-10  7.31678152673637E-09  2.15371395427200E-08 -1.77676886971382E-07
  1.10252289561760E-07 -4.92711827182073E-10 -5.64576306679349E-09 -1.66143246553246E-08  1.37115639799254E-07
 -8.50845877227123E-08  7.72954121944542E-09 -2.39582596434955E-08  6.74335136852306E-08  6.17308293706873E-02
 -7.99476636596194E-02  6.21709108182204E-01  4.20805794228199E-02 -5.44986039682195E-02  4.23805735888087E-01
 -5.96575247006708E-09  1.84921823680360E-08 -5.20389868919108E-08  2.42952338059997E-02 -3.14647837590746E-02
  2.44684355430486E-01 -2.31639960788663E-08 -1.22620670359874E-08  8.31784908258585E-02  2.69732554952292E-02
  6.70488200357243E-09  3.90697416130111E-09 -1.26328228552397E-08 -7.34163400053197E-09  5.17606846788902E-02
  1.67850384171857E-02  1.37461334074631E-08  6.85725274901270E-09  4.00936539182829E-02  1.30016348196170E-02
  4.46365309378143E-09  5.50846228817291E-03 -1.42122717289393E-09 -2.08200304204795E-03 -2.59119641610034E-03
  2.33931765661675E-09  2.31763653335183E-03 -2.80537805101962E-09  3.06594494945106E-03  4.09712563037420E-12
  2.66703912289371E-11  8.64666381935346E-11  8.15108288939663E-11 -3.06621581356966E-11 -8.68014228835969E-11
  1.53750855180411E-12  6.43084462433124E-11  3.05949511383309E-10  1.77326552834546E-10  1.00677340891099E-10
  6.37763517749305E-10  7.29405506013279E-09  2.14785637509660E-08 -1.77680580423289E-07  1.10267366265182E-07
 -4.91948343563273E-10 -5.63070732706513E-09 -1.65753523455049E-08  1.37118086029129E-07 -8.50942902958660E-08
 -7.70277361397465E-09  2.39952375670992E-08 -6.74200498978885E-08 -6.17308296843536E-02  7.99476601078911E-02
 -6.21709101507662E-01 -4.20805794178998E-02  5.44986016852931E-02 -4.23805731110014E-01  5.94800264998400E-09
 -1.85167477531152E-08  5.20301151805613E-08 -2.42952339377210E-02  3.14647822355636E-02 -2.44684353218287E-01
 -2.31838092630759E-08 -1.22748791582857E-08  8.31784895733626E-02  2.69732543257001E-02  6.71141123708642E-09
  3.91116252755839E-09 -1.26443857008370E-08 -7.34901757460932E-09  5.17606838625459E-02  1.67850376494415E-02
  1.37547030406158E-08  6.86287320604952E-09  4.00936533629712E-02  1.30016342983993E-02 -4.46447929116216E-09
 -5.50846235466833E-03  1.42140247701559E-09  2.08200307485361E-03  2.59119645275816E-03 -2.33949529669389E-09
 -2.31763656314398E-03  2.80602071497218E-09 -3.06594498624782E-03
* ORBITAL    1   74
 -2.14747389714790E-09 -1.55431965652100E-08 -6.77822210549181E-08 -1.45388847373585E-07  1.12399323340679E-08
  2.41613656900842E-09 -1.86527502480097E-09 -2.75275277889132E-08 -7.88908043228721E-08 -6.28151773942167E-09
  1.72998629898556E-09 -1.40616589265869E-03 -1.86832700949397E-02 -5.35367119219631E-02  4.22459097699705E-01
 -2.59640620792435E-01 -1.27321307796686E-03 -1.69167692693672E-02 -4.84748226040478E-02  3.82515644853001E-01
 -2.35091633939010E-01 -1.53253817048440E-02  5.46842200778823E-02 -1.57852987419696E-01 -1.41069963330798E-08
  1.76492383770193E-08 -1.47417609153815E-07  3.00869365850022E-08 -2.08362196705136E-08  2.43324081208953E-07
 -1.38763697069008E-02  4.95138345515801E-02 -1.42928009599865E-01  8.79528146243042E-10 -3.02303378970313E-08
  1.32472068941727E-07  5.67113965269519E-02  3.01208651944202E-02 -2.09551273228473E-08 -7.12072586845673E-09
 -1.46428196022522E-02 -7.77717389171321E-03 -3.24761745901214E-02 -1.72489223581732E-02  3.24543067401429E-08
  1.15403793305013E-08  4.19265611285011E-02  2.22682630701022E-02  2.23851587598425E-08  6.94366732131671E-09
 -1.00753183448313E-02 -1.21423649503298E-09  3.80811240953302E-03  4.58944124787272E-10 -1.39077665019111E-09
  7.31443102371959E-03  1.26022857698552E-09 -6.45072180680963E-03  1.55949784753603E-09  2.14891183270084E-09
  1.55532895946810E-08  6.78156429133140E-08  1.45412458335435E-07 -1.12376106908129E-08 -2.46283824219810E-09
 -1.86523417127605E-09 -2.75176456223891E-08 -7.88337124888926E-08 -6.21881934429194E-09  1.71691017452693E-09
 -1.40616627899680E-03 -1.86832769953735E-02 -5.35367379787769E-02  4.22459094667533E-01 -2.59640630703641E-01
 -1.27321341589259E-03 -1.69167753273786E-02 -4.84748457198723E-02  3.82515642051380E-01 -2.35091642852182E-01
  1.53253907828350E-02 -5.46842108219309E-02  1.57852994939084E-01  1.41052983300102E-08 -1.76517160762293E-08
  1.47422245857988E-07 -3.00735883656856E-08  2.08461218500386E-08 -2.43302813146943E-07  1.38763777351774E-02
 -4.95138264943745E-02  1.42928016395933E-01 -8.94564723453981E-10  3.02248134390025E-08 -1.32530602870731E-07
  5.67113913916101E-02  3.01208619114316E-02 -2.09560148858898E-08 -7.12129308602760E-09 -1.46428182947459E-02
 -7.77717305922760E-03 -3.24761717984372E-02 -1.72489205811775E-02  3.24510709357501E-08  1.15364690575717E-08
  4.19265575063500E-02  2.22682607626384E-02  2.23927071412178E-08  6.95087027921392E-09  1.00753181767626E-02
  1.21406444115784E-09 -3.80811234843669E-03 -4.58879567533481E-10  1.39051992445763E-09 -7.31443091560824E-03
 -1.25998320110672E-09  6.45072171000408E-03 -1.55925916624070E-09
* ORBITAL    1   75
  3.21319515367600E-09  2.32571292404730E-08  1.01426680329853E-07  2.17678695135127E-07 -1.68000921068655E-08
 -3.59291488971008E-09  2.79047443957306E-09  4.11876226897041E-08  1.18027396890003E-07  9.42286636074855E-09
 -2.57522103941871E-09  1.27321306523456E-03  1.69167690886134E-02  4.84748220465130E-02 -3.82515644862490E-01
  2.35091633904478E-01 -1.40616590054067E-03 -1.86832702072974E-02 -5.35367122653911E-02  4.22459097699933E-01
 -2.59640620821138E-01  1.38763695175188E-02 -4.95138348908768E-02  1.42928009520608E-01 -2.64955418096025E-08
  3.31594051777866E-08 -2.76957193060484E-07 -2.29032855285364E-08  3.49797816792013E-09 -1.32857625888265E-07
 -1.53253818288932E-02  5.46842198695170E-02 -1.57852987462986E-01  1.14568799253774E-08  2.92382838577864E-08
 -6.47074020390023E-08 -5.13493409117497E-02 -2.72729410876106E-02 -3.93649539062533E-08 -1.33754550633658E-08
  1.32583428117590E-02  7.04184313778839E-03 -3.58674363788725E-02 -1.90501077939832E-02 -1.85549523362927E-08
 -7.07048284372441E-09  4.63046612575803E-02  2.45935833398958E-02 -1.02639920847817E-08 -2.49980458770711E-09
  9.12269829589663E-03 -2.28153774591180E-09 -3.44805583919077E-03  8.62333375136881E-10  7.66557798512514E-10
  8.07822626564982E-03 -7.10034614085203E-10 -7.12432594023828E-03 -7.77833111327124E-10 -3.21583430001832E-09
 -2.32754953478316E-08 -1.01487521371262E-07 -2.17721663647805E-07  1.67959977735310E-08  3.67769078956405E-09
  2.79038775646999E-09  4.11696535705932E-08  1.17923390743641E-07  9.30894640812350E-09 -2.55172782428843E-09
  1.27321342863713E-03  1.69167755084458E-02  4.84748462775890E-02 -3.82515642041896E-01  2.35091642886771E-01
 -1.40616627116718E-03 -1.86832768836572E-02 -5.35367376357502E-02  4.22459094667861E-01 -2.59640630674962E-01
 -1.38763779247053E-02  4.95138261549123E-02 -1.42928016475017E-01  2.64914706184862E-08 -3.31651870654566E-08
  2.76967993938907E-07  2.28840259848841E-08 -3.50901148568705E-09  1.32805849186920E-07  1.53253906580730E-02
 -5.46842110299337E-02  1.57852994893971E-01 -1.14266063663444E-08 -2.92241136957588E-08  6.48063758791599E-08
 -5.13493360775127E-02 -2.72729380020764E-02 -3.93670109820492E-08 -1.33767750574295E-08  1.32583415747533E-02
  7.04184234993481E-03 -3.58674333089256E-02 -1.90501058371597E-02 -1.85467833849641E-08 -7.06193378018838E-09
  4.63046572654782E-02  2.45935807892829E-02 -1.02759880736042E-08 -2.51176353915563E-09 -9.12269813688779E-03
  2.28113923173176E-09  3.44805578025875E-03 -8.62185281989335E-10 -7.66414879699324E-10 -8.07822614502174E-03
  7.09880293163091E-10  7.12432583079482E-03  7.77791039179261E-10
* ORBITAL    1   76
  1.28956054961100E-11  9.10529578369448E-11  3.30737606959604E-10  3.49408304055718E-10 -3.84348187779822E-10
  1.67051795051360E-10  1.29866290492806E-12 -3.34905420641639E-11 -7.81213434130279E-10 -1.43048946895339E-10
 -5.34360009798190E-10  2.02735185369510E-02  3.20041914694455E-01  9.69529828441780E-01  7.58338066084356E-02
 -1.03258337118814E-02  6.89832802848485E-02  1.08898418722926E+00  3.29895117763197E+00  2.58034376060874E-01
 -3.51349921589356E-02  3.84373616420286E-01  5.27799005265696E-01  1.86782976189566E-01  6.37514469141444E-10
  9.12673449702678E-10 -1.18560547742817E-09 -1.96431973304979E-10 -3.11245579311060E-10  7.95266435695230E-10
  1.30788116436228E+00  1.79590467365294E+00  6.35553336893379E-01 -4.10863965384826E-10 -5.36437045445470E-10
  1.82257969767581E-11  2.87302506498343E-01  1.84773226811124E-01 -1.17477151484518E-09 -3.44676332579121E-10
 -7.41811881602586E-02 -4.77082419864126E-02 -6.18278471111930E-01 -3.97634220422797E-01  5.66748290046002E-10
  1.56812472385884E-10  7.98194073972667E-01  5.13343571204293E-01  3.98367761009822E-10  1.29650847034966E-10
 -1.30238734319157E-02  1.14853216605875E-09  4.92256143741188E-03 -4.34102923472772E-10  3.88812084473131E-10
  3.55313834990521E-02 -3.38405491519719E-10 -3.13357348271794E-02 -5.09518186250029E-10  1.26131967209982E-11
  8.93932752213289E-11  3.23880500433054E-10  3.39072439739283E-10 -3.79759949848828E-10  1.69270593580381E-10
 -1.02943312878124E-12  3.71826275835404E-11  7.88924431275760E-10  1.42184073151563E-10  5.32740453653953E-10
 -2.02735185971806E-02 -3.20041915458318E-01 -9.69529829531545E-01 -7.58338069432877E-02  1.03258344247205E-02
 -6.89832804892042E-02 -1.08898418981684E+00 -3.29895118142429E+00 -2.58034376874131E-01  3.51349944058982E-02
  3.84373616251308E-01  5.27799005619355E-01  1.86782971570641E-01  6.34969184927915E-10  9.13049495146721E-10
 -1.19993006562590E-09 -1.93946139758039E-10 -3.10220266969667E-10  8.04051119031428E-10  1.30788116383528E+00
  1.79590467483820E+00  6.35553321141921E-01 -4.11775484002636E-10 -5.38650454958362E-10  2.26731648874469E-11
 -2.87302504304612E-01 -1.84773225335842E-01  1.18006850781640E-09  3.47151912501352E-10  7.41811875890153E-02
  4.77082416140260E-02  6.18278466310577E-01  3.97634217220239E-01 -5.70361058239355E-10 -1.58679687262151E-10
 -7.98194067786615E-01 -5.13343567046913E-01 -3.99736571304880E-10 -1.30067601444527E-10 -1.30238735919117E-02
  1.14991084957774E-09  4.92256149962773E-03 -4.34621818479815E-10  3.89431833072156E-10  3.55313839311498E-02
 -3.38981022672747E-10 -3.13357352047689E-02 -5.10139126863981E-10
* ORBITAL    1   77
 -3.21486088811370E-10 -2.26902710695909E-09 -8.22532899455729E-09 -8.49524367253585E-09  9.68372315226952E-09
 -4.41001139055265E-09 -2.73412100303398E-11  9.34271676554944E-10  1.99631255628298E-08  3.48417895070927E-09
  1.35387201999076E-08 -6.89832802845889E-02 -1.08898418721608E+00 -3.29895117767781E+00 -2.58034375897981E-01
  3.51349920715754E-02  2.02735185370216E-02  3.20041914694736E-01  9.69529828441717E-01  7.58338066114830E-02
 -1.03258337133446E-02 -1.30788116438128E+00 -1.79590467364194E+00 -6.35553336860499E-01  3.75642185739179E-10
  5.37783665931491E-10 -6.97765627264859E-10 -2.72864964757657E-09 -3.18341040357098E-09 -5.81725131910583E-09
  3.84373616420029E-01  5.27799005265757E-01  1.86782976188987E-01  6.00136435466455E-09  7.33923218434061E-09
  7.70446098723460E-09 -9.77584098398194E-01 -6.28714906034918E-01 -6.92079623582319E-10 -2.03446042957602E-10
  2.52411128845242E-01  1.62333490698578E-01 -1.81706059629914E-01 -1.16860849481758E-01 -1.45153679823302E-09
 -1.84570551610162E-10  2.34581514214483E-01  1.50866707918930E-01 -4.44947625347943E-11 -3.24597723591434E-10
  4.43154211727380E-02  6.76841290545351E-10 -1.67496548083066E-02 -2.55825541065091E-10 -2.86972190003088E-10
  1.04423297702134E-02  1.85176988438288E-11 -9.20926920297874E-03  1.59976918005470E-09 -3.26707009150759E-10
 -2.30637062296290E-09 -8.38666184482675E-09 -8.73697031639486E-09  9.79458032441248E-09 -4.35612647114844E-09
  3.36782095515397E-11 -8.45917882893310E-10 -1.97812417408403E-08 -3.50565161608039E-09 -1.35779499803957E-08
  6.89832804894335E-02  1.08898418982966E+00  3.29895118137717E+00  2.58034377036951E-01 -3.51349944935804E-02
 -2.02735185971120E-02 -3.20041915458127E-01 -9.69529829532381E-01 -7.58338069404370E-02  1.03258344226127E-02
 -1.30788116381299E+00 -1.79590467484962E+00 -6.35553321174136E-01  3.73946257710615E-10  5.37996690720271E-10
 -7.07678267869613E-10 -2.70553293849520E-09 -3.15447934219087E-09 -5.82328715211045E-09  3.84373616252582E-01
  5.27799005619204E-01  1.86782971571636E-01  5.95601408795853E-09  7.28979538396772E-09  7.68649066090335E-09
  9.77584090970919E-01  6.28714901061723E-01  6.95807314224857E-10  2.05193247102972E-10 -2.52411126919751E-01
 -1.62333489428584E-01  1.81706058237614E-01  1.16860848554848E-01  1.43936776597415E-09  1.74748395337123E-10
 -2.34581512424296E-01 -1.50866706710517E-01  6.88947986415066E-11  3.41365866862995E-10  4.43154217205967E-02
  6.77820384153608E-10 -1.67496550181761E-02 -2.56196901385734E-10 -2.86965745012922E-10  1.04423298997259E-02
  1.80157104713740E-11 -9.20926931473100E-03  1.60239850222330E-09
* ORBITAL    1   78
 -2.89649609092295E-02 -2.03256311280949E-01 -7.31140733178508E-01 -5.43429131095195E-01  6.13563021930312E-01
 -8.46646590050302E-02 -3.59763404440890E-03  1.25970345723958E-01  1.47468524414003E+00  4.85142194201419E-01
  7.68481842181534E-01 -8.16971924779117E-10 -1.30934590832935E-08 -7.32029038564727E-08 -4.48965583750517E-08
 -9.03826667668953E-09  2.04421329719722E-10  3.27782405936951E-09  1.83427762700668E-08  1.12659225769946E-08
  2.26271420133349E-09 -3.87291790863612E-09 -6.66693157659373E-09 -5.98573034663892E-08  3.11357292766483E-11
 -1.56933053001489E-11  2.52700292457144E-11 -1.92104949292778E-01 -2.60497513265608E-01 -4.72171581513732E-01
  9.60926164795157E-10  1.65837287500810E-09  1.50172060536752E-08  3.32735532772321E-01  4.51194928110533E-01
  8.17825169256625E-01  7.02407520580295E-09  8.98053303828553E-09  5.00666846542235E-13 -3.73859544757743E-12
 -1.81360931269411E-09 -2.31876333352667E-09  1.11974258017076E-09  1.42828028236856E-09 -1.74317598999666E-01
 -7.62023739102773E-02 -1.44557262503253E-09 -1.84388079134293E-09  2.25043052627558E-01  9.83768416766622E-02
 -2.34112973064248E-09  4.24395882135674E-12  8.84864562928033E-10  8.36933221125577E-12 -3.45580929774180E-03
 -4.71019918797637E-10  5.15161633207273E-03  4.15401561250478E-10 -6.81494783040271E-03 -2.89649776178124E-02
 -2.03256432102777E-01 -7.31141259765080E-01 -5.43430002504374E-01  6.13563318471733E-01 -8.46645268398279E-02
  3.59765329986847E-03 -1.25970072426885E-01 -1.47468462784351E+00 -4.85142228547991E-01 -7.68481949983763E-01
  8.16920950407327E-10  1.30942922373470E-08  7.32035699675896E-08  4.48942339079846E-08  9.03902078114541E-09
 -2.04300791858178E-10 -3.27808256690696E-09 -1.83429980994922E-08 -1.12652098480540E-08 -2.26291955587376E-09
 -3.87366319656174E-09 -6.66632832551088E-09 -5.98555875080818E-08 -2.97997012420337E-11  1.50825236137925E-11
 -2.47405526278179E-11 -1.92104874957152E-01 -2.60497424741572E-01 -4.72171571542505E-01  9.61173745940756E-10
  1.65817788569947E-09  1.50165754040683E-08  3.32735403595893E-01  4.51194775003972E-01  8.17825151616874E-01
 -7.02553981257457E-09 -8.98109703955606E-09  4.41508032801632E-13 -3.78026277537000E-12  1.81398589305570E-09
  2.31891199881113E-09 -1.12006393569089E-09 -1.42840147651909E-09  1.74317568588015E-01  7.62023496566828E-02
  1.44598368229739E-09  1.84403773729328E-09 -2.25043013362276E-01 -9.83768104093828E-02 -2.34034841087298E-09
  2.30975760639793E-12  8.84568211041276E-10  9.16441795731370E-12 -3.45580864796489E-03 -4.70804417809267E-10
  5.15161536580324E-03  4.15210961579666E-10 -6.81494656144541E-03
* ORBITAL    1   79
  1.18285749202577E-09  8.33620867310363E-09  2.96570831335646E-08  1.99289887777774E-08 -2.54817839476961E-08
  4.35371713877950E-09  2.99299874767725E-10 -3.84632255085909E-09 -5.47344979174261E-08 -1.93987985115079E-08
 -2.39540474318767E-08 -2.05014619949665E-02 -3.22772094536199E-01 -1.28410340196562E+00 -5.46985257654966E-01
  1.29698170229842E-02 -1.98339300516358E-02 -3.12262567044130E-01 -1.24229272650034E+00 -5.29175303614492E-01
  1.25475133532126E-02 -2.85630002903763E-01 -3.80827446687574E-01 -7.19206634140897E-01  1.27356033776012E-10
 -2.81961657106181E-10  6.28623408412708E-10  7.39827431542526E-09  1.16133299178627E-08  1.62245906975829E-08
 -2.76329828106031E-01 -3.68427624163743E-01 -6.95789117033094E-01 -1.32512092730376E-08 -1.91358636039739E-08
 -3.02869254593343E-08 -9.40778052037409E-02 -2.21060122300938E-04 -2.53103430355607E-10 -4.10333067372503E-10
  2.42907848144381E-02  5.70774829948878E-05  5.75626943463308E-02  1.35258025015540E-04  7.87447802096773E-09
  3.53753422765044E-09 -7.43131188891462E-02 -1.74617353756458E-04 -9.44563777456001E-09 -3.40311601199463E-09
 -2.36295851932253E-02 -2.69683358037630E-10  8.93114384457128E-03  1.01931924435613E-10  2.85289859219097E-11
  1.83289372253149E-02 -2.09603417732146E-10 -1.61646031391099E-02  9.40248539135533E-10  1.15590426661739E-09
  8.14132556014314E-09  2.88068410870337E-08  1.85359019307490E-08 -2.49880991230496E-08  4.57226011830423E-09
 -2.68017000987360E-10  4.29233089075347E-09  5.57332987960392E-08  1.93434708846050E-08  2.37688870373380E-08
  2.05014620751312E-02  3.22772095152447E-01  1.28410340311183E+00  5.46985256497122E-01 -1.29698165932159E-02
  1.98339301303990E-02  3.12262567571670E-01  1.24229272766013E+00  5.29175302486363E-01 -1.25475129538901E-02
 -2.85630002601164E-01 -3.80827446862600E-01 -7.19206630000654E-01  1.25798771043581E-10 -2.81779174559424E-10
  6.31424985784837E-10  7.52341863210940E-09  1.17583354249487E-08  1.62300920183521E-08 -2.76329827783718E-01
 -3.68427624426306E-01 -6.95789112874600E-01 -1.34615030728247E-08 -1.93876991164089E-08 -3.03087292567290E-08
  9.40778036194028E-02  2.21059117121053E-04  2.53854798098467E-10  4.10839025128057E-10 -2.42907844131477E-02
 -5.70772155490471E-05 -5.75626933687899E-02 -1.35257391748197E-04 -7.92293808853242E-09 -3.57589799324116E-09
  7.43131176199158E-02  1.74616542118613E-04  9.50564198946709E-09  3.45091527444567E-09 -2.36295853716149E-02
 -2.69786016401505E-10  8.93114391534824E-03  1.01967468375688E-10  2.97369345413813E-11  1.83289373717304E-02
 -2.11478970382264E-10 -1.61646032662912E-02  9.43028141080955E-10
* ORBITAL    1   80
 -1.90984223582622E-09 -1.34612049929811E-08 -4.79166359283806E-08 -3.23132095095991E-08  4.11241590468937E-08
 -6.97493351448562E-09 -4.88996942889791E-10  6.10165279540128E-09  8.79272791384220E-08  3.12472322195987E-08
  3.85698965989839E-08  1.98339300521840E-02  3.12262567036680E-01  1.24229272653210E+00  5.29175303625917E-01
 -1.25475133711512E-02 -2.05014619946924E-02 -3.22772094540803E-01 -1.28410340194895E+00 -5.46985257644303E-01
  1.29698170080034E-02  2.76329828070107E-01  3.68427624224554E-01  6.95789116931826E-01  2.18540012320946E-10
 -4.89773794950849E-10  1.09276689656503E-09 -1.20827855174711E-08 -1.82405718303669E-08 -2.70910003187039E-08
 -2.85630002924891E-01 -3.80827446648658E-01 -7.19206634203597E-01  2.11827146220963E-08  3.10291612290210E-08
  4.81804791918660E-08  9.10146112040343E-02  2.13861694211364E-04 -4.40754545315040E-10 -7.12447267301859E-10
 -2.34998715805524E-02 -5.52188522986810E-05  5.95000283648274E-02  1.39810706010200E-04 -1.23129418189278E-08
 -5.10730793360546E-09 -7.68142062687094E-02 -1.80494840489352E-04  1.54831419340843E-08  5.92386099548015E-09
  2.28602010928432E-02 -4.68807660779240E-10 -8.64034378377388E-03  1.77188029074192E-10 -3.36213415534044E-10
  1.89458168044338E-02  5.97298169489819E-10 -1.67086400480518E-02 -1.17155990919080E-09 -1.85644284565805E-09
 -1.30750707406282E-08 -4.62317465836560E-08 -2.95523884897535E-08  4.01460239022879E-08 -7.40785647982792E-09
  4.27014079063256E-10 -6.98545543521966E-09 -8.99066395443744E-08 -3.11377047310664E-08 -3.82030593650114E-08
 -1.98339301298842E-02 -3.12262567579364E-01 -1.24229272762915E+00 -5.29175302474430E-01  1.25475129373017E-02
  2.05014620753747E-02  3.22772095147213E-01  1.28410340313096E+00  5.46985256508733E-01 -1.29698166034833E-02
  2.76329827821150E-01  3.68427624366284E-01  6.95789112975813E-01  2.15290022142911E-10 -4.89417325313255E-10
  1.09886839055726E-09 -1.23265519933427E-08 -1.85283610770616E-08 -2.71098430555650E-08 -2.85630002577762E-01
 -3.80827446901144E-01 -7.19206629939938E-01  2.16018977968587E-08  3.15279222734047E-08  4.82190387248771E-08
 -9.10146096781913E-02 -2.13860732293738E-04  4.42326572460047E-10  7.13501172385502E-10  2.34998711908180E-02
  5.52186000902405E-05 -5.95000273611625E-02 -1.39810051168799E-04  1.24070959493262E-08  5.18207512626545E-09
  7.68142049613299E-02  1.80494007849609E-04 -1.56035219175572E-08 -6.01958768115279E-09  2.28602012643202E-02
 -4.69018733503422E-10 -8.64034384917595E-03  1.77268741366585E-10 -3.38796197013532E-10  1.89458169536062E-02
  6.01184011721628E-10 -1.67086401771378E-02 -1.17683915646760E-09
* ORBITAL    1   81
 -2.50782185692626E-01 -1.81438897510261E+00 -7.91624720170452E+00 -1.30210334030417E+01  4.51997395660392E+00
  1.95691605740242E+00 -2.91449987538768E-01 -4.14433772032052E+00 -9.30761327526263E+00  4.90842779793478E-01
  1.68169951231120E+00 -3.44251229200270E-11 -3.24081492085907E-10 -5.30314110812845E-09 -1.58469039644668E-10
  7.43958606375340E-10  8.89039192296069E-12  8.74246640210803E-11  1.35437483648414E-09  4.71043693039516E-11
 -1.88037978674015E-10  7.64425657051255E-10 -8.67259956972778E-10  4.30678296345156E-09 -2.20772205471305E-12
 -5.45134623623263E-12  6.25603575931226E-12  1.15044819473169E+00  1.34572113022285E+00  8.32628055282366E-02
 -1.85919485380493E-10  2.22615102711182E-10 -1.06761471420173E-09 -1.99263472476761E+00 -2.33085737039820E+00
 -1.44215409517423E-01  3.32948242824657E-09  1.66267093908653E-09  2.56995675504155E-12 -1.56227027011282E-13
 -8.59674392427780E-10 -4.29302861868511E-10  5.29218025237225E-10  2.64979113988233E-10  4.47448533995525E-01
  3.56943996602976E-01 -6.83169693244909E-10 -3.42036825231298E-10 -5.77653573466311E-01 -4.60812718124558E-01
 -3.07238348742953E-10  9.07449201127514E-12  1.16124859249313E-10  2.26490090192867E-11  1.30971100776283E-02
 -6.22489137057260E-11 -1.95240189731177E-02  5.49140432396759E-11  2.58278493923299E-02  2.50782183922960E-01
  1.81438896265856E+00  7.91624715709440E+00  1.30210333710188E+01 -4.51997391825732E+00 -1.95691606381291E+00
 -2.91449987265171E-01 -4.14433772754840E+00 -9.30761336219693E+00  4.90842749943975E-01  1.68169946972478E+00
 -2.69547775830923E-11 -2.09411789060467E-10 -4.87001696530500E-09  1.28981508255492E-11  7.28490614817914E-10
  6.36186538139911E-12  4.75655549377821E-11  1.20408006358483E-09 -1.24472394311697E-11 -1.82791062690858E-10
 -8.72398644365686E-10  7.21497835191474E-10 -4.53023805156351E-09 -2.97614228829698E-12 -3.73582143299650E-12
  3.85246204420393E-12 -1.15044820650653E+00 -1.34572114673972E+00 -8.32628334690936E-02  2.23265236197329E-10
 -1.72174723749084E-10  1.14531042561993E-09  1.99263474512799E+00  2.33085739893862E+00  1.44215457985120E-01
  3.37609462652527E-09  1.67266542710646E-09 -2.63525038265700E-12 -8.75521429009702E-14 -8.71702120178303E-10
 -4.31879378923782E-10  5.39370547067575E-10  2.67117762515977E-10  4.47448545202122E-01  3.56944000998803E-01
 -6.96282887110354E-10 -3.44801157935986E-10 -5.77653587964804E-01 -4.60812723798011E-01  3.01504631020739E-10
 -8.19071282208960E-12 -1.13961962153412E-10 -2.31338935652823E-11 -1.30971105576761E-02  6.06416419006520E-11
  1.95240196881713E-02 -5.34939080133060E-11 -2.58278503360384E-02
* ORBITAL    1   82
 -8.04507211130386E-11 -5.53922025090448E-10 -2.42964509689663E-09  2.16184431084738E-10  3.68431451086411E-09
 -3.46888316839799E-09 -5.80284495566246E-11  6.65861493700386E-11  3.53781727685131E-09 -5.17827592682258E-10
  2.54115302954327E-09  3.97354757672314E-04  1.52612887689154E-02  4.20114166251611E-01  6.41567703380200E-02
  6.35533839313647E-01  5.06005906316828E-04  1.94342751934488E-02  5.34988494056424E-01  8.16995416667292E-02
  8.09311649435133E-01 -5.64219893256491E-02 -7.20303339425398E-02  2.95475384394529E-01 -5.91434094991171E-10
 -3.43944143561047E-10  1.45280283790386E-09 -3.95982753043770E-11 -5.12678447658795E-10 -2.25045066183446E-09
 -7.18497879053029E-02 -9.17260172736697E-02  3.76268985365974E-01  1.60421531842957E-09  1.77906015452443E-09
  1.42615498427159E-10 -7.38897137960748E-02 -4.88688923936657E-02  3.06322822406641E-10  6.59370518259689E-10
  1.90782421062104E-02  1.26178937123244E-02  5.95101564705957E-02  3.93585967291291E-02 -1.01620672966121E-09
 -5.87533737328280E-10 -7.68272816261380E-02 -5.08117299226643E-02  6.65543469833145E-10 -6.32692320312892E-10
  7.16532153827968E-03 -1.45122623905982E-11 -2.70823717902647E-03  5.47800601754114E-12 -4.46209854931572E-11
 -7.31593851786899E-03  5.98405752992302E-11  6.45205120861197E-03 -5.26401238361029E-11 -8.00753636762146E-11
 -5.51106786929513E-10 -2.41686504065403E-09  2.75523970359692E-10  3.70068314536693E-09 -3.45736385606039E-09
  5.82035376661237E-11 -6.57834298286160E-11 -3.54792305276852E-09  5.07556149395323E-10 -2.55038916244592E-09
 -3.97354738726921E-04 -1.52612888927100E-02 -4.20114166111454E-01 -6.41567742862056E-02 -6.35533836701013E-01
 -5.06005882046498E-04 -1.94342753713820E-02 -5.34988493919209E-01 -8.16995466356807E-02 -8.09311646128971E-01
 -5.64219894426748E-02 -7.20303338506601E-02  2.95475381489738E-01 -5.93866062961367E-10 -3.42728699775792E-10
  1.45830826070808E-09 -3.59279197036723E-11 -5.12610206492022E-10 -2.26025697097188E-09 -7.18497880500022E-02
 -9.17260171081583E-02  3.76268981600208E-01  1.60495270606078E-09  1.77526074293673E-09  1.42576248168454E-10
  7.38897138195053E-02  4.88688924531360E-02 -3.08175179943177E-10 -6.59951547994714E-10 -1.90782421163481E-02
 -1.26178937314732E-02 -5.95101565044552E-02 -3.93585967734914E-02  1.01678817262150E-09  5.86767883696092E-10
  7.68272816638151E-02  5.08117299749852E-02 -6.61629405314131E-10  6.35123042608003E-10  7.16532153905703E-03
 -1.45447517902475E-11 -2.70823718239501E-03  5.48761324564296E-12 -4.45561304371546E-11 -7.31593852302683E-03
  5.97301321717045E-11  6.45205121117442E-03 -5.24312746910454E-11
* ORBITAL    1   83
 -1.79676421512580E-10 -1.23730623549762E-09 -5.43337392430709E-09  5.04098504911826E-10  8.23923684458233E-09
 -7.78219198504124E-09 -1.30096593890944E-10  1.43756099510266E-10  7.88676505668639E-09 -1.18557581190458E-09
  5.68830155145285E-09  5.06005905361871E-04  1.94342751927427E-02  5.34988494099776E-01  8.16995416314337E-02
  8.09311649444917E-01 -3.97354758011302E-04 -1.52612887686476E-02 -4.20114166228048E-01 -6.41567703554820E-02
 -6.35533839307015E-01 -7.18497878856987E-02 -9.17260172416515E-02  3.76268985327509E-01  7.67767423384233E-10
  4.45234368004026E-10 -1.87739660006567E-09 -1.06384185481986E-09 -1.70864900541553E-09 -2.64340657672248E-09
  5.64219893358210E-02  7.20303339599422E-02 -2.95475384409757E-01  3.02571577538798E-09  3.64684933538308E-09
  1.67334027620595E-09 -9.40938191800256E-02 -6.22314056051990E-02 -3.95330933262382E-10 -8.51605081798051E-10
  2.42949196275526E-02  1.60680798536864E-02 -4.67319582195205E-02 -3.09074013651972E-02 -1.81104001158489E-09
 -3.25357708274192E-10  6.03306987101179E-02  3.99012835200780E-02  1.83847246817940E-09 -6.56281157030793E-10
  9.12457843356458E-03  1.87152729441928E-11 -3.44876639792594E-03 -7.09291794850197E-12 -8.33536202429118E-11
  5.74503812614966E-03  1.19099550694857E-10 -5.06664763655318E-03 -1.37055178470674E-10 -1.78602436455201E-10
 -1.22882536644136E-09 -5.39534025898419E-09  6.76707633743648E-10  8.28518801074667E-09 -7.74953102260792E-09
  1.30489399917406E-10 -1.42502479367700E-10 -7.91781691743118E-09  1.15634790084364E-09 -5.71441688645779E-09
 -5.06005883049680E-04 -1.94342753730635E-02 -5.34988493878425E-01 -8.16995466714881E-02 -8.09311646118706E-01
  3.97354738249700E-04  1.52612888905159E-02  4.20114166125238E-01  6.41567742655541E-02  6.35533836707713E-01
 -7.18497880684387E-02 -9.17260171390668E-02  3.76268981640078E-01  7.71349644292244E-10  4.43377735369640E-10
 -1.88591120135997E-09 -1.06047829447605E-09 -1.70522494056951E-09 -2.65522451054738E-09  5.64219894363554E-02
  7.20303338364517E-02 -2.95475381470213E-01  3.02428125092237E-09  3.63851648509063E-09  1.68266653064360E-09
  9.40938192039074E-02  6.22314056772268E-02  3.98188968263301E-10  8.52494831679020E-10 -2.42949196371836E-02
 -1.60680798760240E-02  4.67319582456028E-02  3.09074014048440E-02  1.80783044919946E-09  3.21740119632702E-10
 -6.03306987375562E-02 -3.99012835641382E-02 -1.83129972370831E-09  6.61905038022307E-10  9.12457843263955E-03
  1.87636607538167E-11 -3.44876639813806E-03 -7.11285339103129E-12 -8.31147281131518E-11  5.74503813017995E-03
  1.18740280084254E-10 -5.06664763884343E-03 -1.36537597096393E-10
* ORBITAL    1   84
  2.77387133957418E-02  1.95539452594676E-01  6.79375234466779E-01  1.22800423871040E-01 -6.30187367714433E-01
  2.72020643175153E-01  2.19167873779422E-02  7.89621732632345E-02 -6.73003130273850E-01 -5.48544515708469E-01
  4.24765046741189E-01  3.29624287832719E-10  4.69585054586543E-09  2.18051625948480E-08  8.04340562978208E-09
  4.08569521315651E-09 -8.33960578803006E-11 -1.18589222892946E-09 -5.50134030623874E-09 -2.03219537776350E-09
 -1.02172582462582E-09  1.76086870398694E-09  6.22137614694343E-09  1.24266988675910E-08 -6.87577372112471E-12
 -1.49682753435216E-12  7.85914411258563E-12  1.76982102891140E-01  3.43628444984277E-01  1.28811440230210E-01
 -4.48473570963421E-10 -1.57100981787384E-09 -3.13507957181640E-09 -3.06541994283728E-01 -5.95181925653607E-01
 -2.23107959011545E-01  2.13735219696172E-09  9.12804052154724E-11  2.21859225093465E-12  6.62439391804064E-13
 -5.51856533407643E-10 -2.35771783226660E-11  3.40758031433988E-10  1.45984398719953E-11  3.26968212252621E-01
  7.12782702203923E-02 -4.39910762185506E-10 -1.88356524086527E-11 -4.22114146921267E-01 -9.20198511675238E-02
 -5.56804016063273E-10  2.79318956571231E-12  2.10455783191631E-10  6.55625680486793E-12  1.81576003515373E-02
 -1.12140703216234E-10 -2.70677524666756E-02  9.88863742285100E-11  3.58072707880610E-02  2.77387141564273E-02
  1.95539458071080E-01  6.79375258509947E-01  1.22800462473800E-01 -6.30187381681986E-01  2.72020639774498E-01
 -2.19167882780182E-02 -7.89621863448762E-02  6.73003104559213E-01  5.48544518317610E-01 -4.24765042702146E-01
 -3.29686517582323E-10 -4.69458008002395E-09 -2.18030733603194E-08 -8.04751990804273E-09 -4.08329366881702E-09
  8.33255761704816E-11  1.18555507159975E-09  5.50062048939577E-09  2.03358731501811E-09  1.02090769853739E-09
  1.75974094280348E-09  6.22239412231384E-09  1.24325949811615E-08  6.61614783858134E-12  1.59246072449403E-12
 -7.80698975975172E-12  1.76982098570270E-01  3.43628440499790E-01  1.28811440356384E-01 -4.48095875914706E-10
 -1.57135911262377E-09 -3.13708673082107E-09 -3.06541986708074E-01 -5.95181917856264E-01 -2.23107959356853E-01
 -2.14182041923097E-09 -9.25484992785109E-11  1.94405737433727E-12  9.95289537243610E-13  5.53021726426020E-10
  2.38880452838086E-11 -3.41735548922130E-10 -1.48586423323169E-11 -3.26968210059101E-01 -7.12782675386965E-02
  4.41153403835371E-10  1.91931312746487E-11  4.22114144109374E-01  9.20198477104966E-02 -5.58884525409397E-10
  2.19572562223970E-12  2.11237340641687E-10  6.87395841014384E-12  1.81576003947795E-02 -1.12705559504077E-10
 -2.70677525302079E-02  9.93883330797070E-11  3.58072708685153E-02
* ORBITAL    1   85
 -2.43629136635871E-01 -1.75914752374639E+00 -7.78926469028530E+00 -1.96952630878146E+01 -4.98203434709729E-01
 -1.49309853798786E+00 -1.64504218494617E-01 -2.45272371331091E+00 -8.63371194560826E+00 -1.99453840326366E+00
 -6.32202162754165E-01 -4.34313018913921E-12  1.32684047838778E-09 -4.85291456054883E-09 -2.23795708777175E-09
  1.41086456110056E-09  1.15138641748907E-12 -3.33897324456781E-10  1.22224084339695E-09  5.62970155977880E-10
 -3.55804100523502E-10  1.45944970011481E-09 -1.62732180255537E-10  7.06056869553202E-10 -4.55138476247095E-12
  1.62386951704094E-12  6.03618567939646E-14  4.29449412735346E-01  6.55500325217089E-01  5.11955984392786E-01
 -3.67250867066527E-10  4.06869010929164E-11 -1.75756752147230E-10 -7.43828202174683E-01 -1.13535986763686E+00
 -8.86733776213427E-01 -1.65816151818231E-10 -7.17701670541892E-10 -1.80311625173545E-12  4.40968004262467E-12
  4.28111595877883E-11  1.85306215463589E-10 -2.59606417873305E-11 -1.13117989890877E-10  8.88236020918960E-02
 -5.49348272178104E-02  3.36458000126694E-11  1.45961696675255E-10 -1.14670777225331E-01  7.09205570028887E-02
 -5.05740356410311E-10 -1.46454001488392E-11  1.91153286335740E-10 -3.41831021479980E-11 -7.73868272536761E-03
 -1.02085296432585E-10  1.15361471066893E-02  9.00864445776461E-11 -1.52608881622622E-02  2.43629136789114E-01
  1.75914752479177E+00  7.78926469417178E+00  1.96952630891675E+01  4.98203433061094E-01  1.49309853669845E+00
 -1.64504218580218E-01 -2.45272371325973E+00 -8.63371193943788E+00 -1.99453840024954E+00 -6.32202162239701E-01
 -4.48886150830189E-12  1.32788693051027E-09 -4.84880793750705E-09 -2.23619843478784E-09  1.42333305772066E-09
  1.23115532723152E-12 -3.34273403743354E-10  1.22079670449324E-09  5.62376119638468E-10 -3.60065787892693E-10
 -1.45775724973168E-09  1.60930342883849E-10 -7.10444581062176E-10 -6.41498335593638E-12  2.55746435900794E-12
 -2.43131252749459E-13 -4.29449411737116E-01 -6.55500323898371E-01 -5.11955982907327E-01  3.66681624100400E-10
 -4.00521405079301E-11  1.77268967009243E-10  7.43828200372826E-01  1.13535986538730E+00  8.86733773628148E-01
 -1.67189346824531E-10 -7.17986716626623E-10  1.91401445065956E-12 -4.73823491701438E-12  4.31680917147063E-11
  1.85385182612393E-10 -2.62539379497186E-11 -1.13184546985326E-10  8.88236020675106E-02 -5.49348285693981E-02
  3.40260042439209E-11  1.46031051671583E-10 -1.14670777176192E-01  7.09205587010131E-02  5.06409410174617E-10
  1.16693044665931E-11 -1.91408529611360E-10  3.58120667821429E-11  7.73868292823650E-03  1.02271967900075E-10
 -1.15361474058352E-02 -9.02513725105086E-11  1.52608885451703E-02
* ORBITAL    1   86
 -1.81263114147284E-01 -1.30792655276160E+00 -5.65986248337029E+00 -9.99607783931213E+00  2.75306681367019E+00
  1.88535299893415E+00 -1.85098491562793E-01 -2.62345009904679E+00 -6.69876933468114E+00 -4.32280714785734E-01
  1.38927655353420E+00 -3.98853648942023E-11 -8.32643466855652E-10  5.37321337888713E-09  1.04512560760589E-09
  1.87073264631757E-10  9.97271231493615E-12  2.09867691268757E-10 -1.35128281232420E-09 -2.63139185100255E-10
 -4.53695254145967E-11 -1.66230833041703E-09  1.19938501823756E-09  8.30069355864807E-10  1.46816462213463E-11
 -4.36935780924877E-12  4.07953422534515E-13  5.91568694964139E-01  7.62599263655411E-01  3.60715356844219E-01
  4.18435017492249E-10 -3.00710622436150E-10 -2.11896433418341E-10 -1.02462703574299E+00 -1.32086067049791E+00
 -6.24777325117801E-01 -1.16947219847819E-11 -1.03306208274444E-11 -3.66534021830172E-12  1.88172226913709E-12
  3.01897191377667E-12  2.66968820609831E-12 -3.05364680910814E-12 -2.22823541190443E-12  1.31646890993085E-01
 -1.23010109495746E-02  3.89326745426132E-12  2.83274212514460E-12 -1.69955405482042E-01  1.58805368556824E-02
 -5.14834729822806E-10 -2.37073641622921E-12  1.94586676076985E-10 -4.74707687674222E-12 -3.57352516511991E-02
 -1.04276848016233E-10  5.32709679265931E-02  9.18965446594374E-11 -7.04708666161977E-02  1.81263114213390E-01
  1.30792655326025E+00  5.65986248479659E+00  9.99607783989277E+00 -2.75306681544567E+00 -1.88535299820831E+00
 -1.85098491666751E-01 -2.62345009907200E+00 -6.69876933419670E+00 -4.32280713327525E-01  1.38927655171508E+00
 -3.96615613520189E-11 -8.28615893485541E-10  5.39343328431864E-09  1.05177418589694E-09  1.86909938241754E-10
  9.89710067656407E-12  2.08438174198399E-10 -1.35816247791266E-09 -2.65414477778841E-10 -4.52673921915966E-11
  1.66016549972535E-09 -1.20433795377883E-09 -8.37314326501550E-10  1.50424646513493E-11 -5.24562644716978E-12
  1.13433485557028E-12 -5.91568694466466E-01 -7.62599262679283E-01 -3.60715356519490E-01 -4.17692520079731E-10
  3.02393991915833E-10  2.14375149911153E-10  1.02462703508550E+00  1.32086066874296E+00  6.24777324568864E-01
 -1.04067372950797E-11 -1.17683165885426E-11  3.81112993494747E-12 -2.13123479268824E-12  2.67621365273635E-12
  3.05263238424534E-12 -2.77265850136935E-12 -2.54306026054829E-12  1.31646890535404E-01 -1.23010115721098E-02
  3.53180400284655E-12  3.24169650237411E-12 -1.69955404856528E-01  1.58805376461357E-02  5.14710058628736E-10
  1.28118506240510E-12 -1.94536123836935E-10  5.05275657048667E-12  3.57352519791621E-02  1.04244311967285E-10
 -5.32709684148951E-02 -9.18662430872477E-11  7.04708672598998E-02
* ORBITAL    1   87
 -1.89683499182157E-14 -2.20975886477194E-13 -1.00820087407988E-12 -2.11432083681919E-12  2.60631014436581E-14
 -1.16065642670694E-13  2.64640451065619E-14 -3.06522979659755E-13 -1.00836673798263E-12 -1.84347936354986E-13
 -3.86240399941522E-14 -3.54112258041381E-12 -2.67325277419981E-11  1.03877965180071E-10 -9.31815276494696E-12
  4.78940629874723E-12  1.09428327450534E-11  6.84885904533961E-11 -9.01084745458668E-11  2.63291604479089E-11
 -7.32677402482756E-12  2.47444301826475E-10  4.30420860393346E-11  2.27382324055494E-11 -4.03829623885849E-10
  8.42534311902359E-10  5.62704414104905E-10 -5.96952948945343E-10  1.23816369913281E-09  8.25958744414438E-10
 -3.89601594925170E-10 -1.85474328987181E-11 -2.14700521901251E-11 -3.44814885137898E-10  7.14687087472704E-10
  4.76738482596661E-10  8.63801011432231E-02 -8.87891172305753E-02  1.13712217992945E-10  2.00733288037447E-10
  3.34548693118987E-01 -3.43878772509163E-01 -2.69799182216944E-01  2.77323491365139E-01  1.53349776129051E-10
  2.68198873214922E-10 -2.08985547923353E-01  2.14813852676964E-01  1.18780828526358E-10  2.07755819069360E-10
 -5.64837261935931E-03 -1.12623724889468E-09 -1.49441892441879E-02 -2.22980360460036E-09 -8.61001885047739E-10
  1.04372066724100E-02 -1.22019205907530E-09  1.18346799683062E-02 -4.85781916600773E-10  2.37764279082914E-14
  2.09942523656290E-13  8.46441911386402E-13  2.09002420327592E-12  2.14006194387071E-14  9.99197181548685E-14
 -3.33752680491815E-14 -3.52394796240811E-13 -1.09361389171594E-12 -2.30104723973583E-13 -2.38081279072709E-14
 -5.74779369299756E-12 -5.97422935916920E-11 -6.06723757449084E-11 -2.43089658146385E-11  3.78933164012950E-12
  1.24395599245441E-11  9.04389326686441E-11  1.09455351708565E-11  3.54297676378501E-11 -7.52190313305400E-12
 -1.64330284023934E-10  5.51939668933407E-11  6.24284625421761E-12  4.04778007423981E-10 -8.43203520780487E-10
 -5.62908554127690E-10  5.98656534811953E-10 -1.23938304815971E-09 -8.26338395770833E-10  3.40284723243693E-10
 -4.06600774612261E-11  3.09732636706862E-12  3.45812502444854E-10 -7.15323365505477E-10 -4.76923008784448E-10
  8.63801024769279E-02 -8.87891194324070E-02  1.12545362579124E-10  2.02282743998289E-10  3.34548698384152E-01
 -3.43878780822326E-01 -2.69799186511768E-01  2.77323498106831E-01  1.51383347565889E-10  2.70845917241979E-10
 -2.08985551231108E-01  2.14813857939938E-01  1.17233331910966E-10  2.09748401416504E-10  5.64837255832911E-03
  1.12858237747531E-09  1.49441891001711E-02  2.23415119940898E-09  8.62028337935181E-10 -1.04372065676196E-02
  1.22250964769291E-09 -1.18346798437093E-02  4.86979343179857E-10
* ORBITAL    1   88
 -1.60132044131493E-14 -1.38752505127407E-13 -8.35285407186311E-13 -1.95039095884931E-12 -4.39485966004409E-14
 -1.40561393812262E-13  1.30452653086693E-14 -2.67666005725733E-13 -9.69133856859684E-13 -2.04092808588153E-13
 -5.64716083386978E-14 -1.23284836958117E-11 -9.03608614412615E-11 -1.49625904522878E-11 -3.55431581951035E-11
  7.22831743369458E-12 -5.63557240747494E-12 -5.93928238778123E-11 -6.53263515838608E-11 -2.48842963059934E-11
  3.47829995953672E-12  3.37718017978493E-10 -4.21884068228787E-11  2.35925084881307E-12 -6.89380340401059E-10
  1.42962299327302E-09  9.53669732024696E-10  3.49790873260647E-10 -7.29577031290771E-10 -4.87247181330669E-10
  1.61319996757556E-10 -5.72350079752706E-11 -7.53371649192157E-12  2.01773416367496E-10 -4.21400857247408E-10
 -2.81454419609727E-10 -8.53179926722517E-02  8.76973881292265E-02  1.93995924807424E-10  3.39218182927464E-10
 -3.30435164733038E-01  3.39650523744948E-01 -2.73157864080719E-01  2.80775842010523E-01 -8.99088364073951E-11
 -1.58649202349047E-10 -2.11587171709426E-01  2.17488032002391E-01 -6.96569207999918E-11 -1.22922351550884E-10
  5.57892163500154E-03 -9.52950938549425E-10  1.47604392368708E-02 -1.24822460756588E-09  1.68870611572710E-09
  1.05671375556306E-02  1.77555611879390E-09  1.19820077321661E-02  4.85876716857035E-10  2.93976075776032E-15
  1.93989365493650E-13  8.21545775417811E-13  1.92570488419960E-12  3.76562088355745E-14  1.41663755850127E-13
 -1.10488237964311E-14 -3.02181542276938E-13 -9.57395283976250E-13 -1.97156359074266E-13 -5.23621813267669E-14
 -1.10578965540979E-11 -6.87891936975304E-11  9.38668030638977E-11 -2.58730036566488E-11  7.57211040507707E-12
 -3.65549184694239E-12 -2.68798068995750E-11  1.08825536425256E-10 -9.15771725253602E-12  5.17358926577471E-12
 -3.92155556030636E-10 -2.02113155740112E-11 -2.25178717739926E-11  6.91357976246101E-10 -1.43099292242696E-09
 -9.54086864280914E-10 -3.50613354139448E-10  7.30153328143308E-10  4.87429447938287E-10 -2.50490202937319E-10
 -4.49398419782676E-11 -2.36940329915260E-11 -2.02249170444682E-10  4.21724923893166E-10  2.81550093632233E-10
 -8.53179940119932E-02  8.76973903005629E-02  1.91450289301259E-10  3.42583150147234E-10 -3.30435169985788E-01
  3.39650532017372E-01 -2.73157868390576E-01  2.80775848774815E-01 -8.89573284538555E-11 -1.59914240647238E-10
 -2.11587175014860E-01  2.17488037312902E-01 -6.89178695303938E-11 -1.23894836906388E-10 -5.57892157353761E-03
  9.55112237826227E-10 -1.47604390861133E-02  1.25001370426812E-09 -1.69196053118753E-09 -1.05671374572109E-02
 -1.77913051754307E-09 -1.19820076105645E-02 -4.86918896472203E-10
* ORBITAL    1   89
  2.69630564330173E-12  1.91492996385357E-11  8.38645536599676E-11  1.93588380782877E-10  1.25545871976498E-11
  1.37881447394411E-11  5.80987314285035E-13  1.80051204185139E-11  1.08704875379366E-10  2.76614372135762E-11
  4.63328233373619E-12  3.22548182030100E-11  6.30513553721982E-10  2.23144552188938E-09  7.57312068193063E-10
  8.94204049711302E-10  4.00514826646017E-11  7.83420367646753E-10  2.77761343551330E-09  9.44900716984975E-10
  1.11796457202926E-09  9.95426399624112E-11  1.39478348460772E-09  1.04437816979863E-09  2.73280791578554E-02
  3.75955271712904E-02  2.84493196548918E-03 -3.11621577826877E-02 -4.28701096998785E-02 -3.24407058071171E-03
  1.17410153869733E-10  1.73853652653316E-09  1.30232480831447E-09 -1.79914801729315E-02 -2.47510693643822E-02
 -1.87296500276916E-03  6.51387862077095E-10 -8.73834553967212E-10  2.79796843222565E-01 -3.22953163368883E-01
  2.04704709965069E-09 -2.94632922220117E-09  6.34291505742276E-10 -9.51646327123911E-10 -2.91253130702028E-01
  3.36176487206436E-01  6.77934740434322E-10 -9.14194764215749E-10 -2.25603704943590E-01  2.60401187260629E-01
 -1.03909937495152E-09  2.23042813508324E-02 -1.54948804640316E-09 -8.43022594629065E-03  1.75508033850939E-02
 -1.13675118570570E-10 -1.56979157726327E-02 -9.30424415880765E-10 -2.07663906190550E-02 -2.74189144557420E-12
 -1.92673750664226E-11 -8.44137083136921E-11 -1.94078729873879E-10 -1.20065883743235E-11 -1.38994155597068E-11
  5.23317506025912E-13  1.80221993350363E-11  1.07802261764604E-10  2.71207528933430E-11  4.69450724508078E-12
 -3.22514298960074E-11 -6.30761284269419E-10 -2.23129918577436E-09 -7.57180370854745E-10 -8.94310766232156E-10
 -4.00359176545865E-11 -7.83624562920488E-10 -2.77738573800669E-09 -9.44708292991392E-10 -1.11812940969470E-09
  9.88583624913648E-11  1.39584819090352E-09  1.04442453087865E-09  2.73280773958445E-02  3.75955247507260E-02
  2.84493017101523E-03 -3.11621557220501E-02 -4.28701069270596E-02 -3.24406850465664E-03  1.16432007158578E-10
  1.74012049217227E-09  1.30241341852628E-09 -1.79914790056818E-02 -2.47510677848350E-02 -1.87296384428567E-03
 -6.50967454924896E-10  8.73685983724519E-10 -2.79796844497001E-01  3.22953168285512E-01 -2.04383758377458E-09
  2.94289181655405E-09 -6.33120052940931E-10  9.50172858839814E-10  2.91253132035455E-01 -3.36176492342395E-01
 -6.77729815931579E-10  9.14298031349043E-10  2.25603705984957E-01 -2.60401191252956E-01 -1.04181847193613E-09
  2.23042818028304E-02 -1.55347395090333E-09 -8.43022611776353E-03  1.75508037484771E-02 -1.13408972637029E-10
 -1.56979160954096E-02 -9.32729583960471E-10 -2.07663910446548E-02
* ORBITAL    1   90
 -4.92143180080493E-12 -3.56093815149695E-11 -1.55643326651080E-10 -3.45638249477505E-10 -2.99078843520411E-12
 -1.31578836428980E-11 -1.95040198614087E-12 -4.18618527924091E-11 -1.92598362896367E-10 -4.07495590598234E-11
 -1.37747320848263E-12 -4.00772034102742E-11 -7.83482346597144E-10 -2.77758849682022E-09 -9.44885196196935E-10
 -1.11803120773600E-09  3.22576020481446E-11  6.30585878198563E-10  2.23141745272747E-09  7.57290038137026E-10
  8.94244253799967E-10 -1.17535647311518E-10 -1.73845738321086E-09 -1.30233808951180E-09  3.59829604860584E-02
  4.95021387496474E-02  3.74593003106990E-03  2.36668108686896E-02  3.25586816126105E-02  2.46378336437113E-03
  9.97534969619412E-11  1.39469632529919E-09  1.04437124096419E-09  1.36640396019695E-02  1.87977635677605E-02
  1.42246595599103E-03 -3.71966895525081E-10  4.63574058318307E-10  3.68409307506358E-01 -4.25233358111878E-01
 -8.50602887290863E-10  1.23549996033877E-09  1.62283970002771E-09 -2.36092068260428E-09  2.21198826703957E-01
 -2.55316893436747E-01  1.40749190288668E-09 -1.96734196526196E-09  1.71339874399001E-01 -1.97767615249823E-01
  7.69214947781261E-10  2.93681112650254E-02  5.35639130761084E-10 -1.11001026964702E-02 -1.33293575940711E-02
 -8.83589960067990E-10  1.19221398709099E-02 -1.64313279143574E-09  1.57715085982035E-02  4.89237517170455E-12
  3.52774650964023E-11  1.54667716473681E-10  3.45015392105789E-10  3.82439876695199E-12  1.29732365716770E-11
 -2.02356999655079E-12 -4.19798843274365E-11 -1.93937204790647E-10 -4.15598994793715E-11 -1.25562814978886E-12
  3.99965324205296E-11  7.83632103595802E-10  2.77736711941727E-09  9.44686242901098E-10  1.11819500008568E-09
 -3.22361560057052E-11 -6.30727792132762E-10 -2.23126335680030E-09 -7.57161566323486E-10 -8.94355662922410E-10
 -1.16560773023025E-10 -1.74004982208429E-09 -1.30241390873002E-09  3.59829581208856E-02  4.95021355597756E-02
  3.74592765498245E-03  2.36668093259513E-02  3.25586794951950E-02  2.46378178318409E-03  9.90777957829592E-11
  1.39576290224623E-09  1.04442976098610E-09  1.36640387597918E-02  1.87977623978380E-02  1.42246510899083E-03
  3.72267726297714E-10 -4.64293390891211E-10 -3.68409309197773E-01  4.25233364613770E-01  8.49493268406286E-10
 -1.23423073621768E-09 -1.62009437199383E-09  2.35787616481560E-09 -2.21198827705048E-01  2.55316897313088E-01
 -1.40584312280593E-09  1.96583140288582E-09 -1.71339875186639E-01  1.97767618266296E-01  7.71363558937941E-10
  2.93681118681343E-02  5.36489383572907E-10 -1.11001029265763E-02 -1.33293578651656E-02 -8.85835841131816E-10
  1.19221401130978E-02 -1.64741589522462E-09  1.57715089156513E-02
* ORBITAL    1   91
  2.18911421705487E-14 -8.98513223671155E-15 -2.10556112482175E-13 -4.18177444176390E-13  6.08284908716365E-14
  3.64178259893774E-14 -7.10759074934806E-14 -7.64700440200190E-14 -2.67606822981871E-13 -3.19556364607454E-14
  2.76604509163672E-14 -1.76799636696092E-12  5.68667551221868E-11  7.28749401494565E-11 -1.15919430673261E-11
  7.40658328683510E-12 -3.39648095841655E-12  7.66472316973696E-11  1.45894667002089E-10 -5.37624124906846E-12
  2.53410423757815E-11  1.33575128773348E-10 -2.50071365916701E-11 -4.96504583286580E-12 -1.10330893697335E-10
  5.91793795736719E-10 -1.57648553390962E-11  2.19522318260088E-10 -1.19046243703180E-09  3.11394029759359E-11
  2.98661211352231E-10 -1.64175919688351E-11  3.02086136605557E-11  1.26753191986456E-10 -6.87400493355978E-10
  1.79325516656425E-11 -9.79813072104998E-02  1.49638258003974E-01  8.52678638036070E-10 -1.21938335321043E-09
 -3.79479971195614E-01  5.79546481522554E-01 -5.00068883228087E-02  7.63711351581091E-02 -1.57017190692486E-09
  2.24465302269727E-09 -3.87351691194232E-02  5.91568268904652E-02 -1.21624484202689E-09  1.73864880316711E-09
 -2.20158110989577E-02 -1.37637124552495E-10 -5.82483611461468E-02  3.32425562830160E-10  1.90002036544278E-09
 -6.64745362465894E-03  2.27035552356822E-09 -7.53750390827380E-03  7.52763823176906E-10 -1.59347659131598E-15
  1.09888777631438E-14  2.17439312073078E-13  3.69284224267744E-13 -8.50184452879595E-14 -3.25188306791491E-14
  1.06234249610530E-14 -1.29343894322538E-13 -2.20989441163484E-13 -1.16067439139052E-14  3.08237100998807E-14
  6.29632647426033E-12 -1.35078637950899E-12 -4.00184049456074E-11 -9.72188668328892E-12 -1.79274716270781E-11
  5.61877766430740E-12 -5.00358535825255E-11 -1.31458406031640E-10 -3.96848767519836E-12 -2.99797784583536E-11
  1.37498620768070E-10  1.05800276830930E-11  3.71463417849281E-11 -1.10710712661537E-10  5.93064739568729E-10
 -1.54998490408190E-11  2.20095767374383E-10 -1.19256440739333E-09  3.06835869211895E-11  2.99886749978562E-10
 -5.79068639254755E-13  4.79704636759822E-11  1.27130178485868E-10 -6.88479276543340E-10  1.77411783803107E-11
  9.79813049591951E-02 -1.49638255725119E-01 -8.52752302019539E-10  1.21962182306816E-09  3.79479962201806E-01
 -5.79546472031125E-01  5.00068870776055E-02 -7.63711338499723E-02  1.57029248543980E-09 -2.24502535381195E-09
  3.87351681914131E-02 -5.91568259668779E-02  1.21634506879927E-09 -1.73900283569075E-09 -2.20158113364025E-02
 -1.37743264866090E-10 -5.82483616329812E-02  3.33582844095996E-10  1.90398853567671E-09 -6.64745368259801E-03
  2.27484944829776E-09 -7.53750400504483E-03  7.54143895032456E-10
* ORBITAL    1   92
 -2.63781596407616E-14 -1.08729201937957E-13 -3.35552784483736E-13 -4.11539775210164E-13  1.36776500940731E-13
  1.64185889592822E-15  1.79302404624756E-14 -1.85589912078940E-14 -4.22993192493475E-14  4.98256292148340E-14
  2.45870239432568E-14  5.23614015834249E-12 -5.37301213451734E-11 -1.34859503249956E-10 -3.89504702418686E-12
 -2.92764424041440E-11 -6.26332373735400E-12  1.49630720412032E-12  4.01055386118957E-11  9.69703860431093E-12
  1.79024792685886E-11 -3.01535023086040E-10  2.22440104775964E-13 -4.70435146354565E-11  2.53484532258999E-10
 -1.37467156578054E-09  3.59286900303478E-11  9.55408155625749E-11 -5.12537671565471E-10  1.36347056128996E-11
  1.37636307788364E-10  1.05466281418390E-11  3.70878149267676E-11  5.51697639061680E-11 -2.95844340288116E-10
  7.91112612211878E-12 -1.58135665630867E-02  2.41506734130776E-02 -1.98612011783912E-09  2.83924279083558E-09
 -6.12456800027380E-02  9.35351561007140E-02  3.09844099027304E-01 -4.73197720688790E-01 -6.74113983341946E-10
  9.63967584573281E-10  2.40004207044971E-01 -3.66537378228482E-01 -5.22158375264924E-10  7.46780543780108E-10
 -3.55321340856847E-03  1.59503828927495E-09 -9.40091906848889E-03  2.60521257741483E-09 -3.31666048101437E-10
  4.11878111731782E-02 -5.03186170804144E-11  4.67025879937793E-02  1.30071278548102E-10 -1.29569589082251E-14
 -4.99226840508693E-14  9.98407921553396E-14  3.86024844954369E-13  2.86125692050154E-14 -2.72933402590886E-14
  6.54986254739291E-14 -1.17725177272069E-13 -3.36353883074780E-13 -9.17063360891518E-14  9.94293562559340E-16
 -3.65894972974582E-12  7.46362943646608E-11  1.47370480156386E-10 -4.48225936194646E-12  2.54333626169575E-11
  1.80149711070935E-12 -5.67638145033991E-11 -7.28459030670953E-11  1.15623454739322E-11 -7.42386141010861E-12
 -2.99384208872362E-10  1.45181296159905E-11 -3.23257922103266E-11  2.54176720967831E-10 -1.37702601107771E-09
  3.54490011407872E-11  9.58099482661551E-11 -5.13673261154496E-10  1.33808337895210E-11  1.33414766215323E-10
 -2.49472612681405E-11 -4.87900535219250E-12  5.54718022177820E-11 -2.96417934757506E-10  7.82233304303698E-12
  1.58135661984821E-02 -2.41506730714284E-02  1.98627899302753E-09 -2.83976935374635E-09  6.12456784932085E-02
 -9.35351545366706E-02 -3.09844091655953E-01  4.73197712871433E-01  6.74169496664991E-10 -9.64139354841319E-10
 -2.40004201421689E-01  3.66537372382942E-01  5.22215218433279E-10 -7.46968719415787E-10 -3.55321346334529E-03
  1.59806087478357E-09 -9.40091916635910E-03  2.61056051402853E-09 -3.32720800649831E-10  4.11878114925889E-02
 -5.07526655461354E-11  4.67025884312144E-02  1.30273353217992E-10
* ORBITAL    1   93
  2.44303836824595E-10  1.75787527583983E-09  7.48062105844890E-09  1.14070745010942E-08 -3.42309992519351E-09
 -1.67645197705208E-09  2.56455118886939E-10  3.40177999762369E-09  8.93808561507942E-09 -1.87669385946668E-11
 -1.39959604399967E-09 -5.86886344443467E-03 -6.87886412038051E-02 -7.80813059970738E-02  5.48625629810868E-02
  2.24032089252565E-02 -6.03912853438193E-03 -7.07843093750895E-02 -8.03465692854689E-02  5.64542133698007E-02
  2.30531617453743E-02  9.25522492142986E-03  5.63066586456355E-02  1.10095866331557E-01 -4.27618644702229E-10
 -6.07698349122596E-10 -5.52551728583048E-10 -2.66571469445951E-10 -1.20143224526107E-10  2.59749712494234E-10
  9.52373367308195E-03  5.79402045732499E-02  1.13289922868984E-01  1.84228746195984E-09  2.16652140470596E-09
  1.33219659245359E-09 -1.96352803094189E-01  4.13128480339892E-01  4.77099927078183E-10 -1.91308928631110E-09
  5.06980757177886E-02 -1.06669314888417E-01  1.27787204438477E-01 -2.68865698610217E-01 -8.29098583944621E-10
  1.40514099024393E-09 -1.64972571589189E-01  3.47104124422196E-01 -1.83675283827677E-10  3.22511136172874E-09
 -1.90956957629283E-01 -1.14345125860795E-10  7.21749458384705E-02  4.32064802049089E-11  3.66064769459859E-11
  1.57548035386077E-01 -1.22256611441319E-10 -1.38944307074730E-01  4.30340709237440E-10 -2.44202856463045E-10
 -1.75770823801120E-09 -7.48029921807798E-09 -1.14070203066653E-08  3.42285526812106E-09  1.67658520703951E-09
  2.56480088643307E-10  3.40179685411420E-09  8.93831343700272E-09 -1.86253627687727E-11 -1.39988480653187E-09
 -5.86886311084078E-03 -6.87886360141026E-02 -7.80812892182685E-02  5.48625655934737E-02  2.24032087606712E-02
 -6.03912818226319E-03 -7.07843039479507E-02 -8.03465517936421E-02  5.64542160984751E-02  2.30531615619529E-02
 -9.25523104041322E-03 -5.63066669439206E-02 -1.10095870646993E-01  4.27492631401566E-10  6.07423780808199E-10
  5.52710193051640E-10  2.66941752909738E-10  1.20347613960116E-10 -2.59831513308428E-10 -9.52374009278156E-03
 -5.79402132052152E-02 -1.13289927373265E-01 -1.84259623412137E-09 -2.16577138626955E-09 -1.33268355149652E-09
 -1.96352802981862E-01  4.13128485032039E-01  4.77140647486691E-10 -1.91333405912292E-09  5.06980757848788E-02
 -1.06669316234315E-01  1.27787204414594E-01 -2.68865701788685E-01 -8.29575428436319E-10  1.40528357771677E-09
 -1.64972571455786E-01  3.47104128380511E-01 -1.83206296181107E-10  3.22572972253133E-09  1.90956959099307E-01
  1.16376116739714E-10 -7.21749464176707E-02 -4.39693667617085E-11 -3.49602946518992E-11 -1.57548036625286E-01
  1.21231578876806E-10  1.38944308149750E-01 -4.34609376520399E-10
* ORBITAL    1   94
  4.25178417834264E-10  3.05921413989225E-09  1.30207348136678E-08  1.98917996979331E-08 -5.93996011768588E-09
 -2.90389863640919E-09  4.46231618989956E-10  5.91967985323500E-09  1.55506422545037E-08 -2.19919540497379E-11
 -2.42660350205305E-09 -6.03912852889427E-03 -7.07843093101619E-02 -8.03465691560215E-02  5.64542133952714E-02
  2.30531617362733E-02  5.86886344729139E-03  6.87886412370387E-02  7.80813060609607E-02 -5.48625629682264E-02
 -2.24032089306429E-02  9.52373371142395E-03  5.79402046330240E-02  1.13289922906770E-01  6.90361804366224E-10
  9.79157389076198E-10  8.91023776333647E-10 -1.13394723369200E-09 -1.15828636767889E-09 -4.12258899781370E-10
 -9.25522490533723E-03 -5.63066586153381E-02 -1.10095866313012E-01  2.81950103973661E-09  3.22151181364336E-09
  1.81911740499940E-09 -2.02049310951909E-01  4.25113996240387E-01 -7.67908147775791E-10  3.08573139687504E-09
  5.21689077252240E-02 -1.09763961796185E-01 -1.24184416504452E-01  2.61285392756803E-01 -7.60569762564158E-10
 -2.81978364126591E-10  1.60321392412799E-01 -3.37317991700853E-01  2.02887849774943E-10  3.48788091766814E-09
 -1.96496923477003E-01  1.89942534132634E-10  7.42688561281912E-02 -7.18010621461683E-11  1.91319068782069E-10
 -1.53106180933243E-01 -3.25938623143188E-10  1.35026959649874E-01  5.92932081498507E-10 -4.25099410868146E-10
 -3.05899555416650E-09 -1.30199512153260E-08 -1.98916860508502E-08  5.93939866808334E-09  2.90418551621384E-09
  4.46332945240738E-10  5.91993175293318E-09  1.55512268690150E-08 -2.16549369611208E-11 -2.42719270887506E-09
 -6.03912818775165E-03 -7.07843040127915E-02 -8.03465519230770E-02  5.64542160730242E-02  2.30531615710805E-02
  5.86886310797392E-03  6.87886359807980E-02  7.80812891544353E-02 -5.48625656063903E-02 -2.24032087552858E-02
 -9.52374005486096E-03 -5.79402131454865E-02 -1.13289927335540E-01 -6.90192253889498E-10 -9.78606367887453E-10
 -8.91341209646241E-10  1.13459519462667E-09  1.15798140875468E-09  4.12546284276736E-10  9.25523105650381E-03
  5.63066669742868E-02  1.10095870665580E-01 -2.82027559479367E-09 -3.22041577666765E-09 -1.81992935683018E-09
 -2.02049310846966E-01  4.25114001071583E-01 -7.67974072998225E-10  3.08619483655776E-09  5.21689077576065E-02
 -1.09763963127740E-01 -1.24184416508283E-01  2.61285395862514E-01 -7.61475604155502E-10 -2.82317025248163E-10
  1.60321392272858E-01 -3.37317995507742E-01  2.03948455208361E-10  3.48876590028066E-09  1.96496924989184E-01
 -1.93945028876820E-10 -7.42688567129064E-02  7.33152531618652E-11 -1.91651790590277E-10  1.53106182137863E-01
  3.27164206634546E-10 -1.35026960683915E-01 -5.97406557372319E-10
* ORBITAL    1   95
  2.35197363188251E-02  1.65231605677010E-01  5.69762446133250E-01  2.01812230153643E-01 -4.14100724243394E-01
  8.02777610804583E-02  1.36949431339986E-02  4.34623641728755E-03 -7.63635285618748E-01 -3.71857821050511E-01
 -3.91567566663009E-02  1.86543837505572E-10  2.65193398905753E-09  8.29597026167648E-09  1.00109379120890E-09
 -7.23576784188387E-10 -4.69270524323059E-11 -6.67488933580054E-10 -2.08747073485126E-09 -2.51917289453481E-10
  1.82293109584396E-10  2.29054434788895E-09  3.73925273917409E-09  2.25497302297105E-09 -1.23044396626671E-11
 -1.40585893997180E-11 -1.20469768592945E-11  1.41385544350108E-01  2.42483641187281E-01  1.43646069021333E-01
 -5.78676630920550E-10 -9.40316697551886E-10 -5.67461105941917E-10 -2.44886946337896E-01 -4.19993986607872E-01
 -2.48802289911095E-01  1.45641682218534E-09  2.74298240628622E-09  1.30580924773937E-11 -3.71774496887680E-11
 -3.76030549716130E-10 -7.08249831387872E-10  2.32180885110710E-10  4.36219074561589E-10 -4.37125155144309E-02
  3.54283959373364E-01 -2.99651491707869E-10 -5.63274714976662E-10  5.64326149164602E-02 -4.57378624972454E-01
 -2.31090282941685E-10  2.97063957084730E-11  8.73488101154286E-11  4.98140815119194E-11  1.77206162881087E-01
 -4.58433465504457E-11 -2.64163350859808E-01  4.04365243958719E-11  3.49455265949236E-01  2.35197320972532E-02
  1.65231575228788E-01  5.69762314530371E-01  2.01811963501506E-01 -4.14100689988919E-01  8.02777716055472E-02
 -1.36949393580681E-02 -4.34618383918101E-03  7.63635431188294E-01  3.71857837051772E-01  3.91567459387877E-02
 -1.86536124146063E-10 -2.65125423211971E-09 -8.29571690355696E-09 -1.00153370349865E-09  7.23855524061020E-10
  4.68767248485820E-11  6.67240725228285E-10  2.08738106159610E-09  2.52062199966776E-10 -1.82383977668048E-10
  2.29085191440024E-09  3.73844027585711E-09  2.25599627245112E-09  1.23358883262246E-11  1.41760808669392E-11
  1.19950876979541E-11  1.41385556680257E-01  2.42483657534372E-01  1.43646078306030E-01 -5.78803639946116E-10
 -9.40045922420477E-10 -5.67821378372919E-10 -2.44886967558780E-01 -4.19994014787436E-01 -2.48802305875516E-01
 -1.45845224542159E-09 -2.74280924584507E-09  1.24743387632980E-11 -3.65791647300552E-11  3.76579990841984E-10
  7.08182212641402E-10 -2.32626526782062E-10 -4.36185336499457E-10  4.37125184974907E-02 -3.54283969205127E-01
  3.00200417763889E-10  5.63256380512961E-10 -5.64326186736228E-02  4.57378637374821E-01 -2.26863759676146E-10
  9.91835886398593E-12  8.57427222967668E-11  5.77244254182494E-11  1.77206163693727E-01 -4.46891936956009E-11
 -2.64163352056176E-01  3.94238047523246E-11  3.49455267472388E-01
* ORBITAL    1   96
  2.77248030863079E-12  1.96430749289740E-11  7.47942871194178E-11  7.69792172689707E-11 -3.87318966638174E-11
  1.30587506394494E-12  1.38150439806453E-12  1.16441740785426E-11 -9.31940505670623E-12 -2.23220069876004E-11
 -4.11719018047521E-12  3.70711972989952E-11  4.42284284593216E-10  2.02509504609997E-10 -2.29467930637313E-10
 -3.15967863145381E-11  4.61375774318683E-11  5.49923024050837E-10  2.51824110168040E-10 -2.85663807185992E-10
 -3.87934611859076E-11 -6.24863269384912E-11  2.26740297725262E-10 -7.80060243746714E-10 -1.09384649181784E-01
 -1.75841622896934E-01 -1.32826059156762E-01  1.25029757642515E-01  2.00991963934512E-01  1.51823954221761E-01
 -7.88321320122330E-11  2.84387725713568E-10 -9.71409715373826E-10  7.21859642184385E-02  1.16042764450183E-01
  8.76556008266384E-02  5.24551622028279E-10 -2.04776154823030E-09  1.51178501862655E-01 -4.35065705334783E-01
 -3.53201854183894E-10  9.54349886333732E-10 -5.23781944769525E-10  1.82994141344170E-09 -1.57745298691458E-01
  4.53963816284799E-01  5.29457698792165E-10 -2.07621000837271E-09 -1.22188982951181E-01  3.51638860010270E-01
 -9.21511258589162E-10  1.12532643116659E-01 -2.59013405497939E-09 -4.25333411512355E-02  8.87617554102434E-02
 -8.14808894245909E-10 -7.93909275695965E-02 -8.33119195321779E-10 -1.05024325306667E-01  5.25739199932575E-13
  2.98635495329616E-12  3.12053561088151E-12 -5.92073951895228E-11 -1.31616903907017E-11  1.09675639372934E-11
  9.09223219555764E-13  1.87439436984857E-11  8.54431574970699E-11  2.77210118459868E-11 -4.07913453733822E-12
  3.69191501238830E-11  4.40776237762273E-10  1.98322451937794E-10 -2.29675013393939E-10 -3.14055741094190E-11
  4.59626205997139E-11  5.47727491587839E-10  2.45692776647895E-10 -2.85973099004474E-10 -3.85249966585262E-11
  6.46237258311513E-11 -2.25375956999282E-10  7.81180510040755E-10  1.09384649453372E-01  1.75841623479468E-01
  1.32826059030001E-01 -1.25029757888117E-01 -2.00991964569044E-01 -1.51823954061969E-01  8.18550204089740E-11
 -2.82381548714999E-10  9.73062026878325E-10 -7.21859644034964E-02 -1.16042764903766E-01 -8.76556007720763E-02
  5.23809105246348E-10 -2.05027840046552E-09  1.51178499072958E-01 -4.35065701936329E-01 -3.53289053978107E-10
  9.53812060333060E-10 -5.23209267232653E-10  1.83169356557752E-09 -1.57745295800834E-01  4.53963812706677E-01
  5.28594814182022E-10 -2.07912983273826E-09 -1.22188980725276E-01  3.51638857337725E-01  9.23735503923860E-10
 -1.12532643825103E-01  2.59488644678701E-09  4.25333414203393E-02 -8.87617559419323E-02  8.15474597222919E-10
  7.93909280254789E-02  8.34804941498337E-10  1.05024326001455E-01
* ORBITAL    1   97
 -2.64536757284781E-12 -1.80487354631462E-11 -6.04992970375607E-11 -1.26204149038269E-13  4.42613514488109E-11
 -1.02210516655354E-11 -3.96222752066838E-13  7.23657734065199E-12  8.93898131430672E-11  4.45111034682106E-11
  1.12676574527176E-12 -4.61247403535381E-11 -5.49930713753025E-10 -2.51873418226377E-10  2.85660205062828E-10
  3.87869198581358E-11  3.70620398926550E-11  4.42320195940594E-10  2.02532183292785E-10 -2.29462532999063E-10
 -3.15939807385458E-11  7.84976301668197E-11 -2.84413426124133E-10  9.71360164042886E-10 -1.44371928098236E-01
 -2.32085528882873E-01 -1.75311201643775E-01 -9.47298847855874E-02 -1.52283312455695E-01 -1.15030741510366E-01
 -6.22493629966550E-11  2.26759316464837E-10 -7.80024510505896E-10 -5.46923244427418E-02 -8.79208113655707E-02
 -6.64130295417378E-02 -6.93333320808202E-10  2.63034067829731E-09  1.99533773693054E-01 -5.74223853795643E-01
  2.71835151105894E-10 -8.60190377740715E-10 -5.31773605573426E-10  1.68603428394815E-09  1.19517099833927E-01
 -3.43949640161119E-01  3.42182767813316E-10 -1.50366992173420E-09  9.25775474382774E-02 -2.66422245571401E-01
  3.55350613331470E-10  1.48526825312273E-01  1.10980901307376E-09 -5.61378632543453E-02 -6.72511173117400E-02
 -1.85836192543288E-09  6.01512279613599E-02 -2.02595652618633E-09  7.95725950423224E-02 -2.99589399323270E-12
 -2.08747596620621E-11 -7.31229105675233E-11 -3.42679419604847E-11  4.62912585746775E-11 -9.99008987611431E-12
  7.76701573384402E-13 -2.10804577838835E-12 -7.66044414547777E-11 -4.23137582058702E-11 -1.36872970037641E-12
 -4.59507385878652E-11 -5.47667377131042E-10 -2.45655631627077E-10  2.85983456903698E-10  3.85085231536407E-11
  3.69105964994932E-11  4.40686693280443E-10  1.98305844751657E-10 -2.29683912646506E-10 -3.13949489624150E-11
 -8.15532276936985E-11  2.82372232079325E-10 -9.73035475673643E-10  1.44371928403871E-01  2.32085529658852E-01
  1.75311201478094E-01  9.47298849889372E-02  1.52283312896785E-01  1.15030741371276E-01  6.43785343594731E-11
 -2.25367754488436E-10  7.81155356280873E-10  5.46923246353185E-02  8.79208117655868E-02  6.64130295290804E-02
 -6.92317182722663E-10  2.63375483079656E-09  1.99533770046599E-01 -5.74223849332218E-01  2.71645616711810E-10
 -8.60651360325687E-10 -5.31549242166591E-10  1.68653072570856E-09  1.19517097619932E-01 -3.43949637393830E-01
  3.41471058558315E-10 -1.50621531381662E-09  9.25775457456739E-02 -2.66422243599012E-01 -3.56511143366763E-10
 -1.48526826232223E-01 -1.11120936924280E-09  5.61378636071867E-02  6.72511176974934E-02  1.86151082434049E-09
 -6.01512282812862E-02  2.03014036638415E-09 -7.95725956218180E-02
* ORBITAL    1   98
  1.57002109851558E-01  1.13173155957261E+00  4.87012770122168E+00  9.37900490922286E+00 -1.56196991628458E+00
 -5.57628640140006E-01  1.47917730495104E-01  2.03852647350255E+00  5.34713343412434E+00  4.24804152324583E-01
 -5.03225680367736E-01  6.06487483555504E-11  5.46655109063809E-10  1.09456319669962E-09 -3.37925159871260E-10
 -1.55261287569616E-10 -1.54553360539810E-11 -1.38450345425229E-10 -2.76308211656871E-10  8.61391552408722E-11
  3.92840375982739E-11 -2.93106151770801E-10  4.29431576695381E-11 -1.22242721068636E-09  3.38518028475817E-13
  1.10810955717257E-12  8.62544575225192E-13 -4.92838731722308E-01 -6.47230796032654E-01 -3.33862626395237E-01
  7.45905869321230E-11 -1.01658814333743E-11  3.09314956918235E-10  8.53621723277044E-01  1.12103662294274E+00
  5.78267031660478E-01  1.40836892004567E-09 -3.07766890054686E-09 -2.51340305916036E-13  3.46029819444530E-12
 -3.63658488387826E-10  7.94675664147249E-10  2.25515209522145E-10 -4.93048628205877E-10  1.04535752660838E-01
 -4.76236515888330E-01 -2.91166294393576E-10  6.36537197635692E-10 -1.34955076374436E-01  6.14818698292225E-01
 -1.70912164528160E-09  4.11560259858456E-12  6.45957547135203E-10  3.15608830765891E-11 -1.76402358982764E-02
 -3.44653315762232E-10  2.62965110637627E-02  3.03919784519889E-10 -3.47870143463044E-02 -1.57002110195218E-01
 -1.13173156198617E+00 -4.87012770951359E+00 -9.37900491219273E+00  1.56196992219012E+00  5.57628639239659E-01
  1.47917730691450E-01  2.03852647322824E+00  5.34713342293048E+00  4.24804146863708E-01 -5.03225681046980E-01
  6.08987178453157E-11  5.48495578684771E-10  1.10044274868459E-09 -3.36830552627304E-10 -1.56423563252681E-10
 -1.54406456861723E-11 -1.39086548093010E-10 -2.78349960117029E-10  8.57577076079572E-11  3.96787411687646E-11
  2.91151133031009E-10 -4.63623347762312E-11  1.22119383924834E-09 -3.79041072735089E-13 -1.85436142136794E-12
 -1.22448642061719E-12  4.92838729513470E-01  6.47230792826247E-01  3.33862624336737E-01 -7.39177286907816E-11
  1.13561729814217E-11 -3.08888896180066E-10 -8.53621719451924E-01 -1.12103661739682E+00 -5.78267028095913E-01
  1.40742123555704E-09 -3.07630210274448E-09 -2.16095784569276E-12  3.54273822445328E-12 -3.63380489723586E-10
  7.94279114939928E-10  2.25288660683144E-10 -4.92717772987101E-10  1.04535751092002E-01 -4.76236509313430E-01
 -2.90906976782487E-10  6.36153973179692E-10 -1.34955074352664E-01  6.14818689793364E-01  1.71348725863377E-09
 -1.59147555747560E-11 -6.47636226381946E-10 -2.73643795492033E-11  1.76402314055406E-02  3.45877290542191E-10
 -2.62965043518975E-02 -3.04975939087984E-10  3.47870054096679E-02
* ORBITAL    1   99
  1.77139157472810E-12  1.28057212280028E-11  5.58767135155934E-11  1.00782546226670E-10 -1.23203649989420E-11
 -7.69215568319629E-12  1.46688493402058E-12  1.97744388678213E-11  6.32594364523015E-11  9.41684999793234E-12
 -6.15564945371956E-12  4.44902198221692E-10  6.86581412409080E-09  2.17282455645533E-08  3.31359070565275E-09
 -3.17462468461032E-10  5.50796107471622E-10  8.49865307290851E-09  2.68962041659908E-08  4.10185880998857E-09
 -3.93403796076405E-10  7.11143561095622E-09  1.06008281913954E-08  5.62894880862738E-09  1.73737690475780E-02
  1.32574612159787E-02 -1.95397655480306E-02 -2.00969722050273E-02 -1.53354651973670E-02  2.26024718629048E-02
  8.80650775797225E-09  1.31214445506927E-08  6.96751879695899E-09 -1.16029923124412E-02 -8.85393494089157E-03
  1.30495432267987E-02  1.48774809174423E-09  6.33072067409108E-09  3.84578441800655E-02 -8.87944280790544E-04
  3.75140225473727E-10 -2.65407459433685E-09 -7.73098502357474E-10 -5.47754412488930E-09 -4.06098047801609E-02
  9.37630453457474E-04  1.49989898259018E-09  6.39688332796897E-09 -3.14562195292504E-02  7.26285441633809E-04
 -3.80097086017548E-09 -3.86665238491661E-01 -2.46626147580214E-09  1.46145723093940E-01 -3.08647008530944E-01
  1.48191712854712E-09  2.76062276870883E-01 -3.34826631431631E-09  3.65196065457162E-01 -1.75123582591323E-12
 -1.31395265548788E-11 -5.70929768852523E-11 -1.01154567952152E-10  1.31691643837547E-11  7.50308781829324E-12
  1.42815859557195E-12  1.98643816199372E-11  6.17109731908109E-11  8.65602355845175E-12 -6.12266396143809E-12
 -4.44861851283181E-10 -6.86542300981725E-09 -2.17279501923708E-08 -3.31404254636570E-09  3.17598746041034E-10
 -5.50761729981092E-10 -8.49801768918307E-09 -2.68957579005671E-08 -4.10253310745995E-09  3.93602610886129E-10
  7.11125351226499E-09  1.06009221531295E-08  5.62965983961650E-09  1.73737679572980E-02  1.32574594659633E-02
 -1.95397663967172E-02 -2.00969709884412E-02 -1.53354631461127E-02  2.26024728590343E-02  8.80616848168782E-09
  1.31215921328632E-08  6.96857661648380E-09 -1.16029916093818E-02 -8.85393379327174E-03  1.30495437777834E-02
 -1.48938075352595E-09 -6.33061741742734E-09 -3.84578437618074E-02  8.87947344952470E-04 -3.75982424106887E-10
  2.65406357026737E-09  7.74006438756679E-10  5.47748294737103E-09  4.06098043548410E-02 -9.37633718087056E-04
 -1.50171175599801E-09 -6.39676863494329E-09  3.14562191837682E-02 -7.26287940780463E-04 -3.80019460758345E-09
 -3.86665241186425E-01 -2.47614104961303E-09  1.46145724118407E-01 -3.08647010696599E-01  1.47547084990270E-09
  2.76062278764572E-01 -3.34607645450891E-09  3.65196068016275E-01
* ORBITAL    1  100
  2.44408751569502E-12  1.82457402433975E-11  7.91182281544774E-11  1.32278187451297E-10 -2.39310876167424E-11
 -1.30512805408535E-11  2.18325664406984E-12  3.01673580526709E-11  8.65121355983747E-11  8.20583491685618E-12
 -1.04146120197936E-11  5.50794398520463E-10  8.49859416895129E-09  2.68960543452512E-08  4.10179942879333E-09
 -3.93388271468716E-10 -4.44923716868903E-10 -6.86571617291943E-09 -2.17280072545244E-08 -3.31351954130722E-09
  3.17447801475771E-10  8.80700159895408E-09  1.31212534569189E-08  6.96746197644294E-09 -2.32059845118051E-02
 -1.77078699100711E-02  2.60990864316966E-02 -1.50461252852882E-02 -1.14812982146118E-02  1.69219333399453E-02
 -7.11184212812317E-09 -1.06006153590133E-08 -5.62886765952269E-09 -8.68688448060625E-03 -6.62873058783152E-03
  9.76988278364845E-03  1.68334858471351E-09  8.04100457759508E-09 -5.13677913842460E-02  1.18601915473611E-03
 -1.17248541282704E-10 -2.50284327886485E-09  2.43506393323046E-10  4.94028459576164E-09 -3.04035953740341E-02
  7.01981585329900E-04 -1.51487867484171E-09 -4.76592925513437E-09 -2.35505237182629E-02  5.43752619659427E-04
 -3.65251450797374E-09  5.16465228708475E-01 -2.56098330565869E-10 -1.95205507981172E-01 -2.31076677641480E-01
  4.02141570250384E-10  2.06681263694380E-01  4.51307304692388E-09  2.73413612177471E-01 -2.41610124618745E-12
 -1.79865638522534E-11 -7.81831577311089E-11 -1.31894757253659E-10  2.32960675888543E-11  1.31833604079933E-11
  2.13507460059098E-12  3.01613945469080E-11  8.77103679840389E-11  8.80463707834007E-12 -1.04221350915119E-11
 -5.50747044754197E-10 -8.49800924224081E-09 -2.68956058547600E-08 -4.10247800066394E-09  3.93586451469192E-10
  4.44824000853021E-10  6.86538758022346E-09  2.17276966640257E-08  3.31398389517790E-09 -3.17584045824099E-10
  8.80666887638728E-09  1.31214021697606E-08  6.96852813074101E-09 -2.32059831092624E-02 -1.77078675592544E-02
  2.60990875700513E-02 -1.50461243404802E-02 -1.14812966744179E-02  1.69219340881077E-02 -7.11153212497813E-09
 -1.06007168440642E-08 -5.62959139519411E-09 -8.68688394187117E-03 -6.62872975360422E-03  9.76988318590099E-03
 -1.68536644142353E-09 -8.04089078782911E-09  5.13677908365659E-02 -1.18602326672830E-03  1.17369096912398E-10
  2.50281951042264E-09 -2.43364355526967E-10 -4.94024608375714E-09  3.04035950518797E-02 -7.01984030427284E-04
  1.51670198706660E-09  4.76584984147685E-09  2.35505234515497E-02 -5.43754469026987E-04 -3.64760756843083E-09
  5.16465232300047E-01 -2.60939397202933E-10 -1.95205509369792E-01 -2.31076679248923E-01  4.11320945359675E-10
  2.06681265119805E-01  4.51698187242225E-09  2.73413614101004E-01
* ORBITAL    1  101
 -5.77651422179467E-15  2.89030794450699E-15 -1.33635436736777E-13 -6.14533956636997E-13  8.85955908659519E-14
  3.13493636362500E-14  3.95233476385366E-14  1.66727312258734E-14  9.99007200776531E-14  5.35088115430132E-15
 -5.31784682906828E-15  2.88181698727376E-11  4.53256660402604E-10  1.24982630017963E-09  2.06288282168524E-10
 -2.05856192079935E-11  2.39313694571279E-11  3.96710365610570E-10  6.38432235239049E-10  1.45200074649502E-10
 -3.07316969419734E-12 -1.03661225222631E-10  6.38457628675191E-10  3.36985968750674E-10  9.83088384198856E-11
  5.22421405029674E-11 -1.00265537904958E-11 -2.97377237919096E-10 -1.51537411834134E-10  3.50244356145479E-11
 -1.46239296234764E-09  4.15433851317165E-10  2.14254505120473E-10 -1.71660819152019E-10 -8.74828699757384E-11
  2.02138895580406E-11  1.45738517367464E-03  1.17111147270979E-02 -7.96570626966758E-10  3.22652812336767E-10
  5.64442864528369E-03  4.53569505743523E-02  1.41323011005675E-04  1.13562925644616E-03  2.20919037550088E-09
 -8.82894286218175E-10  1.09468234723683E-04  8.79654970259888E-04  1.71125582791280E-09 -6.83899085572791E-10
 -2.46185901744247E-01 -1.17817607590351E-09 -6.51346671816923E-01 -1.42116593054059E-09 -7.10002005983780E-09
 -1.41232811291230E-02 -4.24408452540989E-09 -1.60142956052367E-02  3.92148149118927E-10 -5.09959776085198E-14
  4.57798319715853E-14  5.03604415417659E-14  6.46571133572917E-13 -9.52292154689172E-14 -2.78728132264754E-14
  1.90364409978710E-14 -5.96653151586669E-14  1.15166692604639E-13  1.28085036850015E-14 -5.40758878514484E-15
 -2.35479758925082E-11 -3.58095656816193E-10 -1.33374199507915E-09 -1.89952467769411E-10  2.75744179150139E-11
 -7.25185939800986E-12 -8.85580647118673E-11 -9.02774752388206E-10 -9.13187155535770E-11  2.44028967822838E-11
  1.01698760080452E-09  6.09091243249158E-10  3.27359406103953E-10 -9.82314200545421E-11 -5.21468557495208E-11
  9.94490348128708E-12  2.97215528205722E-10  1.51332201582751E-10 -3.48442351411718E-11  2.03597496620710E-09
  3.23337014695671E-10  1.81979989626444E-10  1.71595628903024E-10  8.73544925724717E-11 -2.01149540207790E-11
  1.45738513973762E-03  1.17111133011667E-02 -7.98573308649540E-10  3.23634566348942E-10  5.64442841648788E-03
  4.53569484996873E-02  1.41322981993014E-04  1.13562952820430E-03  2.21337232023395E-09 -8.84951675045667E-10
  1.09468231981520E-04  8.79654532004167E-04  1.71449708489183E-09 -6.85485726297547E-10  2.46185906311915E-01
  1.17493594321537E-09  6.51346684987460E-01  1.42180529610462E-09  7.09387731804802E-09  1.41232815708332E-02
  4.24693566278994E-09  1.60142957525049E-02 -3.86867912309403E-10
* ORBITAL    1  102
  1.94423482882672E-14  7.18910777590953E-14  2.71963108837310E-13  3.37494316164241E-12 -3.68194770415649E-13
 -5.40949837163615E-14  7.36051837499020E-14  1.93293629687158E-13 -1.05706410882235E-12 -5.33098486663551E-14
  1.19311050876810E-13  8.54367334666896E-12  1.06901701639050E-10  9.68315210962734E-10  1.03640372689715E-10
 -2.53839983631046E-11 -2.45969572515086E-11 -3.73986958766692E-10 -1.38598356318468E-09 -1.98610647710014E-10
  2.84066388414663E-11  2.01689091025168E-09  3.63777600618598E-10  2.00640784838878E-10 -3.43617603997768E-10
 -1.74959595551512E-10  4.04384335088736E-11 -8.54513414190754E-11 -4.51182816715245E-11  8.69920316826589E-12
 -1.02394649518225E-09 -6.36602205472532E-10 -3.41255618732692E-10 -4.94502458055426E-11 -2.62631490331039E-11
  5.00044928561683E-12  4.46903046822168E-05  3.59117821641788E-04  2.79444647435415E-09 -1.11679746576434E-09
  1.73084558870259E-04  1.39085623447963E-03 -4.60865667710252E-03 -3.70337948792228E-02  6.29801273919505E-10
 -2.55053834941133E-10 -3.56985012413429E-03 -2.86862547293914E-02  4.87702252914761E-10 -1.97601974869478E-10
 -7.54921150855151E-03 -8.61210146600116E-10 -1.99733357049673E-02 -8.23616125832023E-09  9.55849787427764E-10
  4.60571648423809E-01  1.45464139598078E-09  5.22239161469846E-01  6.14898330784513E-10  3.70629562220473E-14
 -2.38097256249420E-14 -2.67521237859749E-13 -3.29657330234561E-12  3.64904235742079E-13  5.75802815671565E-14
 -1.66460360699918E-14  2.28104971630610E-13 -1.03986062434278E-12 -4.69971029282284E-14  1.20479255198833E-13
 -2.52836543909674E-11 -4.15763506110294E-10 -7.04516423865120E-10 -1.56861113821472E-10  4.02105268082040E-12
  2.98754565708884E-11  4.69180464354382E-10  1.30211792638771E-09  2.14876963251792E-10 -2.14114708664810E-11
 -1.48153209788731E-09  4.55260402754950E-10  2.31967057701954E-10  3.43446720878749E-10  1.74719091988105E-10
 -4.02340100790218E-11  8.53815688172246E-11  4.50350097487772E-11 -8.61923552755865E-12  9.67172972776927E-11
 -6.65914119717386E-10 -3.50784549450037E-10  4.94042410917428E-11  2.62084770688012E-11 -4.95757265823702E-12
  4.46903142448987E-05  3.59117264394253E-04  2.79973583969844E-09 -1.11939918212862E-09  1.73084530988288E-04
  1.39085632306207E-03 -4.60865647976638E-03 -3.70337935593592E-02  6.31396481371705E-10 -2.55834924338043E-10
 -3.56985000328318E-03 -2.86862525708412E-02  4.88942215414438E-10 -1.98200878134926E-10  7.54921141224143E-03
  8.68280727076280E-10  1.99733361717825E-02  8.23143486595488E-09 -9.57387128793423E-10 -4.60571657941215E-01
 -1.45260534247798E-09 -5.22239171656159E-01 -6.12574587954969E-10
* ORBITAL    1  103
 -6.28075558137175E-11 -4.46056718372976E-10 -1.52089907087358E-09 -5.00553913206879E-10  1.05010965803128E-09
 -1.98659620529620E-10 -4.72938467114144E-11 -8.95654377661113E-11  2.14338616389065E-09  8.26926749205566E-10
  9.77935124812247E-11  3.18074216940822E-02  4.92587848970024E-01  1.56975180501622E+00  2.43272087930435E-01
 -2.76782182098778E-02  3.73424836860176E-02  5.78306971625934E-01  1.84291678019110E+00  2.85605795518271E-01
 -3.24947247324432E-02  5.34934835084245E-01  7.63779068230777E-01  4.04263516374610E-01 -1.83335433375718E-10
 -1.69742958090977E-12  1.02059687233392E-10 -1.01548682210421E-10 -4.86309945725462E-10 -6.50314326063425E-10
  6.28023092761566E-01  8.96690328285774E-01  4.74612620647940E-01  6.94216640286232E-10  8.48557405204995E-10
  8.36345060269156E-10 -1.41711698754596E-02  5.09813754776767E-01 -6.44699807889408E-10  1.99976879990338E-11
  3.65898032636499E-03 -1.31633345514293E-01  1.05222940372984E-02 -3.78543922135144E-01  4.29462060170513E-10
 -7.59794514378312E-10 -1.35842231940824E-02  4.88698102046617E-01  9.28022574718241E-10  9.36405491650280E-10
 -2.25700639623964E-01  4.25371513520526E-09  8.53068235445878E-02 -1.60785082344536E-09  3.55772713082319E-09
  2.12453925728465E-01 -3.16276846686778E-09 -1.87366750759271E-01 -4.31250398338361E-09 -6.31487304071209E-11
 -4.48918576649034E-10 -1.53314957022282E-09 -5.25183649904830E-10  1.05377728770563E-09 -1.96686282588620E-10
  4.75811265978429E-11  9.43125535807153E-11 -2.12891700851377E-09 -8.25262177999655E-10 -9.94096763581901E-11
 -3.18074217589120E-02 -4.92587849695669E-01 -1.56975180586163E+00 -2.43272087201994E-01  2.76782183376683E-02
 -3.73424837663473E-02 -5.78306972510493E-01 -1.84291678117866E+00 -2.85605794672829E-01  3.24947248868152E-02
  5.34934835015485E-01  7.63779067767660E-01  4.04263514963406E-01 -1.83929432100358E-10 -2.72679454636904E-12
  1.01274863047830E-10 -9.98246082323235E-11 -4.83133579558618E-10 -6.48478771003716E-10  6.28023092681724E-01
  8.96690327740094E-01  4.74612619000783E-01  6.93003918426228E-10  8.46514496738907E-10  8.35806097244130E-10
  1.41711683860652E-02 -5.09813750988254E-01  6.44961292950142E-10 -1.79696782387094E-11 -3.65897996797773E-03
  1.31633344495888E-01 -1.05222929418317E-02  3.78543919308371E-01 -4.29049717801583E-10  7.56622340010681E-10
  1.35842217533313E-02 -4.88698098411178E-01 -9.29261453309714E-10 -9.37875851247022E-10 -2.25700639779995E-01
  4.25221976290037E-09  8.53068227453610E-02 -1.60727628594852E-09  3.55663821354645E-09  2.12453925377883E-01
 -3.16200101753829E-09 -1.87366750844154E-01 -4.30996096889999E-09
* ORBITAL    1  104
  1.27318703004157E-10  9.04079592299424E-10  3.08169039140894E-09  1.00415138224161E-09 -2.12853319130507E-09
  4.03107020795454E-10  9.55296310400409E-11  1.77842658113538E-10 -4.34941822914372E-09 -1.67861448975425E-09
 -1.97066121537358E-10 -3.73424836888445E-02 -5.78306971646188E-01 -1.84291678019356E+00 -2.85605795519454E-01
  3.24947247348426E-02  3.18074216929316E-02  4.92587848962544E-01  1.56975180501683E+00  2.43272087928229E-01
 -2.76782182087465E-02 -6.28023092763509E-01 -8.96690328283131E-01 -4.74612620647401E-01 -2.59180938515803E-10
 -3.09668543094424E-12  1.45000668740576E-10  5.03479202430071E-10  9.91125376630796E-10  1.15244153404069E-09
  5.34934835083656E-01  7.63779068230854E-01  4.04263516372466E-01 -1.23884510555291E-09 -1.72004239718228E-09
 -1.79198450013818E-09  1.66372076772592E-02 -5.98530494146023E-01 -9.07810162593974E-10  2.72201493056973E-11
 -4.29570853701901E-03  1.54539909057226E-01  8.96263476664905E-03 -3.22434529515038E-01  7.43727331413024E-11
  1.51193461574804E-09 -1.15707117682026E-02  4.16261187702260E-01 -1.14883207886501E-09 -1.91926104703955E-09
  2.64976600035676E-01  6.00777848424157E-09 -1.00151741241353E-01 -2.27065601029148E-09 -2.47801654715270E-09
  1.80963100214522E-01  2.17812419211445E-09 -1.59594452398823E-01  3.13415816972581E-09  1.28323062070929E-10
  9.11356000578077E-10  3.11304221891643E-09  1.06714876342828E-09 -2.13792283432995E-09  3.98054985254169E-10
 -9.63035476998621E-11 -1.89953755188949E-10  4.31244175379717E-09  1.67435699123527E-09  2.01200982406016E-10
  3.73424837635375E-02  5.78306972490607E-01  1.84291678117689E+00  2.85605794671593E-01 -3.24947248842903E-02
 -3.18074217600809E-02 -4.92587849703249E-01 -1.56975180586120E+00 -2.43272087204306E-01  2.76782183389329E-02
 -6.28023092680657E-01 -8.96690327742986E-01 -4.74612619001433E-01 -2.60056781740961E-10 -4.84051012525593E-12
  1.43676233539307E-10  5.00709119792363E-10  9.85921287766829E-10  1.14998204771982E-09  5.34934835016192E-01
  7.63779067767784E-01  4.04263514965525E-01 -1.23504375860674E-09 -1.71309657017790E-09 -1.78930416799890E-09
 -1.66372059468809E-02  5.98530489713600E-01  9.08241007780338E-10 -2.37887047919643E-11  4.29570810611331E-03
 -1.54539907902909E-01 -8.96263384355594E-03  3.22434527078846E-01 -7.60998145583040E-11 -1.50907418997244E-09
  1.15707105357538E-02 -4.16261184627464E-01  1.15146445762194E-09  1.91890763714553E-09  2.64976599972787E-01
  6.00528731336014E-09 -1.00151740896880E-01 -2.26964693839985E-09 -2.47815051195244E-09  1.80963099529090E-01
  2.17884042020958E-09 -1.59594452932990E-01  3.13115319091225E-09
* ORBITAL    1  105
 -3.97522276461082E-12 -2.51035653621158E-11 -1.05669625985829E-10  7.01480926427908E-12  8.78264367460776E-11
 -2.49558136845193E-11 -2.14046884176991E-12  5.49851093907174E-11  1.77847813733797E-10  6.98737794704249E-11
 -9.26313095638990E-12  5.74591816473476E-14  2.18907974075326E-13  5.14369786987624E-13  5.70247591425980E-14
 -2.26171247634784E-15 -3.75749725019356E-14 -2.81707659274540E-14 -2.22162264130928E-14  7.86483492742454E-15
  5.54769632631376E-16  6.88770609080604E-13  1.58227221063513E-13  1.25704089808990E-13 -1.22491851632663E-11
  6.10651594435311E-12 -1.67396002549797E-12  1.18784002869104E-10 -6.05948587591716E-11 -2.74490635965754E-11
 -2.22050663456706E-13  3.21229871289405E-14  3.89775582431014E-15 -2.12390344574348E-10  1.08882210266988E-10
  4.67604819930069E-11  1.84522994108961E-10 -4.62692475412532E-11  1.06303155950891E-12  5.63135464317663E-12
  7.14741381966561E-10 -1.79876056529168E-10 -2.22606427972293E-09  5.52881005922875E-10  6.22812523384101E-12
 -5.43463870276262E-11 -1.72430423667778E-09  4.28269988130705E-10 -7.69202432886480E-12  7.41454910403058E-11
  5.76646293896401E-10  2.49173547428214E-01  1.52573593243755E-09  6.59251239782626E-01  4.89207085172128E-03
 -4.14179492576822E-09  4.37560119723960E-03 -4.69634057921584E-09  8.26910897038606E-04 -4.13899736903005E-12
 -2.59293252801209E-11 -1.09748596032360E-10 -6.28592480538510E-12  8.75901955288799E-11 -2.59182887431532E-11
  2.19671042881611E-12 -5.29718286275480E-11 -1.75459218363902E-10 -6.86968080214766E-11  9.98822518197502E-12
 -4.28649696581906E-14 -1.80354053500037E-13 -5.23311886925902E-13 -4.75977222768146E-14  2.46340417503990E-15
  3.07563365693645E-14 -2.46690714779467E-14  2.12349902060870E-14 -4.30894148362751E-15 -1.86210543872368E-15
  6.64246999481689E-13  1.51859993958446E-13  1.04643317771818E-13  1.22983965901420E-11 -6.11064409407645E-12
  1.68153882456470E-12  1.28014731817999E-10 -6.46073130761096E-11 -2.63546595054655E-11 -2.30053536055246E-13
  3.06285981289675E-14  3.83058428596010E-16 -2.15436123671190E-10  1.07763527410664E-10  4.67001297329807E-11
 -1.84975263648081E-10  4.65312589424452E-11  1.07497002896120E-12  5.60824704882617E-12 -7.16429476210948E-10
  1.80744423611341E-10  2.22998769135628E-09 -5.54919203778314E-10 -5.53502934611223E-12  5.83043561208483E-11
  1.72733884591890E-09 -4.29841083933608E-10  7.68814028798255E-12 -7.12944051078135E-11  5.76773788982080E-10
  2.49173573036306E-01  1.52629092898823E-09  6.59251307552021E-01  4.89207128242026E-03 -4.14292268192126E-09
  4.37560157869482E-03 -4.69764834155612E-09  8.26910967580888E-04
* ORBITAL    1  106
  1.17051408534221E-12  7.26011836904578E-12  3.22017463286035E-11 -2.97175819517829E-12 -2.56398829977327E-11
  7.53490841624079E-12  5.93942274400860E-13 -1.68564099390755E-11 -5.20430869954825E-11 -2.04219839023629E-11
  2.86392980814598E-12 -2.28140671363820E-14  1.95922725013891E-14 -8.31291208310874E-14  4.31816156452838E-15
  2.63915829178146E-15  9.28727035821244E-15  8.56032099542505E-15  1.68700674777072E-13  5.09094268172502E-14
  6.85409557874944E-15 -2.51720780104445E-13  1.00351021774280E-14 -5.75402477559191E-15  2.98686790943248E-12
 -1.94685098762781E-12  3.87880086648113E-13 -4.82480381344724E-11  2.36502840013902E-11  6.61056119739683E-12
 -2.70765517190947E-13  1.53705258106382E-13  8.16775166042094E-14  5.99631465003780E-11 -2.88849296335754E-11
 -1.46882835969423E-11  7.03933767026219E-10 -1.74829339991875E-10 -2.15186241151089E-13 -2.45142426351849E-12
  2.72635975146565E-09 -6.77138267815171E-10  5.83601419530525E-10 -1.46912699709735E-10 -1.13309213501232E-12
  2.12641920966182E-11  4.52010932825249E-10 -1.13637630223388E-10  3.04050061501422E-12 -1.82308378602160E-11
  2.21391381035725E-09 -2.33885722010790E-03  5.85732343115689E-09 -6.18803454996125E-03  5.21183866999966E-01
  1.07882381128720E-09  4.66161022157672E-01  1.22334759825789E-09  8.80961525424899E-02  1.16170392060092E-12
  7.25383131268708E-12  3.21860158639961E-11 -3.25323128325339E-12 -2.60038125000651E-11  7.35225615765221E-12
 -5.49868975288628E-13  1.66351337129474E-11  5.24183363564242E-11  2.06424863117895E-11 -2.78368186854771E-12
  1.17753517561410E-14  1.98061422699744E-14  7.31782022735007E-14  6.19250805268170E-15 -2.99524220680304E-15
 -3.84291883784013E-14  2.46757278631415E-14 -1.96435068205104E-13 -2.47180726689277E-14 -7.86406902194972E-15
 -2.54189770522657E-13  1.54160712501831E-15 -2.32495604270819E-14 -2.87984002078671E-12  2.04894010955008E-12
 -5.23852035697586E-13 -2.84488116898605E-11  1.32010741349667E-11  9.55652118922209E-12 -2.07671018483306E-13
  1.31330339151244E-13  3.56109306425312E-14  7.27620088497094E-11 -3.50922023268972E-11 -1.30941486144365E-11
 -7.05193104399175E-10  1.75511231689284E-10 -3.24328227732257E-13 -2.45559162089459E-12 -2.73116464438007E-09
  6.79631200548170E-10 -5.84956169463539E-10  1.47569677557282E-10  2.85265928240788E-12 -1.23296346866529E-11
 -4.53116431283369E-10  1.14261675648698E-10 -1.74703745282239E-12  2.51008887296934E-11  2.21446539437493E-09
 -2.33885742186175E-03  5.85903892283039E-09 -6.18803509329648E-03  5.21183920578109E-01  1.07930120290000E-09
  4.66161070073283E-01  1.22361932318992E-09  8.80961615943951E-02
* ORBITAL    1  107
 -1.22403188831380E-10 -8.79342756572888E-10 -3.73165058114599E-09 -5.79060765844296E-09  1.96826544867873E-09
  9.20817115880135E-10 -1.31304034822700E-10 -1.76433653225424E-09 -4.11298750956113E-09  1.43869340288299E-10
  7.39058051588503E-10  6.26364592524137E-03  7.59930822812632E-02  6.21463739609535E-02 -7.06933240894574E-02
  4.01201187711302E-03  6.31495670388357E-03  7.66156053467396E-02  6.26554669867121E-02 -7.12724324233070E-02
  4.04487763722635E-03  2.00856340913417E-02 -5.33895973881310E-02 -1.18849388205414E-01  3.83471492036922E-10
  5.19855543723297E-10  2.45826675788050E-10  5.84629254579402E-11 -2.08550546716299E-10 -1.33933760835476E-10
  2.02501723971550E-02 -5.38269564159209E-02 -1.19822983256037E-01 -1.37423933424506E-09 -1.36344388577541E-09
 -5.84773151512597E-10  1.02538661271997E-01 -2.24420486679965E-01 -4.48077755830316E-10  1.16631266483932E-09
 -2.64753684860407E-02  5.79451204965685E-02 -6.53823936766466E-02  1.43098694975574E-01 -1.15302657381431E-10
 -6.69830548492563E-10  8.44083072910434E-02 -1.84739620834067E-01  1.36393376358026E-09 -2.29555432024677E-09
 -4.13607724811563E-01  1.09528781673235E-09  1.56329025694447E-01 -4.13741621294456E-10  9.78012606776014E-10
  3.34340552570040E-01 -8.11079467561687E-10 -2.94860651790922E-01 -1.49111020296968E-09  1.22405591859659E-10
  8.79320772206977E-10  3.73183472849098E-09  5.79060763224483E-09 -1.96839311554758E-09 -9.20742805079343E-10
 -1.31414735294739E-10 -1.76458656858211E-09 -4.11285353574955E-09  1.44073127826673E-10  7.39046162178823E-10
  6.26364553299383E-03  7.59930762584804E-02  6.21463559736586E-02 -7.06933259007091E-02  4.01201262107024E-03
  6.31495630869135E-03  7.66155992957674E-02  6.26554489725978E-02 -7.12724342443319E-02  4.04487838659130E-03
 -2.00856271959239E-02  5.33896069461745E-02  1.18849391880219E-01 -3.83792150322442E-10 -5.19821918157094E-10
 -2.45751777881796E-10 -5.81694437840499E-11  2.08666910763277E-10  1.33846340468395E-10 -2.02501654817039E-02
  5.38269659867489E-02  1.19822986938762E-01  1.37468690258258E-09  1.36310554080390E-09  5.84622788501833E-10
  1.02538659069316E-01 -2.24420491893213E-01 -4.48676238703275E-10  1.16698188078101E-09 -2.64753679320294E-02
  5.79451218538005E-02 -6.53823922905369E-02  1.43098698283008E-01 -1.15249827458696E-10 -6.70268435478892E-10
  8.44083054874937E-02 -1.84739625095746E-01  1.36584872164872E-09 -2.29719706762289E-09  4.13607725923200E-01
 -1.09268026703399E-09 -1.56329026056843E-01  4.12830723235526E-10 -9.75050135481401E-10 -3.34340553395085E-01
  8.08902447832935E-10  2.94860652577709E-01  1.48678607709190E-09
* ORBITAL    1  108
 -2.07584092194412E-10 -1.49189448707280E-09 -6.33208220582702E-09 -9.83210182941825E-09  3.33063159168840E-09
  1.55560261995518E-09 -2.22893184955745E-10 -2.99329508813612E-09 -6.98172100959939E-09  2.39736550974758E-10
  1.24994733491303E-09  6.31495670471901E-03  7.66156053721235E-02  6.26554670881403E-02 -7.12724324156607E-02
  4.04487763622288E-03 -6.26364592401159E-03 -7.59930822550611E-02 -6.21463738672743E-02  7.06933240984478E-02
 -4.01201187869060E-03  2.02501724461329E-02 -5.38269563653573E-02 -1.19822983235497E-01 -6.36547075918912E-10
 -8.62320410604777E-10 -4.08376298182051E-10  7.00465109665071E-10  4.63177817865509E-10  1.60040672572912E-10
 -2.00856340508549E-02  5.33895974350132E-02  1.18849388225555E-01 -1.98051385435877E-09 -1.84194966379201E-09
 -7.68857234779739E-10  1.03378641462228E-01 -2.26258903131139E-01  7.44084595947736E-10 -1.93527484951082E-09
 -2.66922504465025E-02  5.84197975787166E-02  6.48511435604065E-02 -1.41935978312687E-01 -8.33530889681309E-10
  5.33119875645143E-10 -8.37224663369996E-02  1.83238560093362E-01  1.80778883687186E-09 -2.59285457522471E-09
 -4.16995932714721E-01 -1.81328466033917E-09  1.57609648024133E-01  6.85615257057148E-10  4.74985987439643E-10
 -3.31623942651105E-01 -3.17262445832830E-10  2.92464826887039E-01 -1.12885024657410E-09  2.07572100683634E-10
  1.49187276904131E-09  6.33218583884441E-09  9.83218397387566E-09 -3.33085739981935E-09 -1.55545337288206E-09
 -2.22894347909957E-10 -2.99382665571105E-09 -6.98153828583384E-09  2.40116945122155E-10  1.24991375325738E-09
  6.31495630786201E-03  7.66155992704769E-02  6.26554488711833E-02 -7.12724342519782E-02  4.04487838758895E-03
 -6.26364553421522E-03 -7.59930762846430E-02 -6.21463560673479E-02  7.06933258917208E-02 -4.01201261948892E-03
 -2.02501654327104E-02  5.38269660373009E-02  1.19822986959353E-01  6.37048648658827E-10  8.62252663722535E-10
  4.08223371013045E-10 -7.00475914302478E-10 -4.62872435112626E-10 -1.60036044688081E-10  2.00856272364955E-02
 -5.33896068992965E-02 -1.18849391860095E-01  1.98084078005272E-09  1.84135712441604E-09  7.68701342168162E-10
  1.03378639240985E-01 -2.26258908412935E-01  7.45284406716494E-10 -1.93662467113863E-09 -2.66922498813464E-02
  5.84197989466099E-02  6.48511421878551E-02 -1.41935981583402E-01 -8.34925817255102E-10  5.33911290916654E-10
 -8.37224645424597E-02  1.83238564299453E-01  1.81057053285575E-09 -2.59496256614411E-09  4.16995933831749E-01
  1.80798184470062E-09 -1.57609648395602E-01 -6.83563329617307E-10 -4.74156359309863E-10  3.31623943477668E-01
  3.16824275413190E-10 -2.92464827691215E-01  1.12569359406252E-09
* ORBITAL    1  109
 -3.20199851649444E-12 -2.22580181135159E-11 -1.17704897183293E-10 -1.34453975817184E-10 -2.91865587131313E-11
 -2.82445290401188E-11 -3.14009293092092E-12 -5.19520063137935E-11 -1.17147792052630E-10 -3.77146651914434E-11
 -1.23204245220090E-11  3.56865168723462E-15  9.75519018052613E-14  3.03285971470990E-14 -6.19579357707476E-14
  2.76265407567526E-15 -3.00570451387452E-15  7.53103727192430E-14 -1.39872425283691E-14  9.54031380881463E-15
 -4.22029829247877E-15 -3.43022572928165E-14 -5.34599122677581E-14 -1.09713752749523E-13 -1.12671013569062E-12
  1.00043961034901E-12 -8.96572954468993E-13  1.40596088426511E-10 -1.98479794823977E-11  1.14791580069130E-11
  9.11226639834467E-15 -2.50575731681536E-15  6.41975826701044E-15 -2.31949704718760E-10  2.54359098626378E-11
 -1.47529231638327E-11 -7.03489275618903E-10  1.90876679333346E-10  6.89715071893283E-13  4.48774016026065E-13
 -2.72497136952385E-09  7.40095350210992E-10 -5.45558527960106E-10  1.49135409700829E-10 -7.48534548109508E-12
 -3.44713141743066E-12 -4.22584521997908E-10  1.15534038737432E-10  6.46614056274681E-12  9.38536475135891E-13
  2.79326563956916E-09 -1.60496299132010E-03  7.39137396808704E-09 -4.24633292028890E-03 -5.24624322214867E-01
  1.27297870240768E-09 -4.69238258850820E-01  1.44349278535845E-09 -8.86776955902343E-02  3.21020179531715E-12
  2.22062091794542E-11  1.17872745662912E-10  1.34347225956971E-10  2.91529278111453E-11  2.82361135343363E-11
 -3.14879631037644E-12 -5.19199228021212E-11 -1.17114560622817E-10 -3.76861787756947E-11 -1.23094565704074E-11
 -4.50079294195609E-14  1.02432974470405E-13  7.13403825733696E-14 -5.90244988709582E-14  3.69857352681694E-15
  1.28053433675120E-14 -2.03589578009167E-15  2.86158966517408E-15  1.52452160905939E-14 -4.34894944405337E-15
  3.41845572491215E-15  3.80226876882792E-14  9.89387468666171E-14 -6.83199565401092E-13  1.17333353889280E-12
 -9.46756283821552E-13 -1.30168194850852E-10  1.23633719411732E-11 -6.87774143609497E-12  2.24357388150793E-14
 -1.12983182782438E-14 -1.37750182112201E-14  2.37630934097393E-10 -2.97792417590803E-11  1.73688692992585E-11
 -7.04767141678120E-10  1.91727107699680E-10 -7.20957701277098E-13 -6.92449176329024E-13 -2.72990799177732E-09
  7.43328220059740E-10 -5.46904943583749E-10  1.50015765480324E-10 -4.42432056642020E-12 -4.55937791757660E-13
 -4.23631069625772E-10  1.16225849965248E-10  8.84832107203959E-12  3.29275902968774E-12 -2.79257308707139E-09
  1.60496285200565E-03 -7.38955636932000E-09  4.24633258719648E-03  5.24624268974676E-01 -1.27255006197241E-09
  4.69238211257305E-01 -1.44298566713972E-09  8.86776866105456E-02
* ORBITAL    1  110
  1.15550896112017E-11  8.20308864890266E-11  4.23519466853325E-10  4.45186714944550E-10  1.05962972574881E-10
  1.03846786000063E-10  1.20239064441619E-11  1.95920783985936E-10  4.21243620308403E-10  1.35905189547848E-10
  4.51583693288009E-11 -1.90213699001091E-14  4.40272462505119E-14  9.03700512673297E-14 -2.84107659103975E-14
 -1.52968626926016E-15  2.65309701382068E-14 -2.05110598221023E-15 -8.34463476318249E-14 -1.03745992789393E-14
  2.60153566959409E-16  4.58044797759412E-14 -5.95957816398954E-15 -5.68280067940058E-14  6.03167693066420E-12
 -4.31305654097469E-12  2.64444594794324E-12 -5.46829894258676E-10  6.63319870740283E-11 -3.24335909636225E-11
 -3.99112125460607E-14 -4.09856011073254E-14 -1.71026086519115E-14  9.49687143137117E-10 -1.16896705911523E-10
  5.79721946391432E-11 -1.72453318946671E-10  4.70464075384181E-11 -1.94713713757304E-12 -1.87021430636060E-12
 -6.68185447671304E-10  1.82693700567731E-10  2.22491839871254E-09 -6.04235767973376E-10  2.22973334512169E-11
  5.31128172653722E-12  1.72340824269870E-09 -4.68064785323068E-10 -2.99079091029749E-11 -7.57953844997663E-12
  6.80230244595032E-10 -2.50818399612913E-01  1.80044976153655E-09 -6.63603109651840E-01  3.35702090875973E-03
 -5.22646414111831E-09  3.00261084114934E-03 -5.92620436529355E-09  5.67440065481036E-04 -1.16077281719124E-11
 -8.21906009346289E-11 -4.23896727698774E-10 -4.45336750141145E-10 -1.05442867297466E-10 -1.04021625662176E-10
  1.20620644100637E-11  1.96166473524020E-10  4.20520215085536E-10  1.35514924629319E-10  4.52085783937487E-11
 -4.67352340005429E-14  9.71323867714371E-14 -1.60999082007218E-14 -3.97461469953438E-14 -2.13948980691533E-15
  4.07772221804719E-14  5.84461592423740E-14  7.54798824573212E-14  1.63744397885274E-14 -8.25680011489651E-16
  1.25424521574091E-14  5.37557901328082E-14  8.25554320538564E-14  6.13562967715895E-12 -4.34923667419641E-12
  2.65519968124397E-12  5.48057175768756E-10 -6.85354786546615E-11  3.39179983274146E-11  2.43538509289303E-14
 -4.35540748270891E-14 -2.51824560185018E-14 -9.47870042258267E-10  1.16367800229454E-10 -5.68574242736522E-11
 -1.72870272090893E-10  4.72838384830951E-11  1.94724130389644E-12  1.91682326376187E-12 -6.69839780558407E-10
  1.83783306684283E-10  2.22894392875705E-09 -6.06898041116586E-10  2.34264552894753E-11  6.55954551860840E-12
  1.72652713271629E-09 -4.70060349405228E-10 -2.90743037502113E-11 -7.32693986222721E-12 -6.80003680981716E-10
  2.50818374190485E-01 -1.79977955393660E-09  6.63603042316856E-01 -3.35702064898904E-03  5.22510682761720E-09
 -3.00261059621419E-03  5.92470335026712E-09 -5.67440012201360E-04
* ORBITAL    1  111
 -1.74575091927882E-14  2.10155407844250E-14 -8.86706463526366E-14 -2.42638189278403E-14  1.29789316153044E-14
  3.91605893632487E-15  3.33197258349962E-14 -1.14311550444416E-13 -8.54004953561692E-14 -5.27325641389189E-15
  7.02278322425995E-15 -1.43970699658458E-11 -2.93682708887476E-10 -5.07864706764352E-10  2.38203926994629E-11
  2.93104688342396E-11 -5.39477602095988E-11 -1.07297006047480E-09 -1.83902340124526E-09  1.05628522832716E-10
  1.02668485054002E-10 -2.51637843206075E-09  1.92751140391942E-10 -6.04426564089722E-11  1.76843638625966E-11
 -4.54251563285346E-11 -1.39721841192538E-11 -6.53122877809312E-11  1.65944110574321E-10  5.02058627587300E-11
 -9.05586003580775E-09  7.16307326559466E-10 -1.88455127870131E-10 -3.76592880498071E-11  9.57877011817668E-11
  2.89775042492770E-11  9.48870731855421E-04 -2.54664459363553E-02 -5.88155553068024E-10  2.70322564925525E-10
  3.67496044624166E-03 -9.86311207351745E-02 -3.91143971646449E-05  1.04977796509182E-03  1.95314962463222E-09
 -8.96092849834682E-10 -3.02978062816958E-05  8.13154306393898E-04  1.51290201276169E-09 -6.94121850476820E-10
 -2.53577727422145E-01  1.36190851695738E-09 -6.70903604808704E-01  1.15357822277672E-09  6.40979572192460E-09
  6.18406688849275E-03  2.07820899119747E-09  7.01207295249849E-03 -1.67937812828003E-09  6.81291857064920E-14
 -4.87744418063653E-14  5.53985778083181E-14  6.80137685790576E-14 -2.70250398686460E-15 -3.75268159619244E-15
 -4.73724018471603E-14 -1.44650400673179E-14 -8.08994331021013E-14 -1.06153254239494E-14  5.52507092087732E-15
  1.53380357342335E-11  3.02308604624870E-10  5.16413554197168E-10 -3.53673459255647E-11 -2.82777983776669E-11
  5.39775336288481E-11  1.07357056027786E-09  1.83919410646255E-09 -1.06672792266293E-10 -1.02471993322288E-10
 -2.52296046263616E-09  2.05056518278208E-10 -4.38472472334648E-11  1.79899539213560E-11 -4.53196210927499E-11
 -1.37699190233769E-11 -6.61247080468449E-11  1.65656255332497E-10  4.96679053516814E-11 -9.05272604391832E-09
  7.17847752062529E-10 -1.87694112570677E-10 -3.80930338039902E-11  9.56653273128572E-11  2.86881047660899E-11
 -9.48870483251689E-04  2.54664459771418E-02  5.89513368526172E-10 -2.71273572168247E-10 -3.67495954600299E-03
  9.86311210561593E-02  3.91143853817956E-05 -1.04977796435658E-03 -1.95643168069104E-09  8.98386684573164E-10
  3.02977988952740E-05 -8.13154311830458E-04 -1.51544486679286E-09  6.95863102433054E-10 -2.53577722566135E-01
  1.36119914761581E-09 -6.70903592123550E-01  1.15444708690138E-09  6.40919069825891E-09  6.18406678716672E-03
  2.08062830421046E-09  7.01207284021238E-03 -1.67723907515807E-09
* ORBITAL    1  112
 -2.80214946413816E-14  1.25434698927278E-14 -2.94683201252061E-14 -6.06874347037812E-14  1.52173748935316E-14
  7.62419054267618E-15  6.46938519595510E-15 -6.27914502918466E-15 -2.05979857642759E-14  8.82650410482734E-15
  1.00473376395559E-14  5.40757702351852E-11  1.07421267695161E-09  1.84223868223021E-09 -1.06706960228699E-10
 -1.02669957665262E-10 -1.53275438488374E-11 -3.02448789983587E-10 -5.17624713271222E-10  3.51337984840530E-11
  2.82961874588327E-11  9.05821988623106E-09 -7.16673863692537E-10  1.87611695628242E-10 -7.53531543462525E-11
  1.91599235514590E-10  5.79628679129747E-11 -1.52306093965825E-11  3.93368077690382E-11  1.20963205877980E-11
 -2.52455028964555E-09  2.04474169620122E-10 -4.42080673728515E-11 -8.83208319115873E-12  2.27151786538791E-11
  6.98868218477672E-12 -1.23691027027410E-05  3.31969064084109E-04  2.47056363013480E-09 -1.13350099860042E-09
 -4.79050981556294E-05  1.28571001493178E-03 -3.00059264938681E-03  8.05319728824119E-02  4.64976701466714E-10
 -2.13714943898162E-10 -2.32424906142839E-03  6.23797979298431E-02  3.60167835729664E-10 -1.65539387492533E-10
  3.30552271764268E-03 -1.33119181121683E-09  8.74559145716245E-03  6.81558411172844E-09 -6.69902174113364E-10
  4.74400488430859E-01 -1.46529522837958E-09  5.37919591915481E-01 -7.67944056377344E-10  3.55713315036985E-15
  1.25981900907061E-14  2.70178295574851E-14  4.11723579918300E-14 -9.58186451912152E-15 -1.05118813256137E-16
  1.89267731575852E-15 -7.05026982671652E-14 -3.93836986096968E-14 -1.02410877366552E-14 -3.72919744378716E-15
 -5.39651255786085E-11 -1.07409382986729E-09 -1.84100694286332E-09  1.05101618808677E-10  1.02825895423703E-10
  1.44571447159303E-11  2.94275146276873E-10  5.08946733127686E-10 -2.36302272490921E-11 -2.93034873423826E-11
  9.05322303432478E-09 -7.14877101393276E-10  1.89453462093975E-10 -7.62643091960501E-11  1.91303979541112E-10
  5.73639870763082E-11 -1.55495496630255E-11  3.92504295281201E-11  1.19197012012817E-11 -2.51545891541517E-09
  1.92209762785181E-10 -6.07035969345167E-11 -8.88072084945273E-12  2.26678238746168E-11  6.89540797797091E-12
  1.23691014886352E-05 -3.31969070735206E-04 -2.47471258740715E-09  1.13634989593109E-09  4.79050841807415E-05
 -1.28571001605370E-03  3.00059192074976E-03 -8.05319731610039E-02 -4.66057488376805E-10  2.14468137122735E-10
  2.32424847720334E-03 -6.23797980943707E-02 -3.61000484962691E-10  1.66101151307686E-10  3.30552266909424E-03
 -1.32787266123002E-09  8.74559131384217E-03  6.81593332091417E-09 -6.70845059347452E-10  4.74400479489385E-01
 -1.46513926875704E-09  5.37919581690700E-01 -7.67343020105991E-10
* ORBITAL    1  113
 -6.86341415793763E-12 -4.86367883124988E-11 -1.68412811564729E-10 -4.20827520808775E-11  1.16360542845133E-10
 -2.17231536983853E-11 -4.52828215786904E-12 -8.41679470791567E-12  2.29634357546899E-10  1.08664294986798E-10
  8.95460823972833E-13 -1.68356315564378E-11 -2.06080605195317E-10 -1.32047691573054E-10  1.32199572126000E-10
 -9.50155870332955E-13 -2.06112403827436E-11 -2.52296324025227E-10 -1.62067302274669E-10  1.62018506339703E-10
 -1.16032271237322E-12  1.16981304554807E-10 -2.77751482089748E-13  2.26190846014095E-10  1.04244301238853E-01
  1.49016665323859E-01  5.91569705126517E-02 -1.21326377881877E-01 -1.73435401670846E-01 -6.88507753476443E-02
  1.43094264466978E-10 -1.48251128108413E-13  2.77069929455221E-10 -7.00478168412359E-02 -1.00132975669087E-01
 -3.97510135743857E-02 -1.12941624325698E-09  1.06612297707181E-09  4.21537108700077E-02  2.30282018497297E-01
 -8.53683358060737E-11 -1.28253730648549E-11  6.85155545811532E-10 -6.93973480712305E-10 -4.47866005087980E-02
 -2.44665263428569E-01 -1.13138384155952E-09  1.06776216554293E-09 -3.46915515693838E-02 -1.89516897985682E-01
  6.75617079683808E-10  3.99904928121451E-01 -1.55877951573079E-09 -1.51149855412019E-01  3.21181127523582E-01
 -1.42154001836912E-09 -2.87273133704827E-01  5.77457965364630E-10 -3.80026634954752E-01 -7.24524164296894E-12
 -5.12987271678734E-11 -1.80296306192466E-10 -6.86827004074958E-11  1.18547111794152E-10 -2.14160922798610E-11
  4.89910831392664E-12  1.30150374757109E-11 -2.16461864084328E-10 -1.06961870855474E-10 -1.33585975284852E-12
 -1.67403495984254E-11 -2.05740497122547E-10 -1.30933155993965E-10  1.32585686264757E-10 -8.94199651617247E-13
 -2.05313005777295E-11 -2.51849820774547E-10 -1.60239592222178E-10  1.62611131871560E-10 -1.07118273112030E-12
 -1.16800249381135E-10  6.58103724202993E-14 -2.26776474047564E-10 -1.04244301397908E-01 -1.49016665486250E-01
 -5.91569703735760E-02  1.21326378006377E-01  1.73435401709116E-01  6.88507750946443E-02 -1.42934210949362E-10
 -2.47145966894286E-13 -2.77974701889157E-10  7.00478170886062E-02  1.00132976033224E-01  3.97510136396897E-02
 -1.13121828259748E-09  1.06739841490816E-09  4.21537116729084E-02  2.30282017988866E-01 -8.56659639963642E-11
 -1.26078370513961E-11  6.86456262965415E-10 -6.94926056816298E-10 -4.47866013504430E-02 -2.44665262747677E-01
 -1.13345208590595E-09  1.06927222950438E-09 -3.46915522438379E-02 -1.89516897748127E-01 -6.74060092922603E-10
 -3.99904925303765E-01  1.55996562259336E-09  1.51149854345678E-01 -3.21181125197823E-01  1.42073193088782E-09
  2.87273131600639E-01 -5.76046574591945E-10  3.80026632395493E-01
* ORBITAL    1  114
 -7.55378941484428E-12 -5.38205432940314E-11 -1.86749015702251E-10 -5.03836830873359E-11  1.27210008276316E-10
 -2.46133148540923E-11 -4.96234570536335E-12 -8.65838792692820E-12  2.54091001991274E-10  1.19250736594108E-10
  6.05589147321452E-13 -2.05979855754851E-11 -2.52292704884133E-10 -1.62007769730640E-10  1.62032414490792E-10
 -1.16349715258051E-12  1.67664392008852E-11  2.05997750463745E-10  1.32115026194072E-10 -1.32200794940046E-10
  9.53997041889518E-13  1.43070383571488E-10 -1.22058739585021E-13  2.77076229351234E-10 -1.40095634192328E-01
 -2.00265951596507E-01 -7.95020273206763E-02 -9.02782133751573E-02 -1.29052217840625E-01 -5.12314393341492E-02
 -1.16830062814903E-10  2.94078808230253E-13 -2.26169844575480E-10 -5.21221506951963E-02 -7.45083325185208E-02
 -2.95784851730559E-02 -1.31007183119190E-09  1.25512413670501E-09 -5.66510664661801E-02 -3.09479798666339E-01
  1.82138623029848E-10 -2.15387331509172E-10 -3.68022271924695E-10  4.33185033374695E-10 -3.33254345310198E-02
 -1.82053920767416E-01  1.07117773477935E-09 -9.74207510982016E-10 -2.58137705755040E-02 -1.41018360488347E-01
  1.17525333412480E-09 -5.37438821281389E-01 -9.86386604962319E-10  2.03132780864550E-01  2.38988905579227E-01
  1.69375554750380E-09 -2.13758175515742E-01  1.31867402480712E-10 -2.82775486431286E-01 -7.93798324075405E-12
 -5.67569098203055E-11 -1.99539791768551E-10 -7.23938253271872E-11  1.32313640896358E-10 -2.28480902199404E-11
  5.35118661671341E-12  1.48319727790858E-11 -2.39151264924219E-10 -1.19300422294621E-10 -2.22858242638100E-12
 -2.06150201173651E-11 -2.51901390799107E-10 -1.60315780151800E-10  1.62613642296158E-10 -1.07363446662201E-12
  1.68369592548450E-11  2.05805917987108E-10  1.30878532008415E-10 -1.32598551546915E-10  8.96521010417779E-13
 -1.42743975421651E-10 -2.30435657265332E-13 -2.77954703127234E-10  1.40095634424270E-01  2.00265951811792E-01
  7.95020271341951E-02  9.02782134291820E-02  1.29052217817646E-01  5.12314391123129E-02  1.16796920868708E-10
 -4.51135659543690E-14  2.26782710066080E-10  5.21221509199573E-02  7.45083328833531E-02  2.95784852790241E-02
 -1.31248846346859E-09  1.25685302564258E-09 -5.66510675444300E-02 -3.09479797982737E-01  1.82515872758279E-10
 -2.15657917160431E-10 -3.68461829512758E-10  4.33511851506446E-10 -3.33254351534273E-02 -1.82053920210993E-01
  1.07295029630969E-09 -9.75485454050789E-10 -2.58137710827494E-02 -1.41018360376771E-01 -1.17364515485490E-09
  5.37438817500044E-01  9.86347588243398E-10 -2.03132779426621E-01 -2.38988903828194E-01 -1.69409175038435E-09
  2.13758173912323E-01 -1.33834294233721E-10  2.82775484567095E-01
* ORBITAL    1  115
 -4.62818081009019E-02 -3.26012903215312E-01 -1.12954339665973E+00 -3.59616221318413E-01  7.68935892479564E-01
 -1.41661387284345E-01 -3.25196692683977E-02 -7.24491708328881E-02  1.46407943777986E+00  7.06878334211322E-01
  7.77352074563526E-03 -1.58445050216568E-10 -2.22305859097815E-09 -6.32099862217946E-09 -2.56526478194861E-10
  7.91759587465247E-10  4.00788819122868E-11  5.61966487244396E-10  1.59878057634103E-09  6.62388401729406E-11
 -1.99434788000709E-10 -2.46571112467411E-09 -3.22262982782841E-09 -1.33274383581180E-09  6.40528341484933E-12
  1.16163184835868E-11  4.24419600448265E-12 -2.43885354891441E-01 -4.89454470561716E-01 -2.99863850880989E-01
  6.23830725290065E-10  8.14583389775866E-10  3.37799452325145E-10  4.22421825961901E-01  8.47760011120346E-01
  5.19379425121707E-01  1.28584562642441E-10 -2.64379986889478E-09  2.98970417576772E-12  1.79243664177007E-11
 -3.32010671749252E-11  6.82624065805035E-10  2.06518192242790E-11 -4.22201409161069E-10 -4.00993575107032E-02
 -4.58188867701524E-01 -2.66671149412430E-11  5.45068597266139E-10  5.17680479696614E-02  5.91519284820572E-01
 -1.18783517104850E-09  1.30402662838114E-11  4.48965492963953E-10 -5.58647720819822E-11  1.94465363550314E-01
 -2.38911189721787E-10 -2.89891848140883E-01  2.10681356954829E-10  3.83490868866343E-01 -4.62818069172289E-02
 -3.26012894623035E-01 -1.12954335985831E+00 -3.59616177785745E-01  7.68935863397591E-01 -1.41661398569452E-01
  3.25196675245641E-02  7.24491474036398E-02 -1.46407947822411E+00 -7.06878324063905E-01 -7.77351185906226E-03
  1.58476307451141E-10  2.22262166012382E-09  6.32051116776823E-09  2.56769401875940E-10 -7.91736642091375E-10
 -3.99906230081291E-11 -5.61802344573658E-10 -1.59860725244455E-09 -6.63167599086441E-11  1.99425484708972E-10
 -2.46611189687411E-09 -3.22256552531467E-09 -1.33381372844946E-09 -6.41583647914779E-12 -1.16426046263023E-11
 -4.20467295945515E-12 -2.43885363045484E-01 -4.89454478547732E-01 -2.99863850435801E-01  6.23925613768935E-10
  8.14562149164859E-10  3.38170309678235E-10  4.22421839949121E-01  8.47760024721089E-01  5.19379424265524E-01
 -1.30129572708851E-10  2.64619276981691E-09  3.06071765935769E-12  1.78514745277963E-11  3.35969617882664E-11
 -6.83240219794667E-10 -2.09872240946932E-11  4.22719596640851E-10  4.00993626660756E-02  4.58188872151330E-01
  2.71038434758226E-11 -5.45743580533080E-10 -5.17680545743330E-02 -5.91519290274538E-01 -1.18710593881706E-09
 -4.65170102329099E-11  4.48687098204896E-10 -3.35904049596961E-11  1.94465370195375E-01 -2.38717396250698E-10
 -2.89891857940758E-01  2.10510974950850E-10  3.83490881410090E-01
* ORBITAL    1  116
 -5.34920225033029E-02 -3.87217865589239E-01 -1.65002890188661E+00 -1.80633687635833E+00  1.37835375673891E+00
  5.68946733910092E-01 -7.95002156191016E-02 -1.06569907959888E+00 -1.78548238494017E+00  4.71589117760222E-01
  4.37408914406609E-01 -9.23574161653044E-13 -2.29857651611453E-11 -7.97001126323092E-11  2.95392969051975E-11
  1.29400031951605E-11  2.28334326203633E-13  5.94923496557135E-12  2.00135848899319E-11 -7.65475793403668E-12
 -3.29257746046318E-12  1.87271323102199E-10 -8.60729245765016E-11 -1.56610354721515E-10  6.96018514324830E-13
 -2.07573943481756E-13 -5.65391061520041E-15  3.69215546075876E-01  3.60907873046136E-01 -8.54789351557110E-03
 -4.68840566768151E-11  2.10862556012389E-11  3.91312253004777E-11 -6.39500084741354E-01 -6.25110772967189E-01
  1.48053858668333E-02 -1.05011188663428E-09  6.21587401093268E-10  7.88543926454726E-13 -1.04576000684054E-12
  2.71138323882330E-10 -1.60492961106042E-10 -1.67424771769313E-10  9.96184059658932E-11  1.99064889988799E-01
  2.44881237843591E-01  2.16134083791224E-10 -1.28601787900899E-10 -2.56991667907905E-01 -3.16140318659662E-01
  2.97163397268545E-10  1.67500603686590E-11 -1.12315394413682E-10  5.14248190364308E-11 -2.89512952552885E-01
  6.06586249485690E-11  4.31580428160361E-01 -5.34915372784567E-11 -5.70927241849604E-01  5.34920234525752E-02
  3.87217872270304E-01  1.65002892505290E+00  1.80633688364909E+00 -1.37835377238323E+00 -5.68946731030621E-01
 -7.95002162881512E-02 -1.06569908115052E+00 -1.78548235501386E+00  4.71589132118096E-01  4.37408914524740E-01
 -1.03183296182060E-12 -2.51565249041829E-11 -8.52402216305149E-11  2.94742283575696E-11  1.34556905266811E-11
  2.95925884123074E-13  6.70964492980191E-12  2.19870138372382E-11 -7.62369315330605E-12 -3.47193559788140E-12
 -1.84590479529324E-10  8.93334572676001E-11  1.57464275215837E-10  6.38702499312067E-13  3.33055213806742E-13
  1.76878209308446E-13 -3.69215541182172E-01 -3.60907863006644E-01  8.54789961436048E-03  4.60503631012002E-11
 -2.22683683231527E-11 -3.94393592455396E-11  6.39500076277992E-01  6.25110755579109E-01 -1.48053964300158E-02
 -1.05309033230304E-09  6.21116414800259E-10 -9.55985232634153E-13  3.06285488805518E-13  2.71908497990531E-10
 -1.60373136047518E-10 -1.68080659637255E-10  9.94984582412500E-11  1.99064889410872E-01  2.44881228419950E-01
  2.16979638327626E-10 -1.28446363492289E-10 -2.56991667173614E-01 -3.16140306485858E-01 -2.94829746390571E-10
 -2.02509592000998E-11  1.11436390135367E-10 -5.05133699912192E-11  2.89512947948071E-01 -5.99957176959762E-11
 -4.31580421288010E-01  5.29030606721421E-11  5.70927232725939E-01
* ORBITAL    1  117
  1.34682296922501E-12  9.09658797569600E-12  3.10290779558552E-11  8.67599110234131E-12 -2.02685149416782E-11
  4.20983055939015E-12  1.12152480110088E-12  3.33201646819925E-12 -3.91424486436586E-11 -1.47586010756394E-11
  4.94227354875583E-13 -1.85665122979072E-02 -2.86720694612722E-01 -8.10054572360395E-01 -6.08490892451368E-02
  4.67824101768928E-02 -6.88828427917919E-02 -1.06375048879564E+00 -3.00534967823435E+00 -2.25753667740995E-01
  1.73565468524243E-01 -3.38207944183823E-01 -4.40847583739992E-01 -1.48518351722481E-01 -7.75059639530797E-12
 -1.12820478357326E-10  4.70276779597117E-11  1.13077111922430E-11  6.43018428601703E-11 -1.40033943934643E-11
 -1.25477118520305E+00 -1.63557023104276E+00 -5.51011741406077E-01 -1.08975639416587E-11  1.48757459862424E-11
 -2.83292286101336E-11 -1.11895263254858E-01 -2.41108228597793E-01 -3.79890603787152E-10  3.27129818110275E-10
  2.88912327407987E-02  6.22538769265451E-02  2.62556292185142E-01  5.65747652457755E-01  1.60115132629695E-10
 -1.24743466337631E-10 -3.38958715685898E-01 -7.30377078711641E-01  1.40807505460812E-10 -1.38288853065573E-10
 -1.65777482146492E-01 -7.61200125802566E-11  6.26579986332762E-02  2.87737373198002E-11 -3.22477709924172E-11
  4.93132367066189E-01  3.29771331501059E-11 -4.34901868902042E-01  1.62635094867038E-11  1.25524359582916E-12
  8.94422620874162E-12  3.03438778060416E-11  7.39672599241787E-12 -1.98072846027357E-11  4.42463238938020E-12
 -1.10414736708394E-12 -2.88337857109694E-12  4.00137076776026E-11  1.46592540113986E-11 -6.50913041760961E-13
  1.85665123086911E-02  2.86720694739877E-01  8.10054572487190E-01  6.08490891135209E-02 -4.67824101780934E-02
  6.88828428335430E-02  1.06375048927298E+00  3.00534967869878E+00  2.25753667259327E-01 -1.73565468530016E-01
 -3.38207944226653E-01 -4.40847583636703E-01 -1.48518351490307E-01 -7.00277118023833E-12 -1.12488548222570E-10
  4.75586795443660E-11  1.11517510086949E-11  6.42239819631656E-11 -1.43379196463023E-11 -1.25477118535186E+00
 -1.63557023066418E+00 -5.51011740551076E-01 -1.14217182988436E-11  1.45478075084728E-11 -2.84601718910379E-11
  1.11895263488866E-01  2.41108228115126E-01  3.80544733716094E-10 -3.28295274851866E-10 -2.88912327969329E-02
 -6.22538768047248E-02 -2.62556292724676E-01 -5.65747651339470E-01 -1.60585956927991E-10  1.25409034769713E-10
  3.38958716394295E-01  7.30377077260194E-01 -1.40912536278481E-10  1.38703797974187E-10 -1.65777481551846E-01
 -7.65615050412552E-11  6.26579984116623E-02  2.89397261510485E-11 -3.24784864045180E-11  4.93132365325714E-01
  3.32259058755829E-11 -4.34901867357157E-01  1.63590878593690E-11
* ORBITAL    1  118
 -7.78369598962474E-11 -5.48314984156888E-10 -1.85737728049985E-09 -4.91053612578139E-10  1.21520392404639E-09
 -2.57569779076131E-10 -6.01039440096926E-11 -1.44223777621786E-10  2.40690726245249E-09  9.12397470552179E-10
 -3.49289928640538E-11  6.88828427931425E-02  1.06375048880080E+00  3.00534967823290E+00  2.25753667745496E-01
 -1.73565468525239E-01 -1.85665122978665E-02 -2.86720694613026E-01 -8.10054572360404E-01 -6.08490892448380E-02
  4.67824101768516E-02  1.25477118519993E+00  1.63557023104669E+00  5.51011741411831E-01 -4.38622789564419E-12
 -6.31237137921459E-11  2.62932217977409E-11 -4.69563248714163E-10 -6.92426811492843E-10 -4.91766599541004E-10
 -3.38207944183764E-01 -4.40847583739550E-01 -1.48518351722052E-01  7.97911410635090E-10  9.73666056300287E-10
  9.45821293625699E-10  4.15137948648956E-01  8.94525581344785E-01 -2.12789520718497E-10  1.83305918972436E-10
 -1.07188157436893E-01 -2.30965511950951E-01  7.07687782568741E-02  1.52490232996834E-01  1.87200537476891E-10
 -9.62132096505145E-10 -9.13620998674954E-02 -1.96864044279733E-01 -8.62031403385749E-10  1.77631464673541E-09
  6.15044121322574E-01 -4.23554966425527E-11 -2.32464827188511E-01  1.60031657396293E-11  4.54593087201896E-10
  1.32917687290581E-01 -6.50544775384805E-10 -1.17222381755129E-01  7.52931843889034E-10 -7.81682089185840E-11
 -5.50669750049276E-10 -1.86786270900607E-09 -5.08651103611781E-10  1.22106338135899E-09 -2.54828442163613E-10
  6.04593544815234E-11  1.49755931066091E-10 -2.39424302566143E-09 -9.13554454851233E-10  3.28651161263371E-11
 -6.88828428322315E-02 -1.06375048926847E+00 -3.00534967870230E+00 -2.25753667255029E-01  1.73565468528901E-01
  1.85665123087234E-02  2.86720694739375E-01  8.10054572486687E-01  6.08490891138274E-02 -4.67824101781058E-02
  1.25477118535571E+00  1.63557023066126E+00  5.51011740545813E-01 -3.83455429400076E-12 -6.29029240520175E-11
  2.66492632585295E-11 -4.67117640613407E-10 -6.90340300767758E-10 -4.91669277164429E-10 -3.38207944226231E-01
 -4.40847583636947E-01 -1.48518351490648E-01  7.95003976823839E-10  9.70732521201914E-10  9.46715831029010E-10
 -4.15137949518357E-01 -8.94525579546656E-01  2.13227374813523E-10 -1.84089197544455E-10  1.07188157653990E-01
  2.30965511491486E-01 -7.07687784010424E-02 -1.52490232694780E-01 -1.88483078958192E-10  9.62011787405217E-10
  9.13621000599810E-02  1.96864043885683E-01  8.64744484282708E-10 -1.77805674079619E-09  6.15044119099569E-01
 -4.26469878517335E-11 -2.32464826356464E-01  1.61163572043258E-11  4.54168432951506E-10  1.32917686819295E-01
 -6.49747968611820E-10 -1.17222381334732E-01  7.51268676372725E-10
#OCC
* OCCUPATION NUMBERS
  2.00000000000000E+00  2.00000000000000E+00  2.00000000000000E+00  2.00000000000000E+00  2.00000000000000E+00
  2.00000000000000E+00  2.00000000000000E+00  2.00000000000000E+00  2.00000000000000E+00  2.00000000000000E+00
  2.00000000000000E+00  2.00000000000000E+00  2.00000000000000E+00  2.00000000000000E+00  2.00000000000000E+00
  2.00000000000000E+00  2.00000000000000E+00  2.00000000000000E+00  1.56709279787657E+00  4.33529525285268E-01
  1.80432959866988E+00  1.76803283773413E+00  1.95806346318285E-01  1.80432959867805E+00  1.95806346310093E-01
  1.56709282316220E+00  4.33529500979017E-01  2.27794025013379E-01  1.89611605988147E+00  1.06540540091657E-01
  0.00000000000000E+00  0.00000000000000E+00  0.00000000000000E+00  0.00000000000000E+00  0.00000000000000E+00
  0.00000000000000E+00  0.00000000000000E+00  0.00000000000000E+00  0.00000000000000E+00  0.00000000000000E+00
  0.00000000000000E+00  0.00000000000000E+00  0.00000000000000E+00  0.00000000000000E+00  0.00000000000000E+00
  0.00000000000000E+00  0.00000000000000E+00  0.00000000000000E+00  0.00000000000000E+00  0.00000000000000E+00
  0.00000000000000E+00  0.00000000000000E+00  0.00000000000000E+00  0.00000000000000E+00  0.00000000000000E+00
  0.00000000000000E+00  0.00000000000000E+00  0.00000000000000E+00  0.00000000000000E+00  0.00000000000000E+00
  0.00000000000000E+00  0.00000000000000E+00  0.00000000000000E+00  0.00000000000000E+00  0.00000000000000E+00
  0.00000000000000E+00  0.00000000000000E+00  0.00000000000000E+00  0.00000000000000E+00  0.00000000000000E+00
  0.00000000000000E+00  0.00000000000000E+00  0.00000000000000E+00  0.00000000000000E+00  0.00000000000000E+00
  0.00000000000000E+00  0.00000000000000E+00  0.00000000000000E+00  0.00000000000000E+00  0.00000000000000E+00
  0.00000000000000E+00  0.00000000000000E+00  0.00000000000000E+00  0.00000000000000E+00  0.00000000000000E+00
  0.00000000000000E+00  0.00000000000000E+00  0.00000000000000E+00  0.00000000000000E+00  0.00000000000000E+00
  0.00000000000000E+00  0.00000000000000E+00  0.00000000000000E+00  0.00000000000000E+00  0.00000000000000E+00
  0.00000000000000E+00  0.00000000000000E+00  0.00000000000000E+00  0.00000000000000E+00  0.00000000000000E+00
  0.00000000000000E+00  0.00000000000000E+00  0.00000000000000E+00  0.00000000000000E+00  0.00000000000000E+00
  0.00000000000000E+00  0.00000000000000E+00  0.00000000000000E+00  0.00000000000000E+00  0.00000000000000E+00
  0.00000000000000E+00  0.00000000000000E+00  0.00000000000000E+00  0.00000000000000E+00  0.00000000000000E+00
  0.00000000000000E+00  0.00000000000000E+00  0.00000000000000E+00
#OCHR
* OCCUPATION NUMBERS (HUMAN-READABLE)
  2.0000  2.0000  2.0000  2.0000  2.0000  2.0000  2.0000  2.0000  2.0000  2.0000
  2.0000  2.0000  2.0000  2.0000  2.0000  2.0000  2.0000  2.0000  1.5671  0.4335
  1.8043  1.7680  0.1958  1.8043  0.1958  1.5671  0.4335  0.2278  1.8961  0.1065
  0.0000  0.0000  0.0000  0.0000  0.0000  0.0000  0.0000  0.0000  0.0000  0.0000
  0.0000  0.0000  0.0000  0.0000  0.0000  0.0000  0.0000  0.0000  0.0000  0.0000
  0.0000  0.0000  0.0000  0.0000  0.0000  0.0000  0.0000  0.0000  0.0000  0.0000
  0.0000  0.0000  0.0000  0.0000  0.0000  0.0000  0.0000  0.0000  0.0000  0.0000
  0.0000  0.0000  0.0000  0.0000  0.0000  0.0000  0.0000  0.0000  0.0000  0.0000
  0.0000  0.0000  0.0000  0.0000  0.0000  0.0000  0.0000  0.0000  0.0000  0.0000
  0.0000  0.0000  0.0000  0.0000  0.0000  0.0000  0.0000  0.0000  0.0000  0.0000
  0.0000  0.0000  0.0000  0.0000  0.0000  0.0000  0.0000  0.0000  0.0000  0.0000
  0.0000  0.0000  0.0000  0.0000  0.0000  0.0000  0.0000  0.0000
#ONE
* ONE ELECTRON ENERGIES
 -2.2212E+02 -2.2212E+02 -2.6661E+01 -2.6661E+01 -2.2301E+01 -2.2301E+01 -2.2298E+01 -2.2298E+01 -2.2298E+01 -2.2298E+01
 -3.4697E+00 -3.4024E+00 -2.2765E+00 -2.1690E+00 -2.1690E+00 -2.1220E+00 -2.1220E+00 -2.0504E+00  0.0000E+00  0.0000E+00
  0.0000E+00  0.0000E+00  0.0000E+00  0.0000E+00  0.0000E+00  0.0000E+00  0.0000E+00  0.0000E+00  0.0000E+00  0.0000E+00
  4.8248E-02  4.8248E-02  1.6524E-01  1.8605E-01  1.8648E-01  1.8648E-01  2.0959E-01  3.6860E-01  3.6860E-01  5.0303E-01
  5.0303E-01  5.8185E-01  6.5760E-01  6.8997E-01  6.8997E-01  7.3788E-01  7.3788E-01  7.9695E-01  7.9695E-01  1.0034E+00
  1.1034E+00  1.1034E+00  1.2948E+00  1.4343E+00  1.4343E+00  1.4485E+00  1.4485E+00  1.8081E+00  1.8081E+00  1.8181E+00
  1.8181E+00  1.9582E+00  2.0482E+00  2.3755E+00  2.3755E+00  2.6583E+00  2.6583E+00  2.8870E+00  3.0484E+00  3.0484E+00
  3.1755E+00  3.2333E+00  3.2333E+00  3.2585E+00  3.2585E+00  3.3424E+00  3.3424E+00  3.8657E+00  3.9458E+00  3.9458E+00
  3.9547E+00  4.1275E+00  4.1275E+00  4.4945E+00  5.5719E+00  5.7142E+00  5.9896E+00  5.9896E+00  6.1979E+00  6.1979E+00
  6.4478E+00  6.4478E+00  6.6890E+00  6.6890E+00  6.8659E+00  6.9834E+00  6.9834E+00  7.0706E+00  7.5434E+00  7.5434E+00
  7.6364E+00  7.6364E+00  7.6436E+00  7.6436E+00  7.7904E+00  7.7904E+00  7.8555E+00  7.8555E+00  7.8866E+00  7.8866E+00
  8.1071E+00  8.1071E+00  8.6989E+00  8.6989E+00  8.9094E+00  9.2022E+00  9.8657E+00  9.8657E+00
#INDEX
* 1234567890
0 iiiiiiiiii
1 iiiiiiii22
2 2222222222
3 ssssssssss
4 ssssssssss
5 ssssssssss
6 ssssssssss
7 ssssssssss
8 ssssssssss
9 ssssssssss
0 ssssssssss
1 ssssssss
